# Supplementary material for: In Silico Discovery of Potential Uridine-Cytidine Kinase 2 Inhibitors from the Rhizome of Alpinia mutica
Source: Molecules. 2016 Apr 8;21(4):417. doi: 10.3390/molecules21040417 (PMC6274218; doi:10.3390/molecules21040417)
Supplement: Supplementary file 1 [file molecules-21-00417-s001.zip]

Archive with 103 entries (93 files):
- Supplementary/S1 files/
- Supplementary/S1 files/% cell via.pzf
- Supplementary/S1 files/mtt 5 12 15.xls
- Supplementary/S1 files/mtt_22_11_15.xls
- Supplementary/S2 files/
- Supplementary/S2 files/1UDW+APN/
- Supplementary/S2 files/1UDW+APN/1UDW hydrophobicity.dsv
- Supplementary/S2 files/1UDW+APN/1UDW hydrophobicity.png
- Supplementary/S2 files/1UDW+APN/1UDW interraction.pdb
- Supplementary/S2 files/1UDW+APN/1UDW interraction.png
- Supplementary/S2 files/1UDW+APN/1UDW interraction2.png
- Supplementary/S2 files/1UDW+APN/1UDW surface binding pocket.png
- Supplementary/S2 files/1UDW+APN/1UDW.dlg
- Supplementary/S2 files/1UDW+APN/1UDW.dpf
- Supplementary/S2 files/1UDW+APN/1UDW.glg
- Supplementary/S2 files/1UDW+APN/1UDW.gpf
- Supplementary/S2 files/1UDW+APN/1UDW.pdb
- Supplementary/S2 files/1UDW+APN/1UDW_rep.A.map
- Supplementary/S2 files/1UDW+APN/1UDW_rep.C.map
- Supplementary/S2 files/1UDW+APN/1UDW_rep.d.map
- Supplementary/S2 files/1UDW+APN/1UDW_rep.e.map
- Supplementary/S2 files/1UDW+APN/1UDW_rep.HD.map
- Supplementary/S2 files/1UDW+APN/1UDW_rep.maps.fld
- Supplementary/S2 files/1UDW+APN/1UDW_rep.maps.xyz
- Supplementary/S2 files/1UDW+APN/1UDW_rep.OA.map
- Supplementary/S2 files/1UDW+APN/1UDW_rep.pdbqt
- Supplementary/S2 files/1UDW+APN/1UDW+lig.pdb
- Supplementary/S2 files/1UDW+APN/1UDW+Lig.png
- Supplementary/S2 files/1UDW+APN/alpinetin.pdb
- Supplementary/S2 files/1UDW+APN/alpinetin_lig.pdbqt
- Supplementary/S2 files/1UDW+APN/alpinetin_lig_1.pdb
- Supplementary/S2 files/1UDW+APN/alpinetin_lig_1.png
- Supplementary/S2 files/1UDW+APN/hydrophobicity.png
- Supplementary/S2 files/1UDW+APN/Lig active site.png
- Supplementary/S2 files/1UDW+CTP/
- Supplementary/S2 files/1UDW+CTP/1UDW interraction.dsv
- Supplementary/S2 files/1UDW+CTP/1UDW interraction.png
- Supplementary/S2 files/1UDW+CTP/1UDW.dlg
- Supplementary/S2 files/1UDW+CTP/1UDW.dpf
- Supplementary/S2 files/1UDW+CTP/1UDW.glg
- Supplementary/S2 files/1UDW+CTP/1UDW.gpf
- Supplementary/S2 files/1UDW+CTP/1UDW.pdb
- Supplementary/S2 files/1UDW+CTP/1UDW.png
- Supplementary/S2 files/1UDW+CTP/1UDW_rec.A.map
- Supplementary/S2 files/1UDW+CTP/1UDW_rec.C.map
- Supplementary/S2 files/1UDW+CTP/1UDW_rec.d.map
- Supplementary/S2 files/1UDW+CTP/1UDW_rec.e.map
- Supplementary/S2 files/1UDW+CTP/1UDW_rec.maps.fld
- Supplementary/S2 files/1UDW+CTP/1UDW_rec.maps.xyz
- Supplementary/S2 files/1UDW+CTP/1UDW_rec.N.map
- Supplementary/S2 files/1UDW+CTP/1UDW_rec.NA.map
- Supplementary/S2 files/1UDW+CTP/1UDW_rec.OA.map
- Supplementary/S2 files/1UDW+CTP/1UDW_rec.P.map
- Supplementary/S2 files/1UDW+CTP/1UDW_rec.pdbqt
- Supplementary/S2 files/1UDW+CTP/1UDW+CTP surface binding pocket.png
- Supplementary/S2 files/1UDW+CTP/1UDW2.png
- Supplementary/S2 files/1UDW+CTP/active site.png
- Supplementary/S2 files/1UDW+CTP/CTP.pdb
- Supplementary/S2 files/1UDW+CTP/CTP.png
- Supplementary/S2 files/1UDW+CTP/CTP_lig.pdbqt
- Supplementary/S2 files/1UDW+CTP/CTP_lig_1.docked.pdbq
- Supplementary/S2 files/1UDW+CTP/CTP+1UDW interraction.png
- Supplementary/S2 files/1UDW+CTP/Thumbs.db
- Supplementary/S2 files/1UDW+FKB/
- Supplementary/S2 files/1UDW+FKB/1UDW hydrophobicity.png
- Supplementary/S2 files/1UDW+FKB/1UDW surface binding pocket.dsv
- Supplementary/S2 files/1UDW+FKB/1UDW surface binding pocket.png
- Supplementary/S2 files/1UDW+FKB/1UDW.dlg
- Supplementary/S2 files/1UDW+FKB/1UDW.dpf
- Supplementary/S2 files/1UDW+FKB/1UDW.glg
- Supplementary/S2 files/1UDW+FKB/1UDW.gpf
- Supplementary/S2 files/1UDW+FKB/1UDW.pdb
- Supplementary/S2 files/1UDW+FKB/1UDW_rec.A.map
- Supplementary/S2 files/1UDW+FKB/1UDW_rec.C.map
- Supplementary/S2 files/1UDW+FKB/1UDW_rec.d.map
- Supplementary/S2 files/1UDW+FKB/1UDW_rec.e.map
- Supplementary/S2 files/1UDW+FKB/1UDW_rec.HD.map
- Supplementary/S2 files/1UDW+FKB/1UDW_rec.maps.fld
- Supplementary/S2 files/1UDW+FKB/1UDW_rec.maps.xyz
- Supplementary/S2 files/1UDW+FKB/1UDW_rec.OA.map
- Supplementary/S2 files/1UDW+FKB/1UDW_rec.pdbqt
- Supplementary/S2 files/1UDW+FKB/1UDW+lig.png
- Supplementary/S2 files/1UDW+FKB/FKB_lig.pdb
- Supplementary/S2 files/1UDW+FKB/FKB_lig.pdbqt
- Supplementary/S2 files/1UDW+FKB/FKB_lig_2.png
- Supplementary/S2 files/1UDW+FKB/FKB+1UDW interraction.dsv
- Supplementary/S2 files/1UDW+FKB/FKB+1UDW interraction.png
- Supplementary/S2 files/1UDW+FKB/FKB+1UDW interraction2.png
- Supplementary/S2 files/1UDW+FKB/hydrophobicity.png
- Supplementary/S2 files/1UDW+FKB/Thumbs.db
- Supplementary/S3 files/
- Supplementary/S3 files/17.12.2015_enzyme.xlsx
- Supplementary/S3 files/Kinase activity.pzf
- Supplementary/S4 files/
- Supplementary/S4 files/CNMR/
- Supplementary/S4 files/CNMR/APN.pdf
- Supplementary/S4 files/CNMR/fid
- Supplementary/S4 files/HNMR/
- Supplementary/S4 files/HNMR/1HNMR APN.pdf
- Supplementary/S4 files/HNMR/fid
- Supplementary/S5 files/
- Supplementary/S5 files/DI-MS for Alpinetin.pdf
- Supplementary/S5 files/DI-MS for Flavokawain B.pdf
