# Supplementary material for: In Silico Discovery of Potential Uridine-Cytidine Kinase 2 Inhibitors from the Rhizome of Alpinia mutica
Source: Molecules. 2016 Apr 8;21(4):417. doi: 10.3390/molecules21040417 (PMC6274218; doi:10.3390/molecules21040417)
Supplement: Supplementary file 1 [file molecules-21-00417-s001.zip › Supplementary/S1 files/mtt 5 12 15.xls]

## Sheet: Sheet1
	1	2	3	4	5	6	7	8	9	10	11	12
A	0.031	0.031	0.108	0.106	0.108	0.108	0.109	0.102	0.03	0.03	0.031	0.033	570	APN
B	0.031	0.032	0.106	0.105	0.106	0.112	0.107	0.107	0.032	0.031	0.031	0.031	570	48.58 µM
C	0.031	0.031	0.126	0.127	0.128	0.115	0.124	0.118	0.032	0.031	0.031	0.03	570	IC50=13.12µg/ml
D	0.032	0.031	0.162	0.184	0.162	0.128	0.145	0.153	0.03	0.031	0.031	0.031	570
E	0.033	0.032	0.19	0.207	0.211	0.173	0.162	0.241	0.031	0.032	0.031	0.031	570
F	0.033	0.032	0.179	0.236	0.191	0.218	0.203	0.237	0.031	0.031	0.033	0.031	570
G	0.031	0.031	0.191	0.229	0.281	0.264	0.297	0.291	0.033	0.031	0.031	0.031	570
H	0.031	0.031	0.32	0.291	0.328	0.298	0.333	0.238	0.031	0.031	0.031	0.032	570

## Sheet: Sheet2
0.115	0.133	0.124	0.118
0.108	0.113	0.109	0.102
0.112	0.116	0.107	0.116
0.128	0.161	0.145	0.153					0.108	0.109	0.102
0.173	0.173	0.162	0.241					0.112	0.107	0.107
0.218	0.24	0.203	0.237					0.115	0.124	0.118
0.264	0.224	0.224	0.291					0.128	0.145	0.153
0.165	0.192	0.136	0.246					0.173	0.162	0.241
								0.218	0.203	0.237
								0.264	0.297	0.291
								0.165	0.136	0.246
