# Supplementary material for: In Silico Discovery of Potential Uridine-Cytidine Kinase 2 Inhibitors from the Rhizome of Alpinia mutica
Source: Molecules. 2016 Apr 8;21(4):417. doi: 10.3390/molecules21040417 (PMC6274218; doi:10.3390/molecules21040417)
Supplement: Supplementary file 1 [file molecules-21-00417-s001.zip › Supplementary/S1 files/mtt_22_11_15.xls]

## Sheet: Sheet1
	1	2	3	4	5	6	7	8	9	10	11	12
A	0.108	0.103	0.096	0.118	0.12	0.11	0.169	0.17	0.198	0.198	0.216	0.19	570		FKWB+5FU	FKWB	ALP+5FU	5FU
B	0.122	0.125	0.127	0.124	0.139	0.13	0.182	0.188	0.202	0.202	0.206	0.209	570		IC50=37.64µM	IC50=29.84µM	38.57	IC50=35.10
C	0.174	0.171	0.169	0.131	0.143	0.141	0.218	0.206	0.232	0.232	0.226	0.249	570			8.47 µg/ml		4.56 µg/ml
D	0.22	0.224	0.225	0.225	0.229	0.245	0.222	0.23	0.261	0.261	0.256	0.265	570
E	0.314	0.313	0.314	0.342	0.349	0.302	0.339	0.338	0.349	0.349	0.414	0.296	570
F	0.399	0.382	0.422	0.5	0.507	0.523	0.436	0.433	0.48	0.48	0.494	0.469	570
G	0.516	0.465	0.511	0.588	0.566	0.503	0.519	0.478	0.572	0.572	0.587	0.578	570
H	0.54	0.52	0.547	0.64	0.616	0.616	0.579	0.621	0.632	0.632	0.623	0.639	570
