# Supplementary material for: In Silico Discovery of Potential Uridine-Cytidine Kinase 2 Inhibitors from the Rhizome of Alpinia mutica
Source: Molecules. 2016 Apr 8;21(4):417. doi: 10.3390/molecules21040417 (PMC6274218; doi:10.3390/molecules21040417)
Supplement: Supplementary file 1 [file molecules-21-00417-s001.zip › Supplementary/S2 files/1UDW+APN/1UDW interraction.pdb]

REMARK   Accelrys Discovery Studio PDB file
REMARK   Created:  2016-01-24T09:31:48Z
MODEL        1
ATOM      1  N   GLU A  19       3.503  56.135   9.247  1.00 58.75           N1+
ATOM      2  HT1 GLU A  19       3.654  57.048   9.676  1.00  0.00           H  
ATOM      3  HT2 GLU A  19       2.701  56.137   8.616  1.00  0.00           H  
ATOM      4  HT3 GLU A  19       4.228  55.909   8.566  1.00  0.00           H  
ATOM      5  CA  GLU A  19       3.381  55.085  10.306  1.00 58.56           C  
ATOM      6  HA  GLU A  19       2.505  55.327  10.952  1.00  0.00           H  
ATOM      7  C   GLU A  19       4.639  55.053  11.173  1.00 56.88           C  
ATOM      8  O   GLU A  19       5.728  55.372  10.707  1.00 57.75           O  
ATOM      9  CB  GLU A  19       3.154  53.708   9.659  1.00 58.91           C  
ATOM     10  HB1 GLU A  19       2.236  53.731   9.026  1.00  0.00           H  
ATOM     11  HB2 GLU A  19       3.119  52.891  10.417  1.00  0.00           H  
ATOM     12  HB3 GLU A  19       4.047  53.362   9.088  1.00  0.00           H  
ATOM     13  N   PRO A  20       4.501  54.680  12.454  1.00 54.81           N  
ATOM     14  CA  PRO A  20       5.677  54.625  13.330  1.00 52.95           C  
ATOM     15  HA  PRO A  20       6.181  55.619  13.368  1.00  0.00           H  
ATOM     16  C   PRO A  20       6.652  53.548  12.844  1.00 51.17           C  
ATOM     17  O   PRO A  20       6.306  52.720  12.001  1.00 51.40           O  
ATOM     18  CB  PRO A  20       5.082  54.277  14.693  1.00 53.19           C  
ATOM     19  HB1 PRO A  20       5.677  54.637  15.564  1.00  0.00           H  
ATOM     20  HB2 PRO A  20       5.133  53.195  14.959  1.00  0.00           H  
ATOM     21  CG  PRO A  20       3.689  54.836  14.613  1.00 54.50           C  
ATOM     22  HG1 PRO A  20       3.001  54.493  15.420  1.00  0.00           H  
ATOM     23  HG2 PRO A  20       3.607  55.922  14.852  1.00  0.00           H  
ATOM     24  CD  PRO A  20       3.261  54.463  13.219  1.00 53.77           C  
ATOM     25  HD1 PRO A  20       2.367  55.009  12.836  1.00  0.00           H  
ATOM     26  HD2 PRO A  20       2.814  53.447  13.117  1.00  0.00           H  
ATOM     27  N   PHE A  21       7.869  53.566  13.371  1.00 49.09           N  
ATOM     28  HN  PHE A  21       8.104  54.286  14.054  1.00  0.00           H  
ATOM     29  CA  PHE A  21       8.879  52.584  13.000  1.00 47.62           C  
ATOM     30  HA  PHE A  21       8.555  52.028  12.090  1.00  0.00           H  
ATOM     31  C   PHE A  21       9.009  51.627  14.179  1.00 46.86           C  
ATOM     32  O   PHE A  21       9.549  51.996  15.222  1.00 45.15           O  
ATOM     33  CB  PHE A  21      10.225  53.271  12.745  1.00 47.77           C  
ATOM     34  HB1 PHE A  21      10.631  53.701  13.691  1.00  0.00           H  
ATOM     35  HB2 PHE A  21      10.081  54.208  12.159  1.00  0.00           H  
ATOM     36  CG  PHE A  21      11.246  52.388  12.086  1.00 45.78           C  
ATOM     37  CD1 PHE A  21      11.160  52.098  10.729  1.00 46.69           C  
ATOM     38  HD1 PHE A  21      10.339  52.529  10.132  1.00  0.00           H  
ATOM     39  CD2 PHE A  21      12.286  51.836  12.822  1.00 45.49           C  
ATOM     40  HD2 PHE A  21      12.367  52.056  13.900  1.00  0.00           H  
ATOM     41  CE1 PHE A  21      12.099  51.268  10.109  1.00 45.94           C  
ATOM     42  HE1 PHE A  21      12.017  51.049   9.031  1.00  0.00           H  
ATOM     43  CE2 PHE A  21      13.231  51.005  12.215  1.00 45.63           C  
ATOM     44  HE2 PHE A  21      14.052  50.574  12.812  1.00  0.00           H  
ATOM     45  CZ  PHE A  21      13.135  50.721  10.853  1.00 45.06           C  
ATOM     46  HZ  PHE A  21      13.879  50.065  10.370  1.00  0.00           H  
ATOM     47  N   LEU A  22       8.493  50.410  14.016  1.00 47.17           N  
ATOM     48  HN  LEU A  22       8.047  50.178  13.129  1.00  0.00           H  
ATOM     49  CA  LEU A  22       8.545  49.399  15.065  1.00 47.42           C  
ATOM     50  HA  LEU A  22       8.465  49.909  16.053  1.00  0.00           H  
ATOM     51  C   LEU A  22       9.835  48.609  15.034  1.00 47.20           C  
ATOM     52  O   LEU A  22      10.333  48.255  13.966  1.00 48.85           O  
ATOM     53  CB  LEU A  22       7.387  48.416  14.932  1.00 49.17           C  
ATOM     54  HB1 LEU A  22       7.702  47.423  15.328  1.00  0.00           H  
ATOM     55  HB2 LEU A  22       7.233  48.175  13.854  1.00  0.00           H  
ATOM     56  CG  LEU A  22       6.053  48.801  15.553  1.00 50.51           C  
ATOM     57  HG  LEU A  22       5.583  49.613  14.951  1.00  0.00           H  
ATOM     58  CD1 LEU A  22       5.148  47.578  15.551  1.00 51.26           C  
ATOM     59 1HD1 LEU A  22       4.993  47.225  14.505  1.00  0.00           H  
ATOM     60 2HD1 LEU A  22       4.183  47.769  16.076  1.00  0.00           H  
ATOM     61 3HD1 LEU A  22       5.535  46.769  16.214  1.00  0.00           H  
ATOM     62  CD2 LEU A  22       6.263  49.281  16.975  1.00 51.63           C  
ATOM     63 1HD2 LEU A  22       6.926  50.177  16.976  1.00  0.00           H  
ATOM     64 2HD2 LEU A  22       6.650  48.472  17.638  1.00  0.00           H  
ATOM     65 3HD2 LEU A  22       5.298  49.472  17.500  1.00  0.00           H  
ATOM     66  N   ILE A  23      10.366  48.318  16.213  1.00 44.95           N  
ATOM     67  HN  ILE A  23       9.906  48.638  17.065  1.00  0.00           H  
ATOM     68  CA  ILE A  23      11.593  47.550  16.308  1.00 43.84           C  
ATOM     69  HA  ILE A  23      11.790  47.046  15.333  1.00  0.00           H  
ATOM     70  C   ILE A  23      11.425  46.503  17.388  1.00 43.40           C  
ATOM     71  O   ILE A  23      11.188  46.842  18.552  1.00 44.14           O  
ATOM     72  CB  ILE A  23      12.788  48.442  16.670  1.00 45.27           C  
ATOM     73  HB  ILE A  23      12.547  48.997  17.607  1.00  0.00           H  
ATOM     74  CG1 ILE A  23      13.033  49.455  15.553  1.00 44.83           C  
ATOM     75 1HG1 ILE A  23      12.083  49.959  15.259  1.00  0.00           H  
ATOM     76 2HG1 ILE A  23      13.271  48.938  14.594  1.00  0.00           H  
ATOM     77  CG2 ILE A  23      14.017  47.587  16.916  1.00 41.64           C  
ATOM     78 1HG2 ILE A  23      13.838  46.848  17.731  1.00  0.00           H  
ATOM     79 2HG2 ILE A  23      14.917  48.213  17.121  1.00  0.00           H  
ATOM     80 3HG2 ILE A  23      14.364  47.089  15.980  1.00  0.00           H  
ATOM     81  CD1 ILE A  23      14.095  50.469  15.894  1.00 46.95           C  
ATOM     82 1HD1 ILE A  23      14.274  51.208  15.079  1.00  0.00           H  
ATOM     83 2HD1 ILE A  23      15.045  49.965  16.188  1.00  0.00           H  
ATOM     84 3HD1 ILE A  23      13.857  50.986  16.853  1.00  0.00           H  
ATOM     85  N   GLY A  24      11.535  45.235  16.993  1.00 41.56           N  
ATOM     86  HN  GLY A  24      11.711  45.030  16.009  1.00  0.00           H  
ATOM     87  CA  GLY A  24      11.409  44.141  17.939  1.00 38.82           C  
ATOM     88  HA1 GLY A  24      10.911  43.252  17.485  1.00  0.00           H  
ATOM     89  HA2 GLY A  24      10.658  44.361  18.734  1.00  0.00           H  
ATOM     90  C   GLY A  24      12.766  43.796  18.520  1.00 38.27           C  
ATOM     91  O   GLY A  24      13.755  43.714  17.793  1.00 38.60           O  
ATOM     92  N   VAL A  25      12.818  43.598  19.832  1.00 36.49           N  
ATOM     93  HN  VAL A  25      11.963  43.678  20.382  1.00  0.00           H  
ATOM     94  CA  VAL A  25      14.067  43.269  20.504  1.00 35.55           C  
ATOM     95  HA  VAL A  25      14.850  43.066  19.737  1.00  0.00           H  
ATOM     96  C   VAL A  25      13.871  42.019  21.359  1.00 36.89           C  
ATOM     97  O   VAL A  25      13.033  41.996  22.269  1.00 36.30           O  
ATOM     98  CB  VAL A  25      14.523  44.445  21.390  1.00 34.35           C  
ATOM     99  HB  VAL A  25      13.697  44.709  22.091  1.00  0.00           H  
ATOM    100  CG1 VAL A  25      15.743  44.066  22.195  1.00 31.42           C  
ATOM    101 1HG1 VAL A  25      16.073  44.917  22.836  1.00  0.00           H  
ATOM    102 2HG1 VAL A  25      16.569  43.695  21.544  1.00  0.00           H  
ATOM    103 3HG1 VAL A  25      15.572  43.140  22.793  1.00  0.00           H  
ATOM    104  CG2 VAL A  25      14.826  45.650  20.514  1.00 35.40           C  
ATOM    105 1HG2 VAL A  25      15.156  46.501  21.155  1.00  0.00           H  
ATOM    106 2HG2 VAL A  25      13.965  45.923  19.860  1.00  0.00           H  
ATOM    107 3HG2 VAL A  25      15.565  45.414  19.713  1.00  0.00           H  
ATOM    108  N   SER A  26      14.645  40.977  21.078  1.00 35.93           N  
ATOM    109  HN  SER A  26      15.342  41.039  20.336  1.00  0.00           H  
ATOM    110  CA  SER A  26      14.490  39.749  21.835  1.00 35.69           C  
ATOM    111  HA  SER A  26      13.834  39.973  22.708  1.00  0.00           H  
ATOM    112  C   SER A  26      15.802  39.183  22.378  1.00 35.69           C  
ATOM    113  O   SER A  26      16.869  39.745  22.139  1.00 37.23           O  
ATOM    114  CB  SER A  26      13.768  38.719  20.971  1.00 34.40           C  
ATOM    115  HB1 SER A  26      12.885  39.159  20.451  1.00  0.00           H  
ATOM    116  HB2 SER A  26      14.366  38.438  20.073  1.00  0.00           H  
ATOM    117  OG  SER A  26      13.416  37.591  21.742  1.00 39.67           O  
ATOM    118  HG  SER A  26      12.967  36.950  21.204  1.00  0.00           H  
ATOM    119  N   GLY A  27      15.705  38.072  23.109  1.00 34.34           N  
ATOM    120  HN  GLY A  27      14.785  37.653  23.245  1.00  0.00           H  
ATOM    121  CA  GLY A  27      16.861  37.436  23.720  1.00 31.96           C  
ATOM    122  HA1 GLY A  27      17.691  38.154  23.917  1.00  0.00           H  
ATOM    123  HA2 GLY A  27      17.405  36.766  23.014  1.00  0.00           H  
ATOM    124  C   GLY A  27      16.403  36.713  24.976  1.00 31.27           C  
ATOM    125  O   GLY A  27      15.283  36.907  25.421  1.00 33.34           O  
ATOM    126  N   GLY A  28      17.250  35.873  25.554  1.00 31.47           N  
ATOM    127  HN  GLY A  28      18.181  35.737  25.159  1.00  0.00           H  
ATOM    128  CA  GLY A  28      16.855  35.146  26.749  1.00 30.56           C  
ATOM    129  HA1 GLY A  28      15.913  34.574  26.580  1.00  0.00           H  
ATOM    130  HA2 GLY A  28      17.546  34.294  26.949  1.00  0.00           H  
ATOM    131  C   GLY A  28      16.736  36.053  27.961  1.00 32.43           C  
ATOM    132  O   GLY A  28      17.033  37.246  27.887  1.00 32.00           O  
ATOM    133  N   THR A  29      16.310  35.490  29.086  1.00 32.32           N  
ATOM    134  HN  THR A  29      16.092  34.494  29.094  1.00  0.00           H  
ATOM    135  CA  THR A  29      16.148  36.264  30.305  1.00 32.70           C  
ATOM    136  HA  THR A  29      15.370  37.044  30.131  1.00  0.00           H  
ATOM    137  C   THR A  29      17.440  36.950  30.709  1.00 33.04           C  
ATOM    138  O   THR A  29      18.521  36.377  30.579  1.00 35.67           O  
ATOM    139  CB  THR A  29      15.698  35.372  31.490  1.00 33.87           C  
ATOM    140  HB  THR A  29      14.738  34.869  31.229  1.00  0.00           H  
ATOM    141  OG1 THR A  29      15.506  36.186  32.658  1.00 34.00           O  
ATOM    142  HG1 THR A  29      15.230  35.639  33.384  1.00  0.00           H  
ATOM    143  CG2 THR A  29      16.757  34.311  31.798  1.00 32.37           C  
ATOM    144 1HG2 THR A  29      16.433  33.669  32.650  1.00  0.00           H  
ATOM    145 2HG2 THR A  29      17.758  34.766  31.980  1.00  0.00           H  
ATOM    146 3HG2 THR A  29      17.010  33.705  30.897  1.00  0.00           H  
ATOM    147  N   ALA A  30      17.319  38.177  31.200  1.00 32.23           N  
ATOM    148  HN  ALA A  30      16.390  38.595  31.256  1.00  0.00           H  
ATOM    149  CA  ALA A  30      18.467  38.950  31.662  1.00 32.44           C  
ATOM    150  HA  ALA A  30      18.106  39.979  31.895  1.00  0.00           H  
ATOM    151  C   ALA A  30      19.601  39.081  30.660  1.00 33.23           C  
ATOM    152  O   ALA A  30      20.764  39.215  31.040  1.00 35.76           O  
ATOM    153  CB  ALA A  30      18.999  38.351  32.951  1.00 33.02           C  
ATOM    154  HB1 ALA A  30      19.876  38.942  33.304  1.00  0.00           H  
ATOM    155  HB2 ALA A  30      19.237  37.267  32.844  1.00  0.00           H  
ATOM    156  HB3 ALA A  30      18.208  38.265  33.732  1.00  0.00           H  
ATOM    157  N   SER A  31      19.277  39.052  29.380  1.00 33.82           N  
ATOM    158  HN  SER A  31      18.302  38.944  29.101  1.00  0.00           H  
ATOM    159  CA  SER A  31      20.310  39.174  28.375  1.00 35.28           C  
ATOM    160  HA  SER A  31      21.221  38.646  28.741  1.00  0.00           H  
ATOM    161  C   SER A  31      20.667  40.642  28.133  1.00 36.63           C  
ATOM    162  O   SER A  31      21.654  40.938  27.474  1.00 39.40           O  
ATOM    163  CB  SER A  31      19.854  38.506  27.075  1.00 34.25           C  
ATOM    164  HB1 SER A  31      19.774  37.400  27.191  1.00  0.00           H  
ATOM    165  HB2 SER A  31      20.652  38.541  26.297  1.00  0.00           H  
ATOM    166  OG  SER A  31      18.643  39.066  26.601  1.00 34.93           O  
ATOM    167  HG  SER A  31      18.360  38.652  25.794  1.00  0.00           H  
ATOM    168  N   GLY A  32      19.863  41.555  28.674  1.00 37.18           N  
ATOM    169  HN  GLY A  32      19.058  41.250  29.220  1.00  0.00           H  
ATOM    170  CA  GLY A  32      20.108  42.975  28.503  1.00 34.28           C  
ATOM    171  HA1 GLY A  32      19.960  43.514  29.468  1.00  0.00           H  
ATOM    172  HA2 GLY A  32      21.195  43.166  28.343  1.00  0.00           H  
ATOM    173  C   GLY A  32      19.286  43.625  27.399  1.00 35.53           C  
ATOM    174  O   GLY A  32      19.700  44.639  26.829  1.00 38.60           O  
ATOM    175  N   LYS A  33      18.123  43.066  27.083  1.00 33.82           N  
ATOM    176  HN  LYS A  33      17.811  42.231  27.578  1.00  0.00           H  
ATOM    177  CA  LYS A  33      17.289  43.640  26.031  1.00 33.90           C  
ATOM    178  HA  LYS A  33      17.883  43.654  25.088  1.00  0.00           H  
ATOM    179  C   LYS A  33      16.855  45.070  26.339  1.00 35.35           C  
ATOM    180  O   LYS A  33      16.813  45.920  25.446  1.00 36.39           O  
ATOM    181  CB  LYS A  33      16.057  42.772  25.801  1.00 31.83           C  
ATOM    182  HB1 LYS A  33      15.383  42.800  26.689  1.00  0.00           H  
ATOM    183  HB2 LYS A  33      15.384  43.236  25.042  1.00  0.00           H  
ATOM    184  CG  LYS A  33      16.384  41.349  25.425  1.00 32.22           C  
ATOM    185  HG1 LYS A  33      17.069  41.307  24.546  1.00  0.00           H  
ATOM    186  HG2 LYS A  33      17.045  40.869  26.184  1.00  0.00           H  
ATOM    187  CD  LYS A  33      15.127  40.529  25.187  1.00 32.63           C  
ATOM    188  HD1 LYS A  33      14.533  40.936  24.335  1.00  0.00           H  
ATOM    189  HD2 LYS A  33      15.372  39.526  24.767  1.00  0.00           H  
ATOM    190  CE  LYS A  33      14.274  40.409  26.452  1.00 30.44           C  
ATOM    191  HE1 LYS A  33      13.857  41.398  26.752  1.00  0.00           H  
ATOM    192  HE2 LYS A  33      13.320  39.870  26.246  1.00  0.00           H  
ATOM    193  NZ  LYS A  33      15.016  39.778  27.570  1.00 27.86           N1+
ATOM    194  HZ1 LYS A  33      14.447  39.698  28.413  1.00  0.00           H  
ATOM    195  HZ2 LYS A  33      15.889  40.271  27.759  1.00  0.00           H  
ATOM    196  HZ3 LYS A  33      15.398  38.873  27.295  1.00  0.00           H  
ATOM    197  N   SER A  34      16.534  45.333  27.602  1.00 37.04           N  
ATOM    198  HN  SER A  34      16.588  44.586  28.294  1.00  0.00           H  
ATOM    199  CA  SER A  34      16.106  46.663  28.024  1.00 38.40           C  
ATOM    200  HA  SER A  34      15.246  46.977  27.387  1.00  0.00           H  
ATOM    201  C   SER A  34      17.227  47.682  27.859  1.00 39.82           C  
ATOM    202  O   SER A  34      16.998  48.787  27.355  1.00 41.42           O  
ATOM    203  CB  SER A  34      15.646  46.638  29.483  1.00 39.20           C  
ATOM    204  HB1 SER A  34      15.474  47.668  29.874  1.00  0.00           H  
ATOM    205  HB2 SER A  34      16.472  46.329  30.165  1.00  0.00           H  
ATOM    206  OG  SER A  34      14.497  45.819  29.655  1.00 42.42           O  
ATOM    207  HG  SER A  34      14.211  45.803  30.561  1.00  0.00           H  
ATOM    208  N   SER A  35      18.435  47.314  28.283  1.00 39.77           N  
ATOM    209  HN  SER A  35      18.556  46.393  28.703  1.00  0.00           H  
ATOM    210  CA  SER A  35      19.589  48.199  28.160  1.00 41.15           C  
ATOM    211  HA  SER A  35      19.392  49.137  28.729  1.00  0.00           H  
ATOM    212  C   SER A  35      19.823  48.543  26.700  1.00 41.62           C  
ATOM    213  O   SER A  35      19.978  49.712  26.347  1.00 40.17           O  
ATOM    214  CB  SER A  35      20.848  47.535  28.711  1.00 41.62           C  
ATOM    215  HB1 SER A  35      21.771  48.079  28.402  1.00  0.00           H  
ATOM    216  HB2 SER A  35      21.053  46.560  28.211  1.00  0.00           H  
ATOM    217  OG  SER A  35      20.767  47.397  30.113  1.00 47.35           O  
ATOM    218  HG  SER A  35      21.551  46.984  30.456  1.00  0.00           H  
ATOM    219  N   VAL A  36      19.852  47.517  25.854  1.00 41.18           N  
ATOM    220  HN  VAL A  36      19.719  46.570  26.208  1.00  0.00           H  
ATOM    221  CA  VAL A  36      20.070  47.727  24.432  1.00 42.43           C  
ATOM    222  HA  VAL A  36      21.088  48.157  24.286  1.00  0.00           H  
ATOM    223  C   VAL A  36      19.040  48.715  23.890  1.00 44.64           C  
ATOM    224  O   VAL A  36      19.370  49.574  23.076  1.00 45.72           O  
ATOM    225  CB  VAL A  36      19.977  46.399  23.650  1.00 40.94           C  
ATOM    226  HB  VAL A  36      18.973  45.948  23.827  1.00  0.00           H  
ATOM    227  CG1 VAL A  36      20.143  46.650  22.177  1.00 38.17           C  
ATOM    228 1HG1 VAL A  36      19.362  47.360  21.818  1.00  0.00           H  
ATOM    229 2HG1 VAL A  36      20.146  45.702  21.590  1.00  0.00           H  
ATOM    230 3HG1 VAL A  36      21.172  47.000  21.927  1.00  0.00           H  
ATOM    231  CG2 VAL A  36      21.037  45.435  24.137  1.00 39.44           C  
ATOM    232 1HG2 VAL A  36      20.914  45.249  25.229  1.00  0.00           H  
ATOM    233 2HG2 VAL A  36      22.066  45.785  23.887  1.00  0.00           H  
ATOM    234 3HG2 VAL A  36      21.040  44.487  23.550  1.00  0.00           H  
ATOM    235  N   CYS A  37      17.795  48.603  24.346  1.00 46.82           N  
ATOM    236  HN  CYS A  37      17.571  47.873  25.022  1.00  0.00           H  
ATOM    237  CA  CYS A  37      16.741  49.515  23.890  1.00 47.77           C  
ATOM    238  HA  CYS A  37      16.724  49.510  22.775  1.00  0.00           H  
ATOM    239  C   CYS A  37      17.016  50.936  24.366  1.00 47.53           C  
ATOM    240  O   CYS A  37      16.829  51.900  23.619  1.00 47.90           O  
ATOM    241  CB  CYS A  37      15.370  49.062  24.403  1.00 48.31           C  
ATOM    242  HB1 CYS A  37      15.407  48.869  25.501  1.00  0.00           H  
ATOM    243  HB2 CYS A  37      14.645  49.909  24.385  1.00  0.00           H  
ATOM    244  SG  CYS A  37      14.695  47.629  23.528  1.00 48.14           S  
ATOM    245  HG  CYS A  37      14.553  47.924  22.229  1.00 47.74           H  
ATOM    246  N   ALA A  38      17.457  51.056  25.614  1.00 45.14           N  
ATOM    247  HN  ALA A  38      17.583  50.218  26.181  1.00  0.00           H  
ATOM    248  CA  ALA A  38      17.764  52.353  26.188  1.00 43.37           C  
ATOM    249  HA  ALA A  38      16.883  53.026  26.070  1.00  0.00           H  
ATOM    250  C   ALA A  38      18.953  52.950  25.453  1.00 44.95           C  
ATOM    251  O   ALA A  38      18.924  54.113  25.053  1.00 45.06           O  
ATOM    252  CB  ALA A  38      18.082  52.203  27.655  1.00 39.87           C  
ATOM    253  HB1 ALA A  38      18.318  53.200  28.096  1.00  0.00           H  
ATOM    254  HB2 ALA A  38      18.897  51.463  27.833  1.00  0.00           H  
ATOM    255  HB3 ALA A  38      17.266  51.683  28.209  1.00  0.00           H  
ATOM    256  N   LYS A  39      19.994  52.146  25.266  1.00 46.26           N  
ATOM    257  HN  LYS A  39      19.952  51.187  25.610  1.00  0.00           H  
ATOM    258  CA  LYS A  39      21.194  52.605  24.580  1.00 47.82           C  
ATOM    259  HA  LYS A  39      21.617  53.464  25.152  1.00  0.00           H  
ATOM    260  C   LYS A  39      20.889  53.079  23.163  1.00 47.54           C  
ATOM    261  O   LYS A  39      21.498  54.031  22.680  1.00 47.73           O  
ATOM    262  CB  LYS A  39      22.243  51.496  24.537  1.00 50.93           C  
ATOM    263  HB1 LYS A  39      22.208  50.888  25.471  1.00  0.00           H  
ATOM    264  HB2 LYS A  39      21.958  50.716  23.793  1.00  0.00           H  
ATOM    265  CG  LYS A  39      23.657  51.993  24.275  1.00 55.83           C  
ATOM    266  HG1 LYS A  39      23.738  52.509  23.290  1.00  0.00           H  
ATOM    267  HG2 LYS A  39      24.362  51.151  24.082  1.00  0.00           H  
ATOM    268  CD  LYS A  39      24.137  52.879  25.416  1.00 60.32           C  
ATOM    269  HD1 LYS A  39      24.094  52.343  26.393  1.00  0.00           H  
ATOM    270  HD2 LYS A  39      23.408  53.694  25.633  1.00  0.00           H  
ATOM    271  CE  LYS A  39      25.529  53.435  25.147  1.00 63.94           C  
ATOM    272  HE1 LYS A  39      25.561  53.990  24.181  1.00  0.00           H  
ATOM    273  HE2 LYS A  39      26.249  52.618  24.907  1.00  0.00           H  
ATOM    274  NZ  LYS A  39      26.031  54.283  26.274  1.00 66.45           N1+
ATOM    275  HZ1 LYS A  39      26.963  54.655  26.094  1.00  0.00           H  
ATOM    276  HZ2 LYS A  39      26.002  53.775  27.158  1.00  0.00           H  
ATOM    277  HZ3 LYS A  39      25.372  55.030  26.494  1.00  0.00           H  
ATOM    278  N   ILE A  40      19.951  52.421  22.490  1.00 47.93           N  
ATOM    279  HN  ILE A  40      19.477  51.627  22.922  1.00  0.00           H  
ATOM    280  CA  ILE A  40      19.597  52.831  21.135  1.00 48.02           C  
ATOM    281  HA  ILE A  40      20.530  52.927  20.532  1.00  0.00           H  
ATOM    282  C   ILE A  40      18.897  54.181  21.178  1.00 49.42           C  
ATOM    283  O   ILE A  40      19.188  55.068  20.379  1.00 49.25           O  
ATOM    284  CB  ILE A  40      18.666  51.817  20.452  1.00 46.93           C  
ATOM    285  HB  ILE A  40      17.802  51.606  21.125  1.00  0.00           H  
ATOM    286  CG1 ILE A  40      19.421  50.516  20.188  1.00 46.85           C  
ATOM    287 1HG1 ILE A  40      19.820  50.092  21.139  1.00  0.00           H  
ATOM    288 2HG1 ILE A  40      20.381  50.719  19.657  1.00  0.00           H  
ATOM    289  CG2 ILE A  40      18.147  52.389  19.144  1.00 45.35           C  
ATOM    290 1HG2 ILE A  40      17.596  53.339  19.337  1.00  0.00           H  
ATOM    291 2HG2 ILE A  40      17.527  51.652  18.582  1.00  0.00           H  
ATOM    292 3HG2 ILE A  40      18.961  52.522  18.394  1.00  0.00           H  
ATOM    293  CD1 ILE A  40      18.605  49.479  19.441  1.00 46.78           C  
ATOM    294 1HD1 ILE A  40      19.156  48.529  19.248  1.00  0.00           H  
ATOM    295 2HD1 ILE A  40      18.206  49.903  18.490  1.00  0.00           H  
ATOM    296 3HD1 ILE A  40      17.645  49.276  19.972  1.00  0.00           H  
ATOM    297  N   VAL A  41      17.964  54.325  22.112  1.00 51.22           N  
ATOM    298  HN  VAL A  41      17.756  53.541  22.731  1.00  0.00           H  
ATOM    299  CA  VAL A  41      17.230  55.571  22.277  1.00 53.31           C  
ATOM    300  HA  VAL A  41      16.693  55.812  21.330  1.00  0.00           H  
ATOM    301  C   VAL A  41      18.233  56.690  22.592  1.00 54.97           C  
ATOM    302  O   VAL A  41      18.157  57.789  22.043  1.00 55.51           O  
ATOM    303  CB  VAL A  41      16.204  55.450  23.434  1.00 53.07           C  
ATOM    304  HB  VAL A  41      16.720  55.039  24.333  1.00  0.00           H  
ATOM    305  CG1 VAL A  41      15.637  56.810  23.774  1.00 53.88           C  
ATOM    306 1HG1 VAL A  41      16.462  57.502  24.064  1.00  0.00           H  
ATOM    307 2HG1 VAL A  41      14.846  56.750  24.557  1.00  0.00           H  
ATOM    308 3HG1 VAL A  41      15.014  57.223  22.947  1.00  0.00           H  
ATOM    309  CG2 VAL A  41      15.081  54.509  23.040  1.00 52.51           C  
ATOM    310 1HG2 VAL A  41      15.499  53.506  22.789  1.00  0.00           H  
ATOM    311 2HG2 VAL A  41      14.458  54.922  22.213  1.00  0.00           H  
ATOM    312 3HG2 VAL A  41      14.290  54.449  23.823  1.00  0.00           H  
ATOM    313  N   GLN A  42      19.183  56.380  23.468  1.00 55.74           N  
ATOM    314  HN  GLN A  42      19.187  55.440  23.863  1.00  0.00           H  
ATOM    315  CA  GLN A  42      20.220  57.311  23.895  1.00 55.66           C  
ATOM    316  HA  GLN A  42      19.739  58.160  24.435  1.00  0.00           H  
ATOM    317  C   GLN A  42      21.017  57.867  22.713  1.00 56.34           C  
ATOM    318  O   GLN A  42      21.314  59.058  22.676  1.00 56.03           O  
ATOM    319  CB  GLN A  42      21.165  56.590  24.856  1.00 57.32           C  
ATOM    320  HB1 GLN A  42      21.839  55.912  24.282  1.00  0.00           H  
ATOM    321  HB2 GLN A  42      20.593  55.845  25.457  1.00  0.00           H  
ATOM    322  CG  GLN A  42      21.989  57.469  25.780  1.00 58.80           C  
ATOM    323  HG1 GLN A  42      22.406  58.349  25.237  1.00  0.00           H  
ATOM    324  HG2 GLN A  42      21.342  58.006  26.512  1.00  0.00           H  
ATOM    325  CD  GLN A  42      23.088  56.680  26.485  1.00 61.72           C  
ATOM    326  OE1 GLN A  42      22.851  55.590  27.022  1.00 60.68           O  
ATOM    327  NE2 GLN A  42      24.300  57.228  26.486  1.00 62.64           N  
ATOM    328 1HE2 GLN A  42      25.035  56.700  26.957  1.00  0.00           H  
ATOM    329 2HE2 GLN A  42      24.495  58.126  26.044  1.00  0.00           H  
ATOM    330  N   LEU A  43      21.351  57.006  21.752  1.00 56.73           N  
ATOM    331  HN  LEU A  43      21.054  56.034  21.839  1.00  0.00           H  
ATOM    332  CA  LEU A  43      22.129  57.404  20.575  1.00 56.92           C  
ATOM    333  HA  LEU A  43      22.876  58.162  20.909  1.00  0.00           H  
ATOM    334  C   LEU A  43      21.318  58.031  19.440  1.00 57.64           C  
ATOM    335  O   LEU A  43      21.881  58.654  18.540  1.00 57.07           O  
ATOM    336  CB  LEU A  43      22.907  56.206  20.026  1.00 58.54           C  
ATOM    337  HB1 LEU A  43      22.183  55.455  19.632  1.00  0.00           H  
ATOM    338  HB2 LEU A  43      23.430  56.513  19.090  1.00  0.00           H  
ATOM    339  CG  LEU A  43      23.910  55.496  20.947  1.00 60.74           C  
ATOM    340  HG  LEU A  43      23.363  55.085  21.828  1.00  0.00           H  
ATOM    341  CD1 LEU A  43      24.563  54.341  20.188  1.00 61.61           C  
ATOM    342 1HD1 LEU A  43      25.291  53.825  20.857  1.00  0.00           H  
ATOM    343 2HD1 LEU A  43      25.030  54.674  19.232  1.00  0.00           H  
ATOM    344 3HD1 LEU A  43      23.811  53.638  19.760  1.00  0.00           H  
ATOM    345  CD2 LEU A  43      24.967  56.472  21.436  1.00 58.89           C  
ATOM    346 1HD2 LEU A  43      25.695  55.956  22.105  1.00  0.00           H  
ATOM    347 2HD2 LEU A  43      24.512  57.364  21.927  1.00  0.00           H  
ATOM    348 3HD2 LEU A  43      25.476  56.990  20.590  1.00  0.00           H  
ATOM    349  N   LEU A  44      20.002  57.852  19.464  1.00 59.21           N  
ATOM    350  HN  LEU A  44      19.581  57.299  20.211  1.00  0.00           H  
ATOM    351  CA  LEU A  44      19.151  58.440  18.431  1.00 60.32           C  
ATOM    352  HA  LEU A  44      19.654  58.328  17.442  1.00  0.00           H  
ATOM    353  C   LEU A  44      18.941  59.923  18.713  1.00 61.37           C  
ATOM    354  HC  LEU A  44      18.203  60.235  19.471  1.00  0.00           H  
ATOM    355  O   LEU A  44      19.586  60.775  18.105  1.00 62.48           O  
ATOM    356  CB  LEU A  44      17.796  57.735  18.380  1.00 58.98           C  
ATOM    357  HB1 LEU A  44      16.986  58.474  18.178  1.00  0.00           H  
ATOM    358  HB2 LEU A  44      17.500  57.396  19.400  1.00  0.00           H  
ATOM    359  CG  LEU A  44      17.708  56.575  17.394  1.00 60.98           C  
ATOM    360  HG  LEU A  44      18.576  55.896  17.560  1.00  0.00           H  
ATOM    361  CD1 LEU A  44      16.425  55.793  17.620  1.00 59.79           C  
ATOM    362 1HD1 LEU A  44      16.374  55.394  18.660  1.00  0.00           H  
ATOM    363 2HD1 LEU A  44      16.299  54.984  16.863  1.00  0.00           H  
ATOM    364 3HD1 LEU A  44      15.525  56.401  17.370  1.00  0.00           H  
ATOM    365  CD2 LEU A  44      17.777  57.120  15.975  1.00 59.73           C  
ATOM    366 1HD2 LEU A  44      18.718  57.694  15.809  1.00  0.00           H  
ATOM    367 2HD2 LEU A  44      16.877  57.728  15.725  1.00  0.00           H  
ATOM    368 3HD2 LEU A  44      17.651  56.311  15.218  1.00  0.00           H  
ATOM    369  N   GLN A  53      13.867  66.414  15.781  1.00 75.90           N1+
ATOM    370  HN2 GLN A  53      14.578  67.140  15.864  1.00  0.00           H  
ATOM    371  HN3 GLN A  53      12.941  66.768  16.019  1.00  0.00           H  
ATOM    372  HN1 GLN A  53      13.695  66.168  14.806  1.00  0.00           H  
ATOM    373  CA  GLN A  53      14.213  65.241  16.577  1.00 76.15           C  
ATOM    374  HA  GLN A  53      15.183  64.833  16.207  1.00  0.00           H  
ATOM    375  C   GLN A  53      13.148  64.154  16.453  1.00 74.97           C  
ATOM    376  O   GLN A  53      11.985  64.439  16.163  1.00 75.32           O  
ATOM    377  CB  GLN A  53      14.374  65.625  18.047  1.00 76.95           C  
ATOM    378  HB1 GLN A  53      15.268  66.277  18.187  1.00  0.00           H  
ATOM    379  HB2 GLN A  53      14.690  64.743  18.651  1.00  0.00           H  
ATOM    380  CG  GLN A  53      13.140  66.272  18.649  1.00 79.26           C  
ATOM    381  HG1 GLN A  53      12.234  66.053  18.038  1.00  0.00           H  
ATOM    382  HG2 GLN A  53      13.171  67.381  18.533  1.00  0.00           H  
ATOM    383  CD  GLN A  53      12.927  65.880  20.102  1.00 81.27           C  
ATOM    384  OE1 GLN A  53      12.015  66.384  20.765  1.00 81.38           O  
ATOM    385  NE2 GLN A  53      13.765  64.970  20.604  1.00 81.38           N  
ATOM    386 1HE2 GLN A  53      14.518  64.554  20.056  1.00  0.00           H  
ATOM    387 2HE2 GLN A  53      13.622  64.707  21.579  1.00  0.00           H  
ATOM    388  N   LYS A  54      13.547  62.910  16.691  1.00 73.09           N  
ATOM    389  HN  LYS A  54      14.518  62.738  16.953  1.00  0.00           H  
ATOM    390  CA  LYS A  54      12.627  61.785  16.585  1.00 71.45           C  
ATOM    391  HA  LYS A  54      11.748  62.103  15.977  1.00  0.00           H  
ATOM    392  C   LYS A  54      12.128  61.332  17.956  1.00 69.24           C  
ATOM    393  O   LYS A  54      12.919  61.106  18.871  1.00 68.98           O  
ATOM    394  CB  LYS A  54      13.327  60.635  15.860  1.00 72.31           C  
ATOM    395  HB1 LYS A  54      12.610  59.813  15.628  1.00  0.00           H  
ATOM    396  HB2 LYS A  54      14.013  60.088  16.547  1.00  0.00           H  
ATOM    397  CG  LYS A  54      14.062  61.092  14.601  1.00 76.04           C  
ATOM    398  HG1 LYS A  54      13.345  61.399  13.805  1.00  0.00           H  
ATOM    399  HG2 LYS A  54      14.574  62.069  14.765  1.00  0.00           H  
ATOM    400  CD  LYS A  54      15.038  60.038  14.087  1.00 78.32           C  
ATOM    401  HD1 LYS A  54      15.582  59.546  14.927  1.00  0.00           H  
ATOM    402  HD2 LYS A  54      14.499  59.149  13.683  1.00  0.00           H  
ATOM    403  CE  LYS A  54      16.011  60.615  13.055  1.00 78.99           C  
ATOM    404  HE1 LYS A  54      16.711  61.341  13.529  1.00  0.00           H  
ATOM    405  HE2 LYS A  54      16.746  59.844  12.725  1.00  0.00           H  
ATOM    406  NZ  LYS A  54      15.318  61.228  11.885  1.00 79.63           N1+
ATOM    407  HZ1 LYS A  54      15.966  61.612  11.198  1.00  0.00           H  
ATOM    408  HZ2 LYS A  54      14.646  61.933  12.187  1.00  0.00           H  
ATOM    409  HZ3 LYS A  54      14.677  60.564  11.451  1.00  0.00           H  
ATOM    410  N   GLN A  55      10.810  61.211  18.090  1.00 66.78           N  
ATOM    411  HN  GLN A  55      10.213  61.426  17.291  1.00  0.00           H  
ATOM    412  CA  GLN A  55      10.186  60.781  19.341  1.00 64.77           C  
ATOM    413  HA  GLN A  55      10.719  61.256  20.198  1.00  0.00           H  
ATOM    414  C   GLN A  55      10.283  59.260  19.471  1.00 62.63           C  
ATOM    415  O   GLN A  55       9.990  58.532  18.520  1.00 61.93           O  
ATOM    416  CB  GLN A  55       8.721  61.218  19.357  1.00 66.08           C  
ATOM    417  HB1 GLN A  55       8.184  60.817  18.466  1.00  0.00           H  
ATOM    418  HB2 GLN A  55       8.165  60.691  20.167  1.00  0.00           H  
ATOM    419  CG  GLN A  55       8.523  62.719  19.466  1.00 68.21           C  
ATOM    420  HG1 GLN A  55       7.571  63.035  18.979  1.00  0.00           H  
ATOM    421  HG2 GLN A  55       9.246  63.268  18.819  1.00  0.00           H  
ATOM    422  CD  GLN A  55       8.592  63.209  20.901  1.00 69.79           C  
ATOM    423  OE1 GLN A  55       8.544  64.411  21.162  1.00 72.46           O  
ATOM    424  NE2 GLN A  55       8.699  62.278  21.841  1.00 70.57           N  
ATOM    425 1HE2 GLN A  55       8.745  62.607  22.805  1.00  0.00           H  
ATOM    426 2HE2 GLN A  55       8.739  61.282  21.625  1.00  0.00           H  
ATOM    427  N   VAL A  56      10.682  58.782  20.648  1.00 59.09           N  
ATOM    428  HN  VAL A  56      10.878  59.428  21.412  1.00  0.00           H  
ATOM    429  CA  VAL A  56      10.843  57.349  20.861  1.00 56.18           C  
ATOM    430  HA  VAL A  56      10.309  56.819  20.038  1.00  0.00           H  
ATOM    431  C   VAL A  56      10.278  56.838  22.193  1.00 55.51           C  
ATOM    432  O   VAL A  56      10.263  57.556  23.193  1.00 55.22           O  
ATOM    433  CB  VAL A  56      12.344  56.966  20.778  1.00 55.27           C  
ATOM    434  HB  VAL A  56      12.888  57.462  21.615  1.00  0.00           H  
ATOM    435  CG1 VAL A  56      12.521  55.462  20.901  1.00 55.06           C  
ATOM    436 1HG1 VAL A  56      12.093  55.107  21.868  1.00  0.00           H  
ATOM    437 2HG1 VAL A  56      13.585  55.154  20.776  1.00  0.00           H  
ATOM    438 3HG1 VAL A  56      12.091  54.917  20.028  1.00  0.00           H  
ATOM    439  CG2 VAL A  56      12.923  57.447  19.469  1.00 53.53           C  
ATOM    440 1HG2 VAL A  56      12.793  58.551  19.379  1.00  0.00           H  
ATOM    441 2HG2 VAL A  56      12.493  56.902  18.596  1.00  0.00           H  
ATOM    442 3HG2 VAL A  56      13.987  57.139  19.344  1.00  0.00           H  
ATOM    443  N   VAL A  57       9.813  55.590  22.192  1.00 53.50           N  
ATOM    444  HN  VAL A  57       9.834  55.056  21.323  1.00  0.00           H  
ATOM    445  CA  VAL A  57       9.273  54.961  23.396  1.00 51.25           C  
ATOM    446  HA  VAL A  57       9.747  55.443  24.283  1.00  0.00           H  
ATOM    447  C   VAL A  57       9.604  53.460  23.432  1.00 50.72           C  
ATOM    448  O   VAL A  57       9.660  52.786  22.395  1.00 50.40           O  
ATOM    449  CB  VAL A  57       7.734  55.160  23.501  1.00 50.68           C  
ATOM    450  HB  VAL A  57       7.516  56.253  23.470  1.00  0.00           H  
ATOM    451  CG1 VAL A  57       7.026  54.493  22.332  1.00 50.04           C  
ATOM    452 1HG1 VAL A  57       5.923  54.636  22.407  1.00  0.00           H  
ATOM    453 2HG1 VAL A  57       7.299  53.415  22.244  1.00  0.00           H  
ATOM    454 3HG1 VAL A  57       7.423  54.847  21.352  1.00  0.00           H  
ATOM    455  CG2 VAL A  57       7.234  54.606  24.824  1.00 51.16           C  
ATOM    456 1HG2 VAL A  57       6.131  54.749  24.899  1.00  0.00           H  
ATOM    457 2HG2 VAL A  57       7.774  55.046  25.694  1.00  0.00           H  
ATOM    458 3HG2 VAL A  57       7.530  53.541  24.972  1.00  0.00           H  
ATOM    459  N   ILE A  58       9.823  52.938  24.631  1.00 49.08           N  
ATOM    460  HN  ILE A  58       9.749  53.531  25.457  1.00  0.00           H  
ATOM    461  CA  ILE A  58      10.167  51.536  24.787  1.00 48.10           C  
ATOM    462  HA  ILE A  58      10.308  51.084  23.777  1.00  0.00           H  
ATOM    463  C   ILE A  58       9.083  50.771  25.520  1.00 48.52           C  
ATOM    464  O   ILE A  58       8.841  51.016  26.696  1.00 50.78           O  
ATOM    465  CB  ILE A  58      11.469  51.381  25.587  1.00 47.61           C  
ATOM    466  HB  ILE A  58      11.300  51.751  26.625  1.00  0.00           H  
ATOM    467  CG1 ILE A  58      12.577  52.206  24.944  1.00 46.28           C  
ATOM    468 1HG1 ILE A  58      12.830  51.811  23.932  1.00  0.00           H  
ATOM    469 2HG1 ILE A  58      12.204  53.217  24.658  1.00  0.00           H  
ATOM    470  CG2 ILE A  58      11.878  49.919  25.646  1.00 47.66           C  
ATOM    471 1HG2 ILE A  58      11.067  49.315  26.117  1.00  0.00           H  
ATOM    472 2HG2 ILE A  58      12.856  49.779  26.162  1.00  0.00           H  
ATOM    473 3HG2 ILE A  58      12.165  49.524  24.643  1.00  0.00           H  
ATOM    474  CD1 ILE A  58      13.810  52.312  25.801  1.00 45.32           C  
ATOM    475 1HD1 ILE A  58      14.621  52.916  25.330  1.00  0.00           H  
ATOM    476 2HD1 ILE A  58      14.183  51.301  26.087  1.00  0.00           H  
ATOM    477 3HD1 ILE A  58      13.557  52.707  26.813  1.00  0.00           H  
ATOM    478  N   LEU A  59       8.428  49.847  24.827  1.00 48.76           N  
ATOM    479  HN  LEU A  59       8.651  49.708  23.841  1.00  0.00           H  
ATOM    480  CA  LEU A  59       7.394  49.026  25.451  1.00 48.78           C  
ATOM    481  HA  LEU A  59       7.053  49.500  26.401  1.00  0.00           H  
ATOM    482  C   LEU A  59       8.036  47.681  25.745  1.00 48.12           C  
ATOM    483  O   LEU A  59       8.988  47.289  25.074  1.00 47.88           O  
ATOM    484  CB  LEU A  59       6.205  48.830  24.510  1.00 48.64           C  
ATOM    485  HB1 LEU A  59       6.512  48.226  23.624  1.00  0.00           H  
ATOM    486  HB2 LEU A  59       5.462  48.138  24.970  1.00  0.00           H  
ATOM    487  CG  LEU A  59       5.515  50.115  24.056  1.00 51.07           C  
ATOM    488  HG  LEU A  59       6.194  50.667  23.365  1.00  0.00           H  
ATOM    489  CD1 LEU A  59       4.231  49.762  23.314  1.00 51.72           C  
ATOM    490 1HD1 LEU A  59       3.727  50.700  22.983  1.00  0.00           H  
ATOM    491 2HD1 LEU A  59       3.558  49.112  23.920  1.00  0.00           H  
ATOM    492 3HD1 LEU A  59       4.411  49.058  22.469  1.00  0.00           H  
ATOM    493  CD2 LEU A  59       5.215  50.996  25.271  1.00 49.72           C  
ATOM    494 1HD2 LEU A  59       4.711  51.934  24.940  1.00  0.00           H  
ATOM    495 2HD2 LEU A  59       6.128  51.201  25.877  1.00  0.00           H  
ATOM    496 3HD2 LEU A  59       4.626  50.454  26.047  1.00  0.00           H  
ATOM    497  N   SER A  60       7.537  46.974  26.750  1.00 47.73           N  
ATOM    498  HN  SER A  60       6.756  47.339  27.295  1.00  0.00           H  
ATOM    499  CA  SER A  60       8.109  45.677  27.070  1.00 47.86           C  
ATOM    500  HA  SER A  60       8.880  45.429  26.303  1.00  0.00           H  
ATOM    501  C   SER A  60       7.036  44.600  27.044  1.00 47.17           C  
ATOM    502  O   SER A  60       5.931  44.796  27.546  1.00 47.62           O  
ATOM    503  CB  SER A  60       8.780  45.711  28.440  1.00 47.68           C  
ATOM    504  HB1 SER A  60       9.315  46.673  28.617  1.00  0.00           H  
ATOM    505  HB2 SER A  60       9.656  45.023  28.490  1.00  0.00           H  
ATOM    506  OG  SER A  60       7.840  45.439  29.455  1.00 52.21           O  
ATOM    507  HG  SER A  60       8.258  45.460  30.308  1.00  0.00           H  
ATOM    508  N   GLN A  61       7.370  43.458  26.456  1.00 47.02           N  
ATOM    509  HN  GLN A  61       8.307  43.352  26.066  1.00  0.00           H  
ATOM    510  CA  GLN A  61       6.428  42.355  26.356  1.00 45.81           C  
ATOM    511  HA  GLN A  61       5.529  42.715  25.804  1.00  0.00           H  
ATOM    512  C   GLN A  61       5.977  41.857  27.729  1.00 46.49           C  
ATOM    513  O   GLN A  61       4.836  41.437  27.882  1.00 46.48           O  
ATOM    514  CB  GLN A  61       7.047  41.202  25.562  1.00 45.27           C  
ATOM    515  HB1 GLN A  61       7.898  40.756  26.128  1.00  0.00           H  
ATOM    516  HB2 GLN A  61       7.591  41.594  24.672  1.00  0.00           H  
ATOM    517  CG  GLN A  61       6.068  40.119  25.145  1.00 44.23           C  
ATOM    518  HG1 GLN A  61       5.368  39.873  25.977  1.00  0.00           H  
ATOM    519  HG2 GLN A  61       5.336  40.509  24.400  1.00  0.00           H  
ATOM    520  CD  GLN A  61       6.756  38.865  24.625  1.00 43.86           C  
ATOM    521  OE1 GLN A  61       6.117  37.977  24.062  1.00 42.76           O  
ATOM    522  NE2 GLN A  61       8.061  38.784  24.824  1.00 43.72           N  
ATOM    523 1HE2 GLN A  61       8.591  39.520  25.291  1.00  0.00           H  
ATOM    524 2HE2 GLN A  61       8.522  37.944  24.475  1.00  0.00           H  
ATOM    525  N   ASP A  62       6.844  41.914  28.737  1.00 47.51           N  
ATOM    526  HN  ASP A  62       7.780  42.294  28.597  1.00  0.00           H  
ATOM    527  CA  ASP A  62       6.428  41.421  30.049  1.00 49.90           C  
ATOM    528  HA  ASP A  62       6.017  40.396  29.893  1.00  0.00           H  
ATOM    529  C   ASP A  62       5.310  42.255  30.683  1.00 49.72           C  
ATOM    530  O   ASP A  62       4.808  41.922  31.755  1.00 48.99           O  
ATOM    531  CB  ASP A  62       7.635  41.278  31.003  1.00 52.70           C  
ATOM    532  HB1 ASP A  62       8.384  40.564  30.588  1.00  0.00           H  
ATOM    533  HB2 ASP A  62       7.345  40.726  31.927  1.00  0.00           H  
ATOM    534  CG  ASP A  62       8.290  42.600  31.351  1.00 55.91           C  
ATOM    535  OD1 ASP A  62       7.666  43.659  31.136  1.00 58.62           O  
ATOM    536  OD2 ASP A  62       9.435  42.573  31.857  1.00 57.18           O  
ATOM    537  N   SER A  63       4.917  43.336  30.012  1.00 49.49           N  
ATOM    538  HN  SER A  63       5.387  43.581  29.140  1.00  0.00           H  
ATOM    539  CA  SER A  63       3.827  44.178  30.499  1.00 49.64           C  
ATOM    540  HA  SER A  63       3.923  44.318  31.601  1.00  0.00           H  
ATOM    541  C   SER A  63       2.510  43.480  30.183  1.00 49.91           C  
ATOM    542  O   SER A  63       1.471  43.807  30.757  1.00 50.31           O  
ATOM    543  CB  SER A  63       3.826  45.541  29.803  1.00 47.79           C  
ATOM    544  HB1 SER A  63       2.816  46.014  29.827  1.00  0.00           H  
ATOM    545  HB2 SER A  63       3.939  45.438  28.699  1.00  0.00           H  
ATOM    546  OG  SER A  63       4.810  46.390  30.349  1.00 49.34           O  
ATOM    547  HG  SER A  63       4.809  47.236  29.917  1.00  0.00           H  
ATOM    548  N   PHE A  64       2.568  42.514  29.271  1.00 49.38           N  
ATOM    549  HN  PHE A  64       3.469  42.273  28.858  1.00  0.00           H  
ATOM    550  CA  PHE A  64       1.381  41.795  28.849  1.00 48.51           C  
ATOM    551  HA  PHE A  64       0.500  42.356  29.239  1.00  0.00           H  
ATOM    552  C   PHE A  64       1.269  40.370  29.362  1.00 49.25           C  
ATOM    553  O   PHE A  64       0.684  39.505  28.706  1.00 48.32           O  
ATOM    554  CB  PHE A  64       1.288  41.813  27.326  1.00 48.24           C  
ATOM    555  HB1 PHE A  64       2.097  41.193  26.874  1.00  0.00           H  
ATOM    556  HB2 PHE A  64       0.398  41.238  26.978  1.00  0.00           H  
ATOM    557  CG  PHE A  64       1.289  43.196  26.741  1.00 48.21           C  
ATOM    558  CD1 PHE A  64       2.433  43.987  26.796  1.00 46.49           C  
ATOM    559  HD1 PHE A  64       3.345  43.592  27.275  1.00  0.00           H  
ATOM    560  CD2 PHE A  64       0.147  43.710  26.136  1.00 48.65           C  
ATOM    561  HD2 PHE A  64      -0.767  43.095  26.086  1.00  0.00           H  
ATOM    562  CE1 PHE A  64       2.443  45.259  26.259  1.00 46.48           C  
ATOM    563  HE1 PHE A  64       3.358  45.872  26.310  1.00  0.00           H  
ATOM    564  CE2 PHE A  64       0.145  44.990  25.593  1.00 48.91           C  
ATOM    565  HE2 PHE A  64      -0.767  45.388  25.116  1.00  0.00           H  
ATOM    566  CZ  PHE A  64       1.297  45.767  25.653  1.00 47.48           C  
ATOM    567  HZ  PHE A  64       1.303  46.782  25.222  1.00  0.00           H  
ATOM    568  N   TYR A  65       1.828  40.114  30.537  1.00 50.62           N  
ATOM    569  HN  TYR A  65       2.336  40.843  31.038  1.00  0.00           H  
ATOM    570  CA  TYR A  65       1.707  38.781  31.100  1.00 52.43           C  
ATOM    571  HA  TYR A  65       2.019  38.026  30.342  1.00  0.00           H  
ATOM    572  C   TYR A  65       0.227  38.594  31.429  1.00 53.61           C  
ATOM    573  O   TYR A  65      -0.412  39.489  31.995  1.00 54.22           O  
ATOM    574  CB  TYR A  65       2.568  38.630  32.360  1.00 51.67           C  
ATOM    575  HB1 TYR A  65       2.699  39.611  32.873  1.00  0.00           H  
ATOM    576  HB2 TYR A  65       2.014  38.081  33.157  1.00  0.00           H  
ATOM    577  CG  TYR A  65       3.910  37.979  32.086  1.00 53.15           C  
ATOM    578  CD1 TYR A  65       3.989  36.616  31.774  1.00 52.74           C  
ATOM    579  HD1 TYR A  65       3.068  36.009  31.768  1.00  0.00           H  
ATOM    580  CD2 TYR A  65       5.094  38.725  32.091  1.00 51.12           C  
ATOM    581  HD2 TYR A  65       5.059  39.800  32.337  1.00  0.00           H  
ATOM    582  CE1 TYR A  65       5.205  36.013  31.471  1.00 51.69           C  
ATOM    583  HE1 TYR A  65       5.246  34.939  31.225  1.00  0.00           H  
ATOM    584  CE2 TYR A  65       6.318  38.128  31.789  1.00 50.38           C  
ATOM    585  HE2 TYR A  65       7.244  38.728  31.795  1.00  0.00           H  
ATOM    586  CZ  TYR A  65       6.365  36.772  31.480  1.00 50.96           C  
ATOM    587  OH  TYR A  65       7.567  36.167  31.199  1.00 49.21           O  
ATOM    588  HH  TYR A  65       8.362  36.687  31.205  1.00  0.00           H  
ATOM    589  N   ARG A  66      -0.318  37.443  31.041  1.00 54.32           N  
ATOM    590  HN  ARG A  66       0.268  36.759  30.561  1.00  0.00           H  
ATOM    591  CA  ARG A  66      -1.721  37.123  31.276  1.00 53.33           C  
ATOM    592  HA  ARG A  66      -2.343  37.829  30.678  1.00  0.00           H  
ATOM    593  C   ARG A  66      -2.130  37.249  32.735  1.00 53.92           C  
ATOM    594  O   ARG A  66      -1.301  37.143  33.642  1.00 53.70           O  
ATOM    595  CB  ARG A  66      -2.031  35.700  30.807  1.00 51.46           C  
ATOM    596  HB1 ARG A  66      -1.304  34.980  31.250  1.00  0.00           H  
ATOM    597  HB2 ARG A  66      -2.974  35.335  31.277  1.00  0.00           H  
ATOM    598  CG  ARG A  66      -2.092  35.528  29.310  1.00 50.89           C  
ATOM    599  HG1 ARG A  66      -2.794  36.259  28.845  1.00  0.00           H  
ATOM    600  HG2 ARG A  66      -1.146  35.861  28.823  1.00  0.00           H  
ATOM    601  CD  ARG A  66      -2.443  34.095  28.921  1.00 51.11           C  
ATOM    602  HD1 ARG A  66      -3.338  33.726  29.474  1.00  0.00           H  
ATOM    603  HD2 ARG A  66      -1.692  33.368  29.310  1.00  0.00           H  
ATOM    604  NE  ARG A  66      -2.614  33.972  27.476  1.00 54.57           N  
ATOM    605  HE  ARG A  66      -1.969  33.369  26.965  1.00  0.00           H  
ATOM    606  CZ  ARG A  66      -3.565  34.602  26.785  1.00 58.49           C  
ATOM    607  NH1 ARG A  66      -4.430  35.390  27.417  1.00 59.96           N  
ATOM    608 1HH1 ARG A  66      -5.157  35.872  26.889  1.00  0.00           H  
ATOM    609 2HH1 ARG A  66      -4.369  35.493  28.430  1.00  0.00           H  
ATOM    610  NH2 ARG A  66      -3.645  34.467  25.461  1.00 59.22           N  
ATOM    611 1HH2 ARG A  66      -4.372  34.949  24.933  1.00  0.00           H  
ATOM    612 2HH2 ARG A  66      -2.982  33.863  24.976  1.00  0.00           H  
ATOM    613  N   VAL A  67      -3.422  37.476  32.949  1.00 54.35           N  
ATOM    614  HN  VAL A  67      -4.047  37.581  32.150  1.00  0.00           H  
ATOM    615  CA  VAL A  67      -3.966  37.579  34.291  1.00 54.82           C  
ATOM    616  HA  VAL A  67      -3.258  38.141  34.944  1.00  0.00           H  
ATOM    617  C   VAL A  67      -4.132  36.148  34.815  1.00 55.07           C  
ATOM    618  O   VAL A  67      -4.913  35.370  34.270  1.00 53.59           O  
ATOM    619  CB  VAL A  67      -5.330  38.289  34.270  1.00 55.41           C  
ATOM    620  HB  VAL A  67      -6.072  37.624  33.770  1.00  0.00           H  
ATOM    621  CG1 VAL A  67      -5.797  38.558  35.696  1.00 54.98           C  
ATOM    622 1HG1 VAL A  67      -5.876  37.609  36.276  1.00  0.00           H  
ATOM    623 2HG1 VAL A  67      -6.753  39.132  35.714  1.00  0.00           H  
ATOM    624 3HG1 VAL A  67      -5.143  39.301  36.210  1.00  0.00           H  
ATOM    625  CG2 VAL A  67      -5.222  39.587  33.476  1.00 55.24           C  
ATOM    626 1HG2 VAL A  67      -4.880  39.390  32.433  1.00  0.00           H  
ATOM    627 2HG2 VAL A  67      -4.568  40.330  33.990  1.00  0.00           H  
ATOM    628 3HG2 VAL A  67      -6.178  40.161  33.494  1.00  0.00           H  
ATOM    629  N   LEU A  68      -3.384  35.807  35.862  1.00 55.49           N  
ATOM    630  HN  LEU A  68      -2.765  36.506  36.273  1.00  0.00           H  
ATOM    631  CA  LEU A  68      -3.419  34.465  36.444  1.00 57.36           C  
ATOM    632  HA  LEU A  68      -3.409  33.732  35.604  1.00  0.00           H  
ATOM    633  C   LEU A  68      -4.630  34.151  37.316  1.00 58.84           C  
ATOM    634  O   LEU A  68      -5.257  35.048  37.878  1.00 60.65           O  
ATOM    635  CB  LEU A  68      -2.164  34.222  37.285  1.00 56.46           C  
ATOM    636  HB1 LEU A  68      -2.388  33.418  38.024  1.00  0.00           H  
ATOM    637  HB2 LEU A  68      -2.012  35.104  37.950  1.00  0.00           H  
ATOM    638  CG  LEU A  68      -0.835  33.896  36.612  1.00 55.76           C  
ATOM    639  HG  LEU A  68      -0.914  32.902  36.113  1.00  0.00           H  
ATOM    640  CD1 LEU A  68      -0.491  34.950  35.570  1.00 59.38           C  
ATOM    641 1HD1 LEU A  68      -1.278  35.000  34.782  1.00  0.00           H  
ATOM    642 2HD1 LEU A  68       0.521  34.783  35.132  1.00  0.00           H  
ATOM    643 3HD1 LEU A  68      -0.310  35.947  36.036  1.00  0.00           H  
ATOM    644  CD2 LEU A  68       0.241  33.828  37.689  1.00 53.65           C  
ATOM    645 1HD2 LEU A  68      -0.011  33.056  38.453  1.00  0.00           H  
ATOM    646 2HD2 LEU A  68       0.422  34.825  38.155  1.00  0.00           H  
ATOM    647 3HD2 LEU A  68       1.253  33.661  37.251  1.00  0.00           H  
ATOM    648  N   THR A  69      -4.936  32.859  37.435  1.00 59.90           N  
ATOM    649  HN  THR A  69      -4.378  32.173  36.927  1.00  0.00           H  
ATOM    650  CA  THR A  69      -6.043  32.391  38.267  1.00 59.78           C  
ATOM    651  HA  THR A  69      -6.871  33.138  38.259  1.00  0.00           H  
ATOM    652  C   THR A  69      -5.497  32.230  39.683  1.00 61.22           C  
ATOM    653  O   THR A  69      -4.306  32.434  39.920  1.00 62.34           O  
ATOM    654  CB  THR A  69      -6.571  31.008  37.814  1.00 58.30           C  
ATOM    655  HB  THR A  69      -7.489  30.763  38.397  1.00  0.00           H  
ATOM    656  OG1 THR A  69      -5.577  30.007  38.070  1.00 56.55           O  
ATOM    657  HG1 THR A  69      -5.361  30.001  38.995  1.00  0.00           H  
ATOM    658  CG2 THR A  69      -6.917  31.018  36.331  1.00 57.54           C  
ATOM    659 1HG2 THR A  69      -7.690  31.796  36.132  1.00  0.00           H  
ATOM    660 2HG2 THR A  69      -7.230  30.012  35.965  1.00  0.00           H  
ATOM    661 3HG2 THR A  69      -6.014  31.148  35.690  1.00  0.00           H  
ATOM    662  N   SER A  70      -6.360  31.869  40.624  1.00 62.32           N  
ATOM    663  HN  SER A  70      -7.341  31.729  40.384  1.00  0.00           H  
ATOM    664  CA  SER A  70      -5.916  31.671  41.998  1.00 62.75           C  
ATOM    665  HA  SER A  70      -5.355  32.571  42.341  1.00  0.00           H  
ATOM    666  C   SER A  70      -4.989  30.452  42.016  1.00 61.97           C  
ATOM    667  O   SER A  70      -3.960  30.430  42.704  1.00 60.98           O  
ATOM    668  CB  SER A  70      -7.124  31.441  42.913  1.00 63.41           C  
ATOM    669  HB1 SER A  70      -6.784  31.290  43.964  1.00  0.00           H  
ATOM    670  HB2 SER A  70      -7.764  30.601  42.556  1.00  0.00           H  
ATOM    671  HB3 SER A  70      -7.873  32.263  42.831  1.00  0.00           H  
ATOM    672  N   GLU A  71      -5.362  29.442  41.238  1.00 61.25           N  
ATOM    673  HN  GLU A  71      -6.216  29.530  40.687  1.00  0.00           H  
ATOM    674  CA  GLU A  71      -4.588  28.214  41.150  1.00 61.64           C  
ATOM    675  HA  GLU A  71      -4.479  27.783  42.173  1.00  0.00           H  
ATOM    676  C   GLU A  71      -3.197  28.510  40.588  1.00 61.10           C  
ATOM    677  O   GLU A  71      -2.183  28.223  41.229  1.00 60.96           O  
ATOM    678  CB  GLU A  71      -5.321  27.205  40.264  1.00 61.54           C  
ATOM    679  HB1 GLU A  71      -6.335  26.989  40.674  1.00  0.00           H  
ATOM    680  HB2 GLU A  71      -4.726  26.273  40.118  1.00  0.00           H  
ATOM    681  HB3 GLU A  71      -5.366  27.542  39.202  1.00  0.00           H  
ATOM    682  N   GLN A  72      -3.163  29.093  39.392  1.00 59.70           N  
ATOM    683  HN  GLN A  72      -4.044  29.303  38.923  1.00  0.00           H  
ATOM    684  CA  GLN A  72      -1.910  29.443  38.726  1.00 58.10           C  
ATOM    685  HA  GLN A  72      -1.366  28.503  38.474  1.00  0.00           H  
ATOM    686  C   GLN A  72      -1.023  30.289  39.640  1.00 57.12           C  
ATOM    687  O   GLN A  72       0.131  29.946  39.897  1.00 57.22           O  
ATOM    688  CB  GLN A  72      -2.203  30.206  37.422  1.00 56.61           C  
ATOM    689  HB1 GLN A  72      -1.256  30.457  36.890  1.00  0.00           H  
ATOM    690  HB2 GLN A  72      -2.571  31.236  37.641  1.00  0.00           H  
ATOM    691  CG  GLN A  72      -3.166  29.476  36.493  1.00 55.88           C  
ATOM    692  HG1 GLN A  72      -2.817  28.434  36.304  1.00  0.00           H  
ATOM    693  HG2 GLN A  72      -4.127  29.259  37.014  1.00  0.00           H  
ATOM    694  CD  GLN A  72      -3.420  30.206  35.177  1.00 57.74           C  
ATOM    695  OE1 GLN A  72      -3.680  31.415  35.157  1.00 58.09           O  
ATOM    696  NE2 GLN A  72      -3.365  29.464  34.068  1.00 54.15           N  
ATOM    697 1HE2 GLN A  72      -3.535  29.952  33.188  1.00  0.00           H  
ATOM    698 2HE2 GLN A  72      -3.151  28.467  34.084  1.00  0.00           H  
ATOM    699  N   LYS A  73      -1.570  31.391  40.140  1.00 55.90           N  
ATOM    700  HN  LYS A  73      -2.535  31.621  39.902  1.00  0.00           H  
ATOM    701  CA  LYS A  73      -0.824  32.279  41.020  1.00 54.89           C  
ATOM    702  HA  LYS A  73       0.003  32.743  40.434  1.00  0.00           H  
ATOM    703  C   LYS A  73      -0.213  31.510  42.196  1.00 54.78           C  
ATOM    704  O   LYS A  73       0.823  31.899  42.739  1.00 53.94           O  
ATOM    705  CB  LYS A  73      -1.749  33.393  41.519  1.00 54.24           C  
ATOM    706  HB1 LYS A  73      -2.353  33.797  40.674  1.00  0.00           H  
ATOM    707  HB2 LYS A  73      -2.560  32.963  42.152  1.00  0.00           H  
ATOM    708  CG  LYS A  73      -1.056  34.527  42.256  1.00 53.88           C  
ATOM    709  HG1 LYS A  73      -0.120  34.843  41.739  1.00  0.00           H  
ATOM    710  HG2 LYS A  73      -0.609  34.181  43.217  1.00  0.00           H  
ATOM    711  CD  LYS A  73      -2.007  35.701  42.467  1.00 54.73           C  
ATOM    712  HD1 LYS A  73      -2.821  35.442  43.184  1.00  0.00           H  
ATOM    713  HD2 LYS A  73      -1.520  36.521  43.046  1.00  0.00           H  
ATOM    714  CE  LYS A  73      -2.575  36.215  41.134  1.00 54.27           C  
ATOM    715  HE1 LYS A  73      -1.756  36.412  40.404  1.00  0.00           H  
ATOM    716  HE2 LYS A  73      -3.112  35.402  40.592  1.00  0.00           H  
ATOM    717  NZ  LYS A  73      -3.447  37.415  41.291  1.00 51.00           N1+
ATOM    718  HZ1 LYS A  73      -3.824  37.756  40.407  1.00  0.00           H  
ATOM    719  HZ2 LYS A  73      -2.955  38.159  41.787  1.00  0.00           H  
ATOM    720  HZ3 LYS A  73      -4.196  37.234  41.959  1.00  0.00           H  
ATOM    721  N   ALA A  74      -0.853  30.415  42.589  1.00 56.43           N  
ATOM    722  HN  ALA A  74      -1.710  30.134  42.112  1.00  0.00           H  
ATOM    723  CA  ALA A  74      -0.346  29.610  43.694  1.00 57.07           C  
ATOM    724  HA  ALA A  74      -0.125  30.275  44.561  1.00  0.00           H  
ATOM    725  C   ALA A  74       0.940  28.918  43.253  1.00 57.57           C  
ATOM    726  O   ALA A  74       1.899  28.803  44.024  1.00 57.62           O  
ATOM    727  CB  ALA A  74      -1.380  28.586  44.104  1.00 57.96           C  
ATOM    728  HB1 ALA A  74      -2.320  29.092  44.426  1.00  0.00           H  
ATOM    729  HB2 ALA A  74      -0.991  27.893  44.887  1.00  0.00           H  
ATOM    730  HB3 ALA A  74      -1.566  27.838  43.299  1.00  0.00           H  
ATOM    731  N   LYS A  75       0.945  28.457  42.004  1.00 57.68           N  
ATOM    732  HN  LYS A  75       0.108  28.574  41.433  1.00  0.00           H  
ATOM    733  CA  LYS A  75       2.107  27.790  41.423  1.00 57.81           C  
ATOM    734  HA  LYS A  75       2.369  26.893  42.031  1.00  0.00           H  
ATOM    735  C   LYS A  75       3.284  28.761  41.404  1.00 58.21           C  
ATOM    736  O   LYS A  75       4.377  28.449  41.885  1.00 57.03           O  
ATOM    737  CB  LYS A  75       1.805  27.369  39.991  1.00 59.53           C  
ATOM    738  HB1 LYS A  75       1.624  28.269  39.358  1.00  0.00           H  
ATOM    739  HB2 LYS A  75       2.727  26.970  39.507  1.00  0.00           H  
ATOM    740  CG  LYS A  75       0.668  26.385  39.830  1.00 61.32           C  
ATOM    741  HG1 LYS A  75      -0.240  26.709  40.390  1.00  0.00           H  
ATOM    742  HG2 LYS A  75       0.246  26.407  38.798  1.00  0.00           H  
ATOM    743  CD  LYS A  75       1.101  24.994  40.226  1.00 64.37           C  
ATOM    744  HD1 LYS A  75       1.310  24.921  41.319  1.00  0.00           H  
ATOM    745  HD2 LYS A  75       2.121  24.754  39.845  1.00  0.00           H  
ATOM    746  CE  LYS A  75       0.075  23.964  39.778  1.00 67.04           C  
ATOM    747  HE1 LYS A  75      -0.944  24.209  40.158  1.00  0.00           H  
ATOM    748  HE2 LYS A  75      -0.128  24.037  38.684  1.00  0.00           H  
ATOM    749  NZ  LYS A  75       0.488  22.585  40.167  1.00 69.03           N1+
ATOM    750  HZ1 LYS A  75      -0.200  21.894  39.867  1.00  0.00           H  
ATOM    751  HZ2 LYS A  75       0.674  22.518  41.168  1.00  0.00           H  
ATOM    752  HZ3 LYS A  75       1.420  22.361  39.819  1.00  0.00           H  
ATOM    753  N   ALA A  76       3.036  29.944  40.842  1.00 58.87           N  
ATOM    754  HN  ALA A  76       2.099  30.121  40.480  1.00  0.00           H  
ATOM    755  CA  ALA A  76       4.037  31.000  40.718  1.00 58.72           C  
ATOM    756  HA  ALA A  76       4.779  30.678  39.950  1.00  0.00           H  
ATOM    757  C   ALA A  76       4.794  31.284  42.006  1.00 59.88           C  
ATOM    758  O   ALA A  76       5.997  31.545  41.979  1.00 60.24           O  
ATOM    759  CB  ALA A  76       3.377  32.272  40.221  1.00 57.41           C  
ATOM    760  HB1 ALA A  76       4.141  33.078  40.126  1.00  0.00           H  
ATOM    761  HB2 ALA A  76       2.519  32.579  40.864  1.00  0.00           H  
ATOM    762  HB3 ALA A  76       2.816  32.111  39.271  1.00  0.00           H  
ATOM    763  N   LEU A  77       4.088  31.239  43.132  1.00 62.12           N  
ATOM    764  HN  LEU A  77       3.093  31.019  43.086  1.00  0.00           H  
ATOM    765  CA  LEU A  77       4.701  31.496  44.432  1.00 63.11           C  
ATOM    766  HA  LEU A  77       5.253  32.464  44.382  1.00  0.00           H  
ATOM    767  C   LEU A  77       5.687  30.391  44.780  1.00 64.39           C  
ATOM    768  O   LEU A  77       6.674  30.612  45.486  1.00 63.89           O  
ATOM    769  CB  LEU A  77       3.619  31.604  45.510  1.00 62.98           C  
ATOM    770  HB1 LEU A  77       4.073  31.476  46.520  1.00  0.00           H  
ATOM    771  HB2 LEU A  77       2.957  30.708  45.476  1.00  0.00           H  
ATOM    772  CG  LEU A  77       2.774  32.881  45.474  1.00 61.13           C  
ATOM    773  HG  LEU A  77       2.294  32.969  44.471  1.00  0.00           H  
ATOM    774  CD1 LEU A  77       1.689  32.815  46.536  1.00 60.66           C  
ATOM    775 1HD1 LEU A  77       1.030  31.931  46.371  1.00  0.00           H  
ATOM    776 2HD1 LEU A  77       1.104  33.763  46.589  1.00  0.00           H  
ATOM    777 3HD1 LEU A  77       2.117  32.825  47.565  1.00  0.00           H  
ATOM    778  CD2 LEU A  77       3.674  34.088  45.699  1.00 58.01           C  
ATOM    779 1HD2 LEU A  77       4.470  34.136  44.920  1.00  0.00           H  
ATOM    780 2HD2 LEU A  77       4.102  34.098  46.728  1.00  0.00           H  
ATOM    781 3HD2 LEU A  77       3.089  35.036  45.752  1.00  0.00           H  
ATOM    782  N   LYS A  78       5.406  29.196  44.274  1.00 66.38           N  
ATOM    783  HN  LYS A  78       4.562  29.082  43.713  1.00  0.00           H  
ATOM    784  CA  LYS A  78       6.268  28.044  44.497  1.00 68.04           C  
ATOM    785  HA  LYS A  78       6.852  28.203  45.433  1.00  0.00           H  
ATOM    786  C   LYS A  78       7.242  27.890  43.318  1.00 67.65           C  
ATOM    787  O   LYS A  78       7.994  26.915  43.241  1.00 68.45           O  
ATOM    788  CB  LYS A  78       5.413  26.781  44.649  1.00 69.25           C  
ATOM    789  HB1 LYS A  78       4.818  26.595  43.725  1.00  0.00           H  
ATOM    790  HB2 LYS A  78       6.054  25.869  44.645  1.00  0.00           H  
ATOM    791  CG  LYS A  78       4.509  26.799  45.877  1.00 71.16           C  
ATOM    792  HG1 LYS A  78       3.912  27.739  45.925  1.00  0.00           H  
ATOM    793  HG2 LYS A  78       5.102  26.918  46.813  1.00  0.00           H  
ATOM    794  CD  LYS A  78       3.610  25.570  45.946  1.00 71.21           C  
ATOM    795  HD1 LYS A  78       3.119  25.479  46.943  1.00  0.00           H  
ATOM    796  HD2 LYS A  78       4.207  24.628  45.961  1.00  0.00           H  
ATOM    797  CE  LYS A  78       2.587  25.563  44.818  1.00 72.04           C  
ATOM    798  HE1 LYS A  78       2.067  26.546  44.736  1.00  0.00           H  
ATOM    799  HE2 LYS A  78       3.083  25.544  43.820  1.00  0.00           H  
ATOM    800  NZ  LYS A  78       1.612  24.442  44.961  1.00 71.54           N1+
ATOM    801  HZ1 LYS A  78       0.927  24.437  44.205  1.00  0.00           H  
ATOM    802  HZ2 LYS A  78       1.158  24.459  45.874  1.00  0.00           H  
ATOM    803  HZ3 LYS A  78       2.088  23.543  45.036  1.00  0.00           H  
ATOM    804  N   GLY A  79       7.228  28.865  42.411  1.00 65.45           N  
ATOM    805  HN  GLY A  79       6.597  29.657  42.534  1.00  0.00           H  
ATOM    806  CA  GLY A  79       8.098  28.816  41.249  1.00 62.50           C  
ATOM    807  HA1 GLY A  79       8.075  29.778  40.685  1.00  0.00           H  
ATOM    808  HA2 GLY A  79       9.172  28.813  41.547  1.00  0.00           H  
ATOM    809  C   GLY A  79       7.773  27.640  40.346  1.00 60.73           C  
ATOM    810  O   GLY A  79       8.620  27.180  39.577  1.00 61.21           O  
ATOM    811  N   GLN A  80       6.539  27.153  40.437  1.00 57.20           N  
ATOM    812  HN  GLN A  80       5.880  27.586  41.084  1.00  0.00           H  
ATOM    813  CA  GLN A  80       6.107  26.021  39.639  1.00 53.80           C  
ATOM    814  HA  GLN A  80       7.014  25.518  39.229  1.00  0.00           H  
ATOM    815  C   GLN A  80       5.220  26.427  38.472  1.00 51.16           C  
ATOM    816  O   GLN A  80       4.406  25.633  38.001  1.00 50.91           O  
ATOM    817  CB  GLN A  80       5.362  25.019  40.515  1.00 56.12           C  
ATOM    818  HB1 GLN A  80       4.371  25.428  40.820  1.00  0.00           H  
ATOM    819  HB2 GLN A  80       5.027  24.144  39.910  1.00  0.00           H  
ATOM    820  CG  GLN A  80       6.143  24.557  41.730  1.00 59.07           C  
ATOM    821  HG1 GLN A  80       6.542  25.425  42.304  1.00  0.00           H  
ATOM    822  HG2 GLN A  80       7.106  24.082  41.431  1.00  0.00           H  
ATOM    823  CD  GLN A  80       5.329  23.631  42.629  1.00 61.66           C  
ATOM    824  OE1 GLN A  80       5.777  23.260  43.719  1.00 61.76           O  
ATOM    825  NE2 GLN A  80       4.129  23.251  42.174  1.00 61.20           N  
ATOM    826 1HE2 GLN A  80       3.585  22.632  42.775  1.00  0.00           H  
ATOM    827 2HE2 GLN A  80       3.759  23.557  41.274  1.00  0.00           H  
ATOM    828  N   PHE A  81       5.361  27.663  38.011  1.00 48.38           N  
ATOM    829  HN  PHE A  81       6.023  28.298  38.457  1.00  0.00           H  
ATOM    830  CA  PHE A  81       4.574  28.121  36.869  1.00 46.62           C  
ATOM    831  HA  PHE A  81       3.908  27.293  36.532  1.00  0.00           H  
ATOM    832  C   PHE A  81       5.523  28.492  35.728  1.00 45.49           C  
ATOM    833  O   PHE A  81       6.583  29.068  35.954  1.00 44.78           O  
ATOM    834  CB  PHE A  81       3.713  29.334  37.240  1.00 44.92           C  
ATOM    835  HB1 PHE A  81       4.353  30.203  37.520  1.00  0.00           H  
ATOM    836  HB2 PHE A  81       3.193  29.167  38.212  1.00  0.00           H  
ATOM    837  CG  PHE A  81       2.734  29.717  36.172  1.00 42.97           C  
ATOM    838  CD1 PHE A  81       1.588  28.958  35.959  1.00 42.12           C  
ATOM    839  HD1 PHE A  81       1.375  28.098  36.615  1.00  0.00           H  
ATOM    840  CD2 PHE A  81       2.981  30.801  35.337  1.00 41.91           C  
ATOM    841  HD2 PHE A  81       3.882  31.417  35.497  1.00  0.00           H  
ATOM    842  CE1 PHE A  81       0.701  29.273  34.921  1.00 40.10           C  
ATOM    843  HE1 PHE A  81      -0.204  28.662  34.765  1.00  0.00           H  
ATOM    844  CE2 PHE A  81       2.102  31.122  34.296  1.00 40.96           C  
ATOM    845  HE2 PHE A  81       2.314  31.983  33.640  1.00  0.00           H  
ATOM    846  CZ  PHE A  81       0.960  30.354  34.089  1.00 39.53           C  
ATOM    847  HZ  PHE A  81       0.265  30.602  33.269  1.00  0.00           H  
ATOM    848  N   ASN A  82       5.136  28.165  34.504  1.00 46.18           N  
ATOM    849  HN  ASN A  82       4.236  27.704  34.372  1.00  0.00           H  
ATOM    850  CA  ASN A  82       5.968  28.449  33.341  1.00 47.12           C  
ATOM    851  HA  ASN A  82       7.037  28.399  33.653  1.00  0.00           H  
ATOM    852  C   ASN A  82       5.704  29.830  32.743  1.00 46.71           C  
ATOM    853  O   ASN A  82       4.838  29.978  31.882  1.00 48.15           O  
ATOM    854  CB  ASN A  82       5.729  27.387  32.268  1.00 48.44           C  
ATOM    855  HB1 ASN A  82       5.561  26.385  32.727  1.00  0.00           H  
ATOM    856  HB2 ASN A  82       4.738  27.529  31.778  1.00  0.00           H  
ATOM    857  CG  ASN A  82       6.839  27.336  31.244  1.00 50.58           C  
ATOM    858  OD1 ASN A  82       7.326  28.365  30.788  1.00 52.36           O  
ATOM    859  ND2 ASN A  82       7.241  26.130  30.871  1.00 53.25           N  
ATOM    860 1HD2 ASN A  82       6.836  25.274  31.250  1.00  0.00           H  
ATOM    861 2HD2 ASN A  82       7.990  26.096  30.180  1.00  0.00           H  
ATOM    862  N   PHE A  83       6.453  30.836  33.185  1.00 46.09           N  
ATOM    863  HN  PHE A  83       7.160  30.656  33.898  1.00  0.00           H  
ATOM    864  CA  PHE A  83       6.284  32.196  32.670  1.00 45.15           C  
ATOM    865  HA  PHE A  83       5.215  32.349  32.394  1.00  0.00           H  
ATOM    866  C   PHE A  83       7.148  32.424  31.442  1.00 44.77           C  
ATOM    867  O   PHE A  83       7.318  33.556  30.993  1.00 44.59           O  
ATOM    868  CB  PHE A  83       6.676  33.227  33.726  1.00 44.66           C  
ATOM    869  HB1 PHE A  83       6.816  34.230  33.260  1.00  0.00           H  
ATOM    870  HB2 PHE A  83       7.714  33.040  34.088  1.00  0.00           H  
ATOM    871  CG  PHE A  83       5.725  33.312  34.879  1.00 44.79           C  
ATOM    872  CD1 PHE A  83       4.460  33.877  34.715  1.00 43.79           C  
ATOM    873  HD1 PHE A  83       4.151  34.246  33.723  1.00  0.00           H  
ATOM    874  CD2 PHE A  83       6.096  32.848  36.140  1.00 44.31           C  
ATOM    875  HD2 PHE A  83       7.093  32.397  36.282  1.00  0.00           H  
ATOM    876  CE1 PHE A  83       3.581  33.979  35.797  1.00 43.68           C  
ATOM    877  HE1 PHE A  83       2.584  34.428  35.656  1.00  0.00           H  
ATOM    878  CE2 PHE A  83       5.222  32.946  37.228  1.00 43.97           C  
ATOM    879  HE2 PHE A  83       5.530  32.575  38.220  1.00  0.00           H  
ATOM    880  CZ  PHE A  83       3.964  33.513  37.055  1.00 42.49           C  
ATOM    881  HZ  PHE A  83       3.271  33.594  37.910  1.00  0.00           H  
ATOM    882  N   ASP A  84       7.697  31.340  30.908  1.00 44.39           N  
ATOM    883  HN  ASP A  84       7.503  30.430  31.326  1.00  0.00           H  
ATOM    884  CA  ASP A  84       8.566  31.412  29.745  1.00 43.25           C  
ATOM    885  HA  ASP A  84       8.725  32.483  29.478  1.00  0.00           H  
ATOM    886  C   ASP A  84       7.954  30.699  28.565  1.00 42.76           C  
ATOM    887  O   ASP A  84       8.622  30.453  27.562  1.00 43.02           O  
ATOM    888  CB  ASP A  84       9.912  30.781  30.075  1.00 44.68           C  
ATOM    889  HB1 ASP A  84       9.795  29.707  30.351  1.00  0.00           H  
ATOM    890  HB2 ASP A  84      10.536  30.664  29.158  1.00  0.00           H  
ATOM    891  CG  ASP A  84      10.659  31.540  31.148  1.00 45.72           C  
ATOM    892  OD1 ASP A  84      10.447  31.234  32.339  1.00 49.01           O  
ATOM    893  OD2 ASP A  84      11.443  32.446  30.803  1.00 43.45           O  
ATOM    894  N   HIS A  85       6.679  30.355  28.690  1.00 41.36           N  
ATOM    895  HN  HIS A  85       6.181  30.570  29.554  1.00  0.00           H  
ATOM    896  CA  HIS A  85       5.983  29.676  27.611  1.00 41.41           C  
ATOM    897  HA  HIS A  85       6.731  29.223  26.920  1.00  0.00           H  
ATOM    898  C   HIS A  85       5.148  30.701  26.846  1.00 41.90           C  
ATOM    899  O   HIS A  85       4.533  31.585  27.440  1.00 41.13           O  
ATOM    900  CB  HIS A  85       5.086  28.571  28.177  1.00 39.93           C  
ATOM    901  HB1 HIS A  85       4.404  28.980  28.959  1.00  0.00           H  
ATOM    902  HB2 HIS A  85       5.681  27.863  28.800  1.00  0.00           H  
ATOM    903  CG  HIS A  85       4.308  27.831  27.134  1.00 38.35           C  
ATOM    904  ND1 HIS A  85       4.545  26.508  26.828  1.00 38.27           N  
ATOM    905  HD1 HIS A  85       5.237  25.912  27.283  1.00  0.00           H  
ATOM    906  CD2 HIS A  85       3.316  28.237  26.306  1.00 37.73           C  
ATOM    907  HD2 HIS A  85       2.863  29.242  26.272  1.00  0.00           H  
ATOM    908  CE1 HIS A  85       3.736  26.133  25.853  1.00 37.70           C  
ATOM    909  HE1 HIS A  85       3.698  25.130  25.397  1.00  0.00           H  
ATOM    910  NE2 HIS A  85       2.980  27.164  25.517  1.00 37.12           N1+
ATOM    911  HE2 HIS A  85       2.264  27.163  24.790  1.00  0.00           H  
ATOM    912  N   PRO A  86       5.118  30.593  25.512  1.00 42.53           N  
ATOM    913  CA  PRO A  86       4.349  31.527  24.686  1.00 44.67           C  
ATOM    914  HA  PRO A  86       4.928  32.474  24.578  1.00  0.00           H  
ATOM    915  C   PRO A  86       2.952  31.858  25.223  1.00 46.26           C  
ATOM    916  O   PRO A  86       2.464  32.974  25.052  1.00 45.88           O  
ATOM    917  CB  PRO A  86       4.303  30.819  23.334  1.00 43.97           C  
ATOM    918  HB1 PRO A  86       4.077  31.480  22.465  1.00  0.00           H  
ATOM    919  HB2 PRO A  86       3.428  30.144  23.186  1.00  0.00           H  
ATOM    920  CG  PRO A  86       5.631  30.145  23.282  1.00 43.18           C  
ATOM    921  HG1 PRO A  86       6.478  30.800  22.970  1.00  0.00           H  
ATOM    922  HG2 PRO A  86       5.752  29.410  22.452  1.00  0.00           H  
ATOM    923  CD  PRO A  86       5.757  29.559  24.679  1.00 41.99           C  
ATOM    924  HD1 PRO A  86       6.795  29.286  24.982  1.00  0.00           H  
ATOM    925  HD2 PRO A  86       5.337  28.533  24.798  1.00  0.00           H  
ATOM    926  N   ASP A  87       2.318  30.889  25.881  1.00 48.59           N  
ATOM    927  HN  ASP A  87       2.783  29.990  26.009  1.00  0.00           H  
ATOM    928  CA  ASP A  87       0.973  31.077  26.426  1.00 49.43           C  
ATOM    929  HA  ASP A  87       0.375  31.624  25.661  1.00  0.00           H  
ATOM    930  C   ASP A  87       0.908  31.876  27.713  1.00 48.31           C  
ATOM    931  O   ASP A  87      -0.175  32.256  28.147  1.00 49.24           O  
ATOM    932  CB  ASP A  87       0.288  29.733  26.670  1.00 51.48           C  
ATOM    933  HB1 ASP A  87       0.876  29.107  27.381  1.00  0.00           H  
ATOM    934  HB2 ASP A  87      -0.643  29.862  27.270  1.00  0.00           H  
ATOM    935  CG  ASP A  87       0.009  28.983  25.394  1.00 52.46           C  
ATOM    936  OD1 ASP A  87      -0.304  29.647  24.374  1.00 52.29           O  
ATOM    937  OD2 ASP A  87       0.087  27.732  25.425  1.00 52.56           O  
ATOM    938  N   ALA A  88       2.055  32.107  28.338  1.00 47.33           N  
ATOM    939  HN  ALA A  88       2.923  31.734  27.954  1.00  0.00           H  
ATOM    940  CA  ALA A  88       2.087  32.886  29.564  1.00 45.01           C  
ATOM    941  HA  ALA A  88       1.295  32.513  30.254  1.00  0.00           H  
ATOM    942  C   ALA A  88       1.808  34.355  29.229  1.00 44.62           C  
ATOM    943  O   ALA A  88       1.554  35.155  30.118  1.00 44.57           O  
ATOM    944  CB  ALA A  88       3.443  32.744  30.240  1.00 43.05           C  
ATOM    945  HB1 ALA A  88       3.468  33.342  31.181  1.00  0.00           H  
ATOM    946  HB2 ALA A  88       4.281  33.011  29.554  1.00  0.00           H  
ATOM    947  HB3 ALA A  88       3.711  31.676  30.417  1.00  0.00           H  
ATOM    948  N   PHE A  89       1.845  34.698  27.943  1.00 45.83           N  
ATOM    949  HN  PHE A  89       2.049  33.982  27.246  1.00  0.00           H  
ATOM    950  CA  PHE A  89       1.601  36.074  27.500  1.00 47.85           C  
ATOM    951  HA  PHE A  89       1.684  36.739  28.391  1.00  0.00           H  
ATOM    952  C   PHE A  89       0.210  36.279  26.891  1.00 49.24           C  
ATOM    953  O   PHE A  89      -0.365  35.370  26.296  1.00 48.71           O  
ATOM    954  CB  PHE A  89       2.671  36.518  26.479  1.00 46.89           C  
ATOM    955  HB1 PHE A  89       2.377  37.479  25.997  1.00  0.00           H  
ATOM    956  HB2 PHE A  89       2.662  35.849  25.587  1.00  0.00           H  
ATOM    957  CG  PHE A  89       4.062  36.617  27.052  1.00 46.35           C  
ATOM    958  CD1 PHE A  89       4.476  37.773  27.716  1.00 45.53           C  
ATOM    959  HD1 PHE A  89       3.792  38.636  27.781  1.00  0.00           H  
ATOM    960  CD2 PHE A  89       4.941  35.541  26.976  1.00 46.01           C  
ATOM    961  HD2 PHE A  89       4.633  34.620  26.452  1.00  0.00           H  
ATOM    962  CE1 PHE A  89       5.744  37.855  28.300  1.00 44.88           C  
ATOM    963  HE1 PHE A  89       6.054  38.776  28.822  1.00  0.00           H  
ATOM    964  CE2 PHE A  89       6.215  35.616  27.559  1.00 45.64           C  
ATOM    965  HE2 PHE A  89       6.903  34.756  27.492  1.00  0.00           H  
ATOM    966  CZ  PHE A  89       6.613  36.774  28.222  1.00 43.62           C  
ATOM    967  HZ  PHE A  89       7.613  36.833  28.683  1.00  0.00           H  
ATOM    968  N   ASP A  90      -0.316  37.489  27.039  1.00 51.61           N  
ATOM    969  HN  ASP A  90       0.219  38.203  27.534  1.00  0.00           H  
ATOM    970  CA  ASP A  90      -1.635  37.831  26.517  1.00 54.15           C  
ATOM    971  HA  ASP A  90      -2.316  36.954  26.614  1.00  0.00           H  
ATOM    972  C   ASP A  90      -1.494  38.213  25.045  1.00 54.65           C  
ATOM    973  O   ASP A  90      -1.956  39.269  24.619  1.00 54.82           O  
ATOM    974  CB  ASP A  90      -2.200  39.013  27.311  1.00 57.29           C  
ATOM    975  HB1 ASP A  90      -1.815  39.011  28.357  1.00  0.00           H  
ATOM    976  HB2 ASP A  90      -1.763  39.976  26.959  1.00  0.00           H  
ATOM    977  CG  ASP A  90      -3.719  39.065  27.290  1.00 60.56           C  
ATOM    978  OD1 ASP A  90      -4.308  38.946  26.185  1.00 61.20           O  
ATOM    979  OD2 ASP A  90      -4.315  39.234  28.384  1.00 61.49           O  
ATOM    980  N   ASN A  91      -0.855  37.338  24.277  1.00 54.63           N  
ATOM    981  HN  ASN A  91      -0.529  36.466  24.695  1.00  0.00           H  
ATOM    982  CA  ASN A  91      -0.601  37.573  22.862  1.00 55.01           C  
ATOM    983  HA  ASN A  91       0.302  38.224  22.797  1.00  0.00           H  
ATOM    984  C   ASN A  91      -1.707  38.270  22.093  1.00 54.73           C  
ATOM    985  O   ASN A  91      -1.432  39.013  21.147  1.00 54.54           O  
ATOM    986  CB  ASN A  91      -0.250  36.255  22.181  1.00 57.78           C  
ATOM    987  HB1 ASN A  91      -0.192  36.377  21.074  1.00  0.00           H  
ATOM    988  HB2 ASN A  91      -1.099  35.534  22.237  1.00  0.00           H  
ATOM    989  CG  ASN A  91       1.028  35.642  22.734  1.00 61.98           C  
ATOM    990  OD1 ASN A  91       2.121  36.207  22.588  1.00 65.60           O  
ATOM    991  ND2 ASN A  91       0.899  34.488  23.381  1.00 62.63           N  
ATOM    992 1HD2 ASN A  91      -0.001  34.023  23.501  1.00  0.00           H  
ATOM    993 2HD2 ASN A  91       1.756  34.077  23.752  1.00  0.00           H  
ATOM    994  N   GLU A  92      -2.953  38.034  22.497  1.00 54.58           N  
ATOM    995  HN  GLU A  92      -3.109  37.409  23.287  1.00  0.00           H  
ATOM    996  CA  GLU A  92      -4.103  38.648  21.837  1.00 53.28           C  
ATOM    997  HA  GLU A  92      -4.040  38.451  20.741  1.00  0.00           H  
ATOM    998  C   GLU A  92      -4.074  40.156  22.072  1.00 52.23           C  
ATOM    999  O   GLU A  92      -4.218  40.948  21.137  1.00 53.79           O  
ATOM   1000  CB  GLU A  92      -5.406  38.045  22.378  1.00 52.77           C  
ATOM   1001  HB1 GLU A  92      -5.427  36.943  22.206  1.00  0.00           H  
ATOM   1002  HB2 GLU A  92      -6.305  38.549  21.951  1.00  0.00           H  
ATOM   1003  HB3 GLU A  92      -5.567  38.301  23.451  1.00  0.00           H  
ATOM   1004  N   LEU A  93      -3.874  40.542  23.328  1.00 49.64           N  
ATOM   1005  HN  LEU A  93      -3.759  39.830  24.049  1.00  0.00           H  
ATOM   1006  CA  LEU A  93      -3.814  41.944  23.709  1.00 47.76           C  
ATOM   1007  HA  LEU A  93      -4.741  42.454  23.356  1.00  0.00           H  
ATOM   1008  C   LEU A  93      -2.598  42.635  23.080  1.00 49.36           C  
ATOM   1009  O   LEU A  93      -2.653  43.810  22.694  1.00 50.98           O  
ATOM   1010  CB  LEU A  93      -3.742  42.048  25.227  1.00 44.48           C  
ATOM   1011  HB1 LEU A  93      -2.908  41.417  25.615  1.00  0.00           H  
ATOM   1012  HB2 LEU A  93      -4.613  41.527  25.688  1.00  0.00           H  
ATOM   1013  CG  LEU A  93      -3.627  43.463  25.778  1.00 43.61           C  
ATOM   1014  HG  LEU A  93      -2.684  43.922  25.401  1.00  0.00           H  
ATOM   1015  CD1 LEU A  93      -4.805  44.288  25.290  1.00 40.56           C  
ATOM   1016 1HD1 LEU A  93      -4.842  44.327  24.176  1.00  0.00           H  
ATOM   1017 2HD1 LEU A  93      -4.799  45.311  25.734  1.00  0.00           H  
ATOM   1018 3HD1 LEU A  93      -5.766  43.920  25.718  1.00  0.00           H  
ATOM   1019  CD2 LEU A  93      -3.576  43.410  27.300  1.00 42.21           C  
ATOM   1020 1HD2 LEU A  93      -2.711  42.804  27.658  1.00  0.00           H  
ATOM   1021 2HD2 LEU A  93      -4.537  43.042  27.728  1.00  0.00           H  
ATOM   1022 3HD2 LEU A  93      -3.570  44.433  27.744  1.00  0.00           H  
ATOM   1023  N   ILE A  94      -1.498  41.895  22.988  1.00 48.28           N  
ATOM   1024  HN  ILE A  94      -1.517  40.939  23.342  1.00  0.00           H  
ATOM   1025  CA  ILE A  94      -0.270  42.401  22.401  1.00 45.43           C  
ATOM   1026  HA  ILE A  94       0.051  43.313  22.956  1.00  0.00           H  
ATOM   1027  C   ILE A  94      -0.522  42.767  20.943  1.00 45.53           C  
ATOM   1028  O   ILE A  94      -0.178  43.861  20.501  1.00 46.02           O  
ATOM   1029  CB  ILE A  94       0.860  41.337  22.474  1.00 43.62           C  
ATOM   1030  HB  ILE A  94       0.489  40.384  22.030  1.00  0.00           H  
ATOM   1031  CG1 ILE A  94       1.248  41.087  23.929  1.00 44.02           C  
ATOM   1032 1HG1 ILE A  94       0.347  40.849  24.540  1.00  0.00           H  
ATOM   1033 2HG1 ILE A  94       1.562  42.037  24.421  1.00  0.00           H  
ATOM   1034  CG2 ILE A  94       2.078  41.797  21.701  1.00 41.08           C  
ATOM   1035 1HG2 ILE A  94       1.795  41.980  20.638  1.00  0.00           H  
ATOM   1036 2HG2 ILE A  94       2.931  41.085  21.794  1.00  0.00           H  
ATOM   1037 3HG2 ILE A  94       2.563  42.686  22.167  1.00  0.00           H  
ATOM   1038  CD1 ILE A  94       2.319  40.010  24.106  1.00 43.84           C  
ATOM   1039 1HD1 ILE A  94       2.602  39.827  25.169  1.00  0.00           H  
ATOM   1040 2HD1 ILE A  94       3.220  40.248  23.495  1.00  0.00           H  
ATOM   1041 3HD1 ILE A  94       2.005  39.060  23.614  1.00  0.00           H  
ATOM   1042  N   LEU A  95      -1.137  41.855  20.201  1.00 45.91           N  
ATOM   1043  HN  LEU A  95      -1.428  40.975  20.627  1.00  0.00           H  
ATOM   1044  CA  LEU A  95      -1.403  42.090  18.787  1.00 46.87           C  
ATOM   1045  HA  LEU A  95      -0.427  42.233  18.267  1.00  0.00           H  
ATOM   1046  C   LEU A  95      -2.257  43.330  18.551  1.00 48.89           C  
ATOM   1047  O   LEU A  95      -1.996  44.111  17.625  1.00 47.85           O  
ATOM   1048  CB  LEU A  95      -2.101  40.884  18.171  1.00 45.27           C  
ATOM   1049  HB1 LEU A  95      -2.110  40.033  18.892  1.00  0.00           H  
ATOM   1050  HB2 LEU A  95      -3.196  41.075  18.083  1.00  0.00           H  
ATOM   1051  CG  LEU A  95      -1.534  40.432  16.827  1.00 44.54           C  
ATOM   1052  HG  LEU A  95      -0.604  39.842  17.001  1.00  0.00           H  
ATOM   1053  CD1 LEU A  95      -2.561  39.553  16.147  1.00 44.61           C  
ATOM   1054 1HD1 LEU A  95      -2.797  38.677  16.794  1.00  0.00           H  
ATOM   1055 2HD1 LEU A  95      -2.238  39.244  15.126  1.00  0.00           H  
ATOM   1056 3HD1 LEU A  95      -3.476  40.122  15.862  1.00  0.00           H  
ATOM   1057  CD2 LEU A  95      -1.214  41.618  15.951  1.00 42.98           C  
ATOM   1058 1HD2 LEU A  95      -0.457  42.266  16.452  1.00  0.00           H  
ATOM   1059 2HD2 LEU A  95      -2.129  42.187  15.666  1.00  0.00           H  
ATOM   1060 3HD2 LEU A  95      -0.891  41.309  14.930  1.00  0.00           H  
ATOM   1061  N   LYS A  96      -3.283  43.497  19.382  1.00 49.10           N  
ATOM   1062  HN  LYS A  96      -3.445  42.807  20.115  1.00  0.00           H  
ATOM   1063  CA  LYS A  96      -4.180  44.638  19.273  1.00 50.20           C  
ATOM   1064  HA  LYS A  96      -4.579  44.694  18.233  1.00  0.00           H  
ATOM   1065  C   LYS A  96      -3.436  45.923  19.595  1.00 50.50           C  
ATOM   1066  O   LYS A  96      -3.435  46.873  18.809  1.00 50.21           O  
ATOM   1067  CB  LYS A  96      -5.341  44.487  20.251  1.00 53.62           C  
ATOM   1068  HB1 LYS A  96      -5.331  45.316  20.996  1.00  0.00           H  
ATOM   1069  HB2 LYS A  96      -5.167  43.618  20.928  1.00  0.00           H  
ATOM   1070  CG  LYS A  96      -6.703  44.382  19.599  1.00 57.45           C  
ATOM   1071  HG1 LYS A  96      -6.770  43.498  18.922  1.00  0.00           H  
ATOM   1072  HG2 LYS A  96      -6.862  45.185  18.842  1.00  0.00           H  
ATOM   1073  CD  LYS A  96      -7.807  44.372  20.653  1.00 61.39           C  
ATOM   1074  HD1 LYS A  96      -8.758  43.960  20.241  1.00  0.00           H  
ATOM   1075  HD2 LYS A  96      -7.611  43.606  21.439  1.00  0.00           H  
ATOM   1076  CE  LYS A  96      -8.019  45.753  21.263  1.00 62.10           C  
ATOM   1077  HE1 LYS A  96      -8.697  45.714  22.147  1.00  0.00           H  
ATOM   1078  HE2 LYS A  96      -7.100  46.125  21.773  1.00  0.00           H  
ATOM   1079  NZ  LYS A  96      -8.509  46.718  20.231  1.00 63.11           N1+
ATOM   1080  HZ1 LYS A  96      -8.651  47.642  20.639  1.00  0.00           H  
ATOM   1081  HZ2 LYS A  96      -9.350  46.378  19.765  1.00  0.00           H  
ATOM   1082  HZ3 LYS A  96      -7.889  46.753  19.422  1.00  0.00           H  
ATOM   1083  N   THR A  97      -2.807  45.947  20.765  1.00 50.19           N  
ATOM   1084  HN  THR A  97      -2.845  45.127  21.370  1.00  0.00           H  
ATOM   1085  CA  THR A  97      -2.067  47.117  21.199  1.00 49.43           C  
ATOM   1086  HA  THR A  97      -2.787  47.955  21.351  1.00  0.00           H  
ATOM   1087  C   THR A  97      -1.048  47.540  20.152  1.00 49.92           C  
ATOM   1088  O   THR A  97      -1.015  48.702  19.744  1.00 50.87           O  
ATOM   1089  CB  THR A  97      -1.346  46.851  22.520  1.00 50.17           C  
ATOM   1090  HB  THR A  97      -0.628  46.009  22.386  1.00  0.00           H  
ATOM   1091  OG1 THR A  97      -2.308  46.500  23.525  1.00 49.03           O  
ATOM   1092  HG1 THR A  97      -1.860  46.335  24.346  1.00  0.00           H  
ATOM   1093  CG2 THR A  97      -0.587  48.096  22.964  1.00 50.85           C  
ATOM   1094 1HG2 THR A  97      -0.061  47.902  23.928  1.00  0.00           H  
ATOM   1095 2HG2 THR A  97      -1.251  48.990  23.024  1.00  0.00           H  
ATOM   1096 3HG2 THR A  97       0.110  48.463  22.175  1.00  0.00           H  
ATOM   1097  N   LEU A  98      -0.221  46.600  19.709  1.00 48.72           N  
ATOM   1098  HN  LEU A  98      -0.293  45.653  20.081  1.00  0.00           H  
ATOM   1099  CA  LEU A  98       0.788  46.899  18.701  1.00 48.31           C  
ATOM   1100  HA  LEU A  98       1.440  47.715  19.090  1.00  0.00           H  
ATOM   1101  C   LEU A  98       0.155  47.373  17.393  1.00 48.48           C  
ATOM   1102  O   LEU A  98       0.652  48.297  16.755  1.00 48.04           O  
ATOM   1103  CB  LEU A  98       1.661  45.663  18.452  1.00 47.26           C  
ATOM   1104  HB1 LEU A  98       1.182  44.774  18.924  1.00  0.00           H  
ATOM   1105  HB2 LEU A  98       1.605  45.385  17.374  1.00  0.00           H  
ATOM   1106  CG  LEU A  98       3.133  45.731  18.880  1.00 46.63           C  
ATOM   1107  HG  LEU A  98       3.732  46.138  18.032  1.00  0.00           H  
ATOM   1108  CD1 LEU A  98       3.314  46.644  20.085  1.00 45.64           C  
ATOM   1109 1HD1 LEU A  98       4.384  46.693  20.396  1.00  0.00           H  
ATOM   1110 2HD1 LEU A  98       2.654  46.341  20.932  1.00  0.00           H  
ATOM   1111 3HD1 LEU A  98       2.894  47.660  19.897  1.00  0.00           H  
ATOM   1112  CD2 LEU A  98       3.623  44.330  19.190  1.00 44.83           C  
ATOM   1113 1HD2 LEU A  98       4.693  44.379  19.501  1.00  0.00           H  
ATOM   1114 2HD2 LEU A  98       3.460  43.626  18.341  1.00  0.00           H  
ATOM   1115 3HD2 LEU A  98       2.985  43.815  19.945  1.00  0.00           H  
ATOM   1116  N   LYS A  99      -0.950  46.744  17.002  1.00 50.95           N  
ATOM   1117  HN  LYS A  99      -1.324  45.989  17.577  1.00  0.00           H  
ATOM   1118  CA  LYS A  99      -1.640  47.112  15.765  1.00 51.53           C  
ATOM   1119  HA  LYS A  99      -0.924  47.006  14.917  1.00  0.00           H  
ATOM   1120  C   LYS A  99      -2.112  48.565  15.820  1.00 51.78           C  
ATOM   1121  O   LYS A  99      -1.870  49.339  14.892  1.00 51.25           O  
ATOM   1122  CB  LYS A  99      -2.822  46.173  15.520  1.00 50.33           C  
ATOM   1123  HB1 LYS A  99      -2.478  45.113  15.480  1.00  0.00           H  
ATOM   1124  HB2 LYS A  99      -3.395  46.457  14.607  1.00  0.00           H  
ATOM   1125  HB3 LYS A  99      -3.630  46.318  16.275  1.00  0.00           H  
ATOM   1126  N   GLU A 100      -2.778  48.938  16.908  1.00 51.76           N  
ATOM   1127  HN  GLU A 100      -2.958  48.257  17.646  1.00  0.00           H  
ATOM   1128  CA  GLU A 100      -3.255  50.308  17.060  1.00 53.34           C  
ATOM   1129  HA  GLU A 100      -3.947  50.532  16.215  1.00  0.00           H  
ATOM   1130  C   GLU A 100      -2.105  51.320  17.020  1.00 53.53           C  
ATOM   1131  O   GLU A 100      -2.253  52.409  16.468  1.00 53.90           O  
ATOM   1132  CB  GLU A 100      -4.034  50.450  18.367  1.00 54.62           C  
ATOM   1133  HB1 GLU A 100      -3.986  51.499  18.740  1.00  0.00           H  
ATOM   1134  HB2 GLU A 100      -3.503  49.931  19.199  1.00  0.00           H  
ATOM   1135  CG  GLU A 100      -5.473  49.981  18.277  1.00 56.36           C  
ATOM   1136  HG1 GLU A 100      -6.104  50.725  17.737  1.00  0.00           H  
ATOM   1137  HG2 GLU A 100      -5.570  49.120  17.575  1.00  0.00           H  
ATOM   1138  CD  GLU A 100      -6.065  49.647  19.635  1.00 58.98           C  
ATOM   1139  OE1 GLU A 100      -5.470  50.046  20.665  1.00 61.35           O  
ATOM   1140  OE2 GLU A 100      -7.130  48.990  19.672  1.00 59.32           O  
ATOM   1141  N   ILE A 101      -0.965  50.965  17.610  1.00 53.67           N  
ATOM   1142  HN  ILE A 101      -0.902  50.059  18.074  1.00  0.00           H  
ATOM   1143  CA  ILE A 101       0.198  51.851  17.604  1.00 52.45           C  
ATOM   1144  HA  ILE A 101      -0.082  52.835  18.048  1.00  0.00           H  
ATOM   1145  C   ILE A 101       0.620  52.050  16.153  1.00 52.89           C  
ATOM   1146  O   ILE A 101       0.915  53.160  15.714  1.00 52.19           O  
ATOM   1147  CB  ILE A 101       1.370  51.241  18.403  1.00 50.96           C  
ATOM   1148  HB  ILE A 101       1.499  50.178  18.092  1.00  0.00           H  
ATOM   1149  CG1 ILE A 101       1.052  51.279  19.895  1.00 49.12           C  
ATOM   1150 1HG1 ILE A 101       0.095  50.748  20.106  1.00  0.00           H  
ATOM   1151 2HG1 ILE A 101       0.767  52.310  20.210  1.00  0.00           H  
ATOM   1152  CG2 ILE A 101       2.660  51.993  18.111  1.00 50.55           C  
ATOM   1153 1HG2 ILE A 101       3.506  51.553  18.688  1.00  0.00           H  
ATOM   1154 2HG2 ILE A 101       2.554  53.087  18.299  1.00  0.00           H  
ATOM   1155 3HG2 ILE A 101       2.879  52.033  17.018  1.00  0.00           H  
ATOM   1156  CD1 ILE A 101       2.161  50.744  20.768  1.00 49.22           C  
ATOM   1157 1HD1 ILE A 101       1.929  50.772  21.858  1.00  0.00           H  
ATOM   1158 2HD1 ILE A 101       3.118  51.275  20.557  1.00  0.00           H  
ATOM   1159 3HD1 ILE A 101       2.446  49.713  20.453  1.00  0.00           H  
ATOM   1160  N   THR A 102       0.642  50.952  15.414  1.00 54.32           N  
ATOM   1161  HN  THR A 102       0.406  50.060  15.849  1.00  0.00           H  
ATOM   1162  CA  THR A 102       0.992  50.976  14.003  1.00 56.08           C  
ATOM   1163  HA  THR A 102       2.046  51.320  13.889  1.00  0.00           H  
ATOM   1164  C   THR A 102       0.061  51.938  13.264  1.00 57.87           C  
ATOM   1165  O   THR A 102       0.436  52.544  12.257  1.00 57.80           O  
ATOM   1166  CB  THR A 102       0.847  49.569  13.402  1.00 54.28           C  
ATOM   1167  HB  THR A 102       0.007  49.047  13.916  1.00  0.00           H  
ATOM   1168  OG1 THR A 102       2.052  48.832  13.632  1.00 53.66           O  
ATOM   1169  HG1 THR A 102       2.245  48.788  14.561  1.00  0.00           H  
ATOM   1170  CG2 THR A 102       0.539  49.639  11.920  1.00 54.24           C  
ATOM   1171 1HG2 THR A 102      -0.400  50.213  11.741  1.00  0.00           H  
ATOM   1172 2HG2 THR A 102       0.499  48.625  11.457  1.00  0.00           H  
ATOM   1173 3HG2 THR A 102       1.395  50.054  11.339  1.00  0.00           H  
ATOM   1174  N   GLU A 103      -1.157  52.064  13.781  1.00 59.93           N  
ATOM   1175  HN  GLU A 103      -1.392  51.530  14.618  1.00  0.00           H  
ATOM   1176  CA  GLU A 103      -2.168  52.935  13.198  1.00 61.59           C  
ATOM   1177  HA  GLU A 103      -2.081  52.885  12.088  1.00  0.00           H  
ATOM   1178  C   GLU A 103      -1.996  54.383  13.632  1.00 61.61           C  
ATOM   1179  O   GLU A 103      -2.745  55.254  13.201  1.00 63.22           O  
ATOM   1180  CB  GLU A 103      -3.565  52.456  13.598  1.00 63.99           C  
ATOM   1181  HB1 GLU A 103      -3.609  52.280  14.698  1.00  0.00           H  
ATOM   1182  HB2 GLU A 103      -4.298  53.291  13.504  1.00  0.00           H  
ATOM   1183  CG  GLU A 103      -4.071  51.229  12.851  1.00 65.78           C  
ATOM   1184  HG1 GLU A 103      -4.378  51.488  11.811  1.00  0.00           H  
ATOM   1185  HG2 GLU A 103      -3.237  50.526  12.620  1.00  0.00           H  
ATOM   1186  CD  GLU A 103      -5.195  50.524  13.597  1.00 68.64           C  
ATOM   1187  OE1 GLU A 103      -5.912  51.189  14.385  1.00 69.27           O  
ATOM   1188  OE2 GLU A 103      -5.366  49.302  13.390  1.00 69.94           O  
ATOM   1189  N   GLY A 104      -1.017  54.638  14.492  1.00 60.96           N  
ATOM   1190  HN  GLY A 104      -0.430  53.877  14.833  1.00  0.00           H  
ATOM   1191  CA  GLY A 104      -0.778  55.993  14.949  1.00 59.92           C  
ATOM   1192  HA1 GLY A 104       0.296  56.144  15.206  1.00  0.00           H  
ATOM   1193  HA2 GLY A 104      -0.867  56.720  14.108  1.00  0.00           H  
ATOM   1194  C   GLY A 104      -1.674  56.389  16.106  1.00 60.62           C  
ATOM   1195  O   GLY A 104      -1.576  57.498  16.638  1.00 60.73           O  
ATOM   1196  N   LYS A 105      -2.559  55.489  16.504  1.00 59.28           N  
ATOM   1197  HN  LYS A 105      -2.612  54.585  16.035  1.00  0.00           H  
ATOM   1198  CA  LYS A 105      -3.454  55.787  17.607  1.00 59.66           C  
ATOM   1199  HA  LYS A 105      -3.903  56.796  17.452  1.00  0.00           H  
ATOM   1200  C   LYS A 105      -2.654  55.790  18.902  1.00 58.25           C  
ATOM   1201  O   LYS A 105      -1.560  55.236  18.964  1.00 59.07           O  
ATOM   1202  CB  LYS A 105      -4.574  54.742  17.668  1.00 62.09           C  
ATOM   1203  HB1 LYS A 105      -4.191  53.776  18.072  1.00  0.00           H  
ATOM   1204  HB2 LYS A 105      -5.310  54.997  18.466  1.00  0.00           H  
ATOM   1205  CG  LYS A 105      -5.280  54.528  16.328  1.00 65.19           C  
ATOM   1206  HG1 LYS A 105      -5.524  55.501  15.841  1.00  0.00           H  
ATOM   1207  HG2 LYS A 105      -4.579  54.118  15.564  1.00  0.00           H  
ATOM   1208  CD  LYS A 105      -6.517  53.655  16.464  1.00 68.45           C  
ATOM   1209  HD1 LYS A 105      -6.928  53.366  15.468  1.00  0.00           H  
ATOM   1210  HD2 LYS A 105      -6.262  52.638  16.844  1.00  0.00           H  
ATOM   1211  CE  LYS A 105      -7.576  54.333  17.335  1.00 71.47           C  
ATOM   1212  HE1 LYS A 105      -7.816  55.351  16.947  1.00  0.00           H  
ATOM   1213  HE2 LYS A 105      -7.154  54.610  18.329  1.00  0.00           H  
ATOM   1214  NZ  LYS A 105      -8.821  53.516  17.494  1.00 74.03           N1+
ATOM   1215  HZ1 LYS A 105      -9.527  53.968  18.075  1.00  0.00           H  
ATOM   1216  HZ2 LYS A 105      -8.601  52.585  17.849  1.00  0.00           H  
ATOM   1217  HZ3 LYS A 105      -9.207  53.263  16.585  1.00  0.00           H  
ATOM   1218  N   THR A 106      -3.179  56.441  19.929  1.00 56.92           N  
ATOM   1219  HN  THR A 106      -4.068  56.929  19.820  1.00  0.00           H  
ATOM   1220  CA  THR A 106      -2.495  56.464  21.211  1.00 56.40           C  
ATOM   1221  HA  THR A 106      -1.418  56.213  21.064  1.00  0.00           H  
ATOM   1222  C   THR A 106      -3.169  55.363  22.021  1.00 56.66           C  
ATOM   1223  O   THR A 106      -4.393  55.239  21.998  1.00 57.39           O  
ATOM   1224  CB  THR A 106      -2.617  57.856  21.897  1.00 55.44           C  
ATOM   1225  HB  THR A 106      -1.620  58.354  21.866  1.00  0.00           H  
ATOM   1226  OG1 THR A 106      -3.003  57.699  23.269  1.00 54.40           O  
ATOM   1227  HG1 THR A 106      -2.379  57.151  23.730  1.00  0.00           H  
ATOM   1228  CG2 THR A 106      -3.612  58.729  21.162  1.00 56.53           C  
ATOM   1229 1HG2 THR A 106      -3.312  58.851  20.095  1.00  0.00           H  
ATOM   1230 2HG2 THR A 106      -3.753  59.713  21.668  1.00  0.00           H  
ATOM   1231 3HG2 THR A 106      -4.653  58.342  21.258  1.00  0.00           H  
ATOM   1232  N   VAL A 107      -2.376  54.551  22.716  1.00 55.16           N  
ATOM   1233  HN  VAL A 107      -1.369  54.711  22.721  1.00  0.00           H  
ATOM   1234  CA  VAL A 107      -2.934  53.436  23.470  1.00 53.56           C  
ATOM   1235  HA  VAL A 107      -4.043  53.486  23.365  1.00  0.00           H  
ATOM   1236  C   VAL A 107      -2.623  53.405  24.952  1.00 53.86           C  
ATOM   1237  O   VAL A 107      -1.828  54.191  25.469  1.00 53.51           O  
ATOM   1238  CB  VAL A 107      -2.476  52.068  22.889  1.00 52.55           C  
ATOM   1239  HB  VAL A 107      -3.057  51.260  23.392  1.00  0.00           H  
ATOM   1240  CG1 VAL A 107      -2.757  52.002  21.390  1.00 50.01           C  
ATOM   1241 1HG1 VAL A 107      -2.429  51.021  20.973  1.00  0.00           H  
ATOM   1242 2HG1 VAL A 107      -2.297  52.859  20.844  1.00  0.00           H  
ATOM   1243 3HG1 VAL A 107      -3.827  52.213  21.159  1.00  0.00           H  
ATOM   1244  CG2 VAL A 107      -1.004  51.850  23.181  1.00 49.63           C  
ATOM   1245 1HG2 VAL A 107      -0.676  50.869  22.764  1.00  0.00           H  
ATOM   1246 2HG2 VAL A 107      -0.775  51.941  24.268  1.00  0.00           H  
ATOM   1247 3HG2 VAL A 107      -0.375  52.693  22.812  1.00  0.00           H  
ATOM   1248  N   GLN A 108      -3.280  52.465  25.619  1.00 54.49           N  
ATOM   1249  HN  GLN A 108      -3.932  51.872  25.105  1.00  0.00           H  
ATOM   1250  CA  GLN A 108      -3.118  52.238  27.044  1.00 56.42           C  
ATOM   1251  HA  GLN A 108      -2.535  53.071  27.502  1.00  0.00           H  
ATOM   1252  C   GLN A 108      -2.351  50.929  27.172  1.00 56.54           C  
ATOM   1253  O   GLN A 108      -2.498  50.031  26.333  1.00 57.86           O  
ATOM   1254  CB  GLN A 108      -4.488  52.122  27.715  1.00 57.46           C  
ATOM   1255  HB1 GLN A 108      -4.393  51.678  28.734  1.00  0.00           H  
ATOM   1256  HB2 GLN A 108      -5.102  51.331  27.225  1.00  0.00           H  
ATOM   1257  CG  GLN A 108      -5.247  53.436  27.769  1.00 58.60           C  
ATOM   1258  HG1 GLN A 108      -6.343  53.267  27.881  1.00  0.00           H  
ATOM   1259  HG2 GLN A 108      -5.249  53.944  26.777  1.00  0.00           H  
ATOM   1260  CD  GLN A 108      -4.718  54.345  28.850  1.00 59.80           C  
ATOM   1261  OE1 GLN A 108      -4.571  55.548  28.647  1.00 61.19           O  
ATOM   1262  NE2 GLN A 108      -4.433  53.774  30.018  1.00 59.99           N  
ATOM   1263 1HE2 GLN A 108      -4.555  52.775  30.187  1.00  0.00           H  
ATOM   1264 2HE2 GLN A 108      -4.075  54.389  30.749  1.00  0.00           H  
ATOM   1265  N   ILE A 109      -1.536  50.820  28.213  1.00 54.16           N  
ATOM   1266  HN  ILE A 109      -1.473  51.585  28.884  1.00  0.00           H  
ATOM   1267  CA  ILE A 109      -0.732  49.625  28.410  1.00 52.05           C  
ATOM   1268  HA  ILE A 109      -1.114  48.827  27.731  1.00  0.00           H  
ATOM   1269  C   ILE A 109      -0.821  49.123  29.838  1.00 48.74           C  
ATOM   1270  O   ILE A 109      -0.760  49.898  30.784  1.00 48.66           O  
ATOM   1271  CB  ILE A 109       0.748  49.917  28.040  1.00 53.61           C  
ATOM   1272  HB  ILE A 109       1.053  50.880  28.512  1.00  0.00           H  
ATOM   1273  CG1 ILE A 109       0.872  50.051  26.522  1.00 55.86           C  
ATOM   1274 1HG1 ILE A 109       0.644  49.080  26.023  1.00  0.00           H  
ATOM   1275 2HG1 ILE A 109       0.040  50.672  26.114  1.00  0.00           H  
ATOM   1276  CG2 ILE A 109       1.659  48.820  28.540  1.00 54.27           C  
ATOM   1277 1HG2 ILE A 109       2.721  49.030  28.274  1.00  0.00           H  
ATOM   1278 2HG2 ILE A 109       1.334  47.818  28.175  1.00  0.00           H  
ATOM   1279 3HG2 ILE A 109       1.535  48.650  29.635  1.00  0.00           H  
ATOM   1280  CD1 ILE A 109       2.207  50.584  26.060  1.00 57.83           C  
ATOM   1281 1HD1 ILE A 109       2.297  50.682  24.953  1.00  0.00           H  
ATOM   1282 2HD1 ILE A 109       3.039  49.963  26.468  1.00  0.00           H  
ATOM   1283 3HD1 ILE A 109       2.435  51.555  26.559  1.00  0.00           H  
ATOM   1284  N   PRO A 110      -0.981  47.808  30.010  1.00 46.60           N  
ATOM   1285  CA  PRO A 110      -1.074  47.243  31.357  1.00 46.56           C  
ATOM   1286  HA  PRO A 110      -1.882  47.772  31.914  1.00  0.00           H  
ATOM   1287  C   PRO A 110       0.224  47.338  32.160  1.00 45.98           C  
ATOM   1288  O   PRO A 110       1.301  47.531  31.604  1.00 47.78           O  
ATOM   1289  CB  PRO A 110      -1.515  45.805  31.097  1.00 46.28           C  
ATOM   1290  HB1 PRO A 110      -2.607  45.625  31.230  1.00  0.00           H  
ATOM   1291  HB2 PRO A 110      -1.182  45.072  31.869  1.00  0.00           H  
ATOM   1292  CG  PRO A 110      -1.001  45.528  29.711  1.00 46.52           C  
ATOM   1293  HG1 PRO A 110       0.060  45.187  29.672  1.00  0.00           H  
ATOM   1294  HG2 PRO A 110      -1.434  44.619  29.231  1.00  0.00           H  
ATOM   1295  CD  PRO A 110      -1.268  46.796  28.981  1.00 45.27           C  
ATOM   1296  HD1 PRO A 110      -2.279  46.869  28.516  1.00  0.00           H  
ATOM   1297  HD2 PRO A 110      -0.704  46.919  28.027  1.00  0.00           H  
ATOM   1298  N   VAL A 111       0.106  47.223  33.474  1.00 45.19           N  
ATOM   1299  HN  VAL A 111      -0.823  47.083  33.872  1.00  0.00           H  
ATOM   1300  CA  VAL A 111       1.250  47.289  34.373  1.00 45.08           C  
ATOM   1301  HA  VAL A 111       2.190  47.392  33.782  1.00  0.00           H  
ATOM   1302  C   VAL A 111       1.279  45.991  35.167  1.00 47.80           C  
ATOM   1303  O   VAL A 111       0.309  45.661  35.850  1.00 49.30           O  
ATOM   1304  CB  VAL A 111       1.111  48.472  35.340  1.00 44.92           C  
ATOM   1305  HB  VAL A 111       0.119  48.407  35.845  1.00  0.00           H  
ATOM   1306  CG1 VAL A 111       2.200  48.422  36.395  1.00 45.19           C  
ATOM   1307 1HG1 VAL A 111       2.099  49.282  37.098  1.00  0.00           H  
ATOM   1308 2HG1 VAL A 111       3.217  48.374  35.940  1.00  0.00           H  
ATOM   1309 3HG1 VAL A 111       2.213  47.445  36.933  1.00  0.00           H  
ATOM   1310  CG2 VAL A 111       1.179  49.775  34.563  1.00 44.14           C  
ATOM   1311 1HG2 VAL A 111       1.078  50.635  35.266  1.00  0.00           H  
ATOM   1312 2HG2 VAL A 111       0.428  49.814  33.740  1.00  0.00           H  
ATOM   1313 3HG2 VAL A 111       2.102  49.846  33.941  1.00  0.00           H  
ATOM   1314  N   TYR A 112       2.386  45.257  35.092  1.00 49.23           N  
ATOM   1315  HN  TYR A 112       3.174  45.594  34.538  1.00  0.00           H  
ATOM   1316  CA  TYR A 112       2.494  43.975  35.790  1.00 50.13           C  
ATOM   1317  HA  TYR A 112       1.465  43.643  36.064  1.00  0.00           H  
ATOM   1318  C   TYR A 112       3.324  44.032  37.063  1.00 50.13           C  
ATOM   1319  O   TYR A 112       4.398  44.621  37.089  1.00 50.61           O  
ATOM   1320  CB  TYR A 112       3.090  42.934  34.842  1.00 50.10           C  
ATOM   1321  HB1 TYR A 112       2.709  43.094  33.806  1.00  0.00           H  
ATOM   1322  HB2 TYR A 112       4.175  43.135  34.683  1.00  0.00           H  
ATOM   1323  CG  TYR A 112       2.881  41.498  35.259  1.00 50.20           C  
ATOM   1324  CD1 TYR A 112       1.631  40.899  35.150  1.00 50.08           C  
ATOM   1325  HD1 TYR A 112       0.775  41.494  34.790  1.00  0.00           H  
ATOM   1326  CD2 TYR A 112       3.945  40.723  35.725  1.00 51.09           C  
ATOM   1327  HD2 TYR A 112       4.945  41.178  35.825  1.00  0.00           H  
ATOM   1328  CE1 TYR A 112       1.440  39.560  35.488  1.00 49.56           C  
ATOM   1329  HE1 TYR A 112       0.440  39.103  35.394  1.00  0.00           H  
ATOM   1330  CE2 TYR A 112       3.764  39.380  36.067  1.00 51.57           C  
ATOM   1331  HE2 TYR A 112       4.614  38.781  36.434  1.00  0.00           H  
ATOM   1332  CZ  TYR A 112       2.507  38.806  35.941  1.00 50.74           C  
ATOM   1333  OH  TYR A 112       2.317  37.474  36.239  1.00 51.74           O  
ATOM   1334  HH  TYR A 112       1.456  37.081  36.153  1.00  0.00           H  
ATOM   1335  N   ASP A 113       2.820  43.414  38.124  1.00 52.40           N  
ATOM   1336  HN  ASP A 113       1.914  42.952  38.050  1.00  0.00           H  
ATOM   1337  CA  ASP A 113       3.538  43.383  39.394  1.00 54.12           C  
ATOM   1338  HA  ASP A 113       4.285  44.210  39.426  1.00  0.00           H  
ATOM   1339  C   ASP A 113       4.249  42.044  39.470  1.00 54.86           C  
ATOM   1340  O   ASP A 113       3.602  40.995  39.515  1.00 56.30           O  
ATOM   1341  CB  ASP A 113       2.569  43.514  40.572  1.00 56.01           C  
ATOM   1342  HB1 ASP A 113       1.795  42.711  40.546  1.00  0.00           H  
ATOM   1343  HB2 ASP A 113       1.909  44.404  40.451  1.00  0.00           H  
ATOM   1344  CG  ASP A 113       3.284  43.542  41.918  1.00 58.34           C  
ATOM   1345  OD1 ASP A 113       4.011  42.576  42.240  1.00 60.41           O  
ATOM   1346  OD2 ASP A 113       3.122  44.533  42.657  1.00 60.76           O  
ATOM   1347  N   PHE A 114       5.576  42.076  39.491  1.00 54.48           N  
ATOM   1348  HN  PHE A 114       6.056  42.976  39.476  1.00  0.00           H  
ATOM   1349  CA  PHE A 114       6.358  40.849  39.535  1.00 54.38           C  
ATOM   1350  HA  PHE A 114       5.847  40.109  38.876  1.00  0.00           H  
ATOM   1351  C   PHE A 114       6.493  40.210  40.910  1.00 53.87           C  
ATOM   1352  O   PHE A 114       6.921  39.062  41.024  1.00 53.28           O  
ATOM   1353  CB  PHE A 114       7.740  41.098  38.944  1.00 54.34           C  
ATOM   1354  HB1 PHE A 114       8.435  40.265  39.199  1.00  0.00           H  
ATOM   1355  HB2 PHE A 114       8.252  41.935  39.474  1.00  0.00           H  
ATOM   1356  CG  PHE A 114       7.719  41.338  37.473  1.00 54.84           C  
ATOM   1357  CD1 PHE A 114       7.273  40.348  36.606  1.00 55.91           C  
ATOM   1358  HD1 PHE A 114       6.947  39.375  37.011  1.00  0.00           H  
ATOM   1359  CD2 PHE A 114       8.127  42.555  36.948  1.00 55.53           C  
ATOM   1360  HD2 PHE A 114       8.485  43.349  37.625  1.00  0.00           H  
ATOM   1361  CE1 PHE A 114       7.233  40.570  35.231  1.00 55.83           C  
ATOM   1362  HE1 PHE A 114       6.877  39.776  34.553  1.00  0.00           H  
ATOM   1363  CE2 PHE A 114       8.090  42.786  35.576  1.00 55.77           C  
ATOM   1364  HE2 PHE A 114       8.416  43.759  35.171  1.00  0.00           H  
ATOM   1365  CZ  PHE A 114       7.642  41.791  34.717  1.00 55.48           C  
ATOM   1366  HZ  PHE A 114       7.612  41.972  33.629  1.00  0.00           H  
ATOM   1367  N   VAL A 115       6.132  40.946  41.952  1.00 53.34           N  
ATOM   1368  HN  VAL A 115       5.791  41.896  41.807  1.00  0.00           H  
ATOM   1369  CA  VAL A 115       6.219  40.406  43.302  1.00 53.22           C  
ATOM   1370  HA  VAL A 115       7.073  39.691  43.349  1.00  0.00           H  
ATOM   1371  C   VAL A 115       4.935  39.662  43.645  1.00 52.35           C  
ATOM   1372  O   VAL A 115       4.949  38.709  44.423  1.00 52.94           O  
ATOM   1373  CB  VAL A 115       6.445  41.520  44.345  1.00 53.19           C  
ATOM   1374  HB  VAL A 115       5.601  42.247  44.287  1.00  0.00           H  
ATOM   1375  CG1 VAL A 115       6.484  40.925  45.734  1.00 51.24           C  
ATOM   1376 1HG1 VAL A 115       6.647  41.730  46.488  1.00  0.00           H  
ATOM   1377 2HG1 VAL A 115       7.242  40.112  45.820  1.00  0.00           H  
ATOM   1378 3HG1 VAL A 115       5.573  40.322  45.957  1.00  0.00           H  
ATOM   1379  CG2 VAL A 115       7.747  42.251  44.051  1.00 52.59           C  
ATOM   1380 1HG2 VAL A 115       7.910  43.056  44.805  1.00  0.00           H  
ATOM   1381 2HG2 VAL A 115       7.780  42.642  43.007  1.00  0.00           H  
ATOM   1382 3HG2 VAL A 115       8.614  41.553  43.991  1.00  0.00           H  
ATOM   1383  N   SER A 116       3.833  40.086  43.038  1.00 52.04           N  
ATOM   1384  HN  SER A 116       3.897  40.864  42.381  1.00  0.00           H  
ATOM   1385  CA  SER A 116       2.533  39.470  43.284  1.00 52.78           C  
ATOM   1386  HA  SER A 116       2.624  38.824  44.188  1.00  0.00           H  
ATOM   1387  C   SER A 116       2.030  38.601  42.133  1.00 52.21           C  
ATOM   1388  O   SER A 116       1.000  37.936  42.261  1.00 52.21           O  
ATOM   1389  CB  SER A 116       1.495  40.557  43.583  1.00 53.61           C  
ATOM   1390  HB1 SER A 116       1.708  41.071  44.549  1.00  0.00           H  
ATOM   1391  HB2 SER A 116       0.503  40.116  43.838  1.00  0.00           H  
ATOM   1392  OG  SER A 116       1.394  41.484  42.510  1.00 53.10           O  
ATOM   1393  HG  SER A 116       0.751  42.158  42.695  1.00  0.00           H  
ATOM   1394  N   HIS A 117       2.745  38.613  41.011  1.00 51.47           N  
ATOM   1395  HN  HIS A 117       3.588  39.185  40.966  1.00  0.00           H  
ATOM   1396  CA  HIS A 117       2.354  37.826  39.838  1.00 51.40           C  
ATOM   1397  HA  HIS A 117       3.092  38.000  39.020  1.00  0.00           H  
ATOM   1398  C   HIS A 117       0.977  38.258  39.364  1.00 50.41           C  
ATOM   1399  O   HIS A 117       0.189  37.446  38.891  1.00 50.15           O  
ATOM   1400  CB  HIS A 117       2.323  36.334  40.173  1.00 49.65           C  
ATOM   1401  HB1 HIS A 117       1.494  36.108  40.884  1.00  0.00           H  
ATOM   1402  HB2 HIS A 117       1.982  35.740  39.293  1.00  0.00           H  
ATOM   1403  CG  HIS A 117       3.621  35.808  40.692  1.00 51.23           C  
ATOM   1404  ND1 HIS A 117       4.712  35.588  39.879  1.00 52.15           N  
ATOM   1405  HD1 HIS A 117       4.737  35.738  38.870  1.00  0.00           H  
ATOM   1406  CD2 HIS A 117       4.014  35.486  41.947  1.00 52.43           C  
ATOM   1407  HD2 HIS A 117       3.397  35.538  42.860  1.00  0.00           H  
ATOM   1408  CE1 HIS A 117       5.721  35.152  40.612  1.00 53.99           C  
ATOM   1409  HE1 HIS A 117       6.725  34.891  40.237  1.00  0.00           H  
ATOM   1410  NE2 HIS A 117       5.325  35.082  41.871  1.00 52.66           N1+
ATOM   1411  HE2 HIS A 117       5.899  34.778  42.658  1.00  0.00           H  
ATOM   1412  N   SER A 118       0.689  39.546  39.482  1.00 49.92           N  
ATOM   1413  HN  SER A 118       1.383  40.193  39.857  1.00  0.00           H  
ATOM   1414  CA  SER A 118      -0.614  40.034  39.078  1.00 50.05           C  
ATOM   1415  HA  SER A 118      -1.062  39.257  38.416  1.00  0.00           H  
ATOM   1416  C   SER A 118      -0.621  41.342  38.296  1.00 49.30           C  
ATOM   1417  O   SER A 118       0.200  42.230  38.518  1.00 47.99           O  
ATOM   1418  CB  SER A 118      -1.521  40.149  40.314  1.00 51.08           C  
ATOM   1419  HB1 SER A 118      -2.207  39.274  40.398  1.00  0.00           H  
ATOM   1420  HB2 SER A 118      -2.282  40.954  40.187  1.00  0.00           H  
ATOM   1421  OG  SER A 118      -0.766  40.332  41.503  1.00 50.40           O  
ATOM   1422  HG  SER A 118      -1.326  40.403  42.267  1.00  0.00           H  
ATOM   1423  N   ARG A 119      -1.557  41.420  37.356  1.00 49.47           N  
ATOM   1424  HN  ARG A 119      -2.170  40.617  37.215  1.00  0.00           H  
ATOM   1425  CA  ARG A 119      -1.751  42.590  36.519  1.00 49.72           C  
ATOM   1426  HA  ARG A 119      -0.782  42.911  36.069  1.00  0.00           H  
ATOM   1427  C   ARG A 119      -2.297  43.675  37.429  1.00 51.60           C  
ATOM   1428  O   ARG A 119      -3.336  43.490  38.066  1.00 51.94           O  
ATOM   1429  CB  ARG A 119      -2.772  42.274  35.419  1.00 49.32           C  
ATOM   1430  HB1 ARG A 119      -3.656  41.749  35.851  1.00  0.00           H  
ATOM   1431  HB2 ARG A 119      -2.382  41.474  34.747  1.00  0.00           H  
ATOM   1432  CG  ARG A 119      -3.218  43.473  34.605  1.00 49.61           C  
ATOM   1433  HG1 ARG A 119      -4.308  43.672  34.731  1.00  0.00           H  
ATOM   1434  HG2 ARG A 119      -2.821  44.426  35.027  1.00  0.00           H  
ATOM   1435  CD  ARG A 119      -2.846  43.312  33.148  1.00 51.54           C  
ATOM   1436  HD1 ARG A 119      -2.634  44.303  32.683  1.00  0.00           H  
ATOM   1437  HD2 ARG A 119      -1.840  42.841  33.047  1.00  0.00           H  
ATOM   1438  NE  ARG A 119      -3.840  42.579  32.372  1.00 53.52           N  
ATOM   1439  HE  ARG A 119      -4.817  42.643  32.660  1.00  0.00           H  
ATOM   1440  CZ  ARG A 119      -3.547  41.831  31.310  1.00 57.10           C  
ATOM   1441  NH1 ARG A 119      -2.286  41.706  30.906  1.00 58.99           N  
ATOM   1442 1HH1 ARG A 119      -1.543  42.169  31.430  1.00  0.00           H  
ATOM   1443 2HH1 ARG A 119      -2.062  41.133  30.093  1.00  0.00           H  
ATOM   1444  NH2 ARG A 119      -4.512  41.230  30.629  1.00 58.05           N  
ATOM   1445 1HH2 ARG A 119      -5.479  41.326  30.939  1.00  0.00           H  
ATOM   1446 2HH2 ARG A 119      -4.288  40.657  29.816  1.00  0.00           H  
ATOM   1447  N   LYS A 120      -1.596  44.798  37.516  1.00 53.30           N  
ATOM   1448  HN  LYS A 120      -0.728  44.899  36.990  1.00  0.00           H  
ATOM   1449  CA  LYS A 120      -2.065  45.885  38.362  1.00 53.84           C  
ATOM   1450  HA  LYS A 120      -2.351  45.460  39.352  1.00  0.00           H  
ATOM   1451  C   LYS A 120      -3.292  46.556  37.757  1.00 54.91           C  
ATOM   1452  O   LYS A 120      -3.567  46.415  36.559  1.00 52.83           O  
ATOM   1453  CB  LYS A 120      -0.961  46.915  38.584  1.00 53.15           C  
ATOM   1454  HB1 LYS A 120      -1.393  47.912  38.832  1.00  0.00           H  
ATOM   1455  HB2 LYS A 120      -0.455  47.168  37.623  1.00  0.00           H  
ATOM   1456  CG  LYS A 120       0.045  46.493  39.624  1.00 53.87           C  
ATOM   1457  HG1 LYS A 120      -0.432  45.923  40.456  1.00  0.00           H  
ATOM   1458  HG2 LYS A 120       0.724  45.694  39.244  1.00  0.00           H  
ATOM   1459  CD  LYS A 120       0.815  47.694  40.132  1.00 56.17           C  
ATOM   1460  HD1 LYS A 120       1.256  48.284  39.295  1.00  0.00           H  
ATOM   1461  HD2 LYS A 120       0.134  48.473  40.548  1.00  0.00           H  
ATOM   1462  CE  LYS A 120       1.869  47.277  41.138  1.00 56.92           C  
ATOM   1463  HE1 LYS A 120       1.414  46.783  42.028  1.00  0.00           H  
ATOM   1464  HE2 LYS A 120       2.479  46.423  40.762  1.00  0.00           H  
ATOM   1465  NZ  LYS A 120       2.724  48.429  41.530  1.00 58.32           N1+
ATOM   1466  HZ1 LYS A 120       3.433  48.148  42.207  1.00  0.00           H  
ATOM   1467  HZ2 LYS A 120       2.166  49.210  41.874  1.00  0.00           H  
ATOM   1468  HZ3 LYS A 120       3.141  48.881  40.716  1.00  0.00           H  
ATOM   1469  N   GLU A 121      -4.028  47.280  38.598  1.00 56.39           N  
ATOM   1470  HN  GLU A 121      -3.735  47.359  39.572  1.00  0.00           H  
ATOM   1471  CA  GLU A 121      -5.239  47.961  38.164  1.00 58.74           C  
ATOM   1472  HA  GLU A 121      -5.859  47.243  37.578  1.00  0.00           H  
ATOM   1473  C   GLU A 121      -4.903  49.147  37.275  1.00 59.79           C  
ATOM   1474  O   GLU A 121      -5.566  49.383  36.264  1.00 58.89           O  
ATOM   1475  CB  GLU A 121      -6.042  48.420  39.376  1.00 58.69           C  
ATOM   1476  HB1 GLU A 121      -6.289  47.550  40.028  1.00  0.00           H  
ATOM   1477  HB2 GLU A 121      -6.954  48.989  39.080  1.00  0.00           H  
ATOM   1478  HB3 GLU A 121      -5.519  49.228  39.940  1.00  0.00           H  
ATOM   1479  N   GLU A 122      -3.867  49.888  37.656  1.00 62.01           N  
ATOM   1480  HN  GLU A 122      -3.356  49.634  38.502  1.00  0.00           H  
ATOM   1481  CA  GLU A 122      -3.445  51.056  36.891  1.00 63.93           C  
ATOM   1482  HA  GLU A 122      -4.284  51.790  36.870  1.00  0.00           H  
ATOM   1483  C   GLU A 122      -3.088  50.688  35.463  1.00 63.00           C  
ATOM   1484  O   GLU A 122      -2.919  49.519  35.130  1.00 64.72           O  
ATOM   1485  CB  GLU A 122      -2.238  51.715  37.551  1.00 67.06           C  
ATOM   1486  HB1 GLU A 122      -1.956  52.649  37.011  1.00  0.00           H  
ATOM   1487  HB2 GLU A 122      -2.518  52.148  38.539  1.00  0.00           H  
ATOM   1488  CG  GLU A 122      -1.043  50.797  37.690  1.00 72.40           C  
ATOM   1489  HG1 GLU A 122      -1.299  49.895  38.293  1.00  0.00           H  
ATOM   1490  HG2 GLU A 122      -0.802  50.303  36.720  1.00  0.00           H  
ATOM   1491  CD  GLU A 122       0.172  51.505  38.257  1.00 75.73           C  
ATOM   1492  OE1 GLU A 122       0.681  52.438  37.590  1.00 76.71           O  
ATOM   1493  OE2 GLU A 122       0.614  51.129  39.369  1.00 77.06           O  
ATOM   1494  N   THR A 123      -2.965  51.700  34.622  1.00 61.48           N  
ATOM   1495  HN  THR A 123      -3.112  52.650  34.962  1.00  0.00           H  
ATOM   1496  CA  THR A 123      -2.626  51.491  33.228  1.00 60.89           C  
ATOM   1497  HA  THR A 123      -1.982  50.585  33.140  1.00  0.00           H  
ATOM   1498  C   THR A 123      -1.844  52.708  32.751  1.00 58.95           C  
ATOM   1499  O   THR A 123      -2.080  53.816  33.213  1.00 60.77           O  
ATOM   1500  CB  THR A 123      -3.911  51.284  32.386  1.00 61.83           C  
ATOM   1501  HB  THR A 123      -4.272  50.239  32.529  1.00  0.00           H  
ATOM   1502  OG1 THR A 123      -3.624  51.490  30.999  1.00 64.43           O  
ATOM   1503  HG1 THR A 123      -2.942  50.889  30.723  1.00  0.00           H  
ATOM   1504  CG2 THR A 123      -4.996  52.240  32.825  1.00 63.16           C  
ATOM   1505 1HG2 THR A 123      -5.220  52.080  33.906  1.00  0.00           H  
ATOM   1506 2HG2 THR A 123      -5.909  52.161  32.190  1.00  0.00           H  
ATOM   1507 3HG2 THR A 123      -4.738  53.301  32.602  1.00  0.00           H  
ATOM   1508  N   VAL A 124      -0.898  52.504  31.842  1.00 57.29           N  
ATOM   1509  HN  VAL A 124      -0.735  51.562  31.487  1.00  0.00           H  
ATOM   1510  CA  VAL A 124      -0.091  53.610  31.347  1.00 55.38           C  
ATOM   1511  HA  VAL A 124      -0.244  54.471  32.039  1.00  0.00           H  
ATOM   1512  C   VAL A 124      -0.458  54.082  29.942  1.00 54.90           C  
ATOM   1513  O   VAL A 124      -0.701  53.278  29.037  1.00 55.08           O  
ATOM   1514  CB  VAL A 124       1.407  53.251  31.381  1.00 55.48           C  
ATOM   1515  HB  VAL A 124       1.554  52.262  30.889  1.00  0.00           H  
ATOM   1516  CG1 VAL A 124       2.217  54.303  30.633  1.00 54.50           C  
ATOM   1517 1HG1 VAL A 124       3.301  54.043  30.658  1.00  0.00           H  
ATOM   1518 2HG1 VAL A 124       2.026  55.330  31.022  1.00  0.00           H  
ATOM   1519 3HG1 VAL A 124       1.847  54.451  29.591  1.00  0.00           H  
ATOM   1520  CG2 VAL A 124       1.876  53.160  32.827  1.00 54.02           C  
ATOM   1521 1HG2 VAL A 124       2.960  52.900  32.852  1.00  0.00           H  
ATOM   1522 2HG2 VAL A 124       1.259  52.450  33.426  1.00  0.00           H  
ATOM   1523 3HG2 VAL A 124       1.653  54.089  33.401  1.00  0.00           H  
ATOM   1524  N   THR A 125      -0.487  55.400  29.774  1.00 53.38           N  
ATOM   1525  HN  THR A 125      -0.269  56.003  30.568  1.00  0.00           H  
ATOM   1526  CA  THR A 125      -0.820  56.014  28.494  1.00 52.51           C  
ATOM   1527  HA  THR A 125      -1.546  55.364  27.952  1.00  0.00           H  
ATOM   1528  C   THR A 125       0.433  56.175  27.651  1.00 51.60           C  
ATOM   1529  O   THR A 125       1.474  56.586  28.156  1.00 54.17           O  
ATOM   1530  CB  THR A 125      -1.436  57.404  28.691  1.00 51.42           C  
ATOM   1531  HB  THR A 125      -0.663  58.090  29.109  1.00  0.00           H  
ATOM   1532  OG1 THR A 125      -2.534  57.317  29.610  1.00 50.72           O  
ATOM   1533  HG1 THR A 125      -2.230  56.974  30.442  1.00  0.00           H  
ATOM   1534  CG2 THR A 125      -1.922  57.953  27.361  1.00 50.53           C  
ATOM   1535 1HG2 THR A 125      -1.069  58.021  26.647  1.00  0.00           H  
ATOM   1536 2HG2 THR A 125      -2.450  58.928  27.477  1.00  0.00           H  
ATOM   1537 3HG2 THR A 125      -2.770  57.359  26.947  1.00  0.00           H  
ATOM   1538  N   VAL A 126       0.331  55.855  26.368  1.00 48.87           N  
ATOM   1539  HN  VAL A 126      -0.563  55.522  26.007  1.00  0.00           H  
ATOM   1540  CA  VAL A 126       1.465  55.968  25.464  1.00 47.74           C  
ATOM   1541  HA  VAL A 126       2.263  56.579  25.947  1.00  0.00           H  
ATOM   1542  C   VAL A 126       0.998  56.663  24.194  1.00 47.39           C  
ATOM   1543  O   VAL A 126       0.285  56.081  23.381  1.00 47.10           O  
ATOM   1544  CB  VAL A 126       2.037  54.562  25.106  1.00 48.04           C  
ATOM   1545  HB  VAL A 126       1.221  53.944  24.664  1.00  0.00           H  
ATOM   1546  CG1 VAL A 126       3.163  54.686  24.090  1.00 45.76           C  
ATOM   1547 1HG1 VAL A 126       2.790  55.190  23.168  1.00  0.00           H  
ATOM   1548 2HG1 VAL A 126       3.635  53.701  23.866  1.00  0.00           H  
ATOM   1549 3HG1 VAL A 126       4.056  55.201  24.516  1.00  0.00           H  
ATOM   1550  CG2 VAL A 126       2.547  53.874  26.365  1.00 47.42           C  
ATOM   1551 1HG2 VAL A 126       1.722  53.783  27.109  1.00  0.00           H  
ATOM   1552 2HG2 VAL A 126       3.440  54.389  26.791  1.00  0.00           H  
ATOM   1553 3HG2 VAL A 126       3.019  52.889  26.141  1.00  0.00           H  
ATOM   1554  N   TYR A 127       1.392  57.914  24.026  1.00 47.03           N  
ATOM   1555  HN  TYR A 127       1.988  58.359  24.723  1.00  0.00           H  
ATOM   1556  CA  TYR A 127       0.974  58.654  22.846  1.00 47.66           C  
ATOM   1557  HA  TYR A 127      -0.080  58.382  22.607  1.00  0.00           H  
ATOM   1558  C   TYR A 127       1.852  58.282  21.671  1.00 46.11           C  
ATOM   1559  O   TYR A 127       2.919  57.700  21.854  1.00 47.27           O  
ATOM   1560  CB  TYR A 127       1.050  60.168  23.094  1.00 47.67           C  
ATOM   1561  HB1 TYR A 127       0.682  60.731  22.205  1.00  0.00           H  
ATOM   1562  HB2 TYR A 127       2.111  60.511  23.107  1.00  0.00           H  
ATOM   1563  CG  TYR A 127       0.330  60.616  24.342  1.00 48.85           C  
ATOM   1564  CD1 TYR A 127       0.962  60.566  25.586  1.00 48.88           C  
ATOM   1565  HD1 TYR A 127       2.008  60.222  25.649  1.00  0.00           H  
ATOM   1566  CD2 TYR A 127      -0.995  61.056  24.290  1.00 49.37           C  
ATOM   1567  HD2 TYR A 127      -1.513  61.106  23.317  1.00  0.00           H  
ATOM   1568  CE1 TYR A 127       0.294  60.943  26.749  1.00 49.52           C  
ATOM   1569  HE1 TYR A 127       0.809  60.899  27.723  1.00  0.00           H  
ATOM   1570  CE2 TYR A 127      -1.676  61.434  25.454  1.00 48.89           C  
ATOM   1571  HE2 TYR A 127      -2.723  61.776  25.400  1.00  0.00           H  
ATOM   1572  CZ  TYR A 127      -1.022  61.374  26.676  1.00 49.76           C  
ATOM   1573  OH  TYR A 127      -1.673  61.740  27.830  1.00 51.81           O  
ATOM   1574  HH  TYR A 127      -1.225  61.699  28.667  1.00  0.00           H  
ATOM   1575  N   PRO A 128       1.416  58.624  20.448  1.00 44.75           N  
ATOM   1576  CA  PRO A 128       2.145  58.338  19.206  1.00 44.59           C  
ATOM   1577  HA  PRO A 128       1.992  57.271  18.920  1.00  0.00           H  
ATOM   1578  C   PRO A 128       3.647  58.633  19.305  1.00 44.21           C  
ATOM   1579  O   PRO A 128       4.086  59.427  20.132  1.00 44.58           O  
ATOM   1580  CB  PRO A 128       1.453  59.244  18.193  1.00 45.81           C  
ATOM   1581  HB1 PRO A 128       1.938  60.238  18.050  1.00  0.00           H  
ATOM   1582  HB2 PRO A 128       1.552  58.917  17.132  1.00  0.00           H  
ATOM   1583  CG  PRO A 128       0.040  59.302  18.702  1.00 44.55           C  
ATOM   1584  HG1 PRO A 128      -0.600  58.437  18.411  1.00  0.00           H  
ATOM   1585  HG2 PRO A 128      -0.601  60.077  18.221  1.00  0.00           H  
ATOM   1586  CD  PRO A 128       0.239  59.473  20.181  1.00 44.24           C  
ATOM   1587  HD1 PRO A 128      -0.656  59.241  20.804  1.00  0.00           H  
ATOM   1588  HD2 PRO A 128       0.338  60.530  20.521  1.00  0.00           H  
ATOM   1589  N   ALA A 129       4.431  57.990  18.451  1.00 44.90           N  
ATOM   1590  HN  ALA A 129       4.013  57.346  17.779  1.00  0.00           H  
ATOM   1591  CA  ALA A 129       5.876  58.180  18.448  1.00 44.22           C  
ATOM   1592  HA  ALA A 129       6.111  59.246  18.676  1.00  0.00           H  
ATOM   1593  C   ALA A 129       6.402  57.831  17.068  1.00 45.50           C  
ATOM   1594  O   ALA A 129       5.698  57.205  16.274  1.00 47.73           O  
ATOM   1595  CB  ALA A 129       6.516  57.289  19.492  1.00 41.55           C  
ATOM   1596  HB1 ALA A 129       7.621  57.434  19.490  1.00  0.00           H  
ATOM   1597  HB2 ALA A 129       6.235  56.218  19.358  1.00  0.00           H  
ATOM   1598  HB3 ALA A 129       6.075  57.447  20.504  1.00  0.00           H  
ATOM   1599  N   ASP A 130       7.631  58.233  16.766  1.00 45.52           N  
ATOM   1600  HN  ASP A 130       8.178  58.759  17.448  1.00  0.00           H  
ATOM   1601  CA  ASP A 130       8.198  57.923  15.461  1.00 46.35           C  
ATOM   1602  HA  ASP A 130       7.381  57.936  14.702  1.00  0.00           H  
ATOM   1603  C   ASP A 130       8.845  56.553  15.459  1.00 46.70           C  
ATOM   1604  O   ASP A 130       8.873  55.872  14.439  1.00 45.93           O  
ATOM   1605  CB  ASP A 130       9.239  58.956  15.076  1.00 49.62           C  
ATOM   1606  HB1 ASP A 130       9.790  58.649  14.157  1.00  0.00           H  
ATOM   1607  HB2 ASP A 130      10.088  58.961  15.799  1.00  0.00           H  
ATOM   1608  CG  ASP A 130       8.653  60.324  14.922  1.00 51.53           C  
ATOM   1609  OD1 ASP A 130       7.720  60.472  14.100  1.00 52.50           O  
ATOM   1610  OD2 ASP A 130       9.128  61.242  15.625  1.00 54.03           O  
ATOM   1611  N   VAL A 131       9.383  56.165  16.609  1.00 46.62           N  
ATOM   1612  HN  VAL A 131       9.335  56.789  17.415  1.00  0.00           H  
ATOM   1613  CA  VAL A 131      10.038  54.878  16.751  1.00 46.10           C  
ATOM   1614  HA  VAL A 131       9.788  54.249  15.865  1.00  0.00           H  
ATOM   1615  C   VAL A 131       9.526  54.186  18.001  1.00 46.31           C  
ATOM   1616  O   VAL A 131       9.420  54.804  19.066  1.00 47.14           O  
ATOM   1617  CB  VAL A 131      11.571  55.047  16.823  1.00 45.42           C  
ATOM   1618  HB  VAL A 131      11.817  55.843  17.564  1.00  0.00           H  
ATOM   1619  CG1 VAL A 131      12.234  53.749  17.248  1.00 45.06           C  
ATOM   1620 1HG1 VAL A 131      11.850  53.448  18.250  1.00  0.00           H  
ATOM   1621 2HG1 VAL A 131      13.347  53.817  17.225  1.00  0.00           H  
ATOM   1622 3HG1 VAL A 131      12.108  52.943  16.488  1.00  0.00           H  
ATOM   1623  CG2 VAL A 131      12.092  55.456  15.463  1.00 45.29           C  
ATOM   1624 1HG2 VAL A 131      11.605  56.409  15.151  1.00  0.00           H  
ATOM   1625 2HG2 VAL A 131      11.966  54.650  14.703  1.00  0.00           H  
ATOM   1626 3HG2 VAL A 131      13.205  55.524  15.440  1.00  0.00           H  
ATOM   1627  N   VAL A 132       9.196  52.903  17.863  1.00 45.05           N  
ATOM   1628  HN  VAL A 132       9.305  52.454  16.954  1.00  0.00           H  
ATOM   1629  CA  VAL A 132       8.683  52.128  18.984  1.00 43.49           C  
ATOM   1630  HA  VAL A 132       8.794  52.728  19.918  1.00  0.00           H  
ATOM   1631  C   VAL A 132       9.464  50.836  19.135  1.00 42.18           C  
ATOM   1632  O   VAL A 132       9.486  50.007  18.231  1.00 42.31           O  
ATOM   1633  CB  VAL A 132       7.193  51.789  18.784  1.00 44.88           C  
ATOM   1634  HB  VAL A 132       7.096  51.108  17.906  1.00  0.00           H  
ATOM   1635  CG1 VAL A 132       6.643  51.079  20.016  1.00 45.15           C  
ATOM   1636 1HG1 VAL A 132       7.220  50.147  20.221  1.00  0.00           H  
ATOM   1637 2HG1 VAL A 132       5.550  50.878  19.925  1.00  0.00           H  
ATOM   1638 3HG1 VAL A 132       6.614  51.753  20.904  1.00  0.00           H  
ATOM   1639  CG2 VAL A 132       6.408  53.056  18.505  1.00 44.87           C  
ATOM   1640 1HG2 VAL A 132       6.810  53.575  17.604  1.00  0.00           H  
ATOM   1641 2HG2 VAL A 132       6.379  53.730  19.393  1.00  0.00           H  
ATOM   1642 3HG2 VAL A 132       5.315  52.855  18.414  1.00  0.00           H  
ATOM   1643  N   LEU A 133      10.111  50.673  20.282  1.00 40.96           N  
ATOM   1644  HN  LEU A 133      10.063  51.405  20.991  1.00  0.00           H  
ATOM   1645  CA  LEU A 133      10.889  49.469  20.551  1.00 40.71           C  
ATOM   1646  HA  LEU A 133      11.137  48.967  19.587  1.00  0.00           H  
ATOM   1647  C   LEU A 133      10.062  48.519  21.419  1.00 40.82           C  
ATOM   1648  O   LEU A 133       9.513  48.933  22.439  1.00 42.58           O  
ATOM   1649  CB  LEU A 133      12.187  49.845  21.276  1.00 40.62           C  
ATOM   1650  HB1 LEU A 133      12.728  48.919  21.582  1.00  0.00           H  
ATOM   1651  HB2 LEU A 133      11.947  50.280  22.274  1.00  0.00           H  
ATOM   1652  CG  LEU A 133      13.147  50.779  20.523  1.00 41.33           C  
ATOM   1653  HG  LEU A 133      12.546  51.477  19.895  1.00  0.00           H  
ATOM   1654  CD1 LEU A 133      13.957  51.591  21.508  1.00 43.71           C  
ATOM   1655 1HD1 LEU A 133      14.654  52.269  20.962  1.00  0.00           H  
ATOM   1656 2HD1 LEU A 133      14.493  50.945  22.242  1.00  0.00           H  
ATOM   1657 3HD1 LEU A 133      13.308  52.147  22.224  1.00  0.00           H  
ATOM   1658  CD2 LEU A 133      14.058  49.971  19.616  1.00 38.78           C  
ATOM   1659 1HD2 LEU A 133      14.755  50.649  19.070  1.00  0.00           H  
ATOM   1660 2HD2 LEU A 133      13.481  49.317  18.921  1.00  0.00           H  
ATOM   1661 3HD2 LEU A 133      14.603  49.175  20.175  1.00  0.00           H  
ATOM   1662  N   PHE A 134       9.945  47.260  21.009  1.00 38.41           N  
ATOM   1663  HN  PHE A 134      10.383  46.973  20.134  1.00  0.00           H  
ATOM   1664  CA  PHE A 134       9.197  46.282  21.795  1.00 37.63           C  
ATOM   1665  HA  PHE A 134       8.811  46.760  22.726  1.00  0.00           H  
ATOM   1666  C   PHE A 134      10.174  45.166  22.153  1.00 36.63           C  
ATOM   1667  O   PHE A 134      10.676  44.470  21.268  1.00 36.41           O  
ATOM   1668  CB  PHE A 134       8.033  45.710  20.985  1.00 39.82           C  
ATOM   1669  HB1 PHE A 134       7.490  46.523  20.449  1.00  0.00           H  
ATOM   1670  HB2 PHE A 134       8.410  45.129  20.111  1.00  0.00           H  
ATOM   1671  CG  PHE A 134       7.075  44.879  21.803  1.00 41.06           C  
ATOM   1672  CD1 PHE A 134       6.217  45.480  22.721  1.00 40.84           C  
ATOM   1673  HD1 PHE A 134       6.227  46.577  22.838  1.00  0.00           H  
ATOM   1674  CD2 PHE A 134       7.048  43.495  21.669  1.00 41.05           C  
ATOM   1675  HD2 PHE A 134       7.721  43.005  20.945  1.00  0.00           H  
ATOM   1676  CE1 PHE A 134       5.346  44.715  23.494  1.00 40.41           C  
ATOM   1677  HE1 PHE A 134       4.671  45.204  24.217  1.00  0.00           H  
ATOM   1678  CE2 PHE A 134       6.185  42.723  22.435  1.00 42.25           C  
ATOM   1679  HE2 PHE A 134       6.175  41.626  22.319  1.00  0.00           H  
ATOM   1680  CZ  PHE A 134       5.331  43.336  23.351  1.00 42.90           C  
ATOM   1681  HZ  PHE A 134       4.645  42.725  23.961  1.00  0.00           H  
ATOM   1682  N   GLU A 135      10.440  44.996  23.443  1.00 34.26           N  
ATOM   1683  HN  GLU A 135       9.965  45.578  24.133  1.00  0.00           H  
ATOM   1684  CA  GLU A 135      11.395  43.996  23.890  1.00 35.07           C  
ATOM   1685  HA  GLU A 135      11.813  43.489  22.989  1.00  0.00           H  
ATOM   1686  C   GLU A 135      10.816  42.936  24.797  1.00 36.24           C  
ATOM   1687  O   GLU A 135      10.036  43.240  25.699  1.00 37.48           O  
ATOM   1688  CB  GLU A 135      12.540  44.679  24.620  1.00 34.23           C  
ATOM   1689  HB1 GLU A 135      13.046  45.421  23.959  1.00  0.00           H  
ATOM   1690  HB2 GLU A 135      13.386  43.972  24.782  1.00  0.00           H  
ATOM   1691  CG  GLU A 135      12.114  45.319  25.923  1.00 36.70           C  
ATOM   1692  HG1 GLU A 135      11.134  45.839  25.811  1.00  0.00           H  
ATOM   1693  HG2 GLU A 135      12.757  46.197  26.166  1.00  0.00           H  
ATOM   1694  CD  GLU A 135      12.079  44.332  27.078  1.00 39.91           C  
ATOM   1695  OE1 GLU A 135      12.588  43.204  26.907  1.00 43.28           O  
ATOM   1696  OE2 GLU A 135      11.557  44.681  28.162  1.00 41.30           O  
ATOM   1697  N   GLY A 136      11.236  41.695  24.578  1.00 36.06           N  
ATOM   1698  HN  GLY A 136      11.902  41.510  23.828  1.00  0.00           H  
ATOM   1699  CA  GLY A 136      10.754  40.601  25.399  1.00 37.15           C  
ATOM   1700  HA1 GLY A 136       9.640  40.601  25.446  1.00  0.00           H  
ATOM   1701  HA2 GLY A 136      10.983  40.781  26.475  1.00  0.00           H  
ATOM   1702  C   GLY A 136      11.277  39.248  24.954  1.00 38.03           C  
ATOM   1703  O   GLY A 136      11.592  39.050  23.777  1.00 36.95           O  
ATOM   1704  N   ILE A 137      11.341  38.306  25.892  1.00 37.61           N  
ATOM   1705  HN  ILE A 137      11.019  38.518  26.836  1.00  0.00           H  
ATOM   1706  CA  ILE A 137      11.862  36.979  25.597  1.00 38.80           C  
ATOM   1707  HA  ILE A 137      12.938  37.102  25.334  1.00  0.00           H  
ATOM   1708  C   ILE A 137      11.202  36.246  24.440  1.00 39.00           C  
ATOM   1709  O   ILE A 137      11.828  35.374  23.848  1.00 39.76           O  
ATOM   1710  CB  ILE A 137      11.802  36.059  26.814  1.00 39.33           C  
ATOM   1711  HB  ILE A 137      12.098  35.031  26.500  1.00  0.00           H  
ATOM   1712  CG1 ILE A 137      10.381  36.011  27.375  1.00 38.83           C  
ATOM   1713 1HG1 ILE A 137      10.066  37.017  27.739  1.00  0.00           H  
ATOM   1714 2HG1 ILE A 137       9.638  35.869  26.556  1.00  0.00           H  
ATOM   1715  CG2 ILE A 137      12.771  36.543  27.855  1.00 40.07           C  
ATOM   1716 1HG2 ILE A 137      13.808  36.578  27.446  1.00  0.00           H  
ATOM   1717 2HG2 ILE A 137      12.716  35.932  28.786  1.00  0.00           H  
ATOM   1718 3HG2 ILE A 137      12.462  37.526  28.281  1.00  0.00           H  
ATOM   1719  CD1 ILE A 137      10.191  34.959  28.464  1.00 41.98           C  
ATOM   1720 1HD1 ILE A 137       9.154  34.924  28.873  1.00  0.00           H  
ATOM   1721 2HD1 ILE A 137      10.934  35.101  29.283  1.00  0.00           H  
ATOM   1722 3HD1 ILE A 137      10.506  33.953  28.100  1.00  0.00           H  
ATOM   1723  N   LEU A 138       9.952  36.581  24.118  1.00 39.38           N  
ATOM   1724  HN  LEU A 138       9.475  37.313  24.644  1.00  0.00           H  
ATOM   1725  CA  LEU A 138       9.254  35.909  23.016  1.00 40.03           C  
ATOM   1726  HA  LEU A 138      10.014  35.327  22.445  1.00  0.00           H  
ATOM   1727  C   LEU A 138       8.562  36.841  22.034  1.00 39.73           C  
ATOM   1728  O   LEU A 138       7.524  36.504  21.477  1.00 38.94           O  
ATOM   1729  CB  LEU A 138       8.223  34.911  23.559  1.00 40.76           C  
ATOM   1730  HB1 LEU A 138       7.494  35.437  24.219  1.00  0.00           H  
ATOM   1731  HB2 LEU A 138       7.544  34.579  22.739  1.00  0.00           H  
ATOM   1732  CG  LEU A 138       8.802  33.694  24.284  1.00 42.92           C  
ATOM   1733  HG  LEU A 138       9.442  34.048  25.125  1.00  0.00           H  
ATOM   1734  CD1 LEU A 138       7.672  32.835  24.853  1.00 44.16           C  
ATOM   1735 1HD1 LEU A 138       7.041  33.419  25.563  1.00  0.00           H  
ATOM   1736 2HD1 LEU A 138       8.062  31.902  25.322  1.00  0.00           H  
ATOM   1737 3HD1 LEU A 138       7.059  32.375  24.043  1.00  0.00           H  
ATOM   1738  CD2 LEU A 138       9.664  32.896  23.313  1.00 42.33           C  
ATOM   1739 1HD2 LEU A 138      10.488  33.522  22.898  1.00  0.00           H  
ATOM   1740 2HD2 LEU A 138       9.051  32.436  22.503  1.00  0.00           H  
ATOM   1741 3HD2 LEU A 138      10.054  31.963  23.782  1.00  0.00           H  
ATOM   1742  N   ALA A 139       9.157  38.000  21.799  1.00 40.12           N  
ATOM   1743  HN  ALA A 139      10.041  38.208  22.264  1.00  0.00           H  
ATOM   1744  CA  ALA A 139       8.584  38.983  20.896  1.00 40.57           C  
ATOM   1745  HA  ALA A 139       7.533  39.165  21.221  1.00  0.00           H  
ATOM   1746  C   ALA A 139       8.545  38.564  19.425  1.00 42.19           C  
ATOM   1747  O   ALA A 139       7.815  39.159  18.645  1.00 43.58           O  
ATOM   1748  CB  ALA A 139       9.338  40.297  21.031  1.00 39.74           C  
ATOM   1749  HB1 ALA A 139       8.898  41.052  20.338  1.00  0.00           H  
ATOM   1750  HB2 ALA A 139      10.435  40.171  20.875  1.00  0.00           H  
ATOM   1751  HB3 ALA A 139       9.367  40.660  22.085  1.00  0.00           H  
ATOM   1752  N   PHE A 140       9.321  37.551  19.041  1.00 43.78           N  
ATOM   1753  HN  PHE A 140       9.902  37.080  19.735  1.00  0.00           H  
ATOM   1754  CA  PHE A 140       9.363  37.093  17.644  1.00 43.32           C  
ATOM   1755  HA  PHE A 140       8.890  37.870  16.999  1.00  0.00           H  
ATOM   1756  C   PHE A 140       8.634  35.766  17.427  1.00 43.03           C  
ATOM   1757  O   PHE A 140       8.542  35.287  16.298  1.00 42.01           O  
ATOM   1758  CB  PHE A 140      10.816  36.894  17.188  1.00 42.73           C  
ATOM   1759  HB1 PHE A 140      11.277  36.034  17.728  1.00  0.00           H  
ATOM   1760  HB2 PHE A 140      10.844  36.504  16.144  1.00  0.00           H  
ATOM   1761  CG  PHE A 140      11.684  38.112  17.312  1.00 41.47           C  
ATOM   1762  CD1 PHE A 140      11.132  39.379  17.443  1.00 41.01           C  
ATOM   1763  HD1 PHE A 140      10.036  39.499  17.472  1.00  0.00           H  
ATOM   1764  CD2 PHE A 140      13.077  37.983  17.277  1.00 40.17           C  
ATOM   1765  HD2 PHE A 140      13.524  36.980  17.172  1.00  0.00           H  
ATOM   1766  CE1 PHE A 140      11.959  40.507  17.539  1.00 43.11           C  
ATOM   1767  HE1 PHE A 140      11.513  41.510  17.642  1.00  0.00           H  
ATOM   1768  CE2 PHE A 140      13.910  39.095  17.372  1.00 38.43           C  
ATOM   1769  HE2 PHE A 140      15.006  38.971  17.343  1.00  0.00           H  
ATOM   1770  CZ  PHE A 140      13.353  40.361  17.504  1.00 40.92           C  
ATOM   1771  HZ  PHE A 140      14.005  41.248  17.581  1.00  0.00           H  
ATOM   1772  N   TYR A 141       8.142  35.167  18.507  1.00 44.30           N  
ATOM   1773  HN  TYR A 141       8.243  35.620  19.415  1.00  0.00           H  
ATOM   1774  CA  TYR A 141       7.461  33.879  18.428  1.00 46.44           C  
ATOM   1775  HA  TYR A 141       8.199  33.126  18.065  1.00  0.00           H  
ATOM   1776  C   TYR A 141       6.274  33.866  17.470  1.00 46.80           C  
ATOM   1777  O   TYR A 141       6.280  33.139  16.484  1.00 46.80           O  
ATOM   1778  CB  TYR A 141       6.990  33.440  19.808  1.00 47.52           C  
ATOM   1779  HB1 TYR A 141       6.140  34.068  20.164  1.00  0.00           H  
ATOM   1780  HB2 TYR A 141       7.740  33.697  20.592  1.00  0.00           H  
ATOM   1781  CG  TYR A 141       6.641  31.977  19.846  1.00 49.80           C  
ATOM   1782  CD1 TYR A 141       7.641  31.005  19.829  1.00 50.25           C  
ATOM   1783  HD1 TYR A 141       8.699  31.316  19.815  1.00  0.00           H  
ATOM   1784  CD2 TYR A 141       5.315  31.557  19.863  1.00 50.45           C  
ATOM   1785  HD2 TYR A 141       4.508  32.308  19.879  1.00  0.00           H  
ATOM   1786  CE1 TYR A 141       7.328  29.654  19.829  1.00 51.01           C  
ATOM   1787  HE1 TYR A 141       8.132  28.899  19.818  1.00  0.00           H  
ATOM   1788  CE2 TYR A 141       4.991  30.204  19.860  1.00 51.43           C  
ATOM   1789  HE2 TYR A 141       3.935  29.887  19.871  1.00  0.00           H  
ATOM   1790  CZ  TYR A 141       6.001  29.257  19.843  1.00 51.21           C  
ATOM   1791  OH  TYR A 141       5.685  27.915  19.829  1.00 53.22           O  
ATOM   1792  HH  TYR A 141       6.378  27.265  19.817  1.00  0.00           H  
ATOM   1793  N   SER A 142       5.250  34.655  17.777  1.00 47.93           N  
ATOM   1794  HN  SER A 142       5.292  35.209  18.632  1.00  0.00           H  
ATOM   1795  CA  SER A 142       4.066  34.753  16.928  1.00 48.63           C  
ATOM   1796  HA  SER A 142       3.687  33.727  16.712  1.00  0.00           H  
ATOM   1797  C   SER A 142       4.408  35.449  15.607  1.00 49.32           C  
ATOM   1798  O   SER A 142       4.992  36.536  15.602  1.00 48.59           O  
ATOM   1799  CB  SER A 142       2.974  35.549  17.650  1.00 49.30           C  
ATOM   1800  HB1 SER A 142       3.379  36.101  18.530  1.00  0.00           H  
ATOM   1801  HB2 SER A 142       2.261  34.880  18.186  1.00  0.00           H  
ATOM   1802  OG  SER A 142       2.303  36.418  16.745  1.00 52.34           O  
ATOM   1803  HG  SER A 142       1.626  36.912  17.193  1.00  0.00           H  
ATOM   1804  N   GLN A 143       4.046  34.835  14.486  1.00 50.22           N  
ATOM   1805  HN  GLN A 143       3.565  33.936  14.526  1.00  0.00           H  
ATOM   1806  CA  GLN A 143       4.339  35.451  13.202  1.00 52.06           C  
ATOM   1807  HA  GLN A 143       5.413  35.752  13.200  1.00  0.00           H  
ATOM   1808  C   GLN A 143       3.497  36.698  12.960  1.00 52.27           C  
ATOM   1809  O   GLN A 143       3.913  37.601  12.232  1.00 52.52           O  
ATOM   1810  CB  GLN A 143       4.117  34.481  12.047  1.00 54.24           C  
ATOM   1811  HB1 GLN A 143       4.798  33.600  12.113  1.00  0.00           H  
ATOM   1812  HB2 GLN A 143       3.142  33.949  12.139  1.00  0.00           H  
ATOM   1813  CG  GLN A 143       4.245  35.188  10.709  1.00 59.07           C  
ATOM   1814  HG1 GLN A 143       5.133  35.862  10.702  1.00  0.00           H  
ATOM   1815  HG2 GLN A 143       3.436  35.945  10.584  1.00  0.00           H  
ATOM   1816  CD  GLN A 143       4.281  34.249   9.534  1.00 63.06           C  
ATOM   1817  OE1 GLN A 143       3.387  33.416   9.360  1.00 66.10           O  
ATOM   1818  NE2 GLN A 143       5.318  34.380   8.705  1.00 63.69           N  
ATOM   1819 1HE2 GLN A 143       5.342  33.743   7.908  1.00  0.00           H  
ATOM   1820 2HE2 GLN A 143       6.057  35.068   8.849  1.00  0.00           H  
ATOM   1821  N   GLU A 144       2.310  36.746  13.553  1.00 52.11           N  
ATOM   1822  HN  GLU A 144       2.000  35.965  14.132  1.00  0.00           H  
ATOM   1823  CA  GLU A 144       1.448  37.909  13.381  1.00 52.45           C  
ATOM   1824  HA  GLU A 144       1.244  38.061  12.295  1.00  0.00           H  
ATOM   1825  C   GLU A 144       2.184  39.128  13.934  1.00 52.07           C  
ATOM   1826  O   GLU A 144       2.379  40.123  13.235  1.00 51.62           O  
ATOM   1827  CB  GLU A 144       0.130  37.700  14.120  1.00 53.52           C  
ATOM   1828  HB1 GLU A 144      -0.407  36.810  13.716  1.00  0.00           H  
ATOM   1829  HB2 GLU A 144      -0.507  38.615  14.098  1.00  0.00           H  
ATOM   1830  HB3 GLU A 144       0.280  37.629  15.223  1.00  0.00           H  
ATOM   1831  N   VAL A 145       2.604  39.031  15.191  1.00 50.81           N  
ATOM   1832  HN  VAL A 145       2.415  38.175  15.713  1.00  0.00           H  
ATOM   1833  CA  VAL A 145       3.326  40.113  15.842  1.00 51.24           C  
ATOM   1834  HA  VAL A 145       2.708  41.040  15.798  1.00  0.00           H  
ATOM   1835  C   VAL A 145       4.652  40.368  15.138  1.00 51.75           C  
ATOM   1836  O   VAL A 145       5.008  41.506  14.852  1.00 52.74           O  
ATOM   1837  CB  VAL A 145       3.613  39.771  17.314  1.00 50.40           C  
ATOM   1838  HB  VAL A 145       4.206  38.827  17.354  1.00  0.00           H  
ATOM   1839  CG1 VAL A 145       4.415  40.876  17.960  1.00 48.45           C  
ATOM   1840 1HG1 VAL A 145       4.623  40.628  19.027  1.00  0.00           H  
ATOM   1841 2HG1 VAL A 145       3.919  41.869  17.852  1.00  0.00           H  
ATOM   1842 3HG1 VAL A 145       5.350  41.098  17.394  1.00  0.00           H  
ATOM   1843  CG2 VAL A 145       2.310  39.559  18.053  1.00 51.03           C  
ATOM   1844 1HG2 VAL A 145       2.518  39.311  19.120  1.00  0.00           H  
ATOM   1845 2HG2 VAL A 145       1.669  38.791  17.561  1.00  0.00           H  
ATOM   1846 3HG2 VAL A 145       1.623  40.431  17.951  1.00  0.00           H  
ATOM   1847  N   ARG A 146       5.376  39.291  14.865  1.00 52.22           N  
ATOM   1848  HN  ARG A 146       5.008  38.377  15.128  1.00  0.00           H  
ATOM   1849  CA  ARG A 146       6.674  39.357  14.206  1.00 53.01           C  
ATOM   1850  HA  ARG A 146       7.401  39.818  14.915  1.00  0.00           H  
ATOM   1851  C   ARG A 146       6.666  40.189  12.921  1.00 54.03           C  
ATOM   1852  O   ARG A 146       7.651  40.855  12.604  1.00 53.58           O  
ATOM   1853  CB  ARG A 146       7.149  37.932  13.893  1.00 53.16           C  
ATOM   1854  HB1 ARG A 146       7.051  37.291  14.800  1.00  0.00           H  
ATOM   1855  HB2 ARG A 146       6.421  37.429  13.214  1.00  0.00           H  
ATOM   1856  CG  ARG A 146       8.557  37.814  13.324  1.00 51.38           C  
ATOM   1857  HG1 ARG A 146       8.804  38.661  12.642  1.00  0.00           H  
ATOM   1858  HG2 ARG A 146       9.337  37.996  14.100  1.00  0.00           H  
ATOM   1859  CD  ARG A 146       8.734  36.469  12.645  1.00 50.04           C  
ATOM   1860  HD1 ARG A 146       8.228  36.442  11.652  1.00  0.00           H  
ATOM   1861  HD2 ARG A 146       9.785  36.317  12.306  1.00  0.00           H  
ATOM   1862  NE  ARG A 146       8.286  35.378  13.504  1.00 51.57           N  
ATOM   1863  HE  ARG A 146       8.413  35.479  14.511  1.00  0.00           H  
ATOM   1864  CZ  ARG A 146       7.723  34.262  13.055  1.00 50.72           C  
ATOM   1865  NH1 ARG A 146       7.545  34.092  11.752  1.00 49.46           N  
ATOM   1866 1HH1 ARG A 146       7.852  34.813  11.099  1.00  0.00           H  
ATOM   1867 2HH1 ARG A 146       7.113  33.235  11.407  1.00  0.00           H  
ATOM   1868  NH2 ARG A 146       7.324  33.325  13.904  1.00 49.57           N  
ATOM   1869 1HH2 ARG A 146       7.461  33.456  14.906  1.00  0.00           H  
ATOM   1870 2HH2 ARG A 146       6.892  32.468  13.559  1.00  0.00           H  
ATOM   1871  N   ASP A 147       5.558  40.149  12.184  1.00 55.87           N  
ATOM   1872  HN  ASP A 147       4.767  39.591  12.505  1.00  0.00           H  
ATOM   1873  CA  ASP A 147       5.447  40.886  10.923  1.00 56.93           C  
ATOM   1874  HA  ASP A 147       6.431  40.813  10.404  1.00  0.00           H  
ATOM   1875  C   ASP A 147       5.121  42.365  11.081  1.00 57.24           C  
ATOM   1876  O   ASP A 147       5.056  43.106  10.098  1.00 57.62           O  
ATOM   1877  CB  ASP A 147       4.399  40.238  10.017  1.00 57.43           C  
ATOM   1878  HB1 ASP A 147       3.397  40.227  10.506  1.00  0.00           H  
ATOM   1879  HB2 ASP A 147       4.164  40.891   9.144  1.00  0.00           H  
ATOM   1880  CG  ASP A 147       4.801  38.851   9.567  1.00 58.69           C  
ATOM   1881  OD1 ASP A 147       6.012  38.619   9.348  1.00 59.09           O  
ATOM   1882  OD2 ASP A 147       3.903  37.997   9.417  1.00 60.74           O  
ATOM   1883  N   LEU A 148       4.915  42.789  12.319  1.00 56.71           N  
ATOM   1884  HN  LEU A 148       4.978  42.121  13.087  1.00  0.00           H  
ATOM   1885  CA  LEU A 148       4.602  44.178  12.616  1.00 55.21           C  
ATOM   1886  HA  LEU A 148       4.004  44.606  11.778  1.00  0.00           H  
ATOM   1887  C   LEU A 148       5.890  44.981  12.775  1.00 55.09           C  
ATOM   1888  O   LEU A 148       5.874  46.215  12.715  1.00 55.17           O  
ATOM   1889  CB  LEU A 148       3.783  44.249  13.908  1.00 54.41           C  
ATOM   1890  HB1 LEU A 148       4.303  44.925  14.626  1.00  0.00           H  
ATOM   1891  HB2 LEU A 148       3.860  43.270  14.437  1.00  0.00           H  
ATOM   1892  CG  LEU A 148       2.310  44.652  13.829  1.00 53.53           C  
ATOM   1893  HG  LEU A 148       2.248  45.762  13.749  1.00  0.00           H  
ATOM   1894  CD1 LEU A 148       1.651  44.042  12.610  1.00 53.10           C  
ATOM   1895 1HD1 LEU A 148       2.160  44.360  11.670  1.00  0.00           H  
ATOM   1896 2HD1 LEU A 148       0.559  44.267  12.580  1.00  0.00           H  
ATOM   1897 3HD1 LEU A 148       1.595  42.931  12.688  1.00  0.00           H  
ATOM   1898  CD2 LEU A 148       1.616  44.218  15.110  1.00 53.28           C  
ATOM   1899 1HD2 LEU A 148       2.101  44.667  16.008  1.00  0.00           H  
ATOM   1900 2HD2 LEU A 148       1.560  43.107  15.188  1.00  0.00           H  
ATOM   1901 3HD2 LEU A 148       0.524  44.443  15.080  1.00  0.00           H  
ATOM   1902  N   PHE A 149       6.999  44.266  12.968  1.00 54.10           N  
ATOM   1903  HN  PHE A 149       6.927  43.249  12.974  1.00  0.00           H  
ATOM   1904  CA  PHE A 149       8.315  44.873  13.171  1.00 53.54           C  
ATOM   1905  HA  PHE A 149       8.167  45.842  13.702  1.00  0.00           H  
ATOM   1906  C   PHE A 149       9.101  45.153  11.893  1.00 52.91           C  
ATOM   1907  O   PHE A 149       9.387  44.236  11.132  1.00 52.45           O  
ATOM   1908  CB  PHE A 149       9.158  43.968  14.069  1.00 52.89           C  
ATOM   1909  HB1 PHE A 149      10.178  44.396  14.211  1.00  0.00           H  
ATOM   1910  HB2 PHE A 149       9.423  43.025  13.537  1.00  0.00           H  
ATOM   1911  CG  PHE A 149       8.524  43.666  15.394  1.00 52.66           C  
ATOM   1912  CD1 PHE A 149       7.899  44.668  16.130  1.00 52.26           C  
ATOM   1913  HD1 PHE A 149       7.854  45.693  15.726  1.00  0.00           H  
ATOM   1914  CD2 PHE A 149       8.570  42.380  15.918  1.00 52.57           C  
ATOM   1915  HD2 PHE A 149       9.061  41.576  15.344  1.00  0.00           H  
ATOM   1916  CE1 PHE A 149       7.331  44.391  17.369  1.00 52.47           C  
ATOM   1917  HE1 PHE A 149       6.839  45.194  17.943  1.00  0.00           H  
ATOM   1918  CE2 PHE A 149       8.004  42.092  17.158  1.00 51.73           C  
ATOM   1919  HE2 PHE A 149       8.049  41.066  17.562  1.00  0.00           H  
ATOM   1920  CZ  PHE A 149       7.384  43.099  17.884  1.00 52.02           C  
ATOM   1921  HZ  PHE A 149       6.934  42.876  18.866  1.00  0.00           H  
ATOM   1922  N   GLN A 150       9.457  46.417  11.669  1.00 52.65           N  
ATOM   1923  HN  GLN A 150       9.180  47.140  12.333  1.00  0.00           H  
ATOM   1924  CA  GLN A 150      10.237  46.787  10.491  1.00 53.13           C  
ATOM   1925  HA  GLN A 150       9.818  46.265   9.599  1.00  0.00           H  
ATOM   1926  C   GLN A 150      11.691  46.361  10.679  1.00 51.59           C  
ATOM   1927  O   GLN A 150      12.475  46.348   9.730  1.00 50.31           O  
ATOM   1928  CB  GLN A 150      10.196  48.299  10.248  1.00 56.88           C  
ATOM   1929  HB1 GLN A 150      10.363  48.845  11.206  1.00  0.00           H  
ATOM   1930  HB2 GLN A 150      11.100  48.620   9.679  1.00  0.00           H  
ATOM   1931  CG  GLN A 150       8.939  48.815   9.565  1.00 62.84           C  
ATOM   1932  HG1 GLN A 150       8.685  48.195   8.674  1.00  0.00           H  
ATOM   1933  HG2 GLN A 150       9.131  49.789   9.058  1.00  0.00           H  
ATOM   1934  CD  GLN A 150       7.759  48.917  10.511  1.00 67.81           C  
ATOM   1935  OE1 GLN A 150       7.779  49.694  11.472  1.00 69.34           O  
ATOM   1936  NE2 GLN A 150       6.719  48.129  10.245  1.00 70.41           N  
ATOM   1937 1HE2 GLN A 150       5.925  48.198  10.882  1.00  0.00           H  
ATOM   1938 2HE2 GLN A 150       6.702  47.488   9.452  1.00  0.00           H  
ATOM   1939  N   MET A 151      12.042  46.025  11.915  1.00 49.85           N  
ATOM   1940  HN  MET A 151      11.341  46.067  12.655  1.00  0.00           H  
ATOM   1941  CA  MET A 151      13.394  45.599  12.249  1.00 48.53           C  
ATOM   1942  HA  MET A 151      13.794  44.985  11.408  1.00  0.00           H  
ATOM   1943  C   MET A 151      13.390  44.748  13.520  1.00 47.91           C  
ATOM   1944  O   MET A 151      12.685  45.051  14.486  1.00 47.44           O  
ATOM   1945  CB  MET A 151      14.291  46.820  12.434  1.00 48.03           C  
ATOM   1946  HB1 MET A 151      13.777  47.594  13.050  1.00  0.00           H  
ATOM   1947  HB2 MET A 151      14.394  47.380  11.475  1.00  0.00           H  
ATOM   1948  CG  MET A 151      15.648  46.500  13.009  1.00 50.47           C  
ATOM   1949  HG1 MET A 151      15.563  45.984  13.994  1.00  0.00           H  
ATOM   1950  HG2 MET A 151      16.155  45.691  12.433  1.00  0.00           H  
ATOM   1951  SD  MET A 151      16.674  47.968  13.123  1.00 55.17           S  
ATOM   1952  CE  MET A 151      17.916  47.614  11.874  1.00 53.62           C  
ATOM   1953  HE1 MET A 151      18.553  48.526  11.945  1.00  0.00           H  
ATOM   1954  HE2 MET A 151      17.521  47.383  10.857  1.00  0.00           H  
ATOM   1955  HE3 MET A 151      18.452  46.644  11.993  1.00  0.00           H  
ATOM   1956  N   LYS A 152      14.180  43.679  13.512  1.00 47.01           N  
ATOM   1957  HN  LYS A 152      14.747  43.486  12.687  1.00  0.00           H  
ATOM   1958  CA  LYS A 152      14.256  42.774  14.654  1.00 45.94           C  
ATOM   1959  HA  LYS A 152      13.713  43.240  15.509  1.00  0.00           H  
ATOM   1960  C   LYS A 152      15.694  42.517  15.082  1.00 43.76           C  
ATOM   1961  O   LYS A 152      16.535  42.177  14.259  1.00 43.75           O  
ATOM   1962  CB  LYS A 152      13.564  41.455  14.304  1.00 47.84           C  
ATOM   1963  HB1 LYS A 152      14.065  40.961  13.439  1.00  0.00           H  
ATOM   1964  HB2 LYS A 152      13.754  40.686  15.089  1.00  0.00           H  
ATOM   1965  CG  LYS A 152      12.068  41.613  14.049  1.00 50.01           C  
ATOM   1966  HG1 LYS A 152      11.553  42.061  14.931  1.00  0.00           H  
ATOM   1967  HG2 LYS A 152      11.868  42.416  13.302  1.00  0.00           H  
ATOM   1968  CD  LYS A 152      11.419  40.304  13.638  1.00 51.24           C  
ATOM   1969  HD1 LYS A 152      11.742  39.464  14.296  1.00  0.00           H  
ATOM   1970  HD2 LYS A 152      10.329  40.297  13.873  1.00  0.00           H  
ATOM   1971  CE  LYS A 152      11.673  39.995  12.180  1.00 50.40           C  
ATOM   1972  HE1 LYS A 152      12.763  39.948  11.949  1.00  0.00           H  
ATOM   1973  HE2 LYS A 152      11.405  38.943  11.925  1.00  0.00           H  
ATOM   1974  NZ  LYS A 152      10.966  40.970  11.317  1.00 51.57           N1+
ATOM   1975  HZ1 LYS A 152      11.137  40.762  10.333  1.00  0.00           H  
ATOM   1976  HZ2 LYS A 152      11.211  41.932  11.550  1.00  0.00           H  
ATOM   1977  HZ3 LYS A 152       9.969  41.013  11.529  1.00  0.00           H  
ATOM   1978  N   LEU A 153      15.964  42.680  16.375  1.00 41.88           N  
ATOM   1979  HN  LEU A 153      15.209  42.956  17.003  1.00  0.00           H  
ATOM   1980  CA  LEU A 153      17.302  42.478  16.928  1.00 40.81           C  
ATOM   1981  HA  LEU A 153      18.007  42.201  16.110  1.00  0.00           H  
ATOM   1982  C   LEU A 153      17.269  41.371  17.972  1.00 40.67           C  
ATOM   1983  O   LEU A 153      16.291  41.246  18.710  1.00 42.54           O  
ATOM   1984  CB  LEU A 153      17.794  43.752  17.622  1.00 39.58           C  
ATOM   1985  HB1 LEU A 153      18.883  43.636  17.829  1.00  0.00           H  
ATOM   1986  HB2 LEU A 153      17.368  43.773  18.652  1.00  0.00           H  
ATOM   1987  CG  LEU A 153      17.573  45.127  16.986  1.00 41.00           C  
ATOM   1988  HG  LEU A 153      16.479  45.283  16.836  1.00  0.00           H  
ATOM   1989  CD1 LEU A 153      18.101  46.209  17.928  1.00 38.09           C  
ATOM   1990 1HD1 LEU A 153      17.940  47.210  17.465  1.00  0.00           H  
ATOM   1991 2HD1 LEU A 153      19.166  46.040  18.211  1.00  0.00           H  
ATOM   1992 3HD1 LEU A 153      17.654  46.138  18.947  1.00  0.00           H  
ATOM   1993  CD2 LEU A 153      18.270  45.197  15.634  1.00 38.69           C  
ATOM   1994 1HD2 LEU A 153      18.109  46.198  15.171  1.00  0.00           H  
ATOM   1995 2HD2 LEU A 153      17.953  44.369  14.958  1.00  0.00           H  
ATOM   1996 3HD2 LEU A 153      19.353  44.941  15.709  1.00  0.00           H  
ATOM   1997  N   PHE A 154      18.327  40.572  18.047  1.00 39.16           N  
ATOM   1998  HN  PHE A 154      19.103  40.694  17.396  1.00  0.00           H  
ATOM   1999  CA  PHE A 154      18.384  39.517  19.059  1.00 39.17           C  
ATOM   2000  HA  PHE A 154      17.485  39.590  19.715  1.00  0.00           H  
ATOM   2001  C   PHE A 154      19.638  39.745  19.899  1.00 39.28           C  
ATOM   2002  O   PHE A 154      20.739  39.863  19.362  1.00 39.78           O  
ATOM   2003  CB  PHE A 154      18.430  38.118  18.419  1.00 37.07           C  
ATOM   2004  HB1 PHE A 154      17.705  38.048  17.574  1.00  0.00           H  
ATOM   2005  HB2 PHE A 154      19.384  37.973  17.860  1.00  0.00           H  
ATOM   2006  CG  PHE A 154      18.212  36.989  19.404  1.00 33.56           C  
ATOM   2007  CD1 PHE A 154      19.254  36.537  20.212  1.00 33.66           C  
ATOM   2008  HD1 PHE A 154      20.250  37.002  20.119  1.00  0.00           H  
ATOM   2009  CD2 PHE A 154      16.966  36.393  19.533  1.00 33.92           C  
ATOM   2010  HD2 PHE A 154      16.129  36.737  18.903  1.00  0.00           H  
ATOM   2011  CE1 PHE A 154      19.064  35.510  21.135  1.00 31.65           C  
ATOM   2012  HE1 PHE A 154      19.903  35.169  21.765  1.00  0.00           H  
ATOM   2013  CE2 PHE A 154      16.759  35.359  20.455  1.00 33.92           C  
ATOM   2014  HE2 PHE A 154      15.763  34.893  20.548  1.00  0.00           H  
ATOM   2015  CZ  PHE A 154      17.815  34.918  21.257  1.00 33.41           C  
ATOM   2016  HZ  PHE A 154      17.656  34.103  21.983  1.00  0.00           H  
ATOM   2017  N   VAL A 155      19.467  39.812  21.215  1.00 38.97           N  
ATOM   2018  HN  VAL A 155      18.528  39.701  21.599  1.00  0.00           H  
ATOM   2019  CA  VAL A 155      20.584  40.040  22.128  1.00 39.55           C  
ATOM   2020  HA  VAL A 155      21.386  40.601  21.593  1.00  0.00           H  
ATOM   2021  C   VAL A 155      21.139  38.703  22.601  1.00 40.58           C  
ATOM   2022  O   VAL A 155      20.429  37.924  23.221  1.00 41.75           O  
ATOM   2023  CB  VAL A 155      20.125  40.859  23.360  1.00 38.68           C  
ATOM   2024  HB  VAL A 155      19.339  40.280  23.899  1.00  0.00           H  
ATOM   2025  CG1 VAL A 155      21.282  41.088  24.297  1.00 37.65           C  
ATOM   2026 1HG1 VAL A 155      20.952  41.678  25.184  1.00  0.00           H  
ATOM   2027 2HG1 VAL A 155      22.147  41.564  23.780  1.00  0.00           H  
ATOM   2028 3HG1 VAL A 155      21.773  40.132  24.593  1.00  0.00           H  
ATOM   2029  CG2 VAL A 155      19.529  42.187  22.912  1.00 37.81           C  
ATOM   2030 1HG2 VAL A 155      19.199  42.777  23.799  1.00  0.00           H  
ATOM   2031 2HG2 VAL A 155      18.706  42.047  22.173  1.00  0.00           H  
ATOM   2032 3HG2 VAL A 155      20.232  42.763  22.266  1.00  0.00           H  
ATOM   2033  N   ASP A 156      22.409  38.439  22.317  1.00 42.09           N  
ATOM   2034  HN  ASP A 156      22.963  39.128  21.809  1.00  0.00           H  
ATOM   2035  CA  ASP A 156      23.025  37.176  22.722  1.00 42.06           C  
ATOM   2036  HA  ASP A 156      22.218  36.483  23.056  1.00  0.00           H  
ATOM   2037  C   ASP A 156      24.019  37.335  23.859  1.00 40.88           C  
ATOM   2038  O   ASP A 156      25.032  38.004  23.706  1.00 43.34           O  
ATOM   2039  CB  ASP A 156      23.745  36.540  21.539  1.00 44.85           C  
ATOM   2040  HB1 ASP A 156      24.851  36.578  21.675  1.00  0.00           H  
ATOM   2041  HB2 ASP A 156      23.654  37.174  20.626  1.00  0.00           H  
ATOM   2042  CG  ASP A 156      23.280  35.132  21.270  1.00 48.13           C  
ATOM   2043  OD1 ASP A 156      23.197  34.340  22.238  1.00 50.08           O  
ATOM   2044  OD2 ASP A 156      23.003  34.819  20.090  1.00 49.40           O  
ATOM   2045  N   THR A 157      23.745  36.709  24.996  1.00 38.35           N  
ATOM   2046  HN  THR A 157      22.893  36.154  25.076  1.00  0.00           H  
ATOM   2047  CA  THR A 157      24.650  36.809  26.129  1.00 36.58           C  
ATOM   2048  HA  THR A 157      25.612  37.252  25.779  1.00  0.00           H  
ATOM   2049  C   THR A 157      24.931  35.434  26.710  1.00 36.72           C  
ATOM   2050  O   THR A 157      24.055  34.571  26.722  1.00 35.93           O  
ATOM   2051  CB  THR A 157      24.058  37.719  27.225  1.00 36.75           C  
ATOM   2052  HB  THR A 157      23.041  37.352  27.498  1.00  0.00           H  
ATOM   2053  OG1 THR A 157      23.958  39.057  26.723  1.00 37.71           O  
ATOM   2054  HG1 THR A 157      23.593  39.617  27.398  1.00  0.00           H  
ATOM   2055  CG2 THR A 157      24.944  37.721  28.469  1.00 35.81           C  
ATOM   2056 1HG2 THR A 157      24.516  38.379  29.261  1.00  0.00           H  
ATOM   2057 2HG2 THR A 157      25.996  38.000  28.225  1.00  0.00           H  
ATOM   2058 3HG2 THR A 157      25.127  36.688  28.846  1.00  0.00           H  
ATOM   2059  N   ASP A 158      26.152  35.225  27.190  1.00 36.49           N  
ATOM   2060  HN  ASP A 158      26.848  35.970  27.153  1.00  0.00           H  
ATOM   2061  CA  ASP A 158      26.500  33.935  27.769  1.00 36.72           C  
ATOM   2062  HA  ASP A 158      26.493  33.166  26.962  1.00  0.00           H  
ATOM   2063  C   ASP A 158      25.461  33.558  28.814  1.00 36.52           C  
ATOM   2064  O   ASP A 158      24.967  34.416  29.540  1.00 36.81           O  
ATOM   2065  CB  ASP A 158      27.897  33.974  28.403  1.00 38.56           C  
ATOM   2066  HB1 ASP A 158      27.984  34.815  29.130  1.00  0.00           H  
ATOM   2067  HB2 ASP A 158      28.044  33.117  29.101  1.00  0.00           H  
ATOM   2068  CG  ASP A 158      29.009  34.031  27.365  1.00 40.94           C  
ATOM   2069  OD1 ASP A 158      28.728  33.749  26.174  1.00 42.44           O  
ATOM   2070  OD2 ASP A 158      30.163  34.346  27.739  1.00 41.15           O  
ATOM   2071  N   ALA A 159      25.132  32.274  28.879  1.00 36.05           N  
ATOM   2072  HN  ALA A 159      25.586  31.614  28.248  1.00  0.00           H  
ATOM   2073  CA  ALA A 159      24.144  31.782  29.824  1.00 36.93           C  
ATOM   2074  HA  ALA A 159      23.198  32.338  29.628  1.00  0.00           H  
ATOM   2075  C   ALA A 159      24.492  31.992  31.305  1.00 37.20           C  
ATOM   2076  O   ALA A 159      23.630  32.400  32.081  1.00 38.78           O  
ATOM   2077  CB  ALA A 159      23.861  30.306  29.558  1.00 36.69           C  
ATOM   2078  HB1 ALA A 159      23.608  30.154  28.483  1.00  0.00           H  
ATOM   2079  HB2 ALA A 159      23.071  29.904  30.234  1.00  0.00           H  
ATOM   2080  HB3 ALA A 159      24.704  29.653  29.886  1.00  0.00           H  
ATOM   2081  N   ASP A 160      25.723  31.714  31.719  1.00 36.20           N  
ATOM   2082  HN  ASP A 160      26.425  31.366  31.066  1.00  0.00           H  
ATOM   2083  CA  ASP A 160      26.051  31.916  33.127  1.00 37.31           C  
ATOM   2084  HA  ASP A 160      25.277  31.392  33.735  1.00  0.00           H  
ATOM   2085  C   ASP A 160      26.002  33.406  33.492  1.00 38.17           C  
ATOM   2086  O   ASP A 160      25.737  33.761  34.639  1.00 39.16           O  
ATOM   2087  CB  ASP A 160      27.420  31.305  33.483  1.00 37.37           C  
ATOM   2088  HB1 ASP A 160      27.686  31.518  34.545  1.00  0.00           H  
ATOM   2089  HB2 ASP A 160      27.359  30.193  33.529  1.00  0.00           H  
ATOM   2090  CG  ASP A 160      28.537  31.749  32.544  1.00 36.75           C  
ATOM   2091  OD1 ASP A 160      28.249  32.478  31.569  1.00 36.00           O  
ATOM   2092  OD2 ASP A 160      29.703  31.357  32.784  1.00 32.66           O  
ATOM   2093  N   THR A 161      26.248  34.276  32.518  1.00 38.42           N  
ATOM   2094  HN  THR A 161      26.483  33.931  31.587  1.00  0.00           H  
ATOM   2095  CA  THR A 161      26.188  35.717  32.754  1.00 38.70           C  
ATOM   2096  HA  THR A 161      26.772  35.974  33.669  1.00  0.00           H  
ATOM   2097  C   THR A 161      24.723  36.094  32.954  1.00 40.43           C  
ATOM   2098  O   THR A 161      24.380  36.920  33.814  1.00 39.38           O  
ATOM   2099  CB  THR A 161      26.727  36.516  31.549  1.00 37.47           C  
ATOM   2100  HB  THR A 161      26.318  36.078  30.609  1.00  0.00           H  
ATOM   2101  OG1 THR A 161      28.156  36.436  31.521  1.00 40.24           O  
ATOM   2102  HG1 THR A 161      28.488  36.928  30.779  1.00  0.00           H  
ATOM   2103  CG2 THR A 161      26.310  37.973  31.641  1.00 35.43           C  
ATOM   2104 1HG2 THR A 161      26.699  38.550  30.770  1.00  0.00           H  
ATOM   2105 2HG2 THR A 161      26.617  38.430  32.611  1.00  0.00           H  
ATOM   2106 3HG2 THR A 161      25.205  38.081  31.747  1.00  0.00           H  
ATOM   2107  N   ARG A 162      23.865  35.478  32.146  1.00 40.23           N  
ATOM   2108  HN  ARG A 162      24.217  34.809  31.461  1.00  0.00           H  
ATOM   2109  CA  ARG A 162      22.440  35.736  32.217  1.00 40.40           C  
ATOM   2110  HA  ARG A 162      22.279  36.838  32.170  1.00  0.00           H  
ATOM   2111  C   ARG A 162      21.859  35.219  33.528  1.00 41.07           C  
ATOM   2112  O   ARG A 162      21.146  35.947  34.212  1.00 42.03           O  
ATOM   2113  CB  ARG A 162      21.731  35.094  31.028  1.00 39.35           C  
ATOM   2114  HB1 ARG A 162      22.174  34.095  30.806  1.00  0.00           H  
ATOM   2115  HB2 ARG A 162      20.698  34.787  31.313  1.00  0.00           H  
ATOM   2116  CG  ARG A 162      21.699  35.952  29.764  1.00 41.70           C  
ATOM   2117  HG1 ARG A 162      20.913  36.741  29.816  1.00  0.00           H  
ATOM   2118  HG2 ARG A 162      22.592  36.615  29.688  1.00  0.00           H  
ATOM   2119  CD  ARG A 162      21.538  35.062  28.524  1.00 43.12           C  
ATOM   2120  HD1 ARG A 162      22.519  34.671  28.167  1.00  0.00           H  
ATOM   2121  HD2 ARG A 162      21.256  35.657  27.624  1.00  0.00           H  
ATOM   2122  NE  ARG A 162      20.588  33.983  28.777  1.00 45.91           N  
ATOM   2123  HE  ARG A 162      19.831  34.159  29.438  1.00  0.00           H  
ATOM   2124  CZ  ARG A 162      20.645  32.788  28.203  1.00 47.47           C  
ATOM   2125  NH1 ARG A 162      21.608  32.510  27.337  1.00 49.81           N  
ATOM   2126 1HH1 ARG A 162      21.652  31.591  26.896  1.00  0.00           H  
ATOM   2127 2HH1 ARG A 162      22.303  33.221  27.109  1.00  0.00           H  
ATOM   2128  NH2 ARG A 162      19.743  31.866  28.499  1.00 48.42           N  
ATOM   2129 1HH2 ARG A 162      19.787  30.947  28.058  1.00  0.00           H  
ATOM   2130 2HH2 ARG A 162      19.001  32.080  29.166  1.00  0.00           H  
ATOM   2131  N   LEU A 163      22.168  33.976  33.885  1.00 39.90           N  
ATOM   2132  HN  LEU A 163      22.774  33.415  33.286  1.00  0.00           H  
ATOM   2133  CA  LEU A 163      21.652  33.405  35.122  1.00 40.88           C  
ATOM   2134  HA  LEU A 163      20.543  33.317  35.050  1.00  0.00           H  
ATOM   2135  C   LEU A 163      22.007  34.318  36.295  1.00 42.67           C  
ATOM   2136  O   LEU A 163      21.151  34.666  37.115  1.00 42.82           O  
ATOM   2137  CB  LEU A 163      22.252  32.016  35.364  1.00 40.66           C  
ATOM   2138  HB1 LEU A 163      23.294  32.145  35.739  1.00  0.00           H  
ATOM   2139  HB2 LEU A 163      22.427  31.533  34.375  1.00  0.00           H  
ATOM   2140  CG  LEU A 163      21.531  31.005  36.276  1.00 40.26           C  
ATOM   2141  HG  LEU A 163      21.224  30.128  35.659  1.00  0.00           H  
ATOM   2142  CD1 LEU A 163      22.481  30.524  37.357  1.00 40.32           C  
ATOM   2143 1HD1 LEU A 163      23.395  30.069  36.909  1.00  0.00           H  
ATOM   2144 2HD1 LEU A 163      21.979  29.826  38.067  1.00  0.00           H  
ATOM   2145 3HD1 LEU A 163      22.736  31.339  38.074  1.00  0.00           H  
ATOM   2146  CD2 LEU A 163      20.290  31.623  36.885  1.00 40.23           C  
ATOM   2147 1HD2 LEU A 163      19.592  31.976  36.091  1.00  0.00           H  
ATOM   2148 2HD2 LEU A 163      20.545  32.438  37.602  1.00  0.00           H  
ATOM   2149 3HD2 LEU A 163      19.788  30.925  37.595  1.00  0.00           H  
ATOM   2150  N   SER A 164      23.279  34.697  36.362  1.00 41.73           N  
ATOM   2151  HN  SER A 164      23.928  34.373  35.645  1.00  0.00           H  
ATOM   2152  CA  SER A 164      23.775  35.556  37.421  1.00 41.53           C  
ATOM   2153  HA  SER A 164      23.772  34.977  38.374  1.00  0.00           H  
ATOM   2154  C   SER A 164      22.927  36.796  37.612  1.00 42.65           C  
ATOM   2155  O   SER A 164      22.654  37.207  38.736  1.00 43.61           O  
ATOM   2156  CB  SER A 164      25.206  35.985  37.124  1.00 40.97           C  
ATOM   2157  HB1 SER A 164      25.354  36.224  36.045  1.00  0.00           H  
ATOM   2158  HB2 SER A 164      25.921  35.133  37.203  1.00  0.00           H  
ATOM   2159  OG  SER A 164      25.575  37.065  37.961  1.00 41.08           O  
ATOM   2160  HG  SER A 164      26.468  37.333  37.776  1.00  0.00           H  
ATOM   2161  N   ARG A 165      22.520  37.403  36.509  1.00 43.30           N  
ATOM   2162  HN  ARG A 165      22.776  37.021  35.599  1.00  0.00           H  
ATOM   2163  CA  ARG A 165      21.713  38.607  36.581  1.00 43.74           C  
ATOM   2164  HA  ARG A 165      22.158  39.283  37.348  1.00  0.00           H  
ATOM   2165  C   ARG A 165      20.284  38.304  36.983  1.00 43.29           C  
ATOM   2166  O   ARG A 165      19.690  39.030  37.781  1.00 44.76           O  
ATOM   2167  CB  ARG A 165      21.727  39.329  35.241  1.00 46.49           C  
ATOM   2168  HB1 ARG A 165      21.206  38.726  34.461  1.00  0.00           H  
ATOM   2169  HB2 ARG A 165      21.056  40.219  35.265  1.00  0.00           H  
ATOM   2170  CG  ARG A 165      23.104  39.712  34.785  1.00 49.39           C  
ATOM   2171  HG1 ARG A 165      23.631  38.877  34.266  1.00  0.00           H  
ATOM   2172  HG2 ARG A 165      23.816  39.838  35.634  1.00  0.00           H  
ATOM   2173  CD  ARG A 165      22.999  40.934  33.941  1.00 54.68           C  
ATOM   2174  HD1 ARG A 165      23.508  41.798  34.428  1.00  0.00           H  
ATOM   2175  HD2 ARG A 165      21.953  41.321  33.930  1.00  0.00           H  
ATOM   2176  NE  ARG A 165      23.492  40.736  32.590  1.00 58.38           N  
ATOM   2177  HE  ARG A 165      24.073  39.921  32.395  1.00  0.00           H  
ATOM   2178  CZ  ARG A 165      23.217  41.573  31.602  1.00 61.76           C  
ATOM   2179  NH1 ARG A 165      22.455  42.639  31.846  1.00 61.42           N  
ATOM   2180 1HH1 ARG A 165      22.243  43.284  31.085  1.00  0.00           H  
ATOM   2181 2HH1 ARG A 165      22.082  42.806  32.780  1.00  0.00           H  
ATOM   2182  NH2 ARG A 165      23.703  41.355  30.386  1.00 62.85           N  
ATOM   2183 1HH2 ARG A 165      23.491  42.000  29.625  1.00  0.00           H  
ATOM   2184 2HH2 ARG A 165      24.286  40.539  30.199  1.00  0.00           H  
ATOM   2185  N   ARG A 166      19.730  37.240  36.417  1.00 42.24           N  
ATOM   2186  HN  ARG A 166      20.269  36.698  35.741  1.00  0.00           H  
ATOM   2187  CA  ARG A 166      18.377  36.829  36.736  1.00 41.80           C  
ATOM   2188  HA  ARG A 166      17.662  37.623  36.416  1.00  0.00           H  
ATOM   2189  C   ARG A 166      18.297  36.652  38.248  1.00 40.33           C  
ATOM   2190  O   ARG A 166      17.345  37.099  38.870  1.00 40.86           O  
ATOM   2191  CB  ARG A 166      18.052  35.522  36.003  1.00 42.16           C  
ATOM   2192  HB1 ARG A 166      17.986  35.713  34.906  1.00  0.00           H  
ATOM   2193  HB2 ARG A 166      18.935  34.842  36.038  1.00  0.00           H  
ATOM   2194  CG  ARG A 166      16.802  34.768  36.471  1.00 43.86           C  
ATOM   2195  HG1 ARG A 166      16.703  33.793  35.939  1.00  0.00           H  
ATOM   2196  HG2 ARG A 166      16.929  34.394  37.514  1.00  0.00           H  
ATOM   2197  CD  ARG A 166      15.535  35.586  36.341  1.00 44.16           C  
ATOM   2198  HD1 ARG A 166      15.516  36.421  37.080  1.00  0.00           H  
ATOM   2199  HD2 ARG A 166      15.535  36.183  35.399  1.00  0.00           H  
ATOM   2200  NE  ARG A 166      14.330  34.758  36.445  1.00 46.30           N  
ATOM   2201  HE  ARG A 166      14.025  34.481  37.378  1.00  0.00           H  
ATOM   2202  CZ  ARG A 166      13.605  34.342  35.408  1.00 46.27           C  
ATOM   2203  NH1 ARG A 166      13.952  34.671  34.170  1.00 44.76           N  
ATOM   2204 1HH1 ARG A 166      14.788  35.235  34.017  1.00  0.00           H  
ATOM   2205 2HH1 ARG A 166      13.397  34.352  33.376  1.00  0.00           H  
ATOM   2206  NH2 ARG A 166      12.517  33.608  35.607  1.00 46.01           N  
ATOM   2207 1HH2 ARG A 166      12.250  33.355  36.558  1.00  0.00           H  
ATOM   2208 2HH2 ARG A 166      11.962  33.289  34.813  1.00  0.00           H  
ATOM   2209  N   VAL A 167      19.318  36.032  38.836  1.00 40.07           N  
ATOM   2210  HN  VAL A 167      20.097  35.709  38.262  1.00  0.00           H  
ATOM   2211  CA  VAL A 167      19.357  35.799  40.286  1.00 40.72           C  
ATOM   2212  HA  VAL A 167      18.420  35.260  40.561  1.00  0.00           H  
ATOM   2213  C   VAL A 167      19.412  37.080  41.131  1.00 41.01           C  
ATOM   2214  O   VAL A 167      18.680  37.207  42.104  1.00 41.83           O  
ATOM   2215  CB  VAL A 167      20.556  34.882  40.688  1.00 39.08           C  
ATOM   2216  HB  VAL A 167      21.479  35.256  40.187  1.00  0.00           H  
ATOM   2217  CG1 VAL A 167      20.766  34.915  42.195  1.00 36.35           C  
ATOM   2218 1HG1 VAL A 167      21.622  34.260  42.482  1.00  0.00           H  
ATOM   2219 2HG1 VAL A 167      19.836  34.650  42.750  1.00  0.00           H  
ATOM   2220 3HG1 VAL A 167      20.894  35.956  42.574  1.00  0.00           H  
ATOM   2221  CG2 VAL A 167      20.295  33.451  40.234  1.00 37.04           C  
ATOM   2222 1HG2 VAL A 167      21.151  32.796  40.521  1.00  0.00           H  
ATOM   2223 2HG2 VAL A 167      20.073  33.393  39.143  1.00  0.00           H  
ATOM   2224 3HG2 VAL A 167      19.324  33.061  40.619  1.00  0.00           H  
ATOM   2225  N   LEU A 168      20.276  38.020  40.772  1.00 40.82           N  
ATOM   2226  HN  LEU A 168      20.871  37.878  39.956  1.00  0.00           H  
ATOM   2227  CA  LEU A 168      20.379  39.254  41.537  1.00 42.32           C  
ATOM   2228  HA  LEU A 168      20.487  38.991  42.615  1.00  0.00           H  
ATOM   2229  C   LEU A 168      19.130  40.097  41.373  1.00 45.18           C  
ATOM   2230  O   LEU A 168      18.640  40.698  42.332  1.00 46.09           O  
ATOM   2231  CB  LEU A 168      21.611  40.055  41.110  1.00 37.77           C  
ATOM   2232  HB1 LEU A 168      21.615  40.231  40.009  1.00  0.00           H  
ATOM   2233  HB2 LEU A 168      21.545  41.112  41.459  1.00  0.00           H  
ATOM   2234  CG  LEU A 168      22.914  39.404  41.568  1.00 35.93           C  
ATOM   2235  HG  LEU A 168      22.972  38.376  41.140  1.00  0.00           H  
ATOM   2236  CD1 LEU A 168      24.105  40.197  41.092  1.00 32.39           C  
ATOM   2237 1HD1 LEU A 168      24.112  40.270  39.979  1.00  0.00           H  
ATOM   2238 2HD1 LEU A 168      25.062  39.781  41.485  1.00  0.00           H  
ATOM   2239 3HD1 LEU A 168      24.150  41.202  41.572  1.00  0.00           H  
ATOM   2240  CD2 LEU A 168      22.904  39.305  43.079  1.00 33.81           C  
ATOM   2241 1HD2 LEU A 168      22.023  38.719  43.431  1.00  0.00           H  
ATOM   2242 2HD2 LEU A 168      22.949  40.310  43.559  1.00  0.00           H  
ATOM   2243 3HD2 LEU A 168      23.861  38.889  43.472  1.00  0.00           H  
ATOM   2244  N   ARG A 169      18.613  40.130  40.152  1.00 47.36           N  
ATOM   2245  HN  ARG A 169      19.062  39.602  39.404  1.00  0.00           H  
ATOM   2246  CA  ARG A 169      17.420  40.903  39.861  1.00 49.23           C  
ATOM   2247  HA  ARG A 169      17.572  41.952  40.207  1.00  0.00           H  
ATOM   2248  C   ARG A 169      16.223  40.309  40.585  1.00 49.94           C  
ATOM   2249  O   ARG A 169      15.444  41.030  41.197  1.00 51.46           O  
ATOM   2250  CB  ARG A 169      17.143  40.908  38.359  1.00 50.40           C  
ATOM   2251  HB1 ARG A 169      18.043  41.250  37.796  1.00  0.00           H  
ATOM   2252  HB2 ARG A 169      17.063  39.865  37.972  1.00  0.00           H  
ATOM   2253  CG  ARG A 169      15.925  41.719  37.958  1.00 52.43           C  
ATOM   2254  HG1 ARG A 169      16.111  42.813  38.066  1.00  0.00           H  
ATOM   2255  HG2 ARG A 169      15.101  41.609  38.701  1.00  0.00           H  
ATOM   2256  CD  ARG A 169      15.455  41.370  36.548  1.00 57.09           C  
ATOM   2257  HD1 ARG A 169      16.278  41.504  35.808  1.00  0.00           H  
ATOM   2258  HD2 ARG A 169      14.740  42.135  36.164  1.00  0.00           H  
ATOM   2259  NE  ARG A 169      14.882  40.022  36.459  1.00 59.38           N  
ATOM   2260  HE  ARG A 169      14.814  39.473  37.316  1.00  0.00           H  
ATOM   2261  CZ  ARG A 169      14.445  39.470  35.326  1.00 59.59           C  
ATOM   2262  NH1 ARG A 169      14.518  40.146  34.181  1.00 59.31           N  
ATOM   2263 1HH1 ARG A 169      14.916  41.085  34.173  1.00  0.00           H  
ATOM   2264 2HH1 ARG A 169      14.184  39.724  33.315  1.00  0.00           H  
ATOM   2265  NH2 ARG A 169      13.927  38.247  35.337  1.00 58.30           N  
ATOM   2266 1HH2 ARG A 169      13.871  37.729  36.214  1.00  0.00           H  
ATOM   2267 2HH2 ARG A 169      13.593  37.825  34.471  1.00  0.00           H  
ATOM   2268  N   ASP A 170      16.073  38.992  40.520  1.00 49.53           N  
ATOM   2269  HN  ASP A 170      16.757  38.426  40.018  1.00  0.00           H  
ATOM   2270  CA  ASP A 170      14.934  38.355  41.164  1.00 49.17           C  
ATOM   2271  HA  ASP A 170      14.012  38.831  40.756  1.00  0.00           H  
ATOM   2272  C   ASP A 170      14.911  38.543  42.676  1.00 49.72           C  
ATOM   2273  O   ASP A 170      13.868  38.853  43.248  1.00 48.71           O  
ATOM   2274  CB  ASP A 170      14.878  36.865  40.802  1.00 47.05           C  
ATOM   2275  HB1 ASP A 170      15.895  36.409  40.825  1.00  0.00           H  
ATOM   2276  HB2 ASP A 170      14.397  36.273  41.615  1.00  0.00           H  
ATOM   2277  CG  ASP A 170      14.190  36.610  39.454  1.00 47.42           C  
ATOM   2278  OD1 ASP A 170      13.802  37.585  38.755  1.00 43.75           O  
ATOM   2279  OD2 ASP A 170      14.038  35.419  39.096  1.00 46.59           O  
ATOM   2280  N   ILE A 171      16.058  38.358  43.319  1.00 50.76           N  
ATOM   2281  HN  ILE A 171      16.888  38.095  42.789  1.00  0.00           H  
ATOM   2282  CA  ILE A 171      16.160  38.522  44.764  1.00 51.41           C  
ATOM   2283  HA  ILE A 171      15.404  37.873  45.265  1.00  0.00           H  
ATOM   2284  C   ILE A 171      15.902  39.978  45.133  1.00 53.24           C  
ATOM   2285  O   ILE A 171      15.128  40.281  46.042  1.00 53.07           O  
ATOM   2286  CB  ILE A 171      17.568  38.153  45.271  1.00 50.76           C  
ATOM   2287  HB  ILE A 171      18.320  38.634  44.603  1.00  0.00           H  
ATOM   2288  CG1 ILE A 171      17.772  36.639  45.216  1.00 49.71           C  
ATOM   2289 1HG1 ILE A 171      16.991  36.112  45.813  1.00  0.00           H  
ATOM   2290 2HG1 ILE A 171      17.527  36.243  44.203  1.00  0.00           H  
ATOM   2291  CG2 ILE A 171      17.766  38.683  46.673  1.00 49.36           C  
ATOM   2292 1HG2 ILE A 171      18.785  38.416  47.040  1.00  0.00           H  
ATOM   2293 2HG2 ILE A 171      16.967  38.336  47.368  1.00  0.00           H  
ATOM   2294 3HG2 ILE A 171      17.572  39.779  46.737  1.00  0.00           H  
ATOM   2295  CD1 ILE A 171      19.171  36.202  45.646  1.00 51.36           C  
ATOM   2296 1HD1 ILE A 171      19.320  35.098  45.606  1.00  0.00           H  
ATOM   2297 2HD1 ILE A 171      19.416  36.598  46.659  1.00  0.00           H  
ATOM   2298 3HD1 ILE A 171      19.952  36.729  45.049  1.00  0.00           H  
ATOM   2299  N   SER A 172      16.566  40.872  44.412  1.00 54.51           N  
ATOM   2300  HN  SER A 172      17.181  40.543  43.668  1.00  0.00           H  
ATOM   2301  CA  SER A 172      16.450  42.301  44.642  1.00 55.76           C  
ATOM   2302  HA  SER A 172      16.628  42.488  45.727  1.00  0.00           H  
ATOM   2303  C   SER A 172      15.092  42.899  44.282  1.00 56.86           C  
ATOM   2304  O   SER A 172      14.227  43.068  45.135  1.00 58.67           O  
ATOM   2305  CB  SER A 172      17.541  43.021  43.859  1.00 55.64           C  
ATOM   2306  HB1 SER A 172      18.552  42.827  44.287  1.00  0.00           H  
ATOM   2307  HB2 SER A 172      17.694  42.566  42.853  1.00  0.00           H  
ATOM   2308  OG  SER A 172      17.268  44.403  43.771  1.00 57.63           O  
ATOM   2309  HG  SER A 172      17.948  44.852  43.283  1.00  0.00           H  
ATOM   2310  N   GLU A 173      14.920  43.213  43.006  1.00 57.53           N  
ATOM   2311  HN  GLU A 173      15.677  43.013  42.352  1.00  0.00           H  
ATOM   2312  CA  GLU A 173      13.704  43.829  42.489  1.00 57.73           C  
ATOM   2313  HA  GLU A 173      13.553  44.766  43.075  1.00  0.00           H  
ATOM   2314  C   GLU A 173      12.383  43.068  42.546  1.00 56.71           C  
ATOM   2315  O   GLU A 173      11.328  43.694  42.570  1.00 56.94           O  
ATOM   2316  CB  GLU A 173      13.936  44.259  41.040  1.00 59.99           C  
ATOM   2317  HB1 GLU A 173      14.274  43.393  40.424  1.00  0.00           H  
ATOM   2318  HB2 GLU A 173      12.966  44.480  40.537  1.00  0.00           H  
ATOM   2319  CG  GLU A 173      14.889  45.422  40.888  1.00 65.73           C  
ATOM   2320  HG1 GLU A 173      15.827  45.250  41.465  1.00  0.00           H  
ATOM   2321  HG2 GLU A 173      14.511  46.323  41.425  1.00  0.00           H  
ATOM   2322  CD  GLU A 173      15.191  45.738  39.437  1.00 70.15           C  
ATOM   2323  OE1 GLU A 173      16.043  45.041  38.839  1.00 72.18           O  
ATOM   2324  OE2 GLU A 173      14.569  46.679  38.891  1.00 72.21           O  
ATOM   2325  N   ARG A 174      12.414  41.739  42.568  1.00 55.73           N  
ATOM   2326  HN  ARG A 174      13.307  41.247  42.596  1.00  0.00           H  
ATOM   2327  CA  ARG A 174      11.161  40.988  42.552  1.00 54.76           C  
ATOM   2328  HA  ARG A 174      10.338  41.734  42.460  1.00  0.00           H  
ATOM   2329  C   ARG A 174      10.858  40.144  43.784  1.00 55.14           C  
ATOM   2330  O   ARG A 174       9.982  39.278  43.747  1.00 55.22           O  
ATOM   2331  CB  ARG A 174      11.118  40.120  41.288  1.00 54.81           C  
ATOM   2332  HB1 ARG A 174      11.810  39.251  41.378  1.00  0.00           H  
ATOM   2333  HB2 ARG A 174      10.149  39.574  41.213  1.00  0.00           H  
ATOM   2334  CG  ARG A 174      11.400  40.913  40.008  1.00 53.13           C  
ATOM   2335  HG1 ARG A 174      10.753  41.819  39.949  1.00  0.00           H  
ATOM   2336  HG2 ARG A 174      12.399  41.407  40.056  1.00  0.00           H  
ATOM   2337  CD  ARG A 174      11.271  40.072  38.754  1.00 53.95           C  
ATOM   2338  HD1 ARG A 174      11.952  39.190  38.786  1.00  0.00           H  
ATOM   2339  HD2 ARG A 174      10.293  39.537  38.723  1.00  0.00           H  
ATOM   2340  NE  ARG A 174      11.483  40.865  37.542  1.00 56.69           N  
ATOM   2341  HE  ARG A 174      12.012  41.733  37.626  1.00  0.00           H  
ATOM   2342  CZ  ARG A 174      11.029  40.526  36.334  1.00 58.88           C  
ATOM   2343  NH1 ARG A 174      10.336  39.405  36.175  1.00 60.38           N  
ATOM   2344 1HH1 ARG A 174       9.989  39.146  35.252  1.00  0.00           H  
ATOM   2345 2HH1 ARG A 174      10.166  38.804  36.981  1.00  0.00           H  
ATOM   2346  NH2 ARG A 174      11.250  41.309  35.284  1.00 57.49           N  
ATOM   2347 1HH2 ARG A 174      10.903  41.050  34.361  1.00  0.00           H  
ATOM   2348 2HH2 ARG A 174      11.782  42.170  35.406  1.00  0.00           H  
ATOM   2349  N   GLY A 175      11.579  40.411  44.871  1.00 55.59           N  
ATOM   2350  HN  GLY A 175      12.289  41.142  44.828  1.00  0.00           H  
ATOM   2351  CA  GLY A 175      11.381  39.689  46.118  1.00 54.39           C  
ATOM   2352  HA1 GLY A 175      12.234  39.899  46.805  1.00  0.00           H  
ATOM   2353  HA2 GLY A 175      10.539  40.153  46.683  1.00  0.00           H  
ATOM   2354  C   GLY A 175      11.162  38.187  46.033  1.00 54.66           C  
ATOM   2355  O   GLY A 175      10.056  37.700  46.264  1.00 53.82           O  
ATOM   2356  N   ARG A 176      12.219  37.443  45.720  1.00 55.67           N  
ATOM   2357  HN  ARG A 176      13.115  37.898  45.547  1.00  0.00           H  
ATOM   2358  CA  ARG A 176      12.125  35.992  45.619  1.00 55.22           C  
ATOM   2359  HA  ARG A 176      11.184  35.662  46.118  1.00  0.00           H  
ATOM   2360  C   ARG A 176      13.303  35.330  46.321  1.00 56.09           C  
ATOM   2361  O   ARG A 176      14.272  36.001  46.677  1.00 55.35           O  
ATOM   2362  CB  ARG A 176      12.064  35.587  44.153  1.00 54.71           C  
ATOM   2363  HB1 ARG A 176      11.851  34.498  44.042  1.00  0.00           H  
ATOM   2364  HB2 ARG A 176      13.074  35.617  43.682  1.00  0.00           H  
ATOM   2365  CG  ARG A 176      11.068  36.425  43.376  1.00 54.64           C  
ATOM   2366  HG1 ARG A 176      11.514  37.398  43.065  1.00  0.00           H  
ATOM   2367  HG2 ARG A 176      10.257  36.807  44.039  1.00  0.00           H  
ATOM   2368  CD  ARG A 176      10.505  35.683  42.199  1.00 54.50           C  
ATOM   2369  HD1 ARG A 176      11.313  35.284  41.542  1.00  0.00           H  
ATOM   2370  HD2 ARG A 176      10.042  34.717  42.508  1.00  0.00           H  
ATOM   2371  NE  ARG A 176       9.568  36.509  41.451  1.00 55.30           N  
ATOM   2372  HE  ARG A 176       9.344  37.434  41.818  1.00  0.00           H  
ATOM   2373  CZ  ARG A 176       8.988  36.127  40.318  1.00 56.82           C  
ATOM   2374  NH1 ARG A 176       9.246  34.928  39.808  1.00 56.35           N  
ATOM   2375 1HH1 ARG A 176       9.876  34.293  40.299  1.00  0.00           H  
ATOM   2376 2HH1 ARG A 176       8.801  34.635  38.938  1.00  0.00           H  
ATOM   2377  NH2 ARG A 176       8.169  36.952  39.680  1.00 57.41           N  
ATOM   2378 1HH2 ARG A 176       7.971  37.873  40.072  1.00  0.00           H  
ATOM   2379 2HH2 ARG A 176       7.724  36.659  38.810  1.00  0.00           H  
ATOM   2380  N   ASP A 177      13.215  34.018  46.526  1.00 58.24           N  
ATOM   2381  HN  ASP A 177      12.392  33.519  46.189  1.00  0.00           H  
ATOM   2382  CA  ASP A 177      14.267  33.269  47.222  1.00 61.26           C  
ATOM   2383  HA  ASP A 177      14.816  33.974  47.889  1.00  0.00           H  
ATOM   2384  C   ASP A 177      15.274  32.619  46.279  1.00 59.82           C  
ATOM   2385  O   ASP A 177      14.924  32.202  45.176  1.00 59.77           O  
ATOM   2386  CB  ASP A 177      13.639  32.176  48.089  1.00 66.69           C  
ATOM   2387  HB1 ASP A 177      14.296  31.923  48.953  1.00  0.00           H  
ATOM   2388  HB2 ASP A 177      13.647  31.193  47.563  1.00  0.00           H  
ATOM   2389  CG  ASP A 177      12.238  32.534  48.555  1.00 73.25           C  
ATOM   2390  OD1 ASP A 177      12.085  33.563  49.263  1.00 75.73           O  
ATOM   2391  OD2 ASP A 177      11.291  31.784  48.207  1.00 75.22           O  
ATOM   2392  N   LEU A 178      16.521  32.513  46.731  1.00 57.63           N  
ATOM   2393  HN  LEU A 178      16.742  32.862  47.663  1.00  0.00           H  
ATOM   2394  CA  LEU A 178      17.577  31.912  45.931  1.00 56.01           C  
ATOM   2395  HA  LEU A 178      17.786  32.579  45.063  1.00  0.00           H  
ATOM   2396  C   LEU A 178      17.148  30.552  45.402  1.00 55.74           C  
ATOM   2397  O   LEU A 178      17.152  30.322  44.195  1.00 55.30           O  
ATOM   2398  CB  LEU A 178      18.863  31.773  46.760  1.00 53.95           C  
ATOM   2399  HB1 LEU A 178      18.653  31.122  47.640  1.00  0.00           H  
ATOM   2400  HB2 LEU A 178      19.076  32.748  47.256  1.00  0.00           H  
ATOM   2401  CG  LEU A 178      20.144  31.278  46.075  1.00 51.89           C  
ATOM   2402  HG  LEU A 178      21.011  31.495  46.741  1.00  0.00           H  
ATOM   2403  CD1 LEU A 178      20.063  29.788  45.857  1.00 52.10           C  
ATOM   2404 1HD1 LEU A 178      20.994  29.428  45.359  1.00  0.00           H  
ATOM   2405 2HD1 LEU A 178      19.146  29.496  45.293  1.00  0.00           H  
ATOM   2406 3HD1 LEU A 178      19.853  29.237  46.803  1.00  0.00           H  
ATOM   2407  CD2 LEU A 178      20.350  32.009  44.752  1.00 50.97           C  
ATOM   2408 1HD2 LEU A 178      21.281  31.649  44.254  1.00  0.00           H  
ATOM   2409 2HD2 LEU A 178      20.349  33.116  44.883  1.00  0.00           H  
ATOM   2410 3HD2 LEU A 178      19.461  31.922  44.085  1.00  0.00           H  
ATOM   2411  N   GLU A 179      16.754  29.657  46.297  1.00 55.85           N  
ATOM   2412  HN  GLU A 179      16.739  29.899  47.288  1.00  0.00           H  
ATOM   2413  CA  GLU A 179      16.344  28.332  45.868  1.00 57.84           C  
ATOM   2414  HA  GLU A 179      17.199  27.899  45.298  1.00  0.00           H  
ATOM   2415  C   GLU A 179      15.135  28.303  44.936  1.00 57.42           C  
ATOM   2416  O   GLU A 179      15.044  27.443  44.057  1.00 57.24           O  
ATOM   2417  CB  GLU A 179      16.132  27.439  47.091  1.00 60.17           C  
ATOM   2418  HB1 GLU A 179      15.327  26.689  46.913  1.00  0.00           H  
ATOM   2419  HB2 GLU A 179      15.662  28.002  47.931  1.00  0.00           H  
ATOM   2420  CG  GLU A 179      17.437  26.767  47.529  1.00 65.90           C  
ATOM   2421  HG1 GLU A 179      18.298  27.464  47.402  1.00  0.00           H  
ATOM   2422  HG2 GLU A 179      17.731  25.972  46.805  1.00  0.00           H  
ATOM   2423  CD  GLU A 179      17.400  26.214  48.945  1.00 69.39           C  
ATOM   2424  OE1 GLU A 179      16.366  25.619  49.331  1.00 71.00           O  
ATOM   2425  OE2 GLU A 179      18.417  26.364  49.666  1.00 69.80           O  
ATOM   2426  N   GLN A 180      14.218  29.246  45.102  1.00 57.96           N  
ATOM   2427  HN  GLN A 180      14.335  29.940  45.840  1.00  0.00           H  
ATOM   2428  CA  GLN A 180      13.040  29.300  44.237  1.00 58.40           C  
ATOM   2429  HA  GLN A 180      12.537  28.305  44.234  1.00  0.00           H  
ATOM   2430  C   GLN A 180      13.469  29.656  42.812  1.00 57.06           C  
ATOM   2431  O   GLN A 180      13.012  29.051  41.837  1.00 55.50           O  
ATOM   2432  CB  GLN A 180      12.059  30.364  44.739  1.00 61.32           C  
ATOM   2433  HB1 GLN A 180      11.896  30.252  45.836  1.00  0.00           H  
ATOM   2434  HB2 GLN A 180      12.536  31.371  44.716  1.00  0.00           H  
ATOM   2435  CG  GLN A 180      10.716  30.396  44.003  1.00 65.39           C  
ATOM   2436  HG1 GLN A 180      10.786  29.876  43.019  1.00  0.00           H  
ATOM   2437  HG2 GLN A 180       9.969  29.736  44.502  1.00  0.00           H  
ATOM   2438  CD  GLN A 180      10.172  31.813  43.838  1.00 68.11           C  
ATOM   2439  OE1 GLN A 180      10.444  32.699  44.661  1.00 68.49           O  
ATOM   2440  NE2 GLN A 180       9.392  32.031  42.777  1.00 68.25           N  
ATOM   2441 1HE2 GLN A 180       9.168  31.302  42.100  1.00  0.00           H  
ATOM   2442 2HE2 GLN A 180       9.029  32.978  42.667  1.00  0.00           H  
ATOM   2443  N   ILE A 181      14.350  30.650  42.715  1.00 55.11           N  
ATOM   2444  HN  ILE A 181      14.680  31.095  43.571  1.00  0.00           H  
ATOM   2445  CA  ILE A 181      14.863  31.130  41.436  1.00 53.68           C  
ATOM   2446  HA  ILE A 181      13.998  31.486  40.829  1.00  0.00           H  
ATOM   2447  C   ILE A 181      15.587  30.038  40.637  1.00 52.38           C  
ATOM   2448  O   ILE A 181      15.267  29.808  39.470  1.00 51.38           O  
ATOM   2449  CB  ILE A 181      15.828  32.323  41.641  1.00 53.14           C  
ATOM   2450  HB  ILE A 181      16.735  31.967  42.183  1.00  0.00           H  
ATOM   2451  CG1 ILE A 181      15.145  33.412  42.474  1.00 52.21           C  
ATOM   2452 1HG1 ILE A 181      14.270  33.831  41.925  1.00  0.00           H  
ATOM   2453 2HG1 ILE A 181      14.623  32.962  43.350  1.00  0.00           H  
ATOM   2454  CG2 ILE A 181      16.249  32.889  40.289  1.00 52.86           C  
ATOM   2455 1HG2 ILE A 181      16.944  33.748  40.437  1.00  0.00           H  
ATOM   2456 2HG2 ILE A 181      15.371  33.164  39.659  1.00  0.00           H  
ATOM   2457 3HG2 ILE A 181      16.686  32.107  39.626  1.00  0.00           H  
ATOM   2458  CD1 ILE A 181      16.075  34.533  42.927  1.00 51.41           C  
ATOM   2459 1HD1 ILE A 181      15.578  35.326  43.533  1.00  0.00           H  
ATOM   2460 2HD1 ILE A 181      16.597  34.983  42.051  1.00  0.00           H  
ATOM   2461 3HD1 ILE A 181      16.950  34.114  43.476  1.00  0.00           H  
ATOM   2462  N   LEU A 182      16.551  29.363  41.264  1.00 50.23           N  
ATOM   2463  HN  LEU A 182      16.767  29.584  42.236  1.00  0.00           H  
ATOM   2464  CA  LEU A 182      17.304  28.311  40.581  1.00 47.95           C  
ATOM   2465  HA  LEU A 182      17.783  28.755  39.677  1.00  0.00           H  
ATOM   2466  C   LEU A 182      16.404  27.167  40.131  1.00 48.12           C  
ATOM   2467  O   LEU A 182      16.589  26.611  39.046  1.00 49.54           O  
ATOM   2468  CB  LEU A 182      18.405  27.759  41.484  1.00 43.26           C  
ATOM   2469  HB1 LEU A 182      18.977  26.971  40.940  1.00  0.00           H  
ATOM   2470  HB2 LEU A 182      17.951  27.152  42.302  1.00  0.00           H  
ATOM   2471  CG  LEU A 182      19.371  28.778  42.076  1.00 41.29           C  
ATOM   2472  HG  LEU A 182      18.804  29.465  42.746  1.00  0.00           H  
ATOM   2473  CD1 LEU A 182      20.402  28.041  42.894  1.00 41.67           C  
ATOM   2474 1HD1 LEU A 182      21.109  28.787  43.327  1.00  0.00           H  
ATOM   2475 2HD1 LEU A 182      20.923  27.246  42.311  1.00  0.00           H  
ATOM   2476 3HD1 LEU A 182      19.943  27.385  43.670  1.00  0.00           H  
ATOM   2477  CD2 LEU A 182      20.028  29.590  40.989  1.00 40.04           C  
ATOM   2478 1HD2 LEU A 182      20.735  30.336  41.422  1.00  0.00           H  
ATOM   2479 2HD2 LEU A 182      19.275  30.074  40.324  1.00  0.00           H  
ATOM   2480 3HD2 LEU A 182      20.527  28.940  40.233  1.00  0.00           H  
ATOM   2481  N   SER A 183      15.435  26.814  40.967  1.00 47.12           N  
ATOM   2482  HN  SER A 183      15.340  27.303  41.857  1.00  0.00           H  
ATOM   2483  CA  SER A 183      14.504  25.742  40.640  1.00 46.03           C  
ATOM   2484  HA  SER A 183      15.086  24.825  40.389  1.00  0.00           H  
ATOM   2485  C   SER A 183      13.633  26.118  39.438  1.00 45.52           C  
ATOM   2486  O   SER A 183      13.412  25.311  38.530  1.00 44.34           O  
ATOM   2487  CB  SER A 183      13.613  25.445  41.845  1.00 46.47           C  
ATOM   2488  HB1 SER A 183      13.233  26.381  42.316  1.00  0.00           H  
ATOM   2489  HB2 SER A 183      14.202  25.050  42.705  1.00  0.00           H  
ATOM   2490  OG  SER A 183      12.555  24.571  41.490  1.00 47.53           O  
ATOM   2491  HG  SER A 183      12.001  24.386  42.239  1.00  0.00           H  
ATOM   2492  N   GLN A 184      13.135  27.349  39.441  1.00 45.24           N  
ATOM   2493  HN  GLN A 184      13.346  27.973  40.220  1.00  0.00           H  
ATOM   2494  CA  GLN A 184      12.292  27.824  38.352  1.00 46.01           C  
ATOM   2495  HA  GLN A 184      11.443  27.116  38.208  1.00  0.00           H  
ATOM   2496  C   GLN A 184      13.119  27.885  37.075  1.00 45.68           C  
ATOM   2497  O   GLN A 184      12.667  27.466  36.004  1.00 45.64           O  
ATOM   2498  CB  GLN A 184      11.741  29.212  38.683  1.00 47.23           C  
ATOM   2499  HB1 GLN A 184      12.576  29.910  38.926  1.00  0.00           H  
ATOM   2500  HB2 GLN A 184      11.212  29.192  39.664  1.00  0.00           H  
ATOM   2501  CG  GLN A 184      10.843  29.820  37.614  1.00 48.65           C  
ATOM   2502  HG1 GLN A 184      11.320  29.769  36.608  1.00  0.00           H  
ATOM   2503  HG2 GLN A 184       9.953  29.177  37.420  1.00  0.00           H  
ATOM   2504  CD  GLN A 184      10.432  31.242  37.958  1.00 51.52           C  
ATOM   2505  OE1 GLN A 184       9.833  31.945  37.140  1.00 52.30           O  
ATOM   2506  NE2 GLN A 184      10.754  31.675  39.178  1.00 53.26           N  
ATOM   2507 1HE2 GLN A 184      10.478  32.629  39.409  1.00  0.00           H  
ATOM   2508 2HE2 GLN A 184      11.249  31.094  39.854  1.00  0.00           H  
ATOM   2509  N   TYR A 185      14.337  28.404  37.205  1.00 44.04           N  
ATOM   2510  HN  TYR A 185      14.645  28.720  38.125  1.00  0.00           H  
ATOM   2511  CA  TYR A 185      15.243  28.535  36.075  1.00 43.76           C  
ATOM   2512  HA  TYR A 185      14.766  29.185  35.305  1.00  0.00           H  
ATOM   2513  C   TYR A 185      15.534  27.173  35.458  1.00 43.56           C  
ATOM   2514  O   TYR A 185      15.343  26.971  34.264  1.00 44.17           O  
ATOM   2515  CB  TYR A 185      16.556  29.179  36.521  1.00 43.51           C  
ATOM   2516  HB1 TYR A 185      17.099  28.519  37.238  1.00  0.00           H  
ATOM   2517  HB2 TYR A 185      16.364  30.053  37.186  1.00  0.00           H  
ATOM   2518  CG  TYR A 185      17.447  29.567  35.367  1.00 45.62           C  
ATOM   2519  CD1 TYR A 185      17.192  30.718  34.625  1.00 46.23           C  
ATOM   2520  HD1 TYR A 185      16.365  31.383  34.925  1.00  0.00           H  
ATOM   2521  CD2 TYR A 185      18.504  28.749  34.971  1.00 46.06           C  
ATOM   2522  HD2 TYR A 185      18.730  27.837  35.549  1.00  0.00           H  
ATOM   2523  CE1 TYR A 185      17.961  31.043  33.514  1.00 46.29           C  
ATOM   2524  HE1 TYR A 185      17.747  31.959  32.938  1.00  0.00           H  
ATOM   2525  CE2 TYR A 185      19.277  29.063  33.860  1.00 45.59           C  
ATOM   2526  HE2 TYR A 185      20.108  28.404  33.557  1.00  0.00           H  
ATOM   2527  CZ  TYR A 185      18.997  30.208  33.136  1.00 45.16           C  
ATOM   2528  OH  TYR A 185      19.733  30.503  32.016  1.00 45.13           O  
ATOM   2529  HH  TYR A 185      19.541  31.289  31.519  1.00  0.00           H  
ATOM   2530  N   ILE A 186      15.984  26.241  36.286  1.00 42.78           N  
ATOM   2531  HN  ILE A 186      16.098  26.471  37.273  1.00  0.00           H  
ATOM   2532  CA  ILE A 186      16.320  24.902  35.833  1.00 44.58           C  
ATOM   2533  HA  ILE A 186      17.032  25.005  34.981  1.00  0.00           H  
ATOM   2534  C   ILE A 186      15.130  24.077  35.341  1.00 45.52           C  
ATOM   2535  O   ILE A 186      15.300  23.177  34.520  1.00 47.12           O  
ATOM   2536  CB  ILE A 186      17.046  24.118  36.957  1.00 45.95           C  
ATOM   2537  HB  ILE A 186      16.386  24.087  37.855  1.00  0.00           H  
ATOM   2538  CG1 ILE A 186      18.349  24.835  37.328  1.00 47.41           C  
ATOM   2539 1HG1 ILE A 186      18.819  24.350  38.215  1.00  0.00           H  
ATOM   2540 2HG1 ILE A 186      18.130  25.842  37.754  1.00  0.00           H  
ATOM   2541  CG2 ILE A 186      17.332  22.700  36.516  1.00 43.07           C  
ATOM   2542 1HG2 ILE A 186      16.384  22.178  36.246  1.00  0.00           H  
ATOM   2543 2HG2 ILE A 186      17.913  22.136  37.283  1.00  0.00           H  
ATOM   2544 3HG2 ILE A 186      18.076  22.665  35.686  1.00  0.00           H  
ATOM   2545  CD1 ILE A 186      19.362  24.949  36.183  1.00 49.39           C  
ATOM   2546 1HD1 ILE A 186      20.310  25.471  36.453  1.00  0.00           H  
ATOM   2547 2HD1 ILE A 186      18.892  25.434  35.296  1.00  0.00           H  
ATOM   2548 3HD1 ILE A 186      19.581  23.942  35.757  1.00  0.00           H  
ATOM   2549  N   THR A 187      13.930  24.378  35.829  1.00 45.38           N  
ATOM   2550  HN  THR A 187      13.838  25.143  36.497  1.00  0.00           H  
ATOM   2551  CA  THR A 187      12.740  23.630  35.424  1.00 43.29           C  
ATOM   2552  HA  THR A 187      13.067  22.609  35.117  1.00  0.00           H  
ATOM   2553  C   THR A 187      11.978  24.249  34.252  1.00 44.27           C  
ATOM   2554  O   THR A 187      11.445  23.527  33.407  1.00 43.86           O  
ATOM   2555  CB  THR A 187      11.755  23.475  36.603  1.00 42.83           C  
ATOM   2556  HB  THR A 187      11.443  24.487  36.951  1.00  0.00           H  
ATOM   2557  OG1 THR A 187      12.401  22.790  37.682  1.00 41.11           O  
ATOM   2558  HG1 THR A 187      11.795  22.695  38.407  1.00  0.00           H  
ATOM   2559  CG2 THR A 187      10.522  22.697  36.175  1.00 38.52           C  
ATOM   2560 1HG2 THR A 187       9.811  22.585  37.026  1.00  0.00           H  
ATOM   2561 2HG2 THR A 187      10.790  21.711  35.728  1.00  0.00           H  
ATOM   2562 3HG2 THR A 187      10.032  23.157  35.285  1.00  0.00           H  
ATOM   2563  N   PHE A 188      11.922  25.579  34.198  1.00 45.46           N  
ATOM   2564  HN  PHE A 188      12.393  26.133  34.913  1.00  0.00           H  
ATOM   2565  CA  PHE A 188      11.191  26.256  33.122  1.00 45.91           C  
ATOM   2566  HA  PHE A 188      10.771  25.456  32.469  1.00  0.00           H  
ATOM   2567  C   PHE A 188      11.977  27.198  32.209  1.00 44.77           C  
ATOM   2568  O   PHE A 188      11.934  27.059  30.991  1.00 45.58           O  
ATOM   2569  CB  PHE A 188       9.991  27.031  33.698  1.00 46.36           C  
ATOM   2570  HB1 PHE A 188      10.339  27.857  34.361  1.00  0.00           H  
ATOM   2571  HB2 PHE A 188       9.490  27.629  32.901  1.00  0.00           H  
ATOM   2572  CG  PHE A 188       8.995  26.162  34.413  1.00 47.29           C  
ATOM   2573  CD1 PHE A 188       8.111  25.359  33.691  1.00 45.60           C  
ATOM   2574  HD1 PHE A 188       8.098  25.418  32.590  1.00  0.00           H  
ATOM   2575  CD2 PHE A 188       8.992  26.084  35.809  1.00 47.76           C  
ATOM   2576  HD2 PHE A 188       9.680  26.719  36.392  1.00  0.00           H  
ATOM   2577  CE1 PHE A 188       7.245  24.485  34.342  1.00 45.64           C  
ATOM   2578  HE1 PHE A 188       6.554  23.854  33.758  1.00  0.00           H  
ATOM   2579  CE2 PHE A 188       8.128  25.212  36.474  1.00 46.63           C  
ATOM   2580  HE2 PHE A 188       8.136  25.157  37.576  1.00  0.00           H  
ATOM   2581  CZ  PHE A 188       7.253  24.409  35.737  1.00 46.37           C  
ATOM   2582  HZ  PHE A 188       6.570  23.716  36.256  1.00  0.00           H  
ATOM   2583  N   VAL A 189      12.695  28.153  32.788  1.00 44.27           N  
ATOM   2584  HN  VAL A 189      12.743  28.202  33.806  1.00  0.00           H  
ATOM   2585  CA  VAL A 189      13.416  29.132  31.983  1.00 42.61           C  
ATOM   2586  HA  VAL A 189      12.649  29.713  31.420  1.00  0.00           H  
ATOM   2587  C   VAL A 189      14.372  28.547  30.947  1.00 42.01           C  
ATOM   2588  O   VAL A 189      14.197  28.788  29.752  1.00 41.56           O  
ATOM   2589  CB  VAL A 189      14.181  30.147  32.872  1.00 41.40           C  
ATOM   2590  HB  VAL A 189      15.071  29.643  33.316  1.00  0.00           H  
ATOM   2591  CG1 VAL A 189      14.648  31.328  32.024  1.00 40.23           C  
ATOM   2592 1HG1 VAL A 189      15.308  30.966  31.202  1.00  0.00           H  
ATOM   2593 2HG1 VAL A 189      15.139  32.117  32.639  1.00  0.00           H  
ATOM   2594 3HG1 VAL A 189      13.793  31.932  31.639  1.00  0.00           H  
ATOM   2595  CG2 VAL A 189      13.278  30.642  33.996  1.00 40.54           C  
ATOM   2596 1HG2 VAL A 189      12.937  29.780  34.615  1.00  0.00           H  
ATOM   2597 2HG2 VAL A 189      12.423  31.246  33.611  1.00  0.00           H  
ATOM   2598 3HG2 VAL A 189      13.769  31.431  34.611  1.00  0.00           H  
ATOM   2599  N   LYS A 190      15.366  27.780  31.392  1.00 40.56           N  
ATOM   2600  HN  LYS A 190      15.451  27.599  32.392  1.00  0.00           H  
ATOM   2601  CA  LYS A 190      16.338  27.193  30.469  1.00 40.90           C  
ATOM   2602  HA  LYS A 190      16.844  28.032  29.936  1.00  0.00           H  
ATOM   2603  C   LYS A 190      15.677  26.296  29.401  1.00 39.82           C  
ATOM   2604  O   LYS A 190      15.939  26.452  28.209  1.00 40.34           O  
ATOM   2605  CB  LYS A 190      17.414  26.423  31.246  1.00 40.62           C  
ATOM   2606  HB1 LYS A 190      16.957  25.575  31.808  1.00  0.00           H  
ATOM   2607  HB2 LYS A 190      17.792  27.034  32.099  1.00  0.00           H  
ATOM   2608  CG  LYS A 190      18.569  25.933  30.392  1.00 40.78           C  
ATOM   2609  HG1 LYS A 190      19.066  26.770  29.848  1.00  0.00           H  
ATOM   2610  HG2 LYS A 190      18.214  25.349  29.511  1.00  0.00           H  
ATOM   2611  CD  LYS A 190      19.557  25.141  31.234  1.00 42.40           C  
ATOM   2612  HD1 LYS A 190      20.083  25.797  31.966  1.00  0.00           H  
ATOM   2613  HD2 LYS A 190      19.031  24.467  31.950  1.00  0.00           H  
ATOM   2614  CE  LYS A 190      20.548  24.367  30.371  1.00 40.73           C  
ATOM   2615  HE1 LYS A 190      21.135  23.638  30.977  1.00  0.00           H  
ATOM   2616  HE2 LYS A 190      20.028  23.649  29.695  1.00  0.00           H  
ATOM   2617  NZ  LYS A 190      21.438  25.286  29.609  1.00 45.25           N1+
ATOM   2618  HZ1 LYS A 190      22.101  24.768  29.032  1.00  0.00           H  
ATOM   2619  HZ2 LYS A 190      21.914  25.943  30.227  1.00  0.00           H  
ATOM   2620  HZ3 LYS A 190      20.901  25.953  29.055  1.00  0.00           H  
ATOM   2621  N   PRO A 191      14.815  25.349  29.810  1.00 37.90           N  
ATOM   2622  CA  PRO A 191      14.174  24.497  28.799  1.00 36.79           C  
ATOM   2623  HA  PRO A 191      14.955  23.926  28.244  1.00  0.00           H  
ATOM   2624  C   PRO A 191      13.324  25.293  27.809  1.00 37.13           C  
ATOM   2625  O   PRO A 191      13.329  25.012  26.607  1.00 37.59           O  
ATOM   2626  CB  PRO A 191      13.342  23.537  29.639  1.00 34.23           C  
ATOM   2627  HB1 PRO A 191      13.046  22.593  29.125  1.00  0.00           H  
ATOM   2628  HB2 PRO A 191      12.300  23.873  29.848  1.00  0.00           H  
ATOM   2629  CG  PRO A 191      14.210  23.357  30.853  1.00 34.75           C  
ATOM   2630  HG1 PRO A 191      15.044  22.627  30.729  1.00  0.00           H  
ATOM   2631  HG2 PRO A 191      13.723  22.823  31.702  1.00  0.00           H  
ATOM   2632  CD  PRO A 191      14.646  24.776  31.159  1.00 37.15           C  
ATOM   2633  HD1 PRO A 191      13.960  25.345  31.829  1.00  0.00           H  
ATOM   2634  HD2 PRO A 191      15.539  24.861  31.822  1.00  0.00           H  
ATOM   2635  N   ALA A 192      12.601  26.289  28.312  1.00 37.00           N  
ATOM   2636  HN  ALA A 192      12.639  26.477  29.314  1.00  0.00           H  
ATOM   2637  CA  ALA A 192      11.750  27.123  27.458  1.00 38.50           C  
ATOM   2638  HA  ALA A 192      11.085  26.458  26.859  1.00  0.00           H  
ATOM   2639  C   ALA A 192      12.596  27.961  26.498  1.00 38.49           C  
ATOM   2640  O   ALA A 192      12.206  28.215  25.354  1.00 37.63           O  
ATOM   2641  CB  ALA A 192      10.876  28.041  28.319  1.00 37.00           C  
ATOM   2642  HB1 ALA A 192      10.229  28.675  27.669  1.00  0.00           H  
ATOM   2643  HB2 ALA A 192      11.484  28.652  29.026  1.00  0.00           H  
ATOM   2644  HB3 ALA A 192      10.281  27.468  29.068  1.00  0.00           H  
ATOM   2645  N   PHE A 193      13.757  28.390  26.981  1.00 39.11           N  
ATOM   2646  HN  PHE A 193      14.021  28.146  27.935  1.00  0.00           H  
ATOM   2647  CA  PHE A 193      14.658  29.199  26.180  1.00 40.28           C  
ATOM   2648  HA  PHE A 193      14.117  30.116  25.849  1.00  0.00           H  
ATOM   2649  C   PHE A 193      15.111  28.427  24.946  1.00 41.67           C  
ATOM   2650  O   PHE A 193      15.068  28.935  23.824  1.00 40.08           O  
ATOM   2651  CB  PHE A 193      15.880  29.620  27.007  1.00 37.35           C  
ATOM   2652  HB1 PHE A 193      15.570  30.232  27.886  1.00  0.00           H  
ATOM   2653  HB2 PHE A 193      16.319  28.743  27.537  1.00  0.00           H  
ATOM   2654  CG  PHE A 193      16.925  30.334  26.205  1.00 37.20           C  
ATOM   2655  CD1 PHE A 193      16.729  31.654  25.800  1.00 38.08           C  
ATOM   2656  HD1 PHE A 193      15.817  32.191  26.112  1.00  0.00           H  
ATOM   2657  CD2 PHE A 193      18.082  29.677  25.804  1.00 35.81           C  
ATOM   2658  HD2 PHE A 193      18.253  28.634  26.120  1.00  0.00           H  
ATOM   2659  CE1 PHE A 193      17.675  32.304  25.003  1.00 36.67           C  
ATOM   2660  HE1 PHE A 193      17.510  33.348  24.688  1.00  0.00           H  
ATOM   2661  CE2 PHE A 193      19.024  30.314  25.013  1.00 34.87           C  
ATOM   2662  HE2 PHE A 193      19.936  29.777  24.702  1.00  0.00           H  
ATOM   2663  CZ  PHE A 193      18.822  31.631  24.610  1.00 35.27           C  
ATOM   2664  HZ  PHE A 193      19.572  32.138  23.980  1.00  0.00           H  
ATOM   2665  N   GLU A 194      15.541  27.191  25.171  1.00 42.51           N  
ATOM   2666  HN  GLU A 194      15.541  26.830  26.125  1.00  0.00           H  
ATOM   2667  CA  GLU A 194      16.010  26.342  24.093  1.00 42.76           C  
ATOM   2668  HA  GLU A 194      16.763  26.915  23.504  1.00  0.00           H  
ATOM   2669  C   GLU A 194      14.882  25.931  23.149  1.00 43.05           C  
ATOM   2670  O   GLU A 194      15.099  25.761  21.947  1.00 42.90           O  
ATOM   2671  CB  GLU A 194      16.706  25.115  24.688  1.00 41.93           C  
ATOM   2672  HB1 GLU A 194      16.925  24.357  23.901  1.00  0.00           H  
ATOM   2673  HB2 GLU A 194      16.003  24.521  25.318  1.00  0.00           H  
ATOM   2674  CG  GLU A 194      17.972  25.481  25.469  1.00 43.02           C  
ATOM   2675  HG1 GLU A 194      17.750  26.246  26.249  1.00  0.00           H  
ATOM   2676  HG2 GLU A 194      18.675  26.067  24.833  1.00  0.00           H  
ATOM   2677  CD  GLU A 194      18.668  24.277  26.076  1.00 45.78           C  
ATOM   2678  OE1 GLU A 194      18.488  23.158  25.547  1.00 49.94           O  
ATOM   2679  OE2 GLU A 194      19.410  24.445  27.069  1.00 45.77           O  
ATOM   2680  N   GLU A 195      13.671  25.812  23.681  1.00 43.42           N  
ATOM   2681  HN  GLU A 195      13.534  26.008  24.673  1.00  0.00           H  
ATOM   2682  CA  GLU A 195      12.538  25.405  22.864  1.00 43.57           C  
ATOM   2683  HA  GLU A 195      12.938  24.741  22.063  1.00  0.00           H  
ATOM   2684  C   GLU A 195      11.756  26.520  22.167  1.00 44.08           C  
ATOM   2685  O   GLU A 195      11.336  26.349  21.016  1.00 43.81           O  
ATOM   2686  CB  GLU A 195      11.576  24.561  23.701  1.00 44.96           C  
ATOM   2687  HB1 GLU A 195      12.077  23.629  24.053  1.00  0.00           H  
ATOM   2688  HB2 GLU A 195      11.378  25.050  24.683  1.00  0.00           H  
ATOM   2689  CG  GLU A 195      10.265  24.231  22.992  1.00 47.76           C  
ATOM   2690  HG1 GLU A 195      10.455  23.853  21.960  1.00  0.00           H  
ATOM   2691  HG2 GLU A 195       9.701  25.161  22.745  1.00  0.00           H  
ATOM   2692  CD  GLU A 195       9.394  23.260  23.774  1.00 49.44           C  
ATOM   2693  OE1 GLU A 195       9.632  23.082  24.992  1.00 48.95           O  
ATOM   2694  OE2 GLU A 195       8.461  22.683  23.169  1.00 50.67           O  
ATOM   2695  N   PHE A 196      11.555  27.654  22.839  1.00 41.85           N  
ATOM   2696  HN  PHE A 196      11.937  27.764  23.778  1.00  0.00           H  
ATOM   2697  CA  PHE A 196      10.789  28.738  22.233  1.00 40.46           C  
ATOM   2698  HA  PHE A 196      10.349  28.341  21.288  1.00  0.00           H  
ATOM   2699  C   PHE A 196      11.558  30.005  21.872  1.00 40.14           C  
ATOM   2700  O   PHE A 196      11.331  30.593  20.810  1.00 39.79           O  
ATOM   2701  CB  PHE A 196       9.627  29.119  23.143  1.00 41.88           C  
ATOM   2702  HB1 PHE A 196       8.996  29.905  22.666  1.00  0.00           H  
ATOM   2703  HB2 PHE A 196       9.993  29.685  24.031  1.00  0.00           H  
ATOM   2704  CG  PHE A 196       8.785  27.952  23.570  1.00 42.66           C  
ATOM   2705  CD1 PHE A 196       7.911  27.341  22.670  1.00 41.04           C  
ATOM   2706  HD1 PHE A 196       7.835  27.723  21.638  1.00  0.00           H  
ATOM   2707  CD2 PHE A 196       8.869  27.457  24.869  1.00 41.59           C  
ATOM   2708  HD2 PHE A 196       9.556  27.930  25.590  1.00  0.00           H  
ATOM   2709  CE1 PHE A 196       7.137  26.259  23.060  1.00 39.06           C  
ATOM   2710  HE1 PHE A 196       6.449  25.783  22.341  1.00  0.00           H  
ATOM   2711  CE2 PHE A 196       8.095  26.372  25.266  1.00 40.05           C  
ATOM   2712  HE2 PHE A 196       8.169  25.987  26.297  1.00  0.00           H  
ATOM   2713  CZ  PHE A 196       7.230  25.775  24.361  1.00 39.57           C  
ATOM   2714  HZ  PHE A 196       6.615  24.915  24.673  1.00  0.00           H  
ATOM   2715  N   CYS A 197      12.462  30.422  22.754  1.00 38.70           N  
ATOM   2716  HN  CYS A 197      12.612  29.872  23.600  1.00  0.00           H  
ATOM   2717  CA  CYS A 197      13.248  31.637  22.558  1.00 36.97           C  
ATOM   2718  HA  CYS A 197      12.546  32.446  22.250  1.00  0.00           H  
ATOM   2719  C   CYS A 197      14.337  31.535  21.484  1.00 36.93           C  
ATOM   2720  O   CYS A 197      14.222  32.153  20.420  1.00 34.88           O  
ATOM   2721  CB  CYS A 197      13.878  32.054  23.889  1.00 36.46           C  
ATOM   2722  HB1 CYS A 197      14.576  31.265  24.255  1.00  0.00           H  
ATOM   2723  HB2 CYS A 197      13.119  32.028  24.705  1.00  0.00           H  
ATOM   2724  SG  CYS A 197      14.708  33.667  23.844  1.00 37.74           S  
ATOM   2725  HG  CYS A 197      15.692  33.638  22.935  1.00 36.95           H  
ATOM   2726  N   LEU A 198      15.392  30.768  21.781  1.00 37.69           N  
ATOM   2727  HN  LEU A 198      15.409  30.296  22.685  1.00  0.00           H  
ATOM   2728  CA  LEU A 198      16.527  30.572  20.869  1.00 38.86           C  
ATOM   2729  HA  LEU A 198      17.170  31.482  20.920  1.00  0.00           H  
ATOM   2730  C   LEU A 198      16.112  30.371  19.414  1.00 39.64           C  
ATOM   2731  O   LEU A 198      16.663  30.995  18.513  1.00 40.61           O  
ATOM   2732  CB  LEU A 198      17.377  29.369  21.293  1.00 38.32           C  
ATOM   2733  HB1 LEU A 198      17.201  28.520  20.592  1.00  0.00           H  
ATOM   2734  HB2 LEU A 198      16.973  28.939  22.239  1.00  0.00           H  
ATOM   2735  CG  LEU A 198      18.884  29.614  21.439  1.00 38.18           C  
ATOM   2736  HG  LEU A 198      19.088  30.038  22.450  1.00  0.00           H  
ATOM   2737  CD1 LEU A 198      19.643  28.311  21.287  1.00 34.07           C  
ATOM   2738 1HD1 LEU A 198      20.739  28.489  21.393  1.00  0.00           H  
ATOM   2739 2HD1 LEU A 198      19.396  27.794  20.331  1.00  0.00           H  
ATOM   2740 3HD1 LEU A 198      19.277  27.531  21.995  1.00  0.00           H  
ATOM   2741  CD2 LEU A 198      19.353  30.604  20.381  1.00 41.16           C  
ATOM   2742 1HD2 LEU A 198      20.449  30.782  20.487  1.00  0.00           H  
ATOM   2743 2HD2 LEU A 198      18.770  31.554  20.409  1.00  0.00           H  
ATOM   2744 3HD2 LEU A 198      19.080  30.276  19.351  1.00  0.00           H  
ATOM   2745  N   PRO A 199      15.136  29.490  19.163  1.00 39.20           N  
ATOM   2746  CA  PRO A 199      14.734  29.295  17.769  1.00 38.20           C  
ATOM   2747  HA  PRO A 199      15.562  28.785  17.223  1.00  0.00           H  
ATOM   2748  C   PRO A 199      14.377  30.582  17.032  1.00 38.39           C  
ATOM   2749  O   PRO A 199      14.632  30.688  15.826  1.00 39.27           O  
ATOM   2750  CB  PRO A 199      13.556  28.336  17.885  1.00 37.22           C  
ATOM   2751  HB1 PRO A 199      12.558  28.824  17.986  1.00  0.00           H  
ATOM   2752  HB2 PRO A 199      13.307  27.779  16.952  1.00  0.00           H  
ATOM   2753  CG  PRO A 199      13.965  27.477  19.049  1.00 38.61           C  
ATOM   2754  HG1 PRO A 199      14.679  26.658  18.799  1.00  0.00           H  
ATOM   2755  HG2 PRO A 199      13.164  26.807  19.441  1.00  0.00           H  
ATOM   2756  CD  PRO A 199      14.488  28.499  20.045  1.00 37.63           C  
ATOM   2757  HD1 PRO A 199      13.721  28.916  20.739  1.00  0.00           H  
ATOM   2758  HD2 PRO A 199      15.142  28.083  20.847  1.00  0.00           H  
ATOM   2759  N   THR A 200      13.808  31.557  17.746  1.00 37.47           N  
ATOM   2760  HN  THR A 200      13.644  31.417  18.743  1.00  0.00           H  
ATOM   2761  CA  THR A 200      13.412  32.832  17.120  1.00 36.63           C  
ATOM   2762  HA  THR A 200      12.806  32.590  16.216  1.00  0.00           H  
ATOM   2763  C   THR A 200      14.595  33.694  16.668  1.00 35.04           C  
ATOM   2764  O   THR A 200      14.418  34.661  15.943  1.00 34.69           O  
ATOM   2765  CB  THR A 200      12.530  33.700  18.058  1.00 34.92           C  
ATOM   2766  HB  THR A 200      12.065  34.524  17.468  1.00  0.00           H  
ATOM   2767  OG1 THR A 200      13.337  34.258  19.094  1.00 37.79           O  
ATOM   2768  HG1 THR A 200      12.797  34.789  19.668  1.00  0.00           H  
ATOM   2769  CG2 THR A 200      11.449  32.875  18.696  1.00 35.14           C  
ATOM   2770 1HG2 THR A 200      10.816  33.498  19.370  1.00  0.00           H  
ATOM   2771 2HG2 THR A 200      11.868  31.989  19.228  1.00  0.00           H  
ATOM   2772 3HG2 THR A 200      10.836  32.340  17.934  1.00  0.00           H  
ATOM   2773  N   LYS A 201      15.801  33.346  17.093  1.00 35.33           N  
ATOM   2774  HN  LYS A 201      15.910  32.541  17.709  1.00  0.00           H  
ATOM   2775  CA  LYS A 201      16.970  34.108  16.684  1.00 36.39           C  
ATOM   2776  HA  LYS A 201      16.851  35.163  17.023  1.00  0.00           H  
ATOM   2777  C   LYS A 201      17.098  34.088  15.152  1.00 38.24           C  
ATOM   2778  O   LYS A 201      17.580  35.046  14.553  1.00 38.54           O  
ATOM   2779  CB  LYS A 201      18.241  33.525  17.311  1.00 35.06           C  
ATOM   2780  HB1 LYS A 201      18.094  33.340  18.401  1.00  0.00           H  
ATOM   2781  HB2 LYS A 201      18.407  32.478  16.966  1.00  0.00           H  
ATOM   2782  CG  LYS A 201      19.475  34.370  17.072  1.00 33.17           C  
ATOM   2783  HG1 LYS A 201      19.449  35.300  17.687  1.00  0.00           H  
ATOM   2784  HG2 LYS A 201      19.457  34.826  16.055  1.00  0.00           H  
ATOM   2785  CD  LYS A 201      20.761  33.600  17.302  1.00 32.38           C  
ATOM   2786  HD1 LYS A 201      20.848  32.739  16.599  1.00  0.00           H  
ATOM   2787  HD2 LYS A 201      21.649  34.188  16.972  1.00  0.00           H  
ATOM   2788  CE  LYS A 201      20.905  33.152  18.733  1.00 34.10           C  
ATOM   2789  HE1 LYS A 201      20.600  33.956  19.443  1.00  0.00           H  
ATOM   2790  HE2 LYS A 201      20.139  32.386  18.997  1.00  0.00           H  
ATOM   2791  NZ  LYS A 201      22.285  32.664  19.026  1.00 33.94           N1+
ATOM   2792  HZ1 LYS A 201      22.383  32.361  19.995  1.00  0.00           H  
ATOM   2793  HZ2 LYS A 201      22.986  33.365  18.784  1.00  0.00           H  
ATOM   2794  HZ3 LYS A 201      22.564  31.928  18.377  1.00  0.00           H  
ATOM   2795  N   LYS A 202      16.659  33.007  14.512  1.00 38.93           N  
ATOM   2796  HN  LYS A 202      16.253  32.234  15.040  1.00  0.00           H  
ATOM   2797  CA  LYS A 202      16.756  32.922  13.055  1.00 39.66           C  
ATOM   2798  HA  LYS A 202      17.833  33.001  12.778  1.00  0.00           H  
ATOM   2799  C   LYS A 202      16.000  34.051  12.340  1.00 38.76           C  
ATOM   2800  O   LYS A 202      16.153  34.255  11.138  1.00 36.44           O  
ATOM   2801  CB  LYS A 202      16.238  31.568  12.556  1.00 40.42           C  
ATOM   2802  HB1 LYS A 202      16.755  31.280  11.611  1.00  0.00           H  
ATOM   2803  HB2 LYS A 202      16.590  30.748  13.225  1.00  0.00           H  
ATOM   2804  CG  LYS A 202      14.733  31.493  12.377  1.00 43.89           C  
ATOM   2805  HG1 LYS A 202      14.201  31.584  13.353  1.00  0.00           H  
ATOM   2806  HG2 LYS A 202      14.336  32.407  11.878  1.00  0.00           H  
ATOM   2807  CD  LYS A 202      14.319  30.226  11.632  1.00 45.04           C  
ATOM   2808  HD1 LYS A 202      13.284  30.314  11.228  1.00  0.00           H  
ATOM   2809  HD2 LYS A 202      14.874  30.121  10.671  1.00  0.00           H  
ATOM   2810  CE  LYS A 202      14.471  28.986  12.495  1.00 48.12           C  
ATOM   2811  HE1 LYS A 202      14.424  28.057  11.880  1.00  0.00           H  
ATOM   2812  HE2 LYS A 202      15.512  28.889  12.883  1.00  0.00           H  
ATOM   2813  NZ  LYS A 202      13.473  28.950  13.607  1.00 53.84           N1+
ATOM   2814  HZ1 LYS A 202      13.575  28.117  14.187  1.00  0.00           H  
ATOM   2815  HZ2 LYS A 202      12.521  29.039  13.252  1.00  0.00           H  
ATOM   2816  HZ3 LYS A 202      13.516  29.800  14.170  1.00  0.00           H  
ATOM   2817  N   TYR A 203      15.192  34.795  13.082  1.00 40.58           N  
ATOM   2818  HN  TYR A 203      15.104  34.605  14.080  1.00  0.00           H  
ATOM   2819  CA  TYR A 203      14.425  35.887  12.481  1.00 41.20           C  
ATOM   2820  HA  TYR A 203      14.293  35.660  11.397  1.00  0.00           H  
ATOM   2821  C   TYR A 203      15.095  37.251  12.599  1.00 40.40           C  
ATOM   2822  O   TYR A 203      14.754  38.177  11.862  1.00 42.09           O  
ATOM   2823  CB  TYR A 203      13.036  35.978  13.119  1.00 40.92           C  
ATOM   2824  HB1 TYR A 203      13.112  36.320  14.178  1.00  0.00           H  
ATOM   2825  HB2 TYR A 203      12.461  36.830  12.687  1.00  0.00           H  
ATOM   2826  CG  TYR A 203      12.241  34.704  13.030  1.00 42.52           C  
ATOM   2827  CD1 TYR A 203      11.667  34.312  11.823  1.00 42.06           C  
ATOM   2828  HD1 TYR A 203      11.782  34.955  10.934  1.00  0.00           H  
ATOM   2829  CD2 TYR A 203      12.080  33.875  14.142  1.00 41.52           C  
ATOM   2830  HD2 TYR A 203      12.528  34.166  15.107  1.00  0.00           H  
ATOM   2831  CE1 TYR A 203      10.958  33.134  11.719  1.00 41.72           C  
ATOM   2832  HE1 TYR A 203      10.513  32.838  10.754  1.00  0.00           H  
ATOM   2833  CE2 TYR A 203      11.366  32.692  14.050  1.00 42.60           C  
ATOM   2834  HE2 TYR A 203      11.241  32.046  14.935  1.00  0.00           H  
ATOM   2835  CZ  TYR A 203      10.809  32.328  12.829  1.00 43.35           C  
ATOM   2836  OH  TYR A 203      10.104  31.155  12.703  1.00 46.52           O  
ATOM   2837  HH  TYR A 203      10.001  30.600  13.467  1.00  0.00           H  
ATOM   2838  N   ALA A 204      16.040  37.379  13.520  1.00 37.93           N  
ATOM   2839  HN  ALA A 204      16.308  36.574  14.086  1.00  0.00           H  
ATOM   2840  CA  ALA A 204      16.694  38.653  13.729  1.00 37.85           C  
ATOM   2841  HA  ALA A 204      15.911  39.392  14.018  1.00  0.00           H  
ATOM   2842  C   ALA A 204      17.396  39.184  12.484  1.00 39.66           C  
ATOM   2843  O   ALA A 204      17.938  38.418  11.687  1.00 39.03           O  
ATOM   2844  CB  ALA A 204      17.677  38.545  14.885  1.00 36.33           C  
ATOM   2845  HB1 ALA A 204      18.181  39.527  15.046  1.00  0.00           H  
ATOM   2846  HB2 ALA A 204      18.409  37.717  14.736  1.00  0.00           H  
ATOM   2847  HB3 ALA A 204      17.191  38.166  15.814  1.00  0.00           H  
ATOM   2848  N   ASP A 205      17.351  40.504  12.315  1.00 40.42           N  
ATOM   2849  HN  ASP A 205      16.837  41.069  12.991  1.00  0.00           H  
ATOM   2850  CA  ASP A 205      18.010  41.170  11.199  1.00 39.60           C  
ATOM   2851  HA  ASP A 205      18.034  40.499  10.309  1.00  0.00           H  
ATOM   2852  C   ASP A 205      19.422  41.464  11.673  1.00 39.17           C  
ATOM   2853  O   ASP A 205      20.330  41.654  10.873  1.00 41.31           O  
ATOM   2854  CB  ASP A 205      17.316  42.488  10.851  1.00 40.76           C  
ATOM   2855  HB1 ASP A 205      17.305  43.177  11.727  1.00  0.00           H  
ATOM   2856  HB2 ASP A 205      17.938  43.095  10.152  1.00  0.00           H  
ATOM   2857  CG  ASP A 205      15.917  42.287  10.299  1.00 44.61           C  
ATOM   2858  OD1 ASP A 205      15.774  41.573   9.275  1.00 46.56           O  
ATOM   2859  OD2 ASP A 205      14.962  42.849  10.885  1.00 44.62           O  
ATOM   2860  N   VAL A 206      19.598  41.506  12.988  1.00 37.39           N  
ATOM   2861  HN  VAL A 206      18.797  41.350  13.599  1.00  0.00           H  
ATOM   2862  CA  VAL A 206      20.898  41.768  13.583  1.00 35.39           C  
ATOM   2863  HA  VAL A 206      21.700  41.381  12.911  1.00  0.00           H  
ATOM   2864  C   VAL A 206      20.967  41.053  14.915  1.00 35.49           C  
ATOM   2865  O   VAL A 206      20.088  41.225  15.764  1.00 37.92           O  
ATOM   2866  CB  VAL A 206      21.132  43.279  13.853  1.00 35.58           C  
ATOM   2867  HB  VAL A 206      20.382  43.627  14.601  1.00  0.00           H  
ATOM   2868  CG1 VAL A 206      22.533  43.486  14.433  1.00 34.24           C  
ATOM   2869 1HG1 VAL A 206      22.660  42.892  15.368  1.00  0.00           H  
ATOM   2870 2HG1 VAL A 206      22.760  44.566  14.594  1.00  0.00           H  
ATOM   2871 3HG1 VAL A 206      23.329  43.258  13.686  1.00  0.00           H  
ATOM   2872  CG2 VAL A 206      20.958  44.092  12.573  1.00 33.15           C  
ATOM   2873 1HG2 VAL A 206      19.937  43.941  12.150  1.00  0.00           H  
ATOM   2874 2HG2 VAL A 206      21.754  43.864  11.826  1.00  0.00           H  
ATOM   2875 3HG2 VAL A 206      21.185  45.172  12.734  1.00  0.00           H  
ATOM   2876  N   ILE A 207      22.003  40.241  15.088  1.00 33.40           N  
ATOM   2877  HN  ILE A 207      22.674  40.125  14.328  1.00  0.00           H  
ATOM   2878  CA  ILE A 207      22.209  39.513  16.328  1.00 31.35           C  
ATOM   2879  HA  ILE A 207      21.271  39.504  16.931  1.00  0.00           H  
ATOM   2880  C   ILE A 207      23.280  40.310  17.036  1.00 32.36           C  
ATOM   2881  O   ILE A 207      24.273  40.673  16.431  1.00 33.62           O  
ATOM   2882  CB  ILE A 207      22.679  38.074  16.052  1.00 30.42           C  
ATOM   2883  HB  ILE A 207      23.635  38.111  15.479  1.00  0.00           H  
ATOM   2884  CG1 ILE A 207      21.621  37.352  15.206  1.00 27.56           C  
ATOM   2885 1HG1 ILE A 207      20.629  37.385  15.713  1.00  0.00           H  
ATOM   2886 2HG1 ILE A 207      21.386  37.943  14.290  1.00  0.00           H  
ATOM   2887  CG2 ILE A 207      22.920  37.331  17.367  1.00 30.10           C  
ATOM   2888 1HG2 ILE A 207      23.688  37.855  17.982  1.00  0.00           H  
ATOM   2889 2HG2 ILE A 207      23.188  36.262  17.195  1.00  0.00           H  
ATOM   2890 3HG2 ILE A 207      21.972  37.177  17.934  1.00  0.00           H  
ATOM   2891  CD1 ILE A 207      21.978  35.936  14.841  1.00 24.52           C  
ATOM   2892 1HD1 ILE A 207      21.210  35.412  14.226  1.00  0.00           H  
ATOM   2893 2HD1 ILE A 207      22.213  35.345  15.757  1.00  0.00           H  
ATOM   2894 3HD1 ILE A 207      22.970  35.903  14.334  1.00  0.00           H  
ATOM   2895  N   ILE A 208      23.071  40.612  18.310  1.00 34.70           N  
ATOM   2896  HN  ILE A 208      22.232  40.271  18.779  1.00  0.00           H  
ATOM   2897  CA  ILE A 208      24.028  41.425  19.045  1.00 35.47           C  
ATOM   2898  HA  ILE A 208      24.790  41.802  18.323  1.00  0.00           H  
ATOM   2899  C   ILE A 208      24.750  40.685  20.147  1.00 38.54           C  
ATOM   2900  O   ILE A 208      24.249  40.585  21.267  1.00 41.67           O  
ATOM   2901  CB  ILE A 208      23.342  42.636  19.691  1.00 34.75           C  
ATOM   2902  HB  ILE A 208      22.656  42.275  20.493  1.00  0.00           H  
ATOM   2903  CG1 ILE A 208      22.524  43.397  18.649  1.00 36.19           C  
ATOM   2904 1HG1 ILE A 208      23.174  43.739  17.810  1.00  0.00           H  
ATOM   2905 2HG1 ILE A 208      21.851  42.704  18.092  1.00  0.00           H  
ATOM   2906  CG2 ILE A 208      24.375  43.547  20.308  1.00 34.69           C  
ATOM   2907 1HG2 ILE A 208      23.877  44.427  20.777  1.00  0.00           H  
ATOM   2908 2HG2 ILE A 208      25.155  43.852  19.572  1.00  0.00           H  
ATOM   2909 3HG2 ILE A 208      25.032  43.006  21.028  1.00  0.00           H  
ATOM   2910  CD1 ILE A 208      21.736  44.562  19.229  1.00 36.50           C  
ATOM   2911 1HD1 ILE A 208      21.139  45.117  18.469  1.00  0.00           H  
ATOM   2912 2HD1 ILE A 208      22.409  45.255  19.786  1.00  0.00           H  
ATOM   2913 3HD1 ILE A 208      21.086  44.220  20.068  1.00  0.00           H  
ATOM   2914  N   PRO A 209      25.938  40.143  19.850  1.00 39.95           N  
ATOM   2915  CA  PRO A 209      26.667  39.429  20.905  1.00 38.92           C  
ATOM   2916  HA  PRO A 209      26.019  38.644  21.360  1.00  0.00           H  
ATOM   2917  C   PRO A 209      27.127  40.424  21.975  1.00 40.54           C  
ATOM   2918  O   PRO A 209      27.394  41.584  21.664  1.00 42.14           O  
ATOM   2919  CB  PRO A 209      27.828  38.784  20.146  1.00 37.07           C  
ATOM   2920  HB1 PRO A 209      27.668  37.714  19.878  1.00  0.00           H  
ATOM   2921  HB2 PRO A 209      28.744  38.614  20.759  1.00  0.00           H  
ATOM   2922  CG  PRO A 209      28.027  39.705  18.962  1.00 36.24           C  
ATOM   2923  HG1 PRO A 209      28.673  39.292  18.152  1.00  0.00           H  
ATOM   2924  HG2 PRO A 209      28.663  40.598  19.166  1.00  0.00           H  
ATOM   2925  CD  PRO A 209      26.616  40.018  18.546  1.00 35.94           C  
ATOM   2926  HD1 PRO A 209      26.156  39.286  17.841  1.00  0.00           H  
ATOM   2927  HD2 PRO A 209      26.506  40.897  17.869  1.00  0.00           H  
ATOM   2928  N   ARG A 210      27.196  39.975  23.227  1.00 43.42           N  
ATOM   2929  HN  ARG A 210      26.944  39.004  23.410  1.00  0.00           H  
ATOM   2930  CA  ARG A 210      27.618  40.812  24.356  1.00 47.37           C  
ATOM   2931  HA  ARG A 210      27.724  40.139  25.239  1.00  0.00           H  
ATOM   2932  C   ARG A 210      26.628  41.930  24.757  1.00 50.30           C  
ATOM   2933  O   ARG A 210      26.900  42.729  25.662  1.00 50.20           O  
ATOM   2934  CB  ARG A 210      29.005  41.418  24.084  1.00 46.83           C  
ATOM   2935  HB1 ARG A 210      29.202  42.266  24.781  1.00  0.00           H  
ATOM   2936  HB2 ARG A 210      29.006  41.965  23.113  1.00  0.00           H  
ATOM   2937  CG  ARG A 210      30.150  40.415  24.130  1.00 47.21           C  
ATOM   2938  HG1 ARG A 210      30.005  39.601  23.381  1.00  0.00           H  
ATOM   2939  HG2 ARG A 210      30.116  39.805  25.063  1.00  0.00           H  
ATOM   2940  CD  ARG A 210      31.518  41.092  23.958  1.00 49.18           C  
ATOM   2941  HD1 ARG A 210      31.717  41.802  24.794  1.00  0.00           H  
ATOM   2942  HD2 ARG A 210      32.345  40.365  24.134  1.00  0.00           H  
ATOM   2943  NE  ARG A 210      31.675  41.756  22.662  1.00 52.19           N  
ATOM   2944  HE  ARG A 210      31.798  42.769  22.661  1.00  0.00           H  
ATOM   2945  CZ  ARG A 210      31.669  41.132  21.481  1.00 54.51           C  
ATOM   2946  NH1 ARG A 210      31.513  39.812  21.409  1.00 54.78           N  
ATOM   2947 1HH1 ARG A 210      31.508  39.335  20.507  1.00  0.00           H  
ATOM   2948 2HH1 ARG A 210      31.399  39.276  22.270  1.00  0.00           H  
ATOM   2949  NH2 ARG A 210      31.817  41.829  20.361  1.00 54.18           N  
ATOM   2950 1HH2 ARG A 210      31.812  41.352  19.459  1.00  0.00           H  
ATOM   2951 2HH2 ARG A 210      31.937  42.840  20.416  1.00  0.00           H  
ATOM   2952  N   GLY A 211      25.484  41.987  24.082  1.00 52.29           N  
ATOM   2953  HN  GLY A 211      25.313  41.326  23.324  1.00  0.00           H  
ATOM   2954  CA  GLY A 211      24.472  42.981  24.410  1.00 54.12           C  
ATOM   2955  HA1 GLY A 211      23.572  42.797  23.778  1.00  0.00           H  
ATOM   2956  HA2 GLY A 211      24.073  42.762  25.428  1.00  0.00           H  
ATOM   2957  C   GLY A 211      24.827  44.458  24.333  1.00 55.84           C  
ATOM   2958  O   GLY A 211      25.529  44.909  23.428  1.00 57.66           O  
ATOM   2959  N   ALA A 212      24.320  45.217  25.299  1.00 56.87           N  
ATOM   2960  HN  ALA A 212      23.755  44.772  26.023  1.00  0.00           H  
ATOM   2961  CA  ALA A 212      24.535  46.659  25.371  1.00 56.39           C  
ATOM   2962  HA  ALA A 212      24.024  47.122  24.495  1.00  0.00           H  
ATOM   2963  C   ALA A 212      25.995  47.078  25.327  1.00 56.40           C  
ATOM   2964  O   ALA A 212      26.308  48.191  24.907  1.00 57.72           O  
ATOM   2965  CB  ALA A 212      23.885  47.210  26.628  1.00 56.44           C  
ATOM   2966  HB1 ALA A 212      24.049  48.311  26.683  1.00  0.00           H  
ATOM   2967  HB2 ALA A 212      24.237  46.686  27.547  1.00  0.00           H  
ATOM   2968  HB3 ALA A 212      22.805  46.942  26.694  1.00  0.00           H  
ATOM   2969  N   ASP A 213      26.887  46.198  25.767  1.00 55.87           N  
ATOM   2970  HN  ASP A 213      26.571  45.291  26.109  1.00  0.00           H  
ATOM   2971  CA  ASP A 213      28.312  46.509  25.769  1.00 55.59           C  
ATOM   2972  HA  ASP A 213      28.451  47.493  26.275  1.00  0.00           H  
ATOM   2973  C   ASP A 213      28.901  46.609  24.371  1.00 54.38           C  
ATOM   2974  O   ASP A 213      29.984  47.165  24.187  1.00 55.78           O  
ATOM   2975  CB  ASP A 213      29.077  45.455  26.562  1.00 57.22           C  
ATOM   2976  HB1 ASP A 213      30.178  45.586  26.449  1.00  0.00           H  
ATOM   2977  HB2 ASP A 213      28.970  44.446  26.099  1.00  0.00           H  
ATOM   2978  CG  ASP A 213      28.678  45.433  28.015  1.00 59.02           C  
ATOM   2979  OD1 ASP A 213      28.762  46.501  28.657  1.00 60.30           O  
ATOM   2980  OD2 ASP A 213      28.279  44.359  28.513  1.00 60.99           O  
ATOM   2981  N   ASN A 214      28.177  46.074  23.394  1.00 51.70           N  
ATOM   2982  HN  ASN A 214      27.282  45.645  23.630  1.00  0.00           H  
ATOM   2983  CA  ASN A 214      28.604  46.072  22.002  1.00 49.38           C  
ATOM   2984  HA  ASN A 214      29.712  45.960  21.954  1.00  0.00           H  
ATOM   2985  C   ASN A 214      28.196  47.392  21.338  1.00 49.61           C  
ATOM   2986  O   ASN A 214      27.301  47.424  20.489  1.00 48.19           O  
ATOM   2987  CB  ASN A 214      27.942  44.890  21.290  1.00 48.62           C  
ATOM   2988  HB1 ASN A 214      27.957  43.980  21.934  1.00  0.00           H  
ATOM   2989  HB2 ASN A 214      26.840  45.041  21.212  1.00  0.00           H  
ATOM   2990  CG  ASN A 214      28.546  44.598  19.927  1.00 47.41           C  
ATOM   2991  OD1 ASN A 214      28.991  45.501  19.214  1.00 45.05           O  
ATOM   2992  ND2 ASN A 214      28.537  43.321  19.546  1.00 46.93           N  
ATOM   2993 1HD2 ASN A 214      28.169  42.574  20.136  1.00  0.00           H  
ATOM   2994 2HD2 ASN A 214      28.943  43.125  18.631  1.00  0.00           H  
ATOM   2995  N   LEU A 215      28.863  48.478  21.724  1.00 50.10           N  
ATOM   2996  HN  LEU A 215      29.607  48.385  22.415  1.00  0.00           H  
ATOM   2997  CA  LEU A 215      28.554  49.800  21.181  1.00 50.79           C  
ATOM   2998  HA  LEU A 215      27.493  50.029  21.435  1.00  0.00           H  
ATOM   2999  C   LEU A 215      28.698  49.904  19.671  1.00 51.36           C  
ATOM   3000  O   LEU A 215      28.010  50.704  19.033  1.00 51.62           O  
ATOM   3001  CB  LEU A 215      29.426  50.861  21.843  1.00 51.42           C  
ATOM   3002  HB1 LEU A 215      29.276  51.849  21.348  1.00  0.00           H  
ATOM   3003  HB2 LEU A 215      30.500  50.685  21.601  1.00  0.00           H  
ATOM   3004  CG  LEU A 215      29.237  50.992  23.356  1.00 54.12           C  
ATOM   3005  HG  LEU A 215      29.495  50.021  23.839  1.00  0.00           H  
ATOM   3006  CD1 LEU A 215      30.167  52.064  23.878  1.00 55.48           C  
ATOM   3007 1HD1 LEU A 215      31.225  51.808  23.637  1.00  0.00           H  
ATOM   3008 2HD1 LEU A 215      30.021  52.247  24.968  1.00  0.00           H  
ATOM   3009 3HD1 LEU A 215      29.888  53.076  23.503  1.00  0.00           H  
ATOM   3010  CD2 LEU A 215      27.789  51.342  23.686  1.00 53.97           C  
ATOM   3011 1HD2 LEU A 215      27.103  50.552  23.301  1.00  0.00           H  
ATOM   3012 2HD2 LEU A 215      27.510  52.354  23.311  1.00  0.00           H  
ATOM   3013 3HD2 LEU A 215      27.643  51.525  24.776  1.00  0.00           H  
ATOM   3014  N   VAL A 216      29.588  49.098  19.098  1.00 50.74           N  
ATOM   3015  HN  VAL A 216      30.130  48.457  19.677  1.00  0.00           H  
ATOM   3016  CA  VAL A 216      29.801  49.116  17.654  1.00 50.26           C  
ATOM   3017  HA  VAL A 216      29.986  50.168  17.333  1.00  0.00           H  
ATOM   3018  C   VAL A 216      28.571  48.590  16.921  1.00 50.86           C  
ATOM   3019  O   VAL A 216      28.125  49.169  15.926  1.00 51.07           O  
ATOM   3020  CB  VAL A 216      31.024  48.256  17.262  1.00 50.82           C  
ATOM   3021  HB  VAL A 216      30.855  47.212  17.616  1.00  0.00           H  
ATOM   3022  CG1 VAL A 216      31.196  48.236  15.749  1.00 47.38           C  
ATOM   3023 1HG1 VAL A 216      30.279  47.836  15.256  1.00  0.00           H  
ATOM   3024 2HG1 VAL A 216      32.109  47.674  15.443  1.00  0.00           H  
ATOM   3025 3HG1 VAL A 216      31.477  49.239  15.351  1.00  0.00           H  
ATOM   3026  CG2 VAL A 216      32.276  48.802  17.935  1.00 50.95           C  
ATOM   3027 1HG2 VAL A 216      32.150  48.817  19.043  1.00  0.00           H  
ATOM   3028 2HG2 VAL A 216      32.557  49.805  17.537  1.00  0.00           H  
ATOM   3029 3HG2 VAL A 216      33.189  48.240  17.629  1.00  0.00           H  
ATOM   3030  N   ALA A 217      28.025  47.483  17.412  1.00 50.79           N  
ATOM   3031  HN  ALA A 217      28.434  47.041  18.235  1.00  0.00           H  
ATOM   3032  CA  ALA A 217      26.852  46.895  16.790  1.00 50.91           C  
ATOM   3033  HA  ALA A 217      27.057  46.730  15.706  1.00  0.00           H  
ATOM   3034  C   ALA A 217      25.673  47.849  16.935  1.00 51.38           C  
ATOM   3035  O   ALA A 217      24.922  48.074  15.988  1.00 51.11           O  
ATOM   3036  CB  ALA A 217      26.537  45.568  17.441  1.00 51.20           C  
ATOM   3037  HB1 ALA A 217      25.636  45.116  16.963  1.00  0.00           H  
ATOM   3038  HB2 ALA A 217      26.423  45.660  18.546  1.00  0.00           H  
ATOM   3039  HB3 ALA A 217      27.411  44.876  17.425  1.00  0.00           H  
ATOM   3040  N   ILE A 218      25.520  48.412  18.129  1.00 51.28           N  
ATOM   3041  HN  ILE A 218      26.179  48.185  18.873  1.00  0.00           H  
ATOM   3042  CA  ILE A 218      24.436  49.344  18.402  1.00 51.44           C  
ATOM   3043  HA  ILE A 218      23.477  48.853  18.115  1.00  0.00           H  
ATOM   3044  C   ILE A 218      24.576  50.628  17.583  1.00 52.34           C  
ATOM   3045  O   ILE A 218      23.575  51.194  17.141  1.00 52.01           O  
ATOM   3046  CB  ILE A 218      24.373  49.677  19.905  1.00 50.21           C  
ATOM   3047  HB  ILE A 218      25.375  50.031  20.241  1.00  0.00           H  
ATOM   3048  CG1 ILE A 218      24.004  48.412  20.685  1.00 50.03           C  
ATOM   3049 1HG1 ILE A 218      22.991  48.054  20.386  1.00  0.00           H  
ATOM   3050 2HG1 ILE A 218      24.622  47.550  20.340  1.00  0.00           H  
ATOM   3051  CG2 ILE A 218      23.353  50.771  20.156  1.00 50.28           C  
ATOM   3052 1HG2 ILE A 218      23.307  51.012  21.244  1.00  0.00           H  
ATOM   3053 2HG2 ILE A 218      22.350  50.508  19.745  1.00  0.00           H  
ATOM   3054 3HG2 ILE A 218      23.552  51.676  19.537  1.00  0.00           H  
ATOM   3055  CD1 ILE A 218      24.088  48.550  22.179  1.00 49.12           C  
ATOM   3056 1HD1 ILE A 218      23.819  47.629  22.747  1.00  0.00           H  
ATOM   3057 2HD1 ILE A 218      23.470  49.412  22.524  1.00  0.00           H  
ATOM   3058 3HD1 ILE A 218      25.101  48.908  22.478  1.00  0.00           H  
ATOM   3059  N   ASN A 219      25.811  51.083  17.376  1.00 52.73           N  
ATOM   3060  HN  ASN A 219      26.606  50.584  17.774  1.00  0.00           H  
ATOM   3061  CA  ASN A 219      26.037  52.289  16.585  1.00 53.42           C  
ATOM   3062  HA  ASN A 219      25.427  53.115  17.020  1.00  0.00           H  
ATOM   3063  C   ASN A 219      25.598  52.076  15.143  1.00 53.90           C  
ATOM   3064  O   ASN A 219      24.962  52.944  14.540  1.00 54.46           O  
ATOM   3065  CB  ASN A 219      27.509  52.704  16.622  1.00 53.44           C  
ATOM   3066  HB1 ASN A 219      27.841  53.101  15.634  1.00  0.00           H  
ATOM   3067  HB2 ASN A 219      28.177  51.814  16.689  1.00  0.00           H  
ATOM   3068  CG  ASN A 219      27.800  53.692  17.734  1.00 55.36           C  
ATOM   3069  OD1 ASN A 219      27.156  54.737  17.827  1.00 54.93           O  
ATOM   3070  ND2 ASN A 219      28.771  53.370  18.585  1.00 55.66           N  
ATOM   3071 1HD2 ASN A 219      28.967  54.035  19.333  1.00  0.00           H  
ATOM   3072 2HD2 ASN A 219      29.305  52.504  18.508  1.00  0.00           H  
ATOM   3073  N   LEU A 220      25.935  50.920  14.586  1.00 53.85           N  
ATOM   3074  HN  LEU A 220      26.473  50.237  15.120  1.00  0.00           H  
ATOM   3075  CA  LEU A 220      25.542  50.623  13.220  1.00 53.55           C  
ATOM   3076  HA  LEU A 220      25.951  51.407  12.541  1.00  0.00           H  
ATOM   3077  C   LEU A 220      24.031  50.621  13.128  1.00 53.51           C  
ATOM   3078  O   LEU A 220      23.453  51.067  12.130  1.00 54.08           O  
ATOM   3079  CB  LEU A 220      26.070  49.259  12.788  1.00 54.69           C  
ATOM   3080  HB1 LEU A 220      25.962  48.529  13.624  1.00  0.00           H  
ATOM   3081  HB2 LEU A 220      25.381  48.807  12.037  1.00  0.00           H  
ATOM   3082  CG  LEU A 220      27.500  49.233  12.260  1.00 57.03           C  
ATOM   3083  HG  LEU A 220      28.207  49.455  13.093  1.00  0.00           H  
ATOM   3084  CD1 LEU A 220      27.801  47.849  11.696  1.00 56.11           C  
ATOM   3085 1HD1 LEU A 220      28.847  47.830  11.310  1.00  0.00           H  
ATOM   3086 2HD1 LEU A 220      27.059  47.536  10.925  1.00  0.00           H  
ATOM   3087 3HD1 LEU A 220      27.609  47.039  12.437  1.00  0.00           H  
ATOM   3088  CD2 LEU A 220      27.654  50.288  11.169  1.00 56.24           C  
ATOM   3089 1HD2 LEU A 220      28.700  50.269  10.783  1.00  0.00           H  
ATOM   3090 2HD2 LEU A 220      27.350  51.303  11.517  1.00  0.00           H  
ATOM   3091 3HD2 LEU A 220      26.901  50.168  10.356  1.00  0.00           H  
ATOM   3092  N   ILE A 221      23.397  50.122  14.187  1.00 52.62           N  
ATOM   3093  HN  ILE A 221      23.941  49.793  14.984  1.00  0.00           H  
ATOM   3094  CA  ILE A 221      21.950  50.035  14.233  1.00 50.29           C  
ATOM   3095  HA  ILE A 221      21.612  49.531  13.298  1.00  0.00           H  
ATOM   3096  C   ILE A 221      21.297  51.409  14.277  1.00 50.44           C  
ATOM   3097  O   ILE A 221      20.464  51.713  13.426  1.00 50.47           O  
ATOM   3098  CB  ILE A 221      21.489  49.163  15.429  1.00 48.86           C  
ATOM   3099  HB  ILE A 221      21.928  49.566  16.371  1.00  0.00           H  
ATOM   3100  CG1 ILE A 221      21.968  47.721  15.220  1.00 46.79           C  
ATOM   3101 1HG1 ILE A 221      23.038  47.710  14.907  1.00  0.00           H  
ATOM   3102 2HG1 ILE A 221      21.497  47.285  14.309  1.00  0.00           H  
ATOM   3103  CG2 ILE A 221      19.969  49.166  15.538  1.00 47.77           C  
ATOM   3104 1HG2 ILE A 221      19.621  50.214  15.690  1.00  0.00           H  
ATOM   3105 2HG2 ILE A 221      19.598  48.475  16.331  1.00  0.00           H  
ATOM   3106 3HG2 ILE A 221      19.479  48.677  14.664  1.00  0.00           H  
ATOM   3107  CD1 ILE A 221      21.757  46.803  16.415  1.00 45.81           C  
ATOM   3108 1HD1 ILE A 221      22.105  45.755  16.263  1.00  0.00           H  
ATOM   3109 2HD1 ILE A 221      20.687  46.814  16.728  1.00  0.00           H  
ATOM   3110 3HD1 ILE A 221      22.228  47.239  17.326  1.00  0.00           H  
ATOM   3111  N   VAL A 222      21.678  52.253  15.232  1.00 50.20           N  
ATOM   3112  HN  VAL A 222      22.393  51.980  15.906  1.00  0.00           H  
ATOM   3113  CA  VAL A 222      21.062  53.574  15.304  1.00 52.17           C  
ATOM   3114  HA  VAL A 222      19.962  53.443  15.429  1.00  0.00           H  
ATOM   3115  C   VAL A 222      21.311  54.347  14.020  1.00 54.40           C  
ATOM   3116  O   VAL A 222      20.478  55.147  13.600  1.00 54.51           O  
ATOM   3117  CB  VAL A 222      21.589  54.421  16.481  1.00 50.44           C  
ATOM   3118  HB  VAL A 222      20.921  55.306  16.602  1.00  0.00           H  
ATOM   3119  CG1 VAL A 222      21.549  53.619  17.761  1.00 49.89           C  
ATOM   3120 1HG1 VAL A 222      21.930  54.231  18.612  1.00  0.00           H  
ATOM   3121 2HG1 VAL A 222      22.098  52.653  17.665  1.00  0.00           H  
ATOM   3122 3HG1 VAL A 222      20.532  53.210  17.965  1.00  0.00           H  
ATOM   3123  CG2 VAL A 222      22.975  54.914  16.186  1.00 50.82           C  
ATOM   3124 1HG2 VAL A 222      23.356  55.526  17.037  1.00  0.00           H  
ATOM   3125 2HG2 VAL A 222      23.023  55.469  15.220  1.00  0.00           H  
ATOM   3126 3HG2 VAL A 222      23.668  54.079  15.931  1.00  0.00           H  
ATOM   3127  N   GLN A 223      22.459  54.104  13.394  1.00 57.00           N  
ATOM   3128  HN  GLN A 223      23.113  53.428  13.789  1.00  0.00           H  
ATOM   3129  CA  GLN A 223      22.796  54.788  12.154  1.00 59.85           C  
ATOM   3130  HA  GLN A 223      22.664  55.886  12.294  1.00  0.00           H  
ATOM   3131  C   GLN A 223      21.856  54.308  11.055  1.00 60.62           C  
ATOM   3132  O   GLN A 223      21.415  55.087  10.209  1.00 60.21           O  
ATOM   3133  CB  GLN A 223      24.247  54.502  11.770  1.00 62.50           C  
ATOM   3134  HB1 GLN A 223      24.900  54.529  12.673  1.00  0.00           H  
ATOM   3135  HB2 GLN A 223      24.367  53.432  11.479  1.00  0.00           H  
ATOM   3136  CG  GLN A 223      24.811  55.421  10.675  1.00 67.45           C  
ATOM   3137  HG1 GLN A 223      24.262  55.276   9.716  1.00  0.00           H  
ATOM   3138  HG2 GLN A 223      25.826  55.083  10.360  1.00  0.00           H  
ATOM   3139  CD  GLN A 223      24.830  56.906  11.072  1.00 69.30           C  
ATOM   3140  OE1 GLN A 223      24.018  57.707  10.590  1.00 68.82           O  
ATOM   3141  NE2 GLN A 223      25.760  57.272  11.955  1.00 68.69           N  
ATOM   3142 1HE2 GLN A 223      26.429  56.612  12.352  1.00  0.00           H  
ATOM   3143 2HE2 GLN A 223      25.773  58.257  12.218  1.00  0.00           H  
ATOM   3144  N   HIS A 224      21.545  53.017  11.083  1.00 61.86           N  
ATOM   3145  HN  HIS A 224      21.945  52.428  11.813  1.00  0.00           H  
ATOM   3146  CA  HIS A 224      20.650  52.417  10.103  1.00 62.25           C  
ATOM   3147  HA  HIS A 224      21.012  52.668   9.079  1.00  0.00           H  
ATOM   3148  C   HIS A 224      19.235  52.963  10.279  1.00 62.04           C  
ATOM   3149  O   HIS A 224      18.538  53.252   9.307  1.00 61.02           O  
ATOM   3150  CB  HIS A 224      20.655  50.899  10.275  1.00 64.36           C  
ATOM   3151  HB1 HIS A 224      21.700  50.511  10.301  1.00  0.00           H  
ATOM   3152  HB2 HIS A 224      20.326  50.620  11.303  1.00  0.00           H  
ATOM   3153  CG  HIS A 224      19.848  50.168   9.248  1.00 66.89           C  
ATOM   3154  ND1 HIS A 224      18.471  50.111   9.283  1.00 67.39           N  
ATOM   3155  HD1 HIS A 224      17.881  50.536   9.998  1.00  0.00           H  
ATOM   3156  CD2 HIS A 224      20.225  49.480   8.144  1.00 67.45           C  
ATOM   3157  HD2 HIS A 224      21.259  49.315   7.797  1.00  0.00           H  
ATOM   3158  CE1 HIS A 224      18.035  49.420   8.245  1.00 67.89           C  
ATOM   3159  HE1 HIS A 224      16.979  49.207   8.009  1.00  0.00           H  
ATOM   3160  NE2 HIS A 224      19.079  49.027   7.538  1.00 68.50           N1+
ATOM   3161  HE2 HIS A 224      19.040  48.476   6.680  1.00  0.00           H  
ATOM   3162  N   ILE A 225      18.820  53.101  11.534  1.00 62.69           N  
ATOM   3163  HN  ILE A 225      19.449  52.840  12.294  1.00  0.00           H  
ATOM   3164  CA  ILE A 225      17.495  53.613  11.859  1.00 62.03           C  
ATOM   3165  HA  ILE A 225      16.729  52.993  11.337  1.00  0.00           H  
ATOM   3166  C   ILE A 225      17.372  55.052  11.386  1.00 62.77           C  
ATOM   3167  O   ILE A 225      16.354  55.433  10.815  1.00 62.77           O  
ATOM   3168  CB  ILE A 225      17.236  53.553  13.384  1.00 61.23           C  
ATOM   3169  HB  ILE A 225      18.063  54.084  13.910  1.00  0.00           H  
ATOM   3170  CG1 ILE A 225      17.208  52.099  13.852  1.00 60.17           C  
ATOM   3171 1HG1 ILE A 225      18.092  51.542  13.462  1.00  0.00           H  
ATOM   3172 2HG1 ILE A 225      16.393  51.536  13.341  1.00  0.00           H  
ATOM   3173  CG2 ILE A 225      15.926  54.232  13.722  1.00 60.79           C  
ATOM   3174 1HG2 ILE A 225      15.946  55.293  13.380  1.00  0.00           H  
ATOM   3175 2HG2 ILE A 225      15.679  54.147  14.806  1.00  0.00           H  
ATOM   3176 3HG2 ILE A 225      15.050  53.678  13.311  1.00  0.00           H  
ATOM   3177  CD1 ILE A 225      17.102  51.949  15.350  1.00 58.25           C  
ATOM   3178 1HD1 ILE A 225      17.082  50.888  15.692  1.00  0.00           H  
ATOM   3179 2HD1 ILE A 225      16.218  52.506  15.740  1.00  0.00           H  
ATOM   3180 3HD1 ILE A 225      17.917  52.512  15.861  1.00  0.00           H  
ATOM   3181  N   GLN A 226      18.412  55.849  11.625  1.00 63.68           N  
ATOM   3182  HN  GLN A 226      19.227  55.471  12.107  1.00  0.00           H  
ATOM   3183  CA  GLN A 226      18.414  57.253  11.213  1.00 65.83           C  
ATOM   3184  HA  GLN A 226      17.547  57.761  11.697  1.00  0.00           H  
ATOM   3185  C   GLN A 226      18.263  57.386   9.695  1.00 67.21           C  
ATOM   3186  O   GLN A 226      17.475  58.204   9.211  1.00 66.44           O  
ATOM   3187  CB  GLN A 226      19.703  57.946  11.682  1.00 64.03           C  
ATOM   3188  HB1 GLN A 226      20.592  57.308  11.467  1.00  0.00           H  
ATOM   3189  HB2 GLN A 226      19.937  58.820  11.031  1.00  0.00           H  
ATOM   3190  CG  GLN A 226      19.683  58.361  13.150  1.00 63.81           C  
ATOM   3191  HG1 GLN A 226      18.974  59.206  13.314  1.00  0.00           H  
ATOM   3192  HG2 GLN A 226      19.188  57.582  13.776  1.00  0.00           H  
ATOM   3193  CD  GLN A 226      21.065  58.699  13.698  1.00 65.03           C  
ATOM   3194  OE1 GLN A 226      21.208  59.130  14.849  1.00 63.58           O  
ATOM   3195  NE2 GLN A 226      22.091  58.495  12.878  1.00 66.57           N  
ATOM   3196 1HE2 GLN A 226      23.016  58.721  13.245  1.00  0.00           H  
ATOM   3197 2HE2 GLN A 226      21.973  58.140  11.929  1.00  0.00           H  
ATOM   3198  N   ASP A 227      19.009  56.567   8.955  1.00 68.12           N  
ATOM   3199  HN  ASP A 227      19.632  55.909   9.423  1.00  0.00           H  
ATOM   3200  CA  ASP A 227      18.964  56.580   7.497  1.00 70.02           C  
ATOM   3201  HA  ASP A 227      19.231  57.606   7.151  1.00  0.00           H  
ATOM   3202  C   ASP A 227      17.585  56.237   6.944  1.00 70.70           C  
ATOM   3203  O   ASP A 227      17.156  56.800   5.940  1.00 71.89           O  
ATOM   3204  CB  ASP A 227      19.994  55.603   6.929  1.00 71.36           C  
ATOM   3205  HB1 ASP A 227      19.783  54.559   7.259  1.00  0.00           H  
ATOM   3206  HB2 ASP A 227      19.861  55.473   5.830  1.00  0.00           H  
ATOM   3207  CG  ASP A 227      21.416  56.004   7.263  1.00 73.30           C  
ATOM   3208  OD1 ASP A 227      21.603  57.054   7.916  1.00 72.60           O  
ATOM   3209  OD2 ASP A 227      22.348  55.271   6.870  1.00 74.79           O  
ATOM   3210  N   ILE A 228      16.894  55.304   7.587  1.00 71.19           N  
ATOM   3211  HN  ILE A 228      17.298  54.849   8.406  1.00  0.00           H  
ATOM   3212  CA  ILE A 228      15.565  54.926   7.132  1.00 71.26           C  
ATOM   3213  HA  ILE A 228      15.600  54.745   6.032  1.00  0.00           H  
ATOM   3214  C   ILE A 228      14.578  56.052   7.413  1.00 72.20           C  
ATOM   3215  O   ILE A 228      13.616  56.242   6.673  1.00 72.71           O  
ATOM   3216  CB  ILE A 228      15.075  53.647   7.829  1.00 69.82           C  
ATOM   3217  HB  ILE A 228      15.187  53.771   8.931  1.00  0.00           H  
ATOM   3218  CG1 ILE A 228      15.926  52.464   7.377  1.00 69.48           C  
ATOM   3219 1HG1 ILE A 228      16.053  52.470   6.269  1.00  0.00           H  
ATOM   3220 2HG1 ILE A 228      16.988  52.601   7.686  1.00  0.00           H  
ATOM   3221  CG2 ILE A 228      13.614  53.400   7.509  1.00 68.95           C  
ATOM   3222 1HG2 ILE A 228      12.992  54.265   7.839  1.00  0.00           H  
ATOM   3223 2HG2 ILE A 228      13.251  52.438   7.941  1.00  0.00           H  
ATOM   3224 3HG2 ILE A 228      13.459  53.165   6.430  1.00  0.00           H  
ATOM   3225  CD1 ILE A 228      15.402  51.134   7.846  1.00 69.61           C  
ATOM   3226 1HD1 ILE A 228      16.024  50.269   7.516  1.00  0.00           H  
ATOM   3227 2HD1 ILE A 228      14.340  50.997   7.537  1.00  0.00           H  
ATOM   3228 3HD1 ILE A 228      15.275  51.128   8.954  1.00  0.00           H  
ATOM   3229  N   LEU A 229      14.825  56.800   8.483  1.00 73.30           N  
ATOM   3230  HN  LEU A 229      15.643  56.594   9.057  1.00  0.00           H  
ATOM   3231  CA  LEU A 229      13.955  57.907   8.855  1.00 74.90           C  
ATOM   3232  HA  LEU A 229      12.904  57.619   8.618  1.00  0.00           H  
ATOM   3233  C   LEU A 229      14.292  59.171   8.070  1.00 76.15           C  
ATOM   3234  O   LEU A 229      13.811  60.258   8.386  1.00 75.30           O  
ATOM   3235  CB  LEU A 229      14.054  58.163  10.361  1.00 74.47           C  
ATOM   3236  HB1 LEU A 229      13.838  59.235  10.581  1.00  0.00           H  
ATOM   3237  HB2 LEU A 229      15.118  58.105  10.688  1.00  0.00           H  
ATOM   3238  CG  LEU A 229      13.182  57.259  11.246  1.00 74.46           C  
ATOM   3239  HG  LEU A 229      12.120  57.587  11.152  1.00  0.00           H  
ATOM   3240  CD1 LEU A 229      13.282  55.813  10.803  1.00 74.37           C  
ATOM   3241 1HD1 LEU A 229      12.969  55.705   9.738  1.00  0.00           H  
ATOM   3242 2HD1 LEU A 229      12.706  55.134  11.474  1.00  0.00           H  
ATOM   3243 3HD1 LEU A 229      14.301  55.396  10.979  1.00  0.00           H  
ATOM   3244  CD2 LEU A 229      13.608  57.406  12.696  1.00 74.27           C  
ATOM   3245 1HD2 LEU A 229      13.534  58.470  13.022  1.00  0.00           H  
ATOM   3246 2HD2 LEU A 229      14.627  56.989  12.872  1.00  0.00           H  
ATOM   3247 3HD2 LEU A 229      13.032  56.727  13.367  1.00  0.00           H  
ATOM   3248  N   ASN A 230      15.123  59.012   7.042  1.00 78.27           N  
ATOM   3249  HN  ASN A 230      15.495  58.082   6.850  1.00  0.00           H  
ATOM   3250  CA  ASN A 230      15.522  60.122   6.178  1.00 80.25           C  
ATOM   3251  HA  ASN A 230      14.800  60.960   6.318  1.00  0.00           H  
ATOM   3252  C   ASN A 230      15.498  59.695   4.706  1.00 81.02           C  
ATOM   3253  HC  ASN A 230      16.292  59.059   4.281  1.00  0.00           H  
ATOM   3254  O   ASN A 230      14.542  60.097   4.006  1.00 81.83           O  
ATOM   3255  CB  ASN A 230      16.928  60.619   6.542  1.00 80.54           C  
ATOM   3256  HB1 ASN A 230      17.219  61.492   5.912  1.00  0.00           H  
ATOM   3257  HB2 ASN A 230      17.707  59.892   6.213  1.00  0.00           H  
ATOM   3258  CG  ASN A 230      17.071  60.940   8.017  1.00 81.64           C  
ATOM   3259  OD1 ASN A 230      16.106  61.334   8.675  1.00 82.10           O  
ATOM   3260  ND2 ASN A 230      18.283  60.785   8.542  1.00 81.34           N  
ATOM   3261 1HD2 ASN A 230      18.379  61.001   9.534  1.00  0.00           H  
ATOM   3262 2HD2 ASN A 230      19.082  60.459   7.998  1.00  0.00           H  
TER    3263      ASN A 230 
ENDMDL
MODEL        2
HETATM    1  O1  UNK     0      10.235  37.904  31.309  1.00  0.00      alpi O  
HETATM    2  O3  UNK     0      14.150  39.029  31.612  1.00  0.00      alpi O  
HETATM    3  C5  UNK     0      11.169  37.011  31.848  1.00  0.00      alpi C  
HETATM    4  C6  UNK     0      12.389  37.705  32.484  1.00  0.00      alpi C  
HETATM    5  C7  UNK     0      12.083  39.305  30.522  1.00  0.00      alpi C  
HETATM    6  C8  UNK     0      12.971  38.675  31.504  1.00  0.00      alpi C  
HETATM    7  C10 UNK     0      10.671  38.906  30.491  1.00  0.00      alpi C  
HETATM    8  C11 UNK     0      12.529  40.254  29.697  1.00  0.00      alpi C  
HETATM    9  C12 UNK     0       9.825  39.503  29.654  1.00  0.00      alpi C  
HETATM   10  C15 UNK     0      11.595  40.898  28.762  1.00  0.00      alpi C  
HETATM   11  C16 UNK     0      10.310  40.547  28.750  1.00  0.00      alpi C  
HETATM   12  C9  UNK     0      10.530  36.059  32.813  1.00  0.00      alpi C  
HETATM   13  C14 UNK     0       9.944  36.560  34.059  1.00  0.00      alpi C  
HETATM   14  C18 UNK     0       9.378  35.714  34.917  1.00  0.00      alpi C  
HETATM   15  C19 UNK     0       9.341  34.281  34.615  1.00  0.00      alpi C  
HETATM   16  C17 UNK     0       9.874  33.825  33.482  1.00  0.00      alpi C  
HETATM   17  C13 UNK     0      10.497  34.756  32.538  1.00  0.00      alpi C  
HETATM   18  O2  UNK     0      13.877  40.642  29.737  1.00  0.00      alpi O  
HETATM   19  C20 UNK     0      14.006  42.070  29.741  1.00  0.00      alpi C  
HETATM   20  O4  UNK     0       9.433  41.167  27.868  1.00  0.00      alpi O  
HETATM   21  H34 UNK     0       9.870  41.963  27.475  1.00  0.00      alpi H  
TER      22      UNK     0 
ENDMDL
END
