# Supplementary material for: In Silico Discovery of Potential Uridine-Cytidine Kinase 2 Inhibitors from the Rhizome of Alpinia mutica
Source: Molecules. 2016 Apr 8;21(4):417. doi: 10.3390/molecules21040417 (PMC6274218; doi:10.3390/molecules21040417)
Supplement: Supplementary file 1 [file molecules-21-00417-s001.zip › Supplementary/S2 files/1UDW+APN/1UDW.dlg]

          AutoDock 4.2 Release 4.2.6   
         (C) 1989-2012 The Scripps Research Institute
        AutoDock comes with ABSOLUTELY NO WARRANTY.
        AutoDock is free software, and you are welcome
        to redistribute it under certain conditions;
        for details type 'autodock4 -C'

                     main.cc  $Revision: 1.213 $

                   Compiled on Jul 18 2014 at 15:34:58


This file was created at:			1:23 14" p.m., 01/18/2016
                   on host:		"IBRAHIM"
Current Working Directory = "C:\Users\dfgdf\Documents\Documents\PhD thesis\Autodock\Tutorial"

      ________________________________________________________________

                   SETTING UP DEFAULT PARAMETER LIBRARY
      ________________________________________________________________


Random number generator was seeded with values 6956, 1453094594.
Docking parameter file (DPF) used for this docking:		1UDW.dpf
DPF> autodock_parameter_version 4.2       # used by autodock to validate parameter set

	Autodock parameter version 4.2.
DPF> outlev 1                             # diagnostic output level

Output Level = 1  ADT-COMPATIBLE OUTPUT DURING DOCKING.
DPF> intelec                              # calculate internal electrostatics

Electrostatic energies will be calculated for all non-bonds between moving atoms.
DPF> seed pid time                        # seeds for random generator

Random number generator was seeded with values 6956, 1453094594.
DPF> ligand_types A C HD OA               # atoms types in ligand

DPF> fld 1UDW_rep.maps.fld                # grid_data_file

Opening Grid Map Dimensions file:		1UDW_rep.maps.fld
Grid Point Spacing =				0.375 Angstroms

Even Number of User-specified Grid Points =	40 x-points
						40 y-points
						40 z-points

Coordinates of Central Grid Point of Maps =	(11.359, 38.570, 33.111)
Macromolecule file used to create Grid Maps =	1UDW_rep.pdbqt
Grid Parameter file used to create Grid Maps =	1UDW.gpf
Minimum coordinates in grid = (3.859, 31.070, 25.611)
Maximum coordinates in grid = (18.859, 46.070, 40.611)

DPF> map 1UDW_rep.A.map                   # atom-specific affinity map

DPF> map 1UDW_rep.C.map                   # atom-specific affinity map

DPF> map 1UDW_rep.HD.map                  # atom-specific affinity map

DPF> map 1UDW_rep.OA.map                  # atom-specific affinity map

DPF> elecmap 1UDW_rep.e.map               # electrostatics map

DPF> desolvmap 1UDW_rep.d.map             # desolvation map

DPF> move alpinetin_lig.pdbqt             # small molecule

1,4-interactions will be _ignored_ in the non-bonded internal energy calculation.

Ligand PDBQT file = "alpinetin_lig.pdbqt"

INPUT LIGAND PDBQT FILE:
________________________

INPUT-LIGAND-PDBQT: REMARK  3 active torsions:
INPUT-LIGAND-PDBQT: REMARK  status: ('A' for Active; 'I' for Inactive)
INPUT-LIGAND-PDBQT: REMARK    1  A    between atoms: O2_2  and  C11_11 
INPUT-LIGAND-PDBQT: REMARK    2  A    between atoms: O4_4  and  C16_16 
INPUT-LIGAND-PDBQT: REMARK    3  A    between atoms: C5_5  and  C9_9 
INPUT-LIGAND-PDBQT: ROOT
INPUT-LIGAND-PDBQT: HETATM    1  O1          0       5.474   1.311   0.110  1.00  0.00    -0.340 OA
INPUT-LIGAND-PDBQT: HETATM    2  O3          0       5.500  -2.771   0.265  1.00  0.00    -0.292 OA
INPUT-LIGAND-PDBQT: HETATM    3  C5          0       4.335   0.598  -0.285  1.00  0.00     0.169 C 
INPUT-LIGAND-PDBQT: HETATM    4  C6          0       4.212  -0.786   0.381  1.00  0.00     0.121 C 
INPUT-LIGAND-PDBQT: HETATM    5  C7          0       6.745  -0.782   0.089  1.00  0.00     0.077 A 
INPUT-LIGAND-PDBQT: HETATM    6  C8          0       5.493  -1.537   0.196  1.00  0.00     0.167 C 
INPUT-LIGAND-PDBQT: HETATM    7  C10         0       6.686   0.684   0.094  1.00  0.00     0.089 A 
INPUT-LIGAND-PDBQT: HETATM    8  C11         0       7.924  -1.405   0.030  1.00  0.00     0.087 A 
INPUT-LIGAND-PDBQT: HETATM    9  C12         0       7.809   1.399   0.060  1.00  0.00     0.074 A 
INPUT-LIGAND-PDBQT: HETATM   10  C15         0       9.160  -0.611  -0.025  1.00  0.00     0.074 A 
INPUT-LIGAND-PDBQT: HETATM   11  C16         0       9.104   0.720  -0.001  1.00  0.00     0.071 A 
INPUT-LIGAND-PDBQT: ENDROOT
INPUT-LIGAND-PDBQT: BRANCH   3  12
INPUT-LIGAND-PDBQT: HETATM   12  C9          0       3.085   1.401  -0.088  1.00  0.00    -0.029 A 
INPUT-LIGAND-PDBQT: HETATM   13  C14         0       1.790   0.725   0.032  1.00  0.00     0.010 A 
INPUT-LIGAND-PDBQT: HETATM   14  C18         0       0.679   1.439   0.205  1.00  0.00     0.001 A 
INPUT-LIGAND-PDBQT: HETATM   15  C19         0       0.752   2.900   0.276  1.00  0.00     0.000 A 
INPUT-LIGAND-PDBQT: HETATM   16  C17         0       1.929   3.515   0.167  1.00  0.00     0.001 A 
INPUT-LIGAND-PDBQT: HETATM   17  C13         0       3.151   2.730  -0.024  1.00  0.00     0.010 A 
INPUT-LIGAND-PDBQT: ENDBRANCH   3  12
INPUT-LIGAND-PDBQT: BRANCH   8  18
INPUT-LIGAND-PDBQT: HETATM   18  O2          0       7.978  -2.807   0.037  1.00  0.00    -0.355 OA
INPUT-LIGAND-PDBQT: HETATM   19  C20         0       9.333  -3.274  -0.024  1.00  0.00     0.210 C 
INPUT-LIGAND-PDBQT: ENDBRANCH   8  18
INPUT-LIGAND-PDBQT: BRANCH  11  20
INPUT-LIGAND-PDBQT: HETATM   20  O4          0      10.278   1.462  -0.046  1.00  0.00    -0.361 OA
INPUT-LIGAND-PDBQT: HETATM   21  H34         0      11.053   0.848  -0.088  1.00  0.00     0.217 HD
INPUT-LIGAND-PDBQT: ENDBRANCH  11  20
INPUT-LIGAND-PDBQT: TORSDOF 3
________________________________________________________________________________

Total charge on ligand                               =	+0.001 e
REMARK  3 active torsions:
REMARK  status: ('A' for Active; 'I' for Inactive)
REMARK    1  A    between atoms: O2_2  and  C11_11 
REMARK    2  A    between atoms: O4_4  and  C16_16 
REMARK    3  A    between atoms: C5_5  and  C9_9 


Number of Rotatable Bonds in Small Molecule =	3 torsions
Number of atoms in ligand:  21

Number of non-hydrogen atoms in ligand:  20

Number of vibrational degrees of freedom of ligand:  57


Number of torsional degrees of freedom = 3
Estimated loss of torsional free energy upon binding = +0.8949 kcal/mol


DPF> about 5.8319 0.2742 0.0648           # small molecule center

Small molecule center of rotation =	(+5.832, +0.274, +0.065)

DPF> tran0 random                         # initial coordinates/A or random

Initial translation =			(17.190, 44.367, 35.049) Angstroms
DPF> quaternion0 random                   # initial orientation

Each run will begin with a new, random initial orientation.
Initial quaternion,  (x,y,z,w) =	( -0.726, -0.639, 0.230, -0.106 ),
DPF> dihe0 random                         # initial dihedrals (relative) or random

DPF> torsdof 3                            # torsional degrees of freedom

Number of torsional degrees of freedom = 3
Free energy coefficient for torsional degrees of freedom = 0.2983, the factory default value.

Estimated loss of torsional free energy upon binding = +0.8949 kcal/mol

DPF> rmstol 2.0                           # cluster_tolerance/A

Maximum RMS tolerance for conformational cluster analysis = 2.00 Angstroms
DPF> extnrg 1000.0                        # external grid energy

External grid energy (beyond grid map walls) = 1000.00

DPF> e0max 0.0 10000                      # max initial energy; max number of retries

Using user-specified maximum number of retries for simanneal initialization, 10000 retries.
If the simanneal initial energy is greater than e0max, 0.000,
then a new, random initial state will be created.

DPF> ga_pop_size 150                      # number of individuals in population

A population of 150 individuals will be used
DPF> ga_num_evals 2500000                 # maximum number of energy evaluations

There will be at most 2500000 function evaluations used.
DPF> ga_num_generations 27000             # maximum number of generations

The GA will run for at most 27000 generations.
DPF> ga_elitism 1                         # number of top individuals to survive to next generation

The 1 best will be preserved each GA generation.
DPF> ga_mutation_rate 0.02                # rate of gene mutation

The mutation rate is 0.020000.
DPF> ga_crossover_rate 0.8                # rate of crossover

The crossover rate is 0.800000.
DPF> ga_window_size 10                    # 

The GA's selection window is 10 generations.
DPF> ga_cauchy_alpha 0.0                  # Alpha parameter of Cauchy distribution

The alpha parameter (for the Cauchy distribution) is being set to 0.000000.
DPF> ga_cauchy_beta 1.0                   # Beta parameter Cauchy distribution

The beta parameter (for the Cauchy distribution) is being set to 1.000000.
DPF> set_ga                               # set the above parameters for GA or LGA

DPF> sw_max_its 300                       # iterations of Solis & Wets local search

Solis & Wets algorithms will perform at most 300 iterations.
DPF> sw_max_succ 4                        # consecutive successes before changing rho

Solis & Wets algorithms expand rho every 4 in a row successes.
DPF> sw_max_fail 4                        # consecutive failures before changing rho

Solis & Wets algorithms contract rho every 4 in a row failures.
DPF> sw_rho 1.0                           # size of local search space to sample

rho is set to 1.000000.
DPF> sw_lb_rho 0.01                       # lower bound on rho

rho will never get smaller than 0.010000.
DPF> ls_search_freq 0.06                  # probability of performing local search on individual

Local search will be performed with frequency 0.060000.
DPF> set_psw1                             # set the above pseudo-Solis & Wets parameters

Creating a new Local Search object using the pseudo-Solis-Wets algorithm (pSW1) with the current settings.

DPF> unbound_model bound                  # state of unbound ligand

DPF> ga_run 100                           # do this many hybrid GA-LS runs

centering ligand on specified point: 5.832 0.274 0.065
Furthest true ligand atom from "about" center is 5.722 Angstroms (maxrad).
Number of requested GA dockings = 100 runs
Unbound model to be used is 'same as bound' [AutoDock 4.2 default].

	BEGINNING GENETIC ALGORITHM DOCKING 1 of 100
Run: 1 Seed: 21518308 840328504 [ Run 1 of 100 GA/GALS ]
Beginning LAMARCKIAN GENETIC ALGORITHM (LGA), with a maximum of 2500000 energy evaluations.

Final-Value: -10.172


	FINAL GENETIC ALGORITHM DOCKED STATE
	_______________________________________________


Detailed state:  trans 11.126 38.369 31.125 quatxyzw 0.308859 -0.222295 -0.714741 0.586803 center 5.832 0.274 0.065 ntor 3 49.5674 -13.9006 105.2278
State:	 11.126  38.369  31.125   0.381 -0.275 -0.883 108.139     49.57  -13.90  105.23

DOCKED: MODEL        1
DOCKED: USER    Run = 1
DOCKED: USER    DPF = 1UDW.dpf
DOCKED: USER  
DOCKED: USER    Estimated Free Energy of Binding    =   -8.83 kcal/mol  [=(1)+(2)+(3)-(4)]
DOCKED: USER    Estimated Inhibition Constant, Ki   =  334.96 nM (nanomolar)  [Temperature = 298.15 K]
DOCKED: USER    
DOCKED: USER    (1) Final Intermolecular Energy     =   -9.73 kcal/mol
DOCKED: USER        vdW + Hbond + desolv Energy     =   -9.00 kcal/mol
DOCKED: USER        Electrostatic Energy            =   -0.73 kcal/mol
DOCKED: USER    (2) Final Total Internal Energy     =   -0.44 kcal/mol
DOCKED: USER    (3) Torsional Free Energy           =   +0.89 kcal/mol
DOCKED: USER    (4) Unbound System's Energy  [=(2)] =   -0.44 kcal/mol
DOCKED: USER    
DOCKED: USER    
DOCKED: USER    NEWDPF move alpinetin_lig.pdbqt
DOCKED: USER    NEWDPF about 5.831900 0.274200 0.064800
DOCKED: USER    NEWDPF tran0 11.125540 38.369130 31.125321
DOCKED: USER    NEWDPF quaternion0 0.308859 -0.222295 -0.714741 0.586803
DOCKED: USER    NEWDPF axisangle0 0.381434 -0.274529 -0.882690 108.139128
DOCKED: USER    NEWDPF quat0 0.381434 -0.274529 -0.882690 108.139128
DOCKED: USER    NEWDPF dihe0 49.57 -13.90 105.23 
DOCKED: USER  keepresnum = 1 
DOCKED: USER  
DOCKED: REMARK  3 active torsions:
DOCKED: REMARK  status: ('A' for Active; 'I' for Inactive)
DOCKED: REMARK    1  A    between atoms: O2_2  and  C11_11 
DOCKED: REMARK    2  A    between atoms: O4_4  and  C16_16 
DOCKED: REMARK    3  A    between atoms: C5_5  and  C9_9 
DOCKED: USER                              x       y       z     vdW  Elec       q    Type
DOCKED: USER                           _______ _______ _______ _____ _____    ______ ____
DOCKED: ROOT
DOCKED: ATOM      1  O1          0      10.148  37.928  31.362 -0.72 -0.21    -0.340 OA
DOCKED: ATOM      2  O3          0      14.102  38.920  31.637 -1.07 -0.50    -0.292 OA
DOCKED: ATOM      3  C5          0      11.053  37.012  31.914 -0.31 +0.12    +0.169 C 
DOCKED: ATOM      4  C6          0      12.299  37.673  32.535 -0.30 +0.16    +0.121 C 
DOCKED: ATOM      5  C7          0      12.042  39.251  30.548 -0.27 +0.06    +0.077 A 
DOCKED: ATOM      6  C8          0      12.911  38.606  31.538 -0.28 +0.21    +0.167 C 
DOCKED: ATOM      7  C10         0      10.617  38.901  30.528 -0.33 +0.04    +0.089 A 
DOCKED: ATOM      8  C11         0      12.519  40.170  29.706 -0.26 +0.07    +0.087 A 
DOCKED: ATOM      9  C12         0       9.790  39.514  29.683 -0.36 +0.01    +0.074 A 
DOCKED: ATOM     10  C15         0      11.605  40.831  28.763 -0.43 -0.00    +0.074 A 
DOCKED: ATOM     11  C16         0      10.308  40.525  28.760 -0.54 -0.00    +0.071 A 
DOCKED: ENDROOT
DOCKED: BRANCH   3  12
DOCKED: ATOM     12  C9          0      10.384  36.099  32.896 -0.40 -0.02    -0.029 A 
DOCKED: ATOM     13  C14         0       9.591  36.657  33.995 -0.41 +0.01    +0.010 A 
DOCKED: ATOM     14  C18         0       8.999  35.845  34.869 -0.46 +0.00    +0.001 A 
DOCKED: ATOM     15  C19         0       9.139  34.394  34.730 -0.23 +0.00    +0.000 A 
DOCKED: ATOM     16  C17         0       9.860  33.886  33.731 -0.48 -0.00    +0.001 A 
DOCKED: ATOM     17  C13         0      10.513  34.779  32.771 -0.49 +0.00    +0.010 A 
DOCKED: ENDBRANCH   3  12
DOCKED: BRANCH   8  18
DOCKED: ATOM     18  O2          0      13.880  40.510  29.736 -0.40 -0.64    -0.355 OA
DOCKED: ATOM     19  C20         0      14.057  41.933  29.796 -0.26 +0.11    +0.210 C 
DOCKED: ENDBRANCH   8  18
DOCKED: BRANCH  11  20
DOCKED: ATOM     20  O4          0       9.450  41.160  27.871 -0.65 +0.04    -0.361 OA
DOCKED: ATOM     21  H34         0       9.903  41.951  27.486 -0.35 -0.17    +0.217 HD
DOCKED: ENDBRANCH  11  20
DOCKED: TORSDOF 3
DOCKED: TER
DOCKED: ENDMDL
________________________________________________________________________________


	BEGINNING GENETIC ALGORITHM DOCKING 2 of 100
Run: 2 Seed: 1908509964 1903606674 [ Run 2 of 100 GA/GALS ]
Beginning LAMARCKIAN GENETIC ALGORITHM (LGA), with a maximum of 2500000 energy evaluations.

Final-Value: -10.165


	FINAL GENETIC ALGORITHM DOCKED STATE
	_______________________________________________


Detailed state:  trans 11.064 38.425 30.999 quatxyzw 0.323631 -0.209694 -0.742305 0.547973 center 5.832 0.274 0.065 ntor 3 53.3617 -15.0649 85.9787
State:	 11.064  38.425  30.999   0.387 -0.251 -0.887 113.544     53.36  -15.06   85.98

DOCKED: MODEL        2
DOCKED: USER    Run = 2
DOCKED: USER    DPF = 1UDW.dpf
DOCKED: USER  
DOCKED: USER    Estimated Free Energy of Binding    =   -8.82 kcal/mol  [=(1)+(2)+(3)-(4)]
DOCKED: USER    Estimated Inhibition Constant, Ki   =  339.93 nM (nanomolar)  [Temperature = 298.15 K]
DOCKED: USER    
DOCKED: USER    (1) Final Intermolecular Energy     =   -9.72 kcal/mol
DOCKED: USER        vdW + Hbond + desolv Energy     =   -9.03 kcal/mol
DOCKED: USER        Electrostatic Energy            =   -0.69 kcal/mol
DOCKED: USER    (2) Final Total Internal Energy     =   -0.45 kcal/mol
DOCKED: USER    (3) Torsional Free Energy           =   +0.89 kcal/mol
DOCKED: USER    (4) Unbound System's Energy  [=(2)] =   -0.45 kcal/mol
DOCKED: USER    
DOCKED: USER    
DOCKED: USER    NEWDPF move alpinetin_lig.pdbqt
DOCKED: USER    NEWDPF about 5.831900 0.274200 0.064800
DOCKED: USER    NEWDPF tran0 11.064485 38.425214 30.999012
DOCKED: USER    NEWDPF quaternion0 0.323631 -0.209694 -0.742305 0.547973
DOCKED: USER    NEWDPF axisangle0 0.386889 -0.250681 -0.887398 113.543912
DOCKED: USER    NEWDPF quat0 0.386889 -0.250681 -0.887398 113.543912
DOCKED: USER    NEWDPF dihe0 53.36 -15.06 85.98 
DOCKED: USER  keepresnum = 1 
DOCKED: USER  
DOCKED: REMARK  3 active torsions:
DOCKED: REMARK  status: ('A' for Active; 'I' for Inactive)
DOCKED: REMARK    1  A    between atoms: O2_2  and  C11_11 
DOCKED: REMARK    2  A    between atoms: O4_4  and  C16_16 
DOCKED: REMARK    3  A    between atoms: C5_5  and  C9_9 
DOCKED: USER                              x       y       z     vdW  Elec       q    Type
DOCKED: USER                           _______ _______ _______ _____ _____    ______ ____
DOCKED: ROOT
DOCKED: ATOM      1  O1          0      10.137  37.890  31.240 -0.77 -0.20    -0.340 OA
DOCKED: ATOM      2  O3          0      13.968  39.282  31.507 -0.98 -0.49    -0.292 OA
DOCKED: ATOM      3  C5          0      11.129  37.077  31.802 -0.31 +0.12    +0.169 C 
DOCKED: ATOM      4  C6          0      12.299  37.868  32.418 -0.32 +0.16    +0.121 C 
DOCKED: ATOM      5  C7          0      11.888  39.389  30.413 -0.28 +0.05    +0.077 A 
DOCKED: ATOM      6  C8          0      12.815  38.847  31.410 -0.27 +0.20    +0.167 C 
DOCKED: ATOM      7  C10         0      10.506  38.896  30.395 -0.35 +0.04    +0.089 A 
DOCKED: ATOM      8  C11         0      12.270  40.343  29.561 -0.30 +0.05    +0.087 A 
DOCKED: ATOM      9  C12         0       9.622  39.412  29.543 -0.39 +0.02    +0.074 A 
DOCKED: ATOM     10  C15         0      11.295  40.897  28.610 -0.46 -0.01    +0.074 A 
DOCKED: ATOM     11  C16         0      10.036  40.460  28.609 -0.57 +0.00    +0.071 A 
DOCKED: ENDROOT
DOCKED: BRANCH   3  12
DOCKED: ATOM     12  C9          0      10.555  36.111  32.794 -0.39 -0.02    -0.029 A 
DOCKED: ATOM     13  C14         0      10.077  36.590  34.094 -0.40 +0.01    +0.010 A 
DOCKED: ATOM     14  C18         0       9.568  35.731  34.975 -0.43 +0.00    +0.001 A 
DOCKED: ATOM     15  C19         0       9.487  34.307  34.645 -0.43 +0.00    +0.000 A 
DOCKED: ATOM     16  C17         0       9.922  33.870  33.464 -0.44 -0.00    +0.001 A 
DOCKED: ATOM     17  C13         0      10.481  34.815  32.494 -0.49 -0.00    +0.010 A 
DOCKED: ENDBRANCH   3  12
DOCKED: BRANCH   8  18
DOCKED: ATOM     18  O2          0      13.589  40.821  29.589 -0.39 -0.47    -0.355 OA
DOCKED: ATOM     19  C20         0      13.620  42.249  29.722 -0.25 -0.00    +0.210 C 
DOCKED: ENDBRANCH   8  18
DOCKED: BRANCH  11  20
DOCKED: ATOM     20  O4          0       9.120  40.995  27.712 -0.48 -0.03    -0.361 OA
DOCKED: ATOM     21  H34         0       9.483  41.834  27.333 -0.31 -0.10    +0.217 HD
DOCKED: ENDBRANCH  11  20
DOCKED: TORSDOF 3
DOCKED: TER
DOCKED: ENDMDL
________________________________________________________________________________


	BEGINNING GENETIC ALGORITHM DOCKING 3 of 100
Run: 3 Seed: 1351151730 1363998018 [ Run 3 of 100 GA/GALS ]
Beginning LAMARCKIAN GENETIC ALGORITHM (LGA), with a maximum of 2500000 energy evaluations.

Final-Value: -10.186


	FINAL GENETIC ALGORITHM DOCKED STATE
	_______________________________________________


Detailed state:  trans 11.232 38.386 31.090 quatxyzw -0.307194 0.208819 0.730835 -0.572631 center 5.832 0.274 0.065 ntor 3 45.8767 -10.2672 87.0542
State:	 11.232  38.386  31.090  -0.375  0.255  0.891 -110.132     45.88  -10.27   87.05

DOCKED: MODEL        3
DOCKED: USER    Run = 3
DOCKED: USER    DPF = 1UDW.dpf
DOCKED: USER  
DOCKED: USER    Estimated Free Energy of Binding    =   -8.85 kcal/mol  [=(1)+(2)+(3)-(4)]
DOCKED: USER    Estimated Inhibition Constant, Ki   =  325.90 nM (nanomolar)  [Temperature = 298.15 K]
DOCKED: USER    
DOCKED: USER    (1) Final Intermolecular Energy     =   -9.74 kcal/mol
DOCKED: USER        vdW + Hbond + desolv Energy     =   -9.05 kcal/mol
DOCKED: USER        Electrostatic Energy            =   -0.70 kcal/mol
DOCKED: USER    (2) Final Total Internal Energy     =   -0.44 kcal/mol
DOCKED: USER    (3) Torsional Free Energy           =   +0.89 kcal/mol
DOCKED: USER    (4) Unbound System's Energy  [=(2)] =   -0.44 kcal/mol
DOCKED: USER    
DOCKED: USER    
DOCKED: USER    NEWDPF move alpinetin_lig.pdbqt
DOCKED: USER    NEWDPF about 5.831900 0.274200 0.064800
DOCKED: USER    NEWDPF tran0 11.231582 38.385518 31.089700
DOCKED: USER    NEWDPF quaternion0 -0.307194 0.208819 0.730835 -0.572631
DOCKED: USER    NEWDPF axisangle0 -0.374712 0.254716 0.891466 -110.132212
DOCKED: USER    NEWDPF quat0 -0.374712 0.254716 0.891466 -110.132212
DOCKED: USER    NEWDPF dihe0 45.88 -10.27 87.05 
DOCKED: USER  keepresnum = 1 
DOCKED: USER  
DOCKED: REMARK  3 active torsions:
DOCKED: REMARK  status: ('A' for Active; 'I' for Inactive)
DOCKED: REMARK    1  A    between atoms: O2_2  and  C11_11 
DOCKED: REMARK    2  A    between atoms: O4_4  and  C16_16 
DOCKED: REMARK    3  A    between atoms: C5_5  and  C9_9 
DOCKED: USER                              x       y       z     vdW  Elec       q    Type
DOCKED: USER                           _______ _______ _______ _____ _____    ______ ____
DOCKED: ROOT
DOCKED: ATOM      1  O1          0      10.277  37.895  31.320 -0.70 -0.21    -0.340 OA
DOCKED: ATOM      2  O3          0      14.181  39.064  31.605 -1.10 -0.51    -0.292 OA
DOCKED: ATOM      3  C5          0      11.225  37.012  31.851 -0.31 +0.12    +0.169 C 
DOCKED: ATOM      4  C6          0      12.440  37.718  32.483 -0.29 +0.16    +0.121 C 
DOCKED: ATOM      5  C7          0      12.104  39.320  30.528 -0.26 +0.06    +0.077 A 
DOCKED: ATOM      6  C8          0      13.005  38.697  31.502 -0.27 +0.21    +0.167 C 
DOCKED: ATOM      7  C10         0      10.697  38.905  30.504 -0.33 +0.04    +0.089 A 
DOCKED: ATOM      8  C11         0      12.535  40.277  29.703 -0.26 +0.07    +0.087 A 
DOCKED: ATOM      9  C12         0       9.839  39.494  29.673 -0.39 +0.01    +0.074 A 
DOCKED: ATOM     10  C15         0      11.588  40.913  28.776 -0.42 -0.01    +0.074 A 
DOCKED: ATOM     11  C16         0      10.306  40.547  28.770 -0.54 -0.00    +0.071 A 
DOCKED: ENDROOT
DOCKED: BRANCH   3  12
DOCKED: ATOM     12  C9          0      10.603  36.049  32.817 -0.40 -0.02    -0.029 A 
DOCKED: ATOM     13  C14         0      10.137  36.519  34.125 -0.40 +0.01    +0.010 A 
DOCKED: ATOM     14  C18         0       9.586  35.663  34.983 -0.43 +0.00    +0.001 A 
DOCKED: ATOM     15  C19         0       9.445  34.251  34.620 -0.39 +0.00    +0.000 A 
DOCKED: ATOM     16  C17         0       9.869  33.823  33.431 -0.43 -0.00    +0.001 A 
DOCKED: ATOM     17  C13         0      10.475  34.764  32.487 -0.47 -0.00    +0.010 A 
DOCKED: ENDBRANCH   3  12
DOCKED: BRANCH   8  18
DOCKED: ATOM     18  O2          0      13.878  40.680  29.736 -0.39 -0.58    -0.355 OA
DOCKED: ATOM     19  C20         0      13.990  42.110  29.738 -0.27 +0.07    +0.210 C 
DOCKED: ENDBRANCH   8  18
DOCKED: BRANCH  11  20
DOCKED: ATOM     20  O4          0       9.417  41.158  27.894 -0.63 +0.04    -0.361 OA
DOCKED: ATOM     21  H34         0       9.853  41.944  27.480 -0.36 -0.16    +0.217 HD
DOCKED: ENDBRANCH  11  20
DOCKED: TORSDOF 3
DOCKED: TER
DOCKED: ENDMDL
________________________________________________________________________________


	BEGINNING GENETIC ALGORITHM DOCKING 4 of 100
Run: 4 Seed: 137966789 683745949 [ Run 4 of 100 GA/GALS ]
Beginning LAMARCKIAN GENETIC ALGORITHM (LGA), with a maximum of 2500000 energy evaluations.

Final-Value: -10.192


	FINAL GENETIC ALGORITHM DOCKED STATE
	_______________________________________________


Detailed state:  trans 11.196 38.383 31.082 quatxyzw -0.308976 0.210116 0.726236 -0.577033 center 5.832 0.274 0.065 ntor 3 46.1515 -12.0976 93.0506
State:	 11.196  38.383  31.082  -0.378  0.257  0.889 -109.516     46.15  -12.10   93.05

DOCKED: MODEL        4
DOCKED: USER    Run = 4
DOCKED: USER    DPF = 1UDW.dpf
DOCKED: USER  
DOCKED: USER    Estimated Free Energy of Binding    =   -8.86 kcal/mol  [=(1)+(2)+(3)-(4)]
DOCKED: USER    Estimated Inhibition Constant, Ki   =  322.65 nM (nanomolar)  [Temperature = 298.15 K]
DOCKED: USER    
DOCKED: USER    (1) Final Intermolecular Energy     =   -9.75 kcal/mol
DOCKED: USER        vdW + Hbond + desolv Energy     =   -9.04 kcal/mol
DOCKED: USER        Electrostatic Energy            =   -0.71 kcal/mol
DOCKED: USER    (2) Final Total Internal Energy     =   -0.44 kcal/mol
DOCKED: USER    (3) Torsional Free Energy           =   +0.89 kcal/mol
DOCKED: USER    (4) Unbound System's Energy  [=(2)] =   -0.44 kcal/mol
DOCKED: USER    
DOCKED: USER    
DOCKED: USER    NEWDPF move alpinetin_lig.pdbqt
DOCKED: USER    NEWDPF about 5.831900 0.274200 0.064800
DOCKED: USER    NEWDPF tran0 11.196195 38.382738 31.081868
DOCKED: USER    NEWDPF quaternion0 -0.308976 0.210116 0.726236 -0.577033
DOCKED: USER    NEWDPF axisangle0 -0.378313 0.257268 0.889209 -109.515784
DOCKED: USER    NEWDPF quat0 -0.378313 0.257268 0.889209 -109.515784
DOCKED: USER    NEWDPF dihe0 46.15 -12.10 93.05 
DOCKED: USER  keepresnum = 1 
DOCKED: USER  
DOCKED: REMARK  3 active torsions:
DOCKED: REMARK  status: ('A' for Active; 'I' for Inactive)
DOCKED: REMARK    1  A    between atoms: O2_2  and  C11_11 
DOCKED: REMARK    2  A    between atoms: O4_4  and  C16_16 
DOCKED: REMARK    3  A    between atoms: C5_5  and  C9_9 
DOCKED: USER                              x       y       z     vdW  Elec       q    Type
DOCKED: USER                           _______ _______ _______ _____ _____    ______ ____
DOCKED: ROOT
DOCKED: ATOM      1  O1          0      10.235  37.904  31.309 -0.73 -0.20    -0.340 OA
DOCKED: ATOM      2  O3          0      14.150  39.029  31.612 -1.09 -0.51    -0.292 OA
DOCKED: ATOM      3  C5          0      11.169  37.011  31.848 -0.31 +0.12    +0.169 C 
DOCKED: ATOM      4  C6          0      12.389  37.705  32.484 -0.30 +0.16    +0.121 C 
DOCKED: ATOM      5  C7          0      12.083  39.305  30.522 -0.27 +0.06    +0.077 A 
DOCKED: ATOM      6  C8          0      12.971  38.675  31.504 -0.28 +0.21    +0.167 C 
DOCKED: ATOM      7  C10         0      10.671  38.906  30.491 -0.33 +0.04    +0.089 A 
DOCKED: ATOM      8  C11         0      12.529  40.254  29.697 -0.26 +0.07    +0.087 A 
DOCKED: ATOM      9  C12         0       9.825  39.503  29.654 -0.39 +0.01    +0.074 A 
DOCKED: ATOM     10  C15         0      11.595  40.898  28.762 -0.42 -0.01    +0.074 A 
DOCKED: ATOM     11  C16         0      10.310  40.547  28.750 -0.54 -0.00    +0.071 A 
DOCKED: ENDROOT
DOCKED: BRANCH   3  12
DOCKED: ATOM     12  C9          0      10.530  36.059  32.813 -0.40 -0.02    -0.029 A 
DOCKED: ATOM     13  C14         0       9.944  36.560  34.059 -0.41 +0.01    +0.010 A 
DOCKED: ATOM     14  C18         0       9.378  35.714  34.917 -0.45 +0.00    +0.001 A 
DOCKED: ATOM     15  C19         0       9.341  34.281  34.615 -0.30 +0.00    +0.000 A 
DOCKED: ATOM     16  C17         0       9.874  33.825  33.482 -0.45 -0.00    +0.001 A 
DOCKED: ATOM     17  C13         0      10.497  34.756  32.538 -0.47 -0.00    +0.010 A 
DOCKED: ENDBRANCH   3  12
DOCKED: BRANCH   8  18
DOCKED: ATOM     18  O2          0      13.877  40.642  29.737 -0.40 -0.59    -0.355 OA
DOCKED: ATOM     19  C20         0      14.006  42.070  29.741 -0.27 +0.08    +0.210 C 
DOCKED: ENDBRANCH   8  18
DOCKED: BRANCH  11  20
DOCKED: ATOM     20  O4          0       9.433  41.167  27.868 -0.64 +0.04    -0.361 OA
DOCKED: ATOM     21  H34         0       9.870  41.963  27.475 -0.36 -0.17    +0.217 HD
DOCKED: ENDBRANCH  11  20
DOCKED: TORSDOF 3
DOCKED: TER
DOCKED: ENDMDL
________________________________________________________________________________


	BEGINNING GENETIC ALGORITHM DOCKING 5 of 100
Run: 5 Seed: 830143824 663037302 [ Run 5 of 100 GA/GALS ]
Beginning LAMARCKIAN GENETIC ALGORITHM (LGA), with a maximum of 2500000 energy evaluations.

Final-Value: -10.188


	FINAL GENETIC ALGORITHM DOCKED STATE
	_______________________________________________


Detailed state:  trans 11.205 38.357 31.093 quatxyzw -0.306190 0.212304 0.724059 -0.580442 center 5.832 0.274 0.065 ntor 3 46.4228 -10.9980 93.7011
State:	 11.205  38.357  31.093  -0.376  0.261  0.889 -109.037     46.42  -11.00   93.70

DOCKED: MODEL        5
DOCKED: USER    Run = 5
DOCKED: USER    DPF = 1UDW.dpf
DOCKED: USER  
DOCKED: USER    Estimated Free Energy of Binding    =   -8.85 kcal/mol  [=(1)+(2)+(3)-(4)]
DOCKED: USER    Estimated Inhibition Constant, Ki   =  324.74 nM (nanomolar)  [Temperature = 298.15 K]
DOCKED: USER    
DOCKED: USER    (1) Final Intermolecular Energy     =   -9.75 kcal/mol
DOCKED: USER        vdW + Hbond + desolv Energy     =   -9.03 kcal/mol
DOCKED: USER        Electrostatic Energy            =   -0.71 kcal/mol
DOCKED: USER    (2) Final Total Internal Energy     =   -0.44 kcal/mol
DOCKED: USER    (3) Torsional Free Energy           =   +0.89 kcal/mol
DOCKED: USER    (4) Unbound System's Energy  [=(2)] =   -0.44 kcal/mol
DOCKED: USER    
DOCKED: USER    
DOCKED: USER    NEWDPF move alpinetin_lig.pdbqt
DOCKED: USER    NEWDPF about 5.831900 0.274200 0.064800
DOCKED: USER    NEWDPF tran0 11.205241 38.356558 31.092505
DOCKED: USER    NEWDPF quaternion0 -0.306190 0.212304 0.724059 -0.580442
DOCKED: USER    NEWDPF axisangle0 -0.376015 0.260720 0.889178 -109.036660
DOCKED: USER    NEWDPF quat0 -0.376015 0.260720 0.889178 -109.036660
DOCKED: USER    NEWDPF dihe0 46.42 -11.00 93.70 
DOCKED: USER  keepresnum = 1 
DOCKED: USER  
DOCKED: REMARK  3 active torsions:
DOCKED: REMARK  status: ('A' for Active; 'I' for Inactive)
DOCKED: REMARK    1  A    between atoms: O2_2  and  C11_11 
DOCKED: REMARK    2  A    between atoms: O4_4  and  C16_16 
DOCKED: REMARK    3  A    between atoms: C5_5  and  C9_9 
DOCKED: USER                              x       y       z     vdW  Elec       q    Type
DOCKED: USER                           _______ _______ _______ _____ _____    ______ ____
DOCKED: ROOT
DOCKED: ATOM      1  O1          0      10.240  37.888  31.322 -0.73 -0.21    -0.340 OA
DOCKED: ATOM      2  O3          0      14.167  38.972  31.612 -1.11 -0.50    -0.292 OA
DOCKED: ATOM      3  C5          0      11.167  36.985  31.857 -0.31 +0.12    +0.169 C 
DOCKED: ATOM      4  C6          0      12.397  37.665  32.489 -0.30 +0.16    +0.121 C 
DOCKED: ATOM      5  C7          0      12.099  39.271  30.531 -0.27 +0.06    +0.077 A 
DOCKED: ATOM      6  C8          0      12.984  38.630  31.508 -0.28 +0.21    +0.167 C 
DOCKED: ATOM      7  C10         0      10.683  38.886  30.505 -0.33 +0.04    +0.089 A 
DOCKED: ATOM      8  C11         0      12.552  40.216  29.705 -0.25 +0.07    +0.087 A 
DOCKED: ATOM      9  C12         0       9.840  39.493  29.671 -0.40 +0.01    +0.074 A 
DOCKED: ATOM     10  C15         0      11.621  40.871  28.774 -0.42 -0.01    +0.074 A 
DOCKED: ATOM     11  C16         0      10.332  40.533  28.766 -0.53 -0.00    +0.071 A 
DOCKED: ENDROOT
DOCKED: BRANCH   3  12
DOCKED: ATOM     12  C9          0      10.523  36.038  32.823 -0.40 -0.02    -0.029 A 
DOCKED: ATOM     13  C14         0       9.934  36.545  34.066 -0.41 +0.01    +0.010 A 
DOCKED: ATOM     14  C18         0       9.363  35.703  34.925 -0.45 +0.00    +0.001 A 
DOCKED: ATOM     15  C19         0       9.323  34.269  34.627 -0.28 +0.00    +0.000 A 
DOCKED: ATOM     16  C17         0       9.858  33.808  33.498 -0.45 -0.00    +0.001 A 
DOCKED: ATOM     17  C13         0      10.487  34.734  32.553 -0.47 -0.00    +0.010 A 
DOCKED: ENDBRANCH   3  12
DOCKED: BRANCH   8  18
DOCKED: ATOM     18  O2          0      13.904  40.590  29.740 -0.39 -0.62    -0.355 OA
DOCKED: ATOM     19  C20         0      14.047  42.018  29.752 -0.27 +0.09    +0.210 C 
DOCKED: ENDBRANCH   8  18
DOCKED: BRANCH  11  20
DOCKED: ATOM     20  O4          0       9.458  41.162  27.888 -0.65 +0.04    -0.361 OA
DOCKED: ATOM     21  H34         0       9.907  41.944  27.482 -0.35 -0.17    +0.217 HD
DOCKED: ENDBRANCH  11  20
DOCKED: TORSDOF 3
DOCKED: TER
DOCKED: ENDMDL
________________________________________________________________________________


	BEGINNING GENETIC ALGORITHM DOCKING 6 of 100
Run: 6 Seed: 1328673366 1770828621 [ Run 6 of 100 GA/GALS ]
Beginning LAMARCKIAN GENETIC ALGORITHM (LGA), with a maximum of 2500000 energy evaluations.

Final-Value: -10.175


	FINAL GENETIC ALGORITHM DOCKED STATE
	_______________________________________________


Detailed state:  trans 11.070 38.439 30.965 quatxyzw 0.314237 -0.211312 -0.741799 0.553476 center 5.832 0.274 0.065 ntor 3 54.8985 -18.6533 88.0450
State:	 11.070  38.439  30.965   0.377 -0.254 -0.891 112.788     54.90  -18.65   88.04

DOCKED: MODEL        6
DOCKED: USER    Run = 6
DOCKED: USER    DPF = 1UDW.dpf
DOCKED: USER  
DOCKED: USER    Estimated Free Energy of Binding    =   -8.83 kcal/mol  [=(1)+(2)+(3)-(4)]
DOCKED: USER    Estimated Inhibition Constant, Ki   =  334.86 nM (nanomolar)  [Temperature = 298.15 K]
DOCKED: USER    
DOCKED: USER    (1) Final Intermolecular Energy     =   -9.73 kcal/mol
DOCKED: USER        vdW + Hbond + desolv Energy     =   -9.02 kcal/mol
DOCKED: USER        Electrostatic Energy            =   -0.71 kcal/mol
DOCKED: USER    (2) Final Total Internal Energy     =   -0.45 kcal/mol
DOCKED: USER    (3) Torsional Free Energy           =   +0.89 kcal/mol
DOCKED: USER    (4) Unbound System's Energy  [=(2)] =   -0.45 kcal/mol
DOCKED: USER    
DOCKED: USER    
DOCKED: USER    NEWDPF move alpinetin_lig.pdbqt
DOCKED: USER    NEWDPF about 5.831900 0.274200 0.064800
DOCKED: USER    NEWDPF tran0 11.069593 38.439258 30.965158
DOCKED: USER    NEWDPF quaternion0 0.314237 -0.211312 -0.741799 0.553476
DOCKED: USER    NEWDPF axisangle0 0.377297 -0.253717 -0.890660 112.788381
DOCKED: USER    NEWDPF quat0 0.377297 -0.253717 -0.890660 112.788381
DOCKED: USER    NEWDPF dihe0 54.90 -18.65 88.04 
DOCKED: USER  keepresnum = 1 
DOCKED: USER  
DOCKED: REMARK  3 active torsions:
DOCKED: REMARK  status: ('A' for Active; 'I' for Inactive)
DOCKED: REMARK    1  A    between atoms: O2_2  and  C11_11 
DOCKED: REMARK    2  A    between atoms: O4_4  and  C16_16 
DOCKED: REMARK    3  A    between atoms: C5_5  and  C9_9 
DOCKED: USER                              x       y       z     vdW  Elec       q    Type
DOCKED: USER                           _______ _______ _______ _____ _____    ______ ____
DOCKED: ROOT
DOCKED: ATOM      1  O1          0      10.138  37.914  31.212 -0.76 -0.20    -0.340 OA
DOCKED: ATOM      2  O3          0      13.991  39.251  31.445 -1.00 -0.48    -0.292 OA
DOCKED: ATOM      3  C5          0      11.126  37.081  31.753 -0.31 +0.11    +0.169 C 
DOCKED: ATOM      4  C6          0      12.315  37.849  32.361 -0.33 +0.15    +0.121 C 
DOCKED: ATOM      5  C7          0      11.898  39.399  30.379 -0.28 +0.05    +0.077 A 
DOCKED: ATOM      6  C8          0      12.831  38.833  31.358 -0.28 +0.20    +0.167 C 
DOCKED: ATOM      7  C10         0      10.510  38.924  30.374 -0.35 +0.04    +0.089 A 
DOCKED: ATOM      8  C11         0      12.282  40.357  29.533 -0.30 +0.05    +0.087 A 
DOCKED: ATOM      9  C12         0       9.622  39.462  29.539 -0.37 +0.02    +0.074 A 
DOCKED: ATOM     10  C15         0      11.303  40.935  28.601 -0.45 -0.02    +0.074 A 
DOCKED: ATOM     11  C16         0      10.038  40.515  28.612 -0.57 -0.00    +0.071 A 
DOCKED: ENDROOT
DOCKED: BRANCH   3  12
DOCKED: ATOM     12  C9          0      10.552  36.112  32.741 -0.40 -0.02    -0.029 A 
DOCKED: ATOM     13  C14         0      10.055  36.590  34.034 -0.40 +0.01    +0.010 A 
DOCKED: ATOM     14  C18         0       9.547  35.728  34.913 -0.44 +0.00    +0.001 A 
DOCKED: ATOM     15  C19         0       9.483  34.302  34.586 -0.43 +0.00    +0.000 A 
DOCKED: ATOM     16  C17         0       9.934  33.866  33.410 -0.42 -0.00    +0.001 A 
DOCKED: ATOM     17  C13         0      10.494  34.814  32.444 -0.48 -0.00    +0.010 A 
DOCKED: ENDBRANCH   3  12
DOCKED: BRANCH   8  18
DOCKED: ATOM     18  O2          0      13.608  40.816  29.549 -0.37 -0.49    -0.355 OA
DOCKED: ATOM     19  C20         0      13.662  42.238  29.733 -0.26 +0.00    +0.210 C 
DOCKED: ENDBRANCH   8  18
DOCKED: BRANCH  11  20
DOCKED: ATOM     20  O4          0       9.118  41.072  27.733 -0.49 -0.01    -0.361 OA
DOCKED: ATOM     21  H34         0       9.463  41.939  27.403 -0.34 -0.11    +0.217 HD
DOCKED: ENDBRANCH  11  20
DOCKED: TORSDOF 3
DOCKED: TER
DOCKED: ENDMDL
________________________________________________________________________________


	BEGINNING GENETIC ALGORITHM DOCKING 7 of 100
Run: 7 Seed: 1650896573 1676456840 [ Run 7 of 100 GA/GALS ]
Beginning LAMARCKIAN GENETIC ALGORITHM (LGA), with a maximum of 2500000 energy evaluations.

Final-Value: -10.173


	FINAL GENETIC ALGORITHM DOCKED STATE
	_______________________________________________


Detailed state:  trans 11.191 38.365 31.068 quatxyzw 0.308213 -0.205178 -0.731908 0.572029 center 5.832 0.274 0.065 ntor 3 44.9776 -11.8010 98.1109
State:	 11.191  38.365  31.068   0.376 -0.250 -0.892 110.216     44.98  -11.80   98.11

DOCKED: MODEL        7
DOCKED: USER    Run = 7
DOCKED: USER    DPF = 1UDW.dpf
DOCKED: USER  
DOCKED: USER    Estimated Free Energy of Binding    =   -8.84 kcal/mol  [=(1)+(2)+(3)-(4)]
DOCKED: USER    Estimated Inhibition Constant, Ki   =  332.94 nM (nanomolar)  [Temperature = 298.15 K]
DOCKED: USER    
DOCKED: USER    (1) Final Intermolecular Energy     =   -9.73 kcal/mol
DOCKED: USER        vdW + Hbond + desolv Energy     =   -9.03 kcal/mol
DOCKED: USER        Electrostatic Energy            =   -0.70 kcal/mol
DOCKED: USER    (2) Final Total Internal Energy     =   -0.44 kcal/mol
DOCKED: USER    (3) Torsional Free Energy           =   +0.89 kcal/mol
DOCKED: USER    (4) Unbound System's Energy  [=(2)] =   -0.44 kcal/mol
DOCKED: USER    
DOCKED: USER    
DOCKED: USER    NEWDPF move alpinetin_lig.pdbqt
DOCKED: USER    NEWDPF about 5.831900 0.274200 0.064800
DOCKED: USER    NEWDPF tran0 11.191439 38.364584 31.068325
DOCKED: USER    NEWDPF quaternion0 0.308213 -0.205178 -0.731908 0.572029
DOCKED: USER    NEWDPF axisangle0 0.375763 -0.250146 -0.892317 110.216352
DOCKED: USER    NEWDPF quat0 0.375763 -0.250146 -0.892317 110.216352
DOCKED: USER    NEWDPF dihe0 44.98 -11.80 98.11 
DOCKED: USER  keepresnum = 1 
DOCKED: USER  
DOCKED: REMARK  3 active torsions:
DOCKED: REMARK  status: ('A' for Active; 'I' for Inactive)
DOCKED: REMARK    1  A    between atoms: O2_2  and  C11_11 
DOCKED: REMARK    2  A    between atoms: O4_4  and  C16_16 
DOCKED: REMARK    3  A    between atoms: C5_5  and  C9_9 
DOCKED: USER                              x       y       z     vdW  Elec       q    Type
DOCKED: USER                           _______ _______ _______ _____ _____    ______ ____
DOCKED: ROOT
DOCKED: ATOM      1  O1          0      10.238  37.869  31.292 -0.75 -0.20    -0.340 OA
DOCKED: ATOM      2  O3          0      14.135  39.055  31.600 -1.08 -0.50    -0.292 OA
DOCKED: ATOM      3  C5          0      11.188  36.987  31.824 -0.31 +0.12    +0.169 C 
DOCKED: ATOM      4  C6          0      12.397  37.697  32.464 -0.31 +0.16    +0.121 C 
DOCKED: ATOM      5  C7          0      12.062  39.306  30.515 -0.27 +0.06    +0.077 A 
DOCKED: ATOM      6  C8          0      12.961  38.683  31.491 -0.28 +0.21    +0.167 C 
DOCKED: ATOM      7  C10         0      10.657  38.884  30.482 -0.33 +0.04    +0.089 A 
DOCKED: ATOM      8  C11         0      12.492  40.268  29.696 -0.28 +0.06    +0.087 A 
DOCKED: ATOM      9  C12         0       9.801  39.473  29.650 -0.39 +0.01    +0.074 A 
DOCKED: ATOM     10  C15         0      11.546  40.903  28.767 -0.43 -0.01    +0.074 A 
DOCKED: ATOM     11  C16         0      10.267  40.531  28.753 -0.54 -0.00    +0.071 A 
DOCKED: ENDROOT
DOCKED: BRANCH   3  12
DOCKED: ATOM     12  C9          0      10.566  36.018  32.783 -0.40 -0.02    -0.029 A 
DOCKED: ATOM     13  C14         0       9.875  36.509  33.979 -0.41 +0.01    +0.010 A 
DOCKED: ATOM     14  C18         0       9.324  35.646  34.831 -0.45 +0.00    +0.001 A 
DOCKED: ATOM     15  C19         0       9.408  34.207  34.573 -0.33 +0.00    +0.000 A 
DOCKED: ATOM     16  C17         0      10.036  33.760  33.486 -0.39 -0.00    +0.001 A 
DOCKED: ATOM     17  C13         0      10.642  34.708  32.548 -0.44 -0.00    +0.010 A 
DOCKED: ENDBRANCH   3  12
DOCKED: BRANCH   8  18
DOCKED: ATOM     18  O2          0      13.833  40.677  29.737 -0.41 -0.56    -0.355 OA
DOCKED: ATOM     19  C20         0      13.939  42.108  29.725 -0.27 +0.06    +0.210 C 
DOCKED: ENDBRANCH   8  18
DOCKED: BRANCH  11  20
DOCKED: ATOM     20  O4          0       9.379  41.142  27.876 -0.62 +0.03    -0.361 OA
DOCKED: ATOM     21  H34         0       9.804  41.946  27.486 -0.35 -0.16    +0.217 HD
DOCKED: ENDBRANCH  11  20
DOCKED: TORSDOF 3
DOCKED: TER
DOCKED: ENDMDL
________________________________________________________________________________


	BEGINNING GENETIC ALGORITHM DOCKING 8 of 100
Run: 8 Seed: 920555272 550985177 [ Run 8 of 100 GA/GALS ]
Beginning LAMARCKIAN GENETIC ALGORITHM (LGA), with a maximum of 2500000 energy evaluations.

Final-Value: -10.167


	FINAL GENETIC ALGORITHM DOCKED STATE
	_______________________________________________


Detailed state:  trans 11.088 38.429 30.967 quatxyzw -0.314207 0.210083 0.743776 -0.551304 center 5.832 0.274 0.065 ntor 3 54.1814 -16.1813 81.0547
State:	 11.088  38.429  30.967  -0.377  0.252  0.891 -113.087     54.18  -16.18   81.05

DOCKED: MODEL        8
DOCKED: USER    Run = 8
DOCKED: USER    DPF = 1UDW.dpf
DOCKED: USER  
DOCKED: USER    Estimated Free Energy of Binding    =   -8.83 kcal/mol  [=(1)+(2)+(3)-(4)]
DOCKED: USER    Estimated Inhibition Constant, Ki   =  338.71 nM (nanomolar)  [Temperature = 298.15 K]
DOCKED: USER    
DOCKED: USER    (1) Final Intermolecular Energy     =   -9.72 kcal/mol
DOCKED: USER        vdW + Hbond + desolv Energy     =   -9.02 kcal/mol
DOCKED: USER        Electrostatic Energy            =   -0.70 kcal/mol
DOCKED: USER    (2) Final Total Internal Energy     =   -0.45 kcal/mol
DOCKED: USER    (3) Torsional Free Energy           =   +0.89 kcal/mol
DOCKED: USER    (4) Unbound System's Energy  [=(2)] =   -0.45 kcal/mol
DOCKED: USER    
DOCKED: USER    
DOCKED: USER    NEWDPF move alpinetin_lig.pdbqt
DOCKED: USER    NEWDPF about 5.831900 0.274200 0.064800
DOCKED: USER    NEWDPF tran0 11.087745 38.429010 30.967321
DOCKED: USER    NEWDPF quaternion0 -0.314207 0.210083 0.743776 -0.551304
DOCKED: USER    NEWDPF axisangle0 -0.376610 0.251806 0.891492 -113.086926
DOCKED: USER    NEWDPF quat0 -0.376610 0.251806 0.891492 -113.086926
DOCKED: USER    NEWDPF dihe0 54.18 -16.18 81.05 
DOCKED: USER  keepresnum = 1 
DOCKED: USER  
DOCKED: REMARK  3 active torsions:
DOCKED: REMARK  status: ('A' for Active; 'I' for Inactive)
DOCKED: REMARK    1  A    between atoms: O2_2  and  C11_11 
DOCKED: REMARK    2  A    between atoms: O4_4  and  C16_16 
DOCKED: REMARK    3  A    between atoms: C5_5  and  C9_9 
DOCKED: USER                              x       y       z     vdW  Elec       q    Type
DOCKED: USER                           _______ _______ _______ _____ _____    ______ ____
DOCKED: ROOT
DOCKED: ATOM      1  O1          0      10.160  37.897  31.215 -0.76 -0.20    -0.340 OA
DOCKED: ATOM      2  O3          0      14.005  39.258  31.446 -1.01 -0.48    -0.292 OA
DOCKED: ATOM      3  C5          0      11.153  37.070  31.753 -0.31 +0.12    +0.169 C 
DOCKED: ATOM      4  C6          0      12.338  37.845  32.362 -0.33 +0.15    +0.121 C 
DOCKED: ATOM      5  C7          0      11.910  39.394  30.382 -0.28 +0.05    +0.077 A 
DOCKED: ATOM      6  C8          0      12.847  38.833  31.359 -0.28 +0.20    +0.167 C 
DOCKED: ATOM      7  C10         0      10.524  38.911  30.377 -0.35 +0.04    +0.089 A 
DOCKED: ATOM      8  C11         0      12.287  40.356  29.537 -0.30 +0.05    +0.087 A 
DOCKED: ATOM      9  C12         0       9.633  39.444  29.544 -0.38 +0.02    +0.074 A 
DOCKED: ATOM     10  C15         0      11.304  40.929  28.607 -0.45 -0.02    +0.074 A 
DOCKED: ATOM     11  C16         0      10.042  40.502  28.618 -0.57 -0.00    +0.071 A 
DOCKED: ENDROOT
DOCKED: BRANCH   3  12
DOCKED: ATOM     12  C9          0      10.586  36.096  32.740 -0.40 -0.02    -0.029 A 
DOCKED: ATOM     13  C14         0      10.229  36.543  34.090 -0.40 +0.01    +0.010 A 
DOCKED: ATOM     14  C18         0       9.727  35.676  34.968 -0.43 +0.00    +0.001 A 
DOCKED: ATOM     15  C19         0       9.530  34.277  34.583 -0.42 +0.00    +0.000 A 
DOCKED: ATOM     16  C17         0       9.853  33.870  33.357 -0.42 -0.00    +0.001 A 
DOCKED: ATOM     17  C13         0      10.407  34.823  32.391 -0.49 -0.00    +0.010 A 
DOCKED: ENDBRANCH   3  12
DOCKED: BRANCH   8  18
DOCKED: ATOM     18  O2          0      13.610  40.824  29.552 -0.37 -0.49    -0.355 OA
DOCKED: ATOM     19  C20         0      13.655  42.247  29.721 -0.26 +0.00    +0.210 C 
DOCKED: ENDBRANCH   8  18
DOCKED: BRANCH  11  20
DOCKED: ATOM     20  O4          0       9.117  41.054  27.740 -0.50 -0.02    -0.361 OA
DOCKED: ATOM     21  H34         0       9.474  41.904  27.380 -0.33 -0.11    +0.217 HD
DOCKED: ENDBRANCH  11  20
DOCKED: TORSDOF 3
DOCKED: TER
DOCKED: ENDMDL
________________________________________________________________________________


	BEGINNING GENETIC ALGORITHM DOCKING 9 of 100
Run: 9 Seed: 354182343 1421215832 [ Run 9 of 100 GA/GALS ]
Beginning LAMARCKIAN GENETIC ALGORITHM (LGA), with a maximum of 2500000 energy evaluations.

Final-Value: -10.169


	FINAL GENETIC ALGORITHM DOCKED STATE
	_______________________________________________


Detailed state:  trans 11.072 38.456 30.974 quatxyzw -0.312642 0.213290 0.741224 -0.554391 center 5.832 0.274 0.065 ntor 3 52.9183 -16.2260 93.3582
State:	 11.072  38.456  30.974  -0.376  0.256  0.891 -112.662     52.92  -16.23   93.36

DOCKED: MODEL        9
DOCKED: USER    Run = 9
DOCKED: USER    DPF = 1UDW.dpf
DOCKED: USER  
DOCKED: USER    Estimated Free Energy of Binding    =   -8.83 kcal/mol  [=(1)+(2)+(3)-(4)]
DOCKED: USER    Estimated Inhibition Constant, Ki   =  337.30 nM (nanomolar)  [Temperature = 298.15 K]
DOCKED: USER    
DOCKED: USER    (1) Final Intermolecular Energy     =   -9.72 kcal/mol
DOCKED: USER        vdW + Hbond + desolv Energy     =   -9.01 kcal/mol
DOCKED: USER        Electrostatic Energy            =   -0.71 kcal/mol
DOCKED: USER    (2) Final Total Internal Energy     =   -0.44 kcal/mol
DOCKED: USER    (3) Torsional Free Energy           =   +0.89 kcal/mol
DOCKED: USER    (4) Unbound System's Energy  [=(2)] =   -0.44 kcal/mol
DOCKED: USER    
DOCKED: USER    
DOCKED: USER    NEWDPF move alpinetin_lig.pdbqt
DOCKED: USER    NEWDPF about 5.831900 0.274200 0.064800
DOCKED: USER    NEWDPF tran0 11.071999 38.456311 30.973983
DOCKED: USER    NEWDPF quaternion0 -0.312642 0.213290 0.741224 -0.554391
DOCKED: USER    NEWDPF axisangle0 -0.375656 0.256279 0.890620 -112.662489
DOCKED: USER    NEWDPF quat0 -0.375656 0.256279 0.890620 -112.662489
DOCKED: USER    NEWDPF dihe0 52.92 -16.23 93.36 
DOCKED: USER  keepresnum = 1 
DOCKED: USER  
DOCKED: REMARK  3 active torsions:
DOCKED: REMARK  status: ('A' for Active; 'I' for Inactive)
DOCKED: REMARK    1  A    between atoms: O2_2  and  C11_11 
DOCKED: REMARK    2  A    between atoms: O4_4  and  C16_16 
DOCKED: REMARK    3  A    between atoms: C5_5  and  C9_9 
DOCKED: USER                              x       y       z     vdW  Elec       q    Type
DOCKED: USER                           _______ _______ _______ _____ _____    ______ ____
DOCKED: ROOT
DOCKED: ATOM      1  O1          0      10.139  37.935  31.225 -0.75 -0.20    -0.340 OA
DOCKED: ATOM      2  O3          0      13.998  39.257  31.442 -1.01 -0.48    -0.292 OA
DOCKED: ATOM      3  C5          0      11.126  37.099  31.762 -0.31 +0.12    +0.169 C 
DOCKED: ATOM      4  C6          0      12.320  37.863  32.366 -0.33 +0.15    +0.121 C 
DOCKED: ATOM      5  C7          0      11.902  39.412  30.384 -0.28 +0.05    +0.077 A 
DOCKED: ATOM      6  C8          0      12.837  38.843  31.360 -0.28 +0.20    +0.167 C 
DOCKED: ATOM      7  C10         0      10.512  38.943  30.384 -0.35 +0.03    +0.089 A 
DOCKED: ATOM      8  C11         0      12.287  40.368  29.536 -0.30 +0.05    +0.087 A 
DOCKED: ATOM      9  C12         0       9.623  39.483  29.552 -0.35 +0.01    +0.074 A 
DOCKED: ATOM     10  C15         0      11.306  40.949  28.607 -0.45 -0.02    +0.074 A 
DOCKED: ATOM     11  C16         0      10.040  40.534  28.623 -0.56 -0.00    +0.071 A 
DOCKED: ENDROOT
DOCKED: BRANCH   3  12
DOCKED: ATOM     12  C9          0      10.552  36.132  32.753 -0.39 -0.02    -0.029 A 
DOCKED: ATOM     13  C14         0       9.956  36.625  33.999 -0.40 +0.01    +0.010 A 
DOCKED: ATOM     14  C18         0       9.448  35.766  34.880 -0.44 +0.00    +0.001 A 
DOCKED: ATOM     15  C19         0       9.483  34.328  34.604 -0.43 +0.00    +0.000 A 
DOCKED: ATOM     16  C17         0      10.024  33.879  33.472 -0.43 -0.00    +0.001 A 
DOCKED: ATOM     17  C13         0      10.584  34.824  32.503 -0.48 -0.00    +0.010 A 
DOCKED: ENDBRANCH   3  12
DOCKED: BRANCH   8  18
DOCKED: ATOM     18  O2          0      13.614  40.822  29.546 -0.36 -0.49    -0.355 OA
DOCKED: ATOM     19  C20         0      13.673  42.249  29.683 -0.25 +0.00    +0.210 C 
DOCKED: ENDBRANCH   8  18
DOCKED: BRANCH  11  20
DOCKED: ATOM     20  O4          0       9.119  41.094  27.747 -0.50 -0.01    -0.361 OA
DOCKED: ATOM     21  H34         0       9.482  41.940  27.384 -0.35 -0.11    +0.217 HD
DOCKED: ENDBRANCH  11  20
DOCKED: TORSDOF 3
DOCKED: TER
DOCKED: ENDMDL
________________________________________________________________________________


	BEGINNING GENETIC ALGORITHM DOCKING 10 of 100
Run: 10 Seed: 673744861 1991108264 [ Run 10 of 100 GA/GALS ]
Beginning LAMARCKIAN GENETIC ALGORITHM (LGA), with a maximum of 2500000 energy evaluations.

Final-Value: -10.179


	FINAL GENETIC ALGORITHM DOCKED STATE
	_______________________________________________


Detailed state:  trans 11.248 38.438 31.058 quatxyzw 0.309911 -0.202980 -0.733613 0.569707 center 5.832 0.274 0.065 ntor 3 45.4879 -11.3213 83.0519
State:	 11.248  38.438  31.058   0.377 -0.247 -0.893 110.540     45.49  -11.32   83.05

DOCKED: MODEL       10
DOCKED: USER    Run = 10
DOCKED: USER    DPF = 1UDW.dpf
DOCKED: USER  
DOCKED: USER    Estimated Free Energy of Binding    =   -8.84 kcal/mol  [=(1)+(2)+(3)-(4)]
DOCKED: USER    Estimated Inhibition Constant, Ki   =  329.57 nM (nanomolar)  [Temperature = 298.15 K]
DOCKED: USER    
DOCKED: USER    (1) Final Intermolecular Energy     =   -9.74 kcal/mol
DOCKED: USER        vdW + Hbond + desolv Energy     =   -9.04 kcal/mol
DOCKED: USER        Electrostatic Energy            =   -0.70 kcal/mol
DOCKED: USER    (2) Final Total Internal Energy     =   -0.44 kcal/mol
DOCKED: USER    (3) Torsional Free Energy           =   +0.89 kcal/mol
DOCKED: USER    (4) Unbound System's Energy  [=(2)] =   -0.44 kcal/mol
DOCKED: USER    
DOCKED: USER    
DOCKED: USER    NEWDPF move alpinetin_lig.pdbqt
DOCKED: USER    NEWDPF about 5.831900 0.274200 0.064800
DOCKED: USER    NEWDPF tran0 11.247815 38.437984 31.058233
DOCKED: USER    NEWDPF quaternion0 0.309911 -0.202980 -0.733613 0.569707
DOCKED: USER    NEWDPF axisangle0 0.377090 -0.246980 -0.892639 110.540414
DOCKED: USER    NEWDPF quat0 0.377090 -0.246980 -0.892639 110.540414
DOCKED: USER    NEWDPF dihe0 45.49 -11.32 83.05 
DOCKED: USER  keepresnum = 1 
DOCKED: USER  
DOCKED: REMARK  3 active torsions:
DOCKED: REMARK  status: ('A' for Active; 'I' for Inactive)
DOCKED: REMARK    1  A    between atoms: O2_2  and  C11_11 
DOCKED: REMARK    2  A    between atoms: O4_4  and  C16_16 
DOCKED: REMARK    3  A    between atoms: C5_5  and  C9_9 
DOCKED: USER                              x       y       z     vdW  Elec       q    Type
DOCKED: USER                           _______ _______ _______ _____ _____    ______ ____
DOCKED: ROOT
DOCKED: ATOM      1  O1          0      10.297  37.935  31.279 -0.66 -0.20    -0.340 OA
DOCKED: ATOM      2  O3          0      14.184  39.150  31.600 -1.09 -0.51    -0.292 OA
DOCKED: ATOM      3  C5          0      11.252  37.060  31.813 -0.31 +0.12    +0.169 C 
DOCKED: ATOM      4  C6          0      12.454  37.778  32.457 -0.29 +0.16    +0.121 C 
DOCKED: ATOM      5  C7          0      12.113  39.386  30.508 -0.26 +0.06    +0.077 A 
DOCKED: ATOM      6  C8          0      13.014  38.769  31.486 -0.26 +0.21    +0.167 C 
DOCKED: ATOM      7  C10         0      10.712  38.953  30.471 -0.33 +0.04    +0.089 A 
DOCKED: ATOM      8  C11         0      12.538  40.352  29.691 -0.26 +0.06    +0.087 A 
DOCKED: ATOM      9  C12         0       9.853  39.537  29.636 -0.40 +0.01    +0.074 A 
DOCKED: ATOM     10  C15         0      11.591  40.980  28.759 -0.41 -0.01    +0.074 A 
DOCKED: ATOM     11  C16         0      10.314  40.599  28.741 -0.54 -0.01    +0.071 A 
DOCKED: ENDROOT
DOCKED: BRANCH   3  12
DOCKED: ATOM     12  C9          0      10.634  36.086  32.769 -0.40 -0.02    -0.029 A 
DOCKED: ATOM     13  C14         0      10.233  36.525  34.109 -0.40 +0.01    +0.010 A 
DOCKED: ATOM     14  C18         0       9.686  35.658  34.959 -0.43 +0.00    +0.001 A 
DOCKED: ATOM     15  C19         0       9.485  34.265  34.555 -0.42 +0.00    +0.000 A 
DOCKED: ATOM     16  C17         0       9.850  33.865  33.337 -0.41 -0.00    +0.001 A 
DOCKED: ATOM     17  C13         0      10.452  34.818  32.402 -0.49 -0.00    +0.010 A 
DOCKED: ENDBRANCH   3  12
DOCKED: BRANCH   8  18
DOCKED: ATOM     18  O2          0      13.876  40.771  29.736 -0.39 -0.54    -0.355 OA
DOCKED: ATOM     19  C20         0      13.972  42.202  29.737 -0.27 +0.05    +0.210 C 
DOCKED: ENDBRANCH   8  18
DOCKED: BRANCH  11  20
DOCKED: ATOM     20  O4          0       9.424  41.204  27.862 -0.65 +0.04    -0.361 OA
DOCKED: ATOM     21  H34         0       9.847  42.007  27.468 -0.36 -0.17    +0.217 HD
DOCKED: ENDBRANCH  11  20
DOCKED: TORSDOF 3
DOCKED: TER
DOCKED: ENDMDL
________________________________________________________________________________


	BEGINNING GENETIC ALGORITHM DOCKING 11 of 100
Run: 11 Seed: 697002276 264585240 [ Run 11 of 100 GA/GALS ]
Beginning LAMARCKIAN GENETIC ALGORITHM (LGA), with a maximum of 2500000 energy evaluations.

Final-Value: -10.170


	FINAL GENETIC ALGORITHM DOCKED STATE
	_______________________________________________


Detailed state:  trans 11.068 38.444 30.991 quatxyzw 0.319433 -0.212741 -0.741306 0.550609 center 5.832 0.274 0.065 ntor 3 55.0093 -16.3505 87.5533
State:	 11.068  38.444  30.991   0.383 -0.255 -0.888 113.182     55.01  -16.35   87.55

DOCKED: MODEL       11
DOCKED: USER    Run = 11
DOCKED: USER    DPF = 1UDW.dpf
DOCKED: USER  
DOCKED: USER    Estimated Free Energy of Binding    =   -8.83 kcal/mol  [=(1)+(2)+(3)-(4)]
DOCKED: USER    Estimated Inhibition Constant, Ki   =  337.77 nM (nanomolar)  [Temperature = 298.15 K]
DOCKED: USER    
DOCKED: USER    (1) Final Intermolecular Energy     =   -9.72 kcal/mol
DOCKED: USER        vdW + Hbond + desolv Energy     =   -9.02 kcal/mol
DOCKED: USER        Electrostatic Energy            =   -0.70 kcal/mol
DOCKED: USER    (2) Final Total Internal Energy     =   -0.45 kcal/mol
DOCKED: USER    (3) Torsional Free Energy           =   +0.89 kcal/mol
DOCKED: USER    (4) Unbound System's Energy  [=(2)] =   -0.45 kcal/mol
DOCKED: USER    
DOCKED: USER    
DOCKED: USER    NEWDPF move alpinetin_lig.pdbqt
DOCKED: USER    NEWDPF about 5.831900 0.274200 0.064800
DOCKED: USER    NEWDPF tran0 11.067842 38.444194 30.990773
DOCKED: USER    NEWDPF quaternion0 0.319433 -0.212741 -0.741306 0.550609
DOCKED: USER    NEWDPF axisangle0 0.382663 -0.254852 -0.888043 113.182439
DOCKED: USER    NEWDPF quat0 0.382663 -0.254852 -0.888043 113.182439
DOCKED: USER    NEWDPF dihe0 55.01 -16.35 87.55 
DOCKED: USER  keepresnum = 1 
DOCKED: USER  
DOCKED: REMARK  3 active torsions:
DOCKED: REMARK  status: ('A' for Active; 'I' for Inactive)
DOCKED: REMARK    1  A    between atoms: O2_2  and  C11_11 
DOCKED: REMARK    2  A    between atoms: O4_4  and  C16_16 
DOCKED: REMARK    3  A    between atoms: C5_5  and  C9_9 
DOCKED: USER                              x       y       z     vdW  Elec       q    Type
DOCKED: USER                           _______ _______ _______ _____ _____    ______ ____
DOCKED: ROOT
DOCKED: ATOM      1  O1          0      10.138  37.917  31.238 -0.76 -0.20    -0.340 OA
DOCKED: ATOM      2  O3          0      13.983  39.275  31.478 -0.99 -0.49    -0.292 OA
DOCKED: ATOM      3  C5          0      11.127  37.094  31.792 -0.31 +0.12    +0.169 C 
DOCKED: ATOM      4  C6          0      12.309  37.874  32.399 -0.32 +0.16    +0.121 C 
DOCKED: ATOM      5  C7          0      11.895  39.402  30.400 -0.28 +0.05    +0.077 A 
DOCKED: ATOM      6  C8          0      12.825  38.850  31.389 -0.28 +0.20    +0.167 C 
DOCKED: ATOM      7  C10         0      10.509  38.921  30.392 -0.35 +0.04    +0.089 A 
DOCKED: ATOM      8  C11         0      12.279  40.354  29.546 -0.30 +0.05    +0.087 A 
DOCKED: ATOM      9  C12         0       9.623  39.445  29.547 -0.37 +0.02    +0.074 A 
DOCKED: ATOM     10  C15         0      11.301  40.917  28.604 -0.45 -0.01    +0.074 A 
DOCKED: ATOM     11  C16         0      10.039  40.492  28.612 -0.57 -0.00    +0.071 A 
DOCKED: ENDROOT
DOCKED: BRANCH   3  12
DOCKED: ATOM     12  C9          0      10.552  36.132  32.786 -0.39 -0.02    -0.029 A 
DOCKED: ATOM     13  C14         0      10.057  36.619  34.077 -0.40 +0.01    +0.010 A 
DOCKED: ATOM     14  C18         0       9.548  35.763  34.962 -0.43 +0.00    +0.001 A 
DOCKED: ATOM     15  C19         0       9.483  34.335  34.644 -0.43 +0.00    +0.000 A 
DOCKED: ATOM     16  C17         0       9.933  33.891  33.471 -0.45 -0.00    +0.001 A 
DOCKED: ATOM     17  C13         0      10.494  34.832  32.498 -0.49 -0.00    +0.010 A 
DOCKED: ENDBRANCH   3  12
DOCKED: BRANCH   8  18
DOCKED: ATOM     18  O2          0      13.602  40.820  29.564 -0.38 -0.48    -0.355 OA
DOCKED: ATOM     19  C20         0      13.647  42.243  29.737 -0.26 +0.00    +0.210 C 
DOCKED: ENDBRANCH   8  18
DOCKED: BRANCH  11  20
DOCKED: ATOM     20  O4          0       9.120  41.035  27.722 -0.49 -0.02    -0.361 OA
DOCKED: ATOM     21  H34         0       9.479  41.883  27.357 -0.33 -0.10    +0.217 HD
DOCKED: ENDBRANCH  11  20
DOCKED: TORSDOF 3
DOCKED: TER
DOCKED: ENDMDL
________________________________________________________________________________


	BEGINNING GENETIC ALGORITHM DOCKING 12 of 100
Run: 12 Seed: 1771439985 966387068 [ Run 12 of 100 GA/GALS ]
Beginning LAMARCKIAN GENETIC ALGORITHM (LGA), with a maximum of 2500000 energy evaluations.

Final-Value: -10.164


	FINAL GENETIC ALGORITHM DOCKED STATE
	_______________________________________________


Detailed state:  trans 11.078 38.446 30.968 quatxyzw -0.315390 0.209814 0.741538 -0.553742 center 5.832 0.274 0.065 ntor 3 54.3689 -17.4198 96.6184
State:	 11.078  38.446  30.968  -0.379  0.252  0.891 -112.752     54.37  -17.42   96.62

DOCKED: MODEL       12
DOCKED: USER    Run = 12
DOCKED: USER    DPF = 1UDW.dpf
DOCKED: USER  
DOCKED: USER    Estimated Free Energy of Binding    =   -8.82 kcal/mol  [=(1)+(2)+(3)-(4)]
DOCKED: USER    Estimated Inhibition Constant, Ki   =  340.82 nM (nanomolar)  [Temperature = 298.15 K]
DOCKED: USER    
DOCKED: USER    (1) Final Intermolecular Energy     =   -9.72 kcal/mol
DOCKED: USER        vdW + Hbond + desolv Energy     =   -9.01 kcal/mol
DOCKED: USER        Electrostatic Energy            =   -0.71 kcal/mol
DOCKED: USER    (2) Final Total Internal Energy     =   -0.45 kcal/mol
DOCKED: USER    (3) Torsional Free Energy           =   +0.89 kcal/mol
DOCKED: USER    (4) Unbound System's Energy  [=(2)] =   -0.45 kcal/mol
DOCKED: USER    
DOCKED: USER    
DOCKED: USER    NEWDPF move alpinetin_lig.pdbqt
DOCKED: USER    NEWDPF about 5.831900 0.274200 0.064800
DOCKED: USER    NEWDPF tran0 11.077851 38.445502 30.967893
DOCKED: USER    NEWDPF quaternion0 -0.315390 0.209814 0.741538 -0.553742
DOCKED: USER    NEWDPF axisangle0 -0.378761 0.251971 0.890534 -112.751840
DOCKED: USER    NEWDPF quat0 -0.378761 0.251971 0.890534 -112.751840
DOCKED: USER    NEWDPF dihe0 54.37 -17.42 96.62 
DOCKED: USER  keepresnum = 1 
DOCKED: USER  
DOCKED: REMARK  3 active torsions:
DOCKED: REMARK  status: ('A' for Active; 'I' for Inactive)
DOCKED: REMARK    1  A    between atoms: O2_2  and  C11_11 
DOCKED: REMARK    2  A    between atoms: O4_4  and  C16_16 
DOCKED: REMARK    3  A    between atoms: C5_5  and  C9_9 
DOCKED: USER                              x       y       z     vdW  Elec       q    Type
DOCKED: USER                           _______ _______ _______ _____ _____    ______ ____
DOCKED: ROOT
DOCKED: ATOM      1  O1          0      10.146  37.919  31.211 -0.75 -0.20    -0.340 OA
DOCKED: ATOM      2  O3          0      13.997  39.259  31.459 -1.00 -0.49    -0.292 OA
DOCKED: ATOM      3  C5          0      11.133  37.087  31.754 -0.31 +0.11    +0.169 C 
DOCKED: ATOM      4  C6          0      12.319  37.855  32.368 -0.33 +0.15    +0.121 C 
DOCKED: ATOM      5  C7          0      11.908  39.406  30.386 -0.28 +0.05    +0.077 A 
DOCKED: ATOM      6  C8          0      12.838  38.840  31.368 -0.28 +0.20    +0.167 C 
DOCKED: ATOM      7  C10         0      10.520  38.931  30.375 -0.35 +0.04    +0.089 A 
DOCKED: ATOM      8  C11         0      12.294  40.365  29.542 -0.30 +0.05    +0.087 A 
DOCKED: ATOM      9  C12         0       9.635  39.468  29.537 -0.37 +0.01    +0.074 A 
DOCKED: ATOM     10  C15         0      11.318  40.943  28.608 -0.45 -0.02    +0.074 A 
DOCKED: ATOM     11  C16         0      10.054  40.523  28.613 -0.57 -0.00    +0.071 A 
DOCKED: ENDROOT
DOCKED: BRANCH   3  12
DOCKED: ATOM     12  C9          0      10.555  36.116  32.739 -0.40 -0.02    -0.029 A 
DOCKED: ATOM     13  C14         0       9.885  36.607  33.946 -0.41 +0.01    +0.010 A 
DOCKED: ATOM     14  C18         0       9.374  35.744  34.823 -0.45 +0.00    +0.001 A 
DOCKED: ATOM     15  C19         0       9.481  34.304  34.579 -0.42 +0.00    +0.000 A 
DOCKED: ATOM     16  C17         0      10.090  33.857  33.482 -0.41 -0.00    +0.001 A 
DOCKED: ATOM     17  C13         0      10.653  34.806  32.518 -0.47 -0.00    +0.010 A 
DOCKED: ENDBRANCH   3  12
DOCKED: BRANCH   8  18
DOCKED: ATOM     18  O2          0      13.620  40.826  29.563 -0.37 -0.49    -0.355 OA
DOCKED: ATOM     19  C20         0      13.671  42.249  29.737 -0.26 +0.00    +0.210 C 
DOCKED: ENDBRANCH   8  18
DOCKED: BRANCH  11  20
DOCKED: ATOM     20  O4          0       9.136  41.080  27.731 -0.49 -0.01    -0.361 OA
DOCKED: ATOM     21  H34         0       9.490  41.938  27.388 -0.35 -0.11    +0.217 HD
DOCKED: ENDBRANCH  11  20
DOCKED: TORSDOF 3
DOCKED: TER
DOCKED: ENDMDL
________________________________________________________________________________


	BEGINNING GENETIC ALGORITHM DOCKING 13 of 100
Run: 13 Seed: 459111406 318294299 [ Run 13 of 100 GA/GALS ]
Beginning LAMARCKIAN GENETIC ALGORITHM (LGA), with a maximum of 2500000 energy evaluations.

Final-Value: -10.165


	FINAL GENETIC ALGORITHM DOCKED STATE
	_______________________________________________


Detailed state:  trans 11.081 38.420 30.982 quatxyzw 0.317798 -0.210344 -0.743686 0.549264 center 5.832 0.274 0.065 ntor 3 54.4408 -13.2115 81.0475
State:	 11.081  38.420  30.982   0.380 -0.252 -0.890 113.367     54.44  -13.21   81.05

DOCKED: MODEL       13
DOCKED: USER    Run = 13
DOCKED: USER    DPF = 1UDW.dpf
DOCKED: USER  
DOCKED: USER    Estimated Free Energy of Binding    =   -8.82 kcal/mol  [=(1)+(2)+(3)-(4)]
DOCKED: USER    Estimated Inhibition Constant, Ki   =  339.88 nM (nanomolar)  [Temperature = 298.15 K]
DOCKED: USER    
DOCKED: USER    (1) Final Intermolecular Energy     =   -9.72 kcal/mol
DOCKED: USER        vdW + Hbond + desolv Energy     =   -9.02 kcal/mol
DOCKED: USER        Electrostatic Energy            =   -0.70 kcal/mol
DOCKED: USER    (2) Final Total Internal Energy     =   -0.45 kcal/mol
DOCKED: USER    (3) Torsional Free Energy           =   +0.89 kcal/mol
DOCKED: USER    (4) Unbound System's Energy  [=(2)] =   -0.45 kcal/mol
DOCKED: USER    
DOCKED: USER    
DOCKED: USER    NEWDPF move alpinetin_lig.pdbqt
DOCKED: USER    NEWDPF about 5.831900 0.274200 0.064800
DOCKED: USER    NEWDPF tran0 11.080656 38.419636 30.981795
DOCKED: USER    NEWDPF quaternion0 0.317798 -0.210344 -0.743686 0.549264
DOCKED: USER    NEWDPF axisangle0 0.380301 -0.251713 -0.889950 113.366920
DOCKED: USER    NEWDPF quat0 0.380301 -0.251713 -0.889950 113.366920
DOCKED: USER    NEWDPF dihe0 54.44 -13.21 81.05 
DOCKED: USER  keepresnum = 1 
DOCKED: USER  
DOCKED: REMARK  3 active torsions:
DOCKED: REMARK  status: ('A' for Active; 'I' for Inactive)
DOCKED: REMARK    1  A    between atoms: O2_2  and  C11_11 
DOCKED: REMARK    2  A    between atoms: O4_4  and  C16_16 
DOCKED: REMARK    3  A    between atoms: C5_5  and  C9_9 
DOCKED: USER                              x       y       z     vdW  Elec       q    Type
DOCKED: USER                           _______ _______ _______ _____ _____    ______ ____
DOCKED: ROOT
DOCKED: ATOM      1  O1          0      10.154  37.886  31.228 -0.77 -0.20    -0.340 OA
DOCKED: ATOM      2  O3          0      13.992  39.264  31.468 -1.00 -0.49    -0.292 OA
DOCKED: ATOM      3  C5          0      11.149  37.066  31.775 -0.31 +0.12    +0.169 C 
DOCKED: ATOM      4  C6          0      12.327  37.849  32.385 -0.33 +0.15    +0.121 C 
DOCKED: ATOM      5  C7          0      11.901  39.385  30.395 -0.28 +0.05    +0.077 A 
DOCKED: ATOM      6  C8          0      12.837  38.833  31.379 -0.28 +0.20    +0.167 C 
DOCKED: ATOM      7  C10         0      10.518  38.896  30.387 -0.35 +0.04    +0.089 A 
DOCKED: ATOM      8  C11         0      12.278  40.343  29.546 -0.30 +0.05    +0.087 A 
DOCKED: ATOM      9  C12         0       9.628  39.421  29.546 -0.39 +0.02    +0.074 A 
DOCKED: ATOM     10  C15         0      11.296  40.907  28.608 -0.45 -0.01    +0.074 A 
DOCKED: ATOM     11  C16         0      10.036  40.474  28.616 -0.57 +0.00    +0.071 A 
DOCKED: ENDROOT
DOCKED: BRANCH   3  12
DOCKED: ATOM     12  C9          0      10.581  36.094  32.766 -0.40 -0.02    -0.029 A 
DOCKED: ATOM     13  C14         0      10.217  36.547  34.111 -0.40 +0.01    +0.010 A 
DOCKED: ATOM     14  C18         0       9.715  35.684  34.992 -0.43 +0.00    +0.001 A 
DOCKED: ATOM     15  C19         0       9.525  34.281  34.615 -0.42 +0.00    +0.000 A 
DOCKED: ATOM     16  C17         0       9.855  33.869  33.392 -0.43 -0.00    +0.001 A 
DOCKED: ATOM     17  C13         0      10.409  34.819  32.423 -0.49 -0.00    +0.010 A 
DOCKED: ENDBRANCH   3  12
DOCKED: BRANCH   8  18
DOCKED: ATOM     18  O2          0      13.599  40.817  29.563 -0.38 -0.48    -0.355 OA
DOCKED: ATOM     19  C20         0      13.637  42.241  29.731 -0.26 -0.00    +0.210 C 
DOCKED: ENDBRANCH   8  18
DOCKED: BRANCH  11  20
DOCKED: ATOM     20  O4          0       9.113  41.018  27.731 -0.49 -0.02    -0.361 OA
DOCKED: ATOM     21  H34         0       9.487  41.843  27.332 -0.32 -0.10    +0.217 HD
DOCKED: ENDBRANCH  11  20
DOCKED: TORSDOF 3
DOCKED: TER
DOCKED: ENDMDL
________________________________________________________________________________


	BEGINNING GENETIC ALGORITHM DOCKING 14 of 100
Run: 14 Seed: 48183396 1113449095 [ Run 14 of 100 GA/GALS ]
Beginning LAMARCKIAN GENETIC ALGORITHM (LGA), with a maximum of 2500000 energy evaluations.

Final-Value: -10.151


	FINAL GENETIC ALGORITHM DOCKED STATE
	_______________________________________________


Detailed state:  trans 11.082 38.400 30.989 quatxyzw 0.321721 -0.207758 -0.745126 0.546003 center 5.832 0.274 0.065 ntor 3 53.9832 -12.3244 79.2895
State:	 11.082  38.400  30.989   0.384 -0.248 -0.889 113.814     53.98  -12.32   79.29

DOCKED: MODEL       14
DOCKED: USER    Run = 14
DOCKED: USER    DPF = 1UDW.dpf
DOCKED: USER  
DOCKED: USER    Estimated Free Energy of Binding    =   -8.81 kcal/mol  [=(1)+(2)+(3)-(4)]
DOCKED: USER    Estimated Inhibition Constant, Ki   =  347.93 nM (nanomolar)  [Temperature = 298.15 K]
DOCKED: USER    
DOCKED: USER    (1) Final Intermolecular Energy     =   -9.71 kcal/mol
DOCKED: USER        vdW + Hbond + desolv Energy     =   -9.02 kcal/mol
DOCKED: USER        Electrostatic Energy            =   -0.69 kcal/mol
DOCKED: USER    (2) Final Total Internal Energy     =   -0.45 kcal/mol
DOCKED: USER    (3) Torsional Free Energy           =   +0.89 kcal/mol
DOCKED: USER    (4) Unbound System's Energy  [=(2)] =   -0.45 kcal/mol
DOCKED: USER    
DOCKED: USER    
DOCKED: USER    NEWDPF move alpinetin_lig.pdbqt
DOCKED: USER    NEWDPF about 5.831900 0.274200 0.064800
DOCKED: USER    NEWDPF tran0 11.082092 38.400064 30.988547
DOCKED: USER    NEWDPF quaternion0 0.321721 -0.207758 -0.745126 0.546003
DOCKED: USER    NEWDPF axisangle0 0.384015 -0.247985 -0.889402 113.813594
DOCKED: USER    NEWDPF quat0 0.384015 -0.247985 -0.889402 113.813594
DOCKED: USER    NEWDPF dihe0 53.98 -12.32 79.29 
DOCKED: USER  keepresnum = 1 
DOCKED: USER  
DOCKED: REMARK  3 active torsions:
DOCKED: REMARK  status: ('A' for Active; 'I' for Inactive)
DOCKED: REMARK    1  A    between atoms: O2_2  and  C11_11 
DOCKED: REMARK    2  A    between atoms: O4_4  and  C16_16 
DOCKED: REMARK    3  A    between atoms: C5_5  and  C9_9 
DOCKED: USER                              x       y       z     vdW  Elec       q    Type
DOCKED: USER                           _______ _______ _______ _____ _____    ______ ____
DOCKED: ROOT
DOCKED: ATOM      1  O1          0      10.159  37.857  31.230 -0.78 -0.20    -0.340 OA
DOCKED: ATOM      2  O3          0      13.982  39.273  31.491 -0.99 -0.49    -0.292 OA
DOCKED: ATOM      3  C5          0      11.158  37.048  31.785 -0.31 +0.12    +0.169 C 
DOCKED: ATOM      4  C6          0      12.325  37.844  32.400 -0.32 +0.16    +0.121 C 
DOCKED: ATOM      5  C7          0      11.897  39.372  30.405 -0.28 +0.05    +0.077 A 
DOCKED: ATOM      6  C8          0      12.831  38.831  31.396 -0.28 +0.20    +0.167 C 
DOCKED: ATOM      7  C10         0      10.518  38.870  30.389 -0.35 +0.04    +0.089 A 
DOCKED: ATOM      8  C11         0      12.270  40.333  29.556 -0.30 +0.05    +0.087 A 
DOCKED: ATOM      9  C12         0       9.629  39.384  29.542 -0.41 +0.02    +0.074 A 
DOCKED: ATOM     10  C15         0      11.289  40.885  28.611 -0.46 -0.01    +0.074 A 
DOCKED: ATOM     11  C16         0      10.033  40.440  28.612 -0.57 +0.00    +0.071 A 
DOCKED: ENDROOT
DOCKED: BRANCH   3  12
DOCKED: ATOM     12  C9          0      10.594  36.073  32.774 -0.40 -0.02    -0.029 A 
DOCKED: ATOM     13  C14         0      10.253  36.517  34.129 -0.39 +0.01    +0.010 A 
DOCKED: ATOM     14  C18         0       9.753  35.650  35.008 -0.42 +0.00    +0.001 A 
DOCKED: ATOM     15  C19         0       9.544  34.253  34.620 -0.42 +0.00    +0.000 A 
DOCKED: ATOM     16  C17         0       9.853  33.850  33.388 -0.42 -0.00    +0.001 A 
DOCKED: ATOM     17  C13         0      10.403  34.803  32.421 -0.49 -0.00    +0.010 A 
DOCKED: ENDBRANCH   3  12
DOCKED: BRANCH   8  18
DOCKED: ATOM     18  O2          0      13.586  40.819  29.582 -0.39 -0.47    -0.355 OA
DOCKED: ATOM     19  C20         0      13.609  42.245  29.736 -0.26 -0.00    +0.210 C 
DOCKED: ENDBRANCH   8  18
DOCKED: BRANCH  11  20
DOCKED: ATOM     20  O4          0       9.110  40.973  27.720 -0.49 -0.03    -0.361 OA
DOCKED: ATOM     21  H34         0       9.485  41.793  27.311 -0.30 -0.09    +0.217 HD
DOCKED: ENDBRANCH  11  20
DOCKED: TORSDOF 3
DOCKED: TER
DOCKED: ENDMDL
________________________________________________________________________________


	BEGINNING GENETIC ALGORITHM DOCKING 15 of 100
Run: 15 Seed: 1017705911 118234678 [ Run 15 of 100 GA/GALS ]
Beginning LAMARCKIAN GENETIC ALGORITHM (LGA), with a maximum of 2500000 energy evaluations.

Final-Value: -10.128


	FINAL GENETIC ALGORITHM DOCKED STATE
	_______________________________________________


Detailed state:  trans 11.151 38.395 31.118 quatxyzw 0.308812 -0.221256 -0.714319 0.587733 center 5.832 0.274 0.065 ntor 3 46.5609 -13.5591 -79.1811
State:	 11.151  38.395  31.118   0.382 -0.273 -0.883 108.007     46.56  -13.56  -79.18

DOCKED: MODEL       15
DOCKED: USER    Run = 15
DOCKED: USER    DPF = 1UDW.dpf
DOCKED: USER  
DOCKED: USER    Estimated Free Energy of Binding    =   -8.79 kcal/mol  [=(1)+(2)+(3)-(4)]
DOCKED: USER    Estimated Inhibition Constant, Ki   =  357.52 nM (nanomolar)  [Temperature = 298.15 K]
DOCKED: USER    
DOCKED: USER    (1) Final Intermolecular Energy     =   -9.69 kcal/mol
DOCKED: USER        vdW + Hbond + desolv Energy     =   -8.96 kcal/mol
DOCKED: USER        Electrostatic Energy            =   -0.73 kcal/mol
DOCKED: USER    (2) Final Total Internal Energy     =   -0.44 kcal/mol
DOCKED: USER    (3) Torsional Free Energy           =   +0.89 kcal/mol
DOCKED: USER    (4) Unbound System's Energy  [=(2)] =   -0.44 kcal/mol
DOCKED: USER    
DOCKED: USER    
DOCKED: USER    NEWDPF move alpinetin_lig.pdbqt
DOCKED: USER    NEWDPF about 5.831900 0.274200 0.064800
DOCKED: USER    NEWDPF tran0 11.151263 38.395295 31.117629
DOCKED: USER    NEWDPF quaternion0 0.308812 -0.221256 -0.714319 0.587733
DOCKED: USER    NEWDPF axisangle0 0.381695 -0.273474 -0.882905 108.007449
DOCKED: USER    NEWDPF quat0 0.381695 -0.273474 -0.882905 108.007449
DOCKED: USER    NEWDPF dihe0 46.56 -13.56 -79.18 
DOCKED: USER  keepresnum = 1 
DOCKED: USER  
DOCKED: REMARK  3 active torsions:
DOCKED: REMARK  status: ('A' for Active; 'I' for Inactive)
DOCKED: REMARK    1  A    between atoms: O2_2  and  C11_11 
DOCKED: REMARK    2  A    between atoms: O4_4  and  C16_16 
DOCKED: REMARK    3  A    between atoms: C5_5  and  C9_9 
DOCKED: USER                              x       y       z     vdW  Elec       q    Type
DOCKED: USER                           _______ _______ _______ _____ _____    ______ ____
DOCKED: ROOT
DOCKED: ATOM      1  O1          0      10.173  37.955  31.352 -0.71 -0.21    -0.340 OA
DOCKED: ATOM      2  O3          0      14.127  38.941  31.636 -1.08 -0.51    -0.292 OA
DOCKED: ATOM      3  C5          0      11.076  37.037  31.903 -0.31 +0.12    +0.169 C 
DOCKED: ATOM      4  C6          0      12.321  37.695  32.528 -0.30 +0.16    +0.121 C 
DOCKED: ATOM      5  C7          0      12.070  39.277  30.544 -0.27 +0.06    +0.077 A 
DOCKED: ATOM      6  C8          0      12.936  38.629  31.534 -0.28 +0.21    +0.167 C 
DOCKED: ATOM      7  C10         0      10.645  38.929  30.520 -0.33 +0.04    +0.089 A 
DOCKED: ATOM      8  C11         0      12.549  40.197  29.705 -0.25 +0.07    +0.087 A 
DOCKED: ATOM      9  C12         0       9.820  39.544  29.675 -0.36 +0.01    +0.074 A 
DOCKED: ATOM     10  C15         0      11.638  40.861  28.761 -0.42 -0.00    +0.074 A 
DOCKED: ATOM     11  C16         0      10.340  40.557  28.755 -0.54 -0.00    +0.071 A 
DOCKED: ENDROOT
DOCKED: BRANCH   3  12
DOCKED: ATOM     12  C9          0      10.404  36.122  32.882 -0.39 -0.02    -0.029 A 
DOCKED: ATOM     13  C14         0      10.460  34.671  32.688 -0.48 -0.00    +0.010 A 
DOCKED: ATOM     14  C18         0       9.861  33.858  33.557 -0.47 -0.00    +0.001 A 
DOCKED: ATOM     15  C19         0       9.148  34.416  34.708 -0.24 +0.00    +0.000 A 
DOCKED: ATOM     16  C17         0       9.097  35.736  34.885 -0.46 +0.00    +0.001 A 
DOCKED: ATOM     17  C13         0       9.754  36.630  33.929 -0.41 +0.01    +0.010 A 
DOCKED: ENDBRANCH   3  12
DOCKED: BRANCH   8  18
DOCKED: ATOM     18  O2          0      13.910  40.536  29.737 -0.38 -0.64    -0.355 OA
DOCKED: ATOM     19  C20         0      14.091  41.959  29.731 -0.26 +0.11    +0.210 C 
DOCKED: ENDBRANCH   8  18
DOCKED: BRANCH  11  20
DOCKED: ATOM     20  O4          0       9.485  41.195  27.865 -0.67 +0.05    -0.361 OA
DOCKED: ATOM     21  H34         0       9.942  41.983  27.479 -0.35 -0.18    +0.217 HD
DOCKED: ENDBRANCH  11  20
DOCKED: TORSDOF 3
DOCKED: TER
DOCKED: ENDMDL
________________________________________________________________________________


	BEGINNING GENETIC ALGORITHM DOCKING 16 of 100
Run: 16 Seed: 1592732795 510279584 [ Run 16 of 100 GA/GALS ]
Beginning LAMARCKIAN GENETIC ALGORITHM (LGA), with a maximum of 2500000 energy evaluations.

Final-Value: -10.183


	FINAL GENETIC ALGORITHM DOCKED STATE
	_______________________________________________


Detailed state:  trans 11.256 38.376 31.067 quatxyzw -0.309991 0.204650 0.732911 -0.569970 center 5.832 0.274 0.065 ntor 3 45.3405 -12.2378 83.3402
State:	 11.256  38.376  31.067  -0.377  0.249  0.892 -110.504     45.34  -12.24   83.34

DOCKED: MODEL       16
DOCKED: USER    Run = 16
DOCKED: USER    DPF = 1UDW.dpf
DOCKED: USER  
DOCKED: USER    Estimated Free Energy of Binding    =   -8.85 kcal/mol  [=(1)+(2)+(3)-(4)]
DOCKED: USER    Estimated Inhibition Constant, Ki   =  327.11 nM (nanomolar)  [Temperature = 298.15 K]
DOCKED: USER    
DOCKED: USER    (1) Final Intermolecular Energy     =   -9.74 kcal/mol
DOCKED: USER        vdW + Hbond + desolv Energy     =   -9.04 kcal/mol
DOCKED: USER        Electrostatic Energy            =   -0.70 kcal/mol
DOCKED: USER    (2) Final Total Internal Energy     =   -0.44 kcal/mol
DOCKED: USER    (3) Torsional Free Energy           =   +0.89 kcal/mol
DOCKED: USER    (4) Unbound System's Energy  [=(2)] =   -0.44 kcal/mol
DOCKED: USER    
DOCKED: USER    
DOCKED: USER    NEWDPF move alpinetin_lig.pdbqt
DOCKED: USER    NEWDPF about 5.831900 0.274200 0.064800
DOCKED: USER    NEWDPF tran0 11.255842 38.376494 31.067244
DOCKED: USER    NEWDPF quaternion0 -0.309991 0.204650 0.732911 -0.569970
DOCKED: USER    NEWDPF axisangle0 -0.377271 0.249067 0.891982 -110.503715
DOCKED: USER    NEWDPF quat0 -0.377271 0.249067 0.891982 -110.503715
DOCKED: USER    NEWDPF dihe0 45.34 -12.24 83.34 
DOCKED: USER  keepresnum = 1 
DOCKED: USER  
DOCKED: REMARK  3 active torsions:
DOCKED: REMARK  status: ('A' for Active; 'I' for Inactive)
DOCKED: REMARK    1  A    between atoms: O2_2  and  C11_11 
DOCKED: REMARK    2  A    between atoms: O4_4  and  C16_16 
DOCKED: REMARK    3  A    between atoms: C5_5  and  C9_9 
DOCKED: USER                              x       y       z     vdW  Elec       q    Type
DOCKED: USER                           _______ _______ _______ _____ _____    ______ ____
DOCKED: ROOT
DOCKED: ATOM      1  O1          0      10.305  37.876  31.291 -0.69 -0.20    -0.340 OA
DOCKED: ATOM      2  O3          0      14.195  39.084  31.603 -1.10 -0.51    -0.292 OA
DOCKED: ATOM      3  C5          0      11.258  37.001  31.826 -0.32 +0.12    +0.169 C 
DOCKED: ATOM      4  C6          0      12.462  37.718  32.467 -0.30 +0.16    +0.121 C 
DOCKED: ATOM      5  C7          0      12.123  39.321  30.513 -0.27 +0.06    +0.077 A 
DOCKED: ATOM      6  C8          0      13.023  38.705  31.492 -0.27 +0.21    +0.167 C 
DOCKED: ATOM      7  C10         0      10.720  38.892  30.479 -0.33 +0.04    +0.089 A 
DOCKED: ATOM      8  C11         0      12.549  40.284  29.693 -0.26 +0.07    +0.087 A 
DOCKED: ATOM      9  C12         0       9.862  39.475  29.644 -0.42 +0.01    +0.074 A 
DOCKED: ATOM     10  C15         0      11.601  40.912  28.761 -0.42 -0.01    +0.074 A 
DOCKED: ATOM     11  C16         0      10.324  40.533  28.746 -0.54 -0.00    +0.071 A 
DOCKED: ENDROOT
DOCKED: BRANCH   3  12
DOCKED: ATOM     12  C9          0      10.639  36.030  32.785 -0.40 -0.02    -0.029 A 
DOCKED: ATOM     13  C14         0      10.235  36.476  34.122 -0.40 +0.01    +0.010 A 
DOCKED: ATOM     14  C18         0       9.687  35.612  34.975 -0.43 +0.00    +0.001 A 
DOCKED: ATOM     15  C19         0       9.488  34.217  34.577 -0.42 +0.00    +0.000 A 
DOCKED: ATOM     16  C17         0       9.856  33.811  33.362 -0.39 -0.00    +0.001 A 
DOCKED: ATOM     17  C13         0      10.459  34.760  32.424 -0.47 -0.00    +0.010 A 
DOCKED: ENDBRANCH   3  12
DOCKED: BRANCH   8  18
DOCKED: ATOM     18  O2          0      13.888  40.700  29.736 -0.39 -0.57    -0.355 OA
DOCKED: ATOM     19  C20         0      13.986  42.131  29.729 -0.27 +0.07    +0.210 C 
DOCKED: ENDBRANCH   8  18
DOCKED: BRANCH  11  20
DOCKED: ATOM     20  O4          0       9.434  41.138  27.866 -0.63 +0.03    -0.361 OA
DOCKED: ATOM     21  H34         0       9.853  41.947  27.480 -0.36 -0.16    +0.217 HD
DOCKED: ENDBRANCH  11  20
DOCKED: TORSDOF 3
DOCKED: TER
DOCKED: ENDMDL
________________________________________________________________________________


	BEGINNING GENETIC ALGORITHM DOCKING 17 of 100
Run: 17 Seed: 707103025 2097173624 [ Run 17 of 100 GA/GALS ]
Beginning LAMARCKIAN GENETIC ALGORITHM (LGA), with a maximum of 2500000 energy evaluations.

Final-Value: -10.175


	FINAL GENETIC ALGORITHM DOCKED STATE
	_______________________________________________


Detailed state:  trans 11.069 38.423 30.973 quatxyzw 0.316880 -0.209963 -0.742680 0.551298 center 5.832 0.274 0.065 ntor 3 54.8491 -14.6754 83.3772
State:	 11.069  38.423  30.973   0.380 -0.252 -0.890 113.088     54.85  -14.68   83.38

DOCKED: MODEL       17
DOCKED: USER    Run = 17
DOCKED: USER    DPF = 1UDW.dpf
DOCKED: USER  
DOCKED: USER    Estimated Free Energy of Binding    =   -8.83 kcal/mol  [=(1)+(2)+(3)-(4)]
DOCKED: USER    Estimated Inhibition Constant, Ki   =  334.50 nM (nanomolar)  [Temperature = 298.15 K]
DOCKED: USER    
DOCKED: USER    (1) Final Intermolecular Energy     =   -9.73 kcal/mol
DOCKED: USER        vdW + Hbond + desolv Energy     =   -9.03 kcal/mol
DOCKED: USER        Electrostatic Energy            =   -0.70 kcal/mol
DOCKED: USER    (2) Final Total Internal Energy     =   -0.45 kcal/mol
DOCKED: USER    (3) Torsional Free Energy           =   +0.89 kcal/mol
DOCKED: USER    (4) Unbound System's Energy  [=(2)] =   -0.45 kcal/mol
DOCKED: USER    
DOCKED: USER    
DOCKED: USER    NEWDPF move alpinetin_lig.pdbqt
DOCKED: USER    NEWDPF about 5.831900 0.274200 0.064800
DOCKED: USER    NEWDPF tran0 11.068610 38.422548 30.973166
DOCKED: USER    NEWDPF quaternion0 0.316880 -0.209963 -0.742680 0.551298
DOCKED: USER    NEWDPF axisangle0 0.379812 -0.251661 -0.890174 113.087836
DOCKED: USER    NEWDPF quat0 0.379812 -0.251661 -0.890174 113.087836
DOCKED: USER    NEWDPF dihe0 54.85 -14.68 83.38 
DOCKED: USER  keepresnum = 1 
DOCKED: USER  
DOCKED: REMARK  3 active torsions:
DOCKED: REMARK  status: ('A' for Active; 'I' for Inactive)
DOCKED: REMARK    1  A    between atoms: O2_2  and  C11_11 
DOCKED: REMARK    2  A    between atoms: O4_4  and  C16_16 
DOCKED: REMARK    3  A    between atoms: C5_5  and  C9_9 
DOCKED: USER                              x       y       z     vdW  Elec       q    Type
DOCKED: USER                           _______ _______ _______ _____ _____    ______ ____
DOCKED: ROOT
DOCKED: ATOM      1  O1          0      10.139  37.892  31.218 -0.77 -0.20    -0.340 OA
DOCKED: ATOM      2  O3          0      13.983  39.253  31.463 -1.00 -0.48    -0.292 OA
DOCKED: ATOM      3  C5          0      11.130  37.066  31.763 -0.31 +0.11    +0.169 C 
DOCKED: ATOM      4  C6          0      12.312  37.843  32.375 -0.33 +0.15    +0.121 C 
DOCKED: ATOM      5  C7          0      11.894  39.386  30.389 -0.28 +0.05    +0.077 A 
DOCKED: ATOM      6  C8          0      12.826  38.827  31.372 -0.28 +0.20    +0.167 C 
DOCKED: ATOM      7  C10         0      10.508  38.903  30.379 -0.35 +0.04    +0.089 A 
DOCKED: ATOM      8  C11         0      12.275  40.345  29.542 -0.30 +0.05    +0.087 A 
DOCKED: ATOM      9  C12         0       9.621  39.433  29.539 -0.38 +0.02    +0.074 A 
DOCKED: ATOM     10  C15         0      11.296  40.915  28.606 -0.45 -0.01    +0.074 A 
DOCKED: ATOM     11  C16         0      10.034  40.488  28.612 -0.57 -0.00    +0.071 A 
DOCKED: ENDROOT
DOCKED: BRANCH   3  12
DOCKED: ATOM     12  C9          0      10.558  36.095  32.751 -0.40 -0.02    -0.029 A 
DOCKED: ATOM     13  C14         0      10.148  36.557  34.080 -0.40 +0.01    +0.010 A 
DOCKED: ATOM     14  C18         0       9.641  35.693  34.959 -0.43 +0.00    +0.001 A 
DOCKED: ATOM     15  C19         0       9.493  34.282  34.595 -0.42 +0.00    +0.000 A 
DOCKED: ATOM     16  C17         0       9.866  33.862  33.387 -0.43 -0.00    +0.001 A 
DOCKED: ATOM     17  C13         0      10.424  34.812  32.421 -0.49 -0.00    +0.010 A 
DOCKED: ENDBRANCH   3  12
DOCKED: BRANCH   8  18
DOCKED: ATOM     18  O2          0      13.598  40.813  29.562 -0.37 -0.49    -0.355 OA
DOCKED: ATOM     19  C20         0      13.642  42.235  29.743 -0.26 +0.00    +0.210 C 
DOCKED: ENDBRANCH   8  18
DOCKED: BRANCH  11  20
DOCKED: ATOM     20  O4          0       9.114  41.037  27.728 -0.49 -0.02    -0.361 OA
DOCKED: ATOM     21  H34         0       9.482  41.874  27.349 -0.33 -0.10    +0.217 HD
DOCKED: ENDBRANCH  11  20
DOCKED: TORSDOF 3
DOCKED: TER
DOCKED: ENDMDL
________________________________________________________________________________


	BEGINNING GENETIC ALGORITHM DOCKING 18 of 100
Run: 18 Seed: 851892371 1896149026 [ Run 18 of 100 GA/GALS ]
Beginning LAMARCKIAN GENETIC ALGORITHM (LGA), with a maximum of 2500000 energy evaluations.

Final-Value: -10.175


	FINAL GENETIC ALGORITHM DOCKED STATE
	_______________________________________________


Detailed state:  trans 11.244 38.367 31.067 quatxyzw -0.307340 0.204613 0.732350 -0.572136 center 5.832 0.274 0.065 ntor 3 46.5295 -11.5487 85.1099
State:	 11.244  38.367  31.067  -0.375  0.249  0.893 -110.201     46.53  -11.55   85.11

DOCKED: MODEL       18
DOCKED: USER    Run = 18
DOCKED: USER    DPF = 1UDW.dpf
DOCKED: USER  
DOCKED: USER    Estimated Free Energy of Binding    =   -8.84 kcal/mol  [=(1)+(2)+(3)-(4)]
DOCKED: USER    Estimated Inhibition Constant, Ki   =  332.20 nM (nanomolar)  [Temperature = 298.15 K]
DOCKED: USER    
DOCKED: USER    (1) Final Intermolecular Energy     =   -9.73 kcal/mol
DOCKED: USER        vdW + Hbond + desolv Energy     =   -9.03 kcal/mol
DOCKED: USER        Electrostatic Energy            =   -0.70 kcal/mol
DOCKED: USER    (2) Final Total Internal Energy     =   -0.44 kcal/mol
DOCKED: USER    (3) Torsional Free Energy           =   +0.89 kcal/mol
DOCKED: USER    (4) Unbound System's Energy  [=(2)] =   -0.44 kcal/mol
DOCKED: USER    
DOCKED: USER    
DOCKED: USER    NEWDPF move alpinetin_lig.pdbqt
DOCKED: USER    NEWDPF about 5.831900 0.274200 0.064800
DOCKED: USER    NEWDPF tran0 11.244417 38.367493 31.067264
DOCKED: USER    NEWDPF quaternion0 -0.307340 0.204613 0.732350 -0.572136
DOCKED: USER    NEWDPF axisangle0 -0.374733 0.249480 0.892936 -110.201409
DOCKED: USER    NEWDPF quat0 -0.374733 0.249480 0.892936 -110.201409
DOCKED: USER    NEWDPF dihe0 46.53 -11.55 85.11 
DOCKED: USER  keepresnum = 1 
DOCKED: USER  
DOCKED: REMARK  3 active torsions:
DOCKED: REMARK  status: ('A' for Active; 'I' for Inactive)
DOCKED: REMARK    1  A    between atoms: O2_2  and  C11_11 
DOCKED: REMARK    2  A    between atoms: O4_4  and  C16_16 
DOCKED: REMARK    3  A    between atoms: C5_5  and  C9_9 
DOCKED: USER                              x       y       z     vdW  Elec       q    Type
DOCKED: USER                           _______ _______ _______ _____ _____    ______ ____
DOCKED: ROOT
DOCKED: ATOM      1  O1          0      10.291  37.871  31.291 -0.70 -0.20    -0.340 OA
DOCKED: ATOM      2  O3          0      14.188  39.058  31.598 -1.10 -0.51    -0.292 OA
DOCKED: ATOM      3  C5          0      11.242  36.989  31.820 -0.32 +0.12    +0.169 C 
DOCKED: ATOM      4  C6          0      12.451  37.697  32.461 -0.30 +0.16    +0.121 C 
DOCKED: ATOM      5  C7          0      12.114  39.310  30.515 -0.27 +0.06    +0.077 A 
DOCKED: ATOM      6  C8          0      13.015  38.685  31.489 -0.27 +0.21    +0.167 C 
DOCKED: ATOM      7  C10         0      10.710  38.888  30.483 -0.33 +0.04    +0.089 A 
DOCKED: ATOM      8  C11         0      12.543  40.274  29.698 -0.26 +0.07    +0.087 A 
DOCKED: ATOM      9  C12         0       9.852  39.478  29.652 -0.41 +0.01    +0.074 A 
DOCKED: ATOM     10  C15         0      11.596  40.911  28.771 -0.42 -0.01    +0.074 A 
DOCKED: ATOM     11  C16         0      10.317  40.539  28.757 -0.54 -0.00    +0.071 A 
DOCKED: ENDROOT
DOCKED: BRANCH   3  12
DOCKED: ATOM     12  C9          0      10.621  36.017  32.777 -0.40 -0.02    -0.029 A 
DOCKED: ATOM     13  C14         0      10.186  36.468  34.102 -0.40 +0.01    +0.010 A 
DOCKED: ATOM     14  C18         0       9.636  35.603  34.953 -0.43 +0.00    +0.001 A 
DOCKED: ATOM     15  C19         0       9.466  34.202  34.564 -0.39 +0.00    +0.000 A 
DOCKED: ATOM     16  C17         0       9.861  33.791  33.360 -0.38 -0.00    +0.001 A 
DOCKED: ATOM     17  C13         0      10.466  34.742  32.424 -0.46 -0.00    +0.010 A 
DOCKED: ENDBRANCH   3  12
DOCKED: BRANCH   8  18
DOCKED: ATOM     18  O2          0      13.884  40.684  29.739 -0.39 -0.57    -0.355 OA
DOCKED: ATOM     19  C20         0      13.989  42.114  29.765 -0.27 +0.07    +0.210 C 
DOCKED: ENDBRANCH   8  18
DOCKED: BRANCH  11  20
DOCKED: ATOM     20  O4          0       9.428  41.151  27.882 -0.64 +0.03    -0.361 OA
DOCKED: ATOM     21  H34         0       9.854  41.954  27.490 -0.35 -0.16    +0.217 HD
DOCKED: ENDBRANCH  11  20
DOCKED: TORSDOF 3
DOCKED: TER
DOCKED: ENDMDL
________________________________________________________________________________


	BEGINNING GENETIC ALGORITHM DOCKING 19 of 100
Run: 19 Seed: 1416695624 93240076 [ Run 19 of 100 GA/GALS ]
Beginning LAMARCKIAN GENETIC ALGORITHM (LGA), with a maximum of 2500000 energy evaluations.

Final-Value: -10.177


	FINAL GENETIC ALGORITHM DOCKED STATE
	_______________________________________________


Detailed state:  trans 11.199 38.366 31.068 quatxyzw -0.311119 0.203958 0.734070 -0.568109 center 5.832 0.274 0.065 ntor 3 45.5675 -13.2671 96.7905
State:	 11.199  38.366  31.068  -0.378  0.248  0.892 -110.763     45.57  -13.27   96.79

DOCKED: MODEL       19
DOCKED: USER    Run = 19
DOCKED: USER    DPF = 1UDW.dpf
DOCKED: USER  
DOCKED: USER    Estimated Free Energy of Binding    =   -8.84 kcal/mol  [=(1)+(2)+(3)-(4)]
DOCKED: USER    Estimated Inhibition Constant, Ki   =  331.14 nM (nanomolar)  [Temperature = 298.15 K]
DOCKED: USER    
DOCKED: USER    (1) Final Intermolecular Energy     =   -9.74 kcal/mol
DOCKED: USER        vdW + Hbond + desolv Energy     =   -9.04 kcal/mol
DOCKED: USER        Electrostatic Energy            =   -0.70 kcal/mol
DOCKED: USER    (2) Final Total Internal Energy     =   -0.44 kcal/mol
DOCKED: USER    (3) Torsional Free Energy           =   +0.89 kcal/mol
DOCKED: USER    (4) Unbound System's Energy  [=(2)] =   -0.44 kcal/mol
DOCKED: USER    
DOCKED: USER    
DOCKED: USER    NEWDPF move alpinetin_lig.pdbqt
DOCKED: USER    NEWDPF about 5.831900 0.274200 0.064800
DOCKED: USER    NEWDPF tran0 11.198553 38.366416 31.067700
DOCKED: USER    NEWDPF quaternion0 -0.311119 0.203958 0.734070 -0.568109
DOCKED: USER    NEWDPF axisangle0 -0.378052 0.247837 0.891994 -110.763120
DOCKED: USER    NEWDPF quat0 -0.378052 0.247837 0.891994 -110.763120
DOCKED: USER    NEWDPF dihe0 45.57 -13.27 96.79 
DOCKED: USER  keepresnum = 1 
DOCKED: USER  
DOCKED: REMARK  3 active torsions:
DOCKED: REMARK  status: ('A' for Active; 'I' for Inactive)
DOCKED: REMARK    1  A    between atoms: O2_2  and  C11_11 
DOCKED: REMARK    2  A    between atoms: O4_4  and  C16_16 
DOCKED: REMARK    3  A    between atoms: C5_5  and  C9_9 
DOCKED: USER                              x       y       z     vdW  Elec       q    Type
DOCKED: USER                           _______ _______ _______ _____ _____    ______ ____
DOCKED: ROOT
DOCKED: ATOM      1  O1          0      10.250  37.862  31.291 -0.75 -0.20    -0.340 OA
DOCKED: ATOM      2  O3          0      14.133  39.089  31.606 -1.08 -0.51    -0.292 OA
DOCKED: ATOM      3  C5          0      11.207  36.992  31.828 -0.31 +0.12    +0.169 C 
DOCKED: ATOM      4  C6          0      12.407  37.715  32.469 -0.30 +0.16    +0.121 C 
DOCKED: ATOM      5  C7          0      12.061  39.314  30.514 -0.27 +0.06    +0.077 A 
DOCKED: ATOM      6  C8          0      12.964  38.704  31.494 -0.27 +0.21    +0.167 C 
DOCKED: ATOM      7  C10         0      10.661  38.878  30.479 -0.33 +0.04    +0.089 A 
DOCKED: ATOM      8  C11         0      12.483  40.279  29.693 -0.28 +0.06    +0.087 A 
DOCKED: ATOM      9  C12         0       9.801  39.456  29.642 -0.40 +0.02    +0.074 A 
DOCKED: ATOM     10  C15         0      11.534  40.901  28.759 -0.43 -0.01    +0.074 A 
DOCKED: ATOM     11  C16         0      10.258  40.516  28.743 -0.54 -0.00    +0.071 A 
DOCKED: ENDROOT
DOCKED: BRANCH   3  12
DOCKED: ATOM     12  C9          0      10.592  36.018  32.788 -0.40 -0.02    -0.029 A 
DOCKED: ATOM     13  C14         0       9.919  36.505  33.995 -0.41 +0.01    +0.010 A 
DOCKED: ATOM     14  C18         0       9.374  35.640  34.849 -0.45 +0.00    +0.001 A 
DOCKED: ATOM     15  C19         0       9.448  34.202  34.580 -0.38 +0.00    +0.000 A 
DOCKED: ATOM     16  C17         0      10.060  33.759  33.483 -0.38 -0.00    +0.001 A 
DOCKED: ATOM     17  C13         0      10.660  34.711  32.544 -0.44 -0.00    +0.010 A 
DOCKED: ENDBRANCH   3  12
DOCKED: BRANCH   8  18
DOCKED: ATOM     18  O2          0      13.820  40.702  29.737 -0.41 -0.55    -0.355 OA
DOCKED: ATOM     19  C20         0      13.912  42.133  29.734 -0.27 +0.06    +0.210 C 
DOCKED: ENDBRANCH   8  18
DOCKED: BRANCH  11  20
DOCKED: ATOM     20  O4          0       9.367  41.116  27.862 -0.61 +0.02    -0.361 OA
DOCKED: ATOM     21  H34         0       9.776  41.936  27.488 -0.34 -0.15    +0.217 HD
DOCKED: ENDBRANCH  11  20
DOCKED: TORSDOF 3
DOCKED: TER
DOCKED: ENDMDL
________________________________________________________________________________


	BEGINNING GENETIC ALGORITHM DOCKING 20 of 100
Run: 20 Seed: 645668709 2064437125 [ Run 20 of 100 GA/GALS ]
Beginning LAMARCKIAN GENETIC ALGORITHM (LGA), with a maximum of 2500000 energy evaluations.

Final-Value: -10.172


	FINAL GENETIC ALGORITHM DOCKED STATE
	_______________________________________________


Detailed state:  trans 11.070 38.454 30.968 quatxyzw -0.312308 0.213494 0.741472 -0.554168 center 5.832 0.274 0.065 ntor 3 50.1356 -16.6459 86.3809
State:	 11.070  38.454  30.968  -0.375  0.256  0.891 -112.693     50.14  -16.65   86.38

DOCKED: MODEL       20
DOCKED: USER    Run = 20
DOCKED: USER    DPF = 1UDW.dpf
DOCKED: USER  
DOCKED: USER    Estimated Free Energy of Binding    =   -8.83 kcal/mol  [=(1)+(2)+(3)-(4)]
DOCKED: USER    Estimated Inhibition Constant, Ki   =  334.54 nM (nanomolar)  [Temperature = 298.15 K]
DOCKED: USER    
DOCKED: USER    (1) Final Intermolecular Energy     =   -9.73 kcal/mol
DOCKED: USER        vdW + Hbond + desolv Energy     =   -9.01 kcal/mol
DOCKED: USER        Electrostatic Energy            =   -0.72 kcal/mol
DOCKED: USER    (2) Final Total Internal Energy     =   -0.44 kcal/mol
DOCKED: USER    (3) Torsional Free Energy           =   +0.89 kcal/mol
DOCKED: USER    (4) Unbound System's Energy  [=(2)] =   -0.44 kcal/mol
DOCKED: USER    
DOCKED: USER    
DOCKED: USER    NEWDPF move alpinetin_lig.pdbqt
DOCKED: USER    NEWDPF about 5.831900 0.274200 0.064800
DOCKED: USER    NEWDPF tran0 11.069651 38.453879 30.968392
DOCKED: USER    NEWDPF quaternion0 -0.312308 0.213494 0.741472 -0.554168
DOCKED: USER    NEWDPF axisangle0 -0.375188 0.256478 0.890760 -112.693081
DOCKED: USER    NEWDPF quat0 -0.375188 0.256478 0.890760 -112.693081
DOCKED: USER    NEWDPF dihe0 50.14 -16.65 86.38 
DOCKED: USER  keepresnum = 1 
DOCKED: USER  
DOCKED: REMARK  3 active torsions:
DOCKED: REMARK  status: ('A' for Active; 'I' for Inactive)
DOCKED: REMARK    1  A    between atoms: O2_2  and  C11_11 
DOCKED: REMARK    2  A    between atoms: O4_4  and  C16_16 
DOCKED: REMARK    3  A    between atoms: C5_5  and  C9_9 
DOCKED: USER                              x       y       z     vdW  Elec       q    Type
DOCKED: USER                           _______ _______ _______ _____ _____    ______ ____
DOCKED: ROOT
DOCKED: ATOM      1  O1          0      10.137  37.932  31.220 -0.75 -0.20    -0.340 OA
DOCKED: ATOM      2  O3          0      13.996  39.255  31.434 -1.01 -0.48    -0.292 OA
DOCKED: ATOM      3  C5          0      11.125  37.096  31.757 -0.31 +0.11    +0.169 C 
DOCKED: ATOM      4  C6          0      12.320  37.861  32.359 -0.33 +0.15    +0.121 C 
DOCKED: ATOM      5  C7          0      11.899  39.410  30.378 -0.28 +0.05    +0.077 A 
DOCKED: ATOM      6  C8          0      12.835  38.841  31.353 -0.28 +0.20    +0.167 C 
DOCKED: ATOM      7  C10         0      10.509  38.940  30.379 -0.35 +0.03    +0.089 A 
DOCKED: ATOM      8  C11         0      12.282  40.366  29.529 -0.30 +0.05    +0.087 A 
DOCKED: ATOM      9  C12         0       9.619  39.480  29.548 -0.35 +0.01    +0.074 A 
DOCKED: ATOM     10  C15         0      11.301  40.946  28.602 -0.45 -0.02    +0.074 A 
DOCKED: ATOM     11  C16         0      10.035  40.532  28.619 -0.57 -0.00    +0.071 A 
DOCKED: ENDROOT
DOCKED: BRANCH   3  12
DOCKED: ATOM     12  C9          0      10.552  36.130  32.748 -0.39 -0.02    -0.029 A 
DOCKED: ATOM     13  C14         0      10.097  36.605  34.058 -0.40 +0.01    +0.010 A 
DOCKED: ATOM     14  C18         0       9.590  35.746  34.940 -0.43 +0.00    +0.001 A 
DOCKED: ATOM     15  C19         0       9.486  34.325  34.600 -0.43 +0.00    +0.000 A 
DOCKED: ATOM     16  C17         0       9.899  33.892  33.409 -0.44 -0.00    +0.001 A 
DOCKED: ATOM     17  C13         0      10.458  34.837  32.440 -0.49 -0.00    +0.010 A 
DOCKED: ENDBRANCH   3  12
DOCKED: BRANCH   8  18
DOCKED: ATOM     18  O2          0      13.610  40.821  29.538 -0.36 -0.49    -0.355 OA
DOCKED: ATOM     19  C20         0      13.667  42.252  29.610 -0.24 -0.01    +0.210 C 
DOCKED: ENDBRANCH   8  18
DOCKED: BRANCH  11  20
DOCKED: ATOM     20  O4          0       9.112  41.091  27.743 -0.50 -0.01    -0.361 OA
DOCKED: ATOM     21  H34         0       9.473  41.941  27.386 -0.35 -0.11    +0.217 HD
DOCKED: ENDBRANCH  11  20
DOCKED: TORSDOF 3
DOCKED: TER
DOCKED: ENDMDL
________________________________________________________________________________


	BEGINNING GENETIC ALGORITHM DOCKING 21 of 100
Run: 21 Seed: 1124371415 1560666438 [ Run 21 of 100 GA/GALS ]
Beginning LAMARCKIAN GENETIC ALGORITHM (LGA), with a maximum of 2500000 energy evaluations.

Final-Value: -9.884


	FINAL GENETIC ALGORITHM DOCKED STATE
	_______________________________________________


Detailed state:  trans 10.552 38.219 31.451 quatxyzw 0.399606 -0.288793 -0.675512 0.548267 center 5.832 0.274 0.065 ntor 3 76.9170 -45.1822 -57.1971
State:	 10.552  38.219  31.451   0.478 -0.345 -0.808 113.504     76.92  -45.18  -57.20

DOCKED: MODEL       21
DOCKED: USER    Run = 21
DOCKED: USER    DPF = 1UDW.dpf
DOCKED: USER  
DOCKED: USER    Estimated Free Energy of Binding    =   -8.54 kcal/mol  [=(1)+(2)+(3)-(4)]
DOCKED: USER    Estimated Inhibition Constant, Ki   =  546.94 nM (nanomolar)  [Temperature = 298.15 K]
DOCKED: USER    
DOCKED: USER    (1) Final Intermolecular Energy     =   -9.44 kcal/mol
DOCKED: USER        vdW + Hbond + desolv Energy     =   -8.80 kcal/mol
DOCKED: USER        Electrostatic Energy            =   -0.63 kcal/mol
DOCKED: USER    (2) Final Total Internal Energy     =   -0.45 kcal/mol
DOCKED: USER    (3) Torsional Free Energy           =   +0.89 kcal/mol
DOCKED: USER    (4) Unbound System's Energy  [=(2)] =   -0.45 kcal/mol
DOCKED: USER    
DOCKED: USER    
DOCKED: USER    NEWDPF move alpinetin_lig.pdbqt
DOCKED: USER    NEWDPF about 5.831900 0.274200 0.064800
DOCKED: USER    NEWDPF tran0 10.552235 38.218924 31.450607
DOCKED: USER    NEWDPF quaternion0 0.399606 -0.288793 -0.675512 0.548267
DOCKED: USER    NEWDPF axisangle0 0.477825 -0.345321 -0.807736 113.503599
DOCKED: USER    NEWDPF quat0 0.477825 -0.345321 -0.807736 113.503599
DOCKED: USER    NEWDPF dihe0 76.92 -45.18 -57.20 
DOCKED: USER  keepresnum = 1 
DOCKED: USER  
DOCKED: REMARK  3 active torsions:
DOCKED: REMARK  status: ('A' for Active; 'I' for Inactive)
DOCKED: REMARK    1  A    between atoms: O2_2  and  C11_11 
DOCKED: REMARK    2  A    between atoms: O4_4  and  C16_16 
DOCKED: REMARK    3  A    between atoms: C5_5  and  C9_9 
DOCKED: USER                              x       y       z     vdW  Elec       q    Type
DOCKED: USER                           _______ _______ _______ _____ _____    ______ ____
DOCKED: ROOT
DOCKED: ATOM      1  O1          0       9.563  37.833  31.731 -0.65 -0.25    -0.340 OA
DOCKED: ATOM      2  O3          0      13.492  38.922  31.984 -0.82 -0.51    -0.292 OA
DOCKED: ATOM      3  C5          0      10.435  37.091  32.537 -0.30 +0.13    +0.169 C 
DOCKED: ATOM      4  C6          0      11.640  37.901  33.052 -0.32 +0.16    +0.121 C 
DOCKED: ATOM      5  C7          0      11.500  38.950  30.732 -0.28 +0.05    +0.077 A 
DOCKED: ATOM      6  C8          0      12.310  38.575  31.895 -0.27 +0.19    +0.167 C 
DOCKED: ATOM      7  C10         0      10.080  38.584  30.714 -0.36 +0.04    +0.089 A 
DOCKED: ATOM      8  C11         0      12.025  39.646  29.721 -0.31 +0.06    +0.087 A 
DOCKED: ATOM      9  C12         0       9.303  38.962  29.701 -0.44 +0.02    +0.074 A 
DOCKED: ATOM     10  C15         0      11.168  40.047  28.596 -0.42 +0.03    +0.074 A 
DOCKED: ATOM     11  C16         0       9.874  39.729  28.593 -0.58 +0.02    +0.071 A 
DOCKED: ENDROOT
DOCKED: BRANCH   3  12
DOCKED: ATOM     12  C9          0       9.710  36.430  33.671 -0.39 -0.02    -0.029 A 
DOCKED: ATOM     13  C14         0      10.133  35.108  34.141 -0.41 +0.01    +0.010 A 
DOCKED: ATOM     14  C18         0       9.488  34.520  35.147 -0.43 +0.00    +0.001 A 
DOCKED: ATOM     15  C19         0       8.355  35.196  35.784 -0.42 +0.00    +0.000 A 
DOCKED: ATOM     16  C17         0       7.970  36.398  35.356 -0.56 +0.00    +0.001 A 
DOCKED: ATOM     17  C13         0       8.679  37.044  34.249 -0.46 +0.01    +0.010 A 
DOCKED: ENDBRANCH   3  12
DOCKED: BRANCH   8  18
DOCKED: ATOM     18  O2          0      13.381  40.005  29.746 -0.64 -0.59    -0.355 OA
DOCKED: ATOM     19  C20         0      13.547  41.384  30.104 -0.21 +0.13    +0.210 C 
DOCKED: ENDBRANCH   8  18
DOCKED: BRANCH  11  20
DOCKED: ATOM     20  O4          0       9.070  40.119  27.528 -0.63 -0.15    -0.361 OA
DOCKED: ATOM     21  H34         0       9.255  41.065  27.306 +0.09 +0.03    +0.217 HD
DOCKED: ENDBRANCH  11  20
DOCKED: TORSDOF 3
DOCKED: TER
DOCKED: ENDMDL
________________________________________________________________________________


	BEGINNING GENETIC ALGORITHM DOCKING 22 of 100
Run: 22 Seed: 1168091552 499153058 [ Run 22 of 100 GA/GALS ]
Beginning LAMARCKIAN GENETIC ALGORITHM (LGA), with a maximum of 2500000 energy evaluations.

Final-Value: -10.176


	FINAL GENETIC ALGORITHM DOCKED STATE
	_______________________________________________


Detailed state:  trans 11.057 38.365 31.018 quatxyzw 0.328147 -0.209904 -0.742484 0.544956 center 5.832 0.274 0.065 ntor 3 53.8499 1.2094 81.9581
State:	 11.057  38.365  31.018   0.391 -0.250 -0.886 113.957     53.85    1.21   81.96

DOCKED: MODEL       22
DOCKED: USER    Run = 22
DOCKED: USER    DPF = 1UDW.dpf
DOCKED: USER  
DOCKED: USER    Estimated Free Energy of Binding    =   -8.84 kcal/mol  [=(1)+(2)+(3)-(4)]
DOCKED: USER    Estimated Inhibition Constant, Ki   =  333.72 nM (nanomolar)  [Temperature = 298.15 K]
DOCKED: USER    
DOCKED: USER    (1) Final Intermolecular Energy     =   -9.73 kcal/mol
DOCKED: USER        vdW + Hbond + desolv Energy     =   -9.07 kcal/mol
DOCKED: USER        Electrostatic Energy            =   -0.66 kcal/mol
DOCKED: USER    (2) Final Total Internal Energy     =   -0.45 kcal/mol
DOCKED: USER    (3) Torsional Free Energy           =   +0.89 kcal/mol
DOCKED: USER    (4) Unbound System's Energy  [=(2)] =   -0.45 kcal/mol
DOCKED: USER    
DOCKED: USER    
DOCKED: USER    NEWDPF move alpinetin_lig.pdbqt
DOCKED: USER    NEWDPF about 5.831900 0.274200 0.064800
DOCKED: USER    NEWDPF tran0 11.056757 38.365486 31.017832
DOCKED: USER    NEWDPF quaternion0 0.328147 -0.209904 -0.742484 0.544956
DOCKED: USER    NEWDPF axisangle0 0.391367 -0.250344 -0.885528 113.956645
DOCKED: USER    NEWDPF quat0 0.391367 -0.250344 -0.885528 113.956645
DOCKED: USER    NEWDPF dihe0 53.85 1.21 81.96 
DOCKED: USER  keepresnum = 1 
DOCKED: USER  
DOCKED: REMARK  3 active torsions:
DOCKED: REMARK  status: ('A' for Active; 'I' for Inactive)
DOCKED: REMARK    1  A    between atoms: O2_2  and  C11_11 
DOCKED: REMARK    2  A    between atoms: O4_4  and  C16_16 
DOCKED: REMARK    3  A    between atoms: C5_5  and  C9_9 
DOCKED: USER                              x       y       z     vdW  Elec       q    Type
DOCKED: USER                           _______ _______ _______ _____ _____    ______ ____
DOCKED: ROOT
DOCKED: ATOM      1  O1          0      10.131  37.826  31.258 -0.80 -0.21    -0.340 OA
DOCKED: ATOM      2  O3          0      13.952  39.245  31.535 -0.98 -0.49    -0.292 OA
DOCKED: ATOM      3  C5          0      11.126  37.023  31.831 -0.31 +0.12    +0.169 C 
DOCKED: ATOM      4  C6          0      12.288  37.826  32.447 -0.31 +0.16    +0.121 C 
DOCKED: ATOM      5  C7          0      11.877  39.331  30.429 -0.28 +0.05    +0.077 A 
DOCKED: ATOM      6  C8          0      12.803  38.802  31.435 -0.28 +0.20    +0.167 C 
DOCKED: ATOM      7  C10         0      10.498  38.828  30.408 -0.35 +0.04    +0.089 A 
DOCKED: ATOM      8  C11         0      12.257  40.281  29.573 -0.30 +0.05    +0.087 A 
DOCKED: ATOM      9  C12         0       9.616  39.332  29.547 -0.43 +0.02    +0.074 A 
DOCKED: ATOM     10  C15         0      11.284  40.822  28.613 -0.46 -0.01    +0.074 A 
DOCKED: ATOM     11  C16         0      10.028  40.377  28.608 -0.57 +0.00    +0.071 A 
DOCKED: ENDROOT
DOCKED: BRANCH   3  12
DOCKED: ATOM     12  C9          0      10.553  36.060  32.827 -0.40 -0.02    -0.029 A 
DOCKED: ATOM     13  C14         0      10.146  36.532  34.153 -0.40 +0.01    +0.010 A 
DOCKED: ATOM     14  C18         0       9.639  35.676  35.039 -0.43 +0.00    +0.001 A 
DOCKED: ATOM     15  C19         0       9.487  34.263  34.685 -0.42 +0.00    +0.000 A 
DOCKED: ATOM     16  C17         0       9.856  33.834  33.479 -0.45 -0.00    +0.001 A 
DOCKED: ATOM     17  C13         0      10.415  34.775  32.506 -0.48 -0.00    +0.010 A 
DOCKED: ENDBRANCH   3  12
DOCKED: BRANCH   8  18
DOCKED: ATOM     18  O2          0      13.573  40.768  29.603 -0.38 -0.48    -0.355 OA
DOCKED: ATOM     19  C20         0      13.594  42.196  29.738 -0.25 +0.00    +0.210 C 
DOCKED: ENDBRANCH   8  18
DOCKED: BRANCH  11  20
DOCKED: ATOM     20  O4          0       9.113  40.899  27.702 -0.48 -0.04    -0.361 OA
DOCKED: ATOM     21  H34         0       9.562  41.573  27.133 -0.31 -0.05    +0.217 HD
DOCKED: ENDBRANCH  11  20
DOCKED: TORSDOF 3
DOCKED: TER
DOCKED: ENDMDL
________________________________________________________________________________


	BEGINNING GENETIC ALGORITHM DOCKING 23 of 100
Run: 23 Seed: 1546874901 870668726 [ Run 23 of 100 GA/GALS ]
Beginning LAMARCKIAN GENETIC ALGORITHM (LGA), with a maximum of 2500000 energy evaluations.

Final-Value: -10.192


	FINAL GENETIC ALGORITHM DOCKED STATE
	_______________________________________________


Detailed state:  trans 11.232 38.379 31.077 quatxyzw -0.311016 0.206734 0.731336 -0.570682 center 5.832 0.274 0.065 ntor 3 45.7668 -12.6578 85.9157
State:	 11.232  38.379  31.077  -0.379  0.252  0.891 -110.404     45.77  -12.66   85.92

DOCKED: MODEL       23
DOCKED: USER    Run = 23
DOCKED: USER    DPF = 1UDW.dpf
DOCKED: USER  
DOCKED: USER    Estimated Free Energy of Binding    =   -8.86 kcal/mol  [=(1)+(2)+(3)-(4)]
DOCKED: USER    Estimated Inhibition Constant, Ki   =  322.80 nM (nanomolar)  [Temperature = 298.15 K]
DOCKED: USER    
DOCKED: USER    (1) Final Intermolecular Energy     =   -9.75 kcal/mol
DOCKED: USER        vdW + Hbond + desolv Energy     =   -9.05 kcal/mol
DOCKED: USER        Electrostatic Energy            =   -0.70 kcal/mol
DOCKED: USER    (2) Final Total Internal Energy     =   -0.44 kcal/mol
DOCKED: USER    (3) Torsional Free Energy           =   +0.89 kcal/mol
DOCKED: USER    (4) Unbound System's Energy  [=(2)] =   -0.44 kcal/mol
DOCKED: USER    
DOCKED: USER    
DOCKED: USER    NEWDPF move alpinetin_lig.pdbqt
DOCKED: USER    NEWDPF about 5.831900 0.274200 0.064800
DOCKED: USER    NEWDPF tran0 11.231708 38.378536 31.076614
DOCKED: USER    NEWDPF quaternion0 -0.311016 0.206734 0.731336 -0.570682
DOCKED: USER    NEWDPF axisangle0 -0.378747 0.251754 0.890601 -110.404474
DOCKED: USER    NEWDPF quat0 -0.378747 0.251754 0.890601 -110.404474
DOCKED: USER    NEWDPF dihe0 45.77 -12.66 85.92 
DOCKED: USER  keepresnum = 1 
DOCKED: USER  
DOCKED: REMARK  3 active torsions:
DOCKED: REMARK  status: ('A' for Active; 'I' for Inactive)
DOCKED: REMARK    1  A    between atoms: O2_2  and  C11_11 
DOCKED: REMARK    2  A    between atoms: O4_4  and  C16_16 
DOCKED: REMARK    3  A    between atoms: C5_5  and  C9_9 
DOCKED: USER                              x       y       z     vdW  Elec       q    Type
DOCKED: USER                           _______ _______ _______ _____ _____    ______ ____
DOCKED: ROOT
DOCKED: ATOM      1  O1          0      10.279  37.883  31.302 -0.71 -0.20    -0.340 OA
DOCKED: ATOM      2  O3          0      14.173  39.077  31.610 -1.09 -0.51    -0.292 OA
DOCKED: ATOM      3  C5          0      11.229  37.006  31.842 -0.31 +0.12    +0.169 C 
DOCKED: ATOM      4  C6          0      12.435  37.722  32.480 -0.29 +0.16    +0.121 C 
DOCKED: ATOM      5  C7          0      12.102  39.317  30.519 -0.27 +0.06    +0.077 A 
DOCKED: ATOM      6  C8          0      13.000  38.702  31.501 -0.27 +0.21    +0.167 C 
DOCKED: ATOM      7  C10         0      10.698  38.893  30.486 -0.33 +0.04    +0.089 A 
DOCKED: ATOM      8  C11         0      12.532  40.275  29.694 -0.26 +0.07    +0.087 A 
DOCKED: ATOM      9  C12         0       9.842  39.475  29.648 -0.41 +0.01    +0.074 A 
DOCKED: ATOM     10  C15         0      11.588  40.903  28.759 -0.42 -0.01    +0.074 A 
DOCKED: ATOM     11  C16         0      10.309  40.528  28.745 -0.54 -0.00    +0.071 A 
DOCKED: ENDROOT
DOCKED: BRANCH   3  12
DOCKED: ATOM     12  C9          0      10.606  36.042  32.805 -0.40 -0.02    -0.029 A 
DOCKED: ATOM     13  C14         0      10.151  36.507  34.118 -0.40 +0.01    +0.010 A 
DOCKED: ATOM     14  C18         0       9.599  35.650  34.975 -0.43 +0.00    +0.001 A 
DOCKED: ATOM     15  C19         0       9.447  34.241  34.604 -0.39 +0.00    +0.000 A 
DOCKED: ATOM     16  C17         0       9.861  33.817  33.410 -0.42 -0.00    +0.001 A 
DOCKED: ATOM     17  C13         0      10.468  34.760  32.468 -0.47 -0.00    +0.010 A 
DOCKED: ENDBRANCH   3  12
DOCKED: BRANCH   8  18
DOCKED: ATOM     18  O2          0      13.873  40.687  29.736 -0.40 -0.57    -0.355 OA
DOCKED: ATOM     19  C20         0      13.976  42.117  29.733 -0.27 +0.07    +0.210 C 
DOCKED: ENDBRANCH   8  18
DOCKED: BRANCH  11  20
DOCKED: ATOM     20  O4          0       9.422  41.133  27.863 -0.63 +0.03    -0.361 OA
DOCKED: ATOM     21  H34         0       9.841  41.942  27.478 -0.35 -0.16    +0.217 HD
DOCKED: ENDBRANCH  11  20
DOCKED: TORSDOF 3
DOCKED: TER
DOCKED: ENDMDL
________________________________________________________________________________


	BEGINNING GENETIC ALGORITHM DOCKING 24 of 100
Run: 24 Seed: 1402220404 1593537696 [ Run 24 of 100 GA/GALS ]
Beginning LAMARCKIAN GENETIC ALGORITHM (LGA), with a maximum of 2500000 energy evaluations.

Final-Value: -10.182


	FINAL GENETIC ALGORITHM DOCKED STATE
	_______________________________________________


Detailed state:  trans 11.196 38.358 31.112 quatxyzw -0.307826 0.217543 0.719821 -0.582903 center 5.832 0.274 0.065 ntor 3 47.4099 -13.3700 97.3504
State:	 11.196  38.358  31.112  -0.379  0.268  0.886 -108.690     47.41  -13.37   97.35

DOCKED: MODEL       24
DOCKED: USER    Run = 24
DOCKED: USER    DPF = 1UDW.dpf
DOCKED: USER  
DOCKED: USER    Estimated Free Energy of Binding    =   -8.84 kcal/mol  [=(1)+(2)+(3)-(4)]
DOCKED: USER    Estimated Inhibition Constant, Ki   =  328.53 nM (nanomolar)  [Temperature = 298.15 K]
DOCKED: USER    
DOCKED: USER    (1) Final Intermolecular Energy     =   -9.74 kcal/mol
DOCKED: USER        vdW + Hbond + desolv Energy     =   -9.02 kcal/mol
DOCKED: USER        Electrostatic Energy            =   -0.72 kcal/mol
DOCKED: USER    (2) Final Total Internal Energy     =   -0.44 kcal/mol
DOCKED: USER    (3) Torsional Free Energy           =   +0.89 kcal/mol
DOCKED: USER    (4) Unbound System's Energy  [=(2)] =   -0.44 kcal/mol
DOCKED: USER    
DOCKED: USER    
DOCKED: USER    NEWDPF move alpinetin_lig.pdbqt
DOCKED: USER    NEWDPF about 5.831900 0.274200 0.064800
DOCKED: USER    NEWDPF tran0 11.196098 38.358163 31.112244
DOCKED: USER    NEWDPF quaternion0 -0.307826 0.217543 0.719821 -0.582903
DOCKED: USER    NEWDPF axisangle0 -0.378843 0.267731 0.885888 -108.690025
DOCKED: USER    NEWDPF quat0 -0.378843 0.267731 0.885888 -108.690025
DOCKED: USER    NEWDPF dihe0 47.41 -13.37 97.35 
DOCKED: USER  keepresnum = 1 
DOCKED: USER  
DOCKED: REMARK  3 active torsions:
DOCKED: REMARK  status: ('A' for Active; 'I' for Inactive)
DOCKED: REMARK    1  A    between atoms: O2_2  and  C11_11 
DOCKED: REMARK    2  A    between atoms: O4_4  and  C16_16 
DOCKED: REMARK    3  A    between atoms: C5_5  and  C9_9 
DOCKED: USER                              x       y       z     vdW  Elec       q    Type
DOCKED: USER                           _______ _______ _______ _____ _____    ______ ____
DOCKED: ROOT
DOCKED: ATOM      1  O1          0      10.225  37.902  31.347 -0.73 -0.21    -0.340 OA
DOCKED: ATOM      2  O3          0      14.165  38.946  31.626 -1.10 -0.51    -0.292 OA
DOCKED: ATOM      3  C5          0      11.143  36.994  31.890 -0.31 +0.12    +0.169 C 
DOCKED: ATOM      4  C6          0      12.380  37.668  32.516 -0.29 +0.16    +0.121 C 
DOCKED: ATOM      5  C7          0      12.100  39.257  30.542 -0.27 +0.06    +0.077 A 
DOCKED: ATOM      6  C8          0      12.978  38.616  31.525 -0.28 +0.21    +0.167 C 
DOCKED: ATOM      7  C10         0      10.680  38.888  30.519 -0.33 +0.04    +0.089 A 
DOCKED: ATOM      8  C11         0      12.563  40.189  29.706 -0.25 +0.07    +0.087 A 
DOCKED: ATOM      9  C12         0       9.844  39.495  29.680 -0.39 +0.01    +0.074 A 
DOCKED: ATOM     10  C15         0      11.639  40.845  28.769 -0.42 -0.00    +0.074 A 
DOCKED: ATOM     11  C16         0      10.346  40.521  28.765 -0.53 -0.00    +0.071 A 
DOCKED: ENDROOT
DOCKED: BRANCH   3  12
DOCKED: ATOM     12  C9          0      10.488  36.064  32.865 -0.40 -0.02    -0.029 A 
DOCKED: ATOM     13  C14         0       9.835  36.598  34.064 -0.41 +0.01    +0.010 A 
DOCKED: ATOM     14  C18         0       9.255  35.771  34.931 -0.45 +0.00    +0.001 A 
DOCKED: ATOM     15  C19         0       9.269  34.327  34.687 -0.27 +0.00    +0.000 A 
DOCKED: ATOM     16  C17         0       9.863  33.841  33.598 -0.46 -0.00    +0.001 A 
DOCKED: ATOM     17  C13         0      10.502  34.750  32.644 -0.48 -0.00    +0.010 A 
DOCKED: ENDBRANCH   3  12
DOCKED: BRANCH   8  18
DOCKED: ATOM     18  O2          0      13.919  40.549  29.738 -0.38 -0.64    -0.355 OA
DOCKED: ATOM     19  C20         0      14.077  41.974  29.759 -0.26 +0.10    +0.210 C 
DOCKED: ENDBRANCH   8  18
DOCKED: BRANCH  11  20
DOCKED: ATOM     20  O4          0       9.479  41.151  27.881 -0.65 +0.04    -0.361 OA
DOCKED: ATOM     21  H34         0       9.924  41.947  27.495 -0.34 -0.17    +0.217 HD
DOCKED: ENDBRANCH  11  20
DOCKED: TORSDOF 3
DOCKED: TER
DOCKED: ENDMDL
________________________________________________________________________________


	BEGINNING GENETIC ALGORITHM DOCKING 25 of 100
Run: 25 Seed: 384584867 672806442 [ Run 25 of 100 GA/GALS ]
Beginning LAMARCKIAN GENETIC ALGORITHM (LGA), with a maximum of 2500000 energy evaluations.

Final-Value: -10.164


	FINAL GENETIC ALGORITHM DOCKED STATE
	_______________________________________________


Detailed state:  trans 11.063 38.427 30.997 quatxyzw 0.322209 -0.210038 -0.742238 0.548769 center 5.832 0.274 0.065 ntor 3 51.6107 -14.6616 86.5590
State:	 11.063  38.427  30.997   0.385 -0.251 -0.888 113.435     51.61  -14.66   86.56

DOCKED: MODEL       25
DOCKED: USER    Run = 25
DOCKED: USER    DPF = 1UDW.dpf
DOCKED: USER  
DOCKED: USER    Estimated Free Energy of Binding    =   -8.83 kcal/mol  [=(1)+(2)+(3)-(4)]
DOCKED: USER    Estimated Inhibition Constant, Ki   =  339.59 nM (nanomolar)  [Temperature = 298.15 K]
DOCKED: USER    
DOCKED: USER    (1) Final Intermolecular Energy     =   -9.72 kcal/mol
DOCKED: USER        vdW + Hbond + desolv Energy     =   -9.02 kcal/mol
DOCKED: USER        Electrostatic Energy            =   -0.70 kcal/mol
DOCKED: USER    (2) Final Total Internal Energy     =   -0.44 kcal/mol
DOCKED: USER    (3) Torsional Free Energy           =   +0.89 kcal/mol
DOCKED: USER    (4) Unbound System's Energy  [=(2)] =   -0.44 kcal/mol
DOCKED: USER    
DOCKED: USER    
DOCKED: USER    NEWDPF move alpinetin_lig.pdbqt
DOCKED: USER    NEWDPF about 5.831900 0.274200 0.064800
DOCKED: USER    NEWDPF tran0 11.062905 38.427287 30.997066
DOCKED: USER    NEWDPF quaternion0 0.322209 -0.210038 -0.742238 0.548769
DOCKED: USER    NEWDPF axisangle0 0.385430 -0.251249 -0.887873 113.434782
DOCKED: USER    NEWDPF quat0 0.385430 -0.251249 -0.887873 113.434782
DOCKED: USER    NEWDPF dihe0 51.61 -14.66 86.56 
DOCKED: USER  keepresnum = 1 
DOCKED: USER  
DOCKED: REMARK  3 active torsions:
DOCKED: REMARK  status: ('A' for Active; 'I' for Inactive)
DOCKED: REMARK    1  A    between atoms: O2_2  and  C11_11 
DOCKED: REMARK    2  A    between atoms: O4_4  and  C16_16 
DOCKED: REMARK    3  A    between atoms: C5_5  and  C9_9 
DOCKED: USER                              x       y       z     vdW  Elec       q    Type
DOCKED: USER                           _______ _______ _______ _____ _____    ______ ____
DOCKED: ROOT
DOCKED: ATOM      1  O1          0      10.135  37.893  31.239 -0.77 -0.20    -0.340 OA
DOCKED: ATOM      2  O3          0      13.969  39.277  31.501 -0.98 -0.49    -0.292 OA
DOCKED: ATOM      3  C5          0      11.126  37.077  31.798 -0.31 +0.12    +0.169 C 
DOCKED: ATOM      4  C6          0      12.300  37.865  32.412 -0.32 +0.16    +0.121 C 
DOCKED: ATOM      5  C7          0      11.887  39.391  30.411 -0.28 +0.05    +0.077 A 
DOCKED: ATOM      6  C8          0      12.815  38.845  31.405 -0.27 +0.20    +0.167 C 
DOCKED: ATOM      7  C10         0      10.504  38.900  30.395 -0.35 +0.04    +0.089 A 
DOCKED: ATOM      8  C11         0      12.269  40.345  29.560 -0.30 +0.05    +0.087 A 
DOCKED: ATOM      9  C12         0       9.620  39.419  29.545 -0.39 +0.02    +0.074 A 
DOCKED: ATOM     10  C15         0      11.294  40.902  28.612 -0.46 -0.01    +0.074 A 
DOCKED: ATOM     11  C16         0      10.034  40.468  28.613 -0.57 +0.00    +0.071 A 
DOCKED: ENDROOT
DOCKED: BRANCH   3  12
DOCKED: ATOM     12  C9          0      10.552  36.111  32.789 -0.39 -0.02    -0.029 A 
DOCKED: ATOM     13  C14         0      10.066  36.592  34.086 -0.40 +0.01    +0.010 A 
DOCKED: ATOM     14  C18         0       9.558  35.732  34.967 -0.43 +0.00    +0.001 A 
DOCKED: ATOM     15  C19         0       9.484  34.307  34.640 -0.43 +0.00    +0.000 A 
DOCKED: ATOM     16  C17         0       9.926  33.869  33.462 -0.44 -0.00    +0.001 A 
DOCKED: ATOM     17  C13         0      10.486  34.814  32.492 -0.49 -0.00    +0.010 A 
DOCKED: ENDBRANCH   3  12
DOCKED: BRANCH   8  18
DOCKED: ATOM     18  O2          0      13.589  40.820  29.585 -0.39 -0.47    -0.355 OA
DOCKED: ATOM     19  C20         0      13.623  42.251  29.680 -0.25 -0.01    +0.210 C 
DOCKED: ENDBRANCH   8  18
DOCKED: BRANCH  11  20
DOCKED: ATOM     20  O4          0       9.117  41.006  27.718 -0.49 -0.02    -0.361 OA
DOCKED: ATOM     21  H34         0       9.484  41.842  27.334 -0.32 -0.10    +0.217 HD
DOCKED: ENDBRANCH  11  20
DOCKED: TORSDOF 3
DOCKED: TER
DOCKED: ENDMDL
________________________________________________________________________________


	BEGINNING GENETIC ALGORITHM DOCKING 26 of 100
Run: 26 Seed: 459388733 293727750 [ Run 26 of 100 GA/GALS ]
Beginning LAMARCKIAN GENETIC ALGORITHM (LGA), with a maximum of 2500000 energy evaluations.

Final-Value: -10.181


	FINAL GENETIC ALGORITHM DOCKED STATE
	_______________________________________________


Detailed state:  trans 11.078 38.433 30.981 quatxyzw 0.319488 -0.208706 -0.741815 0.551434 center 5.832 0.274 0.065 ntor 3 53.5175 -18.4915 83.3921
State:	 11.078  38.433  30.981   0.383 -0.250 -0.889 113.069     53.52  -18.49   83.39

DOCKED: MODEL       26
DOCKED: USER    Run = 26
DOCKED: USER    DPF = 1UDW.dpf
DOCKED: USER  
DOCKED: USER    Estimated Free Energy of Binding    =   -8.84 kcal/mol  [=(1)+(2)+(3)-(4)]
DOCKED: USER    Estimated Inhibition Constant, Ki   =  330.87 nM (nanomolar)  [Temperature = 298.15 K]
DOCKED: USER    
DOCKED: USER    (1) Final Intermolecular Energy     =   -9.74 kcal/mol
DOCKED: USER        vdW + Hbond + desolv Energy     =   -9.03 kcal/mol
DOCKED: USER        Electrostatic Energy            =   -0.70 kcal/mol
DOCKED: USER    (2) Final Total Internal Energy     =   -0.45 kcal/mol
DOCKED: USER    (3) Torsional Free Energy           =   +0.89 kcal/mol
DOCKED: USER    (4) Unbound System's Energy  [=(2)] =   -0.45 kcal/mol
DOCKED: USER    
DOCKED: USER    
DOCKED: USER    NEWDPF move alpinetin_lig.pdbqt
DOCKED: USER    NEWDPF about 5.831900 0.274200 0.064800
DOCKED: USER    NEWDPF tran0 11.078071 38.432539 30.981309
DOCKED: USER    NEWDPF quaternion0 0.319488 -0.208706 -0.741815 0.551434
DOCKED: USER    NEWDPF axisangle0 0.382979 -0.250182 -0.889234 113.069169
DOCKED: USER    NEWDPF quat0 0.382979 -0.250182 -0.889234 113.069169
DOCKED: USER    NEWDPF dihe0 53.52 -18.49 83.39 
DOCKED: USER  keepresnum = 1 
DOCKED: USER  
DOCKED: REMARK  3 active torsions:
DOCKED: REMARK  status: ('A' for Active; 'I' for Inactive)
DOCKED: REMARK    1  A    between atoms: O2_2  and  C11_11 
DOCKED: REMARK    2  A    between atoms: O4_4  and  C16_16 
DOCKED: REMARK    3  A    between atoms: C5_5  and  C9_9 
DOCKED: USER                              x       y       z     vdW  Elec       q    Type
DOCKED: USER                           _______ _______ _______ _____ _____    ______ ____
DOCKED: ROOT
DOCKED: ATOM      1  O1          0      10.148  37.901  31.221 -0.76 -0.20    -0.340 OA
DOCKED: ATOM      2  O3          0      13.989  39.266  31.487 -0.99 -0.49    -0.292 OA
DOCKED: ATOM      3  C5          0      11.136  37.077  31.774 -0.31 +0.12    +0.169 C 
DOCKED: ATOM      4  C6          0      12.314  37.856  32.391 -0.33 +0.15    +0.121 C 
DOCKED: ATOM      5  C7          0      11.906  39.396  30.401 -0.28 +0.05    +0.077 A 
DOCKED: ATOM      6  C8          0      12.833  38.839  31.390 -0.28 +0.20    +0.167 C 
DOCKED: ATOM      7  C10         0      10.521  38.912  30.383 -0.35 +0.04    +0.089 A 
DOCKED: ATOM      8  C11         0      12.292  40.354  29.555 -0.30 +0.05    +0.087 A 
DOCKED: ATOM      9  C12         0       9.638  39.440  29.538 -0.38 +0.02    +0.074 A 
DOCKED: ATOM     10  C15         0      11.318  40.922  28.612 -0.45 -0.01    +0.074 A 
DOCKED: ATOM     11  C16         0      10.056  40.494  28.611 -0.57 -0.00    +0.071 A 
DOCKED: ENDROOT
DOCKED: BRANCH   3  12
DOCKED: ATOM     12  C9          0      10.559  36.107  32.759 -0.40 -0.02    -0.029 A 
DOCKED: ATOM     13  C14         0      10.140  36.570  34.085 -0.40 +0.01    +0.010 A 
DOCKED: ATOM     14  C18         0       9.629  35.707  34.962 -0.43 +0.00    +0.001 A 
DOCKED: ATOM     15  C19         0       9.485  34.295  34.599 -0.43 +0.00    +0.000 A 
DOCKED: ATOM     16  C17         0       9.865  33.874  33.394 -0.43 -0.00    +0.001 A 
DOCKED: ATOM     17  C13         0      10.428  34.823  32.430 -0.49 -0.00    +0.010 A 
DOCKED: ENDBRANCH   3  12
DOCKED: BRANCH   8  18
DOCKED: ATOM     18  O2          0      13.614  40.823  29.582 -0.38 -0.48    -0.355 OA
DOCKED: ATOM     19  C20         0      13.655  42.249  29.730 -0.26 +0.00    +0.210 C 
DOCKED: ENDBRANCH   8  18
DOCKED: BRANCH  11  20
DOCKED: ATOM     20  O4          0       9.140  41.042  27.721 -0.49 -0.02    -0.361 OA
DOCKED: ATOM     21  H34         0       9.484  41.909  27.390 -0.33 -0.11    +0.217 HD
DOCKED: ENDBRANCH  11  20
DOCKED: TORSDOF 3
DOCKED: TER
DOCKED: ENDMDL
________________________________________________________________________________


	BEGINNING GENETIC ALGORITHM DOCKING 27 of 100
Run: 27 Seed: 380985467 634331975 [ Run 27 of 100 GA/GALS ]
Beginning LAMARCKIAN GENETIC ALGORITHM (LGA), with a maximum of 2500000 energy evaluations.

Final-Value: -10.150


	FINAL GENETIC ALGORITHM DOCKED STATE
	_______________________________________________


Detailed state:  trans 11.223 38.382 31.104 quatxyzw 0.297234 -0.213310 -0.724922 0.583643 center 5.832 0.274 0.065 ntor 3 49.2854 -4.4872 94.6390
State:	 11.223  38.382  31.104   0.366 -0.263 -0.893 108.586     49.29   -4.49   94.64

DOCKED: MODEL       27
DOCKED: USER    Run = 27
DOCKED: USER    DPF = 1UDW.dpf
DOCKED: USER  
DOCKED: USER    Estimated Free Energy of Binding    =   -8.81 kcal/mol  [=(1)+(2)+(3)-(4)]
DOCKED: USER    Estimated Inhibition Constant, Ki   =  347.31 nM (nanomolar)  [Temperature = 298.15 K]
DOCKED: USER    
DOCKED: USER    (1) Final Intermolecular Energy     =   -9.71 kcal/mol
DOCKED: USER        vdW + Hbond + desolv Energy     =   -9.00 kcal/mol
DOCKED: USER        Electrostatic Energy            =   -0.70 kcal/mol
DOCKED: USER    (2) Final Total Internal Energy     =   -0.44 kcal/mol
DOCKED: USER    (3) Torsional Free Energy           =   +0.89 kcal/mol
DOCKED: USER    (4) Unbound System's Energy  [=(2)] =   -0.44 kcal/mol
DOCKED: USER    
DOCKED: USER    
DOCKED: USER    NEWDPF move alpinetin_lig.pdbqt
DOCKED: USER    NEWDPF about 5.831900 0.274200 0.064800
DOCKED: USER    NEWDPF tran0 11.223038 38.382482 31.103645
DOCKED: USER    NEWDPF quaternion0 0.297234 -0.213310 -0.724922 0.583643
DOCKED: USER    NEWDPF axisangle0 0.366047 -0.262693 -0.892750 108.585636
DOCKED: USER    NEWDPF quat0 0.366047 -0.262693 -0.892750 108.585636
DOCKED: USER    NEWDPF dihe0 49.29 -4.49 94.64 
DOCKED: USER  keepresnum = 1 
DOCKED: USER  
DOCKED: REMARK  3 active torsions:
DOCKED: REMARK  status: ('A' for Active; 'I' for Inactive)
DOCKED: REMARK    1  A    between atoms: O2_2  and  C11_11 
DOCKED: REMARK    2  A    between atoms: O4_4  and  C16_16 
DOCKED: REMARK    3  A    between atoms: C5_5  and  C9_9 
DOCKED: USER                              x       y       z     vdW  Elec       q    Type
DOCKED: USER                           _______ _______ _______ _____ _____    ______ ____
DOCKED: ROOT
DOCKED: ATOM      1  O1          0      10.257  37.919  31.341 -0.70 -0.21    -0.340 OA
DOCKED: ATOM      2  O3          0      14.197  38.969  31.591 -1.13 -0.51    -0.292 OA
DOCKED: ATOM      3  C5          0      11.184  37.002  31.853 -0.31 +0.12    +0.169 C 
DOCKED: ATOM      4  C6          0      12.427  37.666  32.477 -0.30 +0.16    +0.121 C 
DOCKED: ATOM      5  C7          0      12.117  39.296  30.540 -0.27 +0.06    +0.077 A 
DOCKED: ATOM      6  C8          0      13.010  38.637  31.498 -0.28 +0.21    +0.167 C 
DOCKED: ATOM      7  C10         0      10.698  38.923  30.529 -0.33 +0.04    +0.089 A 
DOCKED: ATOM      8  C11         0      12.566  40.247  29.719 -0.25 +0.07    +0.087 A 
DOCKED: ATOM      9  C12         0       9.849  39.545  29.713 -0.37 +0.01    +0.074 A 
DOCKED: ATOM     10  C15         0      11.628  40.919  28.808 -0.41 -0.01    +0.074 A 
DOCKED: ATOM     11  C16         0      10.337  40.592  28.814 -0.53 -0.01    +0.071 A 
DOCKED: ENDROOT
DOCKED: BRANCH   3  12
DOCKED: ATOM     12  C9          0      10.545  36.050  32.817 -0.40 -0.02    -0.029 A 
DOCKED: ATOM     13  C14         0       9.958  36.550  34.063 -0.41 +0.01    +0.010 A 
DOCKED: ATOM     14  C18         0       9.392  35.703  34.921 -0.45 +0.00    +0.001 A 
DOCKED: ATOM     15  C19         0       9.354  34.271  34.617 -0.31 +0.00    +0.000 A 
DOCKED: ATOM     16  C17         0       9.887  33.815  33.484 -0.44 -0.00    +0.001 A 
DOCKED: ATOM     17  C13         0      10.511  34.747  32.541 -0.47 -0.00    +0.010 A 
DOCKED: ENDBRANCH   3  12
DOCKED: BRANCH   8  18
DOCKED: ATOM     18  O2          0      13.921  40.610  29.740 -0.38 -0.61    -0.355 OA
DOCKED: ATOM     19  C20         0      14.076  42.033  29.833 -0.26 +0.09    +0.210 C 
DOCKED: ENDBRANCH   8  18
DOCKED: BRANCH  11  20
DOCKED: ATOM     20  O4          0       9.456  41.238  27.955 -0.67 +0.06    -0.361 OA
DOCKED: ATOM     21  H34         0       9.936  41.956  27.472 -0.35 -0.18    +0.217 HD
DOCKED: ENDBRANCH  11  20
DOCKED: TORSDOF 3
DOCKED: TER
DOCKED: ENDMDL
________________________________________________________________________________


	BEGINNING GENETIC ALGORITHM DOCKING 28 of 100
Run: 28 Seed: 122430707 1577628273 [ Run 28 of 100 GA/GALS ]
Beginning LAMARCKIAN GENETIC ALGORITHM (LGA), with a maximum of 2500000 energy evaluations.

Final-Value: -10.153


	FINAL GENETIC ALGORITHM DOCKED STATE
	_______________________________________________


Detailed state:  trans 11.078 38.399 31.006 quatxyzw -0.325128 0.209768 0.744364 -0.544253 center 5.832 0.274 0.065 ntor 3 54.0019 3.3154 79.5286
State:	 11.078  38.399  31.006  -0.388  0.250  0.887 -114.053     54.00    3.32   79.53

DOCKED: MODEL       28
DOCKED: USER    Run = 28
DOCKED: USER    DPF = 1UDW.dpf
DOCKED: USER  
DOCKED: USER    Estimated Free Energy of Binding    =   -8.81 kcal/mol  [=(1)+(2)+(3)-(4)]
DOCKED: USER    Estimated Inhibition Constant, Ki   =  347.17 nM (nanomolar)  [Temperature = 298.15 K]
DOCKED: USER    
DOCKED: USER    (1) Final Intermolecular Energy     =   -9.71 kcal/mol
DOCKED: USER        vdW + Hbond + desolv Energy     =   -9.05 kcal/mol
DOCKED: USER        Electrostatic Energy            =   -0.66 kcal/mol
DOCKED: USER    (2) Final Total Internal Energy     =   -0.45 kcal/mol
DOCKED: USER    (3) Torsional Free Energy           =   +0.89 kcal/mol
DOCKED: USER    (4) Unbound System's Energy  [=(2)] =   -0.45 kcal/mol
DOCKED: USER    
DOCKED: USER    
DOCKED: USER    NEWDPF move alpinetin_lig.pdbqt
DOCKED: USER    NEWDPF about 5.831900 0.274200 0.064800
DOCKED: USER    NEWDPF tran0 11.078397 38.399011 31.005762
DOCKED: USER    NEWDPF quaternion0 -0.325128 0.209768 0.744364 -0.544253
DOCKED: USER    NEWDPF axisangle0 -0.387555 0.250045 0.887287 -114.052682
DOCKED: USER    NEWDPF quat0 -0.387555 0.250045 0.887287 -114.052682
DOCKED: USER    NEWDPF dihe0 54.00 3.32 79.53 
DOCKED: USER  keepresnum = 1 
DOCKED: USER  
DOCKED: REMARK  3 active torsions:
DOCKED: REMARK  status: ('A' for Active; 'I' for Inactive)
DOCKED: REMARK    1  A    between atoms: O2_2  and  C11_11 
DOCKED: REMARK    2  A    between atoms: O4_4  and  C16_16 
DOCKED: REMARK    3  A    between atoms: C5_5  and  C9_9 
DOCKED: USER                              x       y       z     vdW  Elec       q    Type
DOCKED: USER                           _______ _______ _______ _____ _____    ______ ____
DOCKED: ROOT
DOCKED: ATOM      1  O1          0      10.156  37.857  31.249 -0.78 -0.21    -0.340 OA
DOCKED: ATOM      2  O3          0      13.975  39.282  31.509 -0.98 -0.49    -0.292 OA
DOCKED: ATOM      3  C5          0      11.155  37.054  31.814 -0.31 +0.12    +0.169 C 
DOCKED: ATOM      4  C6          0      12.319  37.857  32.425 -0.31 +0.16    +0.121 C 
DOCKED: ATOM      5  C7          0      11.893  39.368  30.416 -0.28 +0.05    +0.077 A 
DOCKED: ATOM      6  C8          0      12.826  38.837  31.414 -0.27 +0.20    +0.167 C 
DOCKED: ATOM      7  C10         0      10.515  38.863  30.401 -0.35 +0.04    +0.089 A 
DOCKED: ATOM      8  C11         0      12.267  40.322  29.561 -0.30 +0.05    +0.087 A 
DOCKED: ATOM      9  C12         0       9.627  39.369  29.547 -0.42 +0.02    +0.074 A 
DOCKED: ATOM     10  C15         0      11.286  40.865  28.609 -0.46 -0.01    +0.074 A 
DOCKED: ATOM     11  C16         0      10.031  40.418  28.610 -0.57 +0.00    +0.071 A 
DOCKED: ENDROOT
DOCKED: BRANCH   3  12
DOCKED: ATOM     12  C9          0      10.590  36.086  32.809 -0.40 -0.02    -0.029 A 
DOCKED: ATOM     13  C14         0      10.240  36.541  34.157 -0.40 +0.01    +0.010 A 
DOCKED: ATOM     14  C18         0       9.739  35.680  35.042 -0.42 +0.00    +0.001 A 
DOCKED: ATOM     15  C19         0       9.538  34.279  34.666 -0.42 +0.00    +0.000 A 
DOCKED: ATOM     16  C17         0       9.856  33.865  33.441 -0.45 -0.00    +0.001 A 
DOCKED: ATOM     17  C13         0      10.407  34.811  32.467 -0.49 -0.00    +0.010 A 
DOCKED: ENDBRANCH   3  12
DOCKED: BRANCH   8  18
DOCKED: ATOM     18  O2          0      13.581  40.811  29.586 -0.39 -0.47    -0.355 OA
DOCKED: ATOM     19  C20         0      13.601  42.238  29.729 -0.25 -0.00    +0.210 C 
DOCKED: ENDBRANCH   8  18
DOCKED: BRANCH  11  20
DOCKED: ATOM     20  O4          0       9.110  40.942  27.711 -0.48 -0.03    -0.361 OA
DOCKED: ATOM     21  H34         0       9.563  41.593  27.120 -0.32 -0.06    +0.217 HD
DOCKED: ENDBRANCH  11  20
DOCKED: TORSDOF 3
DOCKED: TER
DOCKED: ENDMDL
________________________________________________________________________________


	BEGINNING GENETIC ALGORITHM DOCKING 29 of 100
Run: 29 Seed: 1046977635 1715357316 [ Run 29 of 100 GA/GALS ]
Beginning LAMARCKIAN GENETIC ALGORITHM (LGA), with a maximum of 2500000 energy evaluations.

Final-Value: -10.174


	FINAL GENETIC ALGORITHM DOCKED STATE
	_______________________________________________


Detailed state:  trans 11.252 38.389 31.074 quatxyzw -0.310698 0.205608 0.732710 -0.569498 center 5.832 0.274 0.065 ntor 3 46.2318 -11.6599 81.4040
State:	 11.252  38.389  31.074  -0.378  0.250  0.891 -110.569     46.23  -11.66   81.40

DOCKED: MODEL       29
DOCKED: USER    Run = 29
DOCKED: USER    DPF = 1UDW.dpf
DOCKED: USER  
DOCKED: USER    Estimated Free Energy of Binding    =   -8.84 kcal/mol  [=(1)+(2)+(3)-(4)]
DOCKED: USER    Estimated Inhibition Constant, Ki   =  332.51 nM (nanomolar)  [Temperature = 298.15 K]
DOCKED: USER    
DOCKED: USER    (1) Final Intermolecular Energy     =   -9.73 kcal/mol
DOCKED: USER        vdW + Hbond + desolv Energy     =   -9.04 kcal/mol
DOCKED: USER        Electrostatic Energy            =   -0.70 kcal/mol
DOCKED: USER    (2) Final Total Internal Energy     =   -0.44 kcal/mol
DOCKED: USER    (3) Torsional Free Energy           =   +0.89 kcal/mol
DOCKED: USER    (4) Unbound System's Energy  [=(2)] =   -0.44 kcal/mol
DOCKED: USER    
DOCKED: USER    
DOCKED: USER    NEWDPF move alpinetin_lig.pdbqt
DOCKED: USER    NEWDPF about 5.831900 0.274200 0.064800
DOCKED: USER    NEWDPF tran0 11.252095 38.389221 31.073756
DOCKED: USER    NEWDPF quaternion0 -0.310698 0.205608 0.732710 -0.569498
DOCKED: USER    NEWDPF axisangle0 -0.377982 0.250134 0.891382 -110.569482
DOCKED: USER    NEWDPF quat0 -0.377982 0.250134 0.891382 -110.569482
DOCKED: USER    NEWDPF dihe0 46.23 -11.66 81.40 
DOCKED: USER  keepresnum = 1 
DOCKED: USER  
DOCKED: REMARK  3 active torsions:
DOCKED: REMARK  status: ('A' for Active; 'I' for Inactive)
DOCKED: REMARK    1  A    between atoms: O2_2  and  C11_11 
DOCKED: REMARK    2  A    between atoms: O4_4  and  C16_16 
DOCKED: REMARK    3  A    between atoms: C5_5  and  C9_9 
DOCKED: USER                              x       y       z     vdW  Elec       q    Type
DOCKED: USER                           _______ _______ _______ _____ _____    ______ ____
DOCKED: ROOT
DOCKED: ATOM      1  O1          0      10.301  37.889  31.299 -0.68 -0.20    -0.340 OA
DOCKED: ATOM      2  O3          0      14.191  39.098  31.607 -1.10 -0.51    -0.292 OA
DOCKED: ATOM      3  C5          0      11.255  37.016  31.836 -0.31 +0.12    +0.169 C 
DOCKED: ATOM      4  C6          0      12.459  37.734  32.475 -0.29 +0.16    +0.121 C 
DOCKED: ATOM      5  C7          0      12.119  39.332  30.517 -0.26 +0.06    +0.077 A 
DOCKED: ATOM      6  C8          0      13.020  38.719  31.497 -0.27 +0.21    +0.167 C 
DOCKED: ATOM      7  C10         0      10.716  38.903  30.484 -0.33 +0.04    +0.089 A 
DOCKED: ATOM      8  C11         0      12.545  40.293  29.694 -0.26 +0.07    +0.087 A 
DOCKED: ATOM      9  C12         0       9.858  39.483  29.648 -0.41 +0.01    +0.074 A 
DOCKED: ATOM     10  C15         0      11.597  40.919  28.761 -0.42 -0.01    +0.074 A 
DOCKED: ATOM     11  C16         0      10.320  40.540  28.747 -0.54 -0.00    +0.071 A 
DOCKED: ENDROOT
DOCKED: BRANCH   3  12
DOCKED: ATOM     12  C9          0      10.636  36.047  32.798 -0.40 -0.02    -0.029 A 
DOCKED: ATOM     13  C14         0      10.271  36.486  34.148 -0.39 +0.01    +0.010 A 
DOCKED: ATOM     14  C18         0       9.723  35.624  35.003 -0.43 +0.00    +0.001 A 
DOCKED: ATOM     15  C19         0       9.486  34.238  34.594 -0.42 +0.00    +0.000 A 
DOCKED: ATOM     16  C17         0       9.818  33.839  33.367 -0.39 -0.00    +0.001 A 
DOCKED: ATOM     17  C13         0      10.421  34.786  32.427 -0.48 -0.00    +0.010 A 
DOCKED: ENDBRANCH   3  12
DOCKED: BRANCH   8  18
DOCKED: ATOM     18  O2          0      13.884  40.710  29.736 -0.39 -0.57    -0.355 OA
DOCKED: ATOM     19  C20         0      13.981  42.141  29.746 -0.27 +0.06    +0.210 C 
DOCKED: ENDBRANCH   8  18
DOCKED: BRANCH  11  20
DOCKED: ATOM     20  O4          0       9.430  41.142  27.866 -0.63 +0.03    -0.361 OA
DOCKED: ATOM     21  H34         0       9.852  41.945  27.470 -0.36 -0.16    +0.217 HD
DOCKED: ENDBRANCH  11  20
DOCKED: TORSDOF 3
DOCKED: TER
DOCKED: ENDMDL
________________________________________________________________________________


	BEGINNING GENETIC ALGORITHM DOCKING 30 of 100
Run: 30 Seed: 146779325 1606454904 [ Run 30 of 100 GA/GALS ]
Beginning LAMARCKIAN GENETIC ALGORITHM (LGA), with a maximum of 2500000 energy evaluations.

Final-Value: -10.177


	FINAL GENETIC ALGORITHM DOCKED STATE
	_______________________________________________


Detailed state:  trans 11.068 38.461 30.968 quatxyzw 0.311003 -0.214960 -0.741001 0.554966 center 5.832 0.274 0.065 ntor 3 54.9831 -14.6756 85.9980
State:	 11.068  38.461  30.968   0.374 -0.258 -0.891 112.583     54.98  -14.68   86.00

DOCKED: MODEL       30
DOCKED: USER    Run = 30
DOCKED: USER    DPF = 1UDW.dpf
DOCKED: USER  
DOCKED: USER    Estimated Free Energy of Binding    =   -8.84 kcal/mol  [=(1)+(2)+(3)-(4)]
DOCKED: USER    Estimated Inhibition Constant, Ki   =  333.48 nM (nanomolar)  [Temperature = 298.15 K]
DOCKED: USER    
DOCKED: USER    (1) Final Intermolecular Energy     =   -9.73 kcal/mol
DOCKED: USER        vdW + Hbond + desolv Energy     =   -9.02 kcal/mol
DOCKED: USER        Electrostatic Energy            =   -0.71 kcal/mol
DOCKED: USER    (2) Final Total Internal Energy     =   -0.45 kcal/mol
DOCKED: USER    (3) Torsional Free Energy           =   +0.89 kcal/mol
DOCKED: USER    (4) Unbound System's Energy  [=(2)] =   -0.45 kcal/mol
DOCKED: USER    
DOCKED: USER    
DOCKED: USER    NEWDPF move alpinetin_lig.pdbqt
DOCKED: USER    NEWDPF about 5.831900 0.274200 0.064800
DOCKED: USER    NEWDPF tran0 11.067953 38.461365 30.967802
DOCKED: USER    NEWDPF quaternion0 0.311003 -0.214960 -0.741001 0.554966
DOCKED: USER    NEWDPF axisangle0 0.373859 -0.258404 -0.890762 112.583288
DOCKED: USER    NEWDPF quat0 0.373859 -0.258404 -0.890762 112.583288
DOCKED: USER    NEWDPF dihe0 54.98 -14.68 86.00 
DOCKED: USER  keepresnum = 1 
DOCKED: USER  
DOCKED: REMARK  3 active torsions:
DOCKED: REMARK  status: ('A' for Active; 'I' for Inactive)
DOCKED: REMARK    1  A    between atoms: O2_2  and  C11_11 
DOCKED: REMARK    2  A    between atoms: O4_4  and  C16_16 
DOCKED: REMARK    3  A    between atoms: C5_5  and  C9_9 
DOCKED: USER                              x       y       z     vdW  Elec       q    Type
DOCKED: USER                           _______ _______ _______ _____ _____    ______ ____
DOCKED: ROOT
DOCKED: ATOM      1  O1          0      10.135  37.943  31.223 -0.74 -0.20    -0.340 OA
DOCKED: ATOM      2  O3          0      13.998  39.254  31.424 -1.01 -0.48    -0.292 OA
DOCKED: ATOM      3  C5          0      11.121  37.104  31.756 -0.31 +0.12    +0.169 C 
DOCKED: ATOM      4  C6          0      12.320  37.865  32.355 -0.33 +0.15    +0.121 C 
DOCKED: ATOM      5  C7          0      11.898  39.414  30.374 -0.28 +0.05    +0.077 A 
DOCKED: ATOM      6  C8          0      12.835  38.843  31.347 -0.28 +0.19    +0.167 C 
DOCKED: ATOM      7  C10         0      10.507  38.950  30.380 -0.35 +0.03    +0.089 A 
DOCKED: ATOM      8  C11         0      12.283  40.369  29.524 -0.30 +0.05    +0.087 A 
DOCKED: ATOM      9  C12         0       9.617  39.492  29.551 -0.34 +0.01    +0.074 A 
DOCKED: ATOM     10  C15         0      11.300  40.952  28.599 -0.44 -0.02    +0.074 A 
DOCKED: ATOM     11  C16         0      10.033  40.541  28.620 -0.57 -0.00    +0.071 A 
DOCKED: ENDROOT
DOCKED: BRANCH   3  12
DOCKED: ATOM     12  C9          0      10.548  36.139  32.750 -0.39 -0.02    -0.029 A 
DOCKED: ATOM     13  C14         0      10.106  36.616  34.064 -0.40 +0.01    +0.010 A 
DOCKED: ATOM     14  C18         0       9.599  35.758  34.948 -0.43 +0.00    +0.001 A 
DOCKED: ATOM     15  C19         0       9.481  34.339  34.606 -0.43 +0.00    +0.000 A 
DOCKED: ATOM     16  C17         0       9.883  33.905  33.411 -0.45 -0.00    +0.001 A 
DOCKED: ATOM     17  C13         0      10.442  34.848  32.440 -0.49 -0.00    +0.010 A 
DOCKED: ENDBRANCH   3  12
DOCKED: BRANCH   8  18
DOCKED: ATOM     18  O2          0      13.611  40.820  29.529 -0.36 -0.49    -0.355 OA
DOCKED: ATOM     19  C20         0      13.676  42.241  29.713 -0.26 +0.00    +0.210 C 
DOCKED: ENDBRANCH   8  18
DOCKED: BRANCH  11  20
DOCKED: ATOM     20  O4          0       9.110  41.104  27.747 -0.50 -0.01    -0.361 OA
DOCKED: ATOM     21  H34         0       9.484  41.936  27.364 -0.35 -0.11    +0.217 HD
DOCKED: ENDBRANCH  11  20
DOCKED: TORSDOF 3
DOCKED: TER
DOCKED: ENDMDL
________________________________________________________________________________


	BEGINNING GENETIC ALGORITHM DOCKING 31 of 100
Run: 31 Seed: 265712707 591957304 [ Run 31 of 100 GA/GALS ]
Beginning LAMARCKIAN GENETIC ALGORITHM (LGA), with a maximum of 2500000 energy evaluations.

Final-Value: -10.190


	FINAL GENETIC ALGORITHM DOCKED STATE
	_______________________________________________


Detailed state:  trans 11.237 38.378 31.094 quatxyzw -0.307797 0.209676 0.729960 -0.573110 center 5.832 0.274 0.065 ntor 3 45.9014 -11.2325 86.8125
State:	 11.237  38.378  31.094  -0.376  0.256  0.891 -110.065     45.90  -11.23   86.81

DOCKED: MODEL       31
DOCKED: USER    Run = 31
DOCKED: USER    DPF = 1UDW.dpf
DOCKED: USER  
DOCKED: USER    Estimated Free Energy of Binding    =   -8.85 kcal/mol  [=(1)+(2)+(3)-(4)]
DOCKED: USER    Estimated Inhibition Constant, Ki   =  323.87 nM (nanomolar)  [Temperature = 298.15 K]
DOCKED: USER    
DOCKED: USER    (1) Final Intermolecular Energy     =   -9.75 kcal/mol
DOCKED: USER        vdW + Hbond + desolv Energy     =   -9.05 kcal/mol
DOCKED: USER        Electrostatic Energy            =   -0.70 kcal/mol
DOCKED: USER    (2) Final Total Internal Energy     =   -0.44 kcal/mol
DOCKED: USER    (3) Torsional Free Energy           =   +0.89 kcal/mol
DOCKED: USER    (4) Unbound System's Energy  [=(2)] =   -0.44 kcal/mol
DOCKED: USER    
DOCKED: USER    
DOCKED: USER    NEWDPF move alpinetin_lig.pdbqt
DOCKED: USER    NEWDPF about 5.831900 0.274200 0.064800
DOCKED: USER    NEWDPF tran0 11.237123 38.378234 31.093628
DOCKED: USER    NEWDPF quaternion0 -0.307797 0.209676 0.729960 -0.573110
DOCKED: USER    NEWDPF axisangle0 -0.375602 0.255865 0.890762 -110.065199
DOCKED: USER    NEWDPF quat0 -0.375602 0.255865 0.890762 -110.065199
DOCKED: USER    NEWDPF dihe0 45.90 -11.23 86.81 
DOCKED: USER  keepresnum = 1 
DOCKED: USER  
DOCKED: REMARK  3 active torsions:
DOCKED: REMARK  status: ('A' for Active; 'I' for Inactive)
DOCKED: REMARK    1  A    between atoms: O2_2  and  C11_11 
DOCKED: REMARK    2  A    between atoms: O4_4  and  C16_16 
DOCKED: REMARK    3  A    between atoms: C5_5  and  C9_9 
DOCKED: USER                              x       y       z     vdW  Elec       q    Type
DOCKED: USER                           _______ _______ _______ _____ _____    ______ ____
DOCKED: ROOT
DOCKED: ATOM      1  O1          0      10.281  37.890  31.325 -0.69 -0.21    -0.340 OA
DOCKED: ATOM      2  O3          0      14.187  39.052  31.609 -1.10 -0.51    -0.292 OA
DOCKED: ATOM      3  C5          0      11.227  37.006  31.858 -0.31 +0.12    +0.169 C 
DOCKED: ATOM      4  C6          0      12.444  37.711  32.489 -0.29 +0.16    +0.121 C 
DOCKED: ATOM      5  C7          0      12.112  39.310  30.531 -0.26 +0.06    +0.077 A 
DOCKED: ATOM      6  C8          0      13.011  38.687  31.507 -0.27 +0.21    +0.167 C 
DOCKED: ATOM      7  C10         0      10.704  38.897  30.507 -0.33 +0.04    +0.089 A 
DOCKED: ATOM      8  C11         0      12.545  40.264  29.704 -0.26 +0.07    +0.087 A 
DOCKED: ATOM      9  C12         0       9.848  39.487  29.674 -0.40 +0.01    +0.074 A 
DOCKED: ATOM     10  C15         0      11.600  40.900  28.775 -0.42 -0.01    +0.074 A 
DOCKED: ATOM     11  C16         0      10.318  40.537  28.769 -0.54 -0.00    +0.071 A 
DOCKED: ENDROOT
DOCKED: BRANCH   3  12
DOCKED: ATOM     12  C9          0      10.603  36.046  32.825 -0.40 -0.02    -0.029 A 
DOCKED: ATOM     13  C14         0      10.142  36.519  34.134 -0.40 +0.01    +0.010 A 
DOCKED: ATOM     14  C18         0       9.588  35.666  34.994 -0.43 +0.00    +0.001 A 
DOCKED: ATOM     15  C19         0       9.440  34.255  34.631 -0.38 +0.00    +0.000 A 
DOCKED: ATOM     16  C17         0       9.859  33.824  33.442 -0.43 -0.00    +0.001 A 
DOCKED: ATOM     17  C13         0      10.469  34.762  32.496 -0.47 -0.00    +0.010 A 
DOCKED: ENDBRANCH   3  12
DOCKED: BRANCH   8  18
DOCKED: ATOM     18  O2          0      13.889  40.665  29.737 -0.39 -0.58    -0.355 OA
DOCKED: ATOM     19  C20         0      14.004  42.095  29.737 -0.27 +0.07    +0.210 C 
DOCKED: ENDBRANCH   8  18
DOCKED: BRANCH  11  20
DOCKED: ATOM     20  O4          0       9.430  41.148  27.892 -0.64 +0.03    -0.361 OA
DOCKED: ATOM     21  H34         0       9.862  41.942  27.487 -0.35 -0.16    +0.217 HD
DOCKED: ENDBRANCH  11  20
DOCKED: TORSDOF 3
DOCKED: TER
DOCKED: ENDMDL
________________________________________________________________________________


	BEGINNING GENETIC ALGORITHM DOCKING 32 of 100
Run: 32 Seed: 245009290 860259811 [ Run 32 of 100 GA/GALS ]
Beginning LAMARCKIAN GENETIC ALGORITHM (LGA), with a maximum of 2500000 energy evaluations.

Final-Value: -10.182


	FINAL GENETIC ALGORITHM DOCKED STATE
	_______________________________________________


Detailed state:  trans 11.073 38.437 30.968 quatxyzw 0.313841 -0.210562 -0.741950 0.553784 center 5.832 0.274 0.065 ntor 3 55.7929 -17.4831 83.4264
State:	 11.073  38.437  30.968   0.377 -0.253 -0.891 112.746     55.79  -17.48   83.43

DOCKED: MODEL       32
DOCKED: USER    Run = 32
DOCKED: USER    DPF = 1UDW.dpf
DOCKED: USER  
DOCKED: USER    Estimated Free Energy of Binding    =   -8.84 kcal/mol  [=(1)+(2)+(3)-(4)]
DOCKED: USER    Estimated Inhibition Constant, Ki   =  331.12 nM (nanomolar)  [Temperature = 298.15 K]
DOCKED: USER    
DOCKED: USER    (1) Final Intermolecular Energy     =   -9.74 kcal/mol
DOCKED: USER        vdW + Hbond + desolv Energy     =   -9.03 kcal/mol
DOCKED: USER        Electrostatic Energy            =   -0.71 kcal/mol
DOCKED: USER    (2) Final Total Internal Energy     =   -0.45 kcal/mol
DOCKED: USER    (3) Torsional Free Energy           =   +0.89 kcal/mol
DOCKED: USER    (4) Unbound System's Energy  [=(2)] =   -0.45 kcal/mol
DOCKED: USER    
DOCKED: USER    
DOCKED: USER    NEWDPF move alpinetin_lig.pdbqt
DOCKED: USER    NEWDPF about 5.831900 0.274200 0.064800
DOCKED: USER    NEWDPF tran0 11.072915 38.436914 30.967516
DOCKED: USER    NEWDPF quaternion0 0.313841 -0.210562 -0.741950 0.553784
DOCKED: USER    NEWDPF axisangle0 0.376914 -0.252879 -0.891060 112.745962
DOCKED: USER    NEWDPF quat0 0.376914 -0.252879 -0.891060 112.745962
DOCKED: USER    NEWDPF dihe0 55.79 -17.48 83.43 
DOCKED: USER  keepresnum = 1 
DOCKED: USER  
DOCKED: REMARK  3 active torsions:
DOCKED: REMARK  status: ('A' for Active; 'I' for Inactive)
DOCKED: REMARK    1  A    between atoms: O2_2  and  C11_11 
DOCKED: REMARK    2  A    between atoms: O4_4  and  C16_16 
DOCKED: REMARK    3  A    between atoms: C5_5  and  C9_9 
DOCKED: USER                              x       y       z     vdW  Elec       q    Type
DOCKED: USER                           _______ _______ _______ _____ _____    ______ ____
DOCKED: ROOT
DOCKED: ATOM      1  O1          0      10.141  37.911  31.214 -0.76 -0.20    -0.340 OA
DOCKED: ATOM      2  O3          0      13.994  39.248  31.450 -1.01 -0.48    -0.292 OA
DOCKED: ATOM      3  C5          0      11.129  37.077  31.752 -0.31 +0.11    +0.169 C 
DOCKED: ATOM      4  C6          0      12.318  37.844  32.363 -0.33 +0.15    +0.121 C 
DOCKED: ATOM      5  C7          0      11.902  39.397  30.384 -0.28 +0.05    +0.077 A 
DOCKED: ATOM      6  C8          0      12.834  38.829  31.362 -0.28 +0.20    +0.167 C 
DOCKED: ATOM      7  C10         0      10.513  38.923  30.377 -0.35 +0.04    +0.089 A 
DOCKED: ATOM      8  C11         0      12.286  40.357  29.539 -0.30 +0.05    +0.087 A 
DOCKED: ATOM      9  C12         0       9.626  39.462  29.543 -0.37 +0.02    +0.074 A 
DOCKED: ATOM     10  C15         0      11.307  40.936  28.608 -0.45 -0.02    +0.074 A 
DOCKED: ATOM     11  C16         0      10.042  40.517  28.618 -0.57 -0.00    +0.071 A 
DOCKED: ENDROOT
DOCKED: BRANCH   3  12
DOCKED: ATOM     12  C9          0      10.555  36.106  32.739 -0.40 -0.02    -0.029 A 
DOCKED: ATOM     13  C14         0      10.151  36.565  34.071 -0.40 +0.01    +0.010 A 
DOCKED: ATOM     14  C18         0       9.642  35.702  34.948 -0.43 +0.00    +0.001 A 
DOCKED: ATOM     15  C19         0       9.485  34.293  34.580 -0.43 +0.00    +0.000 A 
DOCKED: ATOM     16  C17         0       9.852  33.875  33.369 -0.42 -0.00    +0.001 A 
DOCKED: ATOM     17  C13         0      10.412  34.824  32.405 -0.49 -0.00    +0.010 A 
DOCKED: ENDBRANCH   3  12
DOCKED: BRANCH   8  18
DOCKED: ATOM     18  O2          0      13.612  40.817  29.556 -0.37 -0.49    -0.355 OA
DOCKED: ATOM     19  C20         0      13.666  42.235  29.763 -0.26 +0.01    +0.210 C 
DOCKED: ENDBRANCH   8  18
DOCKED: BRANCH  11  20
DOCKED: ATOM     20  O4          0       9.122  41.076  27.739 -0.50 -0.01    -0.361 OA
DOCKED: ATOM     21  H34         0       9.476  41.934  27.396 -0.34 -0.11    +0.217 HD
DOCKED: ENDBRANCH  11  20
DOCKED: TORSDOF 3
DOCKED: TER
DOCKED: ENDMDL
________________________________________________________________________________


	BEGINNING GENETIC ALGORITHM DOCKING 33 of 100
Run: 33 Seed: 519200123 1741825310 [ Run 33 of 100 GA/GALS ]
Beginning LAMARCKIAN GENETIC ALGORITHM (LGA), with a maximum of 2500000 energy evaluations.

Final-Value: -10.169


	FINAL GENETIC ALGORITHM DOCKED STATE
	_______________________________________________


Detailed state:  trans 11.056 38.378 31.008 quatxyzw -0.324186 0.211396 0.742006 -0.547395 center 5.832 0.274 0.065 ntor 3 54.2463 4.0486 84.2380
State:	 11.056  38.378  31.008  -0.387  0.253  0.887 -113.623     54.25    4.05   84.24

DOCKED: MODEL       33
DOCKED: USER    Run = 33
DOCKED: USER    DPF = 1UDW.dpf
DOCKED: USER  
DOCKED: USER    Estimated Free Energy of Binding    =   -8.83 kcal/mol  [=(1)+(2)+(3)-(4)]
DOCKED: USER    Estimated Inhibition Constant, Ki   =  338.36 nM (nanomolar)  [Temperature = 298.15 K]
DOCKED: USER    
DOCKED: USER    (1) Final Intermolecular Energy     =   -9.72 kcal/mol
DOCKED: USER        vdW + Hbond + desolv Energy     =   -9.06 kcal/mol
DOCKED: USER        Electrostatic Energy            =   -0.66 kcal/mol
DOCKED: USER    (2) Final Total Internal Energy     =   -0.45 kcal/mol
DOCKED: USER    (3) Torsional Free Energy           =   +0.89 kcal/mol
DOCKED: USER    (4) Unbound System's Energy  [=(2)] =   -0.45 kcal/mol
DOCKED: USER    
DOCKED: USER    
DOCKED: USER    NEWDPF move alpinetin_lig.pdbqt
DOCKED: USER    NEWDPF about 5.831900 0.274200 0.064800
DOCKED: USER    NEWDPF tran0 11.055919 38.378418 31.008367
DOCKED: USER    NEWDPF quaternion0 -0.324186 0.211396 0.742006 -0.547395
DOCKED: USER    NEWDPF axisangle0 -0.387378 0.252602 0.886640 -113.622968
DOCKED: USER    NEWDPF quat0 -0.387378 0.252602 0.886640 -113.622968
DOCKED: USER    NEWDPF dihe0 54.25 4.05 84.24 
DOCKED: USER  keepresnum = 1 
DOCKED: USER  
DOCKED: REMARK  3 active torsions:
DOCKED: REMARK  status: ('A' for Active; 'I' for Inactive)
DOCKED: REMARK    1  A    between atoms: O2_2  and  C11_11 
DOCKED: REMARK    2  A    between atoms: O4_4  and  C16_16 
DOCKED: REMARK    3  A    between atoms: C5_5  and  C9_9 
DOCKED: USER                              x       y       z     vdW  Elec       q    Type
DOCKED: USER                           _______ _______ _______ _____ _____    ______ ____
DOCKED: ROOT
DOCKED: ATOM      1  O1          0      10.128  37.844  31.252 -0.79 -0.21    -0.340 OA
DOCKED: ATOM      2  O3          0      13.960  39.236  31.511 -0.98 -0.49    -0.292 OA
DOCKED: ATOM      3  C5          0      11.121  37.033  31.817 -0.31 +0.12    +0.169 C 
DOCKED: ATOM      4  C6          0      12.292  37.826  32.428 -0.32 +0.16    +0.121 C 
DOCKED: ATOM      5  C7          0      11.879  39.340  30.418 -0.28 +0.05    +0.077 A 
DOCKED: ATOM      6  C8          0      12.807  38.801  31.416 -0.28 +0.20    +0.167 C 
DOCKED: ATOM      7  C10         0      10.497  38.847  30.403 -0.35 +0.04    +0.089 A 
DOCKED: ATOM      8  C11         0      12.260  40.291  29.562 -0.30 +0.05    +0.087 A 
DOCKED: ATOM      9  C12         0       9.613  39.360  29.550 -0.42 +0.02    +0.074 A 
DOCKED: ATOM     10  C15         0      11.285  40.841  28.611 -0.46 -0.01    +0.074 A 
DOCKED: ATOM     11  C16         0      10.026  40.405  28.612 -0.57 +0.00    +0.071 A 
DOCKED: ENDROOT
DOCKED: BRANCH   3  12
DOCKED: ATOM     12  C9          0      10.548  36.071  32.812 -0.40 -0.02    -0.029 A 
DOCKED: ATOM     13  C14         0      10.106  36.549  34.125 -0.40 +0.01    +0.010 A 
DOCKED: ATOM     14  C18         0       9.598  35.694  35.011 -0.43 +0.00    +0.001 A 
DOCKED: ATOM     15  C19         0       9.481  34.274  34.671 -0.42 +0.00    +0.000 A 
DOCKED: ATOM     16  C17         0       9.882  33.838  33.478 -0.45 -0.00    +0.001 A 
DOCKED: ATOM     17  C13         0      10.441  34.779  32.504 -0.48 -0.00    +0.010 A 
DOCKED: ENDBRANCH   3  12
DOCKED: BRANCH   8  18
DOCKED: ATOM     18  O2          0      13.579  40.768  29.587 -0.37 -0.49    -0.355 OA
DOCKED: ATOM     19  C20         0      13.612  42.195  29.735 -0.25 +0.00    +0.210 C 
DOCKED: ENDBRANCH   8  18
DOCKED: BRANCH  11  20
DOCKED: ATOM     20  O4          0       9.109  40.937  27.714 -0.48 -0.03    -0.361 OA
DOCKED: ATOM     21  H34         0       9.569  41.576  27.114 -0.32 -0.05    +0.217 HD
DOCKED: ENDBRANCH  11  20
DOCKED: TORSDOF 3
DOCKED: TER
DOCKED: ENDMDL
________________________________________________________________________________


	BEGINNING GENETIC ALGORITHM DOCKING 34 of 100
Run: 34 Seed: 170467685 1413918001 [ Run 34 of 100 GA/GALS ]
Beginning LAMARCKIAN GENETIC ALGORITHM (LGA), with a maximum of 2500000 energy evaluations.

Final-Value: -10.168


	FINAL GENETIC ALGORITHM DOCKED STATE
	_______________________________________________


Detailed state:  trans 11.180 38.379 31.120 quatxyzw -0.303752 0.220029 0.717362 -0.587123 center 5.832 0.274 0.065 ntor 3 47.5738 -9.3123 101.0077
State:	 11.180  38.379  31.120  -0.375  0.272  0.886 -108.094     47.57   -9.31  101.01

DOCKED: MODEL       34
DOCKED: USER    Run = 34
DOCKED: USER    DPF = 1UDW.dpf
DOCKED: USER  
DOCKED: USER    Estimated Free Energy of Binding    =   -8.83 kcal/mol  [=(1)+(2)+(3)-(4)]
DOCKED: USER    Estimated Inhibition Constant, Ki   =  336.76 nM (nanomolar)  [Temperature = 298.15 K]
DOCKED: USER    
DOCKED: USER    (1) Final Intermolecular Energy     =   -9.73 kcal/mol
DOCKED: USER        vdW + Hbond + desolv Energy     =   -9.00 kcal/mol
DOCKED: USER        Electrostatic Energy            =   -0.72 kcal/mol
DOCKED: USER    (2) Final Total Internal Energy     =   -0.44 kcal/mol
DOCKED: USER    (3) Torsional Free Energy           =   +0.89 kcal/mol
DOCKED: USER    (4) Unbound System's Energy  [=(2)] =   -0.44 kcal/mol
DOCKED: USER    
DOCKED: USER    
DOCKED: USER    NEWDPF move alpinetin_lig.pdbqt
DOCKED: USER    NEWDPF about 5.831900 0.274200 0.064800
DOCKED: USER    NEWDPF tran0 11.179904 38.378798 31.119791
DOCKED: USER    NEWDPF quaternion0 -0.303752 0.220029 0.717362 -0.587123
DOCKED: USER    NEWDPF axisangle0 -0.375236 0.271810 0.886181 -108.093752
DOCKED: USER    NEWDPF quat0 -0.375236 0.271810 0.886181 -108.093752
DOCKED: USER    NEWDPF dihe0 47.57 -9.31 101.01 
DOCKED: USER  keepresnum = 1 
DOCKED: USER  
DOCKED: REMARK  3 active torsions:
DOCKED: REMARK  status: ('A' for Active; 'I' for Inactive)
DOCKED: REMARK    1  A    between atoms: O2_2  and  C11_11 
DOCKED: REMARK    2  A    between atoms: O4_4  and  C16_16 
DOCKED: REMARK    3  A    between atoms: C5_5  and  C9_9 
DOCKED: USER                              x       y       z     vdW  Elec       q    Type
DOCKED: USER                           _______ _______ _______ _____ _____    ______ ____
DOCKED: ROOT
DOCKED: ATOM      1  O1          0      10.205  37.934  31.358 -0.71 -0.21    -0.340 OA
DOCKED: ATOM      2  O3          0      14.158  38.929  31.619 -1.11 -0.50    -0.292 OA
DOCKED: ATOM      3  C5          0      11.115  37.014  31.894 -0.31 +0.12    +0.169 C 
DOCKED: ATOM      4  C6          0      12.363  37.670  32.515 -0.30 +0.16    +0.121 C 
DOCKED: ATOM      5  C7          0      12.091  39.268  30.547 -0.27 +0.06    +0.077 A 
DOCKED: ATOM      6  C8          0      12.967  38.614  31.524 -0.28 +0.21    +0.167 C 
DOCKED: ATOM      7  C10         0      10.667  38.916  30.531 -0.33 +0.04    +0.089 A 
DOCKED: ATOM      8  C11         0      12.561  40.197  29.711 -0.25 +0.07    +0.087 A 
DOCKED: ATOM      9  C12         0       9.834  39.536  29.698 -0.37 +0.01    +0.074 A 
DOCKED: ATOM     10  C15         0      11.640  40.866  28.781 -0.42 -0.00    +0.074 A 
DOCKED: ATOM     11  C16         0      10.344  40.558  28.783 -0.53 -0.00    +0.071 A 
DOCKED: ENDROOT
DOCKED: BRANCH   3  12
DOCKED: ATOM     12  C9          0      10.453  36.089  32.871 -0.40 -0.02    -0.029 A 
DOCKED: ATOM     13  C14         0       9.744  36.633  34.032 -0.41 +0.01    +0.010 A 
DOCKED: ATOM     14  C18         0       9.158  35.810  34.901 -0.46 +0.00    +0.001 A 
DOCKED: ATOM     15  C19         0       9.223  34.362  34.694 -0.26 +0.00    +0.000 A 
DOCKED: ATOM     16  C17         0       9.867  33.867  33.639 -0.47 -0.00    +0.001 A 
DOCKED: ATOM     17  C13         0      10.512  34.771  32.684 -0.48 -0.00    +0.010 A 
DOCKED: ENDBRANCH   3  12
DOCKED: BRANCH   8  18
DOCKED: ATOM     18  O2          0      13.922  40.540  29.736 -0.38 -0.64    -0.355 OA
DOCKED: ATOM     19  C20         0      14.097  41.963  29.764 -0.26 +0.11    +0.210 C 
DOCKED: ENDBRANCH   8  18
DOCKED: BRANCH  11  20
DOCKED: ATOM     20  O4          0       9.480  41.201  27.905 -0.67 +0.05    -0.361 OA
DOCKED: ATOM     21  H34         0       9.953  41.954  27.470 -0.34 -0.18    +0.217 HD
DOCKED: ENDBRANCH  11  20
DOCKED: TORSDOF 3
DOCKED: TER
DOCKED: ENDMDL
________________________________________________________________________________


	BEGINNING GENETIC ALGORITHM DOCKING 35 of 100
Run: 35 Seed: 380532407 1141778384 [ Run 35 of 100 GA/GALS ]
Beginning LAMARCKIAN GENETIC ALGORITHM (LGA), with a maximum of 2500000 energy evaluations.

Final-Value: -10.170


	FINAL GENETIC ALGORITHM DOCKED STATE
	_______________________________________________


Detailed state:  trans 11.054 38.367 31.020 quatxyzw -0.330093 0.210212 0.742482 -0.543663 center 5.832 0.274 0.065 ntor 3 52.5415 -3.7688 81.8537
State:	 11.054  38.367  31.020  -0.393  0.250  0.885 -114.133     52.54   -3.77   81.85

DOCKED: MODEL       35
DOCKED: USER    Run = 35
DOCKED: USER    DPF = 1UDW.dpf
DOCKED: USER  
DOCKED: USER    Estimated Free Energy of Binding    =   -8.83 kcal/mol  [=(1)+(2)+(3)-(4)]
DOCKED: USER    Estimated Inhibition Constant, Ki   =  337.05 nM (nanomolar)  [Temperature = 298.15 K]
DOCKED: USER    
DOCKED: USER    (1) Final Intermolecular Energy     =   -9.72 kcal/mol
DOCKED: USER        vdW + Hbond + desolv Energy     =   -9.06 kcal/mol
DOCKED: USER        Electrostatic Energy            =   -0.67 kcal/mol
DOCKED: USER    (2) Final Total Internal Energy     =   -0.44 kcal/mol
DOCKED: USER    (3) Torsional Free Energy           =   +0.89 kcal/mol
DOCKED: USER    (4) Unbound System's Energy  [=(2)] =   -0.44 kcal/mol
DOCKED: USER    
DOCKED: USER    
DOCKED: USER    NEWDPF move alpinetin_lig.pdbqt
DOCKED: USER    NEWDPF about 5.831900 0.274200 0.064800
DOCKED: USER    NEWDPF tran0 11.054313 38.366893 31.020249
DOCKED: USER    NEWDPF quaternion0 -0.330093 0.210212 0.742482 -0.543663
DOCKED: USER    NEWDPF axisangle0 -0.393294 0.250460 0.884641 -114.133302
DOCKED: USER    NEWDPF quat0 -0.393294 0.250460 0.884641 -114.133302
DOCKED: USER    NEWDPF dihe0 52.54 -3.77 81.85 
DOCKED: USER  keepresnum = 1 
DOCKED: USER  
DOCKED: REMARK  3 active torsions:
DOCKED: REMARK  status: ('A' for Active; 'I' for Inactive)
DOCKED: REMARK    1  A    between atoms: O2_2  and  C11_11 
DOCKED: REMARK    2  A    between atoms: O4_4  and  C16_16 
DOCKED: REMARK    3  A    between atoms: C5_5  and  C9_9 
DOCKED: USER                              x       y       z     vdW  Elec       q    Type
DOCKED: USER                           _______ _______ _______ _____ _____    ______ ____
DOCKED: ROOT
DOCKED: ATOM      1  O1          0      10.130  37.826  31.260 -0.80 -0.21    -0.340 OA
DOCKED: ATOM      2  O3          0      13.946  39.255  31.540 -0.97 -0.49    -0.292 OA
DOCKED: ATOM      3  C5          0      11.125  37.028  31.838 -0.31 +0.12    +0.169 C 
DOCKED: ATOM      4  C6          0      12.284  37.836  32.453 -0.31 +0.16    +0.121 C 
DOCKED: ATOM      5  C7          0      11.873  39.332  30.430 -0.28 +0.05    +0.077 A 
DOCKED: ATOM      6  C8          0      12.798  38.809  31.440 -0.27 +0.20    +0.167 C 
DOCKED: ATOM      7  C10         0      10.496  38.826  30.407 -0.35 +0.04    +0.089 A 
DOCKED: ATOM      8  C11         0      12.253  40.280  29.571 -0.30 +0.05    +0.087 A 
DOCKED: ATOM      9  C12         0       9.614  39.325  29.543 -0.44 +0.02    +0.074 A 
DOCKED: ATOM     10  C15         0      11.280  40.815  28.607 -0.46 -0.01    +0.074 A 
DOCKED: ATOM     11  C16         0      10.025  40.367  28.602 -0.57 +0.00    +0.071 A 
DOCKED: ENDROOT
DOCKED: BRANCH   3  12
DOCKED: ATOM     12  C9          0      10.553  36.067  32.836 -0.40 -0.02    -0.029 A 
DOCKED: ATOM     13  C14         0      10.144  36.542  34.161 -0.40 +0.01    +0.010 A 
DOCKED: ATOM     14  C18         0       9.637  35.687  35.048 -0.43 +0.00    +0.001 A 
DOCKED: ATOM     15  C19         0       9.488  34.273  34.699 -0.42 +0.00    +0.000 A 
DOCKED: ATOM     16  C17         0       9.859  33.841  33.494 -0.46 -0.00    +0.001 A 
DOCKED: ATOM     17  C13         0      10.417  34.780  32.518 -0.48 -0.00    +0.010 A 
DOCKED: ENDBRANCH   3  12
DOCKED: BRANCH   8  18
DOCKED: ATOM     18  O2          0      13.567  40.770  29.603 -0.38 -0.48    -0.355 OA
DOCKED: ATOM     19  C20         0      13.584  42.201  29.702 -0.25 -0.00    +0.210 C 
DOCKED: ENDBRANCH   8  18
DOCKED: BRANCH  11  20
DOCKED: ATOM     20  O4          0       9.111  40.884  27.692 -0.47 -0.04    -0.361 OA
DOCKED: ATOM     21  H34         0       9.537  41.613  27.176 -0.30 -0.06    +0.217 HD
DOCKED: ENDBRANCH  11  20
DOCKED: TORSDOF 3
DOCKED: TER
DOCKED: ENDMDL
________________________________________________________________________________


	BEGINNING GENETIC ALGORITHM DOCKING 36 of 100
Run: 36 Seed: 1510543966 1885566163 [ Run 36 of 100 GA/GALS ]
Beginning LAMARCKIAN GENETIC ALGORITHM (LGA), with a maximum of 2500000 energy evaluations.

Final-Value: -10.180


	FINAL GENETIC ALGORITHM DOCKED STATE
	_______________________________________________


Detailed state:  trans 11.160 38.376 31.127 quatxyzw 0.310304 -0.221650 -0.715934 0.584825 center 5.832 0.274 0.065 ntor 3 47.0946 -14.1876 102.2784
State:	 11.160  38.376  31.127   0.383 -0.273 -0.883 108.419     47.09  -14.19  102.28

DOCKED: MODEL       36
DOCKED: USER    Run = 36
DOCKED: USER    DPF = 1UDW.dpf
DOCKED: USER  
DOCKED: USER    Estimated Free Energy of Binding    =   -8.84 kcal/mol  [=(1)+(2)+(3)-(4)]
DOCKED: USER    Estimated Inhibition Constant, Ki   =  329.71 nM (nanomolar)  [Temperature = 298.15 K]
DOCKED: USER    
DOCKED: USER    (1) Final Intermolecular Energy     =   -9.74 kcal/mol
DOCKED: USER        vdW + Hbond + desolv Energy     =   -9.01 kcal/mol
DOCKED: USER        Electrostatic Energy            =   -0.73 kcal/mol
DOCKED: USER    (2) Final Total Internal Energy     =   -0.44 kcal/mol
DOCKED: USER    (3) Torsional Free Energy           =   +0.89 kcal/mol
DOCKED: USER    (4) Unbound System's Energy  [=(2)] =   -0.44 kcal/mol
DOCKED: USER    
DOCKED: USER    
DOCKED: USER    NEWDPF move alpinetin_lig.pdbqt
DOCKED: USER    NEWDPF about 5.831900 0.274200 0.064800
DOCKED: USER    NEWDPF tran0 11.160092 38.375669 31.127152
DOCKED: USER    NEWDPF quaternion0 0.310304 -0.221650 -0.715934 0.584825
DOCKED: USER    NEWDPF axisangle0 0.382544 -0.273251 -0.882606 108.418713
DOCKED: USER    NEWDPF quat0 0.382544 -0.273251 -0.882606 108.418713
DOCKED: USER    NEWDPF dihe0 47.09 -14.19 102.28 
DOCKED: USER  keepresnum = 1 
DOCKED: USER  
DOCKED: REMARK  3 active torsions:
DOCKED: REMARK  status: ('A' for Active; 'I' for Inactive)
DOCKED: REMARK    1  A    between atoms: O2_2  and  C11_11 
DOCKED: REMARK    2  A    between atoms: O4_4  and  C16_16 
DOCKED: REMARK    3  A    between atoms: C5_5  and  C9_9 
DOCKED: USER                              x       y       z     vdW  Elec       q    Type
DOCKED: USER                           _______ _______ _______ _____ _____    ______ ____
DOCKED: ROOT
DOCKED: ATOM      1  O1          0      10.185  37.930  31.364 -0.72 -0.21    -0.340 OA
DOCKED: ATOM      2  O3          0      14.133  38.943  31.641 -1.08 -0.51    -0.292 OA
DOCKED: ATOM      3  C5          0      11.094  37.020  31.918 -0.31 +0.12    +0.169 C 
DOCKED: ATOM      4  C6          0      12.335  37.688  32.539 -0.29 +0.16    +0.121 C 
DOCKED: ATOM      5  C7          0      12.073  39.261  30.550 -0.27 +0.06    +0.077 A 
DOCKED: ATOM      6  C8          0      12.943  38.622  31.541 -0.28 +0.21    +0.167 C 
DOCKED: ATOM      7  C10         0      10.650  38.904  30.528 -0.33 +0.04    +0.089 A 
DOCKED: ATOM      8  C11         0      12.546  40.182  29.707 -0.26 +0.07    +0.087 A 
DOCKED: ATOM      9  C12         0       9.820  39.511  29.681 -0.37 +0.01    +0.074 A 
DOCKED: ATOM     10  C15         0      11.629  40.836  28.762 -0.42 -0.00    +0.074 A 
DOCKED: ATOM     11  C16         0      10.334  40.524  28.758 -0.54 -0.00    +0.071 A 
DOCKED: ENDROOT
DOCKED: BRANCH   3  12
DOCKED: ATOM     12  C9          0      10.429  36.104  32.900 -0.39 -0.02    -0.029 A 
DOCKED: ATOM     13  C14         0       9.685  36.660  34.034 -0.41 +0.01    +0.010 A 
DOCKED: ATOM     14  C18         0       9.096  35.846  34.909 -0.46 +0.00    +0.001 A 
DOCKED: ATOM     15  C19         0       9.191  34.395  34.736 -0.26 +0.00    +0.000 A 
DOCKED: ATOM     16  C17         0       9.866  33.889  33.705 -0.48 -0.00    +0.001 A 
DOCKED: ATOM     17  C13         0      10.515  34.784  32.743 -0.49 +0.00    +0.010 A 
DOCKED: ENDBRANCH   3  12
DOCKED: BRANCH   8  18
DOCKED: ATOM     18  O2          0      13.904  40.529  29.738 -0.39 -0.64    -0.355 OA
DOCKED: ATOM     19  C20         0      14.075  41.954  29.739 -0.26 +0.11    +0.210 C 
DOCKED: ENDBRANCH   8  18
DOCKED: BRANCH  11  20
DOCKED: ATOM     20  O4          0       9.474  41.153  27.866 -0.65 +0.04    -0.361 OA
DOCKED: ATOM     21  H34         0       9.922  41.949  27.484 -0.35 -0.17    +0.217 HD
DOCKED: ENDBRANCH  11  20
DOCKED: TORSDOF 3
DOCKED: TER
DOCKED: ENDMDL
________________________________________________________________________________


	BEGINNING GENETIC ALGORITHM DOCKING 37 of 100
Run: 37 Seed: 1216982067 1786026935 [ Run 37 of 100 GA/GALS ]
Beginning LAMARCKIAN GENETIC ALGORITHM (LGA), with a maximum of 2500000 energy evaluations.

Final-Value: -10.195


	FINAL GENETIC ALGORITHM DOCKED STATE
	_______________________________________________


Detailed state:  trans 11.191 38.361 31.084 quatxyzw -0.307393 0.210227 0.726632 -0.577339 center 5.832 0.274 0.065 ntor 3 46.4848 -11.7511 93.4939
State:	 11.191  38.361  31.084  -0.376  0.257  0.890 -109.473     46.48  -11.75   93.49

DOCKED: MODEL       37
DOCKED: USER    Run = 37
DOCKED: USER    DPF = 1UDW.dpf
DOCKED: USER  
DOCKED: USER    Estimated Free Energy of Binding    =   -8.86 kcal/mol  [=(1)+(2)+(3)-(4)]
DOCKED: USER    Estimated Inhibition Constant, Ki   =  321.38 nM (nanomolar)  [Temperature = 298.15 K]
DOCKED: USER    
DOCKED: USER    (1) Final Intermolecular Energy     =   -9.75 kcal/mol
DOCKED: USER        vdW + Hbond + desolv Energy     =   -9.04 kcal/mol
DOCKED: USER        Electrostatic Energy            =   -0.71 kcal/mol
DOCKED: USER    (2) Final Total Internal Energy     =   -0.44 kcal/mol
DOCKED: USER    (3) Torsional Free Energy           =   +0.89 kcal/mol
DOCKED: USER    (4) Unbound System's Energy  [=(2)] =   -0.44 kcal/mol
DOCKED: USER    
DOCKED: USER    
DOCKED: USER    NEWDPF move alpinetin_lig.pdbqt
DOCKED: USER    NEWDPF about 5.831900 0.274200 0.064800
DOCKED: USER    NEWDPF tran0 11.190549 38.360617 31.083698
DOCKED: USER    NEWDPF quaternion0 -0.307393 0.210227 0.726632 -0.577339
DOCKED: USER    NEWDPF axisangle0 -0.376474 0.257472 0.889930 -109.472852
DOCKED: USER    NEWDPF quat0 -0.376474 0.257472 0.889930 -109.472852
DOCKED: USER    NEWDPF dihe0 46.48 -11.75 93.49 
DOCKED: USER  keepresnum = 1 
DOCKED: USER  
DOCKED: REMARK  3 active torsions:
DOCKED: REMARK  status: ('A' for Active; 'I' for Inactive)
DOCKED: REMARK    1  A    between atoms: O2_2  and  C11_11 
DOCKED: REMARK    2  A    between atoms: O4_4  and  C16_16 
DOCKED: REMARK    3  A    between atoms: C5_5  and  C9_9 
DOCKED: USER                              x       y       z     vdW  Elec       q    Type
DOCKED: USER                           _______ _______ _______ _____ _____    ______ ____
DOCKED: ROOT
DOCKED: ATOM      1  O1          0      10.229  37.882  31.312 -0.74 -0.20    -0.340 OA
DOCKED: ATOM      2  O3          0      14.146  39.003  31.608 -1.10 -0.50    -0.292 OA
DOCKED: ATOM      3  C5          0      11.164  36.988  31.847 -0.31 +0.12    +0.169 C 
DOCKED: ATOM      4  C6          0      12.386  37.679  32.481 -0.30 +0.16    +0.121 C 
DOCKED: ATOM      5  C7          0      12.076  39.283  30.524 -0.27 +0.06    +0.077 A 
DOCKED: ATOM      6  C8          0      12.966  38.650  31.502 -0.28 +0.21    +0.167 C 
DOCKED: ATOM      7  C10         0      10.664  38.886  30.496 -0.33 +0.04    +0.089 A 
DOCKED: ATOM      8  C11         0      12.522  40.234  29.699 -0.27 +0.07    +0.087 A 
DOCKED: ATOM      9  C12         0       9.817  39.485  29.661 -0.39 +0.01    +0.074 A 
DOCKED: ATOM     10  C15         0      11.585  40.880  28.768 -0.42 -0.01    +0.074 A 
DOCKED: ATOM     11  C16         0      10.300  40.530  28.758 -0.54 -0.00    +0.071 A 
DOCKED: ENDROOT
DOCKED: BRANCH   3  12
DOCKED: ATOM     12  C9          0      10.527  36.034  32.811 -0.40 -0.02    -0.029 A 
DOCKED: ATOM     13  C14         0       9.936  36.534  34.056 -0.41 +0.01    +0.010 A 
DOCKED: ATOM     14  C18         0       9.372  35.686  34.914 -0.45 +0.00    +0.001 A 
DOCKED: ATOM     15  C19         0       9.341  34.253  34.613 -0.29 +0.00    +0.000 A 
DOCKED: ATOM     16  C17         0       9.879  33.798  33.482 -0.44 -0.00    +0.001 A 
DOCKED: ATOM     17  C13         0      10.500  34.730  32.538 -0.46 -0.00    +0.010 A 
DOCKED: ENDBRANCH   3  12
DOCKED: BRANCH   8  18
DOCKED: ATOM     18  O2          0      13.870  40.620  29.736 -0.40 -0.59    -0.355 OA
DOCKED: ATOM     19  C20         0      14.000  42.049  29.751 -0.27 +0.08    +0.210 C 
DOCKED: ENDBRANCH   8  18
DOCKED: BRANCH  11  20
DOCKED: ATOM     20  O4          0       9.421  41.152  27.879 -0.63 +0.03    -0.361 OA
DOCKED: ATOM     21  H34         0       9.860  41.946  27.483 -0.36 -0.16    +0.217 HD
DOCKED: ENDBRANCH  11  20
DOCKED: TORSDOF 3
DOCKED: TER
DOCKED: ENDMDL
________________________________________________________________________________


	BEGINNING GENETIC ALGORITHM DOCKING 38 of 100
Run: 38 Seed: 240239345 1946130952 [ Run 38 of 100 GA/GALS ]
Beginning LAMARCKIAN GENETIC ALGORITHM (LGA), with a maximum of 2500000 energy evaluations.

Final-Value: -10.172


	FINAL GENETIC ALGORITHM DOCKED STATE
	_______________________________________________


Detailed state:  trans 11.073 38.441 30.982 quatxyzw -0.317399 0.211231 0.741666 -0.551880 center 5.832 0.274 0.065 ntor 3 54.2558 -16.2613 89.4898
State:	 11.073  38.441  30.982  -0.381  0.253  0.889 -113.008     54.26  -16.26   89.49

DOCKED: MODEL       38
DOCKED: USER    Run = 38
DOCKED: USER    DPF = 1UDW.dpf
DOCKED: USER  
DOCKED: USER    Estimated Free Energy of Binding    =   -8.83 kcal/mol  [=(1)+(2)+(3)-(4)]
DOCKED: USER    Estimated Inhibition Constant, Ki   =  336.26 nM (nanomolar)  [Temperature = 298.15 K]
DOCKED: USER    
DOCKED: USER    (1) Final Intermolecular Energy     =   -9.73 kcal/mol
DOCKED: USER        vdW + Hbond + desolv Energy     =   -9.02 kcal/mol
DOCKED: USER        Electrostatic Energy            =   -0.70 kcal/mol
DOCKED: USER    (2) Final Total Internal Energy     =   -0.45 kcal/mol
DOCKED: USER    (3) Torsional Free Energy           =   +0.89 kcal/mol
DOCKED: USER    (4) Unbound System's Energy  [=(2)] =   -0.45 kcal/mol
DOCKED: USER    
DOCKED: USER    
DOCKED: USER    NEWDPF move alpinetin_lig.pdbqt
DOCKED: USER    NEWDPF about 5.831900 0.274200 0.064800
DOCKED: USER    NEWDPF tran0 11.072703 38.440630 30.981725
DOCKED: USER    NEWDPF quaternion0 -0.317399 0.211231 0.741666 -0.551880
DOCKED: USER    NEWDPF axisangle0 -0.380609 0.253298 0.889369 -113.007815
DOCKED: USER    NEWDPF quat0 -0.380609 0.253298 0.889369 -113.007815
DOCKED: USER    NEWDPF dihe0 54.26 -16.26 89.49 
DOCKED: USER  keepresnum = 1 
DOCKED: USER  
DOCKED: REMARK  3 active torsions:
DOCKED: REMARK  status: ('A' for Active; 'I' for Inactive)
DOCKED: REMARK    1  A    between atoms: O2_2  and  C11_11 
DOCKED: REMARK    2  A    between atoms: O4_4  and  C16_16 
DOCKED: REMARK    3  A    between atoms: C5_5  and  C9_9 
DOCKED: USER                              x       y       z     vdW  Elec       q    Type
DOCKED: USER                           _______ _______ _______ _____ _____    ______ ____
DOCKED: ROOT
DOCKED: ATOM      1  O1          0      10.142  37.913  31.227 -0.76 -0.20    -0.340 OA
DOCKED: ATOM      2  O3          0      13.989  39.265  31.470 -1.00 -0.49    -0.292 OA
DOCKED: ATOM      3  C5          0      11.131  37.086  31.775 -0.31 +0.12    +0.169 C 
DOCKED: ATOM      4  C6          0      12.314  37.861  32.386 -0.33 +0.15    +0.121 C 
DOCKED: ATOM      5  C7          0      11.900  39.400  30.395 -0.28 +0.05    +0.077 A 
DOCKED: ATOM      6  C8          0      12.831  38.842  31.380 -0.28 +0.20    +0.167 C 
DOCKED: ATOM      7  C10         0      10.514  38.921  30.386 -0.35 +0.04    +0.089 A 
DOCKED: ATOM      8  C11         0      12.285  40.356  29.546 -0.30 +0.05    +0.087 A 
DOCKED: ATOM      9  C12         0       9.628  39.452  29.545 -0.37 +0.02    +0.074 A 
DOCKED: ATOM     10  C15         0      11.307  40.926  28.608 -0.45 -0.01    +0.074 A 
DOCKED: ATOM     11  C16         0      10.044  40.502  28.615 -0.57 -0.00    +0.071 A 
DOCKED: ENDROOT
DOCKED: BRANCH   3  12
DOCKED: ATOM     12  C9          0      10.556  36.119  32.765 -0.39 -0.02    -0.029 A 
DOCKED: ATOM     13  C14         0      10.023  36.605  34.042 -0.40 +0.01    +0.010 A 
DOCKED: ATOM     14  C18         0       9.514  35.745  34.922 -0.44 +0.00    +0.001 A 
DOCKED: ATOM     15  C19         0       9.486  34.314  34.614 -0.43 +0.00    +0.000 A 
DOCKED: ATOM     16  C17         0       9.970  33.871  33.454 -0.43 -0.00    +0.001 A 
DOCKED: ATOM     17  C13         0      10.530  34.817  32.486 -0.48 -0.00    +0.010 A 
DOCKED: ENDBRANCH   3  12
DOCKED: BRANCH   8  18
DOCKED: ATOM     18  O2          0      13.608  40.821  29.565 -0.38 -0.48    -0.355 OA
DOCKED: ATOM     19  C20         0      13.656  42.245  29.728 -0.26 +0.00    +0.210 C 
DOCKED: ENDBRANCH   8  18
DOCKED: BRANCH  11  20
DOCKED: ATOM     20  O4          0       9.125  41.052  27.729 -0.49 -0.02    -0.361 OA
DOCKED: ATOM     21  H34         0       9.485  41.900  27.367 -0.33 -0.11    +0.217 HD
DOCKED: ENDBRANCH  11  20
DOCKED: TORSDOF 3
DOCKED: TER
DOCKED: ENDMDL
________________________________________________________________________________


	BEGINNING GENETIC ALGORITHM DOCKING 39 of 100
Run: 39 Seed: 1375610422 1275440106 [ Run 39 of 100 GA/GALS ]
Beginning LAMARCKIAN GENETIC ALGORITHM (LGA), with a maximum of 2500000 energy evaluations.

Final-Value: -10.152


	FINAL GENETIC ALGORITHM DOCKED STATE
	_______________________________________________


Detailed state:  trans 11.244 38.321 31.098 quatxyzw 0.305495 -0.211113 -0.728297 0.575923 center 5.832 0.274 0.065 ntor 3 46.1977 -15.5624 88.5389
State:	 11.244  38.321  31.098   0.374 -0.258 -0.891 109.671     46.20  -15.56   88.54

DOCKED: MODEL       39
DOCKED: USER    Run = 39
DOCKED: USER    DPF = 1UDW.dpf
DOCKED: USER  
DOCKED: USER    Estimated Free Energy of Binding    =   -8.82 kcal/mol  [=(1)+(2)+(3)-(4)]
DOCKED: USER    Estimated Inhibition Constant, Ki   =  345.27 nM (nanomolar)  [Temperature = 298.15 K]
DOCKED: USER    
DOCKED: USER    (1) Final Intermolecular Energy     =   -9.71 kcal/mol
DOCKED: USER        vdW + Hbond + desolv Energy     =   -9.00 kcal/mol
DOCKED: USER        Electrostatic Energy            =   -0.71 kcal/mol
DOCKED: USER    (2) Final Total Internal Energy     =   -0.44 kcal/mol
DOCKED: USER    (3) Torsional Free Energy           =   +0.89 kcal/mol
DOCKED: USER    (4) Unbound System's Energy  [=(2)] =   -0.44 kcal/mol
DOCKED: USER    
DOCKED: USER    
DOCKED: USER    NEWDPF move alpinetin_lig.pdbqt
DOCKED: USER    NEWDPF about 5.831900 0.274200 0.064800
DOCKED: USER    NEWDPF tran0 11.244196 38.321443 31.097636
DOCKED: USER    NEWDPF quaternion0 0.305495 -0.211113 -0.728297 0.575923
DOCKED: USER    NEWDPF axisangle0 0.373692 -0.258241 -0.890879 109.671408
DOCKED: USER    NEWDPF quat0 0.373692 -0.258241 -0.890879 109.671408
DOCKED: USER    NEWDPF dihe0 46.20 -15.56 88.54 
DOCKED: USER  keepresnum = 1 
DOCKED: USER  
DOCKED: REMARK  3 active torsions:
DOCKED: REMARK  status: ('A' for Active; 'I' for Inactive)
DOCKED: REMARK    1  A    between atoms: O2_2  and  C11_11 
DOCKED: REMARK    2  A    between atoms: O4_4  and  C16_16 
DOCKED: REMARK    3  A    between atoms: C5_5  and  C9_9 
DOCKED: USER                              x       y       z     vdW  Elec       q    Type
DOCKED: USER                           _______ _______ _______ _____ _____    ______ ____
DOCKED: ROOT
DOCKED: ATOM      1  O1          0      10.285  37.841  31.331 -0.72 -0.21    -0.340 OA
DOCKED: ATOM      2  O3          0      14.201  38.971  31.606 -1.13 -0.51    -0.292 OA
DOCKED: ATOM      3  C5          0      11.226  36.948  31.860 -0.32 +0.12    +0.169 C 
DOCKED: ATOM      4  C6          0      12.449  37.642  32.488 -0.30 +0.16    +0.121 C 
DOCKED: ATOM      5  C7          0      12.125  39.247  30.534 -0.27 +0.06    +0.077 A 
DOCKED: ATOM      6  C8          0      13.022  38.616  31.506 -0.28 +0.21    +0.167 C 
DOCKED: ATOM      7  C10         0      10.714  38.846  30.513 -0.33 +0.04    +0.089 A 
DOCKED: ATOM      8  C11         0      12.563  40.199  29.707 -0.25 +0.07    +0.087 A 
DOCKED: ATOM      9  C12         0       9.860  39.443  29.684 -0.42 +0.02    +0.074 A 
DOCKED: ATOM     10  C15         0      11.620  40.844  28.782 -0.42 -0.00    +0.074 A 
DOCKED: ATOM     11  C16         0      10.335  40.491  28.778 -0.53 -0.00    +0.071 A 
DOCKED: ENDROOT
DOCKED: BRANCH   3  12
DOCKED: ATOM     12  C9          0      10.596  35.992  32.827 -0.40 -0.02    -0.029 A 
DOCKED: ATOM     13  C14         0      10.108  36.474  34.123 -0.40 +0.01    +0.010 A 
DOCKED: ATOM     14  C18         0       9.551  35.623  34.983 -0.44 +0.00    +0.001 A 
DOCKED: ATOM     15  C19         0       9.425  34.206  34.634 -0.36 +0.00    +0.000 A 
DOCKED: ATOM     16  C17         0       9.869  33.768  33.456 -0.42 -0.00    +0.001 A 
DOCKED: ATOM     17  C13         0      10.482  34.703  32.510 -0.45 -0.00    +0.010 A 
DOCKED: ENDBRANCH   3  12
DOCKED: BRANCH   8  18
DOCKED: ATOM     18  O2          0      13.910  40.589  29.737 -0.38 -0.62    -0.355 OA
DOCKED: ATOM     19  C20         0      14.036  42.018  29.746 -0.27 +0.09    +0.210 C 
DOCKED: ENDBRANCH   8  18
DOCKED: BRANCH  11  20
DOCKED: ATOM     20  O4          0       9.450  41.111  27.905 -0.63 +0.03    -0.361 OA
DOCKED: ATOM     21  H34         0       9.862  41.940  27.554 -0.30 -0.16    +0.217 HD
DOCKED: ENDBRANCH  11  20
DOCKED: TORSDOF 3
DOCKED: TER
DOCKED: ENDMDL
________________________________________________________________________________


	BEGINNING GENETIC ALGORITHM DOCKING 40 of 100
Run: 40 Seed: 555788895 1721726292 [ Run 40 of 100 GA/GALS ]
Beginning LAMARCKIAN GENETIC ALGORITHM (LGA), with a maximum of 2500000 energy evaluations.

Final-Value: -10.079


	FINAL GENETIC ALGORITHM DOCKED STATE
	_______________________________________________


Detailed state:  trans 11.079 38.477 30.981 quatxyzw -0.313873 0.218314 0.740037 -0.553325 center 5.832 0.274 0.065 ntor 3 56.7095 -18.4487 -100.8158
State:	 11.079  38.477  30.981  -0.377  0.262  0.888 -112.809     56.71  -18.45 -100.82

DOCKED: MODEL       40
DOCKED: USER    Run = 40
DOCKED: USER    DPF = 1UDW.dpf
DOCKED: USER  
DOCKED: USER    Estimated Free Energy of Binding    =   -8.74 kcal/mol  [=(1)+(2)+(3)-(4)]
DOCKED: USER    Estimated Inhibition Constant, Ki   =  391.58 nM (nanomolar)  [Temperature = 298.15 K]
DOCKED: USER    
DOCKED: USER    (1) Final Intermolecular Energy     =   -9.64 kcal/mol
DOCKED: USER        vdW + Hbond + desolv Energy     =   -8.92 kcal/mol
DOCKED: USER        Electrostatic Energy            =   -0.71 kcal/mol
DOCKED: USER    (2) Final Total Internal Energy     =   -0.44 kcal/mol
DOCKED: USER    (3) Torsional Free Energy           =   +0.89 kcal/mol
DOCKED: USER    (4) Unbound System's Energy  [=(2)] =   -0.44 kcal/mol
DOCKED: USER    
DOCKED: USER    
DOCKED: USER    NEWDPF move alpinetin_lig.pdbqt
DOCKED: USER    NEWDPF about 5.831900 0.274200 0.064800
DOCKED: USER    NEWDPF tran0 11.078678 38.477489 30.981099
DOCKED: USER    NEWDPF quaternion0 -0.313873 0.218314 0.740037 -0.553325
DOCKED: USER    NEWDPF axisangle0 -0.376814 0.262092 0.888436 -112.809181
DOCKED: USER    NEWDPF quat0 -0.376814 0.262092 0.888436 -112.809181
DOCKED: USER    NEWDPF dihe0 56.71 -18.45 -100.82 
DOCKED: USER  keepresnum = 1 
DOCKED: USER  
DOCKED: REMARK  3 active torsions:
DOCKED: REMARK  status: ('A' for Active; 'I' for Inactive)
DOCKED: REMARK    1  A    between atoms: O2_2  and  C11_11 
DOCKED: REMARK    2  A    between atoms: O4_4  and  C16_16 
DOCKED: REMARK    3  A    between atoms: C5_5  and  C9_9 
DOCKED: USER                              x       y       z     vdW  Elec       q    Type
DOCKED: USER                           _______ _______ _______ _____ _____    ______ ____
DOCKED: ROOT
DOCKED: ATOM      1  O1          0      10.146  37.961  31.241 -0.73 -0.20    -0.340 OA
DOCKED: ATOM      2  O3          0      14.009  39.276  31.431 -1.01 -0.48    -0.292 OA
DOCKED: ATOM      3  C5          0      11.132  37.128  31.783 -0.31 +0.12    +0.169 C 
DOCKED: ATOM      4  C6          0      12.331  37.895  32.374 -0.33 +0.16    +0.121 C 
DOCKED: ATOM      5  C7          0      11.909  39.425  30.379 -0.28 +0.05    +0.077 A 
DOCKED: ATOM      6  C8          0      12.846  38.864  31.357 -0.28 +0.20    +0.167 C 
DOCKED: ATOM      7  C10         0      10.518  38.960  30.389 -0.35 +0.03    +0.089 A 
DOCKED: ATOM      8  C11         0      12.293  40.372  29.520 -0.30 +0.05    +0.087 A 
DOCKED: ATOM      9  C12         0       9.628  39.494  29.554 -0.34 +0.01    +0.074 A 
DOCKED: ATOM     10  C15         0      11.311  40.946  28.589 -0.44 -0.02    +0.074 A 
DOCKED: ATOM     11  C16         0      10.043  40.534  28.613 -0.57 -0.00    +0.071 A 
DOCKED: ENDROOT
DOCKED: BRANCH   3  12
DOCKED: ATOM     12  C9          0      10.559  36.172  32.785 -0.39 -0.02    -0.029 A 
DOCKED: ATOM     13  C14         0      10.302  34.780  32.408 -0.49 -0.00    +0.010 A 
DOCKED: ATOM     14  C18         0       9.790  33.932  33.299 -0.41 -0.00    +0.001 A 
DOCKED: ATOM     15  C19         0       9.486  34.391  34.656 -0.44 +0.00    +0.000 A 
DOCKED: ATOM     16  C17         0       9.720  35.657  34.999 -0.43 +0.00    +0.001 A 
DOCKED: ATOM     17  C13         0      10.282  36.590  34.020 -0.39 +0.01    +0.010 A 
DOCKED: ENDBRANCH   3  12
DOCKED: BRANCH   8  18
DOCKED: ATOM     18  O2          0      13.621  40.823  29.521 -0.34 -0.50    -0.355 OA
DOCKED: ATOM     19  C20         0      13.687  42.241  29.731 -0.26 +0.01    +0.210 C 
DOCKED: ENDBRANCH   8  18
DOCKED: BRANCH  11  20
DOCKED: ATOM     20  O4          0       9.120  41.088  27.734 -0.50 -0.01    -0.361 OA
DOCKED: ATOM     21  H34         0       9.469  41.947  27.390 -0.35 -0.11    +0.217 HD
DOCKED: ENDBRANCH  11  20
DOCKED: TORSDOF 3
DOCKED: TER
DOCKED: ENDMDL
________________________________________________________________________________


	BEGINNING GENETIC ALGORITHM DOCKING 41 of 100
Run: 41 Seed: 1363507689 488242975 [ Run 41 of 100 GA/GALS ]
Beginning LAMARCKIAN GENETIC ALGORITHM (LGA), with a maximum of 2500000 energy evaluations.

Final-Value: -10.166


	FINAL GENETIC ALGORITHM DOCKED STATE
	_______________________________________________


Detailed state:  trans 11.060 38.412 31.004 quatxyzw 0.325067 -0.209259 -0.742506 0.547017 center 5.832 0.274 0.065 ntor 3 53.1346 -14.0789 84.5428
State:	 11.060  38.412  31.004   0.388 -0.250 -0.887 113.675     53.13  -14.08   84.54

DOCKED: MODEL       41
DOCKED: USER    Run = 41
DOCKED: USER    DPF = 1UDW.dpf
DOCKED: USER  
DOCKED: USER    Estimated Free Energy of Binding    =   -8.83 kcal/mol  [=(1)+(2)+(3)-(4)]
DOCKED: USER    Estimated Inhibition Constant, Ki   =  339.27 nM (nanomolar)  [Temperature = 298.15 K]
DOCKED: USER    
DOCKED: USER    (1) Final Intermolecular Energy     =   -9.72 kcal/mol
DOCKED: USER        vdW + Hbond + desolv Energy     =   -9.03 kcal/mol
DOCKED: USER        Electrostatic Energy            =   -0.69 kcal/mol
DOCKED: USER    (2) Final Total Internal Energy     =   -0.45 kcal/mol
DOCKED: USER    (3) Torsional Free Energy           =   +0.89 kcal/mol
DOCKED: USER    (4) Unbound System's Energy  [=(2)] =   -0.45 kcal/mol
DOCKED: USER    
DOCKED: USER    
DOCKED: USER    NEWDPF move alpinetin_lig.pdbqt
DOCKED: USER    NEWDPF about 5.831900 0.274200 0.064800
DOCKED: USER    NEWDPF tran0 11.059562 38.411539 31.003805
DOCKED: USER    NEWDPF quaternion0 0.325067 -0.209259 -0.742506 0.547017
DOCKED: USER    NEWDPF axisangle0 0.388315 -0.249975 -0.886975 113.674824
DOCKED: USER    NEWDPF quat0 0.388315 -0.249975 -0.886975 113.674824
DOCKED: USER    NEWDPF dihe0 53.13 -14.08 84.54 
DOCKED: USER  keepresnum = 1 
DOCKED: USER  
DOCKED: REMARK  3 active torsions:
DOCKED: REMARK  status: ('A' for Active; 'I' for Inactive)
DOCKED: REMARK    1  A    between atoms: O2_2  and  C11_11 
DOCKED: REMARK    2  A    between atoms: O4_4  and  C16_16 
DOCKED: REMARK    3  A    between atoms: C5_5  and  C9_9 
DOCKED: USER                              x       y       z     vdW  Elec       q    Type
DOCKED: USER                           _______ _______ _______ _____ _____    ______ ____
DOCKED: ROOT
DOCKED: ATOM      1  O1          0      10.133  37.874  31.244 -0.78 -0.21    -0.340 OA
DOCKED: ATOM      2  O3          0      13.960  39.277  31.517 -0.97 -0.49    -0.292 OA
DOCKED: ATOM      3  C5          0      11.126  37.064  31.809 -0.31 +0.12    +0.169 C 
DOCKED: ATOM      4  C6          0      12.293  37.860  32.426 -0.32 +0.16    +0.121 C 
DOCKED: ATOM      5  C7          0      11.881  39.377  30.418 -0.28 +0.05    +0.077 A 
DOCKED: ATOM      6  C8          0      12.808  38.838  31.418 -0.27 +0.20    +0.167 C 
DOCKED: ATOM      7  C10         0      10.501  38.880  30.398 -0.35 +0.04    +0.089 A 
DOCKED: ATOM      8  C11         0      12.263  40.330  29.566 -0.30 +0.05    +0.087 A 
DOCKED: ATOM      9  C12         0       9.618  39.392  29.543 -0.40 +0.02    +0.074 A 
DOCKED: ATOM     10  C15         0      11.289  40.880  28.612 -0.46 -0.01    +0.074 A 
DOCKED: ATOM     11  C16         0      10.031  40.441  28.609 -0.57 +0.00    +0.071 A 
DOCKED: ENDROOT
DOCKED: BRANCH   3  12
DOCKED: ATOM     12  C9          0      10.552  36.098  32.801 -0.40 -0.02    -0.029 A 
DOCKED: ATOM     13  C14         0      10.099  36.574  34.111 -0.40 +0.01    +0.010 A 
DOCKED: ATOM     14  C18         0       9.591  35.715  34.993 -0.43 +0.00    +0.001 A 
DOCKED: ATOM     15  C19         0       9.485  34.294  34.653 -0.43 +0.00    +0.000 A 
DOCKED: ATOM     16  C17         0       9.897  33.861  33.462 -0.45 -0.00    +0.001 A 
DOCKED: ATOM     17  C13         0      10.456  34.806  32.492 -0.49 -0.00    +0.010 A 
DOCKED: ENDBRANCH   3  12
DOCKED: BRANCH   8  18
DOCKED: ATOM     18  O2          0      13.581  40.812  29.595 -0.40 -0.47    -0.355 OA
DOCKED: ATOM     19  C20         0      13.608  42.241  29.721 -0.25 -0.00    +0.210 C 
DOCKED: ENDBRANCH   8  18
DOCKED: BRANCH  11  20
DOCKED: ATOM     20  O4          0       9.116  40.972  27.709 -0.48 -0.03    -0.361 OA
DOCKED: ATOM     21  H34         0       9.484  41.802  27.317 -0.30 -0.09    +0.217 HD
DOCKED: ENDBRANCH  11  20
DOCKED: TORSDOF 3
DOCKED: TER
DOCKED: ENDMDL
________________________________________________________________________________


	BEGINNING GENETIC ALGORITHM DOCKING 42 of 100
Run: 42 Seed: 2064985921 35273943 [ Run 42 of 100 GA/GALS ]
Beginning LAMARCKIAN GENETIC ALGORITHM (LGA), with a maximum of 2500000 energy evaluations.

Final-Value: -10.169


	FINAL GENETIC ALGORITHM DOCKED STATE
	_______________________________________________


Detailed state:  trans 11.057 38.363 31.002 quatxyzw -0.326577 0.207866 0.743356 -0.545492 center 5.832 0.274 0.065 ntor 3 52.5324 2.1091 81.6270
State:	 11.057  38.363  31.002  -0.390  0.248  0.887 -113.883     52.53    2.11   81.63

DOCKED: MODEL       42
DOCKED: USER    Run = 42
DOCKED: USER    DPF = 1UDW.dpf
DOCKED: USER  
DOCKED: USER    Estimated Free Energy of Binding    =   -8.83 kcal/mol  [=(1)+(2)+(3)-(4)]
DOCKED: USER    Estimated Inhibition Constant, Ki   =  337.63 nM (nanomolar)  [Temperature = 298.15 K]
DOCKED: USER    
DOCKED: USER    (1) Final Intermolecular Energy     =   -9.72 kcal/mol
DOCKED: USER        vdW + Hbond + desolv Energy     =   -9.06 kcal/mol
DOCKED: USER        Electrostatic Energy            =   -0.66 kcal/mol
DOCKED: USER    (2) Final Total Internal Energy     =   -0.45 kcal/mol
DOCKED: USER    (3) Torsional Free Energy           =   +0.89 kcal/mol
DOCKED: USER    (4) Unbound System's Energy  [=(2)] =   -0.45 kcal/mol
DOCKED: USER    
DOCKED: USER    
DOCKED: USER    NEWDPF move alpinetin_lig.pdbqt
DOCKED: USER    NEWDPF about 5.831900 0.274200 0.064800
DOCKED: USER    NEWDPF tran0 11.056900 38.363054 31.001688
DOCKED: USER    NEWDPF quaternion0 -0.326577 0.207866 0.743356 -0.545492
DOCKED: USER    NEWDPF axisangle0 -0.389656 0.248016 0.886936 -113.883481
DOCKED: USER    NEWDPF quat0 -0.389656 0.248016 0.886936 -113.883481
DOCKED: USER    NEWDPF dihe0 52.53 2.11 81.63 
DOCKED: USER  keepresnum = 1 
DOCKED: USER  
DOCKED: REMARK  3 active torsions:
DOCKED: REMARK  status: ('A' for Active; 'I' for Inactive)
DOCKED: REMARK    1  A    between atoms: O2_2  and  C11_11 
DOCKED: REMARK    2  A    between atoms: O4_4  and  C16_16 
DOCKED: REMARK    3  A    between atoms: C5_5  and  C9_9 
DOCKED: USER                              x       y       z     vdW  Elec       q    Type
DOCKED: USER                           _______ _______ _______ _____ _____    ______ ____
DOCKED: ROOT
DOCKED: ATOM      1  O1          0      10.132  37.821  31.239 -0.80 -0.21    -0.340 OA
DOCKED: ATOM      2  O3          0      13.952  39.242  31.522 -0.98 -0.49    -0.292 OA
DOCKED: ATOM      3  C5          0      11.128  37.016  31.808 -0.31 +0.11    +0.169 C 
DOCKED: ATOM      4  C6          0      12.289  37.817  32.427 -0.32 +0.16    +0.121 C 
DOCKED: ATOM      5  C7          0      11.876  39.332  30.418 -0.28 +0.05    +0.077 A 
DOCKED: ATOM      6  C8          0      12.803  38.798  31.421 -0.28 +0.20    +0.167 C 
DOCKED: ATOM      7  C10         0      10.498  38.829  30.394 -0.35 +0.04    +0.089 A 
DOCKED: ATOM      8  C11         0      12.255  40.287  29.566 -0.30 +0.05    +0.087 A 
DOCKED: ATOM      9  C12         0       9.614  39.337  29.537 -0.44 +0.02    +0.074 A 
DOCKED: ATOM     10  C15         0      11.281  40.832  28.610 -0.46 -0.01    +0.074 A 
DOCKED: ATOM     11  C16         0      10.025  40.387  28.604 -0.57 +0.00    +0.071 A 
DOCKED: ENDROOT
DOCKED: BRANCH   3  12
DOCKED: ATOM     12  C9          0      10.556  36.048  32.798 -0.40 -0.02    -0.029 A 
DOCKED: ATOM     13  C14         0      10.156  36.511  34.130 -0.40 +0.01    +0.010 A 
DOCKED: ATOM     14  C18         0       9.650  35.649  35.011 -0.43 +0.00    +0.001 A 
DOCKED: ATOM     15  C19         0       9.492  34.239  34.647 -0.42 +0.00    +0.000 A 
DOCKED: ATOM     16  C17         0       9.855  33.818  33.436 -0.43 -0.00    +0.001 A 
DOCKED: ATOM     17  C13         0      10.413  34.765  32.468 -0.48 -0.00    +0.010 A 
DOCKED: ENDBRANCH   3  12
DOCKED: BRANCH   8  18
DOCKED: ATOM     18  O2          0      13.570  40.775  29.599 -0.38 -0.48    -0.355 OA
DOCKED: ATOM     19  C20         0      13.590  42.205  29.711 -0.25 -0.00    +0.210 C 
DOCKED: ENDBRANCH   8  18
DOCKED: BRANCH  11  20
DOCKED: ATOM     20  O4          0       9.109  40.913  27.701 -0.48 -0.04    -0.361 OA
DOCKED: ATOM     21  H34         0       9.561  41.580  27.126 -0.31 -0.05    +0.217 HD
DOCKED: ENDBRANCH  11  20
DOCKED: TORSDOF 3
DOCKED: TER
DOCKED: ENDMDL
________________________________________________________________________________


	BEGINNING GENETIC ALGORITHM DOCKING 43 of 100
Run: 43 Seed: 740840249 828046696 [ Run 43 of 100 GA/GALS ]
Beginning LAMARCKIAN GENETIC ALGORITHM (LGA), with a maximum of 2500000 energy evaluations.

Final-Value: -10.171


	FINAL GENETIC ALGORITHM DOCKED STATE
	_______________________________________________


Detailed state:  trans 11.072 38.471 30.977 quatxyzw 0.310371 -0.215616 -0.740568 0.555643 center 5.832 0.274 0.065 ntor 3 55.5505 -13.3630 85.6291
State:	 11.072  38.471  30.977   0.373 -0.259 -0.891 112.490     55.55  -13.36   85.63

DOCKED: MODEL       43
DOCKED: USER    Run = 43
DOCKED: USER    DPF = 1UDW.dpf
DOCKED: USER  
DOCKED: USER    Estimated Free Energy of Binding    =   -8.83 kcal/mol  [=(1)+(2)+(3)-(4)]
DOCKED: USER    Estimated Inhibition Constant, Ki   =  337.35 nM (nanomolar)  [Temperature = 298.15 K]
DOCKED: USER    
DOCKED: USER    (1) Final Intermolecular Energy     =   -9.72 kcal/mol
DOCKED: USER        vdW + Hbond + desolv Energy     =   -9.02 kcal/mol
DOCKED: USER        Electrostatic Energy            =   -0.71 kcal/mol
DOCKED: USER    (2) Final Total Internal Energy     =   -0.45 kcal/mol
DOCKED: USER    (3) Torsional Free Energy           =   +0.89 kcal/mol
DOCKED: USER    (4) Unbound System's Energy  [=(2)] =   -0.45 kcal/mol
DOCKED: USER    
DOCKED: USER    
DOCKED: USER    NEWDPF move alpinetin_lig.pdbqt
DOCKED: USER    NEWDPF about 5.831900 0.274200 0.064800
DOCKED: USER    NEWDPF tran0 11.072105 38.470885 30.976538
DOCKED: USER    NEWDPF quaternion0 0.310371 -0.215616 -0.740568 0.555643
DOCKED: USER    NEWDPF axisangle0 0.373302 -0.259335 -0.890725 112.489986
DOCKED: USER    NEWDPF quat0 0.373302 -0.259335 -0.890725 112.489986
DOCKED: USER    NEWDPF dihe0 55.55 -13.36 85.63 
DOCKED: USER  keepresnum = 1 
DOCKED: USER  
DOCKED: REMARK  3 active torsions:
DOCKED: REMARK  status: ('A' for Active; 'I' for Inactive)
DOCKED: REMARK    1  A    between atoms: O2_2  and  C11_11 
DOCKED: REMARK    2  A    between atoms: O4_4  and  C16_16 
DOCKED: REMARK    3  A    between atoms: C5_5  and  C9_9 
DOCKED: USER                              x       y       z     vdW  Elec       q    Type
DOCKED: USER                           _______ _______ _______ _____ _____    ______ ____
DOCKED: ROOT
DOCKED: ATOM      1  O1          0      10.138  37.954  31.233 -0.74 -0.20    -0.340 OA
DOCKED: ATOM      2  O3          0      14.005  39.257  31.429 -1.01 -0.48    -0.292 OA
DOCKED: ATOM      3  C5          0      11.123  37.113  31.765 -0.31 +0.12    +0.169 C 
DOCKED: ATOM      4  C6          0      12.324  37.872  32.362 -0.33 +0.15    +0.121 C 
DOCKED: ATOM      5  C7          0      11.904  39.422  30.382 -0.28 +0.05    +0.077 A 
DOCKED: ATOM      6  C8          0      12.841  38.849  31.354 -0.28 +0.20    +0.167 C 
DOCKED: ATOM      7  C10         0      10.511  38.960  30.390 -0.35 +0.03    +0.089 A 
DOCKED: ATOM      8  C11         0      12.289  40.376  29.532 -0.30 +0.05    +0.087 A 
DOCKED: ATOM      9  C12         0       9.622  39.505  29.562 -0.33 +0.01    +0.074 A 
DOCKED: ATOM     10  C15         0      11.307  40.961  28.608 -0.45 -0.02    +0.074 A 
DOCKED: ATOM     11  C16         0      10.039  40.553  28.630 -0.56 -0.00    +0.071 A 
DOCKED: ENDROOT
DOCKED: BRANCH   3  12
DOCKED: ATOM     12  C9          0      10.549  36.150  32.760 -0.39 -0.02    -0.029 A 
DOCKED: ATOM     13  C14         0      10.117  36.626  34.077 -0.40 +0.01    +0.010 A 
DOCKED: ATOM     14  C18         0       9.609  35.770  34.961 -0.43 +0.00    +0.001 A 
DOCKED: ATOM     15  C19         0       9.481  34.352  34.616 -0.43 +0.00    +0.000 A 
DOCKED: ATOM     16  C17         0       9.873  33.919  33.419 -0.46 -0.00    +0.001 A 
DOCKED: ATOM     17  C13         0      10.433  34.861  32.446 -0.49 -0.00    +0.010 A 
DOCKED: ENDBRANCH   3  12
DOCKED: BRANCH   8  18
DOCKED: ATOM     18  O2          0      13.619  40.824  29.535 -0.35 -0.49    -0.355 OA
DOCKED: ATOM     19  C20         0      13.688  42.243  29.732 -0.26 +0.01    +0.210 C 
DOCKED: ENDBRANCH   8  18
DOCKED: BRANCH  11  20
DOCKED: ATOM     20  O4          0       9.116  41.117  27.758 -0.50 -0.01    -0.361 OA
DOCKED: ATOM     21  H34         0       9.500  41.937  27.358 -0.36 -0.12    +0.217 HD
DOCKED: ENDBRANCH  11  20
DOCKED: TORSDOF 3
DOCKED: TER
DOCKED: ENDMDL
________________________________________________________________________________


	BEGINNING GENETIC ALGORITHM DOCKING 44 of 100
Run: 44 Seed: 1840675482 1500948467 [ Run 44 of 100 GA/GALS ]
Beginning LAMARCKIAN GENETIC ALGORITHM (LGA), with a maximum of 2500000 energy evaluations.

Final-Value: -10.179


	FINAL GENETIC ALGORITHM DOCKED STATE
	_______________________________________________


Detailed state:  trans 11.052 38.372 31.016 quatxyzw -0.329792 0.208231 0.742873 -0.544075 center 5.832 0.274 0.065 ntor 3 53.4134 1.3543 81.8539
State:	 11.052  38.372  31.016  -0.393  0.248  0.885 -114.077     53.41    1.35   81.85

DOCKED: MODEL       44
DOCKED: USER    Run = 44
DOCKED: USER    DPF = 1UDW.dpf
DOCKED: USER  
DOCKED: USER    Estimated Free Energy of Binding    =   -8.84 kcal/mol  [=(1)+(2)+(3)-(4)]
DOCKED: USER    Estimated Inhibition Constant, Ki   =  332.25 nM (nanomolar)  [Temperature = 298.15 K]
DOCKED: USER    
DOCKED: USER    (1) Final Intermolecular Energy     =   -9.73 kcal/mol
DOCKED: USER        vdW + Hbond + desolv Energy     =   -9.08 kcal/mol
DOCKED: USER        Electrostatic Energy            =   -0.66 kcal/mol
DOCKED: USER    (2) Final Total Internal Energy     =   -0.45 kcal/mol
DOCKED: USER    (3) Torsional Free Energy           =   +0.89 kcal/mol
DOCKED: USER    (4) Unbound System's Energy  [=(2)] =   -0.45 kcal/mol
DOCKED: USER    
DOCKED: USER    
DOCKED: USER    NEWDPF move alpinetin_lig.pdbqt
DOCKED: USER    NEWDPF about 5.831900 0.274200 0.064800
DOCKED: USER    NEWDPF tran0 11.052195 38.372022 31.016244
DOCKED: USER    NEWDPF quaternion0 -0.329792 0.208231 0.742873 -0.544075
DOCKED: USER    NEWDPF axisangle0 -0.393060 0.248179 0.885388 -114.077035
DOCKED: USER    NEWDPF quat0 -0.393060 0.248179 0.885388 -114.077035
DOCKED: USER    NEWDPF dihe0 53.41 1.35 81.85 
DOCKED: USER  keepresnum = 1 
DOCKED: USER  
DOCKED: REMARK  3 active torsions:
DOCKED: REMARK  status: ('A' for Active; 'I' for Inactive)
DOCKED: REMARK    1  A    between atoms: O2_2  and  C11_11 
DOCKED: REMARK    2  A    between atoms: O4_4  and  C16_16 
DOCKED: REMARK    3  A    between atoms: C5_5  and  C9_9 
DOCKED: USER                              x       y       z     vdW  Elec       q    Type
DOCKED: USER                           _______ _______ _______ _____ _____    ______ ____
DOCKED: ROOT
DOCKED: ATOM      1  O1          0      10.128  37.829  31.253 -0.80 -0.21    -0.340 OA
DOCKED: ATOM      2  O3          0      13.943  39.261  31.544 -0.97 -0.49    -0.292 OA
DOCKED: ATOM      3  C5          0      11.123  37.030  31.829 -0.31 +0.12    +0.169 C 
DOCKED: ATOM      4  C6          0      12.280  37.837  32.449 -0.31 +0.16    +0.121 C 
DOCKED: ATOM      5  C7          0      11.871  39.340  30.431 -0.28 +0.05    +0.077 A 
DOCKED: ATOM      6  C8          0      12.795  38.814  31.440 -0.27 +0.20    +0.167 C 
DOCKED: ATOM      7  C10         0      10.494  38.833  30.404 -0.35 +0.04    +0.089 A 
DOCKED: ATOM      8  C11         0      12.251  40.292  29.576 -0.30 +0.05    +0.087 A 
DOCKED: ATOM      9  C12         0       9.613  39.334  29.541 -0.44 +0.02    +0.074 A 
DOCKED: ATOM     10  C15         0      11.279  40.830  28.613 -0.46 -0.01    +0.074 A 
DOCKED: ATOM     11  C16         0      10.025  40.380  28.604 -0.57 +0.00    +0.071 A 
DOCKED: ENDROOT
DOCKED: BRANCH   3  12
DOCKED: ATOM     12  C9          0      10.550  36.065  32.823 -0.40 -0.02    -0.029 A 
DOCKED: ATOM     13  C14         0      10.139  36.534  34.149 -0.40 +0.01    +0.010 A 
DOCKED: ATOM     14  C18         0       9.631  35.676  35.032 -0.43 +0.00    +0.001 A 
DOCKED: ATOM     15  C19         0       9.484  34.263  34.677 -0.42 +0.00    +0.000 A 
DOCKED: ATOM     16  C17         0       9.857  33.836  33.471 -0.45 -0.00    +0.001 A 
DOCKED: ATOM     17  C13         0      10.416  34.779  32.500 -0.48 -0.00    +0.010 A 
DOCKED: ENDBRANCH   3  12
DOCKED: BRANCH   8  18
DOCKED: ATOM     18  O2          0      13.565  40.783  29.612 -0.40 -0.47    -0.355 OA
DOCKED: ATOM     19  C20         0      13.581  42.212  29.736 -0.25 -0.00    +0.210 C 
DOCKED: ENDBRANCH   8  18
DOCKED: BRANCH  11  20
DOCKED: ATOM     20  O4          0       9.111  40.900  27.694 -0.47 -0.04    -0.361 OA
DOCKED: ATOM     21  H34         0       9.561  41.573  27.126 -0.31 -0.05    +0.217 HD
DOCKED: ENDBRANCH  11  20
DOCKED: TORSDOF 3
DOCKED: TER
DOCKED: ENDMDL
________________________________________________________________________________


	BEGINNING GENETIC ALGORITHM DOCKING 45 of 100
Run: 45 Seed: 881388536 1986369788 [ Run 45 of 100 GA/GALS ]
Beginning LAMARCKIAN GENETIC ALGORITHM (LGA), with a maximum of 2500000 energy evaluations.

Final-Value: -10.169


	FINAL GENETIC ALGORITHM DOCKED STATE
	_______________________________________________


Detailed state:  trans 11.183 38.374 31.078 quatxyzw 0.312879 -0.204753 -0.735655 0.564796 center 5.832 0.274 0.065 ntor 3 47.8150 -13.6713 93.6951
State:	 11.183  38.374  31.078   0.379 -0.248 -0.891 111.224     47.82  -13.67   93.70

DOCKED: MODEL       45
DOCKED: USER    Run = 45
DOCKED: USER    DPF = 1UDW.dpf
DOCKED: USER  
DOCKED: USER    Estimated Free Energy of Binding    =   -8.83 kcal/mol  [=(1)+(2)+(3)-(4)]
DOCKED: USER    Estimated Inhibition Constant, Ki   =  336.08 nM (nanomolar)  [Temperature = 298.15 K]
DOCKED: USER    
DOCKED: USER    (1) Final Intermolecular Energy     =   -9.73 kcal/mol
DOCKED: USER        vdW + Hbond + desolv Energy     =   -9.04 kcal/mol
DOCKED: USER        Electrostatic Energy            =   -0.69 kcal/mol
DOCKED: USER    (2) Final Total Internal Energy     =   -0.44 kcal/mol
DOCKED: USER    (3) Torsional Free Energy           =   +0.89 kcal/mol
DOCKED: USER    (4) Unbound System's Energy  [=(2)] =   -0.44 kcal/mol
DOCKED: USER    
DOCKED: USER    
DOCKED: USER    NEWDPF move alpinetin_lig.pdbqt
DOCKED: USER    NEWDPF about 5.831900 0.274200 0.064800
DOCKED: USER    NEWDPF tran0 11.182765 38.373635 31.078308
DOCKED: USER    NEWDPF quaternion0 0.312879 -0.204753 -0.735655 0.564796
DOCKED: USER    NEWDPF axisangle0 0.379142 -0.248116 -0.891454 111.223705
DOCKED: USER    NEWDPF quat0 0.379142 -0.248116 -0.891454 111.223705
DOCKED: USER    NEWDPF dihe0 47.82 -13.67 93.70 
DOCKED: USER  keepresnum = 1 
DOCKED: USER  
DOCKED: REMARK  3 active torsions:
DOCKED: REMARK  status: ('A' for Active; 'I' for Inactive)
DOCKED: REMARK    1  A    between atoms: O2_2  and  C11_11 
DOCKED: REMARK    2  A    between atoms: O4_4  and  C16_16 
DOCKED: REMARK    3  A    between atoms: C5_5  and  C9_9 
DOCKED: USER                              x       y       z     vdW  Elec       q    Type
DOCKED: USER                           _______ _______ _______ _____ _____    ______ ____
DOCKED: ROOT
DOCKED: ATOM      1  O1          0      10.237  37.863  31.304 -0.75 -0.21    -0.340 OA
DOCKED: ATOM      2  O3          0      14.113  39.118  31.611 -1.06 -0.51    -0.292 OA
DOCKED: ATOM      3  C5          0      11.201  37.002  31.845 -0.31 +0.12    +0.169 C 
DOCKED: ATOM      4  C6          0      12.396  37.737  32.482 -0.30 +0.16    +0.121 C 
DOCKED: ATOM      5  C7          0      12.038  39.325  30.519 -0.27 +0.06    +0.077 A 
DOCKED: ATOM      6  C8          0      12.946  38.725  31.502 -0.27 +0.21    +0.167 C 
DOCKED: ATOM      7  C10         0      10.641  38.879  30.487 -0.33 +0.04    +0.089 A 
DOCKED: ATOM      8  C11         0      12.454  40.288  29.694 -0.28 +0.06    +0.087 A 
DOCKED: ATOM      9  C12         0       9.776  39.447  29.649 -0.39 +0.02    +0.074 A 
DOCKED: ATOM     10  C15         0      11.499  40.900  28.758 -0.43 -0.01    +0.074 A 
DOCKED: ATOM     11  C16         0      10.226  40.506  28.745 -0.54 -0.00    +0.071 A 
DOCKED: ENDROOT
DOCKED: BRANCH   3  12
DOCKED: ATOM     12  C9          0      10.594  36.029  32.809 -0.40 -0.02    -0.029 A 
DOCKED: ATOM     13  C14         0       9.977  36.512  34.048 -0.40 +0.01    +0.010 A 
DOCKED: ATOM     14  C18         0       9.439  35.647  34.906 -0.44 +0.00    +0.001 A 
DOCKED: ATOM     15  C19         0       9.463  34.213  34.611 -0.40 +0.00    +0.000 A 
DOCKED: ATOM     16  C17         0      10.023  33.774  33.485 -0.40 -0.00    +0.001 A 
DOCKED: ATOM     17  C13         0      10.616  34.725  32.541 -0.45 -0.00    +0.010 A 
DOCKED: ENDBRANCH   3  12
DOCKED: BRANCH   8  18
DOCKED: ATOM     18  O2          0      13.788  40.721  29.735 -0.42 -0.53    -0.355 OA
DOCKED: ATOM     19  C20         0      13.867  42.153  29.778 -0.26 +0.05    +0.210 C 
DOCKED: ENDBRANCH   8  18
DOCKED: BRANCH  11  20
DOCKED: ATOM     20  O4          0       9.330  41.096  27.861 -0.59 +0.02    -0.361 OA
DOCKED: ATOM     21  H34         0       9.730  41.920  27.488 -0.33 -0.14    +0.217 HD
DOCKED: ENDBRANCH  11  20
DOCKED: TORSDOF 3
DOCKED: TER
DOCKED: ENDMDL
________________________________________________________________________________


	BEGINNING GENETIC ALGORITHM DOCKING 46 of 100
Run: 46 Seed: 1628145648 376724715 [ Run 46 of 100 GA/GALS ]
Beginning LAMARCKIAN GENETIC ALGORITHM (LGA), with a maximum of 2500000 energy evaluations.

Final-Value: -10.187


	FINAL GENETIC ALGORITHM DOCKED STATE
	_______________________________________________


Detailed state:  trans 11.231 38.387 31.097 quatxyzw 0.308012 -0.209472 -0.731289 0.571373 center 5.832 0.274 0.065 ntor 3 46.2795 -10.8671 85.8711
State:	 11.231  38.387  31.097   0.375 -0.255 -0.891 110.308     46.28  -10.87   85.87

DOCKED: MODEL       46
DOCKED: USER    Run = 46
DOCKED: USER    DPF = 1UDW.dpf
DOCKED: USER  
DOCKED: USER    Estimated Free Energy of Binding    =   -8.85 kcal/mol  [=(1)+(2)+(3)-(4)]
DOCKED: USER    Estimated Inhibition Constant, Ki   =  325.20 nM (nanomolar)  [Temperature = 298.15 K]
DOCKED: USER    
DOCKED: USER    (1) Final Intermolecular Energy     =   -9.75 kcal/mol
DOCKED: USER        vdW + Hbond + desolv Energy     =   -9.05 kcal/mol
DOCKED: USER        Electrostatic Energy            =   -0.69 kcal/mol
DOCKED: USER    (2) Final Total Internal Energy     =   -0.44 kcal/mol
DOCKED: USER    (3) Torsional Free Energy           =   +0.89 kcal/mol
DOCKED: USER    (4) Unbound System's Energy  [=(2)] =   -0.44 kcal/mol
DOCKED: USER    
DOCKED: USER    
DOCKED: USER    NEWDPF move alpinetin_lig.pdbqt
DOCKED: USER    NEWDPF about 5.831900 0.274200 0.064800
DOCKED: USER    NEWDPF tran0 11.230980 38.387028 31.096991
DOCKED: USER    NEWDPF quaternion0 0.308012 -0.209472 -0.731289 0.571373
DOCKED: USER    NEWDPF axisangle0 0.375308 -0.255238 -0.891065 110.308020
DOCKED: USER    NEWDPF quat0 0.375308 -0.255238 -0.891065 110.308020
DOCKED: USER    NEWDPF dihe0 46.28 -10.87 85.87 
DOCKED: USER  keepresnum = 1 
DOCKED: USER  
DOCKED: REMARK  3 active torsions:
DOCKED: REMARK  status: ('A' for Active; 'I' for Inactive)
DOCKED: REMARK    1  A    between atoms: O2_2  and  C11_11 
DOCKED: REMARK    2  A    between atoms: O4_4  and  C16_16 
DOCKED: REMARK    3  A    between atoms: C5_5  and  C9_9 
DOCKED: USER                              x       y       z     vdW  Elec       q    Type
DOCKED: USER                           _______ _______ _______ _____ _____    ______ ____
DOCKED: ROOT
DOCKED: ATOM      1  O1          0      10.278  37.895  31.329 -0.69 -0.21    -0.340 OA
DOCKED: ATOM      2  O3          0      14.179  39.074  31.609 -1.10 -0.51    -0.292 OA
DOCKED: ATOM      3  C5          0      11.228  37.015  31.862 -0.31 +0.12    +0.169 C 
DOCKED: ATOM      4  C6          0      12.442  37.725  32.491 -0.29 +0.16    +0.121 C 
DOCKED: ATOM      5  C7          0      12.101  39.322  30.533 -0.26 +0.06    +0.077 A 
DOCKED: ATOM      6  C8          0      13.004  38.704  31.508 -0.27 +0.21    +0.167 C 
DOCKED: ATOM      7  C10         0      10.695  38.904  30.510 -0.33 +0.04    +0.089 A 
DOCKED: ATOM      8  C11         0      12.529  40.278  29.705 -0.27 +0.07    +0.087 A 
DOCKED: ATOM      9  C12         0       9.836  39.489  29.678 -0.39 +0.01    +0.074 A 
DOCKED: ATOM     10  C15         0      11.580  40.909  28.777 -0.42 -0.01    +0.074 A 
DOCKED: ATOM     11  C16         0      10.300  40.540  28.772 -0.54 -0.00    +0.071 A 
DOCKED: ENDROOT
DOCKED: BRANCH   3  12
DOCKED: ATOM     12  C9          0      10.608  36.053  32.830 -0.40 -0.02    -0.029 A 
DOCKED: ATOM     13  C14         0      10.165  36.521  34.147 -0.40 +0.01    +0.010 A 
DOCKED: ATOM     14  C18         0       9.617  35.665  35.008 -0.43 +0.00    +0.001 A 
DOCKED: ATOM     15  C19         0       9.455  34.257  34.638 -0.40 +0.00    +0.000 A 
DOCKED: ATOM     16  C17         0       9.858  33.832  33.441 -0.43 -0.00    +0.001 A 
DOCKED: ATOM     17  C13         0      10.462  34.772  32.494 -0.48 -0.00    +0.010 A 
DOCKED: ENDBRANCH   3  12
DOCKED: BRANCH   8  18
DOCKED: ATOM     18  O2          0      13.872  40.684  29.737 -0.40 -0.57    -0.355 OA
DOCKED: ATOM     19  C20         0      13.980  42.115  29.745 -0.27 +0.07    +0.210 C 
DOCKED: ENDBRANCH   8  18
DOCKED: BRANCH  11  20
DOCKED: ATOM     20  O4          0       9.409  41.148  27.896 -0.63 +0.03    -0.361 OA
DOCKED: ATOM     21  H34         0       9.839  41.939  27.486 -0.35 -0.16    +0.217 HD
DOCKED: ENDBRANCH  11  20
DOCKED: TORSDOF 3
DOCKED: TER
DOCKED: ENDMDL
________________________________________________________________________________


	BEGINNING GENETIC ALGORITHM DOCKING 47 of 100
Run: 47 Seed: 181833383 1050306072 [ Run 47 of 100 GA/GALS ]
Beginning LAMARCKIAN GENETIC ALGORITHM (LGA), with a maximum of 2500000 energy evaluations.

Final-Value: -10.159


	FINAL GENETIC ALGORITHM DOCKED STATE
	_______________________________________________


Detailed state:  trans 11.069 38.441 30.976 quatxyzw -0.315916 0.211156 0.741932 -0.552401 center 5.832 0.274 0.065 ntor 3 53.1841 -13.6445 95.2454
State:	 11.069  38.441  30.976  -0.379  0.253  0.890 -112.936     53.18  -13.64   95.25

DOCKED: MODEL       47
DOCKED: USER    Run = 47
DOCKED: USER    DPF = 1UDW.dpf
DOCKED: USER  
DOCKED: USER    Estimated Free Energy of Binding    =   -8.82 kcal/mol  [=(1)+(2)+(3)-(4)]
DOCKED: USER    Estimated Inhibition Constant, Ki   =  343.18 nM (nanomolar)  [Temperature = 298.15 K]
DOCKED: USER    
DOCKED: USER    (1) Final Intermolecular Energy     =   -9.71 kcal/mol
DOCKED: USER        vdW + Hbond + desolv Energy     =   -9.01 kcal/mol
DOCKED: USER        Electrostatic Energy            =   -0.70 kcal/mol
DOCKED: USER    (2) Final Total Internal Energy     =   -0.44 kcal/mol
DOCKED: USER    (3) Torsional Free Energy           =   +0.89 kcal/mol
DOCKED: USER    (4) Unbound System's Energy  [=(2)] =   -0.44 kcal/mol
DOCKED: USER    
DOCKED: USER    
DOCKED: USER    NEWDPF move alpinetin_lig.pdbqt
DOCKED: USER    NEWDPF about 5.831900 0.274200 0.064800
DOCKED: USER    NEWDPF tran0 11.068789 38.441273 30.975969
DOCKED: USER    NEWDPF quaternion0 -0.315916 0.211156 0.741932 -0.552401
DOCKED: USER    NEWDPF axisangle0 -0.378988 0.253312 0.890057 -112.936248
DOCKED: USER    NEWDPF quat0 -0.378988 0.253312 0.890057 -112.936248
DOCKED: USER    NEWDPF dihe0 53.18 -13.64 95.25 
DOCKED: USER  keepresnum = 1 
DOCKED: USER  
DOCKED: REMARK  3 active torsions:
DOCKED: REMARK  status: ('A' for Active; 'I' for Inactive)
DOCKED: REMARK    1  A    between atoms: O2_2  and  C11_11 
DOCKED: REMARK    2  A    between atoms: O4_4  and  C16_16 
DOCKED: REMARK    3  A    between atoms: C5_5  and  C9_9 
DOCKED: USER                              x       y       z     vdW  Elec       q    Type
DOCKED: USER                           _______ _______ _______ _____ _____    ______ ____
DOCKED: ROOT
DOCKED: ATOM      1  O1          0      10.138  37.914  31.222 -0.76 -0.20    -0.340 OA
DOCKED: ATOM      2  O3          0      13.987  39.261  31.460 -1.00 -0.48    -0.292 OA
DOCKED: ATOM      3  C5          0      11.127  37.085  31.767 -0.31 +0.12    +0.169 C 
DOCKED: ATOM      4  C6          0      12.313  37.858  32.376 -0.33 +0.15    +0.121 C 
DOCKED: ATOM      5  C7          0      11.896  39.401  30.390 -0.28 +0.05    +0.077 A 
DOCKED: ATOM      6  C8          0      12.829  38.840  31.372 -0.28 +0.20    +0.167 C 
DOCKED: ATOM      7  C10         0      10.509  38.924  30.382 -0.35 +0.04    +0.089 A 
DOCKED: ATOM      8  C11         0      12.280  40.359  29.542 -0.30 +0.05    +0.087 A 
DOCKED: ATOM      9  C12         0       9.622  39.457  29.544 -0.37 +0.02    +0.074 A 
DOCKED: ATOM     10  C15         0      11.301  40.932  28.607 -0.45 -0.02    +0.074 A 
DOCKED: ATOM     11  C16         0      10.037  40.509  28.616 -0.57 -0.00    +0.071 A 
DOCKED: ENDROOT
DOCKED: BRANCH   3  12
DOCKED: ATOM     12  C9          0      10.553  36.116  32.756 -0.40 -0.02    -0.029 A 
DOCKED: ATOM     13  C14         0       9.910  36.609  33.977 -0.40 +0.01    +0.010 A 
DOCKED: ATOM     14  C18         0       9.402  35.748  34.857 -0.45 +0.00    +0.001 A 
DOCKED: ATOM     15  C19         0       9.485  34.308  34.603 -0.43 +0.00    +0.000 A 
DOCKED: ATOM     16  C17         0      10.069  33.859  33.493 -0.42 -0.00    +0.001 A 
DOCKED: ATOM     17  C13         0      10.629  34.806  32.525 -0.47 -0.00    +0.010 A 
DOCKED: ENDBRANCH   3  12
DOCKED: BRANCH   8  18
DOCKED: ATOM     18  O2          0      13.604  40.822  29.559 -0.38 -0.48    -0.355 OA
DOCKED: ATOM     19  C20         0      13.653  42.248  29.701 -0.25 -0.00    +0.210 C 
DOCKED: ENDBRANCH   8  18
DOCKED: BRANCH  11  20
DOCKED: ATOM     20  O4          0       9.118  41.062  27.733 -0.49 -0.02    -0.361 OA
DOCKED: ATOM     21  H34         0       9.495  41.888  27.341 -0.34 -0.11    +0.217 HD
DOCKED: ENDBRANCH  11  20
DOCKED: TORSDOF 3
DOCKED: TER
DOCKED: ENDMDL
________________________________________________________________________________


	BEGINNING GENETIC ALGORITHM DOCKING 48 of 100
Run: 48 Seed: 1170516692 47443362 [ Run 48 of 100 GA/GALS ]
Beginning LAMARCKIAN GENETIC ALGORITHM (LGA), with a maximum of 2500000 energy evaluations.

Final-Value: -10.182


	FINAL GENETIC ALGORITHM DOCKED STATE
	_______________________________________________


Detailed state:  trans 11.190 38.370 31.077 quatxyzw -0.312334 0.206401 0.732610 -0.568444 center 5.832 0.274 0.065 ntor 3 46.1863 -14.5343 87.2403
State:	 11.190  38.370  31.077  -0.380  0.251  0.890 -110.716     46.19  -14.53   87.24

DOCKED: MODEL       48
DOCKED: USER    Run = 48
DOCKED: USER    DPF = 1UDW.dpf
DOCKED: USER  
DOCKED: USER    Estimated Free Energy of Binding    =   -8.85 kcal/mol  [=(1)+(2)+(3)-(4)]
DOCKED: USER    Estimated Inhibition Constant, Ki   =  328.19 nM (nanomolar)  [Temperature = 298.15 K]
DOCKED: USER    
DOCKED: USER    (1) Final Intermolecular Energy     =   -9.74 kcal/mol
DOCKED: USER        vdW + Hbond + desolv Energy     =   -9.04 kcal/mol
DOCKED: USER        Electrostatic Energy            =   -0.70 kcal/mol
DOCKED: USER    (2) Final Total Internal Energy     =   -0.44 kcal/mol
DOCKED: USER    (3) Torsional Free Energy           =   +0.89 kcal/mol
DOCKED: USER    (4) Unbound System's Energy  [=(2)] =   -0.44 kcal/mol
DOCKED: USER    
DOCKED: USER    
DOCKED: USER    NEWDPF move alpinetin_lig.pdbqt
DOCKED: USER    NEWDPF about 5.831900 0.274200 0.064800
DOCKED: USER    NEWDPF tran0 11.190243 38.369528 31.076927
DOCKED: USER    NEWDPF quaternion0 -0.312334 0.206401 0.732610 -0.568444
DOCKED: USER    NEWDPF axisangle0 -0.379635 0.250876 0.890471 -110.716408
DOCKED: USER    NEWDPF quat0 -0.379635 0.250876 0.890471 -110.716408
DOCKED: USER    NEWDPF dihe0 46.19 -14.53 87.24 
DOCKED: USER  keepresnum = 1 
DOCKED: USER  
DOCKED: REMARK  3 active torsions:
DOCKED: REMARK  status: ('A' for Active; 'I' for Inactive)
DOCKED: REMARK    1  A    between atoms: O2_2  and  C11_11 
DOCKED: REMARK    2  A    between atoms: O4_4  and  C16_16 
DOCKED: REMARK    3  A    between atoms: C5_5  and  C9_9 
DOCKED: USER                              x       y       z     vdW  Elec       q    Type
DOCKED: USER                           _______ _______ _______ _____ _____    ______ ____
DOCKED: ROOT
DOCKED: ATOM      1  O1          0      10.240  37.869  31.303 -0.75 -0.20    -0.340 OA
DOCKED: ATOM      2  O3          0      14.127  39.085  31.611 -1.07 -0.51    -0.292 OA
DOCKED: ATOM      3  C5          0      11.194  36.999  31.844 -0.31 +0.12    +0.169 C 
DOCKED: ATOM      4  C6          0      12.396  37.722  32.482 -0.30 +0.16    +0.121 C 
DOCKED: ATOM      5  C7          0      12.056  39.312  30.518 -0.27 +0.06    +0.077 A 
DOCKED: ATOM      6  C8          0      12.957  38.704  31.501 -0.27 +0.21    +0.167 C 
DOCKED: ATOM      7  C10         0      10.654  38.880  30.485 -0.33 +0.04    +0.089 A 
DOCKED: ATOM      8  C11         0      12.481  40.270  29.692 -0.28 +0.06    +0.087 A 
DOCKED: ATOM      9  C12         0       9.796  39.456  29.646 -0.39 +0.02    +0.074 A 
DOCKED: ATOM     10  C15         0      11.534  40.891  28.755 -0.43 -0.01    +0.074 A 
DOCKED: ATOM     11  C16         0      10.257  40.510  28.741 -0.54 -0.00    +0.071 A 
DOCKED: ENDROOT
DOCKED: BRANCH   3  12
DOCKED: ATOM     12  C9          0      10.576  36.033  32.809 -0.40 -0.02    -0.029 A 
DOCKED: ATOM     13  C14         0      10.091  36.504  34.110 -0.40 +0.01    +0.010 A 
DOCKED: ATOM     14  C18         0       9.544  35.645  34.968 -0.44 +0.00    +0.001 A 
DOCKED: ATOM     15  C19         0       9.426  34.229  34.611 -0.36 +0.00    +0.000 A 
DOCKED: ATOM     16  C17         0       9.867  33.800  33.429 -0.42 -0.00    +0.001 A 
DOCKED: ATOM     17  C13         0      10.470  34.745  32.485 -0.46 -0.00    +0.010 A 
DOCKED: ENDBRANCH   3  12
DOCKED: BRANCH   8  18
DOCKED: ATOM     18  O2          0      13.820  40.689  29.733 -0.40 -0.55    -0.355 OA
DOCKED: ATOM     19  C20         0      13.915  42.121  29.737 -0.27 +0.06    +0.210 C 
DOCKED: ENDBRANCH   8  18
DOCKED: BRANCH  11  20
DOCKED: ATOM     20  O4          0       9.367  41.108  27.857 -0.60 +0.02    -0.361 OA
DOCKED: ATOM     21  H34         0       9.771  41.935  27.494 -0.34 -0.15    +0.217 HD
DOCKED: ENDBRANCH  11  20
DOCKED: TORSDOF 3
DOCKED: TER
DOCKED: ENDMDL
________________________________________________________________________________


	BEGINNING GENETIC ALGORITHM DOCKING 49 of 100
Run: 49 Seed: 950745425 468043455 [ Run 49 of 100 GA/GALS ]
Beginning LAMARCKIAN GENETIC ALGORITHM (LGA), with a maximum of 2500000 energy evaluations.

Final-Value: -10.159


	FINAL GENETIC ALGORITHM DOCKED STATE
	_______________________________________________


Detailed state:  trans 11.095 38.419 30.971 quatxyzw 0.317233 -0.209818 -0.744208 0.549085 center 5.832 0.274 0.065 ntor 3 55.6844 -15.2277 79.9506
State:	 11.095  38.419  30.971   0.380 -0.251 -0.890 113.391     55.68  -15.23   79.95

DOCKED: MODEL       49
DOCKED: USER    Run = 49
DOCKED: USER    DPF = 1UDW.dpf
DOCKED: USER  
DOCKED: USER    Estimated Free Energy of Binding    =   -8.82 kcal/mol  [=(1)+(2)+(3)-(4)]
DOCKED: USER    Estimated Inhibition Constant, Ki   =  343.70 nM (nanomolar)  [Temperature = 298.15 K]
DOCKED: USER    
DOCKED: USER    (1) Final Intermolecular Energy     =   -9.71 kcal/mol
DOCKED: USER        vdW + Hbond + desolv Energy     =   -9.02 kcal/mol
DOCKED: USER        Electrostatic Energy            =   -0.70 kcal/mol
DOCKED: USER    (2) Final Total Internal Energy     =   -0.45 kcal/mol
DOCKED: USER    (3) Torsional Free Energy           =   +0.89 kcal/mol
DOCKED: USER    (4) Unbound System's Energy  [=(2)] =   -0.45 kcal/mol
DOCKED: USER    
DOCKED: USER    
DOCKED: USER    NEWDPF move alpinetin_lig.pdbqt
DOCKED: USER    NEWDPF about 5.831900 0.274200 0.064800
DOCKED: USER    NEWDPF tran0 11.094562 38.419071 30.971130
DOCKED: USER    NEWDPF quaternion0 0.317233 -0.209818 -0.744208 0.549085
DOCKED: USER    NEWDPF axisangle0 0.379571 -0.251049 -0.890449 113.391416
DOCKED: USER    NEWDPF quat0 0.379571 -0.251049 -0.890449 113.391416
DOCKED: USER    NEWDPF dihe0 55.68 -15.23 79.95 
DOCKED: USER  keepresnum = 1 
DOCKED: USER  
DOCKED: REMARK  3 active torsions:
DOCKED: REMARK  status: ('A' for Active; 'I' for Inactive)
DOCKED: REMARK    1  A    between atoms: O2_2  and  C11_11 
DOCKED: REMARK    2  A    between atoms: O4_4  and  C16_16 
DOCKED: REMARK    3  A    between atoms: C5_5  and  C9_9 
DOCKED: USER                              x       y       z     vdW  Elec       q    Type
DOCKED: USER                           _______ _______ _______ _____ _____    ______ ____
DOCKED: ROOT
DOCKED: ATOM      1  O1          0      10.168  37.884  31.217 -0.77 -0.20    -0.340 OA
DOCKED: ATOM      2  O3          0      14.005  39.265  31.456 -1.01 -0.49    -0.292 OA
DOCKED: ATOM      3  C5          0      11.164  37.064  31.763 -0.31 +0.12    +0.169 C 
DOCKED: ATOM      4  C6          0      12.343  37.847  32.372 -0.33 +0.15    +0.121 C 
DOCKED: ATOM      5  C7          0      11.914  39.386  30.385 -0.28 +0.05    +0.077 A 
DOCKED: ATOM      6  C8          0      12.851  38.833  31.368 -0.28 +0.20    +0.167 C 
DOCKED: ATOM      7  C10         0      10.531  38.896  30.377 -0.35 +0.04    +0.089 A 
DOCKED: ATOM      8  C11         0      12.289  40.346  29.537 -0.30 +0.05    +0.087 A 
DOCKED: ATOM      9  C12         0       9.640  39.421  29.538 -0.40 +0.02    +0.074 A 
DOCKED: ATOM     10  C15         0      11.306  40.910  28.601 -0.45 -0.01    +0.074 A 
DOCKED: ATOM     11  C16         0      10.046  40.476  28.609 -0.57 +0.00    +0.071 A 
DOCKED: ENDROOT
DOCKED: BRANCH   3  12
DOCKED: ATOM     12  C9          0      10.598  36.091  32.752 -0.40 -0.02    -0.029 A 
DOCKED: ATOM     13  C14         0      10.258  36.536  34.106 -0.39 +0.01    +0.010 A 
DOCKED: ATOM     14  C18         0       9.756  35.670  34.986 -0.42 +0.00    +0.001 A 
DOCKED: ATOM     15  C19         0       9.545  34.274  34.599 -0.42 +0.00    +0.000 A 
DOCKED: ATOM     16  C17         0       9.855  33.869  33.368 -0.42 -0.00    +0.001 A 
DOCKED: ATOM     17  C13         0      10.407  34.820  32.400 -0.49 -0.00    +0.010 A 
DOCKED: ENDBRANCH   3  12
DOCKED: BRANCH   8  18
DOCKED: ATOM     18  O2          0      13.610  40.821  29.555 -0.37 -0.49    -0.355 OA
DOCKED: ATOM     19  C20         0      13.647  42.241  29.753 -0.26 +0.00    +0.210 C 
DOCKED: ENDBRANCH   8  18
DOCKED: BRANCH  11  20
DOCKED: ATOM     20  O4          0       9.122  41.021  27.726 -0.49 -0.02    -0.361 OA
DOCKED: ATOM     21  H34         0       9.482  41.863  27.352 -0.32 -0.10    +0.217 HD
DOCKED: ENDBRANCH  11  20
DOCKED: TORSDOF 3
DOCKED: TER
DOCKED: ENDMDL
________________________________________________________________________________


	BEGINNING GENETIC ALGORITHM DOCKING 50 of 100
Run: 50 Seed: 628590473 135967599 [ Run 50 of 100 GA/GALS ]
Beginning LAMARCKIAN GENETIC ALGORITHM (LGA), with a maximum of 2500000 energy evaluations.

Final-Value: -10.183


	FINAL GENETIC ALGORITHM DOCKED STATE
	_______________________________________________


Detailed state:  trans 11.073 38.432 30.967 quatxyzw -0.314783 0.209689 0.742183 -0.553270 center 5.832 0.274 0.065 ntor 3 54.6639 -17.9890 83.1928
State:	 11.073  38.432  30.967  -0.378  0.252  0.891 -112.817     54.66  -17.99   83.19

DOCKED: MODEL       50
DOCKED: USER    Run = 50
DOCKED: USER    DPF = 1UDW.dpf
DOCKED: USER  
DOCKED: USER    Estimated Free Energy of Binding    =   -8.84 kcal/mol  [=(1)+(2)+(3)-(4)]
DOCKED: USER    Estimated Inhibition Constant, Ki   =  329.92 nM (nanomolar)  [Temperature = 298.15 K]
DOCKED: USER    
DOCKED: USER    (1) Final Intermolecular Energy     =   -9.74 kcal/mol
DOCKED: USER        vdW + Hbond + desolv Energy     =   -9.03 kcal/mol
DOCKED: USER        Electrostatic Energy            =   -0.71 kcal/mol
DOCKED: USER    (2) Final Total Internal Energy     =   -0.45 kcal/mol
DOCKED: USER    (3) Torsional Free Energy           =   +0.89 kcal/mol
DOCKED: USER    (4) Unbound System's Energy  [=(2)] =   -0.45 kcal/mol
DOCKED: USER    
DOCKED: USER    
DOCKED: USER    NEWDPF move alpinetin_lig.pdbqt
DOCKED: USER    NEWDPF about 5.831900 0.274200 0.064800
DOCKED: USER    NEWDPF tran0 11.072979 38.432181 30.966613
DOCKED: USER    NEWDPF quaternion0 -0.314783 0.209689 0.742183 -0.553270
DOCKED: USER    NEWDPF axisangle0 -0.377889 0.251727 0.890973 -112.816760
DOCKED: USER    NEWDPF quat0 -0.377889 0.251727 0.890973 -112.816760
DOCKED: USER    NEWDPF dihe0 54.66 -17.99 83.19 
DOCKED: USER  keepresnum = 1 
DOCKED: USER  
DOCKED: REMARK  3 active torsions:
DOCKED: REMARK  status: ('A' for Active; 'I' for Inactive)
DOCKED: REMARK    1  A    between atoms: O2_2  and  C11_11 
DOCKED: REMARK    2  A    between atoms: O4_4  and  C16_16 
DOCKED: REMARK    3  A    between atoms: C5_5  and  C9_9 
DOCKED: USER                              x       y       z     vdW  Elec       q    Type
DOCKED: USER                           _______ _______ _______ _____ _____    ______ ____
DOCKED: ROOT
DOCKED: ATOM      1  O1          0      10.142  37.904  31.211 -0.76 -0.20    -0.340 OA
DOCKED: ATOM      2  O3          0      13.992  39.249  31.454 -1.00 -0.48    -0.292 OA
DOCKED: ATOM      3  C5          0      11.130  37.073  31.752 -0.31 +0.11    +0.169 C 
DOCKED: ATOM      4  C6          0      12.316  37.842  32.364 -0.33 +0.15    +0.121 C 
DOCKED: ATOM      5  C7          0      11.901  39.394  30.385 -0.28 +0.05    +0.077 A 
DOCKED: ATOM      6  C8          0      12.833  38.828  31.364 -0.28 +0.20    +0.167 C 
DOCKED: ATOM      7  C10         0      10.514  38.917  30.375 -0.35 +0.04    +0.089 A 
DOCKED: ATOM      8  C11         0      12.285  40.355  29.541 -0.30 +0.05    +0.087 A 
DOCKED: ATOM      9  C12         0       9.627  39.454  29.539 -0.37 +0.02    +0.074 A 
DOCKED: ATOM     10  C15         0      11.307  40.932  28.608 -0.45 -0.02    +0.074 A 
DOCKED: ATOM     11  C16         0      10.043  40.510  28.615 -0.57 -0.00    +0.071 A 
DOCKED: ENDROOT
DOCKED: BRANCH   3  12
DOCKED: ATOM     12  C9          0      10.556  36.100  32.737 -0.40 -0.02    -0.029 A 
DOCKED: ATOM     13  C14         0      10.154  36.558  34.070 -0.40 +0.01    +0.010 A 
DOCKED: ATOM     14  C18         0       9.645  35.693  34.946 -0.43 +0.00    +0.001 A 
DOCKED: ATOM     15  C19         0       9.486  34.285  34.576 -0.43 +0.00    +0.000 A 
DOCKED: ATOM     16  C17         0       9.852  33.868  33.364 -0.42 -0.00    +0.001 A 
DOCKED: ATOM     17  C13         0      10.412  34.819  32.401 -0.49 -0.00    +0.010 A 
DOCKED: ENDBRANCH   3  12
DOCKED: BRANCH   8  18
DOCKED: ATOM     18  O2          0      13.610  40.817  29.560 -0.37 -0.49    -0.355 OA
DOCKED: ATOM     19  C20         0      13.660  42.239  29.742 -0.26 +0.00    +0.210 C 
DOCKED: ENDBRANCH   8  18
DOCKED: BRANCH  11  20
DOCKED: ATOM     20  O4          0       9.124  41.067  27.734 -0.49 -0.01    -0.361 OA
DOCKED: ATOM     21  H34         0       9.472  41.931  27.399 -0.34 -0.11    +0.217 HD
DOCKED: ENDBRANCH  11  20
DOCKED: TORSDOF 3
DOCKED: TER
DOCKED: ENDMDL
________________________________________________________________________________


	BEGINNING GENETIC ALGORITHM DOCKING 51 of 100
Run: 51 Seed: 890911828 1167535268 [ Run 51 of 100 GA/GALS ]
Beginning LAMARCKIAN GENETIC ALGORITHM (LGA), with a maximum of 2500000 energy evaluations.

Final-Value: -10.183


	FINAL GENETIC ALGORITHM DOCKED STATE
	_______________________________________________


Detailed state:  trans 11.247 38.390 31.072 quatxyzw -0.309301 0.205671 0.732311 -0.570748 center 5.832 0.274 0.065 ntor 3 45.6393 -10.6711 84.8802
State:	 11.247  38.390  31.072  -0.377  0.250  0.892 -110.395     45.64  -10.67   84.88

DOCKED: MODEL       51
DOCKED: USER    Run = 51
DOCKED: USER    DPF = 1UDW.dpf
DOCKED: USER  
DOCKED: USER    Estimated Free Energy of Binding    =   -8.85 kcal/mol  [=(1)+(2)+(3)-(4)]
DOCKED: USER    Estimated Inhibition Constant, Ki   =  327.28 nM (nanomolar)  [Temperature = 298.15 K]
DOCKED: USER    
DOCKED: USER    (1) Final Intermolecular Energy     =   -9.74 kcal/mol
DOCKED: USER        vdW + Hbond + desolv Energy     =   -9.04 kcal/mol
DOCKED: USER        Electrostatic Energy            =   -0.70 kcal/mol
DOCKED: USER    (2) Final Total Internal Energy     =   -0.44 kcal/mol
DOCKED: USER    (3) Torsional Free Energy           =   +0.89 kcal/mol
DOCKED: USER    (4) Unbound System's Energy  [=(2)] =   -0.44 kcal/mol
DOCKED: USER    
DOCKED: USER    
DOCKED: USER    NEWDPF move alpinetin_lig.pdbqt
DOCKED: USER    NEWDPF about 5.831900 0.274200 0.064800
DOCKED: USER    NEWDPF tran0 11.246765 38.389849 31.071789
DOCKED: USER    NEWDPF quaternion0 -0.309301 0.205671 0.732311 -0.570748
DOCKED: USER    NEWDPF axisangle0 -0.376679 0.250474 0.891838 -110.395259
DOCKED: USER    NEWDPF quat0 -0.376679 0.250474 0.891838 -110.395259
DOCKED: USER    NEWDPF dihe0 45.64 -10.67 84.88 
DOCKED: USER  keepresnum = 1 
DOCKED: USER  
DOCKED: REMARK  3 active torsions:
DOCKED: REMARK  status: ('A' for Active; 'I' for Inactive)
DOCKED: REMARK    1  A    between atoms: O2_2  and  C11_11 
DOCKED: REMARK    2  A    between atoms: O4_4  and  C16_16 
DOCKED: REMARK    3  A    between atoms: C5_5  and  C9_9 
DOCKED: USER                              x       y       z     vdW  Elec       q    Type
DOCKED: USER                           _______ _______ _______ _____ _____    ______ ____
DOCKED: ROOT
DOCKED: ATOM      1  O1          0      10.295  37.892  31.297 -0.69 -0.20    -0.340 OA
DOCKED: ATOM      2  O3          0      14.188  39.089  31.603 -1.10 -0.51    -0.292 OA
DOCKED: ATOM      3  C5          0      11.246  37.015  31.831 -0.31 +0.12    +0.169 C 
DOCKED: ATOM      4  C6          0      12.453  37.728  32.470 -0.29 +0.16    +0.121 C 
DOCKED: ATOM      5  C7          0      12.115  39.332  30.516 -0.27 +0.06    +0.077 A 
DOCKED: ATOM      6  C8          0      13.016  38.713  31.494 -0.27 +0.21    +0.167 C 
DOCKED: ATOM      7  C10         0      10.711  38.906  30.484 -0.33 +0.04    +0.089 A 
DOCKED: ATOM      8  C11         0      12.543  40.293  29.695 -0.26 +0.07    +0.087 A 
DOCKED: ATOM      9  C12         0       9.854  39.491  29.650 -0.41 +0.01    +0.074 A 
DOCKED: ATOM     10  C15         0      11.596  40.923  28.764 -0.42 -0.01    +0.074 A 
DOCKED: ATOM     11  C16         0      10.318  40.548  28.751 -0.54 -0.00    +0.071 A 
DOCKED: ENDROOT
DOCKED: BRANCH   3  12
DOCKED: ATOM     12  C9          0      10.627  36.046  32.792 -0.40 -0.02    -0.029 A 
DOCKED: ATOM     13  C14         0      10.194  36.501  34.116 -0.40 +0.01    +0.010 A 
DOCKED: ATOM     14  C18         0       9.645  35.639  34.971 -0.43 +0.00    +0.001 A 
DOCKED: ATOM     15  C19         0       9.473  34.237  34.586 -0.41 +0.00    +0.000 A 
DOCKED: ATOM     16  C17         0       9.866  33.822  33.382 -0.41 -0.00    +0.001 A 
DOCKED: ATOM     17  C13         0      10.470  34.770  32.443 -0.47 -0.00    +0.010 A 
DOCKED: ENDBRANCH   3  12
DOCKED: BRANCH   8  18
DOCKED: ATOM     18  O2          0      13.883  40.706  29.735 -0.39 -0.57    -0.355 OA
DOCKED: ATOM     19  C20         0      13.985  42.137  29.734 -0.27 +0.06    +0.210 C 
DOCKED: ENDBRANCH   8  18
DOCKED: BRANCH  11  20
DOCKED: ATOM     20  O4          0       9.428  41.155  27.872 -0.64 +0.03    -0.361 OA
DOCKED: ATOM     21  H34         0       9.858  41.948  27.466 -0.36 -0.16    +0.217 HD
DOCKED: ENDBRANCH  11  20
DOCKED: TORSDOF 3
DOCKED: TER
DOCKED: ENDMDL
________________________________________________________________________________


	BEGINNING GENETIC ALGORITHM DOCKING 52 of 100
Run: 52 Seed: 1442382899 1180026961 [ Run 52 of 100 GA/GALS ]
Beginning LAMARCKIAN GENETIC ALGORITHM (LGA), with a maximum of 2500000 energy evaluations.

Final-Value: -10.174


	FINAL GENETIC ALGORITHM DOCKED STATE
	_______________________________________________


Detailed state:  trans 11.049 38.363 31.015 quatxyzw 0.331158 -0.207032 -0.743286 0.543136 center 5.832 0.274 0.065 ntor 3 53.2321 -0.6779 83.7849
State:	 11.049  38.363  31.015   0.394 -0.247 -0.885 114.205     53.23   -0.68   83.78

DOCKED: MODEL       52
DOCKED: USER    Run = 52
DOCKED: USER    DPF = 1UDW.dpf
DOCKED: USER  
DOCKED: USER    Estimated Free Energy of Binding    =   -8.83 kcal/mol  [=(1)+(2)+(3)-(4)]
DOCKED: USER    Estimated Inhibition Constant, Ki   =  334.93 nM (nanomolar)  [Temperature = 298.15 K]
DOCKED: USER    
DOCKED: USER    (1) Final Intermolecular Energy     =   -9.73 kcal/mol
DOCKED: USER        vdW + Hbond + desolv Energy     =   -9.07 kcal/mol
DOCKED: USER        Electrostatic Energy            =   -0.66 kcal/mol
DOCKED: USER    (2) Final Total Internal Energy     =   -0.45 kcal/mol
DOCKED: USER    (3) Torsional Free Energy           =   +0.89 kcal/mol
DOCKED: USER    (4) Unbound System's Energy  [=(2)] =   -0.45 kcal/mol
DOCKED: USER    
DOCKED: USER    
DOCKED: USER    NEWDPF move alpinetin_lig.pdbqt
DOCKED: USER    NEWDPF about 5.831900 0.274200 0.064800
DOCKED: USER    NEWDPF tran0 11.049161 38.362742 31.015174
DOCKED: USER    NEWDPF quaternion0 0.331158 -0.207032 -0.743286 0.543136
DOCKED: USER    NEWDPF axisangle0 0.394403 -0.246572 -0.885239 114.205226
DOCKED: USER    NEWDPF quat0 0.394403 -0.246572 -0.885239 114.205226
DOCKED: USER    NEWDPF dihe0 53.23 -0.68 83.78 
DOCKED: USER  keepresnum = 1 
DOCKED: USER  
DOCKED: REMARK  3 active torsions:
DOCKED: REMARK  status: ('A' for Active; 'I' for Inactive)
DOCKED: REMARK    1  A    between atoms: O2_2  and  C11_11 
DOCKED: REMARK    2  A    between atoms: O4_4  and  C16_16 
DOCKED: REMARK    3  A    between atoms: C5_5  and  C9_9 
DOCKED: USER                              x       y       z     vdW  Elec       q    Type
DOCKED: USER                           _______ _______ _______ _____ _____    ______ ____
DOCKED: ROOT
DOCKED: ATOM      1  O1          0      10.126  37.817  31.249 -0.80 -0.21    -0.340 OA
DOCKED: ATOM      2  O3          0      13.935  39.261  31.551 -0.96 -0.49    -0.292 OA
DOCKED: ATOM      3  C5          0      11.122  37.021  31.829 -0.31 +0.12    +0.169 C 
DOCKED: ATOM      4  C6          0      12.275  37.832  32.452 -0.31 +0.16    +0.121 C 
DOCKED: ATOM      5  C7          0      11.866  39.333  30.432 -0.28 +0.05    +0.077 A 
DOCKED: ATOM      6  C8          0      12.789  38.810  31.444 -0.27 +0.20    +0.167 C 
DOCKED: ATOM      7  C10         0      10.491  38.822  30.402 -0.35 +0.04    +0.089 A 
DOCKED: ATOM      8  C11         0      12.246  40.286  29.578 -0.30 +0.05    +0.087 A 
DOCKED: ATOM      9  C12         0       9.611  39.320  29.535 -0.44 +0.02    +0.074 A 
DOCKED: ATOM     10  C15         0      11.275  40.821  28.612 -0.46 -0.01    +0.074 A 
DOCKED: ATOM     11  C16         0      10.022  40.368  28.600 -0.57 +0.00    +0.071 A 
DOCKED: ENDROOT
DOCKED: BRANCH   3  12
DOCKED: ATOM     12  C9          0      10.549  36.054  32.820 -0.40 -0.02    -0.029 A 
DOCKED: ATOM     13  C14         0      10.094  36.530  34.130 -0.40 +0.01    +0.010 A 
DOCKED: ATOM     14  C18         0       9.587  35.670  35.012 -0.43 +0.00    +0.001 A 
DOCKED: ATOM     15  C19         0       9.484  34.249  34.672 -0.42 +0.00    +0.000 A 
DOCKED: ATOM     16  C17         0       9.898  33.816  33.482 -0.44 -0.00    +0.001 A 
DOCKED: ATOM     17  C13         0      10.456  34.762  32.512 -0.47 -0.00    +0.010 A 
DOCKED: ENDBRANCH   3  12
DOCKED: BRANCH   8  18
DOCKED: ATOM     18  O2          0      13.558  40.782  29.617 -0.40 -0.47    -0.355 OA
DOCKED: ATOM     19  C20         0      13.569  42.211  29.737 -0.25 -0.00    +0.210 C 
DOCKED: ENDBRANCH   8  18
DOCKED: BRANCH  11  20
DOCKED: ATOM     20  O4          0       9.109  40.884  27.688 -0.47 -0.04    -0.361 OA
DOCKED: ATOM     21  H34         0       9.550  41.582  27.142 -0.31 -0.05    +0.217 HD
DOCKED: ENDBRANCH  11  20
DOCKED: TORSDOF 3
DOCKED: TER
DOCKED: ENDMDL
________________________________________________________________________________


	BEGINNING GENETIC ALGORITHM DOCKING 53 of 100
Run: 53 Seed: 2130355446 1678798677 [ Run 53 of 100 GA/GALS ]
Beginning LAMARCKIAN GENETIC ALGORITHM (LGA), with a maximum of 2500000 energy evaluations.

Final-Value: -10.187


	FINAL GENETIC ALGORITHM DOCKED STATE
	_______________________________________________


Detailed state:  trans 11.207 38.375 31.102 quatxyzw -0.305139 0.212903 0.725416 -0.579081 center 5.832 0.274 0.065 ntor 3 46.2708 -10.0061 92.4524
State:	 11.207  38.375  31.102  -0.374  0.261  0.890 -109.228     46.27  -10.01   92.45

DOCKED: MODEL       53
DOCKED: USER    Run = 53
DOCKED: USER    DPF = 1UDW.dpf
DOCKED: USER  
DOCKED: USER    Estimated Free Energy of Binding    =   -8.85 kcal/mol  [=(1)+(2)+(3)-(4)]
DOCKED: USER    Estimated Inhibition Constant, Ki   =  325.53 nM (nanomolar)  [Temperature = 298.15 K]
DOCKED: USER    
DOCKED: USER    (1) Final Intermolecular Energy     =   -9.75 kcal/mol
DOCKED: USER        vdW + Hbond + desolv Energy     =   -9.04 kcal/mol
DOCKED: USER        Electrostatic Energy            =   -0.71 kcal/mol
DOCKED: USER    (2) Final Total Internal Energy     =   -0.44 kcal/mol
DOCKED: USER    (3) Torsional Free Energy           =   +0.89 kcal/mol
DOCKED: USER    (4) Unbound System's Energy  [=(2)] =   -0.44 kcal/mol
DOCKED: USER    
DOCKED: USER    
DOCKED: USER    NEWDPF move alpinetin_lig.pdbqt
DOCKED: USER    NEWDPF about 5.831900 0.274200 0.064800
DOCKED: USER    NEWDPF tran0 11.207272 38.374789 31.102247
DOCKED: USER    NEWDPF quaternion0 -0.305139 0.212903 0.725416 -0.579081
DOCKED: USER    NEWDPF axisangle0 -0.374279 0.261144 0.889786 -109.228156
DOCKED: USER    NEWDPF quat0 -0.374279 0.261144 0.889786 -109.228156
DOCKED: USER    NEWDPF dihe0 46.27 -10.01 92.45 
DOCKED: USER  keepresnum = 1 
DOCKED: USER  
DOCKED: REMARK  3 active torsions:
DOCKED: REMARK  status: ('A' for Active; 'I' for Inactive)
DOCKED: REMARK    1  A    between atoms: O2_2  and  C11_11 
DOCKED: REMARK    2  A    between atoms: O4_4  and  C16_16 
DOCKED: REMARK    3  A    between atoms: C5_5  and  C9_9 
DOCKED: USER                              x       y       z     vdW  Elec       q    Type
DOCKED: USER                           _______ _______ _______ _____ _____    ______ ____
DOCKED: ROOT
DOCKED: ATOM      1  O1          0      10.244  37.903  31.335 -0.72 -0.21    -0.340 OA
DOCKED: ATOM      2  O3          0      14.170  38.998  31.611 -1.11 -0.51    -0.292 OA
DOCKED: ATOM      3  C5          0      11.176  37.003  31.867 -0.31 +0.12    +0.169 C 
DOCKED: ATOM      4  C6          0      12.406  37.687  32.495 -0.29 +0.16    +0.121 C 
DOCKED: ATOM      5  C7          0      12.096  39.291  30.537 -0.27 +0.06    +0.077 A 
DOCKED: ATOM      6  C8          0      12.987  38.653  31.511 -0.28 +0.21    +0.167 C 
DOCKED: ATOM      7  C10         0      10.682  38.903  30.516 -0.33 +0.04    +0.089 A 
DOCKED: ATOM      8  C11         0      12.544  40.238  29.710 -0.26 +0.07    +0.087 A 
DOCKED: ATOM      9  C12         0       9.834  39.507  29.686 -0.38 +0.01    +0.074 A 
DOCKED: ATOM     10  C15         0      11.607  40.890  28.783 -0.42 -0.01    +0.074 A 
DOCKED: ATOM     11  C16         0      10.319  40.549  28.779 -0.53 -0.00    +0.071 A 
DOCKED: ENDROOT
DOCKED: BRANCH   3  12
DOCKED: ATOM     12  C9          0      10.537  36.054  32.835 -0.40 -0.02    -0.029 A 
DOCKED: ATOM     13  C14         0       9.976  36.556  34.092 -0.40 +0.01    +0.010 A 
DOCKED: ATOM     14  C18         0       9.410  35.712  34.954 -0.44 +0.00    +0.001 A 
DOCKED: ATOM     15  C19         0       9.349  34.282  34.643 -0.31 +0.00    +0.000 A 
DOCKED: ATOM     16  C17         0       9.859  33.825  33.501 -0.45 -0.00    +0.001 A 
DOCKED: ATOM     17  C13         0      10.482  34.753  32.553 -0.47 -0.00    +0.010 A 
DOCKED: ENDBRANCH   3  12
DOCKED: BRANCH   8  18
DOCKED: ATOM     18  O2          0      13.895  40.616  29.740 -0.39 -0.60    -0.355 OA
DOCKED: ATOM     19  C20         0      14.034  42.044  29.748 -0.27 +0.09    +0.210 C 
DOCKED: ENDBRANCH   8  18
DOCKED: BRANCH  11  20
DOCKED: ATOM     20  O4          0       9.440  41.176  27.905 -0.65 +0.04    -0.361 OA
DOCKED: ATOM     21  H34         0       9.892  41.950  27.485 -0.35 -0.17    +0.217 HD
DOCKED: ENDBRANCH  11  20
DOCKED: TORSDOF 3
DOCKED: TER
DOCKED: ENDMDL
________________________________________________________________________________


	BEGINNING GENETIC ALGORITHM DOCKING 54 of 100
Run: 54 Seed: 682229222 623721628 [ Run 54 of 100 GA/GALS ]
Beginning LAMARCKIAN GENETIC ALGORITHM (LGA), with a maximum of 2500000 energy evaluations.

Final-Value: -10.176


	FINAL GENETIC ALGORITHM DOCKED STATE
	_______________________________________________


Detailed state:  trans 11.049 38.373 31.018 quatxyzw -0.330539 0.209254 0.742662 -0.543516 center 5.832 0.274 0.065 ntor 3 54.2988 0.6539 82.4621
State:	 11.049  38.373  31.018  -0.394  0.249  0.885 -114.153     54.30    0.65   82.46

DOCKED: MODEL       54
DOCKED: USER    Run = 54
DOCKED: USER    DPF = 1UDW.dpf
DOCKED: USER  
DOCKED: USER    Estimated Free Energy of Binding    =   -8.83 kcal/mol  [=(1)+(2)+(3)-(4)]
DOCKED: USER    Estimated Inhibition Constant, Ki   =  334.31 nM (nanomolar)  [Temperature = 298.15 K]
DOCKED: USER    
DOCKED: USER    (1) Final Intermolecular Energy     =   -9.73 kcal/mol
DOCKED: USER        vdW + Hbond + desolv Energy     =   -9.07 kcal/mol
DOCKED: USER        Electrostatic Energy            =   -0.66 kcal/mol
DOCKED: USER    (2) Final Total Internal Energy     =   -0.45 kcal/mol
DOCKED: USER    (3) Torsional Free Energy           =   +0.89 kcal/mol
DOCKED: USER    (4) Unbound System's Energy  [=(2)] =   -0.45 kcal/mol
DOCKED: USER    
DOCKED: USER    
DOCKED: USER    NEWDPF move alpinetin_lig.pdbqt
DOCKED: USER    NEWDPF about 5.831900 0.274200 0.064800
DOCKED: USER    NEWDPF tran0 11.048941 38.373061 31.018122
DOCKED: USER    NEWDPF quaternion0 -0.330539 0.209254 0.742662 -0.543516
DOCKED: USER    NEWDPF axisangle0 -0.393781 0.249291 0.884754 -114.153335
DOCKED: USER    NEWDPF quat0 -0.393781 0.249291 0.884754 -114.153335
DOCKED: USER    NEWDPF dihe0 54.30 0.65 82.46 
DOCKED: USER  keepresnum = 1 
DOCKED: USER  
DOCKED: REMARK  3 active torsions:
DOCKED: REMARK  status: ('A' for Active; 'I' for Inactive)
DOCKED: REMARK    1  A    between atoms: O2_2  and  C11_11 
DOCKED: REMARK    2  A    between atoms: O4_4  and  C16_16 
DOCKED: REMARK    3  A    between atoms: C5_5  and  C9_9 
DOCKED: USER                              x       y       z     vdW  Elec       q    Type
DOCKED: USER                           _______ _______ _______ _____ _____    ______ ____
DOCKED: ROOT
DOCKED: ATOM      1  O1          0      10.125  37.830  31.256 -0.80 -0.21    -0.340 OA
DOCKED: ATOM      2  O3          0      13.939  39.265  31.543 -0.97 -0.49    -0.292 OA
DOCKED: ATOM      3  C5          0      11.120  37.033  31.835 -0.31 +0.12    +0.169 C 
DOCKED: ATOM      4  C6          0      12.277  37.842  32.453 -0.31 +0.16    +0.121 C 
DOCKED: ATOM      5  C7          0      11.867  39.340  30.430 -0.28 +0.05    +0.077 A 
DOCKED: ATOM      6  C8          0      12.792  38.817  31.440 -0.27 +0.20    +0.167 C 
DOCKED: ATOM      7  C10         0      10.491  38.832  30.405 -0.35 +0.04    +0.089 A 
DOCKED: ATOM      8  C11         0      12.247  40.289  29.572 -0.30 +0.05    +0.087 A 
DOCKED: ATOM      9  C12         0       9.610  39.331  29.540 -0.44 +0.02    +0.074 A 
DOCKED: ATOM     10  C15         0      11.275  40.824  28.608 -0.46 -0.01    +0.074 A 
DOCKED: ATOM     11  C16         0      10.021  40.375  28.600 -0.57 +0.00    +0.071 A 
DOCKED: ENDROOT
DOCKED: BRANCH   3  12
DOCKED: ATOM     12  C9          0      10.547  36.071  32.831 -0.40 -0.02    -0.029 A 
DOCKED: ATOM     13  C14         0      10.124  36.546  34.151 -0.40 +0.01    +0.010 A 
DOCKED: ATOM     14  C18         0       9.617  35.690  35.037 -0.43 +0.00    +0.001 A 
DOCKED: ATOM     15  C19         0       9.482  34.274  34.690 -0.42 +0.00    +0.000 A 
DOCKED: ATOM     16  C17         0       9.866  33.841  33.490 -0.46 -0.00    +0.001 A 
DOCKED: ATOM     17  C13         0      10.425  34.782  32.516 -0.48 -0.00    +0.010 A 
DOCKED: ENDBRANCH   3  12
DOCKED: BRANCH   8  18
DOCKED: ATOM     18  O2          0      13.561  40.781  29.606 -0.39 -0.47    -0.355 OA
DOCKED: ATOM     19  C20         0      13.577  42.208  29.748 -0.25 -0.00    +0.210 C 
DOCKED: ENDBRANCH   8  18
DOCKED: BRANCH  11  20
DOCKED: ATOM     20  O4          0       9.107  40.891  27.689 -0.47 -0.04    -0.361 OA
DOCKED: ATOM     21  H34         0       9.554  41.571  27.126 -0.31 -0.05    +0.217 HD
DOCKED: ENDBRANCH  11  20
DOCKED: TORSDOF 3
DOCKED: TER
DOCKED: ENDMDL
________________________________________________________________________________


	BEGINNING GENETIC ALGORITHM DOCKING 55 of 100
Run: 55 Seed: 389192240 364879775 [ Run 55 of 100 GA/GALS ]
Beginning LAMARCKIAN GENETIC ALGORITHM (LGA), with a maximum of 2500000 energy evaluations.

Final-Value: -10.085


	FINAL GENETIC ALGORITHM DOCKED STATE
	_______________________________________________


Detailed state:  trans 11.073 38.481 30.977 quatxyzw -0.314218 0.216735 0.740880 -0.552621 center 5.832 0.274 0.065 ntor 3 55.9815 -15.0088 -99.1160
State:	 11.073  38.481  30.977  -0.377  0.260  0.889 -112.906     55.98  -15.01  -99.12

DOCKED: MODEL       55
DOCKED: USER    Run = 55
DOCKED: USER    DPF = 1UDW.dpf
DOCKED: USER  
DOCKED: USER    Estimated Free Energy of Binding    =   -8.75 kcal/mol  [=(1)+(2)+(3)-(4)]
DOCKED: USER    Estimated Inhibition Constant, Ki   =  387.30 nM (nanomolar)  [Temperature = 298.15 K]
DOCKED: USER    
DOCKED: USER    (1) Final Intermolecular Energy     =   -9.64 kcal/mol
DOCKED: USER        vdW + Hbond + desolv Energy     =   -8.93 kcal/mol
DOCKED: USER        Electrostatic Energy            =   -0.71 kcal/mol
DOCKED: USER    (2) Final Total Internal Energy     =   -0.44 kcal/mol
DOCKED: USER    (3) Torsional Free Energy           =   +0.89 kcal/mol
DOCKED: USER    (4) Unbound System's Energy  [=(2)] =   -0.44 kcal/mol
DOCKED: USER    
DOCKED: USER    
DOCKED: USER    NEWDPF move alpinetin_lig.pdbqt
DOCKED: USER    NEWDPF about 5.831900 0.274200 0.064800
DOCKED: USER    NEWDPF tran0 11.072577 38.480969 30.977035
DOCKED: USER    NEWDPF quaternion0 -0.314218 0.216735 0.740880 -0.552621
DOCKED: USER    NEWDPF axisangle0 -0.377017 0.260051 0.888950 -112.905975
DOCKED: USER    NEWDPF quat0 -0.377017 0.260051 0.888950 -112.905975
DOCKED: USER    NEWDPF dihe0 55.98 -15.01 -99.12 
DOCKED: USER  keepresnum = 1 
DOCKED: USER  
DOCKED: REMARK  3 active torsions:
DOCKED: REMARK  status: ('A' for Active; 'I' for Inactive)
DOCKED: REMARK    1  A    between atoms: O2_2  and  C11_11 
DOCKED: REMARK    2  A    between atoms: O4_4  and  C16_16 
DOCKED: REMARK    3  A    between atoms: C5_5  and  C9_9 
DOCKED: USER                              x       y       z     vdW  Elec       q    Type
DOCKED: USER                           _______ _______ _______ _____ _____    ______ ____
DOCKED: ROOT
DOCKED: ATOM      1  O1          0      10.141  37.961  31.234 -0.73 -0.20    -0.340 OA
DOCKED: ATOM      2  O3          0      13.999  39.287  31.433 -1.00 -0.48    -0.292 OA
DOCKED: ATOM      3  C5          0      11.129  37.130  31.776 -0.31 +0.12    +0.169 C 
DOCKED: ATOM      4  C6          0      12.324  37.900  32.371 -0.33 +0.15    +0.121 C 
DOCKED: ATOM      5  C7          0      11.901  39.432  30.378 -0.28 +0.05    +0.077 A 
DOCKED: ATOM      6  C8          0      12.838  38.872  31.356 -0.28 +0.20    +0.167 C 
DOCKED: ATOM      7  C10         0      10.511  38.963  30.385 -0.35 +0.03    +0.089 A 
DOCKED: ATOM      8  C11         0      12.283  40.382  29.521 -0.30 +0.05    +0.087 A 
DOCKED: ATOM      9  C12         0       9.620  39.495  29.550 -0.34 +0.01    +0.074 A 
DOCKED: ATOM     10  C15         0      11.300  40.954  28.590 -0.44 -0.02    +0.074 A 
DOCKED: ATOM     11  C16         0      10.034  40.539  28.611 -0.57 -0.00    +0.071 A 
DOCKED: ENDROOT
DOCKED: BRANCH   3  12
DOCKED: ATOM     12  C9          0      10.558  36.171  32.776 -0.39 -0.02    -0.029 A 
DOCKED: ATOM     13  C14         0      10.340  34.769  32.407 -0.48 -0.00    +0.010 A 
DOCKED: ATOM     14  C18         0       9.830  33.918  33.296 -0.41 -0.00    +0.001 A 
DOCKED: ATOM     15  C19         0       9.487  34.383  34.642 -0.44 +0.00    +0.000 A 
DOCKED: ATOM     16  C17         0       9.685  35.657  34.977 -0.43 +0.00    +0.001 A 
DOCKED: ATOM     17  C13         0      10.246  36.594  34.000 -0.40 +0.01    +0.010 A 
DOCKED: ENDBRANCH   3  12
DOCKED: BRANCH   8  18
DOCKED: ATOM     18  O2          0      13.610  40.837  29.525 -0.36 -0.49    -0.355 OA
DOCKED: ATOM     19  C20         0      13.670  42.257  29.721 -0.26 +0.00    +0.210 C 
DOCKED: ENDBRANCH   8  18
DOCKED: BRANCH  11  20
DOCKED: ATOM     20  O4          0       9.111  41.091  27.732 -0.50 -0.01    -0.361 OA
DOCKED: ATOM     21  H34         0       9.481  41.924  27.348 -0.35 -0.11    +0.217 HD
DOCKED: ENDBRANCH  11  20
DOCKED: TORSDOF 3
DOCKED: TER
DOCKED: ENDMDL
________________________________________________________________________________


	BEGINNING GENETIC ALGORITHM DOCKING 56 of 100
Run: 56 Seed: 284778931 519379966 [ Run 56 of 100 GA/GALS ]
Beginning LAMARCKIAN GENETIC ALGORITHM (LGA), with a maximum of 2500000 energy evaluations.

Final-Value: -10.166


	FINAL GENETIC ALGORITHM DOCKED STATE
	_______________________________________________


Detailed state:  trans 11.075 38.453 30.968 quatxyzw 0.315068 -0.211407 -0.741718 0.553077 center 5.832 0.274 0.065 ntor 3 55.2937 -17.4927 95.5888
State:	 11.075  38.453  30.968   0.378 -0.254 -0.890 112.843     55.29  -17.49   95.59

DOCKED: MODEL       56
DOCKED: USER    Run = 56
DOCKED: USER    DPF = 1UDW.dpf
DOCKED: USER  
DOCKED: USER    Estimated Free Energy of Binding    =   -8.82 kcal/mol  [=(1)+(2)+(3)-(4)]
DOCKED: USER    Estimated Inhibition Constant, Ki   =  340.06 nM (nanomolar)  [Temperature = 298.15 K]
DOCKED: USER    
DOCKED: USER    (1) Final Intermolecular Energy     =   -9.72 kcal/mol
DOCKED: USER        vdW + Hbond + desolv Energy     =   -9.01 kcal/mol
DOCKED: USER        Electrostatic Energy            =   -0.71 kcal/mol
DOCKED: USER    (2) Final Total Internal Energy     =   -0.45 kcal/mol
DOCKED: USER    (3) Torsional Free Energy           =   +0.89 kcal/mol
DOCKED: USER    (4) Unbound System's Energy  [=(2)] =   -0.45 kcal/mol
DOCKED: USER    
DOCKED: USER    
DOCKED: USER    NEWDPF move alpinetin_lig.pdbqt
DOCKED: USER    NEWDPF about 5.831900 0.274200 0.064800
DOCKED: USER    NEWDPF tran0 11.074775 38.453323 30.968046
DOCKED: USER    NEWDPF quaternion0 0.315068 -0.211407 -0.741718 0.553077
DOCKED: USER    NEWDPF axisangle0 0.378174 -0.253750 -0.890278 112.843290
DOCKED: USER    NEWDPF quat0 0.378174 -0.253750 -0.890278 112.843290
DOCKED: USER    NEWDPF dihe0 55.29 -17.49 95.59 
DOCKED: USER  keepresnum = 1 
DOCKED: USER  
DOCKED: REMARK  3 active torsions:
DOCKED: REMARK  status: ('A' for Active; 'I' for Inactive)
DOCKED: REMARK    1  A    between atoms: O2_2  and  C11_11 
DOCKED: REMARK    2  A    between atoms: O4_4  and  C16_16 
DOCKED: REMARK    3  A    between atoms: C5_5  and  C9_9 
DOCKED: USER                              x       y       z     vdW  Elec       q    Type
DOCKED: USER                           _______ _______ _______ _____ _____    ______ ____
DOCKED: ROOT
DOCKED: ATOM      1  O1          0      10.143  37.927  31.215 -0.75 -0.20    -0.340 OA
DOCKED: ATOM      2  O3          0      13.995  39.268  31.450 -1.00 -0.48    -0.292 OA
DOCKED: ATOM      3  C5          0      11.132  37.096  31.757 -0.31 +0.12    +0.169 C 
DOCKED: ATOM      4  C6          0      12.319  37.866  32.366 -0.33 +0.15    +0.121 C 
DOCKED: ATOM      5  C7          0      11.903  39.412  30.382 -0.28 +0.05    +0.077 A 
DOCKED: ATOM      6  C8          0      12.836  38.849  31.362 -0.28 +0.20    +0.167 C 
DOCKED: ATOM      7  C10         0      10.515  38.937  30.376 -0.35 +0.04    +0.089 A 
DOCKED: ATOM      8  C11         0      12.287  40.370  29.535 -0.30 +0.05    +0.087 A 
DOCKED: ATOM      9  C12         0       9.628  39.473  29.539 -0.36 +0.01    +0.074 A 
DOCKED: ATOM     10  C15         0      11.309  40.946  28.601 -0.44 -0.02    +0.074 A 
DOCKED: ATOM     11  C16         0      10.044  40.525  28.611 -0.57 -0.00    +0.071 A 
DOCKED: ENDROOT
DOCKED: BRANCH   3  12
DOCKED: ATOM     12  C9          0      10.557  36.128  32.746 -0.39 -0.02    -0.029 A 
DOCKED: ATOM     13  C14         0       9.910  36.621  33.965 -0.40 +0.01    +0.010 A 
DOCKED: ATOM     14  C18         0       9.401  35.760  34.845 -0.45 +0.00    +0.001 A 
DOCKED: ATOM     15  C19         0       9.488  34.320  34.593 -0.43 +0.00    +0.000 A 
DOCKED: ATOM     16  C17         0      10.076  33.871  33.485 -0.42 -0.00    +0.001 A 
DOCKED: ATOM     17  C13         0      10.636  34.818  32.518 -0.48 -0.00    +0.010 A 
DOCKED: ENDBRANCH   3  12
DOCKED: BRANCH   8  18
DOCKED: ATOM     18  O2          0      13.613  40.831  29.551 -0.37 -0.49    -0.355 OA
DOCKED: ATOM     19  C20         0      13.665  42.251  29.742 -0.26 +0.00    +0.210 C 
DOCKED: ENDBRANCH   8  18
DOCKED: BRANCH  11  20
DOCKED: ATOM     20  O4          0       9.125  41.081  27.730 -0.49 -0.01    -0.361 OA
DOCKED: ATOM     21  H34         0       9.477  41.938  27.385 -0.35 -0.11    +0.217 HD
DOCKED: ENDBRANCH  11  20
DOCKED: TORSDOF 3
DOCKED: TER
DOCKED: ENDMDL
________________________________________________________________________________


	BEGINNING GENETIC ALGORITHM DOCKING 57 of 100
Run: 57 Seed: 1996429533 255725364 [ Run 57 of 100 GA/GALS ]
Beginning LAMARCKIAN GENETIC ALGORITHM (LGA), with a maximum of 2500000 energy evaluations.

Final-Value: -10.073


	FINAL GENETIC ALGORITHM DOCKED STATE
	_______________________________________________


Detailed state:  trans 11.072 38.500 30.970 quatxyzw -0.309705 0.221670 0.738899 -0.555853 center 5.832 0.274 0.065 ntor 3 56.4951 -12.9299 -93.2817
State:	 11.072  38.500  30.970  -0.373  0.267  0.889 -112.461     56.50  -12.93  -93.28

DOCKED: MODEL       57
DOCKED: USER    Run = 57
DOCKED: USER    DPF = 1UDW.dpf
DOCKED: USER  
DOCKED: USER    Estimated Free Energy of Binding    =   -8.73 kcal/mol  [=(1)+(2)+(3)-(4)]
DOCKED: USER    Estimated Inhibition Constant, Ki   =  395.71 nM (nanomolar)  [Temperature = 298.15 K]
DOCKED: USER    
DOCKED: USER    (1) Final Intermolecular Energy     =   -9.63 kcal/mol
DOCKED: USER        vdW + Hbond + desolv Energy     =   -8.91 kcal/mol
DOCKED: USER        Electrostatic Energy            =   -0.72 kcal/mol
DOCKED: USER    (2) Final Total Internal Energy     =   -0.44 kcal/mol
DOCKED: USER    (3) Torsional Free Energy           =   +0.89 kcal/mol
DOCKED: USER    (4) Unbound System's Energy  [=(2)] =   -0.44 kcal/mol
DOCKED: USER    
DOCKED: USER    
DOCKED: USER    NEWDPF move alpinetin_lig.pdbqt
DOCKED: USER    NEWDPF about 5.831900 0.274200 0.064800
DOCKED: USER    NEWDPF tran0 11.071821 38.499648 30.970355
DOCKED: USER    NEWDPF quaternion0 -0.309705 0.221670 0.738899 -0.555853
DOCKED: USER    NEWDPF axisangle0 -0.372564 0.266660 0.888869 -112.460988
DOCKED: USER    NEWDPF quat0 -0.372564 0.266660 0.888869 -112.460988
DOCKED: USER    NEWDPF dihe0 56.50 -12.93 -93.28 
DOCKED: USER  keepresnum = 1 
DOCKED: USER  
DOCKED: REMARK  3 active torsions:
DOCKED: REMARK  status: ('A' for Active; 'I' for Inactive)
DOCKED: REMARK    1  A    between atoms: O2_2  and  C11_11 
DOCKED: REMARK    2  A    between atoms: O4_4  and  C16_16 
DOCKED: REMARK    3  A    between atoms: C5_5  and  C9_9 
DOCKED: USER                              x       y       z     vdW  Elec       q    Type
DOCKED: USER                           _______ _______ _______ _____ _____    ______ ____
DOCKED: ROOT
DOCKED: ATOM      1  O1          0      10.136  37.991  31.237 -0.72 -0.20    -0.340 OA
DOCKED: ATOM      2  O3          0      14.012  39.271  31.397 -1.02 -0.48    -0.292 OA
DOCKED: ATOM      3  C5          0      11.120  37.149  31.771 -0.31 +0.12    +0.169 C 
DOCKED: ATOM      4  C6          0      12.330  37.905  32.353 -0.33 +0.15    +0.121 C 
DOCKED: ATOM      5  C7          0      11.906  39.440  30.362 -0.28 +0.05    +0.077 A 
DOCKED: ATOM      6  C8          0      12.845  38.870  31.332 -0.28 +0.19    +0.167 C 
DOCKED: ATOM      7  C10         0      10.510  38.987  30.383 -0.35 +0.03    +0.089 A 
DOCKED: ATOM      8  C11         0      12.291  40.384  29.501 -0.30 +0.05    +0.087 A 
DOCKED: ATOM      9  C12         0       9.618  39.530  29.556 -0.32 +0.01    +0.074 A 
DOCKED: ATOM     10  C15         0      11.306  40.967  28.578 -0.43 -0.02    +0.074 A 
DOCKED: ATOM     11  C16         0      10.036  40.567  28.612 -0.57 -0.00    +0.071 A 
DOCKED: ENDROOT
DOCKED: BRANCH   3  12
DOCKED: ATOM     12  C9          0      10.546  36.198  32.777 -0.39 -0.02    -0.029 A 
DOCKED: ATOM     13  C14         0      10.427  34.773  32.456 -0.48 -0.00    +0.010 A 
DOCKED: ATOM     14  C18         0       9.915  33.929  33.350 -0.44 -0.00    +0.001 A 
DOCKED: ATOM     15  C19         0       9.472  34.425  34.654 -0.43 +0.00    +0.000 A 
DOCKED: ATOM     16  C17         0       9.581  35.720  34.947 -0.43 +0.00    +0.001 A 
DOCKED: ATOM     17  C13         0      10.143  36.649  33.964 -0.40 +0.01    +0.010 A 
DOCKED: ENDBRANCH   3  12
DOCKED: BRANCH   8  18
DOCKED: ATOM     18  O2          0      13.624  40.824  29.491 -0.33 -0.51    -0.355 OA
DOCKED: ATOM     19  C20         0      13.703  42.241  29.697 -0.26 +0.01    +0.210 C 
DOCKED: ENDBRANCH   8  18
DOCKED: BRANCH  11  20
DOCKED: ATOM     20  O4          0       9.111  41.130  27.741 -0.50 -0.01    -0.361 OA
DOCKED: ATOM     21  H34         0       9.500  41.940  27.327 -0.36 -0.12    +0.217 HD
DOCKED: ENDBRANCH  11  20
DOCKED: TORSDOF 3
DOCKED: TER
DOCKED: ENDMDL
________________________________________________________________________________


	BEGINNING GENETIC ALGORITHM DOCKING 58 of 100
Run: 58 Seed: 1918027599 19911696 [ Run 58 of 100 GA/GALS ]
Beginning LAMARCKIAN GENETIC ALGORITHM (LGA), with a maximum of 2500000 energy evaluations.

Final-Value: -10.154


	FINAL GENETIC ALGORITHM DOCKED STATE
	_______________________________________________


Detailed state:  trans 11.066 38.383 31.009 quatxyzw 0.331978 -0.206731 -0.744754 0.540736 center 5.832 0.274 0.065 ntor 3 51.7343 0.3952 79.3578
State:	 11.066  38.383  31.009   0.395 -0.246 -0.885 114.533     51.73    0.40   79.36

DOCKED: MODEL       58
DOCKED: USER    Run = 58
DOCKED: USER    DPF = 1UDW.dpf
DOCKED: USER  
DOCKED: USER    Estimated Free Energy of Binding    =   -8.81 kcal/mol  [=(1)+(2)+(3)-(4)]
DOCKED: USER    Estimated Inhibition Constant, Ki   =  345.97 nM (nanomolar)  [Temperature = 298.15 K]
DOCKED: USER    
DOCKED: USER    (1) Final Intermolecular Energy     =   -9.71 kcal/mol
DOCKED: USER        vdW + Hbond + desolv Energy     =   -9.05 kcal/mol
DOCKED: USER        Electrostatic Energy            =   -0.66 kcal/mol
DOCKED: USER    (2) Final Total Internal Energy     =   -0.44 kcal/mol
DOCKED: USER    (3) Torsional Free Energy           =   +0.89 kcal/mol
DOCKED: USER    (4) Unbound System's Energy  [=(2)] =   -0.44 kcal/mol
DOCKED: USER    
DOCKED: USER    
DOCKED: USER    NEWDPF move alpinetin_lig.pdbqt
DOCKED: USER    NEWDPF about 5.831900 0.274200 0.064800
DOCKED: USER    NEWDPF tran0 11.066046 38.383325 31.008515
DOCKED: USER    NEWDPF quaternion0 0.331978 -0.206731 -0.744754 0.540736
DOCKED: USER    NEWDPF axisangle0 0.394652 -0.245759 -0.885354 114.532550
DOCKED: USER    NEWDPF quat0 0.394652 -0.245759 -0.885354 114.532550
DOCKED: USER    NEWDPF dihe0 51.73 0.40 79.36 
DOCKED: USER  keepresnum = 1 
DOCKED: USER  
DOCKED: REMARK  3 active torsions:
DOCKED: REMARK  status: ('A' for Active; 'I' for Inactive)
DOCKED: REMARK    1  A    between atoms: O2_2  and  C11_11 
DOCKED: REMARK    2  A    between atoms: O4_4  and  C16_16 
DOCKED: REMARK    3  A    between atoms: C5_5  and  C9_9 
DOCKED: USER                              x       y       z     vdW  Elec       q    Type
DOCKED: USER                           _______ _______ _______ _____ _____    ______ ____
DOCKED: ROOT
DOCKED: ATOM      1  O1          0      10.146  37.832  31.244 -0.80 -0.21    -0.340 OA
DOCKED: ATOM      2  O3          0      13.947  39.299  31.541 -0.96 -0.49    -0.292 OA
DOCKED: ATOM      3  C5          0      11.147  37.043  31.824 -0.31 +0.12    +0.169 C 
DOCKED: ATOM      4  C6          0      12.295  37.861  32.445 -0.31 +0.16    +0.121 C 
DOCKED: ATOM      5  C7          0      11.877  39.358  30.424 -0.28 +0.05    +0.077 A 
DOCKED: ATOM      6  C8          0      12.804  38.842  31.435 -0.27 +0.20    +0.167 C 
DOCKED: ATOM      7  C10         0      10.505  38.838  30.395 -0.35 +0.04    +0.089 A 
DOCKED: ATOM      8  C11         0      12.251  40.312  29.568 -0.30 +0.05    +0.087 A 
DOCKED: ATOM      9  C12         0       9.622  39.330  29.528 -0.44 +0.02    +0.074 A 
DOCKED: ATOM     10  C15         0      11.277  40.839  28.602 -0.46 -0.01    +0.074 A 
DOCKED: ATOM     11  C16         0      10.026  40.379  28.591 -0.56 +0.00    +0.071 A 
DOCKED: ENDROOT
DOCKED: BRANCH   3  12
DOCKED: ATOM     12  C9          0      10.580  36.074  32.817 -0.40 -0.02    -0.029 A 
DOCKED: ATOM     13  C14         0      10.213  36.532  34.161 -0.40 +0.01    +0.010 A 
DOCKED: ATOM     14  C18         0       9.711  35.670  35.044 -0.43 +0.00    +0.001 A 
DOCKED: ATOM     15  C19         0       9.526  34.266  34.672 -0.42 +0.00    +0.000 A 
DOCKED: ATOM     16  C17         0       9.859  33.850  33.451 -0.45 -0.00    +0.001 A 
DOCKED: ATOM     17  C13         0      10.412  34.797  32.479 -0.49 -0.00    +0.010 A 
DOCKED: ENDBRANCH   3  12
DOCKED: BRANCH   8  18
DOCKED: ATOM     18  O2          0      13.560  40.815  29.606 -0.41 -0.46    -0.355 OA
DOCKED: ATOM     19  C20         0      13.563  42.247  29.689 -0.24 -0.01    +0.210 C 
DOCKED: ENDBRANCH   8  18
DOCKED: BRANCH  11  20
DOCKED: ATOM     20  O4          0       9.110  40.889  27.678 -0.47 -0.04    -0.361 OA
DOCKED: ATOM     21  H34         0       9.551  41.576  27.120 -0.32 -0.05    +0.217 HD
DOCKED: ENDBRANCH  11  20
DOCKED: TORSDOF 3
DOCKED: TER
DOCKED: ENDMDL
________________________________________________________________________________


	BEGINNING GENETIC ALGORITHM DOCKING 59 of 100
Run: 59 Seed: 1111918231 1459801145 [ Run 59 of 100 GA/GALS ]
Beginning LAMARCKIAN GENETIC ALGORITHM (LGA), with a maximum of 2500000 energy evaluations.

Final-Value: -10.171


	FINAL GENETIC ALGORITHM DOCKED STATE
	_______________________________________________


Detailed state:  trans 11.045 38.377 31.018 quatxyzw -0.335459 0.204939 0.743809 -0.540570 center 5.832 0.274 0.065 ntor 3 52.9166 -0.3661 80.2939
State:	 11.045  38.377  31.018  -0.399  0.244  0.884 -114.555     52.92   -0.37   80.29

DOCKED: MODEL       59
DOCKED: USER    Run = 59
DOCKED: USER    DPF = 1UDW.dpf
DOCKED: USER  
DOCKED: USER    Estimated Free Energy of Binding    =   -8.83 kcal/mol  [=(1)+(2)+(3)-(4)]
DOCKED: USER    Estimated Inhibition Constant, Ki   =  336.64 nM (nanomolar)  [Temperature = 298.15 K]
DOCKED: USER    
DOCKED: USER    (1) Final Intermolecular Energy     =   -9.73 kcal/mol
DOCKED: USER        vdW + Hbond + desolv Energy     =   -9.07 kcal/mol
DOCKED: USER        Electrostatic Energy            =   -0.65 kcal/mol
DOCKED: USER    (2) Final Total Internal Energy     =   -0.45 kcal/mol
DOCKED: USER    (3) Torsional Free Energy           =   +0.89 kcal/mol
DOCKED: USER    (4) Unbound System's Energy  [=(2)] =   -0.45 kcal/mol
DOCKED: USER    
DOCKED: USER    
DOCKED: USER    NEWDPF move alpinetin_lig.pdbqt
DOCKED: USER    NEWDPF about 5.831900 0.274200 0.064800
DOCKED: USER    NEWDPF tran0 11.044845 38.377232 31.018229
DOCKED: USER    NEWDPF quaternion0 -0.335459 0.204939 0.743809 -0.540570
DOCKED: USER    NEWDPF axisangle0 -0.398739 0.243598 0.884120 -114.555158
DOCKED: USER    NEWDPF quat0 -0.398739 0.243598 0.884120 -114.555158
DOCKED: USER    NEWDPF dihe0 52.92 -0.37 80.29 
DOCKED: USER  keepresnum = 1 
DOCKED: USER  
DOCKED: REMARK  3 active torsions:
DOCKED: REMARK  status: ('A' for Active; 'I' for Inactive)
DOCKED: REMARK    1  A    between atoms: O2_2  and  C11_11 
DOCKED: REMARK    2  A    between atoms: O4_4  and  C16_16 
DOCKED: REMARK    3  A    between atoms: C5_5  and  C9_9 
DOCKED: USER                              x       y       z     vdW  Elec       q    Type
DOCKED: USER                           _______ _______ _______ _____ _____    ______ ____
DOCKED: ROOT
DOCKED: ATOM      1  O1          0      10.124  37.825  31.247 -0.80 -0.21    -0.340 OA
DOCKED: ATOM      2  O3          0      13.920  39.299  31.572 -0.95 -0.49    -0.292 OA
DOCKED: ATOM      3  C5          0      11.122  37.038  31.836 -0.31 +0.12    +0.169 C 
DOCKED: ATOM      4  C6          0      12.264  37.860  32.465 -0.31 +0.16    +0.121 C 
DOCKED: ATOM      5  C7          0      11.859  39.352  30.438 -0.27 +0.05    +0.077 A 
DOCKED: ATOM      6  C8          0      12.779  38.839  31.458 -0.27 +0.20    +0.167 C 
DOCKED: ATOM      7  C10         0      10.488  38.830  30.399 -0.35 +0.04    +0.089 A 
DOCKED: ATOM      8  C11         0      12.237  40.306  29.584 -0.31 +0.05    +0.087 A 
DOCKED: ATOM      9  C12         0       9.610  39.319  29.525 -0.45 +0.02    +0.074 A 
DOCKED: ATOM     10  C15         0      11.269  40.830  28.609 -0.46 -0.01    +0.074 A 
DOCKED: ATOM     11  C16         0      10.020  40.367  28.589 -0.56 +0.00    +0.071 A 
DOCKED: ENDROOT
DOCKED: BRANCH   3  12
DOCKED: ATOM     12  C9          0      10.549  36.070  32.827 -0.40 -0.02    -0.029 A 
DOCKED: ATOM     13  C14         0      10.152  36.533  34.160 -0.40 +0.01    +0.010 A 
DOCKED: ATOM     14  C18         0       9.645  35.672  35.040 -0.43 +0.00    +0.001 A 
DOCKED: ATOM     15  C19         0       9.484  34.263  34.676 -0.42 +0.00    +0.000 A 
DOCKED: ATOM     16  C17         0       9.845  33.842  33.465 -0.44 -0.00    +0.001 A 
DOCKED: ATOM     17  C13         0      10.404  34.788  32.496 -0.49 -0.00    +0.010 A 
DOCKED: ENDBRANCH   3  12
DOCKED: BRANCH   8  18
DOCKED: ATOM     18  O2          0      13.545  40.811  29.631 -0.42 -0.45    -0.355 OA
DOCKED: ATOM     19  C20         0      13.545  42.241  29.739 -0.25 -0.01    +0.210 C 
DOCKED: ENDBRANCH   8  18
DOCKED: BRANCH  11  20
DOCKED: ATOM     20  O4          0       9.110  40.873  27.669 -0.46 -0.05    -0.361 OA
DOCKED: ATOM     21  H34         0       9.551  41.570  27.121 -0.32 -0.05    +0.217 HD
DOCKED: ENDBRANCH  11  20
DOCKED: TORSDOF 3
DOCKED: TER
DOCKED: ENDMDL
________________________________________________________________________________


	BEGINNING GENETIC ALGORITHM DOCKING 60 of 100
Run: 60 Seed: 1085284577 1370320545 [ Run 60 of 100 GA/GALS ]
Beginning LAMARCKIAN GENETIC ALGORITHM (LGA), with a maximum of 2500000 energy evaluations.

Final-Value: -10.164


	FINAL GENETIC ALGORITHM DOCKED STATE
	_______________________________________________


Detailed state:  trans 11.073 38.408 30.995 quatxyzw 0.324171 -0.208665 -0.741852 0.548660 center 5.832 0.274 0.065 ntor 3 52.9110 -17.6028 83.5129
State:	 11.073  38.408  30.995   0.388 -0.250 -0.887 113.450     52.91  -17.60   83.51

DOCKED: MODEL       60
DOCKED: USER    Run = 60
DOCKED: USER    DPF = 1UDW.dpf
DOCKED: USER  
DOCKED: USER    Estimated Free Energy of Binding    =   -8.82 kcal/mol  [=(1)+(2)+(3)-(4)]
DOCKED: USER    Estimated Inhibition Constant, Ki   =  340.02 nM (nanomolar)  [Temperature = 298.15 K]
DOCKED: USER    
DOCKED: USER    (1) Final Intermolecular Energy     =   -9.72 kcal/mol
DOCKED: USER        vdW + Hbond + desolv Energy     =   -9.02 kcal/mol
DOCKED: USER        Electrostatic Energy            =   -0.70 kcal/mol
DOCKED: USER    (2) Final Total Internal Energy     =   -0.45 kcal/mol
DOCKED: USER    (3) Torsional Free Energy           =   +0.89 kcal/mol
DOCKED: USER    (4) Unbound System's Energy  [=(2)] =   -0.45 kcal/mol
DOCKED: USER    
DOCKED: USER    
DOCKED: USER    NEWDPF move alpinetin_lig.pdbqt
DOCKED: USER    NEWDPF about 5.831900 0.274200 0.064800
DOCKED: USER    NEWDPF tran0 11.072547 38.407751 30.995447
DOCKED: USER    NEWDPF quaternion0 0.324171 -0.208665 -0.741852 0.548660
DOCKED: USER    NEWDPF axisangle0 0.387743 -0.249586 -0.887334 113.449803
DOCKED: USER    NEWDPF quat0 0.387743 -0.249586 -0.887334 113.449803
DOCKED: USER    NEWDPF dihe0 52.91 -17.60 83.51 
DOCKED: USER  keepresnum = 1 
DOCKED: USER  
DOCKED: REMARK  3 active torsions:
DOCKED: REMARK  status: ('A' for Active; 'I' for Inactive)
DOCKED: REMARK    1  A    between atoms: O2_2  and  C11_11 
DOCKED: REMARK    2  A    between atoms: O4_4  and  C16_16 
DOCKED: REMARK    3  A    between atoms: C5_5  and  C9_9 
DOCKED: USER                              x       y       z     vdW  Elec       q    Type
DOCKED: USER                           _______ _______ _______ _____ _____    ______ ____
DOCKED: ROOT
DOCKED: ATOM      1  O1          0      10.144  37.873  31.233 -0.78 -0.20    -0.340 OA
DOCKED: ATOM      2  O3          0      13.975  39.262  31.512 -0.98 -0.49    -0.292 OA
DOCKED: ATOM      3  C5          0      11.134  37.058  31.797 -0.31 +0.12    +0.169 C 
DOCKED: ATOM      4  C6          0      12.304  37.848  32.417 -0.32 +0.16    +0.121 C 
DOCKED: ATOM      5  C7          0      11.898  39.372  30.413 -0.28 +0.05    +0.077 A 
DOCKED: ATOM      6  C8          0      12.823  38.828  31.412 -0.28 +0.20    +0.167 C 
DOCKED: ATOM      7  C10         0      10.516  38.880  30.391 -0.35 +0.04    +0.089 A 
DOCKED: ATOM      8  C11         0      12.283  40.327  29.563 -0.30 +0.05    +0.087 A 
DOCKED: ATOM      9  C12         0       9.635  39.397  29.537 -0.41 +0.02    +0.074 A 
DOCKED: ATOM     10  C15         0      11.311  40.882  28.610 -0.46 -0.01    +0.074 A 
DOCKED: ATOM     11  C16         0      10.052  40.446  28.606 -0.57 +0.00    +0.071 A 
DOCKED: ENDROOT
DOCKED: BRANCH   3  12
DOCKED: ATOM     12  C9          0      10.557  36.091  32.786 -0.40 -0.02    -0.029 A 
DOCKED: ATOM     13  C14         0      10.126  36.561  34.106 -0.40 +0.01    +0.010 A 
DOCKED: ATOM     14  C18         0       9.615  35.701  34.985 -0.43 +0.00    +0.001 A 
DOCKED: ATOM     15  C19         0       9.483  34.286  34.633 -0.43 +0.00    +0.000 A 
DOCKED: ATOM     16  C17         0       9.875  33.858  33.433 -0.44 -0.00    +0.001 A 
DOCKED: ATOM     17  C13         0      10.438  34.804  32.466 -0.49 -0.00    +0.010 A 
DOCKED: ENDBRANCH   3  12
DOCKED: BRANCH   8  18
DOCKED: ATOM     18  O2          0      13.602  40.804  29.594 -0.39 -0.48    -0.355 OA
DOCKED: ATOM     19  C20         0      13.633  42.233  29.719 -0.25 +0.00    +0.210 C 
DOCKED: ENDBRANCH   8  18
DOCKED: BRANCH  11  20
DOCKED: ATOM     20  O4          0       9.138  40.983  27.706 -0.48 -0.03    -0.361 OA
DOCKED: ATOM     21  H34         0       9.484  41.843  27.360 -0.31 -0.10    +0.217 HD
DOCKED: ENDBRANCH  11  20
DOCKED: TORSDOF 3
DOCKED: TER
DOCKED: ENDMDL
________________________________________________________________________________


	BEGINNING GENETIC ALGORITHM DOCKING 61 of 100
Run: 61 Seed: 893200588 1593917438 [ Run 61 of 100 GA/GALS ]
Beginning LAMARCKIAN GENETIC ALGORITHM (LGA), with a maximum of 2500000 energy evaluations.

Final-Value: -10.180


	FINAL GENETIC ALGORITHM DOCKED STATE
	_______________________________________________


Detailed state:  trans 11.226 38.377 31.065 quatxyzw 0.311322 -0.202978 -0.734824 0.567373 center 5.832 0.274 0.065 ntor 3 45.5613 -12.8789 81.8207
State:	 11.226  38.377  31.065   0.378 -0.246 -0.892 110.865     45.56  -12.88   81.82

DOCKED: MODEL       61
DOCKED: USER    Run = 61
DOCKED: USER    DPF = 1UDW.dpf
DOCKED: USER  
DOCKED: USER    Estimated Free Energy of Binding    =   -8.84 kcal/mol  [=(1)+(2)+(3)-(4)]
DOCKED: USER    Estimated Inhibition Constant, Ki   =  328.90 nM (nanomolar)  [Temperature = 298.15 K]
DOCKED: USER    
DOCKED: USER    (1) Final Intermolecular Energy     =   -9.74 kcal/mol
DOCKED: USER        vdW + Hbond + desolv Energy     =   -9.05 kcal/mol
DOCKED: USER        Electrostatic Energy            =   -0.69 kcal/mol
DOCKED: USER    (2) Final Total Internal Energy     =   -0.44 kcal/mol
DOCKED: USER    (3) Torsional Free Energy           =   +0.89 kcal/mol
DOCKED: USER    (4) Unbound System's Energy  [=(2)] =   -0.44 kcal/mol
DOCKED: USER    
DOCKED: USER    
DOCKED: USER    NEWDPF move alpinetin_lig.pdbqt
DOCKED: USER    NEWDPF about 5.831900 0.274200 0.064800
DOCKED: USER    NEWDPF tran0 11.225565 38.377018 31.065028
DOCKED: USER    NEWDPF quaternion0 0.311322 -0.202978 -0.734824 0.567373
DOCKED: USER    NEWDPF axisangle0 0.378065 -0.246494 -0.892360 110.865497
DOCKED: USER    NEWDPF quat0 0.378065 -0.246494 -0.892360 110.865497
DOCKED: USER    NEWDPF dihe0 45.56 -12.88 81.82 
DOCKED: USER  keepresnum = 1 
DOCKED: USER  
DOCKED: REMARK  3 active torsions:
DOCKED: REMARK  status: ('A' for Active; 'I' for Inactive)
DOCKED: REMARK    1  A    between atoms: O2_2  and  C11_11 
DOCKED: REMARK    2  A    between atoms: O4_4  and  C16_16 
DOCKED: REMARK    3  A    between atoms: C5_5  and  C9_9 
DOCKED: USER                              x       y       z     vdW  Elec       q    Type
DOCKED: USER                           _______ _______ _______ _____ _____    ______ ____
DOCKED: ROOT
DOCKED: ATOM      1  O1          0      10.278  37.869  31.287 -0.72 -0.20    -0.340 OA
DOCKED: ATOM      2  O3          0      14.158  39.106  31.606 -1.08 -0.51    -0.292 OA
DOCKED: ATOM      3  C5          0      11.237  37.001  31.824 -0.31 +0.12    +0.169 C 
DOCKED: ATOM      4  C6          0      12.435  37.727  32.466 -0.30 +0.16    +0.121 C 
DOCKED: ATOM      5  C7          0      12.086  39.328  30.513 -0.27 +0.06    +0.077 A 
DOCKED: ATOM      6  C8          0      12.990  38.719  31.493 -0.27 +0.21    +0.167 C 
DOCKED: ATOM      7  C10         0      10.687  38.888  30.476 -0.33 +0.04    +0.089 A 
DOCKED: ATOM      8  C11         0      12.506  40.294  29.693 -0.27 +0.06    +0.087 A 
DOCKED: ATOM      9  C12         0       9.826  39.465  29.640 -0.41 +0.02    +0.074 A 
DOCKED: ATOM     10  C15         0      11.556  40.915  28.759 -0.42 -0.01    +0.074 A 
DOCKED: ATOM     11  C16         0      10.281  40.527  28.742 -0.54 -0.00    +0.071 A 
DOCKED: ENDROOT
DOCKED: BRANCH   3  12
DOCKED: ATOM     12  C9          0      10.624  36.026  32.782 -0.40 -0.02    -0.029 A 
DOCKED: ATOM     13  C14         0      10.244  36.460  34.129 -0.40 +0.01    +0.010 A 
DOCKED: ATOM     14  C18         0       9.702  35.593  34.981 -0.43 +0.00    +0.001 A 
DOCKED: ATOM     15  C19         0       9.484  34.204  34.571 -0.42 +0.00    +0.000 A 
DOCKED: ATOM     16  C17         0       9.829  33.808  33.347 -0.37 -0.00    +0.001 A 
DOCKED: ATOM     17  C13         0      10.426  34.762  32.409 -0.47 -0.00    +0.010 A 
DOCKED: ENDBRANCH   3  12
DOCKED: BRANCH   8  18
DOCKED: ATOM     18  O2          0      13.842  40.721  29.738 -0.41 -0.55    -0.355 OA
DOCKED: ATOM     19  C20         0      13.930  42.153  29.736 -0.27 +0.05    +0.210 C 
DOCKED: ENDBRANCH   8  18
DOCKED: BRANCH  11  20
DOCKED: ATOM     20  O4          0       9.388  41.125  27.861 -0.62 +0.02    -0.361 OA
DOCKED: ATOM     21  H34         0       9.798  41.943  27.484 -0.35 -0.16    +0.217 HD
DOCKED: ENDBRANCH  11  20
DOCKED: TORSDOF 3
DOCKED: TER
DOCKED: ENDMDL
________________________________________________________________________________


	BEGINNING GENETIC ALGORITHM DOCKING 62 of 100
Run: 62 Seed: 752939963 938591240 [ Run 62 of 100 GA/GALS ]
Beginning LAMARCKIAN GENETIC ALGORITHM (LGA), with a maximum of 2500000 energy evaluations.

Final-Value: -10.169


	FINAL GENETIC ALGORITHM DOCKED STATE
	_______________________________________________


Detailed state:  trans 11.074 38.459 30.968 quatxyzw 0.310318 -0.214684 -0.740905 0.555584 center 5.832 0.274 0.065 ntor 3 55.0616 -15.0020 89.6459
State:	 11.074  38.459  30.968   0.373 -0.258 -0.891 112.498     55.06  -15.00   89.65

DOCKED: MODEL       62
DOCKED: USER    Run = 62
DOCKED: USER    DPF = 1UDW.dpf
DOCKED: USER  
DOCKED: USER    Estimated Free Energy of Binding    =   -8.83 kcal/mol  [=(1)+(2)+(3)-(4)]
DOCKED: USER    Estimated Inhibition Constant, Ki   =  338.20 nM (nanomolar)  [Temperature = 298.15 K]
DOCKED: USER    
DOCKED: USER    (1) Final Intermolecular Energy     =   -9.72 kcal/mol
DOCKED: USER        vdW + Hbond + desolv Energy     =   -9.01 kcal/mol
DOCKED: USER        Electrostatic Energy            =   -0.71 kcal/mol
DOCKED: USER    (2) Final Total Internal Energy     =   -0.45 kcal/mol
DOCKED: USER    (3) Torsional Free Energy           =   +0.89 kcal/mol
DOCKED: USER    (4) Unbound System's Energy  [=(2)] =   -0.45 kcal/mol
DOCKED: USER    
DOCKED: USER    
DOCKED: USER    NEWDPF move alpinetin_lig.pdbqt
DOCKED: USER    NEWDPF about 5.831900 0.274200 0.064800
DOCKED: USER    NEWDPF tran0 11.073743 38.459445 30.967551
DOCKED: USER    NEWDPF quaternion0 0.310318 -0.214684 -0.740905 0.555584
DOCKED: USER    NEWDPF axisangle0 0.373221 -0.258201 -0.891088 112.498066
DOCKED: USER    NEWDPF quat0 0.373221 -0.258201 -0.891088 112.498066
DOCKED: USER    NEWDPF dihe0 55.06 -15.00 89.65 
DOCKED: USER  keepresnum = 1 
DOCKED: USER  
DOCKED: REMARK  3 active torsions:
DOCKED: REMARK  status: ('A' for Active; 'I' for Inactive)
DOCKED: REMARK    1  A    between atoms: O2_2  and  C11_11 
DOCKED: REMARK    2  A    between atoms: O4_4  and  C16_16 
DOCKED: REMARK    3  A    between atoms: C5_5  and  C9_9 
DOCKED: USER                              x       y       z     vdW  Elec       q    Type
DOCKED: USER                           _______ _______ _______ _____ _____    ______ ____
DOCKED: ROOT
DOCKED: ATOM      1  O1          0      10.140  37.941  31.222 -0.74 -0.20    -0.340 OA
DOCKED: ATOM      2  O3          0      14.005  39.248  31.424 -1.01 -0.48    -0.292 OA
DOCKED: ATOM      3  C5          0      11.126  37.101  31.754 -0.31 +0.12    +0.169 C 
DOCKED: ATOM      4  C6          0      12.326  37.859  32.353 -0.33 +0.15    +0.121 C 
DOCKED: ATOM      5  C7          0      11.905  39.412  30.375 -0.28 +0.05    +0.077 A 
DOCKED: ATOM      6  C8          0      12.842  38.839  31.346 -0.28 +0.20    +0.167 C 
DOCKED: ATOM      7  C10         0      10.513  38.949  30.381 -0.35 +0.03    +0.089 A 
DOCKED: ATOM      8  C11         0      12.290  40.368  29.526 -0.30 +0.05    +0.087 A 
DOCKED: ATOM      9  C12         0       9.623  39.494  29.553 -0.34 +0.01    +0.074 A 
DOCKED: ATOM     10  C15         0      11.308  40.954  28.603 -0.45 -0.02    +0.074 A 
DOCKED: ATOM     11  C16         0      10.040  40.544  28.623 -0.56 -0.00    +0.071 A 
DOCKED: ENDROOT
DOCKED: BRANCH   3  12
DOCKED: ATOM     12  C9          0      10.552  36.135  32.747 -0.39 -0.02    -0.029 A 
DOCKED: ATOM     13  C14         0      10.038  36.622  34.030 -0.40 +0.01    +0.010 A 
DOCKED: ATOM     14  C18         0       9.529  35.764  34.913 -0.44 +0.00    +0.001 A 
DOCKED: ATOM     15  C19         0       9.484  34.334  34.600 -0.43 +0.00    +0.000 A 
DOCKED: ATOM     16  C17         0       9.951  33.891  33.433 -0.44 -0.00    +0.001 A 
DOCKED: ATOM     17  C13         0      10.511  34.834  32.463 -0.49 -0.00    +0.010 A 
DOCKED: ENDBRANCH   3  12
DOCKED: BRANCH   8  18
DOCKED: ATOM     18  O2          0      13.619  40.817  29.531 -0.35 -0.50    -0.355 OA
DOCKED: ATOM     19  C20         0      13.686  42.237  29.719 -0.26 +0.01    +0.210 C 
DOCKED: ENDBRANCH   8  18
DOCKED: BRANCH  11  20
DOCKED: ATOM     20  O4          0       9.117  41.109  27.752 -0.50 -0.01    -0.361 OA
DOCKED: ATOM     21  H34         0       9.491  41.944  27.374 -0.36 -0.12    +0.217 HD
DOCKED: ENDBRANCH  11  20
DOCKED: TORSDOF 3
DOCKED: TER
DOCKED: ENDMDL
________________________________________________________________________________


	BEGINNING GENETIC ALGORITHM DOCKING 63 of 100
Run: 63 Seed: 1471274829 497828611 [ Run 63 of 100 GA/GALS ]
Beginning LAMARCKIAN GENETIC ALGORITHM (LGA), with a maximum of 2500000 energy evaluations.

Final-Value: -10.189


	FINAL GENETIC ALGORITHM DOCKED STATE
	_______________________________________________


Detailed state:  trans 11.254 38.384 31.079 quatxyzw -0.310209 0.206605 0.732284 -0.569952 center 5.832 0.274 0.065 ntor 3 45.8314 -12.4025 83.1867
State:	 11.254  38.384  31.079  -0.378  0.251  0.891 -110.506     45.83  -12.40   83.19

DOCKED: MODEL       63
DOCKED: USER    Run = 63
DOCKED: USER    DPF = 1UDW.dpf
DOCKED: USER  
DOCKED: USER    Estimated Free Energy of Binding    =   -8.85 kcal/mol  [=(1)+(2)+(3)-(4)]
DOCKED: USER    Estimated Inhibition Constant, Ki   =  323.96 nM (nanomolar)  [Temperature = 298.15 K]
DOCKED: USER    
DOCKED: USER    (1) Final Intermolecular Energy     =   -9.75 kcal/mol
DOCKED: USER        vdW + Hbond + desolv Energy     =   -9.05 kcal/mol
DOCKED: USER        Electrostatic Energy            =   -0.70 kcal/mol
DOCKED: USER    (2) Final Total Internal Energy     =   -0.44 kcal/mol
DOCKED: USER    (3) Torsional Free Energy           =   +0.89 kcal/mol
DOCKED: USER    (4) Unbound System's Energy  [=(2)] =   -0.44 kcal/mol
DOCKED: USER    
DOCKED: USER    
DOCKED: USER    NEWDPF move alpinetin_lig.pdbqt
DOCKED: USER    NEWDPF about 5.831900 0.274200 0.064800
DOCKED: USER    NEWDPF tran0 11.254048 38.383633 31.079368
DOCKED: USER    NEWDPF quaternion0 -0.310209 0.206605 0.732284 -0.569952
DOCKED: USER    NEWDPF axisangle0 -0.377531 0.251442 0.891205 -110.506306
DOCKED: USER    NEWDPF quat0 -0.377531 0.251442 0.891205 -110.506306
DOCKED: USER    NEWDPF dihe0 45.83 -12.40 83.19 
DOCKED: USER  keepresnum = 1 
DOCKED: USER  
DOCKED: REMARK  3 active torsions:
DOCKED: REMARK  status: ('A' for Active; 'I' for Inactive)
DOCKED: REMARK    1  A    between atoms: O2_2  and  C11_11 
DOCKED: REMARK    2  A    between atoms: O4_4  and  C16_16 
DOCKED: REMARK    3  A    between atoms: C5_5  and  C9_9 
DOCKED: USER                              x       y       z     vdW  Elec       q    Type
DOCKED: USER                           _______ _______ _______ _____ _____    ______ ____
DOCKED: ROOT
DOCKED: ATOM      1  O1          0      10.302  37.886  31.306 -0.68 -0.20    -0.340 OA
DOCKED: ATOM      2  O3          0      14.195  39.087  31.608 -1.10 -0.51    -0.292 OA
DOCKED: ATOM      3  C5          0      11.255  37.011  31.843 -0.32 +0.12    +0.169 C 
DOCKED: ATOM      4  C6          0      12.461  37.727  32.479 -0.29 +0.16    +0.121 C 
DOCKED: ATOM      5  C7          0      12.122  39.324  30.521 -0.26 +0.06    +0.077 A 
DOCKED: ATOM      6  C8          0      13.023  38.710  31.500 -0.27 +0.21    +0.167 C 
DOCKED: ATOM      7  C10         0      10.718  38.898  30.490 -0.33 +0.04    +0.089 A 
DOCKED: ATOM      8  C11         0      12.548  40.284  29.697 -0.26 +0.07    +0.087 A 
DOCKED: ATOM      9  C12         0       9.860  39.479  29.655 -0.41 +0.01    +0.074 A 
DOCKED: ATOM     10  C15         0      11.601  40.911  28.764 -0.42 -0.01    +0.074 A 
DOCKED: ATOM     11  C16         0      10.323  40.534  28.752 -0.54 -0.00    +0.071 A 
DOCKED: ENDROOT
DOCKED: BRANCH   3  12
DOCKED: ATOM     12  C9          0      10.636  36.044  32.806 -0.40 -0.02    -0.029 A 
DOCKED: ATOM     13  C14         0      10.237  36.494  34.143 -0.40 +0.01    +0.010 A 
DOCKED: ATOM     14  C18         0       9.689  35.635  35.000 -0.43 +0.00    +0.001 A 
DOCKED: ATOM     15  C19         0       9.484  34.239  34.606 -0.42 +0.00    +0.000 A 
DOCKED: ATOM     16  C17         0       9.847  33.829  33.391 -0.41 -0.00    +0.001 A 
DOCKED: ATOM     17  C13         0      10.450  34.774  32.448 -0.47 -0.00    +0.010 A 
DOCKED: ENDBRANCH   3  12
DOCKED: BRANCH   8  18
DOCKED: ATOM     18  O2          0      13.888  40.698  29.736 -0.39 -0.57    -0.355 OA
DOCKED: ATOM     19  C20         0      13.989  42.129  29.735 -0.27 +0.07    +0.210 C 
DOCKED: ENDBRANCH   8  18
DOCKED: BRANCH  11  20
DOCKED: ATOM     20  O4          0       9.433  41.138  27.872 -0.63 +0.03    -0.361 OA
DOCKED: ATOM     21  H34         0       9.852  41.946  27.484 -0.36 -0.16    +0.217 HD
DOCKED: ENDBRANCH  11  20
DOCKED: TORSDOF 3
DOCKED: TER
DOCKED: ENDMDL
________________________________________________________________________________


	BEGINNING GENETIC ALGORITHM DOCKING 64 of 100
Run: 64 Seed: 1437161996 1744335226 [ Run 64 of 100 GA/GALS ]
Beginning LAMARCKIAN GENETIC ALGORITHM (LGA), with a maximum of 2500000 energy evaluations.

Final-Value: -10.186


	FINAL GENETIC ALGORITHM DOCKED STATE
	_______________________________________________


Detailed state:  trans 11.188 38.384 31.089 quatxyzw -0.308747 0.208437 0.730954 -0.571783 center 5.832 0.274 0.065 ntor 3 45.9736 -11.4857 92.0276
State:	 11.188  38.384  31.089  -0.376  0.254  0.891 -110.251     45.97  -11.49   92.03

DOCKED: MODEL       64
DOCKED: USER    Run = 64
DOCKED: USER    DPF = 1UDW.dpf
DOCKED: USER  
DOCKED: USER    Estimated Free Energy of Binding    =   -8.85 kcal/mol  [=(1)+(2)+(3)-(4)]
DOCKED: USER    Estimated Inhibition Constant, Ki   =  325.97 nM (nanomolar)  [Temperature = 298.15 K]
DOCKED: USER    
DOCKED: USER    (1) Final Intermolecular Energy     =   -9.74 kcal/mol
DOCKED: USER        vdW + Hbond + desolv Energy     =   -9.05 kcal/mol
DOCKED: USER        Electrostatic Energy            =   -0.70 kcal/mol
DOCKED: USER    (2) Final Total Internal Energy     =   -0.44 kcal/mol
DOCKED: USER    (3) Torsional Free Energy           =   +0.89 kcal/mol
DOCKED: USER    (4) Unbound System's Energy  [=(2)] =   -0.44 kcal/mol
DOCKED: USER    
DOCKED: USER    
DOCKED: USER    NEWDPF move alpinetin_lig.pdbqt
DOCKED: USER    NEWDPF about 5.831900 0.274200 0.064800
DOCKED: USER    NEWDPF tran0 11.188414 38.383768 31.088565
DOCKED: USER    NEWDPF quaternion0 -0.308747 0.208437 0.730954 -0.571783
DOCKED: USER    NEWDPF axisangle0 -0.376335 0.254066 0.890967 -110.250750
DOCKED: USER    NEWDPF quat0 -0.376335 0.254066 0.890967 -110.250750
DOCKED: USER    NEWDPF dihe0 45.97 -11.49 92.03 
DOCKED: USER  keepresnum = 1 
DOCKED: USER  
DOCKED: REMARK  3 active torsions:
DOCKED: REMARK  status: ('A' for Active; 'I' for Inactive)
DOCKED: REMARK    1  A    between atoms: O2_2  and  C11_11 
DOCKED: REMARK    2  A    between atoms: O4_4  and  C16_16 
DOCKED: REMARK    3  A    between atoms: C5_5  and  C9_9 
DOCKED: USER                              x       y       z     vdW  Elec       q    Type
DOCKED: USER                           _______ _______ _______ _____ _____    ______ ____
DOCKED: ROOT
DOCKED: ATOM      1  O1          0      10.234  37.892  31.318 -0.74 -0.20    -0.340 OA
DOCKED: ATOM      2  O3          0      14.135  39.070  31.609 -1.08 -0.51    -0.292 OA
DOCKED: ATOM      3  C5          0      11.183  37.011  31.853 -0.31 +0.12    +0.169 C 
DOCKED: ATOM      4  C6          0      12.396  37.721  32.486 -0.30 +0.16    +0.121 C 
DOCKED: ATOM      5  C7          0      12.060  39.319  30.527 -0.27 +0.06    +0.077 A 
DOCKED: ATOM      6  C8          0      12.960  38.700  31.505 -0.27 +0.21    +0.167 C 
DOCKED: ATOM      7  C10         0      10.654  38.901  30.501 -0.33 +0.04    +0.089 A 
DOCKED: ATOM      8  C11         0      12.490  40.276  29.702 -0.28 +0.06    +0.087 A 
DOCKED: ATOM      9  C12         0       9.797  39.487  29.667 -0.38 +0.01    +0.074 A 
DOCKED: ATOM     10  C15         0      11.544  40.908  28.771 -0.43 -0.01    +0.074 A 
DOCKED: ATOM     11  C16         0      10.264  40.539  28.763 -0.54 -0.00    +0.071 A 
DOCKED: ENDROOT
DOCKED: BRANCH   3  12
DOCKED: ATOM     12  C9          0      10.561  36.049  32.818 -0.40 -0.02    -0.029 A 
DOCKED: ATOM     13  C14         0       9.993  36.537  34.078 -0.40 +0.01    +0.010 A 
DOCKED: ATOM     14  C18         0       9.442  35.681  34.937 -0.44 +0.00    +0.001 A 
DOCKED: ATOM     15  C19         0       9.403  34.252  34.622 -0.35 +0.00    +0.000 A 
DOCKED: ATOM     16  C17         0       9.920  33.807  33.477 -0.43 -0.00    +0.001 A 
DOCKED: ATOM     17  C13         0      10.527  34.748  32.532 -0.46 -0.00    +0.010 A 
DOCKED: ENDBRANCH   3  12
DOCKED: BRANCH   8  18
DOCKED: ATOM     18  O2          0      13.833  40.682  29.737 -0.41 -0.56    -0.355 OA
DOCKED: ATOM     19  C20         0      13.942  42.112  29.739 -0.27 +0.06    +0.210 C 
DOCKED: ENDBRANCH   8  18
DOCKED: BRANCH  11  20
DOCKED: ATOM     20  O4          0       9.375  41.147  27.885 -0.62 +0.03    -0.361 OA
DOCKED: ATOM     21  H34         0       9.803  41.945  27.484 -0.35 -0.16    +0.217 HD
DOCKED: ENDBRANCH  11  20
DOCKED: TORSDOF 3
DOCKED: TER
DOCKED: ENDMDL
________________________________________________________________________________


	BEGINNING GENETIC ALGORITHM DOCKING 65 of 100
Run: 65 Seed: 2022731533 959108093 [ Run 65 of 100 GA/GALS ]
Beginning LAMARCKIAN GENETIC ALGORITHM (LGA), with a maximum of 2500000 energy evaluations.

Final-Value: -10.192


	FINAL GENETIC ALGORITHM DOCKED STATE
	_______________________________________________


Detailed state:  trans 11.196 38.355 31.075 quatxyzw 0.309725 -0.208067 -0.728296 0.574772 center 5.832 0.274 0.065 ntor 3 45.9075 -13.2595 95.2912
State:	 11.196  38.355  31.075   0.378 -0.254 -0.890 109.833     45.91  -13.26   95.29

DOCKED: MODEL       65
DOCKED: USER    Run = 65
DOCKED: USER    DPF = 1UDW.dpf
DOCKED: USER  
DOCKED: USER    Estimated Free Energy of Binding    =   -8.86 kcal/mol  [=(1)+(2)+(3)-(4)]
DOCKED: USER    Estimated Inhibition Constant, Ki   =  322.95 nM (nanomolar)  [Temperature = 298.15 K]
DOCKED: USER    
DOCKED: USER    (1) Final Intermolecular Energy     =   -9.75 kcal/mol
DOCKED: USER        vdW + Hbond + desolv Energy     =   -9.04 kcal/mol
DOCKED: USER        Electrostatic Energy            =   -0.71 kcal/mol
DOCKED: USER    (2) Final Total Internal Energy     =   -0.44 kcal/mol
DOCKED: USER    (3) Torsional Free Energy           =   +0.89 kcal/mol
DOCKED: USER    (4) Unbound System's Energy  [=(2)] =   -0.44 kcal/mol
DOCKED: USER    
DOCKED: USER    
DOCKED: USER    NEWDPF move alpinetin_lig.pdbqt
DOCKED: USER    NEWDPF about 5.831900 0.274200 0.064800
DOCKED: USER    NEWDPF tran0 11.195976 38.354860 31.074913
DOCKED: USER    NEWDPF quaternion0 0.309725 -0.208067 -0.728296 0.574772
DOCKED: USER    NEWDPF axisangle0 0.378492 -0.254263 -0.889996 109.832614
DOCKED: USER    NEWDPF quat0 0.378492 -0.254263 -0.889996 109.832614
DOCKED: USER    NEWDPF dihe0 45.91 -13.26 95.29 
DOCKED: USER  keepresnum = 1 
DOCKED: USER  
DOCKED: REMARK  3 active torsions:
DOCKED: REMARK  status: ('A' for Active; 'I' for Inactive)
DOCKED: REMARK    1  A    between atoms: O2_2  and  C11_11 
DOCKED: REMARK    2  A    between atoms: O4_4  and  C16_16 
DOCKED: REMARK    3  A    between atoms: C5_5  and  C9_9 
DOCKED: USER                              x       y       z     vdW  Elec       q    Type
DOCKED: USER                           _______ _______ _______ _____ _____    ______ ____
DOCKED: ROOT
DOCKED: ATOM      1  O1          0      10.238  37.869  31.300 -0.75 -0.20    -0.340 OA
DOCKED: ATOM      2  O3          0      14.144  39.021  31.610 -1.09 -0.50    -0.292 OA
DOCKED: ATOM      3  C5          0      11.178  36.982  31.839 -0.31 +0.12    +0.169 C 
DOCKED: ATOM      4  C6          0      12.392  37.684  32.477 -0.30 +0.16    +0.121 C 
DOCKED: ATOM      5  C7          0      12.077  39.284  30.518 -0.27 +0.06    +0.077 A 
DOCKED: ATOM      6  C8          0      12.968  38.659  31.499 -0.28 +0.21    +0.167 C 
DOCKED: ATOM      7  C10         0      10.668  38.876  30.485 -0.33 +0.04    +0.089 A 
DOCKED: ATOM      8  C11         0      12.517  40.238  29.695 -0.27 +0.07    +0.087 A 
DOCKED: ATOM      9  C12         0       9.819  39.468  29.647 -0.40 +0.01    +0.074 A 
DOCKED: ATOM     10  C15         0      11.580  40.877  28.760 -0.42 -0.01    +0.074 A 
DOCKED: ATOM     11  C16         0      10.297  40.517  28.745 -0.54 -0.00    +0.071 A 
DOCKED: ENDROOT
DOCKED: BRANCH   3  12
DOCKED: ATOM     12  C9          0      10.545  36.024  32.801 -0.40 -0.02    -0.029 A 
DOCKED: ATOM     13  C14         0       9.910  36.524  34.024 -0.41 +0.01    +0.010 A 
DOCKED: ATOM     14  C18         0       9.349  35.672  34.880 -0.45 +0.00    +0.001 A 
DOCKED: ATOM     15  C19         0       9.366  34.235  34.599 -0.30 +0.00    +0.000 A 
DOCKED: ATOM     16  C17         0       9.943  33.779  33.487 -0.42 -0.00    +0.001 A 
DOCKED: ATOM     17  C13         0      10.560  34.716  32.546 -0.45 -0.00    +0.010 A 
DOCKED: ENDBRANCH   3  12
DOCKED: BRANCH   8  18
DOCKED: ATOM     18  O2          0      13.862  40.635  29.737 -0.40 -0.59    -0.355 OA
DOCKED: ATOM     19  C20         0      13.981  42.065  29.738 -0.27 +0.08    +0.210 C 
DOCKED: ENDBRANCH   8  18
DOCKED: BRANCH  11  20
DOCKED: ATOM     20  O4          0       9.417  41.131  27.863 -0.63 +0.03    -0.361 OA
DOCKED: ATOM     21  H34         0       9.841  41.942  27.486 -0.35 -0.16    +0.217 HD
DOCKED: ENDBRANCH  11  20
DOCKED: TORSDOF 3
DOCKED: TER
DOCKED: ENDMDL
________________________________________________________________________________


	BEGINNING GENETIC ALGORITHM DOCKING 66 of 100
Run: 66 Seed: 1669731168 1521962670 [ Run 66 of 100 GA/GALS ]
Beginning LAMARCKIAN GENETIC ALGORITHM (LGA), with a maximum of 2500000 energy evaluations.

Final-Value: -10.164


	FINAL GENETIC ALGORITHM DOCKED STATE
	_______________________________________________


Detailed state:  trans 11.067 38.432 30.991 quatxyzw -0.321036 0.210572 0.741596 -0.550119 center 5.832 0.274 0.065 ntor 3 53.9967 -18.4953 88.6838
State:	 11.067  38.432  30.991  -0.384  0.252  0.888 -113.250     54.00  -18.50   88.68

DOCKED: MODEL       66
DOCKED: USER    Run = 66
DOCKED: USER    DPF = 1UDW.dpf
DOCKED: USER  
DOCKED: USER    Estimated Free Energy of Binding    =   -8.82 kcal/mol  [=(1)+(2)+(3)-(4)]
DOCKED: USER    Estimated Inhibition Constant, Ki   =  340.96 nM (nanomolar)  [Temperature = 298.15 K]
DOCKED: USER    
DOCKED: USER    (1) Final Intermolecular Energy     =   -9.72 kcal/mol
DOCKED: USER        vdW + Hbond + desolv Energy     =   -9.02 kcal/mol
DOCKED: USER        Electrostatic Energy            =   -0.70 kcal/mol
DOCKED: USER    (2) Final Total Internal Energy     =   -0.45 kcal/mol
DOCKED: USER    (3) Torsional Free Energy           =   +0.89 kcal/mol
DOCKED: USER    (4) Unbound System's Energy  [=(2)] =   -0.45 kcal/mol
DOCKED: USER    
DOCKED: USER    
DOCKED: USER    NEWDPF move alpinetin_lig.pdbqt
DOCKED: USER    NEWDPF about 5.831900 0.274200 0.064800
DOCKED: USER    NEWDPF tran0 11.066923 38.431773 30.990726
DOCKED: USER    NEWDPF quaternion0 -0.321036 0.210572 0.741596 -0.550119
DOCKED: USER    NEWDPF axisangle0 -0.384434 0.252156 0.888047 -113.249599
DOCKED: USER    NEWDPF quat0 -0.384434 0.252156 0.888047 -113.249599
DOCKED: USER    NEWDPF dihe0 54.00 -18.50 88.68 
DOCKED: USER  keepresnum = 1 
DOCKED: USER  
DOCKED: REMARK  3 active torsions:
DOCKED: REMARK  status: ('A' for Active; 'I' for Inactive)
DOCKED: REMARK    1  A    between atoms: O2_2  and  C11_11 
DOCKED: REMARK    2  A    between atoms: O4_4  and  C16_16 
DOCKED: REMARK    3  A    between atoms: C5_5  and  C9_9 
DOCKED: USER                              x       y       z     vdW  Elec       q    Type
DOCKED: USER                           _______ _______ _______ _____ _____    ______ ____
DOCKED: ROOT
DOCKED: ATOM      1  O1          0      10.137  37.901  31.234 -0.76 -0.20    -0.340 OA
DOCKED: ATOM      2  O3          0      13.977  39.271  31.491 -0.99 -0.49    -0.292 OA
DOCKED: ATOM      3  C5          0      11.127  37.081  31.790 -0.31 +0.12    +0.169 C 
DOCKED: ATOM      4  C6          0      12.304  37.864  32.404 -0.32 +0.16    +0.121 C 
DOCKED: ATOM      5  C7          0      11.893  39.393  30.405 -0.28 +0.05    +0.077 A 
DOCKED: ATOM      6  C8          0      12.821  38.843  31.397 -0.28 +0.20    +0.167 C 
DOCKED: ATOM      7  C10         0      10.509  38.907  30.390 -0.35 +0.04    +0.089 A 
DOCKED: ATOM      8  C11         0      12.278  40.347  29.554 -0.30 +0.05    +0.087 A 
DOCKED: ATOM      9  C12         0       9.625  39.430  29.542 -0.38 +0.02    +0.074 A 
DOCKED: ATOM     10  C15         0      11.303  40.908  28.608 -0.45 -0.01    +0.074 A 
DOCKED: ATOM     11  C16         0      10.042  40.479  28.610 -0.57 +0.00    +0.071 A 
DOCKED: ENDROOT
DOCKED: BRANCH   3  12
DOCKED: ATOM     12  C9          0      10.551  36.115  32.781 -0.39 -0.02    -0.029 A 
DOCKED: ATOM     13  C14         0      10.025  36.602  34.060 -0.40 +0.01    +0.010 A 
DOCKED: ATOM     14  C18         0       9.515  35.744  34.941 -0.44 +0.00    +0.001 A 
DOCKED: ATOM     15  C19         0       9.479  34.313  34.632 -0.42 +0.00    +0.000 A 
DOCKED: ATOM     16  C17         0       9.956  33.870  33.469 -0.44 -0.00    +0.001 A 
DOCKED: ATOM     17  C13         0      10.518  34.814  32.500 -0.48 -0.00    +0.010 A 
DOCKED: ENDBRANCH   3  12
DOCKED: BRANCH   8  18
DOCKED: ATOM     18  O2          0      13.600  40.817  29.578 -0.38 -0.48    -0.355 OA
DOCKED: ATOM     19  C20         0      13.640  42.243  29.729 -0.26 -0.00    +0.210 C 
DOCKED: ENDBRANCH   8  18
DOCKED: BRANCH  11  20
DOCKED: ATOM     20  O4          0       9.126  41.021  27.717 -0.49 -0.02    -0.361 OA
DOCKED: ATOM     21  H34         0       9.468  41.887  27.381 -0.32 -0.10    +0.217 HD
DOCKED: ENDBRANCH  11  20
DOCKED: TORSDOF 3
DOCKED: TER
DOCKED: ENDMDL
________________________________________________________________________________


	BEGINNING GENETIC ALGORITHM DOCKING 67 of 100
Run: 67 Seed: 1680870219 1230416328 [ Run 67 of 100 GA/GALS ]
Beginning LAMARCKIAN GENETIC ALGORITHM (LGA), with a maximum of 2500000 energy evaluations.

Final-Value: -10.176


	FINAL GENETIC ALGORITHM DOCKED STATE
	_______________________________________________


Detailed state:  trans 11.074 38.447 30.971 quatxyzw 0.313353 -0.211356 -0.741695 0.554100 center 5.832 0.274 0.065 ntor 3 53.7906 -16.7855 88.8251
State:	 11.074  38.447  30.971   0.376 -0.254 -0.891 112.703     53.79  -16.79   88.83

DOCKED: MODEL       67
DOCKED: USER    Run = 67
DOCKED: USER    DPF = 1UDW.dpf
DOCKED: USER  
DOCKED: USER    Estimated Free Energy of Binding    =   -8.84 kcal/mol  [=(1)+(2)+(3)-(4)]
DOCKED: USER    Estimated Inhibition Constant, Ki   =  334.00 nM (nanomolar)  [Temperature = 298.15 K]
DOCKED: USER    
DOCKED: USER    (1) Final Intermolecular Energy     =   -9.73 kcal/mol
DOCKED: USER        vdW + Hbond + desolv Energy     =   -9.02 kcal/mol
DOCKED: USER        Electrostatic Energy            =   -0.71 kcal/mol
DOCKED: USER    (2) Final Total Internal Energy     =   -0.45 kcal/mol
DOCKED: USER    (3) Torsional Free Energy           =   +0.89 kcal/mol
DOCKED: USER    (4) Unbound System's Energy  [=(2)] =   -0.45 kcal/mol
DOCKED: USER    
DOCKED: USER    
DOCKED: USER    NEWDPF move alpinetin_lig.pdbqt
DOCKED: USER    NEWDPF about 5.831900 0.274200 0.064800
DOCKED: USER    NEWDPF tran0 11.074108 38.446569 30.970935
DOCKED: USER    NEWDPF quaternion0 0.313353 -0.211356 -0.741695 0.554100
DOCKED: USER    NEWDPF axisangle0 0.376423 -0.253897 -0.890978 112.702510
DOCKED: USER    NEWDPF quat0 0.376423 -0.253897 -0.890978 112.702510
DOCKED: USER    NEWDPF dihe0 53.79 -16.79 88.83 
DOCKED: USER  keepresnum = 1 
DOCKED: USER  
DOCKED: REMARK  3 active torsions:
DOCKED: REMARK  status: ('A' for Active; 'I' for Inactive)
DOCKED: REMARK    1  A    between atoms: O2_2  and  C11_11 
DOCKED: REMARK    2  A    between atoms: O4_4  and  C16_16 
DOCKED: REMARK    3  A    between atoms: C5_5  and  C9_9 
DOCKED: USER                              x       y       z     vdW  Elec       q    Type
DOCKED: USER                           _______ _______ _______ _____ _____    ______ ____
DOCKED: ROOT
DOCKED: ATOM      1  O1          0      10.142  37.922  31.218 -0.75 -0.20    -0.340 OA
DOCKED: ATOM      2  O3          0      13.997  39.253  31.449 -1.01 -0.48    -0.292 OA
DOCKED: ATOM      3  C5          0      11.129  37.087  31.757 -0.31 +0.11    +0.169 C 
DOCKED: ATOM      4  C6          0      12.320  37.853  32.365 -0.33 +0.15    +0.121 C 
DOCKED: ATOM      5  C7          0      11.903  39.405  30.386 -0.28 +0.05    +0.077 A 
DOCKED: ATOM      6  C8          0      12.837  38.837  31.363 -0.28 +0.20    +0.167 C 
DOCKED: ATOM      7  C10         0      10.514  38.933  30.381 -0.35 +0.04    +0.089 A 
DOCKED: ATOM      8  C11         0      12.288  40.364  29.540 -0.30 +0.05    +0.087 A 
DOCKED: ATOM      9  C12         0       9.627  39.473  29.547 -0.36 +0.01    +0.074 A 
DOCKED: ATOM     10  C15         0      11.309  40.944  28.610 -0.45 -0.02    +0.074 A 
DOCKED: ATOM     11  C16         0      10.044  40.527  28.622 -0.56 -0.00    +0.071 A 
DOCKED: ENDROOT
DOCKED: BRANCH   3  12
DOCKED: ATOM     12  C9          0      10.555  36.117  32.744 -0.40 -0.02    -0.029 A 
DOCKED: ATOM     13  C14         0      10.045  36.597  34.032 -0.40 +0.01    +0.010 A 
DOCKED: ATOM     14  C18         0       9.536  35.735  34.910 -0.44 +0.00    +0.001 A 
DOCKED: ATOM     15  C19         0       9.485  34.307  34.588 -0.43 +0.00    +0.000 A 
DOCKED: ATOM     16  C17         0       9.949  33.870  33.418 -0.42 -0.00    +0.001 A 
DOCKED: ATOM     17  C13         0      10.509  34.819  32.452 -0.48 -0.00    +0.010 A 
DOCKED: ENDBRANCH   3  12
DOCKED: BRANCH   8  18
DOCKED: ATOM     18  O2          0      13.614  40.822  29.555 -0.37 -0.49    -0.355 OA
DOCKED: ATOM     19  C20         0      13.670  42.246  29.715 -0.26 +0.00    +0.210 C 
DOCKED: ENDBRANCH   8  18
DOCKED: BRANCH  11  20
DOCKED: ATOM     20  O4          0       9.123  41.087  27.744 -0.50 -0.01    -0.361 OA
DOCKED: ATOM     21  H34         0       9.482  41.939  27.391 -0.35 -0.11    +0.217 HD
DOCKED: ENDBRANCH  11  20
DOCKED: TORSDOF 3
DOCKED: TER
DOCKED: ENDMDL
________________________________________________________________________________


	BEGINNING GENETIC ALGORITHM DOCKING 68 of 100
Run: 68 Seed: 2114365976 138775697 [ Run 68 of 100 GA/GALS ]
Beginning LAMARCKIAN GENETIC ALGORITHM (LGA), with a maximum of 2500000 energy evaluations.

Final-Value: -10.182


	FINAL GENETIC ALGORITHM DOCKED STATE
	_______________________________________________


Detailed state:  trans 11.085 38.442 30.980 quatxyzw -0.316723 0.210199 0.741222 -0.553256 center 5.832 0.274 0.065 ntor 3 54.1902 -20.0509 84.1177
State:	 11.085  38.442  30.980  -0.380  0.252  0.890 -112.819     54.19  -20.05   84.12

DOCKED: MODEL       68
DOCKED: USER    Run = 68
DOCKED: USER    DPF = 1UDW.dpf
DOCKED: USER  
DOCKED: USER    Estimated Free Energy of Binding    =   -8.84 kcal/mol  [=(1)+(2)+(3)-(4)]
DOCKED: USER    Estimated Inhibition Constant, Ki   =  330.42 nM (nanomolar)  [Temperature = 298.15 K]
DOCKED: USER    
DOCKED: USER    (1) Final Intermolecular Energy     =   -9.74 kcal/mol
DOCKED: USER        vdW + Hbond + desolv Energy     =   -9.03 kcal/mol
DOCKED: USER        Electrostatic Energy            =   -0.71 kcal/mol
DOCKED: USER    (2) Final Total Internal Energy     =   -0.45 kcal/mol
DOCKED: USER    (3) Torsional Free Energy           =   +0.89 kcal/mol
DOCKED: USER    (4) Unbound System's Energy  [=(2)] =   -0.45 kcal/mol
DOCKED: USER    
DOCKED: USER    
DOCKED: USER    NEWDPF move alpinetin_lig.pdbqt
DOCKED: USER    NEWDPF about 5.831900 0.274200 0.064800
DOCKED: USER    NEWDPF tran0 11.085041 38.441525 30.979535
DOCKED: USER    NEWDPF quaternion0 -0.316723 0.210199 0.741222 -0.553256
DOCKED: USER    NEWDPF axisangle0 -0.380215 0.252336 0.889811 -112.818637
DOCKED: USER    NEWDPF quat0 -0.380215 0.252336 0.889811 -112.818637
DOCKED: USER    NEWDPF dihe0 54.19 -20.05 84.12 
DOCKED: USER  keepresnum = 1 
DOCKED: USER  
DOCKED: REMARK  3 active torsions:
DOCKED: REMARK  status: ('A' for Active; 'I' for Inactive)
DOCKED: REMARK    1  A    between atoms: O2_2  and  C11_11 
DOCKED: REMARK    2  A    between atoms: O4_4  and  C16_16 
DOCKED: REMARK    3  A    between atoms: C5_5  and  C9_9 
DOCKED: USER                              x       y       z     vdW  Elec       q    Type
DOCKED: USER                           _______ _______ _______ _____ _____    ______ ____
DOCKED: ROOT
DOCKED: ATOM      1  O1          0      10.153  37.915  31.223 -0.75 -0.20    -0.340 OA
DOCKED: ATOM      2  O3          0      14.003  39.258  31.473 -1.00 -0.49    -0.292 OA
DOCKED: ATOM      3  C5          0      11.139  37.085  31.769 -0.31 +0.12    +0.169 C 
DOCKED: ATOM      4  C6          0      12.324  37.855  32.383 -0.33 +0.15    +0.121 C 
DOCKED: ATOM      5  C7          0      11.915  39.401  30.397 -0.28 +0.05    +0.077 A 
DOCKED: ATOM      6  C8          0      12.844  38.838  31.381 -0.28 +0.20    +0.167 C 
DOCKED: ATOM      7  C10         0      10.528  38.925  30.385 -0.35 +0.04    +0.089 A 
DOCKED: ATOM      8  C11         0      12.302  40.359  29.551 -0.30 +0.05    +0.087 A 
DOCKED: ATOM      9  C12         0       9.644  39.460  29.544 -0.37 +0.02    +0.074 A 
DOCKED: ATOM     10  C15         0      11.327  40.934  28.613 -0.45 -0.02    +0.074 A 
DOCKED: ATOM     11  C16         0      10.063  40.512  28.618 -0.56 -0.00    +0.071 A 
DOCKED: ENDROOT
DOCKED: BRANCH   3  12
DOCKED: ATOM     12  C9          0      10.561  36.116  32.756 -0.40 -0.02    -0.029 A 
DOCKED: ATOM     13  C14         0      10.137  36.582  34.079 -0.40 +0.01    +0.010 A 
DOCKED: ATOM     14  C18         0       9.625  35.720  34.956 -0.43 +0.00    +0.001 A 
DOCKED: ATOM     15  C19         0       9.486  34.307  34.598 -0.43 +0.00    +0.000 A 
DOCKED: ATOM     16  C17         0       9.871  33.883  33.395 -0.44 -0.00    +0.001 A 
DOCKED: ATOM     17  C13         0      10.435  34.830  32.430 -0.49 -0.00    +0.010 A 
DOCKED: ENDBRANCH   3  12
DOCKED: BRANCH   8  18
DOCKED: ATOM     18  O2          0      13.627  40.820  29.573 -0.37 -0.49    -0.355 OA
DOCKED: ATOM     19  C20         0      13.678  42.244  29.739 -0.26 +0.01    +0.210 C 
DOCKED: ENDBRANCH   8  18
DOCKED: BRANCH  11  20
DOCKED: ATOM     20  O4          0       9.147  41.067  27.733 -0.49 -0.01    -0.361 OA
DOCKED: ATOM     21  H34         0       9.481  41.944  27.421 -0.35 -0.11    +0.217 HD
DOCKED: ENDBRANCH  11  20
DOCKED: TORSDOF 3
DOCKED: TER
DOCKED: ENDMDL
________________________________________________________________________________


	BEGINNING GENETIC ALGORITHM DOCKING 69 of 100
Run: 69 Seed: 1945547833 1583268071 [ Run 69 of 100 GA/GALS ]
Beginning LAMARCKIAN GENETIC ALGORITHM (LGA), with a maximum of 2500000 energy evaluations.

Final-Value: -10.190


	FINAL GENETIC ALGORITHM DOCKED STATE
	_______________________________________________


Detailed state:  trans 11.215 38.364 31.081 quatxyzw 0.310283 -0.207593 -0.731024 0.571168 center 5.832 0.274 0.065 ntor 3 46.2561 -12.7549 87.0028
State:	 11.215  38.364  31.081   0.378 -0.253 -0.891 110.337     46.26  -12.75   87.00

DOCKED: MODEL       69
DOCKED: USER    Run = 69
DOCKED: USER    DPF = 1UDW.dpf
DOCKED: USER  
DOCKED: USER    Estimated Free Energy of Binding    =   -8.85 kcal/mol  [=(1)+(2)+(3)-(4)]
DOCKED: USER    Estimated Inhibition Constant, Ki   =  323.68 nM (nanomolar)  [Temperature = 298.15 K]
DOCKED: USER    
DOCKED: USER    (1) Final Intermolecular Energy     =   -9.75 kcal/mol
DOCKED: USER        vdW + Hbond + desolv Energy     =   -9.05 kcal/mol
DOCKED: USER        Electrostatic Energy            =   -0.70 kcal/mol
DOCKED: USER    (2) Final Total Internal Energy     =   -0.44 kcal/mol
DOCKED: USER    (3) Torsional Free Energy           =   +0.89 kcal/mol
DOCKED: USER    (4) Unbound System's Energy  [=(2)] =   -0.44 kcal/mol
DOCKED: USER    
DOCKED: USER    
DOCKED: USER    NEWDPF move alpinetin_lig.pdbqt
DOCKED: USER    NEWDPF about 5.831900 0.274200 0.064800
DOCKED: USER    NEWDPF tran0 11.214639 38.363827 31.081445
DOCKED: USER    NEWDPF quaternion0 0.310283 -0.207593 -0.731024 0.571168
DOCKED: USER    NEWDPF axisangle0 0.378009 -0.252905 -0.890589 110.336507
DOCKED: USER    NEWDPF quat0 0.378009 -0.252905 -0.890589 110.336507
DOCKED: USER    NEWDPF dihe0 46.26 -12.75 87.00 
DOCKED: USER  keepresnum = 1 
DOCKED: USER  
DOCKED: REMARK  3 active torsions:
DOCKED: REMARK  status: ('A' for Active; 'I' for Inactive)
DOCKED: REMARK    1  A    between atoms: O2_2  and  C11_11 
DOCKED: REMARK    2  A    between atoms: O4_4  and  C16_16 
DOCKED: REMARK    3  A    between atoms: C5_5  and  C9_9 
DOCKED: USER                              x       y       z     vdW  Elec       q    Type
DOCKED: USER                           _______ _______ _______ _____ _____    ______ ____
DOCKED: ROOT
DOCKED: ATOM      1  O1          0      10.261  37.870  31.308 -0.73 -0.21    -0.340 OA
DOCKED: ATOM      2  O3          0      14.158  39.057  31.610 -1.09 -0.51    -0.292 OA
DOCKED: ATOM      3  C5          0      11.210  36.992  31.847 -0.31 +0.12    +0.169 C 
DOCKED: ATOM      4  C6          0      12.419  37.705  32.483 -0.30 +0.16    +0.121 C 
DOCKED: ATOM      5  C7          0      12.086  39.301  30.522 -0.27 +0.06    +0.077 A 
DOCKED: ATOM      6  C8          0      12.985  38.684  31.502 -0.27 +0.21    +0.167 C 
DOCKED: ATOM      7  C10         0      10.681  38.879  30.492 -0.33 +0.04    +0.089 A 
DOCKED: ATOM      8  C11         0      12.517  40.257  29.697 -0.27 +0.07    +0.087 A 
DOCKED: ATOM      9  C12         0       9.825  39.463  29.655 -0.40 +0.02    +0.074 A 
DOCKED: ATOM     10  C15         0      11.572  40.887  28.763 -0.42 -0.01    +0.074 A 
DOCKED: ATOM     11  C16         0      10.292  40.515  28.751 -0.54 -0.00    +0.071 A 
DOCKED: ENDROOT
DOCKED: BRANCH   3  12
DOCKED: ATOM     12  C9          0      10.587  36.029  32.811 -0.40 -0.02    -0.029 A 
DOCKED: ATOM     13  C14         0      10.113  36.500  34.116 -0.40 +0.01    +0.010 A 
DOCKED: ATOM     14  C18         0       9.562  35.644  34.974 -0.44 +0.00    +0.001 A 
DOCKED: ATOM     15  C19         0       9.428  34.231  34.613 -0.37 +0.00    +0.000 A 
DOCKED: ATOM     16  C17         0       9.859  33.802  33.427 -0.42 -0.00    +0.001 A 
DOCKED: ATOM     17  C13         0      10.466  34.743  32.484 -0.46 -0.00    +0.010 A 
DOCKED: ENDBRANCH   3  12
DOCKED: BRANCH   8  18
DOCKED: ATOM     18  O2          0      13.858  40.666  29.736 -0.40 -0.57    -0.355 OA
DOCKED: ATOM     19  C20         0      13.964  42.097  29.743 -0.27 +0.07    +0.210 C 
DOCKED: ENDBRANCH   8  18
DOCKED: BRANCH  11  20
DOCKED: ATOM     20  O4          0       9.405  41.121  27.870 -0.62 +0.03    -0.361 OA
DOCKED: ATOM     21  H34         0       9.825  41.930  27.486 -0.34 -0.16    +0.217 HD
DOCKED: ENDBRANCH  11  20
DOCKED: TORSDOF 3
DOCKED: TER
DOCKED: ENDMDL
________________________________________________________________________________


	BEGINNING GENETIC ALGORITHM DOCKING 70 of 100
Run: 70 Seed: 292530754 1791040427 [ Run 70 of 100 GA/GALS ]
Beginning LAMARCKIAN GENETIC ALGORITHM (LGA), with a maximum of 2500000 energy evaluations.

Final-Value: -10.189


	FINAL GENETIC ALGORITHM DOCKED STATE
	_______________________________________________


Detailed state:  trans 11.214 38.378 31.076 quatxyzw 0.310627 -0.207187 -0.730245 0.572124 center 5.832 0.274 0.065 ntor 3 46.4078 -13.3081 88.6036
State:	 11.214  38.378  31.076   0.379 -0.253 -0.890 110.203     46.41  -13.31   88.60

DOCKED: MODEL       70
DOCKED: USER    Run = 70
DOCKED: USER    DPF = 1UDW.dpf
DOCKED: USER  
DOCKED: USER    Estimated Free Energy of Binding    =   -8.85 kcal/mol  [=(1)+(2)+(3)-(4)]
DOCKED: USER    Estimated Inhibition Constant, Ki   =  324.27 nM (nanomolar)  [Temperature = 298.15 K]
DOCKED: USER    
DOCKED: USER    (1) Final Intermolecular Energy     =   -9.75 kcal/mol
DOCKED: USER        vdW + Hbond + desolv Energy     =   -9.05 kcal/mol
DOCKED: USER        Electrostatic Energy            =   -0.70 kcal/mol
DOCKED: USER    (2) Final Total Internal Energy     =   -0.44 kcal/mol
DOCKED: USER    (3) Torsional Free Energy           =   +0.89 kcal/mol
DOCKED: USER    (4) Unbound System's Energy  [=(2)] =   -0.44 kcal/mol
DOCKED: USER    
DOCKED: USER    
DOCKED: USER    NEWDPF move alpinetin_lig.pdbqt
DOCKED: USER    NEWDPF about 5.831900 0.274200 0.064800
DOCKED: USER    NEWDPF tran0 11.214401 38.378259 31.076218
DOCKED: USER    NEWDPF quaternion0 0.310627 -0.207187 -0.730245 0.572124
DOCKED: USER    NEWDPF axisangle0 0.378737 -0.252615 -0.890362 110.203003
DOCKED: USER    NEWDPF quat0 0.378737 -0.252615 -0.890362 110.203003
DOCKED: USER    NEWDPF dihe0 46.41 -13.31 88.60 
DOCKED: USER  keepresnum = 1 
DOCKED: USER  
DOCKED: REMARK  3 active torsions:
DOCKED: REMARK  status: ('A' for Active; 'I' for Inactive)
DOCKED: REMARK    1  A    between atoms: O2_2  and  C11_11 
DOCKED: REMARK    2  A    between atoms: O4_4  and  C16_16 
DOCKED: REMARK    3  A    between atoms: C5_5  and  C9_9 
DOCKED: USER                              x       y       z     vdW  Elec       q    Type
DOCKED: USER                           _______ _______ _______ _____ _____    ______ ____
DOCKED: ROOT
DOCKED: ATOM      1  O1          0      10.259  37.886  31.301 -0.72 -0.20    -0.340 OA
DOCKED: ATOM      2  O3          0      14.158  39.066  31.611 -1.09 -0.51    -0.292 OA
DOCKED: ATOM      3  C5          0      11.206  37.006  31.841 -0.31 +0.12    +0.169 C 
DOCKED: ATOM      4  C6          0      12.415  37.716  32.479 -0.30 +0.16    +0.121 C 
DOCKED: ATOM      5  C7          0      12.089  39.314  30.519 -0.27 +0.06    +0.077 A 
DOCKED: ATOM      6  C8          0      12.984  38.695  31.501 -0.27 +0.21    +0.167 C 
DOCKED: ATOM      7  C10         0      10.683  38.895  30.486 -0.33 +0.04    +0.089 A 
DOCKED: ATOM      8  C11         0      12.522  40.270  29.695 -0.27 +0.07    +0.087 A 
DOCKED: ATOM      9  C12         0       9.830  39.481  29.648 -0.40 +0.01    +0.074 A 
DOCKED: ATOM     10  C15         0      11.580  40.901  28.759 -0.42 -0.01    +0.074 A 
DOCKED: ATOM     11  C16         0      10.300  40.532  28.745 -0.54 -0.00    +0.071 A 
DOCKED: ENDROOT
DOCKED: BRANCH   3  12
DOCKED: ATOM     12  C9          0      10.579  36.044  32.804 -0.40 -0.02    -0.029 A 
DOCKED: ATOM     13  C14         0      10.072  36.522  34.093 -0.40 +0.01    +0.010 A 
DOCKED: ATOM     14  C18         0       9.517  35.666  34.950 -0.44 +0.00    +0.001 A 
DOCKED: ATOM     15  C19         0       9.414  34.247  34.602 -0.35 +0.00    +0.000 A 
DOCKED: ATOM     16  C17         0       9.874  33.812  33.430 -0.42 -0.00    +0.001 A 
DOCKED: ATOM     17  C13         0      10.485  34.753  32.488 -0.47 -0.00    +0.010 A 
DOCKED: ENDBRANCH   3  12
DOCKED: BRANCH   8  18
DOCKED: ATOM     18  O2          0      13.865  40.677  29.737 -0.40 -0.57    -0.355 OA
DOCKED: ATOM     19  C20         0      13.973  42.107  29.749 -0.27 +0.07    +0.210 C 
DOCKED: ENDBRANCH   8  18
DOCKED: BRANCH  11  20
DOCKED: ATOM     20  O4          0       9.416  41.140  27.862 -0.63 +0.03    -0.361 OA
DOCKED: ATOM     21  H34         0       9.834  41.954  27.486 -0.36 -0.16    +0.217 HD
DOCKED: ENDBRANCH  11  20
DOCKED: TORSDOF 3
DOCKED: TER
DOCKED: ENDMDL
________________________________________________________________________________


	BEGINNING GENETIC ALGORITHM DOCKING 71 of 100
Run: 71 Seed: 1443061124 1762249783 [ Run 71 of 100 GA/GALS ]
Beginning LAMARCKIAN GENETIC ALGORITHM (LGA), with a maximum of 2500000 energy evaluations.

Final-Value: -10.195


	FINAL GENETIC ALGORITHM DOCKED STATE
	_______________________________________________


Detailed state:  trans 11.195 38.367 31.093 quatxyzw 0.307010 -0.212136 -0.725585 0.578160 center 5.832 0.274 0.065 ntor 3 47.3247 -11.4217 92.7290
State:	 11.195  38.367  31.093   0.376 -0.260 -0.889 109.357     47.32  -11.42   92.73

DOCKED: MODEL       71
DOCKED: USER    Run = 71
DOCKED: USER    DPF = 1UDW.dpf
DOCKED: USER  
DOCKED: USER    Estimated Free Energy of Binding    =   -8.86 kcal/mol  [=(1)+(2)+(3)-(4)]
DOCKED: USER    Estimated Inhibition Constant, Ki   =  321.80 nM (nanomolar)  [Temperature = 298.15 K]
DOCKED: USER    
DOCKED: USER    (1) Final Intermolecular Energy     =   -9.75 kcal/mol
DOCKED: USER        vdW + Hbond + desolv Energy     =   -9.04 kcal/mol
DOCKED: USER        Electrostatic Energy            =   -0.71 kcal/mol
DOCKED: USER    (2) Final Total Internal Energy     =   -0.44 kcal/mol
DOCKED: USER    (3) Torsional Free Energy           =   +0.89 kcal/mol
DOCKED: USER    (4) Unbound System's Energy  [=(2)] =   -0.44 kcal/mol
DOCKED: USER    
DOCKED: USER    
DOCKED: USER    NEWDPF move alpinetin_lig.pdbqt
DOCKED: USER    NEWDPF about 5.831900 0.274200 0.064800
DOCKED: USER    NEWDPF tran0 11.194775 38.367179 31.093005
DOCKED: USER    NEWDPF quaternion0 0.307010 -0.212136 -0.725585 0.578160
DOCKED: USER    NEWDPF axisangle0 0.376274 -0.259995 -0.889281 109.357491
DOCKED: USER    NEWDPF quat0 0.376274 -0.259995 -0.889281 109.357491
DOCKED: USER    NEWDPF dihe0 47.32 -11.42 92.73 
DOCKED: USER  keepresnum = 1 
DOCKED: USER  
DOCKED: REMARK  3 active torsions:
DOCKED: REMARK  status: ('A' for Active; 'I' for Inactive)
DOCKED: REMARK    1  A    between atoms: O2_2  and  C11_11 
DOCKED: REMARK    2  A    between atoms: O4_4  and  C16_16 
DOCKED: REMARK    3  A    between atoms: C5_5  and  C9_9 
DOCKED: USER                              x       y       z     vdW  Elec       q    Type
DOCKED: USER                           _______ _______ _______ _____ _____    ______ ____
DOCKED: ROOT
DOCKED: ATOM      1  O1          0      10.232  37.893  31.324 -0.74 -0.20    -0.340 OA
DOCKED: ATOM      2  O3          0      14.154  39.000  31.610 -1.10 -0.50    -0.292 OA
DOCKED: ATOM      3  C5          0      11.165  36.996  31.859 -0.31 +0.12    +0.169 C 
DOCKED: ATOM      4  C6          0      12.391  37.685  32.490 -0.30 +0.16    +0.121 C 
DOCKED: ATOM      5  C7          0      12.083  39.285  30.529 -0.27 +0.06    +0.077 A 
DOCKED: ATOM      6  C8          0      12.972  38.651  31.507 -0.28 +0.21    +0.167 C 
DOCKED: ATOM      7  C10         0      10.670  38.893  30.505 -0.33 +0.04    +0.089 A 
DOCKED: ATOM      8  C11         0      12.530  40.232  29.702 -0.26 +0.07    +0.087 A 
DOCKED: ATOM      9  C12         0       9.823  39.494  29.671 -0.39 +0.01    +0.074 A 
DOCKED: ATOM     10  C15         0      11.595  40.880  28.771 -0.42 -0.01    +0.074 A 
DOCKED: ATOM     11  C16         0      10.308  40.535  28.764 -0.54 -0.00    +0.071 A 
DOCKED: ENDROOT
DOCKED: BRANCH   3  12
DOCKED: ATOM     12  C9          0      10.526  36.047  32.827 -0.40 -0.02    -0.029 A 
DOCKED: ATOM     13  C14         0       9.954  36.550  34.079 -0.41 +0.01    +0.010 A 
DOCKED: ATOM     14  C18         0       9.388  35.706  34.940 -0.45 +0.00    +0.001 A 
DOCKED: ATOM     15  C19         0       9.337  34.275  34.635 -0.29 +0.00    +0.000 A 
DOCKED: ATOM     16  C17         0       9.856  33.817  33.497 -0.45 -0.00    +0.001 A 
DOCKED: ATOM     17  C13         0      10.480  34.745  32.550 -0.47 -0.00    +0.010 A 
DOCKED: ENDBRANCH   3  12
DOCKED: BRANCH   8  18
DOCKED: ATOM     18  O2          0      13.880  40.614  29.736 -0.39 -0.60    -0.355 OA
DOCKED: ATOM     19  C20         0      14.015  42.042  29.767 -0.27 +0.08    +0.210 C 
DOCKED: ENDBRANCH   8  18
DOCKED: BRANCH  11  20
DOCKED: ATOM     20  O4          0       9.430  41.158  27.886 -0.64 +0.04    -0.361 OA
DOCKED: ATOM     21  H34         0       9.873  41.946  27.483 -0.35 -0.17    +0.217 HD
DOCKED: ENDBRANCH  11  20
DOCKED: TORSDOF 3
DOCKED: TER
DOCKED: ENDMDL
________________________________________________________________________________


	BEGINNING GENETIC ALGORITHM DOCKING 72 of 100
Run: 72 Seed: 1714138833 697276195 [ Run 72 of 100 GA/GALS ]
Beginning LAMARCKIAN GENETIC ALGORITHM (LGA), with a maximum of 2500000 energy evaluations.

Final-Value: -10.152


	FINAL GENETIC ALGORITHM DOCKED STATE
	_______________________________________________


Detailed state:  trans 11.060 38.397 31.024 quatxyzw 0.333235 -0.208277 -0.743886 0.540564 center 5.832 0.274 0.065 ntor 3 52.9739 -1.3287 79.2027
State:	 11.060  38.397  31.024   0.396 -0.248 -0.884 114.556     52.97   -1.33   79.20

DOCKED: MODEL       72
DOCKED: USER    Run = 72
DOCKED: USER    DPF = 1UDW.dpf
DOCKED: USER  
DOCKED: USER    Estimated Free Energy of Binding    =   -8.81 kcal/mol  [=(1)+(2)+(3)-(4)]
DOCKED: USER    Estimated Inhibition Constant, Ki   =  347.02 nM (nanomolar)  [Temperature = 298.15 K]
DOCKED: USER    
DOCKED: USER    (1) Final Intermolecular Energy     =   -9.71 kcal/mol
DOCKED: USER        vdW + Hbond + desolv Energy     =   -9.05 kcal/mol
DOCKED: USER        Electrostatic Energy            =   -0.66 kcal/mol
DOCKED: USER    (2) Final Total Internal Energy     =   -0.45 kcal/mol
DOCKED: USER    (3) Torsional Free Energy           =   +0.89 kcal/mol
DOCKED: USER    (4) Unbound System's Energy  [=(2)] =   -0.45 kcal/mol
DOCKED: USER    
DOCKED: USER    
DOCKED: USER    NEWDPF move alpinetin_lig.pdbqt
DOCKED: USER    NEWDPF about 5.831900 0.274200 0.064800
DOCKED: USER    NEWDPF tran0 11.060053 38.396879 31.023544
DOCKED: USER    NEWDPF quaternion0 0.333235 -0.208277 -0.743886 0.540564
DOCKED: USER    NEWDPF axisangle0 0.396093 -0.247565 -0.884207 114.555975
DOCKED: USER    NEWDPF quat0 0.396093 -0.247565 -0.884207 114.555975
DOCKED: USER    NEWDPF dihe0 52.97 -1.33 79.20 
DOCKED: USER  keepresnum = 1 
DOCKED: USER  
DOCKED: REMARK  3 active torsions:
DOCKED: REMARK  status: ('A' for Active; 'I' for Inactive)
DOCKED: REMARK    1  A    between atoms: O2_2  and  C11_11 
DOCKED: REMARK    2  A    between atoms: O4_4  and  C16_16 
DOCKED: REMARK    3  A    between atoms: C5_5  and  C9_9 
DOCKED: USER                              x       y       z     vdW  Elec       q    Type
DOCKED: USER                           _______ _______ _______ _____ _____    ______ ____
DOCKED: ROOT
DOCKED: ATOM      1  O1          0      10.139  37.848  31.261 -0.78 -0.21    -0.340 OA
DOCKED: ATOM      2  O3          0      13.942  39.312  31.555 -0.95 -0.49    -0.292 OA
DOCKED: ATOM      3  C5          0      11.139  37.060  31.845 -0.31 +0.12    +0.169 C 
DOCKED: ATOM      4  C6          0      12.288  37.879  32.463 -0.31 +0.16    +0.121 C 
DOCKED: ATOM      5  C7          0      11.873  39.368  30.435 -0.27 +0.05    +0.077 A 
DOCKED: ATOM      6  C8          0      12.798  38.855  31.450 -0.27 +0.20    +0.167 C 
DOCKED: ATOM      7  C10         0      10.500  38.850  30.407 -0.35 +0.04    +0.089 A 
DOCKED: ATOM      8  C11         0      12.248  40.318  29.576 -0.30 +0.05    +0.087 A 
DOCKED: ATOM      9  C12         0       9.618  39.339  29.538 -0.43 +0.02    +0.074 A 
DOCKED: ATOM     10  C15         0      11.275  40.842  28.607 -0.46 -0.01    +0.074 A 
DOCKED: ATOM     11  C16         0      10.024  40.384  28.597 -0.57 +0.00    +0.071 A 
DOCKED: ENDROOT
DOCKED: BRANCH   3  12
DOCKED: ATOM     12  C9          0      10.570  36.096  32.842 -0.40 -0.02    -0.029 A 
DOCKED: ATOM     13  C14         0      10.206  36.559  34.184 -0.40 +0.01    +0.010 A 
DOCKED: ATOM     14  C18         0       9.702  35.701  35.070 -0.43 +0.00    +0.001 A 
DOCKED: ATOM     15  C19         0       9.512  34.296  34.703 -0.42 +0.00    +0.000 A 
DOCKED: ATOM     16  C17         0       9.843  33.876  33.483 -0.46 -0.00    +0.001 A 
DOCKED: ATOM     17  C13         0      10.398  34.818  32.508 -0.50 -0.00    +0.010 A 
DOCKED: ENDBRANCH   3  12
DOCKED: BRANCH   8  18
DOCKED: ATOM     18  O2          0      13.558  40.819  29.612 -0.41 -0.46    -0.355 OA
DOCKED: ATOM     19  C20         0      13.563  42.250  29.719 -0.25 -0.01    +0.210 C 
DOCKED: ENDBRANCH   8  18
DOCKED: BRANCH  11  20
DOCKED: ATOM     20  O4          0       9.110  40.891  27.682 -0.47 -0.04    -0.361 OA
DOCKED: ATOM     21  H34         0       9.544  41.595  27.139 -0.31 -0.06    +0.217 HD
DOCKED: ENDBRANCH  11  20
DOCKED: TORSDOF 3
DOCKED: TER
DOCKED: ENDMDL
________________________________________________________________________________


	BEGINNING GENETIC ALGORITHM DOCKING 73 of 100
Run: 73 Seed: 1883619676 668422986 [ Run 73 of 100 GA/GALS ]
Beginning LAMARCKIAN GENETIC ALGORITHM (LGA), with a maximum of 2500000 energy evaluations.

Final-Value: -10.184


	FINAL GENETIC ALGORITHM DOCKED STATE
	_______________________________________________


Detailed state:  trans 11.081 38.440 30.970 quatxyzw 0.313233 -0.210985 -0.742172 0.553671 center 5.832 0.274 0.065 ntor 3 54.4410 -17.0613 83.1937
State:	 11.081  38.440  30.970   0.376 -0.253 -0.891 112.762     54.44  -17.06   83.19

DOCKED: MODEL       73
DOCKED: USER    Run = 73
DOCKED: USER    DPF = 1UDW.dpf
DOCKED: USER  
DOCKED: USER    Estimated Free Energy of Binding    =   -8.84 kcal/mol  [=(1)+(2)+(3)-(4)]
DOCKED: USER    Estimated Inhibition Constant, Ki   =  329.42 nM (nanomolar)  [Temperature = 298.15 K]
DOCKED: USER    
DOCKED: USER    (1) Final Intermolecular Energy     =   -9.74 kcal/mol
DOCKED: USER        vdW + Hbond + desolv Energy     =   -9.03 kcal/mol
DOCKED: USER        Electrostatic Energy            =   -0.71 kcal/mol
DOCKED: USER    (2) Final Total Internal Energy     =   -0.45 kcal/mol
DOCKED: USER    (3) Torsional Free Energy           =   +0.89 kcal/mol
DOCKED: USER    (4) Unbound System's Energy  [=(2)] =   -0.45 kcal/mol
DOCKED: USER    
DOCKED: USER    
DOCKED: USER    NEWDPF move alpinetin_lig.pdbqt
DOCKED: USER    NEWDPF about 5.831900 0.274200 0.064800
DOCKED: USER    NEWDPF tran0 11.081217 38.440405 30.969693
DOCKED: USER    NEWDPF quaternion0 0.313233 -0.210985 -0.742172 0.553671
DOCKED: USER    NEWDPF axisangle0 0.376149 -0.253363 -0.891246 112.761506
DOCKED: USER    NEWDPF quat0 0.376149 -0.253363 -0.891246 112.761506
DOCKED: USER    NEWDPF dihe0 54.44 -17.06 83.19 
DOCKED: USER  keepresnum = 1 
DOCKED: USER  
DOCKED: REMARK  3 active torsions:
DOCKED: REMARK  status: ('A' for Active; 'I' for Inactive)
DOCKED: REMARK    1  A    between atoms: O2_2  and  C11_11 
DOCKED: REMARK    2  A    between atoms: O4_4  and  C16_16 
DOCKED: REMARK    3  A    between atoms: C5_5  and  C9_9 
DOCKED: USER                              x       y       z     vdW  Elec       q    Type
DOCKED: USER                           _______ _______ _______ _____ _____    ______ ____
DOCKED: ROOT
DOCKED: ATOM      1  O1          0      10.150  37.915  31.217 -0.75 -0.20    -0.340 OA
DOCKED: ATOM      2  O3          0      14.003  39.251  31.447 -1.01 -0.48    -0.292 OA
DOCKED: ATOM      3  C5          0      11.139  37.081  31.754 -0.31 +0.11    +0.169 C 
DOCKED: ATOM      4  C6          0      12.328  37.848  32.363 -0.33 +0.15    +0.121 C 
DOCKED: ATOM      5  C7          0      11.909  39.401  30.385 -0.28 +0.05    +0.077 A 
DOCKED: ATOM      6  C8          0      12.843  38.833  31.361 -0.28 +0.20    +0.167 C 
DOCKED: ATOM      7  C10         0      10.521  38.927  30.380 -0.35 +0.04    +0.089 A 
DOCKED: ATOM      8  C11         0      12.292  40.360  29.540 -0.30 +0.05    +0.087 A 
DOCKED: ATOM      9  C12         0       9.632  39.466  29.547 -0.36 +0.01    +0.074 A 
DOCKED: ATOM     10  C15         0      11.312  40.940  28.610 -0.45 -0.02    +0.074 A 
DOCKED: ATOM     11  C16         0      10.047  40.521  28.622 -0.56 -0.00    +0.071 A 
DOCKED: ENDROOT
DOCKED: BRANCH   3  12
DOCKED: ATOM     12  C9          0      10.565  36.109  32.741 -0.40 -0.02    -0.029 A 
DOCKED: ATOM     13  C14         0      10.169  36.568  34.076 -0.40 +0.01    +0.010 A 
DOCKED: ATOM     14  C18         0       9.661  35.704  34.954 -0.43 +0.00    +0.001 A 
DOCKED: ATOM     15  C19         0       9.499  34.296  34.584 -0.43 +0.00    +0.000 A 
DOCKED: ATOM     16  C17         0       9.859  33.879  33.371 -0.43 -0.00    +0.001 A 
DOCKED: ATOM     17  C13         0      10.418  34.829  32.406 -0.49 -0.00    +0.010 A 
DOCKED: ENDBRANCH   3  12
DOCKED: BRANCH   8  18
DOCKED: ATOM     18  O2          0      13.618  40.820  29.554 -0.37 -0.49    -0.355 OA
DOCKED: ATOM     19  C20         0      13.672  42.243  29.731 -0.26 +0.00    +0.210 C 
DOCKED: ENDBRANCH   8  18
DOCKED: BRANCH  11  20
DOCKED: ATOM     20  O4          0       9.126  41.080  27.745 -0.50 -0.01    -0.361 OA
DOCKED: ATOM     21  H34         0       9.482  41.935  27.396 -0.35 -0.11    +0.217 HD
DOCKED: ENDBRANCH  11  20
DOCKED: TORSDOF 3
DOCKED: TER
DOCKED: ENDMDL
________________________________________________________________________________


	BEGINNING GENETIC ALGORITHM DOCKING 74 of 100
Run: 74 Seed: 1585822989 160806897 [ Run 74 of 100 GA/GALS ]
Beginning LAMARCKIAN GENETIC ALGORITHM (LGA), with a maximum of 2500000 energy evaluations.

Final-Value: -10.072


	FINAL GENETIC ALGORITHM DOCKED STATE
	_______________________________________________


Detailed state:  trans 11.259 38.562 31.029 quatxyzw 0.305615 -0.202673 -0.733703 0.572016 center 5.832 0.274 0.065 ntor 3 41.9725 -12.4462 -99.6234
State:	 11.259  38.562  31.029   0.373 -0.247 -0.894 110.218     41.97  -12.45  -99.62

DOCKED: MODEL       74
DOCKED: USER    Run = 74
DOCKED: USER    DPF = 1UDW.dpf
DOCKED: USER  
DOCKED: USER    Estimated Free Energy of Binding    =   -8.74 kcal/mol  [=(1)+(2)+(3)-(4)]
DOCKED: USER    Estimated Inhibition Constant, Ki   =  391.41 nM (nanomolar)  [Temperature = 298.15 K]
DOCKED: USER    
DOCKED: USER    (1) Final Intermolecular Energy     =   -9.64 kcal/mol
DOCKED: USER        vdW + Hbond + desolv Energy     =   -8.92 kcal/mol
DOCKED: USER        Electrostatic Energy            =   -0.71 kcal/mol
DOCKED: USER    (2) Final Total Internal Energy     =   -0.44 kcal/mol
DOCKED: USER    (3) Torsional Free Energy           =   +0.89 kcal/mol
DOCKED: USER    (4) Unbound System's Energy  [=(2)] =   -0.44 kcal/mol
DOCKED: USER    
DOCKED: USER    
DOCKED: USER    NEWDPF move alpinetin_lig.pdbqt
DOCKED: USER    NEWDPF about 5.831900 0.274200 0.064800
DOCKED: USER    NEWDPF tran0 11.258694 38.562127 31.028985
DOCKED: USER    NEWDPF quaternion0 0.305615 -0.202673 -0.733703 0.572016
DOCKED: USER    NEWDPF axisangle0 0.372591 -0.247089 -0.894496 110.218121
DOCKED: USER    NEWDPF quat0 0.372591 -0.247089 -0.894496 110.218121
DOCKED: USER    NEWDPF dihe0 41.97 -12.45 -99.62 
DOCKED: USER  keepresnum = 1 
DOCKED: USER  
DOCKED: REMARK  3 active torsions:
DOCKED: REMARK  status: ('A' for Active; 'I' for Inactive)
DOCKED: REMARK    1  A    between atoms: O2_2  and  C11_11 
DOCKED: REMARK    2  A    between atoms: O4_4  and  C16_16 
DOCKED: REMARK    3  A    between atoms: C5_5  and  C9_9 
DOCKED: USER                              x       y       z     vdW  Elec       q    Type
DOCKED: USER                           _______ _______ _______ _____ _____    ______ ____
DOCKED: ROOT
DOCKED: ATOM      1  O1          0      10.307  38.062  31.251 -0.59 -0.20    -0.340 OA
DOCKED: ATOM      2  O3          0      14.201  39.256  31.560 -1.08 -0.51    -0.292 OA
DOCKED: ATOM      3  C5          0      11.260  37.179  31.775 -0.31 +0.12    +0.169 C 
DOCKED: ATOM      4  C6          0      12.469  37.887  32.418 -0.30 +0.16    +0.121 C 
DOCKED: ATOM      5  C7          0      12.126  39.509  30.481 -0.26 +0.06    +0.077 A 
DOCKED: ATOM      6  C8          0      13.029  38.882  31.450 -0.25 +0.21    +0.167 C 
DOCKED: ATOM      7  C10         0      10.722  39.084  30.448 -0.33 +0.04    +0.089 A 
DOCKED: ATOM      8  C11         0      12.552  40.479  29.668 -0.26 +0.06    +0.087 A 
DOCKED: ATOM      9  C12         0       9.862  39.677  29.622 -0.37 +0.01    +0.074 A 
DOCKED: ATOM     10  C15         0      11.602  41.118  28.745 -0.39 -0.02    +0.074 A 
DOCKED: ATOM     11  C16         0      10.324  40.743  28.732 -0.54 -0.01    +0.071 A 
DOCKED: ENDROOT
DOCKED: BRANCH   3  12
DOCKED: ATOM     12  C9          0      10.643  36.201  32.727 -0.39 -0.02    -0.029 A 
DOCKED: ATOM     13  C14         0      10.377  34.826  32.296 -0.49 -0.00    +0.010 A 
DOCKED: ATOM     14  C18         0       9.826  33.957  33.142 -0.40 -0.00    +0.001 A 
DOCKED: ATOM     15  C19         0       9.487  34.376  34.504 -0.43 +0.00    +0.000 A 
DOCKED: ATOM     16  C17         0       9.728  35.627  34.896 -0.43 +0.00    +0.001 A 
DOCKED: ATOM     17  C13         0      10.333  36.582  33.966 -0.39 +0.01    +0.010 A 
DOCKED: ENDBRANCH   3  12
DOCKED: BRANCH   8  18
DOCKED: ATOM     18  O2          0      13.892  40.891  29.710 -0.35 -0.51    -0.355 OA
DOCKED: ATOM     19  C20         0      13.997  42.320  29.637 -0.28 +0.03    +0.210 C 
DOCKED: ENDBRANCH   8  18
DOCKED: BRANCH  11  20
DOCKED: ATOM     20  O4          0       9.433  41.359  27.861 -0.70 +0.07    -0.361 OA
DOCKED: ATOM     21  H34         0       9.851  42.172  27.484 -0.37 -0.21    +0.217 HD
DOCKED: ENDBRANCH  11  20
DOCKED: TORSDOF 3
DOCKED: TER
DOCKED: ENDMDL
________________________________________________________________________________


	BEGINNING GENETIC ALGORITHM DOCKING 75 of 100
Run: 75 Seed: 271202884 1314098322 [ Run 75 of 100 GA/GALS ]
Beginning LAMARCKIAN GENETIC ALGORITHM (LGA), with a maximum of 2500000 energy evaluations.

Final-Value: -10.079


	FINAL GENETIC ALGORITHM DOCKED STATE
	_______________________________________________


Detailed state:  trans 11.255 38.573 31.007 quatxyzw 0.301162 -0.205496 -0.733204 0.574008 center 5.832 0.274 0.065 ntor 3 43.1377 -11.7732 -96.9809
State:	 11.255  38.573  31.007   0.368 -0.251 -0.895 109.940     43.14  -11.77  -96.98

DOCKED: MODEL       75
DOCKED: USER    Run = 75
DOCKED: USER    DPF = 1UDW.dpf
DOCKED: USER  
DOCKED: USER    Estimated Free Energy of Binding    =   -8.75 kcal/mol  [=(1)+(2)+(3)-(4)]
DOCKED: USER    Estimated Inhibition Constant, Ki   =  386.78 nM (nanomolar)  [Temperature = 298.15 K]
DOCKED: USER    
DOCKED: USER    (1) Final Intermolecular Energy     =   -9.64 kcal/mol
DOCKED: USER        vdW + Hbond + desolv Energy     =   -8.91 kcal/mol
DOCKED: USER        Electrostatic Energy            =   -0.73 kcal/mol
DOCKED: USER    (2) Final Total Internal Energy     =   -0.44 kcal/mol
DOCKED: USER    (3) Torsional Free Energy           =   +0.89 kcal/mol
DOCKED: USER    (4) Unbound System's Energy  [=(2)] =   -0.44 kcal/mol
DOCKED: USER    
DOCKED: USER    
DOCKED: USER    NEWDPF move alpinetin_lig.pdbqt
DOCKED: USER    NEWDPF about 5.831900 0.274200 0.064800
DOCKED: USER    NEWDPF tran0 11.254997 38.572772 31.007447
DOCKED: USER    NEWDPF quaternion0 0.301162 -0.205496 -0.733204 0.574008
DOCKED: USER    NEWDPF axisangle0 0.367787 -0.250957 -0.895407 109.939664
DOCKED: USER    NEWDPF quat0 0.367787 -0.250957 -0.895407 109.939664
DOCKED: USER    NEWDPF dihe0 43.14 -11.77 -96.98 
DOCKED: USER  keepresnum = 1 
DOCKED: USER  
DOCKED: REMARK  3 active torsions:
DOCKED: REMARK  status: ('A' for Active; 'I' for Inactive)
DOCKED: REMARK    1  A    between atoms: O2_2  and  C11_11 
DOCKED: REMARK    2  A    between atoms: O4_4  and  C16_16 
DOCKED: REMARK    3  A    between atoms: C5_5  and  C9_9 
DOCKED: USER                              x       y       z     vdW  Elec       q    Type
DOCKED: USER                           _______ _______ _______ _____ _____    ______ ____
DOCKED: ROOT
DOCKED: ATOM      1  O1          0      10.302  38.079  31.237 -0.58 -0.20    -0.340 OA
DOCKED: ATOM      2  O3          0      14.207  39.245  31.514 -1.09 -0.51    -0.292 OA
DOCKED: ATOM      3  C5          0      11.253  37.189  31.750 -0.31 +0.12    +0.169 C 
DOCKED: ATOM      4  C6          0      12.472  37.886  32.384 -0.32 +0.16    +0.121 C 
DOCKED: ATOM      5  C7          0      12.124  39.515  30.453 -0.27 +0.06    +0.077 A 
DOCKED: ATOM      6  C8          0      13.031  38.879  31.414 -0.26 +0.21    +0.167 C 
DOCKED: ATOM      7  C10         0      10.717  39.100  30.432 -0.33 +0.03    +0.089 A 
DOCKED: ATOM      8  C11         0      12.549  40.483  29.639 -0.26 +0.06    +0.087 A 
DOCKED: ATOM      9  C12         0       9.854  39.701  29.614 -0.36 +0.01    +0.074 A 
DOCKED: ATOM     10  C15         0      11.597  41.131  28.726 -0.39 -0.02    +0.074 A 
DOCKED: ATOM     11  C16         0      10.316  40.765  28.722 -0.54 -0.01    +0.071 A 
DOCKED: ENDROOT
DOCKED: BRANCH   3  12
DOCKED: ATOM     12  C9          0      10.637  36.213  32.706 -0.39 -0.02    -0.029 A 
DOCKED: ATOM     13  C14         0      10.411  34.824  32.294 -0.48 -0.00    +0.010 A 
DOCKED: ATOM     14  C18         0       9.861  33.958  33.143 -0.41 -0.00    +0.001 A 
DOCKED: ATOM     15  C19         0       9.484  34.392  34.489 -0.44 +0.00    +0.000 A 
DOCKED: ATOM     16  C17         0       9.689  35.654  34.865 -0.43 +0.00    +0.001 A 
DOCKED: ATOM     17  C13         0      10.293  36.608  33.931 -0.39 +0.01    +0.010 A 
DOCKED: ENDBRANCH   3  12
DOCKED: BRANCH   8  18
DOCKED: ATOM     18  O2          0      13.893  40.886  29.670 -0.31 -0.52    -0.355 OA
DOCKED: ATOM     19  C20         0      14.007  42.315  29.626 -0.28 +0.03    +0.210 C 
DOCKED: ENDBRANCH   8  18
DOCKED: BRANCH  11  20
DOCKED: ATOM     20  O4          0       9.421  41.388  27.861 -0.70 +0.07    -0.361 OA
DOCKED: ATOM     21  H34         0       9.846  42.194  27.473 -0.37 -0.21    +0.217 HD
DOCKED: ENDBRANCH  11  20
DOCKED: TORSDOF 3
DOCKED: TER
DOCKED: ENDMDL
________________________________________________________________________________


	BEGINNING GENETIC ALGORITHM DOCKING 76 of 100
Run: 76 Seed: 1701279101 470607582 [ Run 76 of 100 GA/GALS ]
Beginning LAMARCKIAN GENETIC ALGORITHM (LGA), with a maximum of 2500000 energy evaluations.

Final-Value: -10.172


	FINAL GENETIC ALGORITHM DOCKED STATE
	_______________________________________________


Detailed state:  trans 11.077 38.449 30.977 quatxyzw -0.315988 0.212201 0.741108 -0.553065 center 5.832 0.274 0.065 ntor 3 54.8020 -18.0828 93.4198
State:	 11.077  38.449  30.977  -0.379  0.255  0.890 -112.845     54.80  -18.08   93.42

DOCKED: MODEL       76
DOCKED: USER    Run = 76
DOCKED: USER    DPF = 1UDW.dpf
DOCKED: USER  
DOCKED: USER    Estimated Free Energy of Binding    =   -8.83 kcal/mol  [=(1)+(2)+(3)-(4)]
DOCKED: USER    Estimated Inhibition Constant, Ki   =  336.42 nM (nanomolar)  [Temperature = 298.15 K]
DOCKED: USER    
DOCKED: USER    (1) Final Intermolecular Energy     =   -9.73 kcal/mol
DOCKED: USER        vdW + Hbond + desolv Energy     =   -9.02 kcal/mol
DOCKED: USER        Electrostatic Energy            =   -0.71 kcal/mol
DOCKED: USER    (2) Final Total Internal Energy     =   -0.45 kcal/mol
DOCKED: USER    (3) Torsional Free Energy           =   +0.89 kcal/mol
DOCKED: USER    (4) Unbound System's Energy  [=(2)] =   -0.45 kcal/mol
DOCKED: USER    
DOCKED: USER    
DOCKED: USER    NEWDPF move alpinetin_lig.pdbqt
DOCKED: USER    NEWDPF about 5.831900 0.274200 0.064800
DOCKED: USER    NEWDPF tran0 11.076756 38.449367 30.977024
DOCKED: USER    NEWDPF quaternion0 -0.315988 0.212201 0.741108 -0.553065
DOCKED: USER    NEWDPF axisangle0 -0.379275 0.254701 0.889538 -112.844887
DOCKED: USER    NEWDPF quat0 -0.379275 0.254701 0.889538 -112.844887
DOCKED: USER    NEWDPF dihe0 54.80 -18.08 93.42 
DOCKED: USER  keepresnum = 1 
DOCKED: USER  
DOCKED: REMARK  3 active torsions:
DOCKED: REMARK  status: ('A' for Active; 'I' for Inactive)
DOCKED: REMARK    1  A    between atoms: O2_2  and  C11_11 
DOCKED: REMARK    2  A    between atoms: O4_4  and  C16_16 
DOCKED: REMARK    3  A    between atoms: C5_5  and  C9_9 
DOCKED: USER                              x       y       z     vdW  Elec       q    Type
DOCKED: USER                           _______ _______ _______ _____ _____    ______ ____
DOCKED: ROOT
DOCKED: ATOM      1  O1          0      10.145  37.925  31.224 -0.75 -0.20    -0.340 OA
DOCKED: ATOM      2  O3          0      13.997  39.263  31.459 -1.00 -0.49    -0.292 OA
DOCKED: ATOM      3  C5          0      11.132  37.094  31.770 -0.31 +0.12    +0.169 C 
DOCKED: ATOM      4  C6          0      12.320  37.865  32.378 -0.33 +0.15    +0.121 C 
DOCKED: ATOM      5  C7          0      11.906  39.406  30.389 -0.28 +0.05    +0.077 A 
DOCKED: ATOM      6  C8          0      12.838  38.844  31.372 -0.28 +0.20    +0.167 C 
DOCKED: ATOM      7  C10         0      10.518  38.932  30.383 -0.35 +0.04    +0.089 A 
DOCKED: ATOM      8  C11         0      12.292  40.361  29.540 -0.30 +0.05    +0.087 A 
DOCKED: ATOM      9  C12         0       9.632  39.466  29.544 -0.37 +0.01    +0.074 A 
DOCKED: ATOM     10  C15         0      11.315  40.936  28.604 -0.45 -0.02    +0.074 A 
DOCKED: ATOM     11  C16         0      10.050  40.516  28.614 -0.57 -0.00    +0.071 A 
DOCKED: ENDROOT
DOCKED: BRANCH   3  12
DOCKED: ATOM     12  C9          0      10.556  36.128  32.760 -0.39 -0.02    -0.029 A 
DOCKED: ATOM     13  C14         0       9.950  36.623  34.000 -0.40 +0.01    +0.010 A 
DOCKED: ATOM     14  C18         0       9.440  35.765  34.881 -0.44 +0.00    +0.001 A 
DOCKED: ATOM     15  C19         0       9.483  34.326  34.611 -0.43 +0.00    +0.000 A 
DOCKED: ATOM     16  C17         0      10.034  33.876  33.484 -0.43 -0.00    +0.001 A 
DOCKED: ATOM     17  C13         0      10.596  34.820  32.515 -0.48 -0.00    +0.010 A 
DOCKED: ENDBRANCH   3  12
DOCKED: BRANCH   8  18
DOCKED: ATOM     18  O2          0      13.618  40.821  29.556 -0.37 -0.49    -0.355 OA
DOCKED: ATOM     19  C20         0      13.671  42.244  29.733 -0.26 +0.00    +0.210 C 
DOCKED: ENDBRANCH   8  18
DOCKED: BRANCH  11  20
DOCKED: ATOM     20  O4          0       9.131  41.070  27.731 -0.49 -0.01    -0.361 OA
DOCKED: ATOM     21  H34         0       9.481  41.931  27.391 -0.34 -0.11    +0.217 HD
DOCKED: ENDBRANCH  11  20
DOCKED: TORSDOF 3
DOCKED: TER
DOCKED: ENDMDL
________________________________________________________________________________


	BEGINNING GENETIC ALGORITHM DOCKING 77 of 100
Run: 77 Seed: 331384968 677234928 [ Run 77 of 100 GA/GALS ]
Beginning LAMARCKIAN GENETIC ALGORITHM (LGA), with a maximum of 2500000 energy evaluations.

Final-Value: -10.187


	FINAL GENETIC ALGORITHM DOCKED STATE
	_______________________________________________


Detailed state:  trans 11.201 38.356 31.099 quatxyzw 0.307512 -0.214148 -0.723221 0.580110 center 5.832 0.274 0.065 ntor 3 47.1886 -12.3222 95.3157
State:	 11.201  38.356  31.099   0.378 -0.263 -0.888 109.083     47.19  -12.32   95.32

DOCKED: MODEL       77
DOCKED: USER    Run = 77
DOCKED: USER    DPF = 1UDW.dpf
DOCKED: USER  
DOCKED: USER    Estimated Free Energy of Binding    =   -8.85 kcal/mol  [=(1)+(2)+(3)-(4)]
DOCKED: USER    Estimated Inhibition Constant, Ki   =  325.67 nM (nanomolar)  [Temperature = 298.15 K]
DOCKED: USER    
DOCKED: USER    (1) Final Intermolecular Energy     =   -9.75 kcal/mol
DOCKED: USER        vdW + Hbond + desolv Energy     =   -9.03 kcal/mol
DOCKED: USER        Electrostatic Energy            =   -0.71 kcal/mol
DOCKED: USER    (2) Final Total Internal Energy     =   -0.44 kcal/mol
DOCKED: USER    (3) Torsional Free Energy           =   +0.89 kcal/mol
DOCKED: USER    (4) Unbound System's Energy  [=(2)] =   -0.44 kcal/mol
DOCKED: USER    
DOCKED: USER    
DOCKED: USER    NEWDPF move alpinetin_lig.pdbqt
DOCKED: USER    NEWDPF about 5.831900 0.274200 0.064800
DOCKED: USER    NEWDPF tran0 11.201446 38.355787 31.099124
DOCKED: USER    NEWDPF quaternion0 0.307512 -0.214148 -0.723221 0.580110
DOCKED: USER    NEWDPF axisangle0 0.377530 -0.262908 -0.887891 109.083427
DOCKED: USER    NEWDPF quat0 0.377530 -0.262908 -0.887891 109.083427
DOCKED: USER    NEWDPF dihe0 47.19 -12.32 95.32 
DOCKED: USER  keepresnum = 1 
DOCKED: USER  
DOCKED: REMARK  3 active torsions:
DOCKED: REMARK  status: ('A' for Active; 'I' for Inactive)
DOCKED: REMARK    1  A    between atoms: O2_2  and  C11_11 
DOCKED: REMARK    2  A    between atoms: O4_4  and  C16_16 
DOCKED: REMARK    3  A    between atoms: C5_5  and  C9_9 
DOCKED: USER                              x       y       z     vdW  Elec       q    Type
DOCKED: USER                           _______ _______ _______ _____ _____    ______ ____
DOCKED: ROOT
DOCKED: ATOM      1  O1          0      10.235  37.889  31.331 -0.73 -0.21    -0.340 OA
DOCKED: ATOM      2  O3          0      14.164  38.971  31.616 -1.11 -0.51    -0.292 OA
DOCKED: ATOM      3  C5          0      11.162  36.988  31.870 -0.31 +0.12    +0.169 C 
DOCKED: ATOM      4  C6          0      12.392  37.670  32.499 -0.30 +0.16    +0.121 C 
DOCKED: ATOM      5  C7          0      12.096  39.266  30.533 -0.27 +0.06    +0.077 A 
DOCKED: ATOM      6  C8          0      12.981  38.630  31.514 -0.28 +0.21    +0.167 C 
DOCKED: ATOM      7  C10         0      10.680  38.883  30.509 -0.33 +0.04    +0.089 A 
DOCKED: ATOM      8  C11         0      12.550  40.208  29.703 -0.25 +0.07    +0.087 A 
DOCKED: ATOM      9  C12         0       9.838  39.487  29.672 -0.40 +0.01    +0.074 A 
DOCKED: ATOM     10  C15         0      11.620  40.858  28.769 -0.42 -0.00    +0.074 A 
DOCKED: ATOM     11  C16         0      10.331  40.522  28.762 -0.54 -0.00    +0.071 A 
DOCKED: ENDROOT
DOCKED: BRANCH   3  12
DOCKED: ATOM     12  C9          0      10.516  36.046  32.841 -0.40 -0.02    -0.029 A 
DOCKED: ATOM     13  C14         0       9.896  36.564  34.064 -0.41 +0.01    +0.010 A 
DOCKED: ATOM     14  C18         0       9.324  35.726  34.927 -0.45 +0.00    +0.001 A 
DOCKED: ATOM     15  C19         0       9.314  34.288  34.653 -0.28 +0.00    +0.000 A 
DOCKED: ATOM     16  C17         0       9.877  33.816  33.541 -0.45 -0.00    +0.001 A 
DOCKED: ATOM     17  C13         0      10.507  34.737  32.592 -0.47 -0.00    +0.010 A 
DOCKED: ENDBRANCH   3  12
DOCKED: BRANCH   8  18
DOCKED: ATOM     18  O2          0      13.902  40.580  29.736 -0.39 -0.62    -0.355 OA
DOCKED: ATOM     19  C20         0      14.047  42.007  29.759 -0.27 +0.09    +0.210 C 
DOCKED: ENDBRANCH   8  18
DOCKED: BRANCH  11  20
DOCKED: ATOM     20  O4          0       9.457  41.148  27.881 -0.65 +0.04    -0.361 OA
DOCKED: ATOM     21  H34         0       9.900  41.940  27.487 -0.35 -0.17    +0.217 HD
DOCKED: ENDBRANCH  11  20
DOCKED: TORSDOF 3
DOCKED: TER
DOCKED: ENDMDL
________________________________________________________________________________


	BEGINNING GENETIC ALGORITHM DOCKING 78 of 100
Run: 78 Seed: 1421084520 403371404 [ Run 78 of 100 GA/GALS ]
Beginning LAMARCKIAN GENETIC ALGORITHM (LGA), with a maximum of 2500000 energy evaluations.

Final-Value: -10.168


	FINAL GENETIC ALGORITHM DOCKED STATE
	_______________________________________________


Detailed state:  trans 11.211 38.371 31.052 quatxyzw -0.311582 0.200171 0.736350 -0.566249 center 5.832 0.274 0.065 ntor 3 44.2956 -13.2175 100.8847
State:	 11.211  38.371  31.052  -0.378  0.243  0.893 -111.022     44.30  -13.22  100.88

DOCKED: MODEL       78
DOCKED: USER    Run = 78
DOCKED: USER    DPF = 1UDW.dpf
DOCKED: USER  
DOCKED: USER    Estimated Free Energy of Binding    =   -8.83 kcal/mol  [=(1)+(2)+(3)-(4)]
DOCKED: USER    Estimated Inhibition Constant, Ki   =  336.12 nM (nanomolar)  [Temperature = 298.15 K]
DOCKED: USER    
DOCKED: USER    (1) Final Intermolecular Energy     =   -9.73 kcal/mol
DOCKED: USER        vdW + Hbond + desolv Energy     =   -9.03 kcal/mol
DOCKED: USER        Electrostatic Energy            =   -0.69 kcal/mol
DOCKED: USER    (2) Final Total Internal Energy     =   -0.44 kcal/mol
DOCKED: USER    (3) Torsional Free Energy           =   +0.89 kcal/mol
DOCKED: USER    (4) Unbound System's Energy  [=(2)] =   -0.44 kcal/mol
DOCKED: USER    
DOCKED: USER    
DOCKED: USER    NEWDPF move alpinetin_lig.pdbqt
DOCKED: USER    NEWDPF about 5.831900 0.274200 0.064800
DOCKED: USER    NEWDPF tran0 11.210669 38.371202 31.052287
DOCKED: USER    NEWDPF quaternion0 -0.311582 0.200171 0.736350 -0.566249
DOCKED: USER    NEWDPF axisangle0 -0.378026 0.242857 0.893374 -111.021923
DOCKED: USER    NEWDPF quat0 -0.378026 0.242857 0.893374 -111.021923
DOCKED: USER    NEWDPF dihe0 44.30 -13.22 100.88 
DOCKED: USER  keepresnum = 1 
DOCKED: USER  
DOCKED: REMARK  3 active torsions:
DOCKED: REMARK  status: ('A' for Active; 'I' for Inactive)
DOCKED: REMARK    1  A    between atoms: O2_2  and  C11_11 
DOCKED: REMARK    2  A    between atoms: O4_4  and  C16_16 
DOCKED: REMARK    3  A    between atoms: C5_5  and  C9_9 
DOCKED: USER                              x       y       z     vdW  Elec       q    Type
DOCKED: USER                           _______ _______ _______ _____ _____    ______ ____
DOCKED: ROOT
DOCKED: ATOM      1  O1          0      10.265  37.858  31.270 -0.74 -0.20    -0.340 OA
DOCKED: ATOM      2  O3          0      14.138  39.114  31.602 -1.07 -0.51    -0.292 OA
DOCKED: ATOM      3  C5          0      11.228  36.993  31.806 -0.31 +0.12    +0.169 C 
DOCKED: ATOM      4  C6          0      12.420  37.723  32.454 -0.30 +0.16    +0.121 C 
DOCKED: ATOM      5  C7          0      12.067  39.329  30.505 -0.27 +0.06    +0.077 A 
DOCKED: ATOM      6  C8          0      12.972  38.720  31.485 -0.27 +0.21    +0.167 C 
DOCKED: ATOM      7  C10         0      10.670  38.882  30.464 -0.33 +0.04    +0.089 A 
DOCKED: ATOM      8  C11         0      12.484  40.300  29.690 -0.28 +0.06    +0.087 A 
DOCKED: ATOM      9  C12         0       9.808  39.457  29.628 -0.41 +0.02    +0.074 A 
DOCKED: ATOM     10  C15         0      11.532  40.920  28.757 -0.43 -0.01    +0.074 A 
DOCKED: ATOM     11  C16         0      10.260  40.525  28.735 -0.54 -0.00    +0.071 A 
DOCKED: ENDROOT
DOCKED: BRANCH   3  12
DOCKED: ATOM     12  C9          0      10.618  36.010  32.759 -0.40 -0.02    -0.029 A 
DOCKED: ATOM     13  C14         0       9.860  36.487  33.920 -0.41 +0.01    +0.010 A 
DOCKED: ATOM     14  C18         0       9.320  35.614  34.768 -0.46 +0.00    +0.001 A 
DOCKED: ATOM     15  C19         0       9.483  34.176  34.540 -0.41 +0.00    +0.000 A 
DOCKED: ATOM     16  C17         0      10.172  33.742  33.485 -0.35 -0.00    +0.001 A 
DOCKED: ATOM     17  C13         0      10.767  34.703  32.553 -0.42 -0.00    +0.010 A 
DOCKED: ENDBRANCH   3  12
DOCKED: BRANCH   8  18
DOCKED: ATOM     18  O2          0      13.818  40.734  29.740 -0.41 -0.54    -0.355 OA
DOCKED: ATOM     19  C20         0      13.899  42.166  29.714 -0.27 +0.05    +0.210 C 
DOCKED: ENDBRANCH   8  18
DOCKED: BRANCH  11  20
DOCKED: ATOM     20  O4          0       9.366  41.122  27.855 -0.60 +0.02    -0.361 OA
DOCKED: ATOM     21  H34         0       9.770  41.946  27.485 -0.35 -0.15    +0.217 HD
DOCKED: ENDBRANCH  11  20
DOCKED: TORSDOF 3
DOCKED: TER
DOCKED: ENDMDL
________________________________________________________________________________


	BEGINNING GENETIC ALGORITHM DOCKING 79 of 100
Run: 79 Seed: 979899700 404834616 [ Run 79 of 100 GA/GALS ]
Beginning LAMARCKIAN GENETIC ALGORITHM (LGA), with a maximum of 2500000 energy evaluations.

Final-Value: -10.183


	FINAL GENETIC ALGORITHM DOCKED STATE
	_______________________________________________


Detailed state:  trans 11.071 38.441 30.981 quatxyzw 0.314711 -0.212762 -0.741522 0.553023 center 5.832 0.274 0.065 ntor 3 55.0037 -17.4976 83.8474
State:	 11.071  38.441  30.981   0.378 -0.255 -0.890 112.851     55.00  -17.50   83.85

DOCKED: MODEL       79
DOCKED: USER    Run = 79
DOCKED: USER    DPF = 1UDW.dpf
DOCKED: USER  
DOCKED: USER    Estimated Free Energy of Binding    =   -8.84 kcal/mol  [=(1)+(2)+(3)-(4)]
DOCKED: USER    Estimated Inhibition Constant, Ki   =  330.10 nM (nanomolar)  [Temperature = 298.15 K]
DOCKED: USER    
DOCKED: USER    (1) Final Intermolecular Energy     =   -9.74 kcal/mol
DOCKED: USER        vdW + Hbond + desolv Energy     =   -9.03 kcal/mol
DOCKED: USER        Electrostatic Energy            =   -0.70 kcal/mol
DOCKED: USER    (2) Final Total Internal Energy     =   -0.45 kcal/mol
DOCKED: USER    (3) Torsional Free Energy           =   +0.89 kcal/mol
DOCKED: USER    (4) Unbound System's Energy  [=(2)] =   -0.45 kcal/mol
DOCKED: USER    
DOCKED: USER    
DOCKED: USER    NEWDPF move alpinetin_lig.pdbqt
DOCKED: USER    NEWDPF about 5.831900 0.274200 0.064800
DOCKED: USER    NEWDPF tran0 11.070888 38.441077 30.981087
DOCKED: USER    NEWDPF quaternion0 0.314711 -0.212762 -0.741522 0.553023
DOCKED: USER    NEWDPF axisangle0 0.377728 -0.255366 -0.890005 112.850743
DOCKED: USER    NEWDPF quat0 0.377728 -0.255366 -0.890005 112.850743
DOCKED: USER    NEWDPF dihe0 55.00 -17.50 83.85 
DOCKED: USER  keepresnum = 1 
DOCKED: USER  
DOCKED: REMARK  3 active torsions:
DOCKED: REMARK  status: ('A' for Active; 'I' for Inactive)
DOCKED: REMARK    1  A    between atoms: O2_2  and  C11_11 
DOCKED: REMARK    2  A    between atoms: O4_4  and  C16_16 
DOCKED: REMARK    3  A    between atoms: C5_5  and  C9_9 
DOCKED: USER                              x       y       z     vdW  Elec       q    Type
DOCKED: USER                           _______ _______ _______ _____ _____    ______ ____
DOCKED: ROOT
DOCKED: ATOM      1  O1          0      10.139  37.917  31.231 -0.76 -0.20    -0.340 OA
DOCKED: ATOM      2  O3          0      13.993  39.253  31.456 -1.00 -0.48    -0.292 OA
DOCKED: ATOM      3  C5          0      11.128  37.085  31.773 -0.31 +0.12    +0.169 C 
DOCKED: ATOM      4  C6          0      12.317  37.855  32.378 -0.33 +0.15    +0.121 C 
DOCKED: ATOM      5  C7          0      11.899  39.398  30.392 -0.28 +0.05    +0.077 A 
DOCKED: ATOM      6  C8          0      12.833  38.835  31.371 -0.28 +0.20    +0.167 C 
DOCKED: ATOM      7  C10         0      10.511  38.925  30.389 -0.35 +0.04    +0.089 A 
DOCKED: ATOM      8  C11         0      12.283  40.354  29.542 -0.30 +0.05    +0.087 A 
DOCKED: ATOM      9  C12         0       9.623  39.460  29.553 -0.36 +0.01    +0.074 A 
DOCKED: ATOM     10  C15         0      11.303  40.929  28.610 -0.45 -0.02    +0.074 A 
DOCKED: ATOM     11  C16         0      10.038  40.510  28.623 -0.57 -0.00    +0.071 A 
DOCKED: ENDROOT
DOCKED: BRANCH   3  12
DOCKED: ATOM     12  C9          0      10.554  36.119  32.764 -0.39 -0.02    -0.029 A 
DOCKED: ATOM     13  C14         0      10.144  36.587  34.091 -0.40 +0.01    +0.010 A 
DOCKED: ATOM     14  C18         0       9.636  35.727  34.973 -0.43 +0.00    +0.001 A 
DOCKED: ATOM     15  C19         0       9.486  34.315  34.616 -0.43 +0.00    +0.000 A 
DOCKED: ATOM     16  C17         0       9.859  33.889  33.409 -0.45 -0.00    +0.001 A 
DOCKED: ATOM     17  C13         0      10.418  34.834  32.440 -0.49 -0.00    +0.010 A 
DOCKED: ENDBRANCH   3  12
DOCKED: BRANCH   8  18
DOCKED: ATOM     18  O2          0      13.609  40.813  29.555 -0.37 -0.49    -0.355 OA
DOCKED: ATOM     19  C20         0      13.663  42.235  29.737 -0.26 +0.00    +0.210 C 
DOCKED: ENDBRANCH   8  18
DOCKED: BRANCH  11  20
DOCKED: ATOM     20  O4          0       9.117  41.065  27.742 -0.50 -0.01    -0.361 OA
DOCKED: ATOM     21  H34         0       9.470  41.922  27.395 -0.34 -0.11    +0.217 HD
DOCKED: ENDBRANCH  11  20
DOCKED: TORSDOF 3
DOCKED: TER
DOCKED: ENDMDL
________________________________________________________________________________


	BEGINNING GENETIC ALGORITHM DOCKING 80 of 100
Run: 80 Seed: 715237140 2113364766 [ Run 80 of 100 GA/GALS ]
Beginning LAMARCKIAN GENETIC ALGORITHM (LGA), with a maximum of 2500000 energy evaluations.

Final-Value: -10.136


	FINAL GENETIC ALGORITHM DOCKED STATE
	_______________________________________________


Detailed state:  trans 11.153 38.387 31.123 quatxyzw 0.310200 -0.221680 -0.715047 0.585954 center 5.832 0.274 0.065 ntor 3 46.8565 -14.7056 -80.1597
State:	 11.153  38.387  31.123   0.383 -0.274 -0.882 108.259     46.86  -14.71  -80.16

DOCKED: MODEL       80
DOCKED: USER    Run = 80
DOCKED: USER    DPF = 1UDW.dpf
DOCKED: USER  
DOCKED: USER    Estimated Free Energy of Binding    =   -8.80 kcal/mol  [=(1)+(2)+(3)-(4)]
DOCKED: USER    Estimated Inhibition Constant, Ki   =  352.84 nM (nanomolar)  [Temperature = 298.15 K]
DOCKED: USER    
DOCKED: USER    (1) Final Intermolecular Energy     =   -9.70 kcal/mol
DOCKED: USER        vdW + Hbond + desolv Energy     =   -8.97 kcal/mol
DOCKED: USER        Electrostatic Energy            =   -0.73 kcal/mol
DOCKED: USER    (2) Final Total Internal Energy     =   -0.44 kcal/mol
DOCKED: USER    (3) Torsional Free Energy           =   +0.89 kcal/mol
DOCKED: USER    (4) Unbound System's Energy  [=(2)] =   -0.44 kcal/mol
DOCKED: USER    
DOCKED: USER    
DOCKED: USER    NEWDPF move alpinetin_lig.pdbqt
DOCKED: USER    NEWDPF about 5.831900 0.274200 0.064800
DOCKED: USER    NEWDPF tran0 11.153443 38.386774 31.122547
DOCKED: USER    NEWDPF quaternion0 0.310200 -0.221680 -0.715047 0.585954
DOCKED: USER    NEWDPF axisangle0 0.382800 -0.273563 -0.882399 108.259153
DOCKED: USER    NEWDPF quat0 0.382800 -0.273563 -0.882399 108.259153
DOCKED: USER    NEWDPF dihe0 46.86 -14.71 -80.16 
DOCKED: USER  keepresnum = 1 
DOCKED: USER  
DOCKED: REMARK  3 active torsions:
DOCKED: REMARK  status: ('A' for Active; 'I' for Inactive)
DOCKED: REMARK    1  A    between atoms: O2_2  and  C11_11 
DOCKED: REMARK    2  A    between atoms: O4_4  and  C16_16 
DOCKED: REMARK    3  A    between atoms: C5_5  and  C9_9 
DOCKED: USER                              x       y       z     vdW  Elec       q    Type
DOCKED: USER                           _______ _______ _______ _____ _____    ______ ____
DOCKED: ROOT
DOCKED: ATOM      1  O1          0      10.177  37.944  31.358 -0.71 -0.21    -0.340 OA
DOCKED: ATOM      2  O3          0      14.127  38.945  31.640 -1.08 -0.51    -0.292 OA
DOCKED: ATOM      3  C5          0      11.083  37.031  31.912 -0.31 +0.12    +0.169 C 
DOCKED: ATOM      4  C6          0      12.325  37.695  32.536 -0.29 +0.16    +0.121 C 
DOCKED: ATOM      5  C7          0      12.069  39.270  30.547 -0.27 +0.06    +0.077 A 
DOCKED: ATOM      6  C8          0      12.937  38.628  31.538 -0.28 +0.21    +0.167 C 
DOCKED: ATOM      7  C10         0      10.645  38.917  30.523 -0.33 +0.04    +0.089 A 
DOCKED: ATOM      8  C11         0      12.545  40.190  29.704 -0.26 +0.07    +0.087 A 
DOCKED: ATOM      9  C12         0       9.818  39.526  29.676 -0.37 +0.01    +0.074 A 
DOCKED: ATOM     10  C15         0      11.631  40.847  28.759 -0.42 -0.00    +0.074 A 
DOCKED: ATOM     11  C16         0      10.335  40.538  28.754 -0.54 -0.00    +0.071 A 
DOCKED: ENDROOT
DOCKED: BRANCH   3  12
DOCKED: ATOM     12  C9          0      10.414  36.116  32.894 -0.39 -0.02    -0.029 A 
DOCKED: ATOM     13  C14         0      10.457  34.665  32.692 -0.48 -0.00    +0.010 A 
DOCKED: ATOM     14  C18         0       9.861  33.853  33.563 -0.47 -0.00    +0.001 A 
DOCKED: ATOM     15  C19         0       9.164  34.411  34.724 -0.25 +0.00    +0.000 A 
DOCKED: ATOM     16  C17         0       9.124  35.730  34.908 -0.46 +0.00    +0.001 A 
DOCKED: ATOM     17  C13         0       9.779  36.623  33.949 -0.41 +0.01    +0.010 A 
DOCKED: ENDBRANCH   3  12
DOCKED: BRANCH   8  18
DOCKED: ATOM     18  O2          0      13.905  40.534  29.737 -0.38 -0.64    -0.355 OA
DOCKED: ATOM     19  C20         0      14.080  41.957  29.732 -0.26 +0.11    +0.210 C 
DOCKED: ENDBRANCH   8  18
DOCKED: BRANCH  11  20
DOCKED: ATOM     20  O4          0       9.478  41.170  27.861 -0.66 +0.04    -0.361 OA
DOCKED: ATOM     21  H34         0       9.925  41.969  27.486 -0.35 -0.18    +0.217 HD
DOCKED: ENDBRANCH  11  20
DOCKED: TORSDOF 3
DOCKED: TER
DOCKED: ENDMDL
________________________________________________________________________________


	BEGINNING GENETIC ALGORITHM DOCKING 81 of 100
Run: 81 Seed: 1187690989 231719462 [ Run 81 of 100 GA/GALS ]
Beginning LAMARCKIAN GENETIC ALGORITHM (LGA), with a maximum of 2500000 energy evaluations.

Final-Value: -10.178


	FINAL GENETIC ALGORITHM DOCKED STATE
	_______________________________________________


Detailed state:  trans 11.132 38.361 31.117 quatxyzw -0.310584 0.219329 0.717999 -0.583018 center 5.832 0.274 0.065 ntor 3 47.5648 -15.3289 101.7117
State:	 11.132  38.361  31.117  -0.382  0.270  0.884 -108.674     47.56  -15.33  101.71

DOCKED: MODEL       81
DOCKED: USER    Run = 81
DOCKED: USER    DPF = 1UDW.dpf
DOCKED: USER  
DOCKED: USER    Estimated Free Energy of Binding    =   -8.84 kcal/mol  [=(1)+(2)+(3)-(4)]
DOCKED: USER    Estimated Inhibition Constant, Ki   =  331.07 nM (nanomolar)  [Temperature = 298.15 K]
DOCKED: USER    
DOCKED: USER    (1) Final Intermolecular Energy     =   -9.74 kcal/mol
DOCKED: USER        vdW + Hbond + desolv Energy     =   -9.01 kcal/mol
DOCKED: USER        Electrostatic Energy            =   -0.72 kcal/mol
DOCKED: USER    (2) Final Total Internal Energy     =   -0.44 kcal/mol
DOCKED: USER    (3) Torsional Free Energy           =   +0.89 kcal/mol
DOCKED: USER    (4) Unbound System's Energy  [=(2)] =   -0.44 kcal/mol
DOCKED: USER    
DOCKED: USER    
DOCKED: USER    NEWDPF move alpinetin_lig.pdbqt
DOCKED: USER    NEWDPF about 5.831900 0.274200 0.064800
DOCKED: USER    NEWDPF tran0 11.132363 38.361390 31.116548
DOCKED: USER    NEWDPF quaternion0 -0.310584 0.219329 0.717999 -0.583018
DOCKED: USER    NEWDPF axisangle0 -0.382276 0.269956 0.883735 -108.673781
DOCKED: USER    NEWDPF quat0 -0.382276 0.269956 0.883735 -108.673781
DOCKED: USER    NEWDPF dihe0 47.56 -15.33 101.71 
DOCKED: USER  keepresnum = 1 
DOCKED: USER  
DOCKED: REMARK  3 active torsions:
DOCKED: REMARK  status: ('A' for Active; 'I' for Inactive)
DOCKED: REMARK    1  A    between atoms: O2_2  and  C11_11 
DOCKED: REMARK    2  A    between atoms: O4_4  and  C16_16 
DOCKED: REMARK    3  A    between atoms: C5_5  and  C9_9 
DOCKED: USER                              x       y       z     vdW  Elec       q    Type
DOCKED: USER                           _______ _______ _______ _____ _____    ______ ____
DOCKED: ROOT
DOCKED: ATOM      1  O1          0      10.160  37.909  31.351 -0.73 -0.21    -0.340 OA
DOCKED: ATOM      2  O3          0      14.101  38.946  31.635 -1.07 -0.50    -0.292 OA
DOCKED: ATOM      3  C5          0      11.074  37.003  31.903 -0.31 +0.12    +0.169 C 
DOCKED: ATOM      4  C6          0      12.310  37.677  32.528 -0.30 +0.16    +0.121 C 
DOCKED: ATOM      5  C7          0      12.040  39.254  30.543 -0.27 +0.06    +0.077 A 
DOCKED: ATOM      6  C8          0      12.914  38.618  31.533 -0.28 +0.21    +0.167 C 
DOCKED: ATOM      7  C10         0      10.619  38.888  30.519 -0.33 +0.04    +0.089 A 
DOCKED: ATOM      8  C11         0      12.507  40.180  29.703 -0.27 +0.07    +0.087 A 
DOCKED: ATOM      9  C12         0       9.787  39.492  29.673 -0.37 +0.01    +0.074 A 
DOCKED: ATOM     10  C15         0      11.588  40.832  28.759 -0.43 -0.00    +0.074 A 
DOCKED: ATOM     11  C16         0      10.295  40.511  28.753 -0.54 -0.00    +0.071 A 
DOCKED: ENDROOT
DOCKED: BRANCH   3  12
DOCKED: ATOM     12  C9          0      10.414  36.080  32.882 -0.40 -0.02    -0.029 A 
DOCKED: ATOM     13  C14         0       9.676  36.628  34.024 -0.41 +0.01    +0.010 A 
DOCKED: ATOM     14  C18         0       9.092  35.808  34.896 -0.46 +0.00    +0.001 A 
DOCKED: ATOM     15  C19         0       9.185  34.358  34.712 -0.23 +0.00    +0.000 A 
DOCKED: ATOM     16  C17         0       9.856  33.859  33.674 -0.47 -0.00    +0.001 A 
DOCKED: ATOM     17  C13         0      10.500  34.761  32.716 -0.49 -0.00    +0.010 A 
DOCKED: ENDBRANCH   3  12
DOCKED: BRANCH   8  18
DOCKED: ATOM     18  O2          0      13.864  40.537  29.736 -0.40 -0.62    -0.355 OA
DOCKED: ATOM     19  C20         0      14.025  41.962  29.752 -0.26 +0.10    +0.210 C 
DOCKED: ENDBRANCH   8  18
DOCKED: BRANCH  11  20
DOCKED: ATOM     20  O4          0       9.431  41.137  27.862 -0.63 +0.03    -0.361 OA
DOCKED: ATOM     21  H34         0       9.868  41.947  27.496 -0.35 -0.16    +0.217 HD
DOCKED: ENDBRANCH  11  20
DOCKED: TORSDOF 3
DOCKED: TER
DOCKED: ENDMDL
________________________________________________________________________________


	BEGINNING GENETIC ALGORITHM DOCKING 82 of 100
Run: 82 Seed: 479042761 1275416157 [ Run 82 of 100 GA/GALS ]
Beginning LAMARCKIAN GENETIC ALGORITHM (LGA), with a maximum of 2500000 energy evaluations.

Final-Value: -10.166


	FINAL GENETIC ALGORITHM DOCKED STATE
	_______________________________________________


Detailed state:  trans 11.077 38.448 30.983 quatxyzw 0.317837 -0.211083 -0.740970 0.552618 center 5.832 0.274 0.065 ntor 3 53.0800 -18.6532 90.6790
State:	 11.077  38.448  30.983   0.381 -0.253 -0.889 112.906     53.08  -18.65   90.68

DOCKED: MODEL       82
DOCKED: USER    Run = 82
DOCKED: USER    DPF = 1UDW.dpf
DOCKED: USER  
DOCKED: USER    Estimated Free Energy of Binding    =   -8.83 kcal/mol  [=(1)+(2)+(3)-(4)]
DOCKED: USER    Estimated Inhibition Constant, Ki   =  339.28 nM (nanomolar)  [Temperature = 298.15 K]
DOCKED: USER    
DOCKED: USER    (1) Final Intermolecular Energy     =   -9.72 kcal/mol
DOCKED: USER        vdW + Hbond + desolv Energy     =   -9.01 kcal/mol
DOCKED: USER        Electrostatic Energy            =   -0.71 kcal/mol
DOCKED: USER    (2) Final Total Internal Energy     =   -0.45 kcal/mol
DOCKED: USER    (3) Torsional Free Energy           =   +0.89 kcal/mol
DOCKED: USER    (4) Unbound System's Energy  [=(2)] =   -0.45 kcal/mol
DOCKED: USER    
DOCKED: USER    
DOCKED: USER    NEWDPF move alpinetin_lig.pdbqt
DOCKED: USER    NEWDPF about 5.831900 0.274200 0.064800
DOCKED: USER    NEWDPF tran0 11.076697 38.447855 30.982814
DOCKED: USER    NEWDPF quaternion0 0.317837 -0.211083 -0.740970 0.552618
DOCKED: USER    NEWDPF axisangle0 0.381358 -0.253269 -0.889056 112.906356
DOCKED: USER    NEWDPF quat0 0.381358 -0.253269 -0.889056 112.906356
DOCKED: USER    NEWDPF dihe0 53.08 -18.65 90.68 
DOCKED: USER  keepresnum = 1 
DOCKED: USER  
DOCKED: REMARK  3 active torsions:
DOCKED: REMARK  status: ('A' for Active; 'I' for Inactive)
DOCKED: REMARK    1  A    between atoms: O2_2  and  C11_11 
DOCKED: REMARK    2  A    between atoms: O4_4  and  C16_16 
DOCKED: REMARK    3  A    between atoms: C5_5  and  C9_9 
DOCKED: USER                              x       y       z     vdW  Elec       q    Type
DOCKED: USER                           _______ _______ _______ _____ _____    ______ ____
DOCKED: ROOT
DOCKED: ATOM      1  O1          0      10.145  37.922  31.227 -0.75 -0.20    -0.340 OA
DOCKED: ATOM      2  O3          0      13.994  39.267  31.476 -1.00 -0.49    -0.292 OA
DOCKED: ATOM      3  C5          0      11.131  37.093  31.777 -0.31 +0.12    +0.169 C 
DOCKED: ATOM      4  C6          0      12.315  37.867  32.389 -0.33 +0.15    +0.121 C 
DOCKED: ATOM      5  C7          0      11.907  39.406  30.397 -0.28 +0.05    +0.077 A 
DOCKED: ATOM      6  C8          0      12.835  38.846  31.384 -0.28 +0.20    +0.167 C 
DOCKED: ATOM      7  C10         0      10.519  38.929  30.386 -0.35 +0.04    +0.089 A 
DOCKED: ATOM      8  C11         0      12.294  40.361  29.549 -0.30 +0.05    +0.087 A 
DOCKED: ATOM      9  C12         0       9.636  39.461  29.544 -0.37 +0.02    +0.074 A 
DOCKED: ATOM     10  C15         0      11.319  40.933  28.609 -0.45 -0.02    +0.074 A 
DOCKED: ATOM     11  C16         0      10.055  40.511  28.614 -0.57 -0.00    +0.071 A 
DOCKED: ENDROOT
DOCKED: BRANCH   3  12
DOCKED: ATOM     12  C9          0      10.553  36.127  32.766 -0.39 -0.02    -0.029 A 
DOCKED: ATOM     13  C14         0       9.996  36.617  34.030 -0.40 +0.01    +0.010 A 
DOCKED: ATOM     14  C18         0       9.484  35.758  34.910 -0.44 +0.00    +0.001 A 
DOCKED: ATOM     15  C19         0       9.478  34.324  34.613 -0.42 +0.00    +0.000 A 
DOCKED: ATOM     16  C17         0       9.984  33.878  33.464 -0.44 -0.00    +0.001 A 
DOCKED: ATOM     17  C13         0      10.548  34.823  32.497 -0.48 -0.00    +0.010 A 
DOCKED: ENDBRANCH   3  12
DOCKED: BRANCH   8  18
DOCKED: ATOM     18  O2          0      13.618  40.824  29.570 -0.37 -0.49    -0.355 OA
DOCKED: ATOM     19  C20         0      13.667  42.251  29.706 -0.25 +0.00    +0.210 C 
DOCKED: ENDBRANCH   8  18
DOCKED: BRANCH  11  20
DOCKED: ATOM     20  O4          0       9.139  41.062  27.727 -0.49 -0.01    -0.361 OA
DOCKED: ATOM     21  H34         0       9.484  41.929  27.395 -0.34 -0.11    +0.217 HD
DOCKED: ENDBRANCH  11  20
DOCKED: TORSDOF 3
DOCKED: TER
DOCKED: ENDMDL
________________________________________________________________________________


	BEGINNING GENETIC ALGORITHM DOCKING 83 of 100
Run: 83 Seed: 913196428 447227210 [ Run 83 of 100 GA/GALS ]
Beginning LAMARCKIAN GENETIC ALGORITHM (LGA), with a maximum of 2500000 energy evaluations.

Final-Value: -10.114


	FINAL GENETIC ALGORITHM DOCKED STATE
	_______________________________________________


Detailed state:  trans 11.266 38.517 30.993 quatxyzw -0.298292 0.205421 0.732265 -0.576725 center 5.832 0.274 0.065 ntor 3 46.5438 -13.1071 106.3544
State:	 11.266  38.517  30.993  -0.365  0.251  0.896 -109.559     46.54  -13.11  106.35

DOCKED: MODEL       83
DOCKED: USER    Run = 83
DOCKED: USER    DPF = 1UDW.dpf
DOCKED: USER  
DOCKED: USER    Estimated Free Energy of Binding    =   -8.78 kcal/mol  [=(1)+(2)+(3)-(4)]
DOCKED: USER    Estimated Inhibition Constant, Ki   =  369.02 nM (nanomolar)  [Temperature = 298.15 K]
DOCKED: USER    
DOCKED: USER    (1) Final Intermolecular Energy     =   -9.67 kcal/mol
DOCKED: USER        vdW + Hbond + desolv Energy     =   -8.94 kcal/mol
DOCKED: USER        Electrostatic Energy            =   -0.74 kcal/mol
DOCKED: USER    (2) Final Total Internal Energy     =   -0.44 kcal/mol
DOCKED: USER    (3) Torsional Free Energy           =   +0.89 kcal/mol
DOCKED: USER    (4) Unbound System's Energy  [=(2)] =   -0.44 kcal/mol
DOCKED: USER    
DOCKED: USER    
DOCKED: USER    NEWDPF move alpinetin_lig.pdbqt
DOCKED: USER    NEWDPF about 5.831900 0.274200 0.064800
DOCKED: USER    NEWDPF tran0 11.266460 38.516752 30.992674
DOCKED: USER    NEWDPF quaternion0 -0.298292 0.205421 0.732265 -0.576725
DOCKED: USER    NEWDPF axisangle0 -0.365135 0.251452 0.896353 -109.558990
DOCKED: USER    NEWDPF quat0 -0.365135 0.251452 0.896353 -109.558990
DOCKED: USER    NEWDPF dihe0 46.54 -13.11 106.35 
DOCKED: USER  keepresnum = 1 
DOCKED: USER  
DOCKED: REMARK  3 active torsions:
DOCKED: REMARK  status: ('A' for Active; 'I' for Inactive)
DOCKED: REMARK    1  A    between atoms: O2_2  and  C11_11 
DOCKED: REMARK    2  A    between atoms: O4_4  and  C16_16 
DOCKED: REMARK    3  A    between atoms: C5_5  and  C9_9 
DOCKED: USER                              x       y       z     vdW  Elec       q    Type
DOCKED: USER                           _______ _______ _______ _____ _____    ______ ____
DOCKED: ROOT
DOCKED: ATOM      1  O1          0      10.311  38.028  31.222 -0.61 -0.20    -0.340 OA
DOCKED: ATOM      2  O3          0      14.224  39.169  31.496 -1.12 -0.51    -0.292 OA
DOCKED: ATOM      3  C5          0      11.258  37.129  31.729 -0.31 +0.12    +0.169 C 
DOCKED: ATOM      4  C6          0      12.483  37.816  32.363 -0.33 +0.16    +0.121 C 
DOCKED: ATOM      5  C7          0      12.140  39.456  30.441 -0.27 +0.06    +0.077 A 
DOCKED: ATOM      6  C8          0      13.045  38.810  31.396 -0.27 +0.21    +0.167 C 
DOCKED: ATOM      7  C10         0      10.730  39.050  30.421 -0.33 +0.04    +0.089 A 
DOCKED: ATOM      8  C11         0      12.569  40.425  29.630 -0.25 +0.06    +0.087 A 
DOCKED: ATOM      9  C12         0       9.869  39.660  29.608 -0.38 +0.01    +0.074 A 
DOCKED: ATOM     10  C15         0      11.619  41.084  28.722 -0.39 -0.02    +0.074 A 
DOCKED: ATOM     11  C16         0      10.335  40.725  28.720 -0.54 -0.01    +0.071 A 
DOCKED: ENDROOT
DOCKED: BRANCH   3  12
DOCKED: ATOM     12  C9          0      10.638  36.153  32.682 -0.39 -0.02    -0.029 A 
DOCKED: ATOM     13  C14         0       9.815  36.635  33.795 -0.40 +0.01    +0.010 A 
DOCKED: ATOM     14  C18         0       9.266  35.767  34.643 -0.46 +0.00    +0.001 A 
DOCKED: ATOM     15  C19         0       9.484  34.330  34.462 -0.43 +0.00    +0.000 A 
DOCKED: ATOM     16  C17         0      10.232  33.891  33.451 -0.39 -0.00    +0.001 A 
DOCKED: ATOM     17  C13         0      10.837  34.846  32.518 -0.46 +0.00    +0.010 A 
DOCKED: ENDBRANCH   3  12
DOCKED: BRANCH   8  18
DOCKED: ATOM     18  O2          0      13.916  40.820  29.659 -0.28 -0.56    -0.355 OA
DOCKED: ATOM     19  C20         0      14.036  42.249  29.702 -0.28 +0.05    +0.210 C 
DOCKED: ENDBRANCH   8  18
DOCKED: BRANCH  11  20
DOCKED: ATOM     20  O4          0       9.443  41.358  27.864 -0.70 +0.07    -0.361 OA
DOCKED: ATOM     21  H34         0       9.864  42.175  27.495 -0.36 -0.21    +0.217 HD
DOCKED: ENDBRANCH  11  20
DOCKED: TORSDOF 3
DOCKED: TER
DOCKED: ENDMDL
________________________________________________________________________________


	BEGINNING GENETIC ALGORITHM DOCKING 84 of 100
Run: 84 Seed: 418914022 177851964 [ Run 84 of 100 GA/GALS ]
Beginning LAMARCKIAN GENETIC ALGORITHM (LGA), with a maximum of 2500000 energy evaluations.

Final-Value: -10.108


	FINAL GENETIC ALGORITHM DOCKED STATE
	_______________________________________________


Detailed state:  trans 11.258 38.505 31.024 quatxyzw 0.305329 -0.199908 -0.733758 0.573071 center 5.832 0.274 0.065 ntor 3 42.5605 -19.4151 83.7316
State:	 11.258  38.505  31.024   0.373 -0.244 -0.895 110.071     42.56  -19.42   83.73

DOCKED: MODEL       84
DOCKED: USER    Run = 84
DOCKED: USER    DPF = 1UDW.dpf
DOCKED: USER  
DOCKED: USER    Estimated Free Energy of Binding    =   -8.77 kcal/mol  [=(1)+(2)+(3)-(4)]
DOCKED: USER    Estimated Inhibition Constant, Ki   =  370.63 nM (nanomolar)  [Temperature = 298.15 K]
DOCKED: USER    
DOCKED: USER    (1) Final Intermolecular Energy     =   -9.67 kcal/mol
DOCKED: USER        vdW + Hbond + desolv Energy     =   -8.95 kcal/mol
DOCKED: USER        Electrostatic Energy            =   -0.71 kcal/mol
DOCKED: USER    (2) Final Total Internal Energy     =   -0.44 kcal/mol
DOCKED: USER    (3) Torsional Free Energy           =   +0.89 kcal/mol
DOCKED: USER    (4) Unbound System's Energy  [=(2)] =   -0.44 kcal/mol
DOCKED: USER    
DOCKED: USER    
DOCKED: USER    NEWDPF move alpinetin_lig.pdbqt
DOCKED: USER    NEWDPF about 5.831900 0.274200 0.064800
DOCKED: USER    NEWDPF tran0 11.258309 38.505297 31.024212
DOCKED: USER    NEWDPF quaternion0 0.305329 -0.199908 -0.733758 0.573071
DOCKED: USER    NEWDPF axisangle0 0.372577 -0.243938 -0.895366 110.070645
DOCKED: USER    NEWDPF quat0 0.372577 -0.243938 -0.895366 110.070645
DOCKED: USER    NEWDPF dihe0 42.56 -19.42 83.73 
DOCKED: USER  keepresnum = 1 
DOCKED: USER  
DOCKED: REMARK  3 active torsions:
DOCKED: REMARK  status: ('A' for Active; 'I' for Inactive)
DOCKED: REMARK    1  A    between atoms: O2_2  and  C11_11 
DOCKED: REMARK    2  A    between atoms: O4_4  and  C16_16 
DOCKED: REMARK    3  A    between atoms: C5_5  and  C9_9 
DOCKED: USER                              x       y       z     vdW  Elec       q    Type
DOCKED: USER                           _______ _______ _______ _____ _____    ______ ____
DOCKED: ROOT
DOCKED: ATOM      1  O1          0      10.306  38.004  31.241 -0.62 -0.20    -0.340 OA
DOCKED: ATOM      2  O3          0      14.199  39.197  31.568 -1.09 -0.51    -0.292 OA
DOCKED: ATOM      3  C5          0      11.258  37.119  31.763 -0.31 +0.12    +0.169 C 
DOCKED: ATOM      4  C6          0      12.464  37.823  32.413 -0.31 +0.16    +0.121 C 
DOCKED: ATOM      5  C7          0      12.127  39.455  30.483 -0.26 +0.06    +0.077 A 
DOCKED: ATOM      6  C8          0      13.027  38.823  31.452 -0.26 +0.21    +0.167 C 
DOCKED: ATOM      7  C10         0      10.723  39.030  30.444 -0.33 +0.04    +0.089 A 
DOCKED: ATOM      8  C11         0      12.555  40.429  29.677 -0.26 +0.06    +0.087 A 
DOCKED: ATOM      9  C12         0       9.866  39.627  29.618 -0.38 +0.01    +0.074 A 
DOCKED: ATOM     10  C15         0      11.609  41.073  28.755 -0.40 -0.02    +0.074 A 
DOCKED: ATOM     11  C16         0      10.331  40.698  28.735 -0.54 -0.01    +0.071 A 
DOCKED: ENDROOT
DOCKED: BRANCH   3  12
DOCKED: ATOM     12  C9          0      10.637  36.136  32.709 -0.39 -0.02    -0.029 A 
DOCKED: ATOM     13  C14         0      10.226  36.565  34.048 -0.40 +0.01    +0.010 A 
DOCKED: ATOM     14  C18         0       9.677  35.690  34.889 -0.43 +0.00    +0.001 A 
DOCKED: ATOM     15  C19         0       9.482  34.299  34.474 -0.42 +0.00    +0.000 A 
DOCKED: ATOM     16  C17         0       9.855  33.909  33.256 -0.41 -0.00    +0.001 A 
DOCKED: ATOM     17  C13         0      10.461  34.870  32.332 -0.48 -0.00    +0.010 A 
DOCKED: ENDBRANCH   3  12
DOCKED: BRANCH   8  18
DOCKED: ATOM     18  O2          0      13.895  40.841  29.725 -0.37 -0.52    -0.355 OA
DOCKED: ATOM     19  C20         0      14.000  42.271  29.674 -0.28 +0.04    +0.210 C 
DOCKED: ENDBRANCH   8  18
DOCKED: BRANCH  11  20
DOCKED: ATOM     20  O4          0       9.442  41.318  27.865 -0.69 +0.06    -0.361 OA
DOCKED: ATOM     21  H34         0       9.815  42.189  27.580 -0.32 -0.21    +0.217 HD
DOCKED: ENDBRANCH  11  20
DOCKED: TORSDOF 3
DOCKED: TER
DOCKED: ENDMDL
________________________________________________________________________________


	BEGINNING GENETIC ALGORITHM DOCKING 85 of 100
Run: 85 Seed: 1992487883 1666655288 [ Run 85 of 100 GA/GALS ]
Beginning LAMARCKIAN GENETIC ALGORITHM (LGA), with a maximum of 2500000 energy evaluations.

Final-Value: -10.175


	FINAL GENETIC ALGORITHM DOCKED STATE
	_______________________________________________


Detailed state:  trans 11.069 38.426 30.995 quatxyzw 0.321892 -0.210217 -0.742037 0.549159 center 5.832 0.274 0.065 ntor 3 53.5338 -15.1199 82.7263
State:	 11.069  38.426  30.995   0.385 -0.252 -0.888 113.381     53.53  -15.12   82.73

DOCKED: MODEL       85
DOCKED: USER    Run = 85
DOCKED: USER    DPF = 1UDW.dpf
DOCKED: USER  
DOCKED: USER    Estimated Free Energy of Binding    =   -8.84 kcal/mol  [=(1)+(2)+(3)-(4)]
DOCKED: USER    Estimated Inhibition Constant, Ki   =  334.07 nM (nanomolar)  [Temperature = 298.15 K]
DOCKED: USER    
DOCKED: USER    (1) Final Intermolecular Energy     =   -9.73 kcal/mol
DOCKED: USER        vdW + Hbond + desolv Energy     =   -9.03 kcal/mol
DOCKED: USER        Electrostatic Energy            =   -0.70 kcal/mol
DOCKED: USER    (2) Final Total Internal Energy     =   -0.45 kcal/mol
DOCKED: USER    (3) Torsional Free Energy           =   +0.89 kcal/mol
DOCKED: USER    (4) Unbound System's Energy  [=(2)] =   -0.45 kcal/mol
DOCKED: USER    
DOCKED: USER    
DOCKED: USER    NEWDPF move alpinetin_lig.pdbqt
DOCKED: USER    NEWDPF about 5.831900 0.274200 0.064800
DOCKED: USER    NEWDPF tran0 11.068699 38.426453 30.995121
DOCKED: USER    NEWDPF quaternion0 0.321892 -0.210217 -0.742037 0.549159
DOCKED: USER    NEWDPF axisangle0 0.385168 -0.251541 -0.887903 113.381317
DOCKED: USER    NEWDPF quat0 0.385168 -0.251541 -0.887903 113.381317
DOCKED: USER    NEWDPF dihe0 53.53 -15.12 82.73 
DOCKED: USER  keepresnum = 1 
DOCKED: USER  
DOCKED: REMARK  3 active torsions:
DOCKED: REMARK  status: ('A' for Active; 'I' for Inactive)
DOCKED: REMARK    1  A    between atoms: O2_2  and  C11_11 
DOCKED: REMARK    2  A    between atoms: O4_4  and  C16_16 
DOCKED: REMARK    3  A    between atoms: C5_5  and  C9_9 
DOCKED: USER                              x       y       z     vdW  Elec       q    Type
DOCKED: USER                           _______ _______ _______ _____ _____    ______ ____
DOCKED: ROOT
DOCKED: ATOM      1  O1          0      10.140  37.893  31.237 -0.77 -0.20    -0.340 OA
DOCKED: ATOM      2  O3          0      13.976  39.273  31.498 -0.98 -0.49    -0.292 OA
DOCKED: ATOM      3  C5          0      11.131  37.076  31.796 -0.31 +0.12    +0.169 C 
DOCKED: ATOM      4  C6          0      12.305  37.863  32.410 -0.32 +0.16    +0.121 C 
DOCKED: ATOM      5  C7          0      11.893  39.389  30.409 -0.28 +0.05    +0.077 A 
DOCKED: ATOM      6  C8          0      12.822  38.842  31.403 -0.28 +0.20    +0.167 C 
DOCKED: ATOM      7  C10         0      10.510  38.900  30.393 -0.35 +0.04    +0.089 A 
DOCKED: ATOM      8  C11         0      12.276  40.343  29.558 -0.30 +0.05    +0.087 A 
DOCKED: ATOM      9  C12         0       9.626  39.420  29.544 -0.39 +0.02    +0.074 A 
DOCKED: ATOM     10  C15         0      11.301  40.902  28.610 -0.45 -0.01    +0.074 A 
DOCKED: ATOM     11  C16         0      10.041  40.469  28.612 -0.57 +0.00    +0.071 A 
DOCKED: ENDROOT
DOCKED: BRANCH   3  12
DOCKED: ATOM     12  C9          0      10.556  36.110  32.787 -0.40 -0.02    -0.029 A 
DOCKED: ATOM     13  C14         0      10.149  36.577  34.115 -0.40 +0.01    +0.010 A 
DOCKED: ATOM     14  C18         0       9.640  35.718  34.997 -0.43 +0.00    +0.001 A 
DOCKED: ATOM     15  C19         0       9.487  34.306  34.638 -0.43 +0.00    +0.000 A 
DOCKED: ATOM     16  C17         0       9.858  33.881  33.430 -0.45 -0.00    +0.001 A 
DOCKED: ATOM     17  C13         0      10.418  34.826  32.461 -0.49 -0.00    +0.010 A 
DOCKED: ENDBRANCH   3  12
DOCKED: BRANCH   8  18
DOCKED: ATOM     18  O2          0      13.597  40.817  29.583 -0.39 -0.48    -0.355 OA
DOCKED: ATOM     19  C20         0      13.633  42.244  29.722 -0.25 -0.00    +0.210 C 
DOCKED: ENDBRANCH   8  18
DOCKED: BRANCH  11  20
DOCKED: ATOM     20  O4          0       9.124  41.008  27.717 -0.49 -0.02    -0.361 OA
DOCKED: ATOM     21  H34         0       9.489  41.847  27.339 -0.32 -0.10    +0.217 HD
DOCKED: ENDBRANCH  11  20
DOCKED: TORSDOF 3
DOCKED: TER
DOCKED: ENDMDL
________________________________________________________________________________


	BEGINNING GENETIC ALGORITHM DOCKING 86 of 100
Run: 86 Seed: 2048263154 281311572 [ Run 86 of 100 GA/GALS ]
Beginning LAMARCKIAN GENETIC ALGORITHM (LGA), with a maximum of 2500000 energy evaluations.

Final-Value: -10.124


	FINAL GENETIC ALGORITHM DOCKED STATE
	_______________________________________________


Detailed state:  trans 11.111 38.383 31.150 quatxyzw -0.313666 0.225439 0.713768 -0.584231 center 5.832 0.274 0.065 ntor 3 49.5205 -17.4634 -78.2434
State:	 11.111  38.383  31.150  -0.386  0.278  0.879 -108.503     49.52  -17.46  -78.24

DOCKED: MODEL       86
DOCKED: USER    Run = 86
DOCKED: USER    DPF = 1UDW.dpf
DOCKED: USER  
DOCKED: USER    Estimated Free Energy of Binding    =   -8.79 kcal/mol  [=(1)+(2)+(3)-(4)]
DOCKED: USER    Estimated Inhibition Constant, Ki   =  360.38 nM (nanomolar)  [Temperature = 298.15 K]
DOCKED: USER    
DOCKED: USER    (1) Final Intermolecular Energy     =   -9.69 kcal/mol
DOCKED: USER        vdW + Hbond + desolv Energy     =   -8.96 kcal/mol
DOCKED: USER        Electrostatic Energy            =   -0.73 kcal/mol
DOCKED: USER    (2) Final Total Internal Energy     =   -0.44 kcal/mol
DOCKED: USER    (3) Torsional Free Energy           =   +0.89 kcal/mol
DOCKED: USER    (4) Unbound System's Energy  [=(2)] =   -0.44 kcal/mol
DOCKED: USER    
DOCKED: USER    
DOCKED: USER    NEWDPF move alpinetin_lig.pdbqt
DOCKED: USER    NEWDPF about 5.831900 0.274200 0.064800
DOCKED: USER    NEWDPF tran0 11.111052 38.383066 31.149786
DOCKED: USER    NEWDPF quaternion0 -0.313666 0.225439 0.713768 -0.584231
DOCKED: USER    NEWDPF axisangle0 -0.386485 0.277775 0.879472 -108.502653
DOCKED: USER    NEWDPF quat0 -0.386485 0.277775 0.879472 -108.502653
DOCKED: USER    NEWDPF dihe0 49.52 -17.46 -78.24 
DOCKED: USER  keepresnum = 1 
DOCKED: USER  
DOCKED: REMARK  3 active torsions:
DOCKED: REMARK  status: ('A' for Active; 'I' for Inactive)
DOCKED: REMARK    1  A    between atoms: O2_2  and  C11_11 
DOCKED: REMARK    2  A    between atoms: O4_4  and  C16_16 
DOCKED: REMARK    3  A    between atoms: C5_5  and  C9_9 
DOCKED: USER                              x       y       z     vdW  Elec       q    Type
DOCKED: USER                           _______ _______ _______ _____ _____    ______ ____
DOCKED: ROOT
DOCKED: ATOM      1  O1          0      10.135  37.943  31.390 -0.72 -0.21    -0.340 OA
DOCKED: ATOM      2  O3          0      14.085  38.948  31.662 -1.04 -0.51    -0.292 OA
DOCKED: ATOM      3  C5          0      11.040  37.036  31.954 -0.31 +0.12    +0.169 C 
DOCKED: ATOM      4  C6          0      12.282  37.707  32.571 -0.29 +0.16    +0.121 C 
DOCKED: ATOM      5  C7          0      12.027  39.260  30.565 -0.27 +0.06    +0.077 A 
DOCKED: ATOM      6  C8          0      12.894  38.629  31.564 -0.28 +0.21    +0.167 C 
DOCKED: ATOM      7  C10         0      10.603  38.906  30.545 -0.33 +0.04    +0.089 A 
DOCKED: ATOM      8  C11         0      12.503  40.170  29.713 -0.27 +0.07    +0.087 A 
DOCKED: ATOM      9  C12         0       9.776  39.506  29.690 -0.35 +0.01    +0.074 A 
DOCKED: ATOM     10  C15         0      11.590  40.817  28.759 -0.43 -0.00    +0.074 A 
DOCKED: ATOM     11  C16         0      10.294  40.508  28.757 -0.54 -0.00    +0.071 A 
DOCKED: ENDROOT
DOCKED: BRANCH   3  12
DOCKED: ATOM     12  C9          0      10.371  36.132  32.946 -0.39 -0.02    -0.029 A 
DOCKED: ATOM     13  C14         0      10.450  34.678  32.783 -0.49 -0.00    +0.010 A 
DOCKED: ATOM     14  C18         0       9.854  33.875  33.663 -0.48 -0.00    +0.001 A 
DOCKED: ATOM     15  C19         0       9.120  34.447  34.794 -0.27 +0.00    +0.000 A 
DOCKED: ATOM     16  C17         0       9.048  35.769  34.942 -0.46 +0.00    +0.001 A 
DOCKED: ATOM     17  C13         0       9.703  36.652  33.974 -0.41 +0.01    +0.010 A 
DOCKED: ENDBRANCH   3  12
DOCKED: BRANCH   8  18
DOCKED: ATOM     18  O2          0      13.863  40.515  29.742 -0.41 -0.63    -0.355 OA
DOCKED: ATOM     19  C20         0      14.036  41.938  29.784 -0.26 +0.10    +0.210 C 
DOCKED: ENDBRANCH   8  18
DOCKED: BRANCH  11  20
DOCKED: ATOM     20  O4          0       9.437  41.130  27.857 -0.63 +0.03    -0.361 OA
DOCKED: ATOM     21  H34         0       9.867  41.950  27.507 -0.34 -0.17    +0.217 HD
DOCKED: ENDBRANCH  11  20
DOCKED: TORSDOF 3
DOCKED: TER
DOCKED: ENDMDL
________________________________________________________________________________


	BEGINNING GENETIC ALGORITHM DOCKING 87 of 100
Run: 87 Seed: 1200230222 1363643926 [ Run 87 of 100 GA/GALS ]
Beginning LAMARCKIAN GENETIC ALGORITHM (LGA), with a maximum of 2500000 energy evaluations.

Final-Value: -10.146


	FINAL GENETIC ALGORITHM DOCKED STATE
	_______________________________________________


Detailed state:  trans 11.184 38.390 31.109 quatxyzw 0.303350 -0.218270 -0.717995 0.587214 center 5.832 0.274 0.065 ntor 3 46.1690 -9.9865 105.8874
State:	 11.184  38.390  31.109   0.375 -0.270 -0.887 108.081     46.17   -9.99  105.89

DOCKED: MODEL       87
DOCKED: USER    Run = 87
DOCKED: USER    DPF = 1UDW.dpf
DOCKED: USER  
DOCKED: USER    Estimated Free Energy of Binding    =   -8.81 kcal/mol  [=(1)+(2)+(3)-(4)]
DOCKED: USER    Estimated Inhibition Constant, Ki   =  349.38 nM (nanomolar)  [Temperature = 298.15 K]
DOCKED: USER    
DOCKED: USER    (1) Final Intermolecular Energy     =   -9.70 kcal/mol
DOCKED: USER        vdW + Hbond + desolv Energy     =   -8.98 kcal/mol
DOCKED: USER        Electrostatic Energy            =   -0.72 kcal/mol
DOCKED: USER    (2) Final Total Internal Energy     =   -0.44 kcal/mol
DOCKED: USER    (3) Torsional Free Energy           =   +0.89 kcal/mol
DOCKED: USER    (4) Unbound System's Energy  [=(2)] =   -0.44 kcal/mol
DOCKED: USER    
DOCKED: USER    
DOCKED: USER    NEWDPF move alpinetin_lig.pdbqt
DOCKED: USER    NEWDPF about 5.831900 0.274200 0.064800
DOCKED: USER    NEWDPF tran0 11.184378 38.389872 31.109046
DOCKED: USER    NEWDPF quaternion0 0.303350 -0.218270 -0.717995 0.587214
DOCKED: USER    NEWDPF axisangle0 0.374769 -0.269659 -0.887035 108.080862
DOCKED: USER    NEWDPF quat0 0.374769 -0.269659 -0.887035 108.080862
DOCKED: USER    NEWDPF dihe0 46.17 -9.99 105.89 
DOCKED: USER  keepresnum = 1 
DOCKED: USER  
DOCKED: REMARK  3 active torsions:
DOCKED: REMARK  status: ('A' for Active; 'I' for Inactive)
DOCKED: REMARK    1  A    between atoms: O2_2  and  C11_11 
DOCKED: REMARK    2  A    between atoms: O4_4  and  C16_16 
DOCKED: REMARK    3  A    between atoms: C5_5  and  C9_9 
DOCKED: USER                              x       y       z     vdW  Elec       q    Type
DOCKED: USER                           _______ _______ _______ _____ _____    ______ ____
DOCKED: ROOT
DOCKED: ATOM      1  O1          0      10.210  37.943  31.345 -0.71 -0.20    -0.340 OA
DOCKED: ATOM      2  O3          0      14.161  38.943  31.613 -1.11 -0.50    -0.292 OA
DOCKED: ATOM      3  C5          0      11.120  37.022  31.879 -0.31 +0.12    +0.169 C 
DOCKED: ATOM      4  C6          0      12.367  37.678  32.503 -0.30 +0.16    +0.121 C 
DOCKED: ATOM      5  C7          0      12.095  39.282  30.540 -0.27 +0.06    +0.077 A 
DOCKED: ATOM      6  C8          0      12.971  38.626  31.516 -0.28 +0.21    +0.167 C 
DOCKED: ATOM      7  C10         0      10.671  38.928  30.522 -0.33 +0.04    +0.089 A 
DOCKED: ATOM      8  C11         0      12.565  40.215  29.708 -0.25 +0.07    +0.087 A 
DOCKED: ATOM      9  C12         0       9.838  39.550  29.689 -0.37 +0.01    +0.074 A 
DOCKED: ATOM     10  C15         0      11.644  40.886  28.779 -0.41 -0.01    +0.074 A 
DOCKED: ATOM     11  C16         0      10.348  40.576  28.778 -0.53 -0.01    +0.071 A 
DOCKED: ENDROOT
DOCKED: BRANCH   3  12
DOCKED: ATOM     12  C9          0      10.459  36.093  32.851 -0.40 -0.02    -0.029 A 
DOCKED: ATOM     13  C14         0       9.658  36.633  33.954 -0.41 +0.01    +0.010 A 
DOCKED: ATOM     14  C18         0       9.073  35.807  34.819 -0.46 +0.00    +0.001 A 
DOCKED: ATOM     15  C19         0       9.229  34.358  34.668 -0.25 +0.00    +0.000 A 
DOCKED: ATOM     16  C17         0       9.957  33.867  33.666 -0.44 -0.00    +0.001 A 
DOCKED: ATOM     17  C13         0      10.602  34.775  32.715 -0.48 +0.00    +0.010 A 
DOCKED: ENDBRANCH   3  12
DOCKED: BRANCH   8  18
DOCKED: ATOM     18  O2          0      13.924  40.559  29.736 -0.38 -0.64    -0.355 OA
DOCKED: ATOM     19  C20         0      14.099  41.983  29.736 -0.27 +0.10    +0.210 C 
DOCKED: ENDBRANCH   8  18
DOCKED: BRANCH  11  20
DOCKED: ATOM     20  O4          0       9.484  41.221  27.902 -0.68 +0.05    -0.361 OA
DOCKED: ATOM     21  H34         0       9.953  41.982  27.478 -0.34 -0.18    +0.217 HD
DOCKED: ENDBRANCH  11  20
DOCKED: TORSDOF 3
DOCKED: TER
DOCKED: ENDMDL
________________________________________________________________________________


	BEGINNING GENETIC ALGORITHM DOCKING 88 of 100
Run: 88 Seed: 1003024468 937228372 [ Run 88 of 100 GA/GALS ]
Beginning LAMARCKIAN GENETIC ALGORITHM (LGA), with a maximum of 2500000 energy evaluations.

Final-Value: -10.180


	FINAL GENETIC ALGORITHM DOCKED STATE
	_______________________________________________


Detailed state:  trans 11.075 38.433 30.976 quatxyzw 0.316679 -0.210175 -0.742226 0.551944 center 5.832 0.274 0.065 ntor 3 55.0542 -16.4515 82.8737
State:	 11.075  38.433  30.976   0.380 -0.252 -0.890 112.999     55.05  -16.45   82.87

DOCKED: MODEL       88
DOCKED: USER    Run = 88
DOCKED: USER    DPF = 1UDW.dpf
DOCKED: USER  
DOCKED: USER    Estimated Free Energy of Binding    =   -8.84 kcal/mol  [=(1)+(2)+(3)-(4)]
DOCKED: USER    Estimated Inhibition Constant, Ki   =  331.71 nM (nanomolar)  [Temperature = 298.15 K]
DOCKED: USER    
DOCKED: USER    (1) Final Intermolecular Energy     =   -9.73 kcal/mol
DOCKED: USER        vdW + Hbond + desolv Energy     =   -9.03 kcal/mol
DOCKED: USER        Electrostatic Energy            =   -0.70 kcal/mol
DOCKED: USER    (2) Final Total Internal Energy     =   -0.45 kcal/mol
DOCKED: USER    (3) Torsional Free Energy           =   +0.89 kcal/mol
DOCKED: USER    (4) Unbound System's Energy  [=(2)] =   -0.45 kcal/mol
DOCKED: USER    
DOCKED: USER    
DOCKED: USER    NEWDPF move alpinetin_lig.pdbqt
DOCKED: USER    NEWDPF about 5.831900 0.274200 0.064800
DOCKED: USER    NEWDPF tran0 11.074534 38.433022 30.975998
DOCKED: USER    NEWDPF quaternion0 0.316679 -0.210175 -0.742226 0.551944
DOCKED: USER    NEWDPF axisangle0 0.379765 -0.252044 -0.890085 112.999048
DOCKED: USER    NEWDPF quat0 0.379765 -0.252044 -0.890085 112.999048
DOCKED: USER    NEWDPF dihe0 55.05 -16.45 82.87 
DOCKED: USER  keepresnum = 1 
DOCKED: USER  
DOCKED: REMARK  3 active torsions:
DOCKED: REMARK  status: ('A' for Active; 'I' for Inactive)
DOCKED: REMARK    1  A    between atoms: O2_2  and  C11_11 
DOCKED: REMARK    2  A    between atoms: O4_4  and  C16_16 
DOCKED: REMARK    3  A    between atoms: C5_5  and  C9_9 
DOCKED: USER                              x       y       z     vdW  Elec       q    Type
DOCKED: USER                           _______ _______ _______ _____ _____    ______ ____
DOCKED: ROOT
DOCKED: ATOM      1  O1          0      10.144  37.904  31.220 -0.76 -0.20    -0.340 OA
DOCKED: ATOM      2  O3          0      13.990  39.258  31.466 -1.00 -0.49    -0.292 OA
DOCKED: ATOM      3  C5          0      11.134  37.076  31.766 -0.31 +0.12    +0.169 C 
DOCKED: ATOM      4  C6          0      12.317  37.851  32.378 -0.33 +0.15    +0.121 C 
DOCKED: ATOM      5  C7          0      11.901  39.395  30.392 -0.28 +0.05    +0.077 A 
DOCKED: ATOM      6  C8          0      12.833  38.835  31.375 -0.28 +0.20    +0.167 C 
DOCKED: ATOM      7  C10         0      10.515  38.915  30.382 -0.35 +0.04    +0.089 A 
DOCKED: ATOM      8  C11         0      12.284  40.353  29.545 -0.30 +0.05    +0.087 A 
DOCKED: ATOM      9  C12         0       9.628  39.446  29.542 -0.38 +0.02    +0.074 A 
DOCKED: ATOM     10  C15         0      11.306  40.925  28.609 -0.45 -0.01    +0.074 A 
DOCKED: ATOM     11  C16         0      10.043  40.500  28.615 -0.57 -0.00    +0.071 A 
DOCKED: ENDROOT
DOCKED: BRANCH   3  12
DOCKED: ATOM     12  C9          0      10.560  36.106  32.754 -0.40 -0.02    -0.029 A 
DOCKED: ATOM     13  C14         0      10.161  36.566  34.087 -0.40 +0.01    +0.010 A 
DOCKED: ATOM     14  C18         0       9.653  35.703  34.965 -0.43 +0.00    +0.001 A 
DOCKED: ATOM     15  C19         0       9.492  34.295  34.598 -0.43 +0.00    +0.000 A 
DOCKED: ATOM     16  C17         0       9.855  33.876  33.386 -0.43 -0.00    +0.001 A 
DOCKED: ATOM     17  C13         0      10.414  34.825  32.420 -0.49 -0.00    +0.010 A 
DOCKED: ENDBRANCH   3  12
DOCKED: BRANCH   8  18
DOCKED: ATOM     18  O2          0      13.608  40.819  29.565 -0.38 -0.49    -0.355 OA
DOCKED: ATOM     19  C20         0      13.655  42.241  29.751 -0.26 +0.00    +0.210 C 
DOCKED: ENDBRANCH   8  18
DOCKED: BRANCH  11  20
DOCKED: ATOM     20  O4          0       9.124  41.052  27.731 -0.49 -0.02    -0.361 OA
DOCKED: ATOM     21  H34         0       9.482  41.902  27.374 -0.33 -0.11    +0.217 HD
DOCKED: ENDBRANCH  11  20
DOCKED: TORSDOF 3
DOCKED: TER
DOCKED: ENDMDL
________________________________________________________________________________


	BEGINNING GENETIC ALGORITHM DOCKING 89 of 100
Run: 89 Seed: 1838198659 1848500261 [ Run 89 of 100 GA/GALS ]
Beginning LAMARCKIAN GENETIC ALGORITHM (LGA), with a maximum of 2500000 energy evaluations.

Final-Value: -10.161


	FINAL GENETIC ALGORITHM DOCKED STATE
	_______________________________________________


Detailed state:  trans 11.214 38.403 31.059 quatxyzw -0.310616 0.202062 0.735270 -0.567509 center 5.832 0.274 0.065 ntor 3 44.8053 -9.4085 99.5967
State:	 11.214  38.403  31.059  -0.377  0.245  0.893 -110.847     44.81   -9.41   99.60

DOCKED: MODEL       89
DOCKED: USER    Run = 89
DOCKED: USER    DPF = 1UDW.dpf
DOCKED: USER  
DOCKED: USER    Estimated Free Energy of Binding    =   -8.82 kcal/mol  [=(1)+(2)+(3)-(4)]
DOCKED: USER    Estimated Inhibition Constant, Ki   =  339.89 nM (nanomolar)  [Temperature = 298.15 K]
DOCKED: USER    
DOCKED: USER    (1) Final Intermolecular Energy     =   -9.72 kcal/mol
DOCKED: USER        vdW + Hbond + desolv Energy     =   -9.03 kcal/mol
DOCKED: USER        Electrostatic Energy            =   -0.69 kcal/mol
DOCKED: USER    (2) Final Total Internal Energy     =   -0.44 kcal/mol
DOCKED: USER    (3) Torsional Free Energy           =   +0.89 kcal/mol
DOCKED: USER    (4) Unbound System's Energy  [=(2)] =   -0.44 kcal/mol
DOCKED: USER    
DOCKED: USER    
DOCKED: USER    NEWDPF move alpinetin_lig.pdbqt
DOCKED: USER    NEWDPF about 5.831900 0.274200 0.064800
DOCKED: USER    NEWDPF tran0 11.213863 38.402748 31.059033
DOCKED: USER    NEWDPF quaternion0 -0.310616 0.202062 0.735270 -0.567509
DOCKED: USER    NEWDPF axisangle0 -0.377251 0.245410 0.893004 -110.846551
DOCKED: USER    NEWDPF quat0 -0.377251 0.245410 0.893004 -110.846551
DOCKED: USER    NEWDPF dihe0 44.81 -9.41 99.60 
DOCKED: USER  keepresnum = 1 
DOCKED: USER  
DOCKED: REMARK  3 active torsions:
DOCKED: REMARK  status: ('A' for Active; 'I' for Inactive)
DOCKED: REMARK    1  A    between atoms: O2_2  and  C11_11 
DOCKED: REMARK    2  A    between atoms: O4_4  and  C16_16 
DOCKED: REMARK    3  A    between atoms: C5_5  and  C9_9 
DOCKED: USER                              x       y       z     vdW  Elec       q    Type
DOCKED: USER                           _______ _______ _______ _____ _____    ______ ____
DOCKED: ROOT
DOCKED: ATOM      1  O1          0      10.266  37.894  31.280 -0.71 -0.20    -0.340 OA
DOCKED: ATOM      2  O3          0      14.146  39.133  31.601 -1.07 -0.51    -0.292 OA
DOCKED: ATOM      3  C5          0      11.226  37.025  31.814 -0.31 +0.12    +0.169 C 
DOCKED: ATOM      4  C6          0      12.424  37.750  32.459 -0.30 +0.16    +0.121 C 
DOCKED: ATOM      5  C7          0      12.074  39.355  30.509 -0.27 +0.06    +0.077 A 
DOCKED: ATOM      6  C8          0      12.978  38.744  31.487 -0.27 +0.21    +0.167 C 
DOCKED: ATOM      7  C10         0      10.675  38.915  30.471 -0.33 +0.04    +0.089 A 
DOCKED: ATOM      8  C11         0      12.493  40.324  29.691 -0.28 +0.06    +0.087 A 
DOCKED: ATOM      9  C12         0       9.813  39.493  29.637 -0.39 +0.01    +0.074 A 
DOCKED: ATOM     10  C15         0      11.542  40.947  28.759 -0.42 -0.01    +0.074 A 
DOCKED: ATOM     11  C16         0      10.268  40.558  28.742 -0.54 -0.00    +0.071 A 
DOCKED: ENDROOT
DOCKED: BRANCH   3  12
DOCKED: ATOM     12  C9          0      10.614  36.047  32.770 -0.40 -0.02    -0.029 A 
DOCKED: ATOM     13  C14         0       9.886  36.529  33.947 -0.41 +0.01    +0.010 A
[truncated: 63,290 more chars]
