# Supplementary material for: In Silico Discovery of Potential Uridine-Cytidine Kinase 2 Inhibitors from the Rhizome of Alpinia mutica
Source: Molecules. 2016 Apr 8;21(4):417. doi: 10.3390/molecules21040417 (PMC6274218; doi:10.3390/molecules21040417)
Supplement: Supplementary file 1 [file molecules-21-00417-s001.zip › Supplementary/S2 files/1UDW+APN/1UDW.gpf]

npts 40 40 40                        # num.grid points in xyz
gridfld 1UDW_rep.maps.fld            # grid_data_file
spacing 0.375                        # spacing(A)
receptor_types A C H HD N OA SA      # receptor atom types
ligand_types A C HD OA               # ligand atom types
receptor 1UDW_rep.pdbqt              # macromolecule
gridcenter 11.359 38.57 33.111       # xyz-coordinates or auto
smooth 0.5                           # store minimum energy w/in rad(A)
map 1UDW_rep.A.map                   # atom-specific affinity map
map 1UDW_rep.C.map                   # atom-specific affinity map
map 1UDW_rep.HD.map                  # atom-specific affinity map
map 1UDW_rep.OA.map                  # atom-specific affinity map
elecmap 1UDW_rep.e.map               # electrostatic potential map
dsolvmap 1UDW_rep.d.map              # desolvation potential map
dielectric -0.1465                   # <0, AD4 distance-dep.diel;>0, constant
