# Supplementary material for: In Silico Discovery of Potential Uridine-Cytidine Kinase 2 Inhibitors from the Rhizome of Alpinia mutica
Source: Molecules. 2016 Apr 8;21(4):417. doi: 10.3390/molecules21040417 (PMC6274218; doi:10.3390/molecules21040417)
Supplement: Supplementary file 1 [file molecules-21-00417-s001.zip › Supplementary/S2 files/1UDW+APN/1UDW_rep.C.map]

GRID_PARAMETER_FILE 1UDW.gpf
GRID_DATA_FILE 1UDW_rep.maps.fld
MACROMOLECULE 1UDW_rep.pdbqt
SPACING 0.375
NELEMENTS 40 40 40
CENTER 11.359 38.570 33.111
11952.601
35905.391
117510.297
106829.398
103001.438
101158.703
5763.037
440.655
76.880
39.399
39.951
35.733
23.329
13.630
6.629
2.447
0.436
-0.432
-0.798
-0.925
-0.897
-0.661
0.095
2.121
7.373
17.184
30.444
43.266
50.463
63.356
168.546
1329.608
17248.053
106247.313
131733.141
152303.672
120979.875
12232.907
6036.558
17670.963
46761.672
36323.773
60290.457
57959.875
67122.633
43263.762
9065.024
1106.747
181.209
113.591
201.981
292.538
240.680
121.522
43.760
13.999
4.320
1.175
-0.045
-0.587
-0.837
-0.861
-0.566
0.544
4.243
13.700
34.337
58.712
67.996
53.570
51.325
218.775
2782.940
70582.391
100906.992
102881.211
106196.617
114294.031
38770.063
13746.740
18113.111
28935.057
48548.363
40409.766
29757.098
9334.841
2713.860
847.585
221.576
156.955
509.281
1591.468
2960.526
2162.710
766.211
190.353
44.015
11.579
3.901
1.169
-0.017
-0.595
-0.751
-0.416
1.130
6.365
21.319
54.045
99.030
106.431
78.031
59.075
227.360
2753.148
78152.789
100316.711
102213.180
121849.148
200276.844
122214.945
91297.016
24682.412
27257.297
23199.297
9247.645
6416.342
2328.278
581.854
169.113
100.148
392.585
2528.948
13617.369
31597.955
21586.252
4837.683
733.321
127.464
31.733
10.691
3.961
1.052
-0.190
-0.601
-0.368
1.155
6.394
22.653
57.632
106.134
114.691
84.570
57.865
144.650
1283.350
19698.934
100349.141
103796.992
163525.438
200076.281
107658.789
102025.141
31387.836
9761.723
5175.008
1585.985
1022.913
438.099
141.713
55.540
110.904
821.628
8013.122
70380.086
100012.805
100035.906
17987.771
1821.066
292.338
80.898
27.557
9.258
2.779
0.327
-0.434
-0.378
0.759
4.855
16.445
41.658
72.464
81.852
67.683
50.339
72.972
372.335
2773.369
18205.336
55004.723
89250.008
109563.656
101370.609
100556.195
20625.818
2750.864
916.278
281.586
154.029
81.557
33.665
25.716
108.073
946.300
10415.954
96404.203
100033.828
100118.656
24000.045
2597.440
582.377
206.335
63.044
17.777
4.799
0.855
-0.270
-0.435
0.236
2.635
8.581
21.047
39.147
53.383
61.977
62.476
55.599
97.478
363.635
1241.869
3180.759
11392.133
58088.766
96621.336
34942.695
5400.092
802.691
231.157
61.550
29.052
15.967
9.205
14.229
73.841
536.104
4440.296
28703.477
78151.711
47097.418
9501.037
2274.255
1091.536
431.286
118.660
28.890
6.685
1.406
0.074
-0.201
0.050
1.127
4.212
11.056
25.179
48.284
78.601
89.745
73.027
51.912
71.954
167.160
436.139
1423.567
4175.903
5737.747
2985.319
845.827
192.009
74.021
19.000
10.145
7.645
6.228
9.021
35.718
185.752
1020.913
4106.047
8095.730
6054.227
2812.164
2186.507
1431.052
549.299
147.772
32.969
7.849
2.539
1.509
1.305
1.112
1.223
2.572
7.104
19.685
49.536
86.457
108.995
82.371
48.351
40.594
65.775
126.857
251.505
409.106
494.606
323.977
126.489
41.899
24.460
16.561
20.786
23.700
19.646
13.924
17.174
51.955
178.386
484.227
778.667
835.689
1023.649
1261.312
968.042
414.048
115.374
29.178
9.629
6.904
7.793
8.224
6.784
4.555
3.330
5.518
15.126
35.639
66.848
80.397
66.917
48.079
71.823
169.798
323.157
368.778
276.217
154.588
74.709
31.195
11.011
23.979
47.884
83.340
99.868
79.888
40.898
22.010
21.116
38.437
75.703
125.315
197.337
344.972
461.491
367.194
169.055
61.084
24.149
20.106
26.458
35.121
38.772
31.711
19.024
9.038
5.678
8.798
19.204
33.634
41.614
41.325
60.111
195.221
669.380
1637.476
1932.897
1277.736
525.347
162.473
49.094
13.317
57.005
149.895
315.228
384.043
278.125
121.959
48.328
23.650
18.120
23.119
37.535
64.029
102.181
122.242
104.639
62.952
38.121
40.369
66.577
111.473
161.053
183.471
142.225
76.373
30.258
10.716
6.308
8.658
15.020
20.991
34.366
96.608
452.382
2053.900
6634.658
11732.620
10324.347
3945.067
1040.177
314.548
67.051
134.321
337.530
778.329
1027.693
672.920
256.984
89.488
37.704
20.358
14.972
17.964
27.179
35.569
38.550
36.541
38.296
58.199
114.845
241.663
491.320
755.037
861.339
634.380
291.443
98.924
26.829
8.701
7.202
14.847
34.471
71.083
186.089
781.303
4471.985
34207.527
108132.125
103671.773
81726.750
14997.505
4788.967
494.512
281.257
510.069
1073.605
1395.384
899.098
336.110
108.677
46.097
22.640
12.735
10.704
13.566
16.470
19.868
30.270
60.607
127.655
300.580
837.289
2002.133
3210.121
3849.869
2784.623
1108.130
300.347
69.552
18.716
19.574
71.553
244.928
521.105
813.393
1887.774
11195.368
105637.492
104938.102
102779.078
117692.273
133601.375
61921.418
2015.309
648.418
612.063
823.065
946.251
602.457
248.485
86.567
39.543
19.961
9.649
6.350
6.459
9.235
18.522
47.684
117.299
250.533
626.398
2093.759
6346.348
15015.872
25967.523
20296.158
6104.632
1098.943
184.293
41.853
78.747
521.657
3135.902
10509.245
10889.499
12226.879
38228.973
127086.648
108485.703
102286.750
115351.047
156916.203
47023.609
1827.500
1189.826
771.802
600.851
428.651
260.995
114.170
50.488
25.697
13.913
7.019
4.013
3.984
8.010
23.687
75.031
192.989
382.982
822.169
3238.351
18384.482
107899.438
106318.992
103550.492
79227.289
5490.604
493.759
89.719
275.544
3398.021
60546.961
100542.813
105739.430
112260.641
107904.820
200409.844
152036.422
104705.266
101870.836
23784.699
3972.456
407.826
1300.570
826.409
464.712
216.294
102.397
51.981
30.024
19.920
13.117
8.203
6.159
6.615
12.027
36.990
124.828
279.963
404.913
767.679
3956.444
66645.633
103899.945
102816.914
101516.516
100532.094
21721.699
1058.146
147.878
614.522
13821.184
100083.117
100765.484
110435.188
200129.203
111348.664
109878.664
156939.250
87058.664
23013.813
2749.412
414.415
73.935
755.433
500.564
287.602
122.449
55.681
42.924
44.393
41.681
33.440
26.883
26.509
30.390
37.210
71.598
239.367
484.008
415.198
591.243
4014.225
98233.711
102395.086
101634.828
100676.992
100231.859
28759.037
1293.756
156.513
614.752
15268.089
100065.313
100576.336
106207.508
178127.578
111512.336
101254.641
59343.055
7149.774
1600.884
368.131
81.462
24.818
282.549
197.886
127.068
63.835
52.991
81.362
130.135
156.625
151.092
133.173
155.272
197.681
184.795
156.809
282.924
505.295
371.709
674.982
5077.082
50081.570
137397.281
116755.383
102815.383
100387.641
11444.918
779.242
106.105
316.518
4437.014
85134.164
100240.547
101720.938
78132.172
38571.980
31951.230
9736.620
1554.984
325.239
121.639
83.294
54.980
83.056
67.132
51.025
43.017
72.629
183.552
433.122
762.930
854.309
733.876
1051.208
1727.708
1396.215
552.643
227.689
200.930
268.282
1805.648
30881.918
104759.969
135182.578
200247.156
122395.258
20987.004
2285.564
273.586
49.546
94.019
652.399
4444.542
16941.426
15572.318
5237.906
3107.087
2449.222
1080.453
341.755
306.623
1186.741
1481.395
525.470
24.622
24.349
25.969
40.727
116.641
414.226
1611.518
4216.010
5453.310
3742.129
7147.175
16725.473
11384.951
2578.357
442.850
122.413
302.254
4072.050
101153.773
103316.328
105511.492
105960.297
92336.547
4190.476
515.241
86.089
21.487
26.139
94.293
316.257
671.505
709.867
427.855
314.522
262.094
161.611
202.267
3117.047
70644.883
100622.234
9567.868
9.258
12.022
22.230
63.903
228.520
939.208
4742.044
16584.467
22008.248
11979.223
29007.842
99193.508
57176.680
8847.063
1007.094
160.648
355.701
3993.928
95736.563
134962.781
152022.625
119953.297
66822.961
2837.405
266.967
45.149
21.875
28.841
45.208
67.491
87.868
86.109
65.040
52.541
43.236
48.032
332.474
17376.076
101334.805
103410.383
98521.188
6.448
11.438
43.650
199.293
898.207
3057.965
8684.026
25623.406
32504.980
16077.468
32459.945
101318.617
73562.508
22495.834
2805.498
290.508
439.487
4100.168
47407.574
200199.531
200142.875
200085.922
21692.434
1857.738
206.809
56.221
80.733
153.540
217.136
267.162
268.672
192.785
95.315
40.681
20.395
30.480
281.468
8396.269
102845.945
109357.789
41757.992
8.994
20.113
122.951
897.076
6844.794
35367.020
66466.453
36544.641
17119.748
7730.432
10006.382
30398.709
115070.602
103218.492
20030.521
658.983
705.848
5073.919
60686.211
106968.195
109359.563
104780.313
17424.891
1460.488
186.763
146.563
465.679
1146.208
1810.403
2309.177
2795.245
1792.711
649.344
168.208
53.527
33.321
120.809
1104.320
8542.232
15967.444
7961.783
13.771
36.522
293.293
3215.542
51840.684
100222.719
100852.750
102267.430
28936.818
3910.481
2231.984
11416.159
101696.195
100618.813
22583.613
852.599
2594.315
18374.379
73504.273
147164.266
111841.375
72155.125
7670.484
838.816
180.576
494.779
2611.518
8631.089
15825.830
31324.090
58522.848
28952.035
5841.053
932.960
264.233
115.994
81.733
238.629
978.266
2041.716
1783.424
15.809
45.355
408.737
5703.901
100034.805
100165.094
100772.117
103257.172
78740.461
11507.592
3503.136
2140.645
13452.758
17227.191
2279.401
1260.570
16442.984
100585.883
103500.922
112491.539
117969.148
16796.770
2232.655
352.648
208.392
1302.450
9735.570
49005.199
101980.219
126094.656
103848.164
100786.570
43562.703
4905.967
2257.130
913.123
256.684
106.797
178.865
317.537
293.176
13.101
38.409
335.087
4099.539
78150.695
100489.469
104864.445
151858.578
138477.813
102391.094
52045.152
4964.528
827.796
492.149
318.464
2366.490
57355.406
100147.258
100491.406
101192.250
101478.930
26961.803
1484.808
207.932
231.037
1752.642
15220.698
90810.250
196406.891
146891.781
106015.469
103149.563
116418.719
63029.520
52178.762
11423.317
1598.765
222.006
58.733
48.684
43.199
8.021
24.150
157.723
1291.955
11517.603
79517.406
126190.406
157462.203
107459.484
100872.898
100123.422
26102.092
1393.492
151.085
188.099
2171.705
51820.258
100100.555
100320.438
100726.398
100838.336
24166.035
1339.240
163.958
169.726
1127.183
8267.811
41616.730
120817.539
119762.023
104311.844
116791.008
186805.766
104126.156
100353.586
100046.391
9545.841
665.019
73.802
16.046
9.414
4.120
11.956
58.108
317.125
1531.987
6824.585
64468.539
104750.102
101712.305
100460.469
100105.781
57341.824
2007.857
168.779
114.757
962.519
12498.051
100238.648
101072.344
102998.633
103536.156
8296.433
911.606
143.023
90.088
377.156
1978.755
6877.993
18754.561
100353.875
103272.961
157632.641
115194.328
101751.992
100316.953
100084.945
28712.115
1276.701
108.991
15.770
5.226
2.114
6.931
30.871
140.656
715.165
4236.451
38672.898
113937.742
106883.359
101636.813
100272.313
28739.586
1379.869
132.409
68.339
295.084
1873.841
10967.258
31082.443
33445.148
16252.361
4654.233
886.609
145.435
49.877
101.615
339.017
921.599
2218.786
5978.031
12261.416
59629.242
105369.328
104404.383
101774.188
100457.305
26169.861
1209.465
120.543
21.933
7.621
1.635
5.888
30.344
185.365
1456.150
12995.601
83387.977
157377.703
146899.344
106260.031
58080.820
5360.673
535.499
91.551
122.368
424.621
1231.534
2686.869
5797.582
9603.545
9457.013
3431.148
721.318
146.135
46.986
38.077
67.606
148.797
327.844
908.176
4327.080
36601.316
200205.875
200077.031
126133.898
103300.281
7821.978
715.965
130.457
44.800
19.163
2.719
6.197
32.947
234.708
2193.737
26209.482
100697.367
103295.148
108982.469
21605.723
4709.514
1080.129
311.641
183.552
749.972
5032.738
18025.891
23298.553
24842.604
24075.693
9607.554
2360.142
546.257
189.752
106.915
54.772
29.364
39.952
139.233
1038.924
16638.498
101771.047
110465.391
131711.000
126456.891
27958.432
3483.001
1044.901
383.015
146.640
56.025
7.109
6.531
28.127
180.439
1605.546
14955.121
100169.688
100641.063
65641.727
12342.430
4486.497
2680.524
2991.001
1259.794
5000.838
95891.500
102751.477
123767.125
185274.203
104411.328
29356.266
3529.232
676.311
439.950
329.917
140.861
45.320
28.755
137.097
1735.212
42461.410
100246.094
100807.305
101987.063
105043.430
67298.070
23807.563
9886.542
2249.225
462.199
138.314
18.228
7.972
18.726
94.733
587.690
3510.267
13797.623
22819.797
18248.994
29551.715
21777.795
30723.689
96097.094
12281.639
17413.801
100362.203
102967.781
128708.094
200048.203
113903.000
35515.781
4038.801
898.743
839.663
623.777
260.993
73.385
30.742
116.819
1372.594
26087.635
100067.141
100349.898
102853.805
134942.859
131690.766
101711.320
100347.625
13934.247
1422.729
251.429
38.143
11.048
12.544
39.366
158.279
577.897
1718.959
3836.941
17811.857
63882.379
53078.199
69989.961
101082.688
23130.633
16033.737
100233.602
101481.352
109553.234
134865.938
51018.891
12100.697
2285.823
974.306
1069.661
828.547
358.892
105.188
32.767
66.773
538.733
6208.755
78149.555
100528.320
107410.609
186815.313
106859.133
100739.031
100256.859
52030.832
2720.150
352.671
64.193
15.634
10.175
19.624
47.551
130.589
375.940
1618.553
8863.214
30501.906
25322.365
12424.999
17849.111
4188.216
4325.612
75959.797
100415.242
101737.336
64987.715
8018.335
2727.043
1630.867
2235.762
2866.271
2057.767
753.450
193.784
46.403
32.264
147.143
892.823
4896.998
14217.385
23236.531
105908.055
101671.086
100594.234
100241.914
57461.113
2852.210
347.219
97.911
21.513
11.119
16.394
30.298
68.231
204.672
741.159
2351.072
5059.585
4161.066
1707.101
841.042
361.377
614.053
3735.225
12605.081
12792.459
3959.582
1425.877
2084.883
6141.361
13179.880
15995.782
9428.906
2480.363
473.720
84.121
22.343
36.831
140.030
499.976
1510.218
6078.871
45599.219
108185.523
103542.602
100858.750
15094.272
1272.362
301.115
168.066
30.714
12.979
16.976
29.121
61.980
176.024
509.466
1048.506
1269.139
879.282
413.512
175.144
87.349
98.401
261.850
543.262
591.493
479.396
1392.464
12073.064
89766.273
114240.016
118723.281
31210.641
5669.640
810.029
122.454
22.245
15.573
55.349
282.577
1940.461
15841.043
74923.320
103489.781
50004.656
13961.756
2600.076
420.631
263.139
307.203
40.750
13.216
15.348
25.927
50.450
128.296
343.029
636.043
691.625
484.601
344.593
227.435
121.610
54.179
42.962
59.564
95.354
360.065
3898.718
87198.258
102414.813
110704.680
123914.789
101720.156
7886.109
893.625
123.840
21.749
12.535
57.099
428.341
3923.976
45138.609
109762.859
110367.992
91095.656
9255.110
1058.540
199.609
186.321
361.945
44.061
10.837
10.539
16.700
31.003
68.978
163.558
285.235
370.927
447.709
569.333
465.033
239.085
85.001
33.405
26.865
60.573
433.274
6257.735
100226.438
100962.320
103304.508
105767.875
104122.984
8127.367
711.777
95.321
16.922
11.845
64.580
529.436
6060.605
83274.359
200063.359
200107.656
124081.703
10219.618
923.882
132.570
97.592
241.546
31.901
7.028
5.367
8.327
14.893
31.850
69.914
139.072
268.925
506.221
756.134
647.869
356.623
151.630
62.828
33.145
48.094
303.809
3791.302
86793.320
100232.047
100598.781
100898.383
87439.820
4402.790
399.633
55.406
10.971
10.608
63.764
643.058
11472.902
108024.867
131612.313
142418.672
113634.000
15981.484
920.327
104.594
62.312
99.883
15.916
3.355
2.047
3.379
7.449
20.570
63.860
191.699
469.204
794.185
972.319
880.939
802.040
662.733
315.861
101.604
45.129
135.498
1102.679
11400.058
86770.500
100098.422
86858.477
11494.305
1236.677
156.855
26.933
6.616
8.548
53.629
575.451
12804.078
101185.344
102967.469
103481.438
101720.297
17341.027
747.370
91.095
141.802
2452.205
8561.745
86790.555
147409.766
147037.219
44940.953
4119.793
440.950
71.827
26.133
25.719
36.092
48.433
49.188
30.407
13.225
3.572
0.252
-0.724
-0.948
-0.967
-0.869
-0.593
0.113
1.831
5.953
14.166
30.200
51.117
79.752
208.855
1475.576
18432.113
121667.938
200100.547
200222.766
196997.375
17825.973
3276.036
2939.576
4353.769
4732.189
4383.761
11238.184
25489.592
21252.256
6289.166
1115.157
192.879
61.286
65.312
82.837
74.302
50.817
31.098
16.104
6.358
1.691
-0.165
-0.771
-0.947
-0.973
-0.893
-0.584
0.265
2.271
5.559
9.325
12.817
16.576
36.911
221.503
2811.147
70754.758
101897.398
106363.750
109378.688
106095.156
23095.150
3014.435
1766.179
1822.818
6827.403
2707.883
2653.007
2505.888
1906.980
824.048
248.222
89.813
131.162
293.938
437.495
358.586
178.058
60.028
18.350
5.729
1.429
-0.089
-0.685
-0.891
-0.939
-0.839
-0.446
0.678
3.076
7.351
11.923
13.550
14.013
29.898
218.352
2979.972
78159.367
100255.953
100845.891
102843.594
108374.328
34265.359
7617.813
2401.121
1508.942
4231.258
1233.745
851.470
531.812
299.051
137.496
69.199
107.755
410.659
1269.758
2161.414
1717.683
620.886
168.931
40.096
10.487
3.011
0.545
-0.389
-0.769
-0.880
-0.802
-0.401
0.688
3.280
7.756
12.512
14.036
13.475
22.954
131.419
1276.717
19678.809
100130.023
100751.078
104872.414
121629.563
39024.160
14361.957
3239.223
976.460
1347.634
388.374
233.709
134.950
69.353
35.820
43.587
176.649
946.315
3475.115
6750.324
4827.820
1488.333
329.419
74.397
20.715
6.980
1.917
0.109
-0.574
-0.793
-0.768
-0.467
0.399
2.463
5.734
9.565
11.234
11.155
15.082
53.436
361.137
2751.181
18007.297
52416.176
46174.949
25884.496
25007.139
11624.783
2331.738
512.513
337.770
109.441
56.100
33.295
17.732
13.542
36.869
197.323
1094.583
4439.311
8019.014
5715.279
1889.136
406.505
106.826
37.531
13.662
4.131
0.779
-0.323
-0.668
-0.710
-0.529
0.011
1.276
3.496
6.155
8.484
10.316
11.828
22.796
79.353
345.430
1152.369
2456.001
3223.820
5205.791
6405.113
3269.468
923.040
216.255
93.062
31.173
15.949
9.860
6.628
7.762
25.613
126.804
616.635
2163.563
3779.790
2769.151
1022.736
328.793
136.178
56.988
21.557
6.559
1.616
0.166
-0.255
-0.365
-0.326
-0.104
0.512
1.884
4.224
7.608
11.072
12.508
14.295
24.097
60.247
143.650
265.011
480.681
859.077
988.434
633.951
235.495
67.882
33.882
15.895
15.160
15.785
13.137
10.830
17.085
56.834
211.958
579.043
895.239
755.056
409.880
222.255
139.946
66.492
25.096
8.394
3.076
1.762
1.550
1.515
1.208
0.783
0.656
1.318
3.405
6.836
10.889
13.321
14.460
21.013
50.391
120.851
227.457
277.580
252.237
193.885
119.713
52.801
18.954
25.346
43.427
74.204
88.944
68.164
39.177
24.358
28.030
57.815
118.211
176.534
171.847
147.310
131.900
102.132
52.615
23.527
10.983
7.849
8.364
10.683
11.644
9.943
6.333
3.146
1.847
2.636
5.457
9.068
12.159
17.499
46.984
190.832
720.218
1611.170
1887.966
991.404
330.814
90.915
27.124
7.956
68.146
213.706
469.602
620.939
418.305
184.393
75.743
43.482
31.786
33.056
40.666
46.414
55.415
60.235
51.654
33.699
24.718
23.879
27.726
40.328
61.218
75.455
65.347
36.656
15.367
5.356
2.734
3.462
5.808
9.845
25.706
132.956
831.151
4858.294
16444.922
19876.875
7609.509
1637.777
286.987
55.224
11.952
235.861
963.675
2973.042
4102.818
2367.570
774.506
236.418
112.371
56.819
26.690
16.558
16.843
21.201
24.234
26.428
33.132
52.269
80.129
111.506
197.988
393.194
561.926
452.932
219.948
70.291
19.324
5.541
3.027
4.425
10.721
42.340
270.028
2383.449
21797.238
101039.977
103218.797
42228.969
6634.776
960.010
172.206
33.303
640.074
3055.961
11442.274
19692.979
9605.222
2144.501
542.786
236.315
108.631
39.862
14.716
8.522
9.005
12.844
25.833
66.737
159.087
286.454
416.337
950.028
2874.169
5350.219
3850.223
1317.591
294.615
60.841
14.167
5.851
9.191
23.646
72.685
389.781
3384.357
36004.223
111349.664
170760.453
169283.875
34181.945
3970.957
616.498
106.120
1433.583
4981.909
19937.293
31719.027
15013.589
3162.781
720.044
334.876
146.102
51.546
15.512
6.145
5.559
12.326
40.034
137.615
409.647
769.906
1146.647
3543.455
18537.279
43185.684
29318.018
6516.559
990.185
153.601
32.123
17.030
41.538
126.002
271.554
549.383
2475.904
19172.811
157505.625
196633.766
128844.695
104332.156
15800.553
1810.869
231.457
4187.305
5373.363
11704.742
15265.141
8151.301
1893.115
535.075
275.727
122.903
44.192
13.759
4.764
4.476
13.616
53.126
202.302
622.801
1281.218
2050.613
8438.439
56663.672
110631.016
95552.781
17916.225
2198.697
301.761
59.389
52.233
251.785
1146.026
3191.763
3302.511
3138.322
11127.840
111327.477
111547.852
104811.242
101501.875
21881.438
1955.592
242.508
11873.987
11366.695
5960.303
3741.924
2026.471
683.898
254.569
136.115
71.463
27.715
9.716
3.644
3.984
13.320
51.544
177.998
531.692
1060.655
2240.995
12714.394
109277.320
200260.641
163599.391
46269.547
4625.570
511.405
96.715
148.049
1231.222
11366.114
54251.813
55024.570
15067.539
16399.658
53666.547
105150.688
101381.383
100450.703
8138.984
779.226
109.715
16014.647
13993.074
5219.294
1404.586
488.266
189.706
90.450
56.355
32.762
16.229
7.387
3.880
4.584
11.797
37.879
114.534
279.733
629.130
2393.365
31030.938
109157.305
119905.445
113742.813
103548.859
12011.210
836.217
129.260
283.536
3710.898
67731.516
100201.578
101389.383
62209.184
27489.063
26468.021
27078.725
28469.262
9570.833
1480.784
215.059
40.626
7333.703
6393.155
2645.978
680.585
190.439
69.757
40.105
31.135
23.159
16.130
12.214
10.425
10.086
14.056
30.025
65.564
138.110
403.741
2643.348
44137.586
103188.180
103265.469
101973.906
100726.953
15110.762
944.639
125.139
301.487
4055.862
75887.008
100164.414
100953.898
65333.309
17131.740
13125.322
5527.579
2151.145
805.355
231.472
62.626
33.937
1711.999
1506.676
821.307
288.510
97.964
47.358
40.407
44.475
44.547
40.383
43.747
47.788
42.013
29.760
30.064
47.696
116.915
650.599
5336.532
43753.832
157066.859
122567.688
103718.031
100507.633
6851.251
531.791
86.119
161.924
1570.704
15271.981
85176.078
76244.234
15186.387
4457.674
3156.579
1394.808
437.079
163.694
109.637
110.659
125.559
346.558
359.740
262.266
137.364
69.047
58.349
85.782
132.601
153.046
142.640
187.565
236.414
201.776
95.998
42.564
42.067
190.122
2206.651
46358.754
102971.063
118122.031
157445.766
80398.133
12099.419
1513.039
208.236
41.317
55.899
309.515
1574.176
4460.105
4150.811
1719.479
774.898
528.209
290.912
147.078
299.867
1316.844
1781.460
952.701
96.838
120.828
113.255
79.108
63.301
100.508
229.758
411.782
489.661
457.824
709.742
1060.643
830.323
325.226
88.431
52.288
308.526
5100.942
100690.211
101786.289
102334.359
102998.313
102321.242
4419.899
458.962
74.964
20.265
21.380
58.733
174.684
325.945
318.590
207.420
125.837
93.320
71.846
201.442
3353.722
72068.813
104939.109
13864.209
32.766
45.690
53.316
55.567
91.094
210.746
513.354
1035.085
1205.117
992.218
1624.060
2783.581
2181.243
768.810
182.350
69.605
303.550
4146.016
101642.891
104561.602
104714.398
102321.539
99630.859
3167.082
245.966
44.617
30.843
47.875
65.058
75.212
85.124
77.530
50.613
30.296
22.956
43.739
439.741
18675.742
115274.758
175958.984
150129.719
12.183
19.108
34.450
91.828
294.391
716.223
1270.560
1614.254
1646.915
1211.078
1812.370
3166.373
2781.934
1513.112
379.623
98.221
241.777
1840.656
21574.441
111049.914
115280.164
106859.383
15159.533
1209.302
154.064
76.138
172.517
353.782
462.801
365.727
250.692
158.307
77.837
30.480
16.489
43.500
473.625
11583.573
160493.938
200072.531
134382.359
5.817
13.688
56.789
300.113
1500.830
4919.439
7072.662
4461.722
1916.704
907.734
981.299
1857.033
5788.766
6516.774
1210.566
173.744
321.293
1409.641
6278.769
22955.637
34438.031
14800.402
3188.660
504.245
134.728
328.161
1494.276
4510.440
5935.047
3314.459
1622.944
756.912
294.707
94.604
36.255
43.407
301.476
3763.041
49548.641
108968.625
101686.242
5.223
18.141
113.824
823.672
6216.377
31657.488
51979.457
24126.092
4690.971
1091.473
548.875
1048.330
5087.713
6266.878
1174.510
286.868
1108.882
5689.259
15929.040
18524.414
13830.741
5512.957
1349.865
277.679
230.376
1606.395
13663.192
78330.563
101238.055
46602.836
12738.658
5514.142
1548.587
395.391
148.622
83.341
146.492
1010.943
7878.202
28453.855
25553.771
5.722
23.180
154.798
1275.257
11404.086
78188.703
100449.297
59100.492
11513.383
4975.724
1894.613
681.132
944.325
1049.862
350.311
582.484
5279.748
51954.871
100637.203
101513.172
33494.840
4339.420
713.403
176.160
464.152
5715.553
100093.211
100678.695
105292.523
128797.336
89711.180
36661.648
6919.622
1808.552
1057.356
458.479
171.339
221.130
772.960
1864.620
1717.906
5.661
21.281
132.016
960.287
8070.169
42737.355
80862.797
53222.289
101677.797
97042.344
21683.143
2784.115
389.113
138.781
141.666
1029.315
13631.535
100049.594
100141.063
100279.492
100317.477
7567.477
673.882
145.601
554.643
8033.091
100129.828
101105.469
110447.734
186798.250
147072.125
103471.219
19518.777
16307.682
13776.464
4112.503
773.491
156.621
103.051
155.152
143.889
5.085
17.251
78.366
415.839
2300.432
8970.718
25148.871
106525.945
101694.414
100366.430
100075.055
12464.852
830.801
102.866
109.013
951.210
12453.894
100028.320
100068.211
100119.953
100129.609
6836.696
582.770
119.139
395.490
4455.960
70490.258
100885.391
108032.773
157402.906
120215.656
70580.484
67022.961
101143.688
100157.828
38437.742
3483.238
362.651
57.292
23.598
17.550
5.056
15.194
50.489
188.402
772.444
3352.082
28334.408
105352.656
102664.813
100747.117
100165.023
23742.113
1277.748
123.209
74.167
475.816
4106.775
34873.160
100125.719
100241.695
21848.150
2685.243
335.838
79.101
166.276
1191.475
8797.503
47226.383
72732.523
34249.117
24498.379
27975.240
103055.625
100750.234
100224.906
100076.430
8762.591
627.163
73.178
15.984
6.646
4.923
14.728
48.957
221.467
1477.740
11506.741
76181.414
200185.313
142490.344
105738.672
100682.625
12537.489
898.798
99.771
49.653
171.242
835.763
3610.320
8282.934
7818.203
3023.207
815.863
194.835
64.422
68.185
238.101
972.954
2636.881
3669.674
3259.261
3825.770
16785.152
104291.188
104222.922
101753.414
100459.555
8122.278
665.770
101.876
35.138
16.015
4.765
13.712
59.275
424.083
4935.131
96846.289
103090.555
123827.477
200122.016
138551.984
25996.887
3221.104
393.757
79.195
100.410
319.470
762.591
1103.711
1351.481
1334.883
899.105
423.044
192.277
141.893
112.527
90.490
136.264
248.044
385.346
704.404
3497.122
28343.072
138504.109
200055.531
126147.797
29413.129
3283.225
573.731
253.984
148.226
65.395
6.806
12.468
65.167
561.857
8802.368
100169.977
100588.008
102124.320
105278.242
102639.055
7183.754
1498.609
521.476
246.777
600.506
3446.713
12733.420
12074.239
4722.833
2291.765
1078.261
498.937
548.388
850.285
711.873
274.762
87.278
57.978
142.237
1014.324
16519.566
100854.016
103815.883
108890.016
108598.617
23908.869
3714.569
1861.335
1272.990
705.029
267.148
16.968
11.547
51.674
448.693
5726.765
100078.898
100287.297
101621.250
110617.836
89327.375
33409.988
12909.108
15863.826
3738.181
3664.579
60574.813
100389.281
101608.719
52231.465
7007.131
2232.444
1003.632
2530.307
5878.898
4451.328
1232.871
221.082
54.110
147.853
1730.996
42442.793
100151.227
100510.883
101612.594
107385.281
83807.781
54454.410
21778.793
6740.339
2597.081
770.291
50.449
14.233
30.178
191.633
1733.303
16407.053
100522.633
107155.734
170476.234
108943.734
105761.984
156969.797
103273.250
100775.844
12915.831
100131.945
100413.164
101723.250
104459.570
14222.268
2657.473
1655.407
6690.817
18836.439
13885.423
2871.982
393.280
68.853
121.038
1372.629
26085.502
100066.680
100432.641
105323.266
196503.406
131792.531
102437.055
103356.305
37567.895
5477.570
1361.428
123.930
22.164
15.555
64.142
330.510
1681.891
6067.751
21179.627
104414.781
101505.063
109310.375
200103.625
105983.023
100884.336
12729.031
100124.063
100261.633
100954.531
102192.641
10768.499
1907.312
2047.295
6499.617
16029.782
11671.079
2492.735
386.000
65.563
70.161
539.372
6210.941
78169.820
100803.648
115009.156
196577.125
107033.555
101292.867
102071.609
103292.102
6773.713
1516.591
216.685
31.641
11.484
24.706
85.524
295.832
1173.956
9126.899
102174.656
102054.531
102577.734
115913.469
103580.859
22922.350
3539.779
43454.898
100099.508
100287.195
39521.258
3441.224
1787.488
4152.499
7087.562
6750.443
3784.961
1140.068
240.974
48.641
32.154
147.849
898.067
4936.171
14591.499
30642.980
107106.789
103158.805
101446.117
100933.211
100957.516
5692.615
1320.130
262.314
40.557
12.322
21.447
65.887
217.401
943.877
4689.638
20468.547
53276.348
40305.203
9343.249
2830.123
821.289
554.211
2867.120
8522.398
8575.944
2614.846
1178.870
3687.967
13371.344
21666.930
13087.256
4165.409
991.281
212.854
46.672
17.165
37.748
160.268
603.758
2449.920
15562.074
138853.313
147022.828
116439.844
102659.125
32131.045
2399.371
1410.652
377.712
53.394
15.244
27.522
83.021
270.077
1167.601
5556.678
15907.646
17115.080
6847.542
1968.739
682.497
257.089
139.162
236.251
428.413
459.659
438.215
1912.589
18303.904
107076.523
111283.055
107027.969
20350.479
2280.812
327.768
57.720
14.330
18.008
80.505
578.530
7004.031
101224.797
107648.727
138671.859
157463.406
36556.250
4643.889
827.489
1890.749
659.479
70.955
16.147
26.001
79.623
231.137
877.167
3583.111
9725.844
9216.884
4376.825
2743.550
1867.558
795.811
214.052
69.248
54.305
86.557
421.506
5445.159
100840.563
102602.523
103926.422
103104.164
101503.766
6190.875
508.328
70.110
13.732
15.803
97.304
941.641
16627.607
101283.648
103545.477
104750.773
103317.547
48373.383
2615.868
425.566
1395.680
775.074
72.884
13.952
18.169
48.083
126.534
359.270
1167.999
2520.542
3203.276
4541.701
8321.940
6827.107
2184.913
477.615
91.040
29.103
59.063
523.299
8814.411
100253.094
100597.000
100951.453
100937.445
100554.570
9758.496
605.340
66.238
12.315
15.023
98.323
953.599
14800.813
110409.117
154272.125
160693.234
112693.914
39860.434
2059.164
264.263
448.488
503.900
52.538
9.347
8.449
20.873
47.959
119.424
316.472
702.536
1722.101
5738.518
12719.156
10532.517
3260.755
647.341
117.505
31.814
47.263
364.568
5261.393
100062.867
100129.203
100204.531
100212.320
100149.984
5771.237
406.048
48.506
9.131
12.649
74.789
626.663
7520.630
112356.469
200101.078
200077.828
175904.844
12810.124
1062.187
144.059
153.365
185.731
25.873
4.657
3.015
7.224
18.854
57.792
216.412
877.928
2839.640
6114.006
9019.102
6802.220
2284.152
621.790
172.776
52.399
34.051
157.489
1480.386
16349.664
100028.367
100041.898
100044.422
17945.273
1609.186
170.464
24.770
5.678
9.064
49.279
372.664
4441.603
79995.484
113668.141
116372.125
101783.313
6129.894
512.081
97.852
374.424
1786.432
14780.737
107734.438
117525.867
113930.570
103597.648
9361.773
779.709
105.631
36.231
62.539
183.562
418.116
481.216
265.640
81.701
18.591
3.177
-0.169
-0.844
-0.954
-0.917
-0.770
-0.387
0.687
3.727
11.066
27.295
51.859
91.306
225.198
1025.878
8155.844
75735.273
200131.469
200120.000
123952.063
14192.628
1923.195
786.528
600.775
1905.063
6342.160
26813.523
82293.477
72799.180
17125.098
2354.955
300.096
57.324
29.851
39.850
68.552
112.514
113.053
69.259
26.272
7.433
1.039
-0.533
-0.904
-0.982
-0.965
-0.878
-0.626
-0.088
0.960
2.667
5.529
10.908
29.927
150.355
1273.769
18328.443
102039.758
106804.266
109660.859
105065.820
8252.441
1006.626
347.599
250.144
1687.859
3358.158
5704.811
5796.344
4428.138
1664.475
410.336
96.061
42.251
57.313
75.498
70.670
53.041
34.690
19.001
7.753
2.044
-0.068
-0.738
-0.934
-0.973
-0.951
-0.851
-0.602
-0.130
0.611
1.499
2.423
4.860
19.374
126.218
1290.112
19721.705
100220.711
100516.953
100812.805
100982.227
7677.778
1132.180
351.424
181.845
928.332
1146.119
1406.724
1032.915
523.822
225.064
79.790
41.480
70.130
144.873
211.543
176.282
92.030
35.538
12.813
4.058
0.880
-0.298
-0.744
-0.894
-0.939
-0.921
-0.826
-0.598
-0.123
0.565
1.204
1.851
3.216
12.195
79.606
666.307
6763.873
63535.414
100162.625
100488.477
29826.170
4133.366
1208.594
383.346
148.406
341.535
269.740
275.690
197.052
96.636
42.820
24.189
39.071
112.768
272.556
407.520
334.145
165.481
54.942
17.311
5.242
1.432
-0.031
-0.583
-0.791
-0.875
-0.869
-0.803
-0.623
-0.259
0.309
0.930
1.395
2.146
6.701
33.366
198.893
1185.510
5725.114
13727.606
11768.294
4427.831
1803.571
829.464
296.730
97.423
104.721
63.244
53.368
36.680
20.181
11.039
12.585
37.131
126.367
310.988
467.582
383.306
178.704
65.114
21.707
7.779
2.769
0.637
-0.193
-0.540
-0.689
-0.737
-0.717
-0.619
-0.385
-0.012
0.456
0.982
1.528
3.407
12.034
50.524
190.769
555.464
1010.221
1010.547
793.566
624.104
366.017
149.513
50.491
32.815
18.008
14.413
11.540
8.138
6.291
9.402
26.935
82.861
197.389
292.995
244.092
128.542
53.006
22.703
10.446
4.471
1.952
0.837
0.260
-0.022
-0.163
-0.294
-0.371
-0.368
-0.185
0.185
0.717
1.371
2.372
5.354
15.737
43.774
101.006
161.919
197.281
204.849
181.439
113.426
54.588
21.021
17.620
19.792
29.504
34.373
27.366
18.599
15.051
20.219
42.228
79.960
114.886
99.452
63.032
35.384
20.833
12.088
7.194
5.078
4.055
3.310
3.007
2.803
2.152
1.174
0.420
0.043
0.163
0.649
1.316
2.654
6.652
22.749
79.579
236.525
456.448
529.659
329.678
142.734
57.641
22.184
8.352
41.093
107.154
225.835
276.764
207.868
104.226
59.174
39.533
31.812
33.177
35.613
33.719
27.160
21.065
16.668
14.430
14.479
15.836
15.878
16.543
19.220
20.264
17.169
10.276
4.771
1.611
0.570
0.614
1.329
3.965
16.158
84.048
469.695
2166.807
6759.826
7368.432
3495.082
778.867
154.054
29.706
6.904
194.047
768.874
2343.102
3223.040
1897.126
679.197
289.067
169.017
85.937
36.610
18.686
13.156
11.716
13.031
16.464
26.087
46.169
64.174
74.826
86.166
128.949
169.825
137.991
75.028
27.169
8.667
2.521
0.963
1.578
6.666
37.755
294.048
2741.297
26092.463
100050.336
100088.172
51891.594
5759.504
602.142
78.261
12.945
869.424
5736.978
28722.857
51847.789
21743.127
4235.168
1261.864
730.261
323.523
96.685
26.143
9.156
6.734
10.952
28.799
83.250
213.637
344.824
392.535
529.324
1162.381
1877.784
1487.420
583.971
150.379
37.162
9.324
2.806
2.716
10.688
72.853
670.748
10442.769
100095.453
100315.984
100721.445
100828.711
26528.072
1618.283
171.190
25.160
2691.619
31887.887
100184.625
100154.672
100425.648
17813.715
4102.789
2480.631
899.953
228.500
47.526
11.199
6.282
17.125
73.704
300.702
1039.294
2235.414
2252.343
3577.847
15168.894
38502.152
23765.514
5281.125
849.687
131.621
27.840
8.099
6.394
18.554
97.642
910.347
14997.612
100377.883
101875.930
106547.523
108564.867
45921.664
2724.591
285.618
41.533
6645.839
60343.012
101400.875
100484.531
100690.797
31041.287
6679.164
4268.153
1395.464
318.621
64.045
13.469
7.665
27.693
156.066
888.509
4117.365
10569.343
10943.415
21205.457
100804.828
100391.359
100289.773
47047.469
3603.778
382.297
67.843
20.814
20.995
50.286
137.648
687.400
8240.396
101005.680
107329.711
137356.766
156950.219
34539.973
3438.530
394.112
57.573
38838.238
62299.164
111426.148
101828.055
100744.570
15375.831
4672.858
2887.482
1129.428
269.599
57.296
12.729
8.429
35.532
226.731
1482.695
8048.482
23949.783
22280.143
57882.559
102167.641
102540.563
102300.125
101097.742
7815.062
708.671
132.896
46.664
76.268
241.517
534.034
782.992
2276.741
15214.975
74293.539
150471.844
122752.938
28207.346
3177.761
386.409
55.460
105114.922
104774.523
83203.422
37369.371
15670.481
3429.351
1538.751
1047.798
452.110
142.472
39.368
10.678
7.466
31.713
187.134
1186.886
5733.164
15147.797
16061.430
44607.934
110360.508
126289.859
121810.391
106112.875
7612.344
882.604
193.331
87.456
257.924
1236.591
3154.015
3324.105
1968.031
2907.114
8482.693
24229.307
32176.576
9904.695
1540.466
219.785
37.461
105025.430
100992.094
98136.813
9613.566
1994.066
691.859
392.509
287.970
166.676
71.392
24.703
8.214
5.637
18.831
95.709
475.030
1884.994
3953.329
4938.995
15434.672
134015.359
200204.484
200245.625
45736.023
5029.036
795.506
202.213
120.861
567.955
3715.104
12559.399
11544.904
3796.626
1990.843
2442.480
3647.993
3931.121
1808.472
439.373
91.038
26.316
102223.984
100632.555
32181.369
4237.608
670.005
207.090
126.693
104.942
72.793
40.515
17.883
7.685
5.150
10.143
35.688
135.457
390.482
792.103
1650.068
8978.389
76617.328
112061.945
108356.203
37273.340
3914.723
568.009
142.416
109.438
609.167
3712.283
13848.590
12655.889
3838.297
1402.306
1131.524
901.669
627.862
311.021
116.722
49.963
59.127
13351.823
13467.997
5874.073
1560.179
387.005
130.121
74.438
58.672
44.804
29.270
18.651
13.453
9.700
8.661
14.685
39.277
118.659
465.334
2529.036
12850.558
40793.961
87362.391
65730.656
14203.196
1928.040
307.966
75.760
63.603
290.102
1448.360
4070.729
3778.035
1532.871
614.044
457.872
356.261
220.789
121.612
99.283
140.483
294.728
1685.519
2386.807
1916.784
956.301
318.668
116.938
66.962
53.755
45.367
36.646
36.640
37.201
30.492
17.803
11.925
24.602
135.411
1244.158
15869.616
102588.773
104364.992
108238.656
18121.627
3277.561
592.101
120.729
33.594
27.827
87.519
293.490
620.294
639.360
335.417
188.208
156.393
137.252
120.587
216.521
695.190
1332.631
1945.558
509.887
937.038
960.521
547.228
205.338
95.029
71.763
73.545
73.719
69.393
84.298
101.026
79.983
43.453
18.697
28.230
206.362
2763.211
60063.563
152544.641
115523.438
101652.344
37951.809
2008.994
247.906
50.110
18.235
18.662
37.057
85.179
164.807
184.191
107.426
58.859
48.901
58.706
178.803
1326.843
10242.346
29389.646
24750.250
170.890
290.961
328.172
206.616
110.058
84.926
100.165
119.474
124.366
119.191
146.891
183.045
148.652
77.375
30.704
30.779
201.691
2655.474
63012.598
200325.609
145618.359
101855.125
27508.195
1488.631
147.332
36.975
39.593
67.161
102.224
172.497
369.478
466.222
192.001
48.160
21.641
50.366
446.076
7038.214
125744.938
145599.422
108912.984
46.336
77.829
88.172
80.947
99.617
157.817
208.785
214.552
175.662
141.090
157.748
210.174
193.161
119.306
48.559
32.939
128.141
1061.331
12242.602
79944.758
107751.367
46897.211
5633.860
584.232
95.828
92.571
252.155
579.194
806.311
774.346
872.884
841.396
319.208
67.242
20.483
58.662
715.507
17874.574
111570.891
117359.258
104556.281
11.984
20.042
34.538
84.866
254.299
560.371
760.469
551.875
290.186
154.748
129.312
162.715
211.255
188.164
77.226
44.156
119.552
448.506
1722.930
4661.823
6386.581
3401.945
936.380
203.362
118.981
511.501
2758.026
8845.568
12841.012
6729.026
2701.526
1181.097
383.050
97.136
30.932
56.346
578.122
12682.051
100826.961
101214.773
100946.359
3.994
10.475
37.595
158.936
626.131
1737.916
2581.070
1587.144
635.248
278.958
148.182
119.764
174.932
166.881
76.039
80.269
300.993
986.788
2192.843
2358.794
1660.768
806.492
280.415
112.288
309.866
2970.787
38448.133
100189.789
100813.703
102197.383
14286.623
2755.305
688.225
193.631
73.870
56.071
262.148
2863.977
43449.242
100092.000
100164.430
3.578
11.942
50.223
234.594
1036.733
3014.761
4619.174
3083.422
1824.984
1265.101
583.176
199.204
98.840
69.729
56.212
172.066
957.966
4477.800
11488.507
9749.414
3448.725
785.817
190.841
109.264
721.229
12455.468
100049.945
100247.148
101099.211
103156.008
82721.773
6159.767
1356.220
517.771
305.263
162.238
116.195
427.642
2202.729
6409.416
5858.929
6.569
19.895
59.705
208.266
823.563
2339.503
4033.451
5680.809
11033.788
10564.772
3805.980
776.684
140.312
39.430
48.468
258.620
1856.356
11394.244
34854.785
28744.213
8077.485
1226.244
207.066
113.052
954.468
19662.082
100048.844
100252.664
101225.578
103970.578
106824.758
9161.482
2612.691
2465.604
1909.938
832.872
239.641
104.219
183.211
333.338
312.910
13.355
40.646
91.666
195.692
502.411
1332.126
3808.786
20803.465
78635.922
78276.805
19705.143
2540.395
296.754
49.245
45.888
257.274
1717.961
10421.808
31609.689
26094.107
7376.124
1115.146
181.265
90.538
623.287
9545.339
100037.953
100192.789
100879.477
102870.273
62446.313
6599.769
6451.539
13883.117
12503.638
3784.545
717.368
129.090
39.986
33.598
30.397
22.114
67.199
152.531
283.079
717.782
2498.064
9255.133
45576.453
103942.234
101000.438
38608.988
3805.120
415.478
57.663
33.397
138.930
768.445
3486.691
8759.695
7381.607
2557.773
559.792
111.590
55.725
233.157
2168.199
21599.564
100100.367
100377.734
71466.891
9290.989
4127.014
14273.063
42673.973
38529.902
9585.133
1389.190
214.204
46.185
19.427
12.004
24.268
74.240
182.229
468.748
2424.494
20952.074
103596.516
120268.992
173657.094
96332.656
20629.258
2646.515
333.205
49.907
25.723
70.057
240.572
702.478
1318.245
1234.440
589.056
196.047
79.266
62.263
97.950
354.379
1606.057
4858.758
6872.145
3537.483
1637.252
3182.304
14177.395
40170.297
35662.387
9004.885
1474.130
283.454
128.916
82.562
40.741
19.396
54.777
163.224
725.497
8588.401
101258.594
102114.242
104804.227
111724.430
89731.117
7501.415
1182.119
205.922
52.421
51.839
136.269
278.907
364.701
362.141
299.317
191.490
157.042
259.978
423.965
371.256
206.268
206.815
357.202
440.532
512.086
1573.014
8310.959
30200.293
36520.063
16819.281
4478.217
1144.864
813.992
907.917
598.964
234.964
16.288
32.585
122.943
892.489
16677.055
100723.313
100951.695
101347.016
102848.977
104718.773
9517.383
1749.844
475.547
177.158
245.714
979.399
2650.811
2501.924
1071.339
410.647
250.916
590.861
2639.404
6413.368
4861.535
1339.820
252.719
79.008
109.267
550.388
5319.791
70621.477
100797.492
101600.656
79920.563
8095.088
3339.099
6385.695
10625.390
6055.320
1437.257
32.225
21.414
76.955
630.226
9677.561
100275.375
100590.063
103195.602
130423.672
200200.422
104518.133
20262.756
8535.535
2192.479
1155.172
8521.990
35009.742
31568.807
7314.014
1215.721
575.579
2993.065
31517.129
100069.648
85133.195
11353.895
968.897
110.495
101.083
830.200
11403.601
100068.500
100227.664
100916.984
104685.555
33898.430
34645.258
49744.109
101290.508
46491.031
6683.560
102.187
24.265
41.032
259.622
2578.289
31743.148
100988.797
118423.930
200198.734
115178.922
103965.961
200173.297
107821.289
39785.848
3431.653
35009.340
100065.844
100168.992
28571.125
2624.507
1067.519
8351.331
100741.625
100513.594
100204.063
43449.453
2209.816
174.837
87.813
666.129
8022.928
100049.711
100340.180
103527.367
151920.047
110334.750
109314.219
188444.109
118105.289
102258.367
13622.802
296.896
38.961
21.859
88.099
479.960
2521.725
10390.703
54444.160
107693.133
103075.141
105251.859
200247.891
115107.383
100861.039
3979.227
31478.379
100046.828
100117.406
28499.992
2541.081
2339.837
11737.630
108077.008
104485.164
101206.344
35185.234
1897.936
165.061
56.608
295.433
2347.221
19723.611
87340.984
96383.094
121840.516
103432.133
105429.875
137307.344
177283.953
46356.602
15026.873
521.159
58.522
19.690
48.873
173.846
598.403
2703.958
27099.611
118379.117
118143.766
106760.680
120615.406
79057.102
10735.412
1382.232
7063.245
28281.689
25509.252
6045.149
1914.939
9204.941
53955.574
112025.898
103171.961
45262.195
7158.430
758.479
93.815
29.166
92.875
455.258
2114.880
5717.542
16347.496
104777.516
103899.125
102806.133
105457.711
87832.805
10616.396
11239.026
587.760
69.335
27.193
81.296
317.672
1016.106
4967.863
46218.348
137290.047
200102.516
138646.313
24734.273
3347.885
749.197
305.276
845.067
2031.565
2064.219
1020.012
2401.415
24712.385
103322.148
106216.680
105879.531
19536.158
2298.658
333.907
55.733
15.734
28.958
117.554
485.006
2599.072
19150.342
135718.313
196584.141
126308.305
104044.914
21058.088
3319.448
9392.540
566.595
73.030
37.901
143.186
628.818
1959.798
8872.661
101037.953
102157.180
104878.125
91561.609
9926.228
2583.635
846.466
241.708
141.887
192.293
221.772
397.851
2650.959
27061.977
151899.516
200215.969
152104.016
21889.721
2253.888
296.338
47.746
11.632
18.049
95.518
796.514
10704.258
101113.180
105669.258
121874.531
134975.656
39803.797
4210.713
1519.249
14570.963
797.511
84.323
38.008
150.106
658.618
1912.651
6407.471
52535.012
100540.781
101880.109
55832.066
28271.207
20137.547
5311.581
902.960
146.083
50.467
71.612
365.038
3745.152
57526.973
128751.719
151889.859
123827.617
55983.461
3795.180
353.386
49.778
11.082
18.679
123.233
1371.753
29102.061
101177.805
102009.352
102300.391
102035.797
97476.031
3371.159
907.677
9498.561
904.513
85.835
28.315
88.391
338.373
860.795
2190.145
9159.009
29397.150
31867.318
65422.855
101337.383
100224.602
26123.754
2754.244
303.307
49.754
53.089
378.492
4659.137
100966.148
102993.266
104138.258
102586.109
100810.547
4999.934
397.409
46.143
10.261
19.060
124.925
1246.970
24403.174
102554.203
105103.719
104697.063
101711.063
70796.906
2863.977
433.345
2067.933
580.494
60.559
15.273
32.704
100.598
226.792
490.408
1263.341
3268.784
12317.728
101778.953
100763.227
100244.023
51870.578
4120.551
396.866
57.607
41.520
254.881
3009.905
46985.070
100324.844
100400.234
100295.852
51931.453
3006.987
269.318
35.129
8.276
16.428
90.983
673.956
7082.269
101016.625
114952.359
115932.344
104644.156
15617.357
1127.486
183.588
353.819
211.239
29.416
6.665
9.280
24.460
57.118
149.505
583.386
3299.824
16771.188
63625.891
106653.375
101336.273
23980.289
2610.574
308.056
53.311
26.803
117.443
890.367
7374.869
51836.527
100052.063
51837.113
8037.278
957.026
123.018
18.385
6.024
14.445
62.707
301.966
1712.854
10627.861
38875.285
45816.398
14489.243
2450.660
360.794
93.391
410.505
5413.404
52447.168
135457.703
112263.703
102478.070
100699.273
21884.338
1248.589
177.601
95.967
298.630
1495.324
5356.912
7043.966
2612.532
516.707
76.495
11.307
1.117
-0.618
-0.906
-0.914
-0.826
-0.568
0.213
2.364
7.872
19.551
41.476
90.514
246.359
755.930
2655.276
13302.770
53985.953
86913.172
31514.609
5122.742
820.543
253.871
136.974
12002.938
105792.719
163656.516
148693.969
104291.094
47337.457
4190.554
447.289
77.790
43.870
93.177
295.598
672.013
769.958
415.658
115.483
25.814
4.351
0.091
-0.783
-0.945
-0.963
-0.936
-0.836
-0.590
-0.024
1.108
3.523
8.299
22.552
81.870
401.825
2618.480
15905.594
45167.535
35395.480
10220.117
1855.674
351.097
109.713
66.279
9594.293
76681.914
103530.641
47725.371
11455.831
3299.748
667.113
120.877
31.713
23.291
34.469
60.689
91.321
89.605
58.356
22.319
5.981
0.916
-0.526
-0.867
-0.948
-0.954
-0.939
-0.877
-0.744
-0.523
-0.180
0.487
2.424
10.661
55.353
350.273
2575.232
15038.239
47115.324
35171.934
8290.951
1346.522
257.914
81.196
49.786
2727.136
12644.058
18965.213
7540.165
1606.698
413.364
112.100
32.446
18.441
23.716
31.652
31.042
26.118
18.313
10.689
4.334
1.052
-0.285
-0.736
-0.866
-0.911
-0.929
-0.914
-0.863
-0.761
-0.631
-0.468
-0.174
0.869
6.004
33.585
200.476
1188.425
5720.710
13665.144
10500.623
3325.980
745.173
194.000
70.304
41.889
436.048
1162.390
1482.785
811.057
262.122
73.885
23.985
12.517
18.271
31.246
41.673
37.952
22.995
11.435
4.617
1.538
0.206
-0.382
-0.621
-0.742
-0.819
-0.864
-0.870
-0.837
-0.768
-0.671
-0.549
-0.374
0.199
2.812
14.949
73.954
314.150
1026.326
2022.255
1766.608
797.062
287.758
118.614
51.080
30.031
73.794
117.935
139.575
95.886
43.123
15.598
7.251
8.453
17.696
34.077
45.612
38.767
23.961
10.839
4.302
1.775
0.805
0.378
0.073
-0.227
-0.485
-0.643
-0.727
-0.758
-0.742
-0.694
-0.611
-0.483
-0.172
1.000
5.539
21.818
72.514
182.319
291.694
274.724
181.529
107.451
59.639
29.311
18.466
17.460
20.510
22.886
19.459
12.920
7.844
5.962
7.866
14.528
24.830
32.561
29.413
17.821
9.215
4.967
3.507
3.425
3.314
2.711
1.580
0.743
0.217
-0.110
-0.368
-0.538
-0.631
-0.633
-0.542
-0.292
0.451
2.911
10.260
29.495
65.508
101.548
109.563
84.732
54.332
29.203
14.641
9.673
15.124
27.477
46.051
55.152
47.249
31.693
23.051
18.597
15.984
16.640
17.306
15.258
10.473
7.219
6.607
8.702
12.353
13.805
11.895
8.425
5.837
4.323
3.026
1.636
0.519
-0.142
-0.444
-0.481
-0.189
1.018
5.694
25.695
102.080
317.321
625.395
720.874
418.394
153.098
45.462
13.144
5.947
61.717
199.183
439.608
546.568
412.357
220.976
141.813
99.151
56.266
25.807
12.837
7.989
6.125
6.817
11.987
24.472
41.478
52.328
47.485
35.650
31.035
28.500
23.201
13.841
6.194
2.086
0.402
-0.148
0.217
3.030
17.731
106.080
663.597
3479.833
11388.642
13625.933
5705.810
1185.110
188.475
32.613
7.077
368.526
1862.246
6213.584
9584.714
5412.253
1768.588
1057.159
750.355
340.374
101.584
26.703
7.971
5.020
9.606
27.195
73.519
150.287
222.336
212.117
175.664
204.699
253.367
202.611
102.614
37.465
12.427
3.595
1.008
1.100
6.871
46.777
410.860
4447.823
57338.566
100034.789
100042.734
100038.484
9560.717
829.240
91.431
13.428
1930.282
21647.424
100068.758
100170.938
100886.000
15920.509
9107.686
6325.994
2017.691
410.980
74.623
15.004
6.901
18.107
73.410
273.248
859.421
1610.138
1470.853
1191.231
2190.595
3524.383
2755.337
964.785
228.369
56.534
15.530
4.646
2.973
12.195
91.634
1030.447
19691.316
100096.289
100170.086
100220.391
100195.680
57427.707
2377.291
186.028
22.867
7444.966
100686.758
100413.461
100526.898
103237.805
106381.969
60799.789
42680.023
9573.778
1278.484
166.102
26.905
11.316
38.572
214.638
1316.354
6847.282
19834.912
17031.730
10523.074
39318.563
100171.531
63567.832
11479.772
1470.465
232.631
55.806
15.707
7.038
17.031
117.450
1307.654
31727.273
100384.969
100742.367
101029.578
100875.078
96836.398
3339.763
258.225
30.652
22181.150
111451.477
104172.930
101397.641
105846.133
146880.250
105270.016
100371.406
19721.412
2025.431
249.739
35.814
16.547
69.498
548.116
5728.541
57392.625
100261.516
102394.539
81716.586
103550.844
100502.523
100333.875
100511.898
7339.382
827.388
184.631
47.024
16.558
25.089
109.612
912.160
13952.987
101175.563
102473.352
103381.078
102661.797
39548.035
2149.797
216.405
31.369
107801.609
200177.297
163582.250
106181.609
104323.898
92280.852
90024.469
63860.371
12598.025
1546.150
212.393
37.781
19.116
96.035
885.804
11397.565
100056.633
100345.820
104870.586
196507.500
106489.406
101131.125
101233.922
102353.930
19130.576
2308.762
509.507
113.008
37.935
55.456
129.590
471.934
3297.399
28141.873
104586.539
105373.711
55809.984
7305.566
954.158
143.905
25.392
105299.656
115281.031
196561.391
126359.328
72982.844
14654.135
14729.111
10881.783
3287.463
739.612
151.062
33.033
17.487
79.542
712.270
8021.190
96436.359
100297.930
104171.516
157633.000
105916.914
102674.992
103769.664
106916.234
20641.713
4518.002
1021.137
193.819
73.762
136.153
269.901
417.969
1010.892
3589.238
8855.113
9781.884
5324.696
1689.291
410.644
84.398
18.890
104636.695
102162.375
104798.656
45073.336
5368.899
2019.730
1912.960
1765.118
1012.582
385.351
110.660
28.851
13.229
44.433
312.392
2340.985
14935.823
51970.117
44019.723
32695.807
104317.133
106327.148
107441.805
65925.945
12888.404
4494.004
1071.969
208.501
106.380
257.788
541.674
618.241
600.293
1153.751
2274.650
2629.132
1722.916
675.279
193.225
50.801
24.669
103236.430
104070.352
104768.992
17515.314
1963.031
625.530
583.516
636.791
503.652
246.226
79.751
22.046
8.369
18.742
88.469
439.927
1610.139
3579.439
3772.398
4402.955
15475.758
34566.266
25759.914
9231.365
4607.342
2033.895
569.679
134.132
100.064
272.672
572.646
572.926
435.995
653.046
1652.177
2580.411
1819.081
595.162
145.332
57.775
100.375
83352.273
94509.031
39373.871
10214.371
2013.620
593.374
390.799
328.936
242.586
121.757
44.536
14.426
5.864
6.981
22.010
78.468
212.801
463.017
985.370
2557.842
5031.797
6482.018
4802.051
2393.326
1230.506
551.846
192.922
60.577
58.395
147.175
277.694
299.660
239.081
430.655
1243.106
2286.097
1506.409
492.569
164.779
184.183
604.872
10395.418
29305.600
33111.383
11881.090
2330.440
648.722
352.081
191.741
105.923
52.318
23.992
11.440
6.232
4.512
7.063
21.840
87.149
548.446
4596.305
19431.131
22245.467
9852.463
2645.203
782.253
298.797
137.866
54.249
24.509
29.859
68.467
132.604
154.339
124.703
198.968
511.834
848.723
642.817
360.018
566.241
1337.454
4111.566
4008.968
12695.495
15082.692
5840.847
1397.253
467.781
248.638
124.775
57.937
30.370
18.638
14.229
10.508
6.325
5.257
15.585
124.992
2067.568
99898.352
130274.922
163498.781
30475.197
4082.348
541.025
111.602
40.273
21.148
22.001
47.606
179.552
789.324
1160.641
404.811
111.831
131.893
195.950
267.652
1084.480
7286.498
29226.113
37971.254
1046.795
2557.834
2768.523
1424.124
482.904
221.648
133.492
73.670
40.816
25.180
21.058
20.218
16.504
10.087
6.047
15.442
137.894
3472.359
103836.250
122335.430
145934.313
27188.520
3134.258
397.831
66.540
27.663
41.109
87.873
224.166
1105.248
10462.655
19754.076
3460.063
239.446
49.369
72.237
423.479
6520.475
100533.766
101486.250
118102.266
201.207
386.697
419.108
280.617
141.119
95.973
75.960
55.548
37.551
25.988
22.053
21.698
18.910
12.588
7.678
13.049
79.435
1213.858
35223.359
105025.008
78950.258
6506.993
1129.604
191.096
49.852
80.768
240.911
630.356
1358.289
3682.033
25252.420
53751.813
7333.898
405.453
43.516
66.616
774.926
20768.324
100361.172
100980.406
108875.961
35.123
60.385
69.241
62.449
69.724
91.933
103.584
86.824
54.227
32.452
23.045
20.244
18.926
14.250
9.322
13.195
45.539
217.126
1229.702
3456.643
2298.954
844.949
259.386
76.316
88.871
420.095
2230.346
7238.324
13077.219
19931.533
27136.727
14941.762
2892.137
333.665
51.417
58.430
655.781
15284.328
100095.570
100302.547
101896.141
7.722
13.954
23.253
42.084
91.398
168.108
219.634
178.110
112.540
68.511
38.614
23.540
16.763
12.512
10.501
21.406
67.455
179.353
328.764
406.905
331.601
178.957
79.253
56.797
247.536
2351.221
26173.824
100894.242
107816.375
132724.813
79805.836
23586.727
3061.513
405.952
73.901
45.937
271.210
3395.024
54109.836
100069.945
100304.586
7.258
18.645
38.633
70.699
140.091
267.489
345.321
336.931
298.173
232.339
131.507
52.128
20.173
10.379
12.103
40.123
146.710
446.195
786.650
750.753
378.419
140.611
53.116
71.549
579.908
8752.655
100089.039
100727.023
105495.789
130391.297
97949.031
17896.787
2503.412
496.997
135.028
58.487
84.772
449.207
2610.864
7734.548
7077.050
23.709
71.422
148.378
199.458
245.878
374.516
524.809
775.549
1150.777
1067.837
516.555
158.093
41.243
12.081
14.276
54.947
240.001
765.223
1481.496
1379.332
629.786
184.974
55.461
79.992
765.935
14918.190
100052.672
100308.242
101635.953
105675.047
103887.984
7139.308
1425.525
595.510
322.338
149.619
67.727
74.625
190.425
359.763
344.275
73.052
271.919
634.075
837.130
764.210
1082.393
1489.351
2289.047
3878.408
3619.071
1516.040
391.775
76.229
17.008
14.077
54.761
224.371
710.913
1370.378
1273.631
579.757
168.072
48.544
64.558
503.356
7356.091
100024.664
100104.461
100373.164
100884.789
39588.727
3062.385
1017.180
1030.017
860.684
419.485
134.435
43.301
30.752
36.321
38.614
143.056
662.553
1781.601
2260.110
2668.511
5779.447
8355.988
8623.841
8629.660
6481.830
2330.951
534.236
100.369
20.764
11.560
35.714
128.296
358.304
620.035
579.587
296.865
99.694
35.317
40.563
204.499
1721.169
16346.421
96431.867
100099.797
47053.984
6022.115
1115.470
1116.821
1961.039
1770.142
790.513
224.737
84.090
47.642
30.287
22.622
155.159
724.451
2163.390
3168.937
7069.935
27051.188
83572.805
108852.383
43383.797
9422.262
2190.977
481.723
97.540
20.981
10.268
21.499
58.230
123.412
196.043
184.515
112.136
58.980
56.285
77.248
110.778
321.487
1381.675
4104.151
5275.349
2612.582
909.036
664.723
1343.248
2143.686
1845.692
835.062
365.031
364.158
328.464
191.223
85.525
100.528
383.077
1070.813
2359.757
11506.049
110596.180
128896.844
111007.023
102850.727
36283.688
2909.195
445.837
97.362
27.261
19.685
40.536
72.874
87.951
84.331
71.618
70.954
152.224
487.681
894.453
772.515
333.434
216.682
311.801
358.150
314.605
472.537
1454.291
3386.259
3742.982
2132.418
888.662
1090.951
2877.596
3645.798
2100.070
637.007
46.736
133.332
366.648
1381.699
12081.391
109607.320
111502.078
105272.633
102538.492
90061.969
6136.261
1221.867
283.725
81.830
71.473
178.910
364.339
349.645
194.145
105.304
183.758
1158.805
8511.727
25457.932
16882.375
3713.806
463.264
91.672
69.698
186.888
1050.757
5760.137
18058.320
18191.068
6654.529
2188.954
5823.477
35403.352
89505.547
41635.137
5881.941
49.239
45.693
132.948
661.409
6548.873
101904.133
102427.617
103439.297
120562.633
135319.266
73376.039
13000.124
1897.655
421.966
234.993
768.840
1862.195
1874.711
744.526
263.502
633.249
9493.299
100169.109
100121.414
100059.016
48442.402
2398.846
183.797
57.023
232.420
1725.522
12471.331
46930.445
47195.289
15161.720
8151.152
39644.488
103524.625
101352.953
101332.953
45753.184
148.619
33.446
51.185
252.154
1767.322
16724.479
101150.148
114042.453
170780.563
108382.789
101333.773
103181.828
12916.257
2132.641
521.091
1872.197
5328.462
5343.843
1770.751
550.970
1739.410
32907.246
102171.336
101373.016
100438.664
100106.617
6419.450
315.523
56.678
201.686
1373.608
8766.900
28847.732
32727.861
18472.195
50956.020
157339.672
128877.094
104806.297
106761.359
141361.656
441.271
51.904
28.291
96.051
417.549
1908.724
6955.774
39644.145
108629.539
105503.828
102485.688
105922.242
24514.855
3602.675
603.321
1727.897
4863.535
4884.479
1698.878
1116.829
6283.437
51556.289
146875.516
121599.914
104100.391
100541.484
5391.150
299.950
44.321
103.569
544.545
2570.860
7042.203
9378.469
34609.453
102439.461
130448.477
200218.188
113842.586
118979.008
141597.484
835.299
81.711
34.456
119.994
469.396
1447.164
5167.000
44572.711
200421.547
200183.156
126314.648
104248.945
9250.255
1217.631
308.228
669.616
1578.771
1612.171
953.634
3443.614
52315.090
105484.023
185270.125
200123.484
131654.078
27623.016
1769.841
157.587
26.491
41.963
159.897
551.401
1423.030
4233.305
33916.367
102672.273
105625.617
133958.453
92891.172
56388.637
107543.031
824.166
88.821
68.971
399.614
2503.008
8868.702
25942.793
105151.953
127746.836
200185.453
188634.484
30487.914
2935.170
531.651
170.369
181.057
301.323
346.022
659.998
7573.560
100570.430
101625.039
104655.484
109344.453
106722.438
6228.629
597.686
76.049
15.678
19.041
70.960
303.761
1596.961
9636.465
41623.645
94579.422
100931.641
32616.160
8181.424
8823.240
54265.258
578.697
83.774
119.085
978.182
8625.763
40652.660
81872.711
109732.281
102703.023
104322.695
106175.281
39388.414
7418.322
2185.408
486.481
120.606
75.114
113.048
556.486
6627.953
101985.688
107072.117
111749.961
107183.859
98460.758
4547.929
389.035
50.443
11.253
17.224
92.865
650.748
6594.449
89554.211
105005.219
106654.102
107272.852
17349.119
2376.005
2752.164
52292.988
563.829
81.003
125.320
1054.948
9453.264
49604.246
70022.703
110405.563
101836.742
106049.992
152019.313
118038.883
101095.133
26232.533
2586.314
305.495
62.860
67.647
365.583
3040.875
35106.535
138637.063
186864.703
142478.719
26446.170
2316.284
267.235
38.974
10.021
22.035
143.727
1283.721
18160.422
115149.305
122580.242
109066.641
102154.023
39044.934
2163.226
1406.888
28700.170
567.534
69.927
76.623
486.280
3155.901
11809.337
15800.417
50392.367
102198.727
128857.859
138540.094
104198.203
100518.305
100167.781
10513.182
758.998
94.404
51.764
223.718
1617.681
14441.576
98204.617
119718.453
96288.664
13556.000
1541.243
192.219
30.651
9.509
26.249
169.958
1450.562
17390.344
133682.578
157174.875
118613.219
102704.219
31992.465
1836.118
543.662
4507.846
363.210
46.646
30.760
135.178
576.872
1452.245
2027.421
3788.719
10191.961
65655.234
103962.453
101328.773
100417.813
100205.063
18038.119
1008.040
109.584
38.913
129.391
862.977
6538.926
39202.922
87758.992
43071.273
7008.560
890.034
122.161
20.630
9.230
29.205
152.791
972.785
7250.791
59470.531
125402.602
110019.977
88709.625
8320.571
781.278
181.801
523.303
136.151
22.218
10.290
27.669
84.284
179.383
321.782
1042.463
6141.535
48858.125
137463.031
113817.109
102083.734
100373.609
9671.566
721.465
89.059
26.347
61.197
311.120
1760.473
6278.763
11473.606
6819.803
1750.985
324.481
55.559
11.689
9.440
36.985
163.109
683.027
2437.041
7591.224
16700.006
16460.381
6583.208
1391.875
248.151
83.217
198.097
26847.629
123743.734
200073.875
200161.922
108050.055
101069.344
17003.611
1352.490
323.177
342.888
1390.685
10794.076
76217.734
100143.789
25483.549
2399.923
231.057
26.031
3.020
-0.288
-0.799
-0.879
-0.842
-0.683
-0.178
1.132
4.294
11.236
26.633
72.310
227.911
603.389
1165.422
2477.581
5809.023
7531.066
3843.780
1018.734
244.876
88.072
82.850
100521.125
104843.484
146872.125
200048.594
125505.617
35939.555
3628.877
432.639
117.751
137.742
356.833
1173.474
3255.172
4117.600
1725.142
387.681
64.166
9.809
0.987
-0.595
-0.873
-0.924
-0.928
-0.889
-0.755
-0.415
0.332
1.911
5.830
16.210
46.130
133.863
438.736
1269.945
2406.915
2308.834
1210.003
385.514
112.556
52.921
94.517
95742.023
100677.016
102745.594
106761.859
29690.504
3310.773
622.105
116.109
39.494
44.193
85.337
163.657
260.468
271.201
160.157
54.780
13.823
2.439
-0.154
-0.752
-0.887
-0.918
-0.921
-0.910
-0.864
-0.771
-0.577
-0.117
1.136
5.114
19.729
81.577
317.543
1001.468
1951.217
1702.372
749.301
224.779
68.264
45.099
109.300
13869.932
100098.016
100243.977
60920.293
5261.234
607.972
118.370
29.641
13.070
14.530
22.050
31.142
36.025
31.281
19.478
8.479
2.456
0.183
-0.557
-0.768
-0.844
-0.884
-0.901
-0.887
-0.866
-0.828
-0.764
-0.600
-0.043
2.192
10.967
47.895
178.620
510.639
897.584
785.000
380.202
133.231
46.787
35.551
92.530
1245.385
4449.342
6426.823
2885.293
643.420
121.091
27.613
8.199
5.189
6.736
8.962
9.804
8.413
6.165
3.574
1.568
0.449
-0.032
-0.302
-0.509
-0.674
-0.789
-0.841
-0.850
-0.841
-0.828
-0.801
-0.724
-0.426
0.737
5.171
20.972
66.250
165.897
261.481
249.150
140.268
60.342
26.960
22.951
56.465
122.865
269.458
334.336
205.361
78.140
22.734
6.976
3.071
3.213
4.794
6.024
5.686
4.106
2.514
1.626
1.546
1.914
1.989
1.476
0.691
-0.009
-0.441
-0.658
-0.752
-0.792
-0.808
-0.806
-0.763
-0.602
-0.017
1.912
7.697
21.931
45.962
66.441
65.975
44.916
25.489
14.458
12.871
30.443
18.849
29.566
36.539
28.659
17.770
10.016
6.424
4.952
4.392
4.346
4.488
3.894
2.957
2.390
3.524
6.822
10.290
12.153
9.865
5.859
2.570
0.875
0.068
-0.315
-0.564
-0.696
-0.767
-0.765
-0.633
-0.144
1.501
6.263
17.579
38.621
61.672
65.167
47.224
25.266
11.864
7.836
16.287
15.661
29.605
50.139
60.697
54.297
41.546
35.892
27.287
17.220
8.783
4.802
2.987
2.524
4.548
11.683
27.434
48.458
58.200
47.195
25.882
12.415
6.029
3.378
1.791
0.581
-0.131
-0.522
-0.650
-0.472
0.543
4.796
21.359
79.507
242.459
471.346
504.846
315.140
114.714
32.678
9.994
9.136
66.691
213.006
472.898
636.914
471.568
324.503
284.136
221.044
114.378
41.690
12.914
4.174
3.710
10.814
36.346
103.048
205.260
268.750
193.490
100.604
50.719
31.894
22.709
13.326
6.216
2.417
0.549
-0.168
0.019
2.514
15.352
84.477
471.733
2344.485
6759.356
8023.355
3482.792
822.943
145.400
27.310
8.238
396.126
2013.248
7376.050
11481.952
6163.758
3063.350
3461.067
2569.503
1025.088
240.836
49.118
10.991
7.050
22.984
92.502
303.701
737.698
1039.477
775.330
389.009
249.698
226.592
183.940
95.171
37.659
14.301
5.047
1.563
1.214
6.272
41.028
300.161
2758.168
28739.064
100071.023
100068.227
57359.953
5716.485
581.856
75.610
12.389
2249.544
26155.555
100106.586
100427.734
103213.742
35196.953
71650.117
46981.891
10437.098
1373.463
175.629
26.788
12.650
43.512
204.524
873.818
2871.931
5475.332
4458.983
2145.896
2003.743
2827.375
2040.795
808.354
233.495
72.521
24.693
8.089
3.907
11.689
77.655
743.370
11499.037
100323.234
100518.094
100490.445
100246.867
28781.805
1616.507
141.935
19.011
8883.742
100846.234
100565.344
101414.313
117951.094
200020.125
104113.633
100325.148
86782.320
5262.811
445.394
53.935
20.901
78.473
511.995
3855.935
29644.768
101337.742
97715.500
24035.244
28321.588
70706.742
42604.605
8352.749
1476.670
398.635
119.388
32.508
10.435
17.077
106.157
1063.654
16884.143
102186.211
104482.461
103835.797
101541.797
47219.805
2244.619
191.671
23.750
28987.031
116394.531
105882.203
103103.305
142591.453
200083.469
106330.031
100578.117
100220.773
10517.696
699.982
78.915
29.453
135.376
1330.249
21776.355
100456.313
100748.461
102236.070
131763.359
111489.570
101043.648
101184.930
89945.836
8913.907
2542.203
617.733
125.500
27.570
22.742
110.761
876.200
10032.903
112487.672
134907.875
128835.445
107506.367
20841.910
1459.123
153.627
21.834
107437.141
200134.016
200194.078
109526.469
124438.664
178367.297
104107.148
101354.383
101047.336
7218.191
635.086
89.525
34.638
182.890
2185.280
57389.859
100163.953
100437.742
103897.430
200095.484
126264.945
102262.281
106911.828
131640.984
58238.465
17000.732
2795.858
389.666
60.978
30.285
106.142
710.676
5975.089
46584.492
170562.922
183412.141
44263.539
5629.159
704.315
103.147
17.997
103106.797
116764.625
200412.859
139205.250
93885.289
53584.441
103155.172
104950.703
22020.482
3477.406
580.251
97.821
34.445
148.866
1723.451
34843.559
100059.484
100283.219
103256.766
178185.516
118276.578
103469.320
123970.883
200104.203
109574.250
78671.797
8072.488
772.008
102.740
39.462
96.530
503.846
3576.127
25261.379
90808.789
68919.711
16617.230
2604.283
414.514
71.956
15.828
102948.398
104728.531
108365.508
72184.844
7453.246
5350.142
10653.753
14883.857
9756.910
3096.407
606.230
107.400
28.214
76.906
663.633
7357.524
78112.781
100143.930
101220.984
66835.023
104578.906
103322.281
129074.289
138590.188
103021.906
96685.156
8777.276
827.187
105.697
47.173
83.702
278.210
1504.060
7491.105
21597.250
28020.395
13329.505
2661.544
413.321
70.226
28.340
111177.383
147100.203
157717.484
42321.445
4922.649
2476.275
4355.891
8004.229
6458.947
2238.430
455.969
87.681
19.786
30.009
163.446
948.574
4833.291
11445.219
10747.034
5360.194
9155.843
19678.988
22426.523
50267.898
70983.625
23815.115
3786.796
473.317
73.120
40.306
66.377
149.074
638.137
4087.501
27202.947
86735.180
44090.680
5524.686
615.077
101.588
120.023
163708.844
200085.719
131783.484
104198.188
12940.853
4456.637
3402.379
2925.808
2030.876
861.906
220.074
48.229
11.255
9.971
34.745
128.899
393.330
721.532
841.038
923.820
1244.825
1797.114
2639.876
5289.815
6344.758
3242.835
827.630
157.253
37.125
28.599
45.884
89.499
366.141
2994.071
25664.631
76069.859
39040.250
5373.995
573.816
218.184
759.352
104144.555
104488.453
102056.984
101425.492
18241.473
6907.975
3845.421
1445.390
597.081
240.391
73.703
19.785
5.504
3.020
7.625
23.492
68.005
283.065
1851.927
5575.929
3257.579
1168.872
641.509
647.747
625.560
395.846
148.747
44.406
25.473
56.126
156.696
214.563
250.925
1085.417
5865.918
13843.182
8524.854
1791.195
547.063
922.836
5273.484
42687.098
100325.016
100326.875
87497.445
9713.800
4506.791
2655.169
848.770
241.934
77.017
24.920
8.352
2.777
1.313
2.177
9.263
65.877
1095.937
45651.566
101323.000
83798.023
3172.775
515.251
168.572
95.972
58.043
33.781
32.010
85.632
570.447
4919.000
9008.292
1788.390
369.715
778.199
1344.561
1033.703
799.901
2770.904
8763.280
26693.795
6232.166
23755.533
28787.324
9838.359
2540.233
1441.559
869.085
333.291
103.611
30.244
10.550
4.592
2.194
1.055
1.273
7.214
77.064
1998.158
100367.898
101119.813
101665.016
5323.846
439.511
90.695
30.500
22.983
40.642
124.835
535.413
5727.929
101122.797
100610.914
45412.602
977.266
133.026
159.094
324.358
2457.459
31547.699
101298.555
131628.828
715.083
1601.141
1881.872
1031.108
479.922
310.313
206.875
98.967
36.822
13.897
6.022
3.331
2.043
1.176
1.079
5.218
45.019
707.483
17280.967
100428.695
30139.150
1633.408
209.373
50.114
24.297
52.230
182.064
705.205
3959.305
25342.846
122363.055
108545.906
101313.789
1727.122
90.046
59.325
398.336
6419.569
100096.281
100843.367
113661.672
88.820
166.652
183.969
136.558
90.926
74.079
56.032
35.821
19.166
9.834
5.299
3.157
2.013
1.186
1.186
3.866
18.264
109.874
661.091
1836.942
964.303
240.730
64.520
27.110
48.450
218.691
1001.713
4283.844
33048.699
103632.359
161060.703
200155.141
22853.330
1150.496
107.302
46.412
334.032
4860.492
95609.125
100287.203
102569.547
16.391
29.223
38.222
39.421
39.842
43.044
42.256
35.633
25.997
17.325
9.942
5.144
2.490
1.293
1.596
4.994
15.014
38.039
79.309
113.162
91.414
48.471
23.249
27.191
132.093
907.666
6474.526
30241.422
138458.781
115117.375
103622.133
102620.617
22096.814
1764.255
210.687
43.436
154.857
1445.166
13824.044
60558.059
54475.656
20.066
53.075
102.986
121.365
103.823
96.627
94.654
83.478
68.320
49.739
29.450
13.060
4.780
1.880
2.450
8.168
23.837
54.229
84.801
84.359
54.972
28.033
16.349
38.447
276.652
2758.231
31834.998
103220.734
163397.141
200067.313
110734.906
104035.992
26935.436
5132.909
489.847
53.129
50.573
248.766
1133.272
2862.991
2683.433
88.212
358.612
905.942
1029.497
635.921
495.985
477.672
338.085
228.933
153.516
82.080
32.683
10.642
3.229
3.422
11.029
34.062
78.055
120.381
114.276
67.894
30.618
15.919
43.952
335.222
3782.472
57425.773
100958.492
109368.492
163419.734
115507.156
31967.922
16514.143
5200.785
480.363
60.547
24.182
42.885
110.713
208.170
218.950
383.448
2401.575
8555.090
10631.005
4895.348
4412.536
4694.760
2464.490
906.394
417.803
187.017
65.449
19.313
5.103
3.614
10.445
31.990
72.930
111.961
105.710
65.861
27.604
13.886
33.832
241.115
2341.993
23745.053
100199.102
100965.539
81070.688
11946.741
3258.884
2330.081
1002.364
222.857
71.684
31.588
21.954
24.227
31.640
51.378
965.484
9370.388
54290.594
62096.199
26367.338
59294.641
71509.180
23009.039
4101.477
1001.568
335.106
98.859
27.752
6.707
3.357
7.495
20.750
45.906
69.324
65.706
39.974
19.970
13.592
24.616
111.617
666.438
4099.131
16371.746
23825.410
9781.168
2156.930
574.362
328.621
254.935
176.034
104.327
90.573
129.799
100.202
52.367
51.367
1049.282
11389.662
68147.141
89992.367
87691.086
104067.141
109004.156
112685.797
16960.604
2683.909
542.829
131.711
33.079
8.571
3.467
5.422
11.956
22.272
29.938
29.113
24.358
26.604
45.253
70.823
87.966
173.217
548.703
1378.447
1736.325
986.546
381.008
192.547
207.887
234.768
198.623
205.802
843.041
2590.741
1639.566
415.447
150.637
526.833
3760.199
15778.129
25022.189
106590.992
112224.711
170553.672
200192.375
56298.313
7500.269
961.874
194.807
47.891
13.575
6.676
9.413
15.148
19.106
19.145
20.515
38.241
137.953
447.719
891.777
710.490
313.695
145.556
159.562
174.096
139.719
135.287
230.762
395.136
447.549
324.804
629.661
8641.016
73089.094
30261.285
4380.304
952.330
156.833
695.073
2042.010
5281.422
37806.547
123929.234
200108.625
163716.094
106801.914
12977.410
1966.364
524.010
128.836
34.018
18.095
29.516
47.806
50.195
35.773
39.202
159.110
1149.676
7741.211
22945.727
16882.482
3396.507
456.209
76.225
38.061
57.839
177.359
553.297
1126.954
1159.992
725.787
1491.717
25060.010
170832.938
160733.234
90836.047
10487.989
68.229
117.859
325.095
1178.790
6026.335
30019.961
116204.070
108169.859
63302.637
20040.061
11117.845
3099.542
515.998
104.043
45.977
80.076
142.669
146.341
94.877
106.489
609.215
8655.318
100212.375
100153.625
100069.445
48445.105
2397.783
179.085
31.393
56.812
243.636
828.488
1882.446
1962.954
1364.209
3619.761
74610.484
115554.391
107582.727
103619.344
104755.742
128.469
42.112
76.350
270.934
1112.486
4473.495
15386.538
23818.578
43647.770
102453.391
100570.953
18509.785
1840.189
252.866
85.310
146.985
268.221
276.112
180.209
288.654
1774.199
33584.586
102968.898
101855.961
100576.164
100127.133
6422.371
312.894
37.085
49.695
200.200
673.606
1528.695
1745.774
2044.151
7619.688
104353.672
103001.648
102668.227
126294.523
200108.250
360.811
49.162
34.867
107.480
362.103
1069.069
2758.746
10018.100
86364.063
106588.742
102469.758
41969.969
3023.989
354.331
95.322
149.845
271.017
272.302
283.320
1166.937
9055.252
69845.820
196444.828
138431.047
105704.672
100712.305
5409.504
279.045
33.178
31.549
104.341
313.506
675.834
1082.324
2890.246
11226.865
75940.086
106045.344
105493.453
200280.484
188577.797
671.096
71.801
59.693
308.119
1540.540
5030.970
9359.959
52112.395
137609.438
200134.375
138493.203
24383.545
2203.291
307.632
83.177
86.310
143.420
186.132
490.361
5087.450
97213.023
105294.539
176113.109
200095.984
157349.531
25897.342
1807.687
159.628
21.850
16.469
49.442
143.221
373.414
990.219
3401.104
10139.794
19971.490
76823.789
105517.328
179393.594
110140.516
647.275
81.046
162.226
1584.457
18800.223
101400.781
126216.531
121594.969
106857.039
115333.836
112765.078
25384.576
2233.183
468.119
138.664
63.107
64.126
131.489
823.613
12187.191
102178.352
102777.977
104417.234
108836.156
106507.750
8345.459
679.907
78.628
13.911
12.407
47.455
212.156
945.516
3467.184
8066.628
10511.653
8123.175
5712.344
7098.942
27176.572
111078.438
392.067
82.116
339.152
5334.829
100165.102
102170.148
163527.328
200190.156
107121.719
102414.883
105435.820
57716.137
10772.007
3000.944
642.383
150.918
58.558
119.498
906.624
11182.720
105142.875
105632.859
102933.086
101420.570
100672.766
6424.292
439.755
50.004
10.576
17.803
105.126
759.077
5674.863
33809.820
80719.984
76663.711
22569.188
3746.147
1305.223
4061.458
46416.160
261.238
71.282
362.515
5844.482
100127.016
101593.359
131614.766
200110.406
107855.219
108508.305
196568.766
126252.508
101662.969
42924.719
4116.271
513.805
106.403
99.899
573.038
4687.980
56208.371
106218.938
104938.156
102651.992
32378.201
2347.080
237.135
32.522
9.854
29.145
216.894
2277.044
33214.293
131688.078
200143.063
200172.500
67756.047
7044.917
894.221
1246.394
19643.400
214.663
52.224
191.668
2202.772
31473.764
100577.922
106222.234
113223.711
104592.531
152080.656
163655.391
105568.797
101287.641
101244.797
17225.227
1238.278
189.820
78.063
246.816
1304.289
6233.197
24254.809
41035.617
19935.729
4251.059
652.818
107.855
20.277
10.916
42.529
314.817
3881.623
81718.156
123964.844
200187.938
200117.484
67079.281
6392.266
694.320
416.663
3491.957
142.498
30.328
63.246
415.084
2413.057
8628.125
9343.925
6986.766
14323.649
111149.602
104683.070
101629.977
101381.500
101912.719
30068.930
1771.937
229.870
60.490
94.451
365.587
1288.328
3375.951
4948.670
3253.136
1030.444
247.424
52.036
12.708
14.193
62.389
366.256
2917.252
39660.055
107948.203
124646.719
129027.930
21805.031
2652.150
382.269
141.961
447.185
59.563
13.970
16.366
64.561
221.586
484.523
673.235
1113.666
5381.641
55425.223
118673.125
107474.898
102155.656
101462.789
15886.341
1204.988
185.668
40.926
37.565
110.914
349.287
827.963
1148.948
800.100
315.739
93.242
22.742
8.802
21.299
113.084
705.713
3865.954
15640.054
40781.930
53729.840
19212.473
3784.624
790.590
211.113
118.771
128.350
49048.305
106214.172
170414.516
200140.141
112941.195
53452.598
5746.840
1518.814
991.951
2022.364
7174.534
36289.746
104446.516
101183.586
95792.672
5358.557
389.567
39.806
4.843
0.288
-0.562
-0.786
-0.836
-0.765
-0.511
0.164
1.626
5.305
14.877
47.060
136.932
339.037
527.276
597.008
692.971
737.065
467.375
183.559
67.363
65.292
309.101
100391.234
101605.227
110425.977
131620.406
82836.234
9556.908
1512.502
379.264
295.841
652.591
1807.312
3861.378
8993.995
9782.103
3810.828
672.336
98.964
14.708
2.060
-0.195
-0.707
-0.850
-0.892
-0.890
-0.826
-0.650
-0.244
0.739
3.193
9.805
25.777
57.008
109.472
192.530
274.419
279.561
173.142
82.159
43.363
98.314
549.775
100284.328
100307.250
101098.680
102341.039
41092.668
2289.582
367.529
101.328
78.135
153.976
323.801
511.198
613.953
520.089
266.570
87.055
20.993
4.320
0.429
-0.517
-0.779
-0.852
-0.882
-0.883
-0.873
-0.835
-0.726
-0.451
0.281
2.265
7.467
20.707
53.235
113.280
172.821
157.964
98.889
46.022
33.515
122.935
779.719
23048.820
100061.523
100128.109
100210.797
7929.299
636.262
95.976
27.335
20.107
32.330
57.998
77.389
78.076
59.195
32.815
13.976
4.519
0.972
-0.188
-0.582
-0.738
-0.817
-0.855
-0.866
-0.864
-0.859
-0.833
-0.748
-0.462
0.424
3.134
10.809
29.776
65.335
93.631
89.486
55.192
27.132
24.576
101.021
585.234
1735.491
7036.992
11358.158
4455.557
844.857
130.912
25.908
7.198
4.716
7.003
10.979
13.236
13.144
9.822
6.067
3.178
1.592
0.852
0.378
-0.090
-0.439
-0.661
-0.774
-0.819
-0.831
-0.837
-0.836
-0.807
-0.678
-0.226
1.118
5.037
13.809
27.010
38.259
36.920
25.017
14.020
14.841
51.562
257.359
160.077
357.665
446.062
268.639
91.492
24.843
6.461
2.149
1.301
1.627
2.316
2.680
2.644
2.361
2.675
3.935
5.478
6.273
4.943
2.712
0.922
-0.077
-0.531
-0.705
-0.777
-0.811
-0.819
-0.807
-0.739
-0.488
0.271
2.210
6.171
11.548
16.379
16.353
11.885
7.647
7.654
22.001
92.197
21.822
33.445
40.559
30.894
17.759
10.013
6.817
4.736
3.041
1.670
1.029
0.813
1.134
2.858
8.200
19.474
34.233
40.782
30.749
16.759
6.729
2.049
0.348
-0.296
-0.563
-0.700
-0.765
-0.791
-0.723
-0.404
0.597
3.439
9.554
19.655
29.780
31.143
22.471
12.346
6.768
10.357
39.630
14.704
22.888
37.552
46.119
43.383
41.658
42.227
34.020
20.836
9.041
3.138
1.296
2.432
9.674
34.618
106.373
212.598
276.271
188.800
85.969
30.375
9.633
3.678
1.447
0.418
-0.167
-0.512
-0.656
-0.543
0.234
3.217
13.272
43.529
109.409
201.638
214.071
137.300
59.176
18.931
8.652
19.824
50.976
138.215
279.936
383.029
331.658
328.480
387.428
318.921
164.166
54.509
14.894
4.498
6.824
29.982
138.255
545.949
1388.717
1883.962
1210.927
405.674
113.004
36.839
18.137
10.210
5.043
2.217
0.665
-0.075
-0.004
1.991
10.996
48.697
209.550
782.385
1875.173
2020.202
1107.272
316.970
75.595
17.382
12.523
240.978
1029.975
3236.506
4957.069
3443.672
3721.750
6351.463
4850.541
1722.158
357.494
65.776
14.261
14.662
70.283
400.513
2071.944
7535.214
11694.471
5999.617
1660.616
386.887
167.250
105.621
61.282
30.067
14.915
6.290
2.157
1.381
5.275
27.516
156.470
937.991
5357.532
19821.492
23862.748
8825.543
1621.876
249.329
39.813
12.003
1164.538
8806.773
51907.898
97073.984
44613.973
63020.414
100671.500
100101.102
23734.133
2346.191
259.851
37.114
24.059
113.080
765.575
4973.179
21813.574
39654.355
19403.652
4899.549
1437.865
1098.385
831.177
419.184
186.484
87.763
35.142
12.327
4.955
11.043
56.837
355.028
2855.236
27071.252
101898.164
101617.211
47515.852
5428.318
578.346
78.102
14.400
4004.614
57881.004
100467.117
102269.289
146880.359
128726.203
101921.367
100278.117
100120.266
11440.659
733.139
79.927
33.352
146.521
1082.366
8526.000
56324.504
128727.023
113855.852
27607.582
8836.344
12898.389
9167.545
3413.490
1453.888
688.927
236.261
56.730
15.618
18.863
96.523
659.206
5841.088
53889.473
134916.969
126125.680
93494.688
9118.522
866.750
107.198
16.717
12669.461
108061.336
103474.039
104445.820
200169.438
151992.078
103275.094
101171.109
100844.453
24092.504
1213.965
120.299
42.379
191.430
1764.986
30164.072
104832.359
107438.148
104800.523
107859.852
67000.219
101579.867
100256.008
29830.477
21243.217
8923.151
1740.586
276.682
47.191
28.282
138.295
1155.109
13628.607
118048.047
196537.703
200102.844
98368.906
8938.436
885.437
113.181
17.516
103186.773
142511.531
142667.344
106895.156
171005.984
124730.625
106175.813
110586.063
108762.398
17645.674
1354.848
169.583
51.214
210.416
2826.928
78444.500
100896.867
101313.844
101985.266
116647.648
135208.641
104705.406
142523.375
142418.844
103210.570
100292.125
12478.239
1022.660
116.482
38.180
173.935
1727.476
29388.148
103392.305
110775.688
112937.219
105621.469
11654.476
935.776
109.645
17.188
101493.336
107354.609
135568.828
75054.844
35866.695
108099.781
129332.563
200122.141
133589.813
19815.900
2333.298
267.548
58.578
175.126
2024.638
46912.930
100150.508
100283.617
101224.727
112568.586
122228.563
110659.859
200122.234
131620.781
102741.555
100257.438
51826.496
2531.473
201.476
44.345
147.334
1434.074
21863.344
101325.477
105103.836
109610.125
105950.453
10272.977
870.858
104.579
17.946
103473.430
110373.516
112697.227
31654.002
6802.637
15470.147
101164.133
110717.789
103284.438
42991.105
3571.103
373.485
57.645
90.946
768.411
8752.638
100031.594
100092.859
100534.461
74232.219
29642.672
74376.438
138497.391
108042.891
101028.289
100138.016
63504.980
2737.343
213.787
38.642
86.719
638.574
6212.408
57702.652
175987.422
200131.531
126161.891
15283.584
1193.937
127.371
30.597
142626.266
200176.828
200477.641
98850.445
14250.105
15710.419
63835.391
102067.477
100566.656
28824.854
2763.709
298.054
44.641
34.979
186.489
1097.753
5706.092
14944.035
13772.817
4820.462
3496.553
8696.652
66756.477
101124.227
100267.438
100052.297
17920.275
1271.296
129.490
26.647
45.253
243.886
1931.991
27032.020
109558.234
108033.523
102542.063
60991.453
2291.090
190.685
98.775
146931.875
146966.297
114361.828
107771.781
77789.805
74172.367
45460.051
34961.941
24505.646
6317.076
1037.058
147.155
24.063
12.265
36.867
144.464
412.711
784.801
786.631
555.058
574.986
1353.190
6559.181
26247.816
38469.793
14925.073
2530.160
357.311
54.808
18.134
30.671
124.905
1176.790
23289.352
100621.203
100540.586
100277.906
54185.891
2242.336
256.138
501.961
102374.703
102470.117
102197.031
110746.469
148612.344
103110.023
88196.578
13934.509
3346.046
1025.254
244.140
51.452
10.388
3.800
7.560
21.986
54.705
125.302
353.258
671.132
478.768
338.646
668.491
1518.045
1732.359
1023.135
313.919
82.509
30.270
54.671
153.551
235.463
546.550
5378.338
67765.000
100060.781
100043.383
10336.610
940.808
503.671
2876.747
100216.578
100303.563
100938.906
106801.570
71122.688
98055.250
47140.836
7623.150
1121.343
238.669
62.211
15.910
3.564
0.818
1.397
5.409
25.672
211.018
1970.734
7069.425
2833.666
431.386
146.166
150.073
151.653
103.333
53.904
40.867
102.886
603.937
4423.287
9040.403
1859.091
859.980
3410.272
7037.844
4462.872
1271.292
735.959
1739.761
10536.068
21608.564
100077.438
100348.219
40268.445
12456.870
14128.281
8096.689
2041.270
387.802
77.510
18.899
4.817
0.816
-0.188
0.035
2.701
23.590
287.371
3846.271
17194.803
6268.226
577.012
82.427
33.019
23.582
22.516
42.119
155.340
764.216
6491.193
102117.602
101117.258
45534.594
1047.252
292.822
396.657
354.534
569.286
2721.085
8564.998
22019.256
1596.487
4460.158
4909.889
2692.680
1521.857
1482.090
1042.662
390.192
104.921
25.602
6.472
1.363
-0.067
-0.506
-0.337
1.433
14.730
139.111
1260.455
3851.290
1773.972
251.219
43.619
14.238
12.356
32.980
146.737
985.374
8109.308
56116.289
170754.438
122308.773
102730.250
1692.184
113.348
56.745
137.444
911.863
6468.238
26007.666
29819.490
154.800
298.944
356.231
258.335
208.205
190.097
136.756
66.718
25.331
8.354
2.545
0.483
-0.301
-0.556
-0.426
0.682
5.578
31.806
130.969
267.147
179.559
55.119
16.570
9.505
22.128
95.432
493.066
4724.582
100920.633
102680.156
160820.156
200232.141
35559.195
1741.236
162.536
35.395
106.691
766.537
5353.560
18897.436
18613.730
25.501
46.343
60.950
61.436
54.287
46.287
36.505
23.783
13.397
6.821
3.137
1.001
-0.063
-0.453
-0.305
0.592
3.086
8.985
19.984
28.490
23.296
12.252
6.894
11.156
48.415
252.947
1366.552
13036.908
103886.352
102350.063
101928.297
106655.633
86278.023
8968.474
625.200
55.557
54.086
309.710
1581.436
4124.363
4064.970
40.690
127.907
256.994
288.242
198.860
128.074
98.502
65.334
37.417
19.294
9.215
3.653
0.951
-0.108
-0.042
1.039
3.694
7.999
12.111
12.724
9.809
5.936
4.954
15.414
86.937
536.993
3144.988
16756.348
112780.813
106013.930
102905.180
200287.047
141330.984
101538.523
3122.221
107.762
24.895
78.866
252.879
542.712
588.180
247.245
1333.519
4074.870
4958.577
2189.660
1076.755
897.252
510.763
194.593
74.522
29.105
11.004
3.301
0.594
0.222
1.586
4.842
9.871
14.087
13.627
9.618
5.175
4.802
17.498
101.635
680.996
4263.425
16729.545
48912.250
108849.086
103586.641
199140.250
107141.430
100534.234
3445.701
104.114
13.607
18.097
42.797
80.613
132.691
1330.805
16888.727
100112.516
100713.656
29222.281
14870.880
15200.085
6345.981
1322.532
305.648
88.463
27.189
7.946
1.743
0.494
1.506
4.507
9.130
12.933
12.379
8.629
4.854
4.363
14.423
74.740
443.749
2383.492
8330.266
12215.534
11328.487
10811.674
10164.475
30324.584
9074.976
628.524
50.305
15.749
17.824
21.450
35.112
109.539
4438.375
100046.227
100409.328
104449.141
157358.703
108616.289
100787.109
100561.211
10101.285
1126.309
236.889
61.426
15.738
3.610
0.719
1.084
3.236
6.226
8.826
8.573
6.453
4.820
5.747
11.906
40.558
177.952
722.032
1762.821
2320.646
1639.512
846.828
577.670
609.968
319.482
83.880
45.116
114.728
243.342
181.691
91.304
176.098
5331.218
100084.766
100951.102
116361.891
200119.016
110735.539
101765.547
102088.680
48752.648
3014.204
511.003
119.954
30.394
6.769
1.342
0.881
2.005
3.686
4.917
5.409
6.915
12.523
25.978
38.951
44.773
65.867
152.303
301.110
375.620
261.323
142.976
84.050
68.278
54.804
51.907
222.486
2748.982
13270.985
6341.872
768.542
304.081
2037.722
31506.773
101104.039
123759.945
160751.797
104959.852
104104.289
105897.227
74677.805
4310.204
759.068
203.519
55.201
12.496
2.841
1.732
2.558
3.441
4.166
7.054
20.113
74.663
216.088
384.206
310.619
152.666
67.203
58.897
60.547
51.017
40.031
45.833
61.105
66.219
105.170
1355.393
82279.664
101536.984
102517.250
7886.994
899.503
438.788
2917.714
10960.743
22108.570
104070.680
102512.102
106538.664
109449.406
29611.365
3380.071
826.907
301.855
88.962
20.631
5.861
4.826
6.812
7.780
8.730
18.663
82.667
492.979
2211.024
5329.930
4057.160
1229.204
219.733
40.520
17.078
17.528
31.975
66.820
107.903
121.880
193.142
2418.456
103852.359
127317.281
170826.719
42187.543
6174.116
97.449
287.875
791.757
2506.228
16925.039
79583.703
100647.023
34802.383
7612.124
2747.469
1416.213
552.341
155.687
35.016
11.113
11.040
15.702
17.921
21.554
57.065
295.916
2512.636
25595.785
100112.953
67754.219
9359.575
892.957
90.589
15.265
13.686
36.070
85.783
153.929
181.337
281.050
2076.793
41881.102
200151.781
170894.859
105960.406
57518.129
79.582
52.839
115.550
381.094
1368.225
3547.551
4942.751
4103.097
3921.740
6151.604
4820.931
1510.769
330.748
62.098
18.183
17.533
25.168
31.816
55.014
192.339
976.132
7696.941
101870.789
101186.648
100409.625
35046.949
1871.639
154.957
19.538
12.138
32.102
78.202
137.770
188.186
385.621
2670.514
57749.070
102127.648
103261.016
138652.063
179264.109
169.263
34.869
39.908
127.356
399.594
892.251
1429.729
2860.685
7644.488
13609.958
9937.260
2872.578
506.747
91.612
24.494
19.576
29.172
49.768
158.163
845.624
5135.520
27713.590
134125.422
117960.430
103487.281
25909.660
1771.068
141.967
18.689
9.167
22.077
52.959
106.319
192.821
451.976
2018.685
25397.572
100805.992
105441.359
200104.641
130463.820
279.076
47.206
74.906
463.989
2914.021
10645.891
12971.238
21569.846
73242.258
75902.102
21340.127
3739.174
620.149
126.915
41.628
24.430
29.874
87.307
514.278
3984.526
41974.129
105275.758
113844.828
143663.547
57526.387
7175.887
774.713
89.442
13.417
7.135
19.111
60.259
173.811
434.396
775.635
1302.252
4673.678
28072.965
68801.422
130349.648
105128.781
286.785
61.173
237.814
3116.973
54178.313
100836.031
111432.992
167898.813
104386.711
101659.297
101478.836
10434.219
1246.136
350.093
143.922
62.269
43.835
162.247
1376.221
14702.540
143457.094
143684.438
111451.313
103545.758
88872.563
4437.558
426.276
54.773
9.780
9.389
41.393
211.665
1082.750
3562.106
5633.152
3487.841
1744.430
2080.441
4670.341
36618.672
102901.695
183.021
69.041
522.338
12523.811
100113.641
101274.133
123727.711
200072.516
115509.133
101435.805
102810.727
25607.570
6332.080
2398.598
832.229
272.750
101.324
247.233
2583.993
33513.359
200054.531
200127.578
135173.328
102661.766
70781.867
3589.124
286.256
37.342
9.165
19.461
122.855
1104.723
11722.054
90553.633
105485.727
45590.488
6426.577
1140.821
846.459
4024.146
25036.531
104.868
63.779
562.077
13821.514
100093.500
100948.148
113629.891
200074.000
117402.320
105152.813
138640.375
112121.961
103167.898
23826.723
5132.486
1189.716
265.451
235.116
1915.505
22711.211
123798.516
200190.672
123195.586
102229.914
15185.466
1428.253
159.015
24.029
10.489
37.498
306.431
4664.238
100600.211
102620.172
107379.141
107291.281
36814.535
2187.268
393.606
742.701
4499.401
71.374
43.862
289.556
4438.333
100048.789
100358.359
103224.477
128825.906
106713.336
121998.563
124117.180
105158.836
110766.563
121627.461
21637.002
4052.203
610.148
180.888
693.769
4493.800
17894.561
26662.662
21098.613
8917.070
2046.727
360.926
64.543
15.109
15.164
64.721
532.990
8909.033
101095.523
102659.297
105798.516
105930.563
81790.250
2985.097
322.802
220.177
1073.630
46.038
23.129
91.353
704.612
5333.771
20784.115
23454.836
8187.944
8115.754
48042.371
102779.070
104131.086
119816.695
146880.406
42313.563
6517.195
844.993
152.016
166.646
624.014
1583.258
2068.377
1689.893
943.625
337.623
97.087
25.823
11.259
25.585
129.112
843.464
7737.550
108950.570
111201.641
106324.813
102984.086
38371.172
1901.910
234.828
120.609
216.235
22.948
10.498
21.600
95.234
360.733
788.065
947.713
853.827
2542.380
22415.619
103786.844
104067.664
111823.898
123793.813
22275.572
4345.405
634.318
103.849
46.306
96.178
193.736
270.287
256.676
171.457
84.304
30.542
11.100
10.865
43.900
315.225
2871.224
27306.971
113742.883
200248.453
152280.734
57346.793
6001.384
834.948
379.585
368.822
262.129
17114.559
100960.836
104851.688
88428.484
17138.326
5682.821
3495.498
5747.351
7093.303
17025.465
101736.195
118758.961
186767.266
110453.531
49465.555
3837.588
333.018
41.131
8.385
2.122
0.152
-0.527
-0.769
-0.819
-0.722
-0.435
0.250
1.936
6.813
21.237
57.153
125.647
170.411
168.865
133.071
101.414
65.867
35.600
32.165
132.849
1297.435
76347.773
100377.508
101375.945
102982.711
21466.760
2154.445
720.501
759.934
1103.967
3548.249
13964.116
25197.547
16743.246
8966.312
3015.852
589.723
95.498
18.831
4.697
1.150
-0.145
-0.638
-0.812
-0.873
-0.853
-0.775
-0.580
-0.060
1.259
4.621
11.608
22.061
33.759
43.028
48.301
44.432
31.110
21.308
43.673
310.460
3391.131
61125.559
100119.461
100258.648
100471.180
15703.625
1007.066
196.499
131.573
206.742
555.751
1432.425
2009.234
1497.633
770.363
307.856
96.524
26.670
7.302
2.003
0.265
-0.414
-0.693
-0.812
-0.859
-0.863
-0.853
-0.798
-0.655
-0.270
0.610
2.499
5.918
11.466
19.004
23.963
23.022
16.868
15.401
53.400
464.816
5980.692
9600.467
85134.609
100047.516
38991.844
3772.175
353.098
61.314
28.903
39.407
84.265
167.592
212.568
178.180
111.037
54.021
22.286
8.017
2.672
0.753
-0.083
-0.483
-0.681
-0.787
-0.833
-0.842
-0.852
-0.850
-0.812
-0.690
-0.343
0.441
2.217
5.360
9.988
13.078
12.705
9.513
10.518
44.521
378.864
4218.039
1019.573
3399.406
4860.249
2204.312
488.352
89.906
17.929
6.725
7.839
14.374
24.654
31.444
29.505
21.443
12.963
6.923
3.881
2.504
1.544
0.630
-0.063
-0.476
-0.689
-0.770
-0.810
-0.828
-0.838
-0.830
-0.781
-0.623
-0.199
0.735
2.479
4.796
6.434
6.316
4.829
6.085
24.100
161.805
1182.209
118.337
233.943
286.603
174.827
64.901
17.654
4.740
1.695
1.478
2.375
4.032
5.324
5.823
5.609
6.101
8.657
12.280
13.194
10.422
5.913
2.271
0.418
-0.368
-0.653
-0.757
-0.800
-0.811
-0.812
-0.787
-0.673
-0.341
0.389
1.672
3.165
4.312
4.286
3.356
3.522
10.721
52.050
263.741
22.538
25.823
29.406
21.773
13.159
7.578
5.431
3.883
2.444
1.286
0.862
1.029
2.117
5.977
17.846
45.711
87.491
105.076
77.581
38.357
13.273
3.771
0.707
-0.265
-0.573
-0.701
-0.757
-0.787
-0.739
-0.482
0.299
2.238
5.624
9.779
12.710
12.461
9.286
5.432
5.682
17.860
83.668
13.538
14.340
20.301
25.208
27.667
31.291
35.457
29.502
18.267
7.803
2.615
1.437
4.554
20.575
93.158
333.302
820.262
1019.793
663.915
257.487
66.678
16.331
4.227
1.178
0.194
-0.257
-0.517
-0.647
-0.535
0.216
2.923
10.189
25.803
47.571
68.429
67.918
46.594
22.415
9.319
9.683
38.592
31.032
58.160
112.106
150.925
170.240
239.443
326.386
276.820
135.502
48.354
13.382
5.150
12.522
69.444
438.287
2533.559
9552.709
14931.503
7373.121
1732.489
303.017
55.158
15.890
7.004
3.674
1.840
0.581
-0.054
0.095
2.132
10.165
37.579
104.044
236.254
389.203
392.876
244.044
96.040
27.950
11.123
24.215
104.823
321.046
786.602
1137.223
1235.941
2400.289
4504.431
3785.254
1274.818
293.434
59.081
14.844
27.181
188.592
1604.567
16385.516
100118.727
100198.094
86909.758
9655.856
1014.844
163.730
59.462
34.356
22.675
13.412
6.447
2.412
1.682
6.126
27.637
109.620
370.179
1013.477
2071.586
2114.821
1153.378
338.943
82.814
19.706
16.442
353.169
1629.344
5784.104
8557.550
9264.521
39596.105
100228.102
86782.117
16364.036
1866.851
217.466
36.635
42.296
306.389
3547.006
57649.316
101178.930
102340.953
102182.148
29638.580
2249.556
470.117
274.306
209.056
153.717
91.850
40.554
13.952
6.064
13.569
62.153
286.425
1241.209
4261.470
9601.932
9879.371
4188.214
1012.164
194.877
36.801
13.083
978.438
5916.228
28962.990
48610.863
50299.762
103829.563
100643.984
100292.688
100220.273
8124.987
615.675
75.186
49.744
314.533
3250.124
49002.094
113618.625
142414.141
138482.313
33542.660
3991.957
1955.351
1642.282
1743.062
1593.584
906.577
296.400
70.332
18.833
25.075
124.632
769.653
5127.075
35745.383
109857.195
96680.906
20527.447
2967.150
391.591
61.249
12.496
2843.149
10490.458
52834.879
99619.828
116643.367
106119.766
102140.602
103049.180
102539.203
17353.885
1135.252
136.924
52.437
233.856
1996.562
20829.158
163489.781
200032.578
147018.000
94432.445
10853.863
8823.011
11507.735
27670.102
38742.176
14965.978
2536.388
357.961
56.519
38.928
209.182
1953.219
30078.230
103551.617
105883.469
105774.500
102492.680
11074.331
840.367
93.911
14.763
15700.633
21246.008
29655.457
41768.348
60905.855
106229.680
122043.414
170456.719
157333.281
22861.521
2251.268
265.453
61.613
186.423
1658.789
25183.338
104827.195
107396.727
104366.664
102778.156
21060.600
24004.572
99249.438
103218.164
100537.680
100087.602
23722.543
1476.719
148.675
51.355
263.059
3181.618
97131.422
101667.984
102293.594
102263.227
101302.680
29128.637
1284.953
121.835
17.014
97012.758
101880.531
28593.307
10511.187
13082.050
97230.125
200409.391
200133.844
128727.320
102742.844
7624.973
613.434
83.203
128.829
1153.099
16532.584
100442.602
100616.328
100645.148
101700.898
16410.896
30580.826
109607.070
102744.766
100468.875
100077.883
100013.227
3770.325
259.588
54.285
215.065
2630.660
63882.316
101713.586
108936.500
121012.695
111516.469
23837.002
1343.787
131.397
19.294
103346.484
110706.625
51593.391
10662.350
7331.155
55165.359
111959.563
108130.156
102511.953
100501.055
16423.768
962.143
94.703
71.848
448.364
4117.456
34877.617
100088.727
100191.250
22296.357
5579.324
24019.799
103001.477
101026.242
100241.383
100046.117
100008.602
4089.561
275.357
45.945
118.481
1033.470
13254.617
112589.242
200087.781
200067.219
178125.625
33511.133
2039.539
170.489
28.063
103660.797
151947.859
115776.055
108630.633
49328.664
119480.625
139083.594
107263.156
101059.766
100178.125
12478.902
769.387
78.352
31.810
122.215
621.006
2743.179
6219.582
5758.478
2232.656
1379.669
7547.486
100595.805
100261.938
100079.883
100019.094
34825.438
1852.069
164.205
28.777
53.356
360.722
3453.004
76454.656
123726.273
117924.359
105247.539
100885.047
4180.149
247.482
63.756
106247.891
106436.422
105077.695
143112.500
147643.391
108971.750
170599.625
146911.016
102990.938
35089.051
3240.278
337.857
42.694
12.597
28.351
99.704
257.905
444.325
432.882
298.554
326.527
1410.664
10519.201
51849.801
78108.203
26076.803
3769.295
467.330
66.925
16.835
29.182
162.777
1904.692
61059.953
101020.969
100948.672
100438.570
100131.422
4092.640
269.114
217.297
100702.453
101024.414
104825.656
200158.672
186919.203
103918.492
104643.258
110442.641
13983.714
3316.928
613.060
97.944
17.351
4.230
5.812
15.935
34.698
59.139
79.979
93.745
107.617
239.066
844.180
2174.628
2531.994
1476.078
437.248
96.631
29.950
32.187
69.066
137.508
761.074
11410.304
100090.063
100083.938
100052.297
25472.791
1489.298
266.282
829.676
100112.875
100338.133
103015.539
151826.438
134866.250
101852.352
100499.977
64118.563
4051.319
544.946
119.503
27.263
5.603
0.978
0.803
2.768
8.511
28.245
97.461
190.028
136.449
72.285
101.969
168.338
187.045
128.662
60.948
40.480
75.855
233.329
848.098
1210.150
560.004
1195.753
7042.688
15269.868
9357.316
1891.252
387.082
458.103
2392.706
26098.799
100130.477
100954.234
55586.355
68731.328
100555.531
70484.594
10484.892
1153.171
168.574
32.952
7.476
1.208
-0.291
-0.384
0.525
5.117
29.316
136.704
283.398
170.569
52.202
23.621
22.366
23.193
22.534
39.019
142.644
569.445
2059.582
10598.449
20448.570
3279.321
381.623
379.751
608.095
464.123
260.179
351.052
829.627
3660.270
1723.419
4859.981
5907.490
3621.438
4385.301
6320.207
3795.587
1190.104
246.939
47.998
9.996
1.889
-0.179
-0.717
-0.710
-0.141
2.768
17.807
68.327
125.075
84.420
27.902
9.319
5.586
7.477
23.698
130.510
946.304
6153.291
31896.504
68375.172
67359.023
8117.919
564.584
86.437
58.193
64.896
158.407
505.472
1232.610
2929.299
165.727
323.729
399.577
348.248
396.898
463.373
320.013
147.343
45.396
12.534
2.890
0.181
-0.614
-0.834
-0.794
-0.459
0.836
5.623
16.960
27.181
21.216
9.272
3.659
3.248
10.267
53.676
447.549
5677.190
76616.703
107422.719
104469.188
107256.313
15724.966
1244.967
146.677
26.652
31.950
120.311
414.781
963.623
1725.744
28.395
52.725
74.156
80.217
74.286
67.397
51.835
30.206
14.895
6.200
2.087
0.236
-0.528
-0.781
-0.767
-0.537
0.078
1.440
3.601
5.056
4.422
2.448
1.650
3.933
17.595
96.087
842.687
14301.254
170649.625
125980.086
102146.031
108303.875
86636.250
14684.583
840.118
54.276
19.510
60.881
188.896
401.427
706.872
51.728
178.641
392.835
435.880
264.475
150.510
105.958
67.963
37.994
18.646
7.644
2.557
0.258
-0.538
-0.683
-0.478
0.027
0.780
1.506
1.815
1.388
0.877
1.206
5.119
25.333
125.336
755.215
7961.781
113851.023
107468.773
103232.867
200109.125
127295.695
101205.367
4918.712
130.291
13.332
21.984
57.853
120.341
251.825
355.594
2199.602
8515.437
9454.342
3486.816
1387.687
986.738
568.303
230.975
95.057
35.374
11.508
2.807
0.140
-0.503
-0.378
0.151
0.846
1.411
1.518
1.019
0.615
1.130
5.624
27.147
119.977
528.571
2470.477
18172.758
101086.547
102986.930
156908.547
104966.102
100452.070
5491.597
126.323
9.678
7.878
18.922
50.731
177.151
2394.058
38942.039
100119.313
100765.086
80311.063
19386.873
18368.773
7158.601
1870.207
558.900
170.926
44.183
10.225
1.774
-0.169
-0.320
0.143
0.794
1.295
1.278
0.898
0.588
1.082
4.636
20.840
85.274
285.088
808.134
2059.382
5414.770
7175.863
14526.053
70961.914
17214.094
828.995
52.448
10.916
12.933
21.760
66.322
356.021
9355.259
100053.594
100437.539
104827.891
170411.672
118833.969
101501.250
102814.148
14619.649
3402.985
772.361
156.660
31.581
5.900
0.539
-0.313
-0.075
0.402
0.799
0.871
0.825
1.063
1.990
4.627
12.791
41.706
116.139
252.698
379.910
462.958
481.989
528.950
744.065
387.613
81.159
30.077
83.665
181.439
145.918
150.387
826.038
11384.769
100098.328
101021.953
119666.094
200072.031
125842.656
103436.055
113861.570
82088.289
14870.287
2528.644
523.750
108.159
17.604
2.068
-0.166
-0.248
0.048
0.386
0.801
1.989
4.906
9.719
14.618
16.531
21.243
37.427
65.492
81.535
76.177
62.224
49.298
42.395
29.194
25.812
155.822
1739.995
7013.757
3896.934
596.852
1232.712
3845.952
95693.758
101278.000
128710.625
200101.375
107610.594
104499.078
125026.547
138058.734
25756.240
5370.240
2336.240
416.400
44.354
4.780
0.244
-0.113
0.119
0.636
2.282
8.031
25.776
60.375
94.852
83.834
47.230
23.275
18.453
18.361
16.369
13.805
12.556
13.252
15.440
50.940
856.362
34137.645
100456.758
100680.195
3985.573
1223.803
848.714
5430.928
23648.598
39659.336
107820.250
101521.750
102646.734
110799.938
49292.930
11916.507
6820.566
4581.144
708.145
63.452
6.586
0.848
0.571
1.086
2.574
8.274
32.219
123.542
391.623
708.664
604.903
231.918
61.540
15.845
6.375
5.237
6.647
10.545
15.527
22.414
81.220
1403.360
82704.984
103831.828
107176.289
10670.300
2562.267
203.529
417.725
1154.115
3144.633
20172.189
96787.320
100916.977
37197.730
7422.125
2826.778
2233.225
1557.592
345.231
44.212
5.975
1.762
1.977
3.628
8.804
28.258
104.409
474.657
1923.836
4486.050
3414.943
1050.635
188.472
30.699
5.985
3.337
6.175
12.392
19.297
31.110
94.144
839.372
12456.758
106524.156
86720.008
30754.877
14631.079
71.509
64.179
138.984
409.785
1481.043
3648.614
4421.723
2429.339
1258.508
865.260
650.612
357.947
112.637
26.056
6.398
3.126
4.326
10.234
32.265
108.944
350.324
1317.533
5462.648
14229.315
9507.086
2435.684
340.087
48.173
7.627
2.980
5.675
12.392
21.501
38.776
106.603
698.076
6340.454
58109.293
101867.453
78508.266
108138.219
66.636
27.643
45.632
135.871
354.536
664.921
862.806
974.245
1340.443
1424.551
902.964
356.379
110.086
31.162
10.832
6.251
9.086
30.628
142.952
607.908
2097.409
5287.273
10125.650
14644.644
8683.775
2202.446
340.257
49.092
7.771
2.785
5.655
14.690
35.855
80.721
158.096
501.143
3619.933
24957.166
59638.031
79164.172
104760.813
91.348
29.662
68.556
387.528
2084.115
6572.983
7123.411
5503.287
8617.454
8433.857
3290.481
802.104
201.651
72.505
36.449
20.887
22.645
102.599
756.344
5622.621
24419.861
52560.906
63857.621
29376.814
6724.791
1287.507
219.557
36.743
6.565
3.539
10.649
43.157
185.044
790.470
1384.893
847.037
1108.704
3784.443
9250.660
55671.707
101345.297
89.243
40.698
195.904
2211.255
31465.660
100307.438
102181.250
51327.242
66193.578
57715.383
15179.934
2298.014
589.827
346.563
224.032
107.833
64.001
279.867
3868.256
77340.172
114929.828
200081.641
185332.359
91565.266
11030.271
1196.312
163.094
27.228
6.265
7.573
34.095
206.995
1441.678
13891.959
48545.324
10627.220
1181.621
708.294
1833.322
14145.895
100550.898
69.179
53.523
420.272
7730.928
100055.859
100411.727
103776.570
134849.281
109432.859
100788.039
32559.273
5117.583
3146.135
3116.111
2014.225
701.854
211.677
500.745
9501.728
101373.086
112456.063
196423.563
200050.891
81783.469
9309.268
1017.922
128.139
21.668
8.478
18.841
113.112
967.481
10290.741
133859.297
200247.453
75710.820
4819.633
589.314
466.911
2009.570
9336.053
54.462
58.877
454.662
9352.003
100045.055
100313.141
102533.906
119692.070
88587.266
79885.539
24171.277
19488.277
31340.533
45925.906
26697.168
5349.574
815.396
503.870
7824.406
100624.383
104101.773
117934.570
131627.109
24279.926
3422.334
484.439
75.712
18.825
15.517
43.483
292.704
3935.032
89220.883
115292.422
161066.922
111987.672
25461.176
1356.721
214.143
341.272
1116.264
51.917
52.163
243.952
3110.863
54114.633
100145.555
100829.539
64636.578
15243.823
15609.645
33938.609
118765.992
178267.078
116377.680
101861.320
31822.912
2577.303
423.635
1918.546
25624.316
100725.773
102187.891
31248.645
4072.575
776.525
165.411
36.767
19.765
31.215
89.965
537.965
7095.195
101454.203
102388.656
102637.094
101286.797
57223.344
2069.761
198.270
117.072
269.843
44.419
37.210
86.641
522.448
3398.944
12556.762
14008.385
4410.232
2553.249
7731.240
60197.844
135114.234
200107.734
128723.164
102742.367
70670.867
4131.949
386.704
335.382
1614.892
4982.983
5127.694
2039.916
575.819
163.958
46.933
19.814
24.071
55.485
215.227
1395.151
10620.211
126168.938
134996.516
111642.906
102252.633
27713.117
1459.168
265.836
257.240
216.298
27.847
22.190
26.719
81.554
269.674
616.909
659.728
486.061
809.373
4130.121
28062.754
106680.891
170500.109
113653.727
101724.484
38620.484
2764.863
270.741
78.066
147.217
291.853
311.059
196.379
90.619
37.201
15.455
12.503
26.345
89.019
566.378
6390.507
101158.031
110405.023
179135.172
200216.672
52365.613
5609.870
985.740
1159.818
1883.784
1121.691
2301.121
10434.781
15686.138
7244.686
2095.385
2284.506
11870.403
57492.578
61775.824
112503.258
102040.563
103741.555
115612.625
84531.398
10459.647
1411.058
232.787
72.072
30.155
11.261
3.280
0.423
-0.496
-0.780
-0.802
-0.675
-0.374
0.353
2.276
7.478
17.860
33.538
43.897
40.942
29.695
19.463
12.402
10.882
34.810
249.686
2661.083
6167.558
39006.711
67880.156
20991.906
2731.219
667.344
1104.585
2698.073
3886.188
14689.437
96823.523
100763.133
72149.281
11574.860
1970.302
426.157
109.815
41.768
18.589
7.344
2.061
0.142
-0.545
-0.782
-0.847
-0.830
-0.742
-0.504
0.077
1.372
3.824
7.267
9.834
11.066
10.325
8.467
6.857
12.188
74.604
754.199
12692.610
5761.742
31457.240
54144.008
16952.824
2105.772
319.550
161.588
245.368
445.782
1392.043
4554.620
6989.755
4203.759
1470.865
468.817
146.465
48.979
19.959
8.811
3.588
0.975
-0.061
-0.543
-0.744
-0.825
-0.844
-0.830
-0.767
-0.608
-0.225
0.440
1.397
2.530
3.623
4.157
3.974
4.242
13.843
110.583
1347.579
30693.787
1774.865
6424.610
9357.675
4068.199
777.394
125.776
38.520
37.024
69.010
167.513
350.789
494.791
432.267
276.924
133.436
52.976
19.939
8.187
3.694
1.539
0.409
-0.169
-0.518
-0.705
-0.797
-0.832
-0.842
-0.830
-0.783
-0.664
-0.419
0.015
0.627
1.326
1.818
1.901
2.613
11.950
99.013
1055.460
18915.668
341.481
718.803
967.742
519.704
154.403
36.806
10.160
7.162
12.279
25.631
47.537
70.256
72.703
60.644
37.215
18.347
9.386
5.416
3.362
1.782
0.681
-0.016
-0.419
-0.641
-0.756
-0.810
-0.827
-0.828
-0.807
-0.760
-0.621
-0.350
0.062
0.513
0.751
0.803
1.423
7.172
51.582
392.544
3473.061
81.182
95.554
104.834
69.002
28.589
8.533
2.650
1.431
2.186
4.483
8.377
12.466
14.751
14.735
13.745
15.324
19.371
21.233
16.681
9.100
3.795
1.032
-0.102
-0.539
-0.709
-0.782
-0.802
-0.805
-0.791
-0.703
-0.422
0.141
0.928
1.475
1.488
1.168
1.073
3.250
17.795
101.170
562.972
31.838
20.377
16.320
11.356
6.903
4.102
3.128
2.481
1.771
1.360
1.639
2.562
4.559
10.275
28.955
78.346
152.799
184.579
134.499
61.049
20.591
5.532
1.079
-0.183
-0.565
-0.700
-0.753
-0.768
-0.703
-0.336
0.898
4.219
9.196
11.369
9.328
6.201
3.787
2.740
6.265
26.802
128.381
19.533
10.902
10.300
11.354
13.554
17.029
20.494
17.493
11.006
5.086
2.024
1.842
6.914
32.513
162.720
661.412
1852.220
2527.340
1475.213
501.001
112.564
23.724
5.007
0.985
-0.021
-0.372
-0.557
-0.622
-0.402
0.917
6.796
27.393
74.098
88.448
56.090
30.833
17.279
8.385
5.167
12.017
63.204
22.811
21.427
34.084
49.225
68.610
112.567
148.713
136.380
73.493
27.324
8.921
4.842
18.809
119.049
946.871
7354.373
38416.449
70388.461
28700.287
4446.343
580.111
81.836
15.506
4.917
2.330
1.188
0.371
-0.089
0.436
4.250
24.811
134.434
482.423
624.474
304.463
145.475
71.725
30.444
11.452
9.881
46.641
43.231
76.146
150.290
228.013
374.424
877.217
1495.762
1277.605
540.167
145.701
34.156
12.781
40.160
334.534
4445.282
78110.602
100050.891
100077.797
100074.906
38458.648
2364.342
216.548
42.186
20.041
14.684
9.531
4.827
2.069
2.398
11.555
65.873
370.607
1505.371
2222.305
1313.466
660.074
298.843
103.378
31.368
12.101
31.752
94.571
258.260
620.261
953.123
1945.618
7545.689
17982.818
14951.166
4118.910
727.084
114.058
27.684
59.702
582.384
10446.215
100118.313
100355.477
100617.656
100580.969
100309.867
5371.194
421.016
124.055
111.307
103.338
68.058
31.223
11.306
7.086
25.218
152.861
884.921
4017.242
8875.786
8078.933
4290.746
1512.481
393.081
85.448
20.675
17.529
209.254
643.319
1705.699
2844.311
8044.882
57828.117
100283.992
100311.656
23984.889
2479.096
307.139
53.616
63.535
557.535
8849.692
100573.938
102336.078
105243.281
104839.383
101774.438
4989.041
666.630
569.986
963.941
1045.213
624.008
211.734
55.524
19.318
45.541
303.585
2378.447
17032.928
59095.121
103280.484
62401.922
13319.573
1782.859
240.525
39.742
12.062
462.978
1076.081
2439.210
4068.971
14431.962
101120.500
102292.148
104464.656
61410.785
5562.545
688.632
113.458
56.907
313.818
3231.796
44397.793
112445.539
138417.516
131635.313
32588.881
3414.796
1451.302
4221.095
13807.874
19713.203
8027.368
1718.243
256.810
48.896
61.295
427.387
4102.156
41832.594
163573.531
137530.031
106875.648
100958.508
8199.951
616.975
71.879
12.455
1444.020
1827.016
2173.693
2920.990
10508.090
91973.898
138537.094
200038.609
131605.563
24539.129
2627.315
295.088
61.954
147.907
981.803
7242.113
45025.863
126083.500
99223.250
20668.879
3367.181
4397.938
39161.730
100298.109
100088.469
100020.516
12448.255
1018.836
119.374
64.786
374.229
3954.675
71322.469
120369.914
114097.844
103609.898
100894.133
19903.230
1077.931
102.236
14.904
4020.929
4321.545
2666.884
1814.354
4917.743
49036.668
135187.141
126217.906
106793.047
100956.477
12581.086
784.917
88.895
78.831
432.426
2881.610
18857.844
64674.871
52611.500
12947.156
2870.724
10524.292
100650.336
100278.156
100078.391
100019.406
51797.715
2336.818
202.395
56.487
245.950
2553.844
48296.070
103415.820
106843.445
110986.563
106566.531
17818.824
1104.649
117.999
17.499
6452.905
9435.002
7351.646
4269.922
8471.962
104685.242
107211.383
103438.008
101119.969
100255.445
31648.172
1280.362
112.862
43.410
171.612
991.380
4521.589
11487.610
9646.540
3402.358
1484.850
10879.625
100311.258
100138.359
100046.211
100012.477
57319.961
2526.687
200.087
42.086
119.688
943.499
10245.741
107334.445
200256.531
200122.641
157363.609
19709.697
1426.814
137.002
22.384
17468.816
80974.922
98802.250
39077.504
106158.273
164079.094
200316.797
113849.797
101487.461
100193.055
21609.277
1023.433
91.064
23.222
55.625
216.636
672.541
1285.636
1207.036
619.228
594.691
4231.131
63580.941
100050.516
100019.922
100005.797
16335.956
1269.064
128.008
25.825
52.876
315.193
2526.615
38201.438
116375.703
113640.836
104100.406
76576.141
2721.479
187.768
37.708
100750.039
101048.273
105219.188
200228.953
115836.078
112430.477
200138.156
200042.656
105715.563
70764.695
4860.884
441.625
49.889
10.779
14.607
44.001
100.739
166.596
162.838
120.804
182.843
917.339
5723.262
23723.873
34827.848
13617.906
2526.220
355.709
52.640
13.687
24.756
131.322
1309.417
28763.535
100887.742
100767.906
100384.891
75977.242
2641.825
192.215
86.798
100182.172
100611.672
108832.430
200072.063
123933.070
102741.172
106879.133
117929.758
25327.518
4974.462
813.065
124.872
20.314
4.050
3.375
8.120
16.135
25.159
27.987
28.957
48.503
163.608
581.550
1371.171
1716.642
946.116
311.636
75.213
21.307
15.419
25.353
74.259
512.286
6455.311
85177.813
100075.398
100047.266
12538.103
996.969
171.234
261.253
70441.117
100406.195
105716.609
200018.672
111426.648
101043.125
100593.258
100892.281
7511.019
791.023
154.322
32.524
6.317
0.956
0.269
1.139
3.009
6.039
10.914
15.542
18.661
31.878
67.753
127.673
143.816
99.919
47.408
29.187
41.555
73.980
124.094
135.667
183.478
842.640
4061.618
8499.331
5332.018
1271.385
330.349
310.280
754.843
8764.513
34988.199
43991.691
34563.430
102343.953
100335.211
100093.984
21656.566
1920.709
224.824
41.444
9.003
1.511
-0.260
-0.561
-0.289
0.646
3.187
8.990
13.366
11.911
9.406
11.430
15.546
17.547
17.386
30.784
103.247
307.865
612.689
853.961
708.163
279.655
148.055
275.911
417.116
355.292
287.247
627.617
991.721
1925.558
888.994
2211.965
2837.293
2984.375
7707.386
12525.060
7372.958
2011.327
341.391
63.312
12.238
2.284
-0.112
-0.714
-0.797
-0.644
-0.076
1.537
4.867
7.883
6.501
3.737
2.462
2.826
4.929
19.311
138.512
1175.916
5340.620
7636.741
7791.568
3836.717
921.808
166.416
51.682
44.545
68.698
297.424
1270.441
1809.104
3163.886
108.634
211.664
266.838
322.101
523.897
680.278
473.946
200.565
59.978
15.339
3.542
0.328
-0.598
-0.845
-0.854
-0.756
-0.461
0.264
1.551
2.523
2.186
1.091
0.552
1.116
5.683
46.506
772.657
26659.949
109366.188
163420.656
102420.375
27715.389
3500.454
452.770
73.104
17.981
31.350
164.527
624.400
1081.037
2628.152
21.681
40.989
59.098
70.213
76.974
76.956
61.952
36.091
17.329
7.550
2.616
0.467
-0.471
-0.785
-0.841
-0.783
-0.639
-0.357
0.047
0.349
0.248
0.022
0.043
1.219
8.367
73.536
1721.155
101821.773
127309.438
200051.391
111734.203
100634.867
12562.629
2664.120
304.237
30.133
14.123
50.658
151.931
363.499
1100.788
42.837
135.691
274.009
326.010
201.986
115.216
84.334
63.995
42.659
24.190
11.410
3.844
0.672
-0.453
-0.764
-0.773
-0.676
-0.521
-0.339
-0.260
-0.261
-0.295
-0.046
1.495
8.771
58.988
830.154
30990.574
116635.547
200083.063
104489.820
74075.602
104962.422
26147.771
1156.164
57.081
8.088
13.984
40.689
114.258
362.356
266.216
1446.400
4871.468
5396.434
2248.393
877.123
634.596
447.953
289.049
159.611
63.916
19.950
4.881
0.532
-0.548
-0.725
-0.655
-0.523
-0.403
-0.369
-0.379
-0.371
-0.072
1.420
7.591
35.362
207.165
1589.632
7695.183
19049.844
25626.385
28113.828
101410.820
29705.018
1134.952
58.483
5.565
5.714
19.942
76.645
327.309
1572.540
18686.100
100083.953
100442.141
33596.203
8922.559
7495.038
4547.403
3036.361
1560.118
453.223
98.126
19.457
3.328
0.004
-0.641
-0.650
-0.537
-0.425
-0.390
-0.387
-0.356
-0.078
1.054
5.207
19.311
65.038
213.016
643.641
1535.896
1880.695
2803.551
7212.945
2737.022
281.921
25.057
5.409
8.795
30.479
172.416
1176.666
5352.049
100043.398
100259.586
102349.031
121647.945
110770.789
104384.078
63166.492
55540.699
22844.568
3355.889
470.992
74.915
12.608
1.380
-0.460
-0.664
-0.595
-0.499
-0.412
-0.315
-0.097
0.312
1.154
3.438
9.712
24.798
53.005
103.608
159.563
197.084
223.131
267.745
154.822
37.962
13.154
27.425
54.975
81.321
370.146
3881.840
6723.922
100116.852
100586.461
107372.867
200140.016
113956.852
122959.992
200139.563
118028.805
101655.008
20536.342
3040.840
464.676
48.281
4.902
-0.084
-0.661
-0.655
-0.534
-0.291
0.234
1.226
2.649
4.098
4.659
5.846
9.390
15.376
21.310
26.034
26.326
24.345
21.230
13.791
10.759
44.080
257.252
682.447
511.789
542.389
6211.069
5134.954
39249.828
100688.969
110443.633
167878.531
106199.648
141641.313
200126.156
124001.031
106952.867
128960.102
83486.070
4413.341
184.977
11.157
0.427
-0.589
-0.593
-0.317
0.435
2.431
6.705
13.912
19.673
17.603
11.133
6.567
5.031
5.234
5.337
4.917
4.242
3.810
4.487
17.190
155.743
1752.440
7051.317
3967.848
817.043
3566.634
6686.766
3568.718
12956.666
18662.545
68054.664
101942.875
118430.438
200101.438
110874.797
117957.781
113750.742
101044.813
11634.095
283.772
15.382
0.704
-0.412
-0.206
0.688
3.087
9.604
26.062
59.791
90.976
78.687
38.801
14.120
4.314
1.762
1.215
1.300
1.724
2.576
5.306
24.791
227.592
2834.694
15408.728
7617.520
1338.681
2103.047
1875.613
487.361
797.909
1799.490
7789.243
29202.223
37608.367
26484.357
32446.785
18240.037
62959.633
52635.672
3059.229
150.137
10.140
0.697
0.069
1.143
4.484
13.117
32.856
85.726
188.802
304.759
256.730
111.109
32.605
7.767
1.580
0.457
0.743
1.681
3.298
7.256
28.410
170.054
1126.594
4012.257
3794.663
2405.419
4619.104
236.948
104.530
159.347
415.920
1048.642
1994.855
2281.764
2043.232
1927.313
1391.973
1595.536
1334.964
272.717
35.426
5.080
1.125
1.539
6.155
21.884
64.054
147.360
269.691
474.443
664.190
492.568
202.575
53.407
11.538
2.167
0.436
0.857
2.496
5.730
12.982
33.595
135.839
659.916
2360.767
4029.635
5053.823
15649.592
65.893
50.171
117.024
469.891
1012.503
784.657
479.853
407.759
399.798
337.987
235.352
125.897
50.692
18.181
8.107
4.533
6.430
25.938
130.823
511.421
1284.300
1662.970
1450.471
1065.609
619.282
228.060
58.820
12.806
2.486
0.726
1.943
7.162
25.777
77.084
125.504
158.448
436.870
1411.990
2849.114
7738.926
48668.551
46.964
40.888
110.029
477.714
1302.902
1874.601
1809.691
1132.884
1018.280
904.837
470.589
182.190
87.223
58.658
40.442
24.482
23.094
103.091
852.832
7188.590
32129.869
33453.504
10799.530
3024.514
866.044
222.334
53.974
11.983
2.963
2.111
6.868
34.560
249.888
1802.153
4392.823
1492.759
357.294
509.619
1330.727
6678.018
47426.215
51.587
45.485
123.729
746.162
5020.737
18840.773
19037.203
6603.698
3464.919
2882.389
1304.813
520.846
423.041
456.428
350.126
161.406
80.756
327.225
5367.224
100274.445
101274.297
104454.359
106786.047
10219.488
1423.185
258.303
51.186
12.273
5.470
7.262
23.733
151.548
2460.069
96160.688
101047.367
70984.461
1620.305
244.219
491.680
2456.799
12624.294
82.515
75.303
195.976
1732.010
20723.236
100110.023
100476.641
24944.012
6891.275
5170.937
2376.916
1859.048
4169.162
6915.889
4875.506
1493.858
338.930
663.133
15312.120
100241.563
101181.117
103773.883
105707.305
22159.641
1658.585
241.935
47.230
17.896
17.241
24.313
73.681
507.780
8663.471
110296.117
115069.906
106515.758
4950.820
313.432
178.723
580.492
1806.972
177.411
144.010
231.386
1876.993
25464.336
100082.313
100387.500
29758.156
5533.398
3960.403
3551.464
11650.997
88189.500
100567.391
100157.969
16375.860
1763.916
668.839
11392.919
100139.281
100538.469
101477.789
102004.672
15082.867
996.511
157.369
42.288
40.164
59.305
77.204
187.401
1364.554
16172.494
200146.359
200117.578
152250.516
6531.821
535.213
102.164
132.955
291.358
299.344
225.741
188.596
851.434
7041.525
31453.193
31579.969
8298.568
2218.254
2324.077
6850.006
75844.813
104067.727
101427.719
100342.414
100069.383
6781.943
670.274
2663.710
38978.148
100155.734
100336.273
48861.250
3416.561
360.052
73.392
48.026
100.232
167.890
213.436
438.026
2590.824
31712.105
103827.266
106968.477
102200.977
9627.639
760.750
133.850
119.218
128.800
315.456
231.820
134.348
231.930
973.858
2409.372
2666.274
1136.001
706.678
1705.517
9761.813
107297.453
105772.625
101987.789
100436.000
100079.500
12466.627
719.890
416.624
2215.527
7062.585
7091.395
2475.377
475.350
94.399
35.002
59.144
160.716
310.532
477.394
1437.314
8398.033
39086.102
131855.797
110630.305
65351.625
5764.404
665.207
699.215
1837.488
1094.328
187.149
138.832
76.888
60.686
124.187
222.835
253.668
188.209
281.688
1011.881
5758.861
90917.922
103440.313
101252.148
100308.859
100061.477
7364.638
480.956
98.743
171.467
338.724
343.407
189.767
66.354
23.651
18.942
50.780
158.486
349.970
918.309
6977.238
98090.133
103908.609
112983.445
118547.023
20940.363
2619.019
1182.636
8247.432
53979.711
20525.789
284.954
677.840
879.403
602.937
529.781
2982.875
33862.398
100690.055
107441.633
137274.922
103480.313
102667.844
105989.203
106610.672
7389.477
1374.670
702.651
466.155
202.990
62.932
16.416
3.675
0.405
-0.508
-0.730
-0.676
-0.471
-0.134
0.524
1.964
4.575
8.057
9.806
8.940
6.328
3.937
2.806
6.498
39.007
296.404
2722.007
581.061
1469.331
1884.438
1014.196
377.269
469.890
1882.003
5191.605
7298.962
23637.188
100994.664
102899.797
107581.750
21900.172
4692.459
1065.781
405.656
238.653
105.363
36.613
10.942
3.096
0.465
-0.394
-0.711
-0.801
-0.777
-0.676
-0.456
-0.010
0.754
1.591
2.338
2.333
1.920
1.438
2.258
12.923
114.076
1219.221
18167.701
574.298
1259.399
1721.839
907.264
258.664
111.396
177.460
341.236
643.656
1954.020
6666.636
11286.100
9366.359
5854.050
2143.614
578.717
182.251
86.051
41.731
16.818
6.614
2.577
0.697
-0.210
-0.633
-0.779
-0.819
-0.799
-0.741
-0.608
-0.389
-0.128
0.134
0.295
0.331
0.440
2.274
21.130
254.668
4093.044
66990.094
363.398
531.941
619.788
363.472
122.187
38.082
28.172
43.835
89.427
229.939
579.579
1078.386
1457.420
1340.426
630.458
213.775
69.495
28.607
14.489
7.539
4.366
2.371
0.927
-0.021
-0.552
-0.754
-0.817
-0.827
-0.809
-0.767
-0.698
-0.585
-0.455
-0.329
-0.264
-0.062
1.948
21.735
281.777
5311.430
69898.477
246.508
190.712
154.203
94.455
38.018
12.156
6.060
8.030
17.006
40.219
88.328
168.670
249.815
246.836
146.589
59.674
23.932
12.003
7.521
5.034
3.629
2.267
0.980
0.035
-0.509
-0.725
-0.800
-0.811
-0.798
-0.779
-0.700
-0.553
-0.377
-0.266
-0.280
-0.219
1.016
12.031
122.878
1267.206
9038.487
190.540
92.128
46.914
22.860
9.670
3.294
1.261
1.612
3.801
8.607
17.480
31.283
44.249
43.568
32.636
25.336
24.305
24.436
18.305
11.360
5.709
2.641
0.930
-0.031
-0.508
-0.708
-0.774
-0.785
-0.755
-0.633
-0.230
0.691
2.022
2.377
1.460
0.556
0.603
4.295
29.547
174.232
836.852
115.113
48.836
19.794
7.827
3.239
1.674
1.353
1.459
1.767
2.580
4.072
6.413
9.740
15.604
34.088
80.258
163.680
197.280
143.669
65.459
22.583
6.605
1.635
0.062
-0.483
-0.670
-0.732
-0.732
-0.609
0.026
2.738
12.364
28.755
34.341
17.725
6.439
2.393
2.013
7.467
34.161
148.733
54.003
23.590
10.564
5.968
5.522
7.007
8.326
7.824
5.411
3.273
2.139
2.739
7.923
35.263
163.182
709.837
1999.733
2733.900
1715.512
536.233
119.333
23.512
4.812
0.797
-0.169
-0.469
-0.594
-0.591
-0.162
2.543
19.581
128.348
506.708
624.314
213.252
44.090
12.310
4.646
3.870
14.552
88.640
30.438
14.211
12.062
15.602
24.067
37.921
49.944
46.400
27.874
12.529
4.785
4.342
18.785
126.465
1017.428
8013.347
42401.684
78090.961
31598.607
4823.378
618.150
84.029
14.127
3.251
1.247
0.508
0.023
-0.124
1.053
9.477
89.175
1172.756
11702.912
17375.256
2369.047
258.295
56.857
17.095
6.640
12.103
91.702
27.726
20.621
32.334
53.804
99.799
209.823
318.209
276.993
137.935
50.615
15.304
9.182
41.500
356.210
4822.845
96404.164
100016.125
100022.883
100023.430
46857.992
2535.786
217.204
31.831
11.693
7.844
5.465
2.774
1.487
3.651
24.429
228.025
4265.783
97163.242
103582.852
11777.471
1236.255
259.717
64.003
17.277
11.648
63.813
33.965
45.198
87.528
157.730
375.983
1056.609
1879.759
1616.794
684.475
188.037
46.347
17.860
60.433
619.148
11391.089
100033.695
100077.188
100119.039
100113.445
100073.633
5734.181
383.725
70.975
50.982
48.730
34.977
17.589
7.470
8.935
51.606
441.140
4975.116
53182.477
128086.016
55979.691
8946.265
1293.495
235.904
50.066
14.527
29.245
48.824
89.300
174.707
334.984
1018.389
3883.998
8892.821
6962.777
2358.115
540.797
119.118
32.620
61.354
582.432
10444.572
100111.219
100310.813
100575.383
100540.281
100285.844
4940.107
431.247
214.131
330.076
386.960
240.849
99.268
30.388
18.857
88.757
940.794
15455.345
102321.836
107125.438
114046.648
62522.535
6228.598
888.583
135.215
25.584
13.684
84.699
139.839
247.854
484.567
1719.281
7806.185
19304.736
16357.961
6295.877
1678.457
344.807
74.165
50.093
306.613
3270.518
52084.199
100945.648
101853.469
101723.898
26860.668
2147.707
508.934
1171.548
2990.256
3778.959
2002.810
536.560
120.764
36.745
112.826
1197.099
22877.875
105360.461
146998.563
200126.188
188404.391
27257.664
2790.725
309.756
46.761
12.194
176.589
228.582
275.512
452.801
1607.921
7870.998
31080.563
72243.969
54534.816
11882.480
1562.358
214.903
48.105
114.292
703.888
4523.185
19499.848
35072.070
16835.029
4048.945
906.727
1140.806
6834.059
28728.867
42413.961
16339.152
2734.462
382.157
66.290
92.869
772.462
9527.912
112572.789
200185.313
200227.563
124888.531
80049.914
5476.390
484.431
67.752
15.542
362.195
439.856
414.010
522.334
1962.016
18185.096
103003.180
102451.367
100916.688
100233.742
6795.751
546.922
67.757
47.398
179.070
735.653
2286.273
3896.399
3167.356
1362.982
622.847
2300.110
23780.680
100036.969
100013.602
70380.852
7351.288
763.098
95.581
59.828
309.910
2299.837
18238.605
122718.922
114883.727
105281.109
59236.887
4608.000
490.601
75.339
18.785
734.232
1244.222
1433.520
1702.013
5294.192
47570.781
103688.133
101356.445
100420.484
100107.289
14933.443
885.539
82.085
25.397
59.500
208.120
587.633
987.074
907.097
493.548
426.347
2410.911
26112.342
100022.219
100009.195
86722.484
8738.822
818.997
97.540
37.127
120.234
649.135
3835.075
22303.252
73784.125
75080.391
25297.963
4114.449
544.009
80.524
19.993
2566.245
7076.577
9108.965
12414.325
65882.570
128893.594
170481.234
109610.703
101135.836
100142.977
11404.009
713.876
70.786
14.689
20.933
60.997
145.472
224.063
213.724
147.272
211.862
1208.494
8756.690
42408.465
63488.703
21578.031
3474.430
435.802
63.332
20.504
46.788
203.802
993.007
6346.364
47946.125
103834.813
69208.938
8071.745
780.297
92.806
26.182
8857.978
35184.145
45943.391
84093.773
102966.109
106521.531
163541.094
178105.906
104096.594
31908.955
2994.703
315.977
39.308
7.619
6.264
15.002
30.381
45.517
45.542
41.115
77.703
342.413
1479.884
4441.106
5697.628
2959.540
761.532
143.253
28.480
10.064
19.518
78.418
470.423
4315.798
39328.930
100376.414
67901.367
7794.987
683.082
100.119
63.300
13681.890
63892.848
84308.016
121613.820
103372.742
101262.445
104141.328
109546.656
15364.519
3169.447
578.540
98.312
16.220
2.988
1.458
3.131
5.943
8.696
9.531
11.042
23.283
71.829
225.650
467.379
574.463
355.374
134.668
39.387
11.823
7.467
12.090
36.541
196.582
1367.860
8541.275
20732.633
12546.718
2430.142
381.463
187.478
302.997
6786.504
26388.090
35688.602
106820.922
101886.336
100381.719
100396.172
100622.531
5356.469
627.584
123.275
26.496
5.339
0.635
-0.133
0.141
0.779
1.529
2.286
3.312
6.200
15.049
34.684
61.168
68.751
48.737
25.510
16.295
18.817
25.155
29.703
32.314
66.950
275.035
970.446
1714.282
1258.121
591.863
995.447
1378.690
2302.765
1609.984
4232.017
6089.904
15778.332
100581.055
100130.914
100060.977
14969.605
1421.711
186.378
34.287
7.533
1.255
-0.335
-0.655
-0.585
-0.338
0.050
0.597
1.196
1.828
3.260
5.729
8.600
9.976
10.281
19.970
64.570
148.839
182.774
162.830
105.129
57.231
57.982
112.577
172.302
239.139
2009.374
19883.260
21914.447
17306.018
280.458
581.023
829.167
1722.775
5365.945
8775.596
5251.847
1483.219
298.583
52.996
10.769
1.995
-0.173
-0.713
-0.809
-0.757
-0.617
-0.362
-0.012
0.316
0.420
0.482
0.786
1.331
2.901
12.757
108.127
971.377
3656.078
2794.720
1103.906
497.590
166.918
47.037
23.627
32.672
211.307
4893.566
100502.008
105490.203
51949.723
46.073
85.703
127.173
218.571
406.737
546.756
385.692
166.236
53.998
14.306
3.489
0.426
-0.523
-0.790
-0.831
-0.802
-0.719
-0.572
-0.384
-0.224
-0.200
-0.230
-0.187
0.274
3.285
34.844
630.848
25892.518
100952.125
102951.781
7206.801
2081.538
492.638
105.766
24.325
15.198
119.110
1967.365
19992.822
23790.203
36057.465
12.105
21.739
33.635
45.763
59.444
65.514
54.209
35.863
19.426
9.595
3.960
1.133
-0.144
-0.637
-0.772
-0.787
-0.752
-0.672
-0.571
-0.503
-0.474
-0.467
-0.377
0.220
4.287
55.158
1425.153
100317.461
101795.289
106483.156
19522.666
4146.923
1037.446
277.129
55.474
12.150
30.488
216.750
1013.193
2160.585
7073.959
21.222
58.277
113.306
128.546
96.242
73.366
73.748
71.468
60.284
37.283
17.276
6.218
1.633
-0.088
-0.619
-0.755
-0.752
-0.712
-0.649
-0.603
-0.575
-0.539
-0.410
0.217
3.797
37.362
704.749
25958.938
101414.344
104965.672
9930.374
3552.644
1843.815
701.113
116.021
14.661
7.874
29.308
105.195
320.893
982.450
102.257
414.040
1052.806
1265.601
669.071
369.150
376.851
443.592
416.740
260.829
100.553
30.253
7.662
1.420
-0.272
-0.675
-0.738
-0.713
-0.676
-0.635
-0.599
-0.555
-0.421
0.105
2.418
15.982
127.757
1020.106
4295.003
3560.026
2168.825
1444.127
1491.262
711.246
118.225
13.711
3.108
8.607
38.792
176.437
700.171
453.111
3112.212
11380.229
13978.560
5039.399
2118.880
2606.310
4572.156
5877.650
3365.266
804.960
155.694
28.873
5.518
0.555
-0.528
-0.725
-0.714
-0.679
-0.637
-0.608
-0.556
-0.434
-0.058
1.220
5.805
24.046
89.717
212.329
334.077
347.751
326.968
366.893
187.921
43.135
6.611
2.419
9.921
79.110
769.288
5524.475
1216.708
12547.891
75971.188
96172.391
23804.701
12508.686
21400.186
104027.867
101426.742
88700.992
8716.105
836.487
115.867
18.362
2.432
-0.235
-0.689
-0.727
-0.680
-0.636
-0.576
-0.469
-0.318
-0.055
0.603
2.283
6.577
16.484
32.370
47.733
54.203
54.065
51.164
29.081
9.716
3.512
6.158
20.446
153.904
2342.051
27373.168
3100.247
15485.416
100215.352
101524.773
36149.898
52506.309
146413.859
118706.734
103311.063
101419.789
76255.234
7335.328
903.386
77.430
7.117
0.244
-0.630
-0.726
-0.682
-0.577
-0.389
-0.086
0.332
0.629
0.844
1.212
2.210
4.078
6.474
8.525
9.277
8.363
6.644
3.992
2.831
7.908
27.693
62.079
158.465
1587.630
21593.285
61382.797
6290.678
23216.635
27222.510
20970.332
76460.477
187181.109
124157.414
103886.391
120091.117
200092.203
103827.305
13346.888
319.937
16.545
0.918
-0.556
-0.694
-0.575
-0.274
0.354
1.358
2.655
3.497
3.290
2.188
1.303
1.113
1.239
1.435
1.417
1.148
0.852
0.950
3.506
19.649
86.260
195.118
204.920
637.542
7940.760
100494.563
3529.775
2480.975
3514.275
7512.524
26749.908
99580.789
110603.734
102559.531
182124.156
151095.297
102121.422
52452.441
554.905
22.643
1.138
-0.468
-0.503
-0.062
0.879
2.752
5.702
10.125
12.440
11.217
6.440
2.636
0.764
0.114
-0.044
-0.076
-0.065
0.083
0.921
5.472
29.392
125.020
305.054
280.027
387.769
2484.220
26082.105
1128.810
487.847
862.007
1952.349
4403.105
11284.528
58914.195
100869.211
59133.402
105441.711
100567.836
9001.212
256.564
14.334
0.786
-0.220
0.335
2.149
5.929
11.779
19.514
28.206
33.132
28.142
14.809
5.561
1.402
0.038
-0.333
-0.339
-0.140
0.320
1.640
6.539
27.332
102.730
225.845
281.278
476.451
3082.554
972.460
307.562
574.857
2448.491
6680.529
3101.979
1400.678
2456.560
3400.161
2587.424
3550.888
2799.289
510.508
51.725
5.834
0.869
0.807
3.626
13.035
35.851
64.994
82.142
82.680
72.581
50.385
25.961
9.014
2.377
0.195
-0.307
-0.208
0.412
1.987
5.304
10.965
27.518
81.019
189.247
334.227
726.774
4401.524
185.093
236.772
954.850
13656.045
82181.289
19792.941
1107.913
296.364
273.687
219.812
170.329
114.865
45.721
15.508
7.082
3.989
4.771
17.610
76.323
279.850
641.668
683.803
397.321
188.013
84.373
35.089
11.333
3.086
0.627
0.125
0.701
3.809
15.320
48.465
74.810
61.231
70.671
142.355
311.722
920.282
4109.064
119.027
177.753
698.050
9259.599
45528.102
13457.309
1025.443
254.853
175.950
142.347
104.309
75.142
61.510
54.752
40.235
23.146
18.619
67.700
486.529
3132.379
10382.732
11530.401
3640.857
709.286
168.283
47.842
13.871
4.449
2.303
2.226
4.491
20.329
146.774
927.322
2173.968
843.871
142.323
94.604
210.851
773.700
2831.394
155.814
153.102
257.300
1134.313
2946.774
2381.642
1444.594
670.886
390.785
326.696
320.185
331.781
404.120
480.236
345.950
158.700
72.837
214.676
2404.233
34993.965
100144.328
100314.031
39335.492
3122.027
340.205
65.290
17.920
10.845
11.689
12.533
17.977
82.237
1195.436
29696.885
100211.461
19705.658
798.054
88.319
114.562
371.710
1137.974
457.398
323.519
210.130
373.277
1470.417
3804.534
3794.626
1530.625
703.274
886.499
1630.414
2562.114
4792.414
7540.305
5281.826
1486.799
344.699
385.927
5849.685
100044.914
100127.094
100292.125
100357.555
7281.341
496.448
76.339
31.062
46.194
69.751
70.526
67.114
208.833
3418.570
101042.445
101418.906
100764.844
2143.632
130.511
56.519
127.721
305.057
1741.061
1122.450
440.127
373.605
1478.802
4078.819
4115.890
1768.001
933.051
2827.476
10587.906
21933.158
90556.914
100672.977
100110.313
17933.701
1746.845
471.128
4461.718
100029.852
100073.883
100153.117
100185.445
5460.328
397.979
70.792
82.194
233.010
450.499
406.108
258.226
417.062
2645.223
43791.566
106536.977
28675.801
1613.302
164.381
41.933
47.023
77.699
4449.629
2748.877
799.564
321.923
687.267
1585.798
1611.691
861.222
1081.163
6865.945
35142.844
117331.422
110553.258
101360.914
100189.523
100033.313
6769.560
599.346
1379.497
13826.812
75890.422
75915.266
15322.038
1494.101
183.545
69.009
235.984
967.753
2219.453
1946.722
1011.896
1055.195
3137.985
10528.992
15852.861
6567.013
1195.223
205.137
116.745
193.911
144.927
4827.594
2973.326
845.137
237.842
204.641
345.708
355.947
287.668
802.006
5345.293
28877.504
128649.453
108056.719
101215.758
100184.016
100033.594
12456.308
700.035
291.592
1139.361
3111.634
3116.553
1241.302
261.974
58.848
73.917
416.388
2210.115
5400.609
5255.889
3074.409
5156.581
10971.089
14701.257
11207.829
4149.403
915.989
353.328
2015.542
9031.097
4351.309
2168.185
1385.734
467.719
145.525
71.305
66.979
68.066
91.555
341.675
1803.274
8807.117
101994.063
102274.250
100517.555
100111.742
100023.086
8018.515
509.104
82.138
114.597
202.108
202.645
111.563
43.003
21.459
63.182
360.816
1736.271
4649.452
5484.995
9601.636
37891.219
116795.313
106468.070
40932.371
5560.674
977.179
1603.081
71274.719
101215.156
100710.242
51.726
72.585
84.922
99.138
359.324
3222.482
24522.904
102737.242
104127.750
93018.750
105286.078
126363.180
200172.953
142729.703
35371.914
8840.889
9980.792
6260.986
1867.934
364.510
66.664
13.945
3.199
0.376
-0.404
-0.461
-0.196
0.130
0.358
0.581
0.898
1.390
1.622
1.448
0.851
0.296
0.602
5.129
37.443
250.451
1468.862
123.485
126.902
132.338
99.272
115.236
413.403
1662.126
4114.403
5003.234
12366.190
67911.438
146935.359
151866.469
107502.969
58660.348
6939.358
3292.023
2072.185
730.619
186.679
46.346
13.566
4.533
1.058
-0.220
-0.626
-0.678
-0.616
-0.515
-0.398
-0.265
-0.119
-0.018
-0.048
-0.177
-0.177
1.285
15.244
175.904
2362.522
19066.516
320.571
198.988
142.285
85.891
48.765
65.524
157.163
301.286
509.866
1526.302
6059.641
26845.414
99382.367
100929.859
26385.547
3575.665
867.093
465.357
205.111
74.961
31.227
15.429
7.119
2.341
0.213
-0.528
-0.724
-0.734
-0.701
-0.656
-0.621
-0.579
-0.554
-0.572
-0.577
-0.352
2.053
31.231
658.241
34676.500
112411.914
893.421
347.194
134.303
55.725
24.066
15.255
22.408
41.606
89.327
267.745
997.393
4134.058
11645.021
11507.064
4504.887
951.780
231.920
101.433
55.835
34.284
27.449
19.612
9.886
3.647
0.594
-0.441
-0.715
-0.766
-0.752
-0.737
-0.723
-0.716
-0.702
-0.701
-0.691
-0.435
2.139
34.230
861.946
70909.852
107787.906
1782.414
561.041
138.903
38.595
11.833
4.780
4.862
9.730
23.204
62.485
191.544
543.191
1126.945
1114.415
588.778
189.056
62.088
29.734
21.703
22.732
23.869
19.198
10.638
3.780
0.661
-0.415
-0.706
-0.769
-0.762
-0.734
-0.673
-0.545
-0.400
-0.358
-0.437
-0.388
1.144
17.469
274.203
6360.719
83635.781
1777.208
548.138
124.515
27.992
6.619
1.816
1.692
4.080
9.095
18.970
38.981
81.867
125.285
131.646
84.031
43.479
27.891
23.082
20.315
19.490
18.062
13.781
7.509
2.579
0.362
-0.454
-0.703
-0.755
-0.723
-0.569
-0.014
1.384
3.134
3.799
2.157
0.631
0.560
5.474
46.747
333.625
1331.689
807.743
280.014
74.756
17.210
3.680
1.125
1.451
3.433
6.461
9.859
12.700
16.376
20.438
23.570
31.965
61.055
102.007
121.075
90.663
48.362
22.438
10.188
4.370
1.388
-0.031
-0.529
-0.685
-0.697
-0.538
0.345
4.569
22.096
57.662
68.690
32.123
9.136
2.324
1.849
8.249
36.784
136.241
254.697
98.241
31.695
8.576
3.175
2.617
3.635
5.205
6.950
8.122
7.610
6.783
9.249
27.314
106.888
407.870
1017.482
1367.694
819.332
292.684
79.748
18.512
4.655
1.002
-0.136
-0.496
-0.618
-0.556
0.036
4.091
34.911
341.847
1938.994
2432.734
570.384
74.224
13.442
3.729
3.409
16.558
139.197
73.319
30.866
12.272
6.771
7.276
11.143
14.318
13.920
11.341
8.683
6.023
5.518
14.720
82.812
535.805
3206.002
13616.638
21578.035
10415.631
2161.538
356.615
55.270
9.917
2.021
0.435
-0.035
-0.282
-0.153
1.578
15.141
195.098
5538.919
100258.359
100424.500
13481.714
518.182
67.422
14.833
5.329
17.516
224.986
33.471
12.867
9.696
13.519
24.183
43.932
60.407
54.404
34.138
17.009
7.699
6.893
28.125
210.020
2160.840
26072.377
100004.117
100005.625
100005.867
14912.836
1271.744
137.043
20.260
5.806
3.382
2.201
1.126
0.949
4.760
36.508
495.024
30348.109
103829.773
108553.828
101296.648
2691.356
330.073
58.352
13.273
15.881
166.432
22.211
12.199
16.483
31.485
69.443
145.548
222.482
198.934
112.200
45.874
16.584
10.337
42.073
356.375
4822.745
96403.742
100015.258
100022.844
100022.055
46857.070
2535.999
218.767
36.520
19.632
17.490
12.622
6.943
4.036
10.491
75.123
840.118
17951.453
198950.391
200188.203
125982.734
23065.430
1801.313
199.741
33.852
14.295
55.639
18.309
17.568
29.404
58.187
153.379
371.343
604.886
567.147
312.257
125.148
42.989
17.243
41.999
335.048
4095.260
78108.102
100047.953
100068.797
100065.820
38452.328
2187.041
225.349
74.127
88.481
94.555
69.055
32.503
13.500
19.030
136.770
1739.478
46656.543
105839.250
107985.711
102932.117
101626.359
6564.358
522.745
79.263
22.929
21.053
19.973
25.202
41.801
84.632
239.985
677.146
1292.811
1531.663
1096.316
455.947
138.132
37.803
31.708
178.382
1603.413
14951.066
100104.727
100162.773
78241.398
9631.337
1002.753
198.441
234.749
473.775
537.925
332.953
126.743
39.090
28.764
163.327
2393.473
79386.836
101419.750
104454.734
108418.672
107515.688
10911.596
948.180
145.091
49.091
28.971
30.760
40.006
55.612
105.271
334.204
1292.742
4451.041
9325.134
7629.133
2611.934
523.323
96.202
29.521
68.942
373.337
1908.520
6890.512
10653.819
5465.447
1498.352
332.713
260.066
780.869
2006.658
2528.566
1367.805
436.018
95.742
37.837
133.825
1372.753
25338.150
102667.133
109514.000
122444.148
115529.906
8766.064
1148.340
218.327
91.644
56.221
56.393
77.337
99.081
180.443
625.294
3813.092
24105.992
87023.203
63635.254
13670.310
1731.576
216.105
37.053
26.143
85.264
274.960
654.331
906.853
654.840
305.596
163.581
388.309
1864.862
5702.272
7352.690
3474.948
879.683
164.730
42.484
84.442
500.193
3776.454
27404.818
87104.641
63495.039
21348.223
5188.438
982.856
245.305
126.878
81.282
127.458
211.732
296.035
584.440
1714.076
8411.761
71556.289
100483.703
100148.125
34864.105
3217.851
315.039
43.643
13.252
23.208
61.187
122.400
168.284
147.745
96.565
106.961
396.578
2007.348
6201.663
8013.318
3767.864
945.538
174.508
39.162
47.574
198.488
834.565
2639.086
5588.855
7485.866
5848.617
2544.820
791.758
242.840
118.273
71.849
347.215
704.869
1119.079
2821.385
11106.797
24524.963
53808.598
102754.844
100449.031
23784.215
2540.181
275.591
37.536
7.775
7.821
17.042
32.596
43.870
42.239
35.824
59.850
231.109
949.296
2527.625
3206.275
1714.799
499.596
105.660
26.207
23.707
75.482
243.341
636.536
1377.381
2854.178
4286.920
2873.374
872.787
233.079
89.935
51.462
793.494
1863.665
3193.780
12440.026
96930.703
101663.422
108758.031
37332.699
20924.086
5383.637
900.943
137.998
21.225
4.047
2.307
4.536
8.393
11.112
12.038
12.904
25.418
90.055
273.682
616.437
761.711
466.231
162.165
45.760
12.639
10.000
25.841
73.654
197.286
595.435
1918.732
3589.958
2350.825
757.415
187.176
86.828
94.131
973.722
2525.411
4591.281
25093.021
100454.813
100416.234
101196.266
30853.680
4161.005
1015.496
235.671
49.152
9.399
1.581
0.334
0.736
1.673
2.458
2.846
3.832
8.621
25.076
65.069
118.753
134.285
92.639
40.497
14.435
5.304
4.525
9.515
24.079
70.555
238.732
697.435
1184.278
880.939
369.508
231.310
346.867
772.297
636.815
1618.345
2958.459
15731.989
100273.813
100122.516
100156.250
16576.617
1684.133
281.215
64.639
15.633
3.197
0.169
-0.418
-0.355
-0.134
0.127
0.350
0.815
2.332
5.991
13.213
20.436
22.850
17.513
10.048
6.625
6.867
8.067
9.219
11.933
25.027
69.705
164.626
251.837
263.850
722.988
3657.393
5624.517
10944.128
235.920
539.476
999.668
3766.394
16443.992
31635.703
17939.398
3799.843
564.759
100.683
20.557
4.800
0.641
-0.465
-0.694
-0.671
-0.579
-0.464
-0.333
-0.129
0.274
1.056
2.315
3.672
4.100
4.519
8.476
23.816
46.110
47.818
34.820
22.925
15.557
19.676
34.313
59.603
320.481
11643.572
100898.758
113691.953
111742.703
66.125
130.443
237.735
608.689
1622.509
2539.453
1722.125
580.199
139.462
32.074
7.159
1.298
-0.258
-0.691
-0.778
-0.751
-0.692
-0.615
-0.528
-0.438
-0.316
-0.156
0.091
0.382
1.157
5.750
37.815
219.874
581.722
481.494
177.433
76.421
31.073
12.979
10.686
31.687
617.552
52439.105
101805.516
141325.688
160947.063
16.279
29.347
50.851
99.881
183.563
245.226
189.881
92.553
33.075
11.004
3.278
0.637
-0.295
-0.636
-0.741
-0.744
-0.714
-0.658
-0.596
-0.544
-0.495
-0.446
-0.379
-0.147
1.248
13.812
164.004
2171.413
10251.606
5664.948
793.148
199.414
66.957
20.717
7.577
18.628
286.801
10262.918
101418.805
130264.664
111895.469
5.574
9.314
15.448
24.185
34.852
44.646
46.245
39.174
26.153
14.497
6.845
2.736
0.719
-0.191
-0.571
-0.699
-0.705
-0.676
-0.628
-0.592
-0.555
-0.526
-0.475
-0.208
1.725
20.056
310.295
6196.800
52459.563
19922.121
1655.357
328.431
107.781
36.181
9.999
7.941
58.763
657.186
3911.005
9342.813
57672.410
8.691
18.852
32.309
41.990
50.857
80.267
131.507
156.794
118.025
66.753
28.928
11.383
3.942
0.985
-0.175
-0.584
-0.676
-0.672
-0.646
-0.611
-0.577
-0.543
-0.489
-0.233
1.383
14.339
166.066
2181.013
11675.106
5737.363
906.272
283.810
118.756
46.044
13.322
4.115
10.755
55.565
231.047
893.964
3422.844
31.023
84.784
170.557
205.638
211.507
358.703
751.956
989.439
773.085
377.192
138.286
42.894
12.960
3.620
0.586
-0.373
-0.627
-0.664
-0.655
-0.620
-0.592
-0.554
-0.498
-0.307
0.612
5.932
39.994
248.446
663.884
530.321
247.998
134.114
84.527
39.891
11.420
2.416
2.634
13.336
71.106
437.977
1870.316
100.865
338.834
844.787
980.943
802.288
1480.591
3951.854
7177.031
6932.646
3400.814
867.584
175.267
36.911
9.007
1.932
-0.049
-0.562
-0.662
-0.655
-0.627
-0.596
-0.561
-0.513
-0.381
0.059
1.811
8.175
27.529
56.887
66.227
57.209
45.353
32.632
17.687
5.481
1.074
1.575
14.576
210.016
4972.450
101256.180
285.963
859.930
2448.124
3059.097
2049.157
4306.640
18189.313
84841.078
106928.555
64927.797
7445.932
730.094
110.372
20.774
3.997
0.377
-0.476
-0.647
-0.651
-0.625
-0.590
-0.541
-0.483
-0.398
-0.206
0.350
1.840
4.891
9.287
12.432
12.916
11.188
8.102
4.384
1.445
0.433
2.285
23.005
476.035
26041.912
104978.938
2696.853
1230.468
2963.243
3486.413
2921.050
7775.678
83531.367
116112.555
107738.680
102079.188
53257.609
3883.658
494.792
58.515
7.579
0.877
-0.347
-0.618
-0.647
-0.605
-0.534
-0.442
-0.334
-0.248
-0.189
-0.060
0.263
0.868
1.702
2.277
2.447
1.953
1.293
0.560
0.161
0.853
4.319
22.494
316.484
10606.395
108559.727
100525.734
2286.988
1452.868
1816.829
2285.340
8205.665
107128.570
107207.938
103583.648
105742.430
182007.781
63855.117
4009.848
179.987
14.091
1.477
-0.231
-0.571
-0.597
-0.499
-0.311
-0.076
0.175
0.296
0.257
0.067
-0.065
-0.075
-0.007
0.072
0.048
-0.084
-0.233
-0.270
0.189
2.272
7.968
21.703
106.011
1006.433
9519.483
100914.055
4163.714
769.665
1002.308
1438.991
4272.849
53598.328
101957.695
101304.727
113460.617
137240.828
101815.055
10293.095
266.666
16.937
1.731
-0.148
-0.456
-0.352
-0.010
0.513
1.111
1.657
1.796
1.476
0.793
0.142
-0.235
-0.394
-0.440
-0.466
-0.499
-0.503
-0.306
0.550
3.600
10.879
23.383
54.622
250.302
1699.497
46213.496
1810.189
1893.133
2736.281
2633.438
1996.449
6222.932
41759.539
99268.102
40630.000
49785.105
39658.461
2746.855
141.392
11.309
1.354
-0.007
-0.029
0.765
2.244
4.154
5.471
5.899
5.341
3.992
2.138
0.655
-0.115
-0.434
-0.537
-0.556
-0.527
-0.409
-0.032
1.073
4.296
11.959
25.148
52.117
199.880
1595.233
1755.310
1663.397
6085.250
22833.314
99277.984
23472.043
1793.465
1973.173
2808.320
1951.880
1607.436
1100.166
248.039
35.426
5.631
1.175
0.510
1.667
5.825
14.681
23.724
27.572
21.772
14.453
8.481
4.041
1.388
0.172
-0.314
-0.453
-0.435
-0.211
0.414
1.514
2.960
5.490
11.690
25.242
57.671
218.646
1737.156
682.201
2031.957
9851.248
110308.867
104580.938
101014.297
5074.872
305.442
208.312
169.159
119.590
74.572
34.147
13.426
6.249
3.171
2.839
8.430
30.430
90.426
180.003
185.345
109.697
46.147
18.419
6.908
2.454
0.784
0.240
0.146
0.265
1.379
5.445
14.498
21.572
16.725
13.951
23.646
55.376
195.573
1141.753
658.600
1251.116
5216.549
104209.531
102147.766
100566.586
3950.929
169.164
63.068
63.649
74.323
73.579
59.273
44.869
29.647
16.068
11.249
28.583
142.536
605.788
1579.156
1589.566
677.090
185.375
44.018
12.559
4.707
3.493
3.742
3.662
3.751
8.294
38.527
149.666
255.979
138.519
37.721
20.814
42.711
133.290
480.793
881.614
825.883
1172.398
5731.794
22961.596
7223.771
638.347
135.099
115.806
256.711
563.686
647.813
465.088
324.384
217.593
104.410
45.051
76.928
519.449
3395.190
12526.525
12540.631
3740.830
587.380
94.997
20.905
13.136
21.351
29.906
29.128
22.398
31.269
192.664
1269.889
3049.459
1138.684
146.014
25.384
26.707
69.922
183.301
3324.937
2014.467
784.032
486.863
553.057
450.723
287.087
199.316
430.795
2458.988
8637.347
10844.257
5116.092
3522.785
2245.535
776.592
188.641
143.821
969.524
9349.227
43408.867
43421.832
10323.991
1157.504
141.190
35.200
56.443
162.610
286.602
270.846
139.730
96.499
413.289
3937.848
10291.820
3108.588
288.956
35.857
15.875
28.980
60.401
26224.771
12567.249
2820.242
497.705
215.004
250.362
264.253
296.239
1782.844
23044.721
100536.109
103802.836
64997.684
54912.168
31847.563
6229.555
834.884
205.941
838.414
7031.229
31420.936
31428.158
7741.204
980.126
125.499
70.771
310.098
1445.231
3712.411
3132.626
1117.127
357.785
469.006
1934.354
4233.524
1490.420
236.987
41.338
15.952
18.038
23.978
100053.656
57375.273
7410.301
885.395
194.343
154.138
159.598
352.564
4112.967
100187.336
101630.367
119703.789
200050.031
108516.781
100488.680
38453.102
2746.432
304.537
361.997
1857.929
5321.798
5837.885
2025.168
365.279
79.719
161.641
1446.273
12520.010
48466.855
39099.238
7572.439
1853.999
1361.010
1266.955
1143.804
574.825
174.489
57.045
74.774
129.071
93.420
100034.172
63561.371
8142.912
1023.613
203.333
88.273
77.882
267.067
3434.936
76095.453
102372.781
142451.734
200052.938
106427.563
100423.188
86762.063
4828.628
373.205
117.482
290.449
602.611
651.180
309.691
88.504
47.874
270.106
3394.728
43423.121
100173.336
101055.086
28319.719
17188.330
15078.059
6053.768
1946.141
627.944
191.953
184.099
1282.993
4871.916
2429.978
38456.852
18065.016
3787.292
780.965
240.066
76.526
39.948
123.313
1072.300
10466.095
69316.484
108844.555
116906.086
101723.742
100182.227
42422.230
2963.941
277.298
47.488
45.236
72.840
72.570
44.197
20.308
31.627
232.304
2852.518
35017.707
100553.344
105786.508
80860.992
103989.344
107548.094
55733.680
8035.553
1363.401
339.588
924.354
29857.656
100424.297
100260.234
42.563
27.347
20.666
48.662
502.315
10806.773
85999.234
44708.559
17549.289
14318.494
66267.078
200251.438
142600.813
107251.672
111141.109
114413.547
101132.398
100151.805
21651.008
1906.881
244.629
45.080
11.568
3.042
0.500
0.113
0.526
1.114
1.342
1.192
0.722
0.273
-0.039
-0.283
-0.482
-0.566
-0.092
3.336
24.688
139.401
562.552
239.577
111.159
44.489
29.308
87.380
465.150
1499.979
1795.298
1751.233
3988.322
29902.258
112635.984
106891.922
102056.305
103264.031
47991.918
40036.637
23901.154
5341.737
854.208
172.596
58.873
22.131
6.857
1.514
-0.044
-0.260
-0.064
0.126
0.197
0.032
-0.223
-0.435
-0.598
-0.703
-0.623
0.596
11.436
138.205
1849.517
14164.064
1618.186
513.107
130.485
34.134
21.831
47.332
109.157
177.822
330.603
1264.839
12464.803
101378.914
100896.148
100430.016
100622.578
16653.250
4009.755
2322.051
875.083
314.371
172.425
107.827
48.222
15.203
3.525
0.305
-0.344
-0.308
-0.181
-0.117
-0.233
-0.429
-0.601
-0.730
-0.785
-0.593
1.482
27.435
621.622
29730.844
101793.453
10463.989
2172.813
362.843
59.786
14.290
10.529
20.268
42.191
103.918
387.165
2516.392
19842.115
86857.938
96485.398
23819.135
3169.510
667.775
329.012
208.136
204.598
244.629
183.613
84.788
24.890
5.584
0.657
-0.356
-0.467
-0.399
-0.389
-0.440
-0.556
-0.652
-0.713
-0.746
-0.537
1.692
31.045
752.187
60760.414
101305.602
34897.574
5250.703
619.625
84.382
14.305
5.336
8.847
21.228
47.658
121.515
407.992
1518.327
3797.574
3788.121
1736.961
469.414
136.063
76.245
91.305
174.075
258.065
203.341
88.570
25.957
5.815
0.681
-0.413
-0.599
-0.585
-0.546
-0.509
-0.425
-0.313
-0.290
-0.378
-0.362
0.926
15.663
259.553
6223.760
82244.789
31681.605
5249.691
617.687
82.692
13.041
3.990
7.153
18.722
39.039
64.852
100.935
179.114
285.773
298.162
169.521
75.944
36.390
31.891
51.397
97.668
145.562
116.237
55.642
17.783
3.934
0.349
-0.488
-0.663
-0.636
-0.472
0.044
1.305
3.094
3.493
2.138
0.804
0.596
4.767
41.417
298.965
1118.108
8804.921
2008.155
333.293
51.002
8.720
3.150
7.256
21.546
46.545
68.700
66.686
50.915
42.877
37.695
32.358
36.066
49.855
59.165
54.839
55.499
57.258
42.869
22.144
7.660
1.749
-0.076
-0.574
-0.653
-0.489
0.367
4.168
19.335
49.384
54.587
26.502
8.582
2.483
1.632
6.671
29.129
103.439
1408.206
472.392
105.553
21.702
4.693
2.804
7.082
20.965
45.209
65.838
58.660
34.057
17.447
19.054
46.841
136.384
292.264
357.607
259.816
114.089
45.014
19.832
8.057
2.717
0.439
-0.366
-0.586
-0.518
0.143
3.901
30.673
259.363
1259.259
1568.481
429.060
64.197
12.466
3.453
2.920
16.662
207.101
223.865
91.817
28.176
8.203
3.421
3.926
7.545
15.909
30.092
41.823
36.643
21.182
14.605
38.588
173.746
761.823
2160.366
2959.817
1716.103
537.794
121.472
26.794
6.335
1.514
0.126
-0.318
-0.430
-0.127
1.747
14.330
153.350
3467.908
70575.516
100368.594
8178.095
406.506
57.845
13.026
4.896
21.686
473.969
53.041
19.804
8.538
5.488
6.481
9.752
13.515
16.779
19.345
20.165
16.402
11.388
16.806
83.281
535.723
3205.845
13616.506
21577.910
10415.575
2161.410
356.534
55.351
10.193
2.549
1.019
0.465
0.202
0.755
4.949
34.309
419.988
15643.516
102971.695
106504.977
49781.520
1978.532
275.525
47.221
11.503
20.345
322.383
21.762
7.878
6.432
9.066
15.897
26.136
34.142
34.590
25.925
17.504
10.870
8.499
20.635
127.027
945.963
7351.612
42401.328
78090.508
31598.365
4823.056
618.281
80.021
15.515
6.741
5.009
3.690
2.306
2.647
10.889
72.089
698.040
12138.594
163495.328
200161.219
115118.914
17053.496
1364.301
152.761
30.290
19.816
89.299
12.146
7.006
9.820
17.239
32.639
56.270
80.709
85.518
63.850
36.837
19.468
11.412
21.081
120.252
881.012
6751.233
34828.754
63494.359
26080.512
4095.199
541.696
80.500
24.395
20.842
20.968
15.578
8.939
6.491
19.632
137.603
1552.510
34311.145
104154.938
105297.734
101552.195
100446.008
4702.220
343.165
78.765
56.820
51.245
9.289
9.677
15.880
28.310
55.339
112.234
193.849
245.386
209.186
119.186
51.322
22.561
19.849
71.953
410.108
2342.080
8751.245
13635.277
6766.365
1603.225
284.413
64.713
47.897
70.920
77.865
54.253
27.802
13.802
28.880
188.676
2143.513
52704.777
105051.789
106664.227
103847.344
101362.188
6936.582
537.098
226.914
231.710
179.975
10.373
14.116
22.875
41.524
92.454
239.995
616.230
1015.504
865.642
438.630
141.965
45.352
19.559
32.360
130.787
508.373
1286.052
1739.235
1118.177
374.482
106.887
59.980
104.823
198.385
224.177
152.458
65.413
25.420
35.381
206.894
1784.293
21860.100
121781.070
129257.297
113524.469
66528.336
3881.024
662.739
611.861
795.999
566.102
15.523
23.168
36.546
69.036
172.873
593.055
1941.490
3836.687
3250.709
1299.886
334.851
76.927
21.533
14.815
34.888
95.322
188.648
231.743
174.234
87.401
46.701
67.767
176.549
381.364
435.804
272.250
112.174
36.668
35.167
174.296
1302.279
9690.471
51565.973
103350.602
49096.449
9530.278
2023.246
956.735
1082.075
1520.936
980.245
27.676
46.423
78.448
165.357
411.300
1101.243
3743.755
8152.691
6807.940
2364.189
484.646
93.956
21.527
7.973
9.865
20.909
35.372
44.033
38.142
26.414
27.278
65.608
186.257
380.782
466.478
290.750
111.918
37.435
27.443
113.687
725.596
4072.166
15969.326
21775.432
10745.776
3400.234
1943.289
1366.678
1077.304
1169.854
731.494
54.360
104.517
194.618
521.634
1430.343
2682.918
3913.040
6180.907
4953.629
1750.593
393.760
79.623
16.612
4.522
3.110
5.146
8.603
10.912
10.402
9.653
15.089
42.387
119.481
223.957
272.173
172.809
73.006
24.746
15.967
51.130
254.721
1069.613
2878.339
3786.812
2478.524
1766.593
1840.171
1378.956
750.652
479.005
289.172
94.213
191.201
414.624
1484.567
4933.581
9051.197
6197.791
3336.167
1870.343
714.924
196.888
44.300
9.938
2.173
0.747
1.151
2.019
2.736
2.943
3.559
7.147
20.070
48.444
87.334
98.489
68.451
32.132
11.962
7.243
17.666
65.780
199.558
452.086
598.601
642.991
849.372
1033.399
779.347
390.485
212.905
177.253
110.609
233.187
543.456
2287.685
9615.354
16442.561
9770.671
2697.725
744.120
240.845
73.346
19.103
4.266
0.608
-0.183
-0.157
0.108
0.337
0.551
0.968
2.595
6.644
14.726
24.169
26.988
20.329
10.520
4.532
2.716
5.498
15.971
40.495
78.240
126.612
207.254
317.502
378.411
316.639
294.540
465.117
1118.527
82.891
175.794
408.452
1680.292
6245.474
10450.549
6250.671
1784.195
374.974
89.038
25.476
7.035
1.354
-0.207
-0.560
-0.559
-0.466
-0.368
-0.261
-0.050
0.515
1.745
3.679
5.708
6.366
4.879
3.087
2.015
2.134
2.954
5.136
10.047
19.408
36.726
68.295
110.281
169.208
580.815
2818.000
5666.983
22918.561
42.461
85.361
188.123
618.723
1737.721
2747.302
1728.124
630.160
155.829
37.211
9.684
2.295
0.080
-0.559
-0.695
-0.682
-0.630
-0.574
-0.510
-0.405
-0.221
0.130
0.557
0.979
1.200
1.304
2.230
5.272
9.185
9.490
7.469
6.153
7.486
13.179
25.637
51.705
282.008
7109.242
101448.016
130310.078
108232.625
15.933
30.487
63.967
150.099
341.721
441.548
337.370
148.008
49.637
14.620
4.004
0.819
-0.239
-0.599
-0.700
-0.707
-0.679
-0.626
-0.571
-0.524
-0.449
-0.350
-0.243
-0.114
0.137
1.382
7.514
29.015
56.637
50.126
26.585
12.844
7.113
6.508
11.275
34.404
475.894
25898.783
102985.047
200150.094
130124.789
5.934
9.178
17.508
34.526
62.913
79.444
65.891
39.574
19.672
8.957
3.993
1.621
0.390
-0.259
-0.555
-0.653
-0.668
-0.633
-0.587
-0.552
-0.514
-0.472
-0.437
-0.357
0.127
3.214
22.176
114.074
284.641
208.960
75.354
26.795
10.709
5.138
5.302
19.347
248.084
7125.523
102522.195
179122.594
107523.281
3.541
3.461
6.517
12.526
23.580
40.214
58.589
64.401
48.702
27.880
14.143
7.281
3.258
1.004
-0.059
-0.488
-0.615
-0.622
-0.586
-0.554
-0.527
-0.503
-0.478
-0.385
0.249
4.629
35.423
212.236
556.776
394.389
119.896
37.179
14.317
5.681
2.951
7.493
54.827
524.057
3230.173
13757.964
100753.602
4.983
5.733
11.522
24.283
64.720
184.203
394.184
486.485
336.396
154.614
62.267
28.254
12.352
4.627
1.149
-0.136
-0.507
-0.593
-0.586
-0.560
-0.536
-0.506
-0.485
-0.401
0.128
3.312
24.294
125.349
288.287
233.363
82.728
31.576
13.685
5.517
1.966
2.212
10.957
59.167
265.954
1248.322
5625.021
10.672
19.682
38.912
84.315
289.060
1215.918
3832.426
5355.922
3116.774
901.802
264.235
90.826
36.303
12.482
3.551
0.536
-0.340
-0.553
-0.586
-0.564
-0.543
-0.514
-0.490
-0.426
-0.121
1.340
8.400
30.192
59.589
55.044
32.290
17.545
9.266
4.065
1.176
0.481
2.658
14.950
80.483
520.359
2182.323
28.881
54.689
116.664
256.085
1132.320
8165.552
42792.746
71450.609
27654.980
5491.094
965.040
247.837
79.862
25.628
6.852
1.409
-0.122
-0.500
-0.580
-0.567
-0.540
-0.512
-0.489
-0.450
-0.307
0.226
1.905
5.830
10.702
12.138
9.810
6.781
4.051
1.783
0.270
-0.147
1.303
15.581
221.871
6234.524
100465.953
100.207
124.314
255.670
549.849
2669.334
29230.145
102446.797
112503.227
122390.008
25054.965
3338.310
569.651
142.826
39.571
10.569
2.374
0.185
-0.410
-0.552
-0.563
-0.531
-0.504
-0.480
-0.454
-0.391
-0.217
0.196
1.009
2.010
2.548
2.461
1.778
1.010
0.231
-0.298
-0.346
1.353
21.901
506.442
39305.945
101420.859
769.187
264.035
432.185
932.136
3609.649
36357.789
111620.219
200180.547
200133.719
113974.414
10982.411
1199.978
223.904
51.975
13.315
3.367
0.581
-0.262
-0.504
-0.547
-0.524
-0.488
-0.454
-0.425
-0.403
-0.364
-0.267
-0.094
0.112
0.264
0.217
0.045
-0.208
-0.422
-0.523
-0.321
1.363
18.569
321.737
13321.735
102128.906
8407.200
731.137
757.560
1596.363
3154.419
13819.848
84202.156
200226.719
142546.844
106118.688
18860.111
2653.799
436.212
69.973
16.389
4.440
1.050
-0.079
-0.432
-0.509
-0.472
-0.411
-0.350
-0.325
-0.327
-0.362
-0.390
-0.388
-0.368
-0.366
-0.404
-0.471
-0.545
-0.586
-0.527
-0.162
1.247
9.247
85.444
961.776
7511.335
23627.320
1619.945
2302.041
3819.783
3613.004
4336.564
16138.481
97261.906
104574.953
72595.414
11410.182
3745.499
655.640
81.370
17.691
5.436
1.452
0.099
-0.286
-0.312
-0.197
-0.071
-0.009
-0.019
-0.112
-0.237
-0.365
-0.442
-0.488
-0.518
-0.548
-0.582
-0.613
-0.589
-0.447
0.038
1.357
5.681
26.026
135.762
718.084
5995.662
4376.905
20659.402
34727.563
14461.825
3659.172
2856.448
8684.786
15578.858
7575.491
2841.088
1379.076
315.255
56.706
15.796
5.171
1.514
0.285
0.153
0.547
1.051
1.304
1.185
0.852
0.392
0.028
-0.260
-0.417
-0.496
-0.536
-0.560
-0.575
-0.567
-0.487
-0.299
0.239
1.548
4.968
17.320
81.992
477.473
2596.235
16979.084
100784.836
111875.164
149735.766
24567.969
1800.429
884.926
1056.308
706.984
377.364
219.647
82.762
29.339
11.315
4.263
1.433
0.867
1.883
4.458
7.038
7.490
5.658
3.332
1.550
0.505
-0.050
-0.289
-0.378
-0.425
-0.455
-0.435
-0.297
-0.009
0.290
0.715
1.818
4.982
16.548
76.158
498.128
3582.282
25738.857
102527.273
200164.359
200118.484
108610.914
5014.898
273.230
131.569
111.150
86.516
63.533
38.114
19.888
9.371
4.140
2.036
2.988
8.959
22.010
36.503
37.361
25.469
11.627
4.488
1.552
0.543
0.357
0.396
0.341
0.226
0.319
1.129
2.717
3.727
3.086
2.654
4.836
14.321
57.797
316.655
6413.607
10896.346
59480.949
199059.625
130265.852
103524.844
3397.623
162.947
53.606
72.241
107.570
108.403
71.960
39.353
20.945
10.264
5.731
9.224
31.805
94.197
187.115
188.394
103.844
36.771
11.374
3.819
2.930
4.424
6.095
5.867
4.153
3.681
7.198
17.058
24.183
15.727
6.532
4.633
10.372
33.911
134.619
10024.069
6776.984
6256.515
11666.291
20378.797
6876.082
583.515
83.722
116.210
405.653
995.850
1093.307
555.993
225.221
103.361
46.962
20.066
22.027
83.349
306.977
702.979
704.503
333.875
91.768
23.064
9.800
16.249
38.061
59.348
56.338
32.131
18.224
25.652
67.719
107.129
60.061
17.466
5.539
6.507
16.687
47.637
21242.674
10929.526
3124.801
1155.606
711.507
321.668
103.703
106.750
666.300
5341.746
25508.918
31612.096
8953.201
1716.998
626.919
241.687
71.686
42.933
134.956
557.375
1329.940
1445.113
604.655
154.908
34.674
29.480
108.751
383.036
760.789
707.336
297.704
101.773
66.977
138.773
211.710
115.868
30.474
7.338
4.194
7.225
15.707
101295.609
100863.914
15297.468
1444.348
233.814
81.072
61.547
267.116
3720.134
95610.516
100206.219
100943.398
103119.266
13029.032
3931.968
1221.365
247.874
69.222
123.151
479.526
1129.658
1130.603
518.242
135.858
43.094
113.307
823.803
5837.916
18688.646
15297.946
3790.720
627.731
232.153
190.194
181.564
98.595
31.836
9.579
5.079
5.933
7.490
100278.234
100284.445
63767.969
3455.975
375.277
88.144
65.668
458.765
10306.691
100075.063
100469.648
103101.313
114107.297
54318.672
18826.344
4151.295
625.376
107.134
73.937
201.435
411.820
411.992
215.400
68.562
51.091
387.255
5328.336
100034.711
100083.039
100271.734
49317.219
4354.460
1840.431
880.439
311.499
110.326
37.869
17.560
24.201
37.024
29.641
100174.672
100591.266
71724.656
4813.372
863.509
180.342
70.229
394.370
8505.409
100092.172
100649.461
104741.703
126474.547
82313.602
39193.066
7409.678
953.118
124.801
37.721
54.911
94.039
93.879
56.580
26.998
62.312
706.604
16894.764
100085.227
100308.039
102032.875
112487.641
49523.027
38954.734
10662.558
1638.215
280.269
69.657
56.729
221.688
503.189
341.424
100338.852
101867.188
25507.617
7444.376
2179.920
382.117
79.511
185.955
2028.049
35016.164
100434.742
103047.141
75492.461
38918.113
19946.713
4469.156
665.291
100.811
20.652
13.753
18.412
18.185
12.696
11.135
51.318
605.362
13836.468
100130.148
100993.406
113658.383
200093.453
105611.828
100890.680
100707.695
9945.746
871.305
149.399
195.551
1618.126
6245.887
3082.254
80.107
40.292
18.161
36.070
475.189
10290.038
95916.242
30845.178
3297.356
3987.035
31257.336
105942.703
103185.797
104057.961
170566.859
138485.688
101875.156
100519.852
100600.719
7208.175
696.558
138.592
37.820
10.596
2.769
1.411
2.419
4.242
5.608
5.543
4.049
2.034
0.470
-0.317
-0.677
-0.773
-0.506
1.296
10.334
48.973
136.721
716.123
257.428
71.444
25.371
66.491
408.393
1137.985
924.872
929.310
3615.736
50671.734
103326.414
101588.188
101529.477
112560.648
170460.609
102566.766
100803.305
24721.299
3002.885
748.024
288.656
106.246
29.456
6.757
1.591
1.417
2.756
4.293
4.465
3.452
1.755
0.347
-0.376
-0.707
-0.746
-0.092
5.203
48.383
394.372
1523.330
8756.348
2003.076
312.655
54.139
19.304
37.397
83.288
163.204
456.635
2031.041
21305.906
101369.313
100633.750
100437.742
101532.047
34953.203
14123.738
9402.581
3284.448
1672.709
1546.990
975.890
349.061
80.657
14.851
2.812
1.101
1.833
2.983
3.148
2.422
1.158
0.138
-0.440
-0.700
-0.668
0.452
11.260
149.965
2438.265
19767.387
100042.992
13622.178
1179.351
127.483
21.061
15.145
36.963
100.727
256.992
745.686
4237.449
38791.020
100190.477
100111.461
47041.449
5323.711
1287.020
938.101
1013.610
2197.432
4200.096
2887.981
831.628
152.794
24.680
4.103
0.841
0.877
1.402
1.612
1.190
0.459
-0.119
-0.424
-0.554
-0.501
0.612
12.783
193.444
3839.121
39333.367
100074.906
46851.078
2527.005
210.226
28.122
13.260
34.021
95.744
206.423
354.885
729.066
2475.787
6264.362
6231.076
2769.373
681.897
225.726
231.914
618.745
2294.001
4900.690
3405.492
965.445
173.619
27.503
4.102
0.436
0.101
0.291
0.360
0.254
0.109
0.059
0.107
0.067
0.030
0.589
7.143
80.686
828.983
4361.600
100084.125
46851.852
2526.814
209.824
26.176
12.571
35.716
115.223
281.410
439.804
427.714
373.000
432.155
397.490
234.288
97.756
53.633
84.508
279.124
986.092
1864.938
1447.095
478.867
99.890
17.670
2.670
0.025
-0.350
-0.289
-0.101
0.292
1.101
2.266
2.999
2.731
1.901
1.288
2.823
17.194
92.694
258.045
100064.547
11388.518
1094.930
118.614
18.010
11.007
40.095
160.019
511.260
860.981
687.040
285.696
108.527
55.337
34.077
24.646
26.107
41.839
95.639
241.172
387.302
331.135
131.374
37.483
7.907
1.052
-0.299
-0.504
-0.303
0.439
2.693
9.601
20.955
24.267
16.167
8.827
4.361
2.348
3.737
14.102
51.627
7388.075
1720.188
291.349
48.245
9.434
8.701
36.631
157.000
525.481
972.816
768.328
293.103
75.435
23.727
20.606
39.309
67.842
84.715
76.833
72.585
74.148
58.704
28.313
9.785
2.363
0.043
-0.463
-0.383
0.339
3.006
14.699
70.596
225.336
275.002
118.958
36.414
13.368
5.046
2.888
11.334
133.962
638.888
227.714
61.906
14.869
4.833
6.340
23.533
89.809
267.606
445.945
384.085
152.757
44.200
21.632
45.216
134.966
291.351
356.865
258.797
112.466
42.266
17.447
7.083
2.344
0.363
-0.318
-0.390
0.113
2.205
10.601
59.966
457.329
2808.958
3562.454
882.042
153.297
39.466
12.435
5.220
16.464
285.683
82.227
36.333
14.960
7.830
5.923
7.068
13.582
34.959
85.007
125.186
109.360
54.437
22.895
27.462
105.748
380.127
945.330
1268.937
818.870
292.111
74.579
18.008
4.466
1.053
0.126
-0.166
-0.020
1.180
6.265
27.886
156.500
1430.839
12553.410
18965.621
3601.006
649.481
143.136
32.992
11.859
18.433
217.780
23.179
12.220
12.021
14.835
15.756
15.017
14.890
19.312
27.798
35.977
32.532
20.196
14.772
36.796
162.940
660.855
1851.303
2526.229
1589.827
500.260
112.209
23.756
5.486
1.887
1.056
0.713
0.872
3.072
13.697
63.027
342.823
2455.716
15463.755
33831.047
17954.361
3708.666
542.555
93.196
38.787
37.073
79.152
14.027
14.852
25.898
37.845
42.954
38.409
31.630
30.344
33.872
40.658
40.341
28.484
19.163
36.730
153.687
616.470
1715.720
2336.554
1475.073
467.684
106.138
23.531
7.200
4.640
4.244
3.221
2.707
5.889
24.927
129.178
862.221
7295.904
74725.281
105010.539
102560.711
17266.576
1598.286
243.917
198.298
240.386
185.271
15.229
25.764
51.118
80.373
91.811
79.661
71.637
75.193
85.721
105.553
106.886
73.086
35.672
30.267
90.225
312.293
763.535
947.916
618.387
241.122
63.514
18.218
10.676
11.893
12.527
9.594
6.478
9.122
39.583
248.908
1973.687
19039.498
151937.203
178236.719
128839.242
31544.619
2533.256
693.175
1325.631
2224.813
1451.819
21.473
38.255
72.209
112.997
133.919
133.799
156.266
184.815
201.283
227.809
216.447
142.577
58.704
25.568
38.795
100.836
199.192
258.212
176.360
80.629
29.730
14.790
16.776
24.701
27.151
20.611
11.977
12.567
53.768
415.177
4513.333
61193.129
133581.781
200156.563
171039.609
26406.342
3456.974
2349.373
7415.911
16981.748
9366.634
26.993
42.128
70.547
113.971
148.893
195.001
301.269
406.035
400.380
331.380
261.198
160.694
61.914
23.219
15.695
26.656
45.371
54.166
43.698
23.846
12.949
13.478
23.973
38.431
42.836
32.246
16.789
14.389
56.521
464.434
5844.233
100851.313
103885.867
108750.992
106890.805
31176.795
9045.869
7842.813
18618.535
48782.813
22989.910
29.105
40.938
61.704
98.350
151.743
250.939
434.836
589.880
533.508
333.496
197.278
103.471
45.869
17.115
7.570
7.480
10.696
12.116
10.437
7.336
6.680
11.393
24.689
40.528
45.345
32.163
17.315
12.269
40.824
301.881
2998.480
38559.328
100434.258
100955.594
102704.242
24115.379
30002.758
21499.723
15134.982
26209.193
13923.388
27.599
39.663
62.538
119.347
226.834
366.956
483.895
559.675
441.389
242.024
115.230
53.080
23.344
9.330
3.422
2.076
2.473
2.840
2.769
2.529
3.487
7.702
16.549
27.091
30.262
22.848
12.265
8.113
20.845
122.384
829.406
5731.300
23817.014
32036.324
16242.124
16052.155
35306.512
24313.809
7918.326
4880.994
2738.472
26.344
42.037
80.704
196.028
427.100
626.446
578.376
408.187
260.434
135.568
55.951
23.090
9.370
3.506
0.989
0.276
0.260
0.422
0.496
0.707
1.609
4.074
8.502
13.083
14.566
11.049
6.273
3.795
8.337
37.314
166.060
673.934
1641.199
2255.812
2512.689
6160.517
12673.139
8944.172
2867.256
965.545
501.838
24.302
43.081
90.703
250.790
604.381
865.353
650.131
332.524
149.606
64.206
25.450
9.341
3.179
0.782
-0.124
-0.374
-0.365
-0.296
-0.210
-0.051
0.408
1.457
3.103
4.573
5.081
3.814
2.212
1.348
2.548
9.430
32.076
89.125
180.726
305.415
600.696
1428.893
2438.038
1928.210
857.948
538.816
969.663
19.366
34.419
74.185
204.988
455.835
642.273
471.433
222.902
88.821
33.178
11.847
3.820
0.815
-0.214
-0.543
-0.596
-0.562
-0.515
-0.457
-0.360
-0.161
0.217
0.739
1.214
1.277
0.957
0.529
0.321
0.704
2.257
6.732
17.061
37.029
83.944
212.531
453.879
639.024
615.837
840.986
2539.219
13169.565
13.062
21.022
43.244
100.800
210.182
271.171
215.757
112.456
45.356
17.055
5.807
1.544
0.013
-0.514
-0.645
-0.651
-0.619
-0.574
-0.531
-0.473
-0.388
-0.268
-0.119
-0.020
0.030
0.017
0.157
0.679
1.265
1.748
2.558
5.484
14.177
39.165
102.716
214.501
344.801
957.997
5407.308
20322.080
103114.219
7.815
10.409
19.093
38.742
66.108
82.741
72.530
43.396
21.070
9.036
3.594
1.196
0.111
-0.370
-0.565
-0.627
-0.629
-0.594
-0.550
-0.511
-0.468
-0.418
-0.378
-0.344
-0.286
-0.034
0.912
3.015
5.379
5.476
3.870
3.711
7.336
18.707
45.189
91.675
218.274
1773.438
17078.057
66777.922
107007.836
5.312
4.606
7.724
13.900
22.292
28.579
30.286
25.592
18.517
11.680
7.167
4.351
2.044
0.628
-0.163
-0.494
-0.593
-0.589
-0.550
-0.516
-0.488
-0.462
-0.440
-0.416
-0.308
0.248
2.431
8.285
15.683
13.790
7.767
4.110
3.933
6.992
15.430
32.300
108.009
827.782
5926.881
42135.289
105601.297
5.007
2.513
4.432
10.059
23.650
52.596
89.614
107.360
85.203
52.443
33.946
21.314
10.896
4.396
1.152
-0.092
-0.468
-0.550
-0.538
-0.513
-0.492
-0.469
-0.448
-0.422
-0.268
0.465
3.586
12.026
22.824
19.903
10.720
4.753
2.590
2.441
4.441
10.213
34.910
185.461
960.070
7137.703
72559.469
6.107
3.705
8.921
28.538
105.224
363.010
890.189
1199.602
755.020
337.922
166.515
98.395
46.518
17.047
4.899
0.895
-0.224
-0.488
-0.523
-0.503
-0.489
-0.473
-0.448
-0.421
-0.296
0.303
2.731
8.522
15.982
14.359
8.247
3.908
1.755
0.859
1.003
2.840
10.110
41.773
194.027
959.307
3932.674
8.947
10.893
29.820
109.936
599.945
3795.097
14946.555
23786.803
10591.925
2525.511
815.136
412.831
163.381
50.537
12.995
2.728
0.222
-0.371
-0.504
-0.504
-0.487
-0.471
-0.452
-0.425
-0.347
-0.031
1.037
3.461
5.894
5.983
4.083
2.184
0.942
0.166
-0.083
0.420
2.925
13.005
56.274
249.672
805.426
18.747
34.608
98.744
392.142
3096.680
42524.699
100156.500
100313.000
100634.305
19122.328
3040.412
1264.232
462.798
117.887
26.394
5.684
0.908
-0.181
-0.451
-0.503
-0.485
-0.467
-0.447
-0.425
-0.389
-0.259
0.097
0.771
1.481
1.665
1.307
0.721
0.162
-0.257
-0.464
-0.317
0.957
9.139
88.488
1151.210
9077.258
57.125
111.205
370.099
1274.922
9658.781
100685.969
100638.664
101393.234
102383.492
89552.602
6804.621
2343.430
716.278
178.507
38.620
8.805
1.955
0.171
-0.338
-0.474
-0.479
-0.459
-0.440
-0.422
-0.405
-0.364
-0.266
-0.097
0.082
0.166
0.100
-0.111
-0.323
-0.496
-0.603
-0.514
0.601
10.986
163.791
3848.055
70594.742
211.609
359.087
1482.427
5083.885
16368.901
103709.953
102194.531
105265.070
109028.836
105926.000
6990.069
2079.754
676.107
174.345
46.393
12.864
3.656
0.844
-0.115
-0.406
-0.458
-0.455
-0.438
-0.418
-0.402
-0.399
-0.383
-0.347
-0.322
-0.317
-0.361
-0.443
-0.532
-0.606
-0.646
-0.548
0.377
8.897
117.188
1964.610
22723.908
731.795
916.504
4846.132
20464.328
35697.039
77482.953
104447.430
108260.547
115331.945
33790.262
4299.351
1149.034
435.450
165.221
57.943
18.980
6.069
1.707
0.204
-0.306
-0.434
-0.445
-0.423
-0.407
-0.400
-0.402
-0.414
-0.419
-0.437
-0.458
-0.497
-0.548
-0.598
-0.630
-0.640
-0.543
0.088
4.129
36.259
290.933
1350.503
1499.263
2508.079
11673.367
37359.313
51527.883
28798.094
33345.508
51557.738
26908.311
7522.384
1726.005
650.624
346.766
186.669
74.397
26.277
8.633
2.538
0.533
-0.165
-0.339
-0.355
-0.345
-0.350
-0.368
-0.389
-0.413
-0.437
-0.465
-0.490
-0.527
-0.559
-0.595
-0.610
-0.606
-0.523
-0.088
1.871
11.088
52.391
196.171
2670.523
19068.801
103313.742
112599.102
108326.070
17392.732
4387.038
3344.753
2693.657
1415.513
599.575
398.559
314.433
187.331
78.056
26.689
8.895
2.872
0.714
0.110
0.018
0.022
-0.024
-0.134
-0.251
-0.345
-0.406
-0.437
-0.462
-0.492
-0.522
-0.548
-0.565
-0.568
-0.555
-0.472
-0.118
1.181
6.209
27.400
118.147
7091.654
101336.555
101324.047
103547.078
106642.703
40787.289
2493.932
595.275
412.897
344.966
323.627
293.467
225.381
135.744
56.424
20.540
6.879
2.261
1.000
1.038
1.421
1.573
1.132
0.513
0.044
-0.208
-0.320
-0.341
-0.349
-0.379
-0.429
-0.471
-0.477
-0.447
-0.410
-0.332
-0.065
0.993
4.981
22.329
107.607
24827.279
108923.102
102582.711
106845.898
130020.266
66111.992
2699.603
265.664
145.919
241.981
364.931
303.636
174.661
81.438
33.994
12.708
4.447
2.050
2.343
4.364
6.585
7.121
4.875
2.379
0.852
0.179
0.116
0.285
0.511
0.453
0.189
-0.024
-0.036
0.094
0.205
0.091
0.121
0.851
3.979
16.595
73.191
103294.891
103387.148
108424.984
105715.484
119737.281
23590.010
1473.738
152.967
108.896
244.437
381.823
332.900
164.292
66.454
25.385
9.810
3.897
3.034
6.427
14.180
23.060
23.288
15.495
7.063
2.586
1.463
2.520
4.848
6.899
6.564
4.283
2.280
1.671
2.056
2.331
1.543
0.707
0.726
2.593
9.785
35.546
102387.141
105222.234
35180.543
39027.199
15337.562
2871.223
389.184
80.748
135.200
419.458
931.533
976.667
506.798
168.440
54.745
20.132
8.201
5.983
13.117
33.368
59.090
59.307
35.986
14.147
5.848
6.488
17.492
43.350
67.914
64.052
37.260
15.486
8.003
7.674
7.776
5.116
1.984
0.795
1.398
4.488
13.479
138582.719
70115.781
11273.451
2693.141
1075.553
324.710
87.650
89.682
538.248
4098.869
16977.775
20907.838
6127.471
1091.136
224.864
68.999
23.421
11.572
19.539
52.112
87.504
93.682
52.456
20.581
11.113
29.913
133.875
483.091
1048.205
895.398
365.716
104.193
36.738
21.969
16.694
9.846
3.840
1.158
0.743
1.771
4.361
113668.492
107450.461
36713.758
2654.802
376.005
92.027
46.047
208.685
2853.878
54138.016
100383.117
102541.352
104142.008
7229.772
826.178
217.223
60.436
19.335
20.351
46.241
81.862
81.964
49.265
20.909
23.245
136.616
1147.705
8540.613
31478.793
25499.248
4935.542
730.533
197.263
94.206
42.700
18.221
6.526
2.198
1.139
1.337
1.924
101389.352
101267.539
101428.727
6913.182
897.920
172.229
65.553
390.451
7729.791
100085.203
101320.719
119874.125
140110.359
23169.354
2041.873
502.643
119.270
29.548
15.380
25.423
40.281
42.899
26.727
15.712
45.386
458.869
7829.014
100411.008
100541.547
100380.570
85884.883
5185.540
1715.522
699.691
201.736
53.181
14.490
5.396
5.265
6.704
5.896
100744.398
104155.602
116926.070
23090.605
5240.234
745.279
121.919
343.625
5840.477
100082.352
101104.094
113572.750
127065.734
18225.551
2519.538
678.504
159.324
34.373
10.510
10.546
14.282
14.220
10.200
11.493
67.490
916.283
25718.063
101412.117
101951.750
102117.406
110468.688
45131.336
32034.150
8803.582
1297.725
200.127
36.358
15.301
25.953
43.608
32.150
102037.305
128291.328
151861.359
102796.320
31658.258
2423.632
219.801
163.644
1710.978
22967.127
100287.633
101567.813
41651.684
5177.566
1483.250
498.628
122.852
26.658
6.601
3.583
3.973
3.888
3.305
7.540
62.228
783.165
20897.658
101085.813
102115.867
111684.422
200055.984
107761.156
100448.258
100103.461
8065.554
643.863
82.268
39.116
88.435
174.522
125.025
120.899
57.205
24.024
22.539
133.110
1272.237
4947.956
3140.222
3319.359
21306.061
84626.414
146205.938
107588.297
105348.242
200158.797
119882.484
102279.516
104554.258
108784.570
16195.260
2453.564
496.709
116.807
28.644
7.621
5.189
10.161
20.746
32.655
35.620
26.397
13.276
4.964
1.076
-0.327
-0.722
-0.682
0.022
2.937
11.810
28.384
1272.839
436.946
100.524
27.650
32.752
135.437
345.936
628.351
3575.285
31652.826
123952.133
163571.234
109612.914
102482.195
119826.188
135153.438
103600.445
109713.305
62265.574
16106.571
4919.776
1610.079
468.113
95.812
19.209
6.219
9.177
20.714
34.139
38.131
26.903
13.564
5.089
1.129
-0.292
-0.683
-0.516
1.068
9.774
43.850
116.771
23720.064
4089.668
536.182
75.199
20.923
39.057
129.286
498.058
2202.926
11720.622
39103.445
118479.438
103936.906
100865.234
102121.930
26159.691
22405.092
21206.461
19168.063
17097.982
21279.238
12988.425
2679.821
366.774
48.271
9.164
7.318
14.569
23.935
26.771
20.108
10.190
3.819
0.810
-0.261
-0.555
-0.271
2.481
22.383
138.604
393.266
100027.305
38411.930
2335.755
198.130
32.341
40.520
158.787
602.746
1658.159
3365.937
6423.618
22276.602
97253.063
96639.008
23995.152
3729.694
1996.708
3399.211
7793.618
41970.543
100966.281
85311.664
10331.135
894.779
88.923
11.842
4.785
7.497
11.459
12.804
9.690
5.263
2.168
0.655
0.095
-0.083
0.136
3.032
25.668
162.586
511.946
100045.633
100006.117
5696.869
356.676
44.152
43.711
174.346
665.362
1783.244
2456.237
2117.914
2341.995
4015.392
4165.335
1770.983
553.071
374.537
875.352
4748.667
54639.418
100228.453
100069.805
13825.854
1043.917
93.856
11.542
2.691
2.879
4.360
4.669
3.875
2.565
1.784
1.789
2.075
1.798
1.388
2.450
14.071
68.954
184.954
100054.680
100006.883
5238.922
356.373
41.164
38.840
171.827
793.752
2919.464
5711.259
3980.980
1329.836
530.979
340.784
192.130
92.118
91.358
290.851
1814.143
13899.147
43437.887
25457.998
4435.240
515.726
58.816
7.689
1.170
0.635
1.044
1.473
1.827
2.678
4.738
7.368
9.396
8.506
5.689
3.331
4.927
15.612
36.698
100042.148
34827.066
2160.663
185.125
28.425
35.070
189.201
1335.823
7930.732
23189.553
15444.149
2939.437
436.733
87.799
33.934
20.942
27.901
82.934
374.968
1582.974
3397.153
2393.571
758.458
140.116
22.595
3.521
0.228
-0.091
0.320
1.313
3.524
8.239
16.411
27.071
32.847
30.431
18.817
8.645
3.946
5.036
16.310
19675.652
3478.251
467.012
69.581
15.141
27.779
173.847
1357.847
9392.131
28313.059
18715.822
3411.338
423.277
60.339
15.193
12.753
19.285
33.649
74.520
182.103
268.810
230.549
100.031
29.096
6.173
0.837
-0.198
0.022
1.256
4.642
12.624
30.054
61.417
87.912
96.324
78.131
46.159
19.263
6.886
5.958
35.626
1108.711
383.629
89.670
22.617
9.485
18.554
98.281
656.006
3398.926
7731.251
5326.108
1447.700
232.979
37.911
15.297
24.285
41.773
51.946
48.085
40.159
37.294
28.357
14.604
5.339
1.146
-0.093
-0.147
0.999
4.820
16.196
43.562
109.328
226.859
282.728
237.212
168.104
86.626
33.278
11.400
9.558
69.993
110.862
52.360
27.041
19.890
17.433
18.514
40.938
166.919
562.070
1048.093
827.053
311.546
76.041
20.429
22.202
51.430
98.680
119.129
88.779
45.699
18.462
7.537
2.996
0.850
-0.051
-0.248
0.373
3.237
13.826
47.514
140.203
343.998
683.457
838.833
577.795
300.848
129.087
47.508
19.682
16.212
60.566
27.033
27.658
45.190
67.054
71.165
50.955
35.772
48.722
102.551
154.412
143.367
78.503
31.589
16.308
29.150
77.599
152.238
184.300
134.494
61.274
20.981
6.023
1.559
0.289
-0.072
0.037
1.203
6.913
31.321
120.164
424.628
1102.227
2305.844
3196.478
2108.962
819.467
232.337
86.940
70.585
79.439
74.867
29.368
60.830
149.609
259.808
278.961
174.845
88.113
64.343
101.871
197.254
246.725
160.313
61.053
24.710
29.547
73.588
143.117
172.970
126.295
57.567
19.600
5.874
1.711
0.728
0.556
0.706
2.302
10.927
51.697
245.524
1125.160
4524.577
14177.928
21996.648
11362.647
2812.459
607.441
312.755
600.731
902.893
656.635
60.386
146.845
398.454
775.446
838.384
479.046
223.292
174.867
347.265
850.075
1141.397
707.740
204.720
50.721
25.937
44.658
82.575
98.853
73.109
36.382
13.613
4.551
2.090
1.819
1.846
1.726
3.297
13.927
74.268
456.051
3565.667
40382.270
105573.297
110856.008
107416.211
13721.823
2026.234
1894.661
8709.397
18736.148
10305.653
117.338
236.694
621.320
1300.934
1325.169
800.681
482.800
439.420
838.729
2468.714
3418.211
1872.529
465.591
93.465
25.367
21.705
32.949
36.483
29.145
16.031
6.901
3.206
2.839
3.401
3.697
3.313
4.222
14.919
91.020
764.801
11730.156
101027.063
102825.555
104999.133
104151.641
74704.727
9965.896
13570.348
101622.125
100337.445
100062.125
179.406
280.678
551.966
1003.413
1134.416
869.446
883.741
964.120
1179.542
2782.800
4112.437
2077.336
563.737
133.345
30.285
10.906
10.462
11.645
9.426
5.777
3.048
2.466
3.416
4.908
5.432
4.421
4.497
13.452
85.890
922.368
18038.877
100333.602
100749.711
101562.016
105581.945
135202.031
105215.328
93599.875
112478.117
101479.594
100174.531
197.602
232.351
311.064
484.115
599.659
775.190
1248.912
1422.993
1093.945
1297.471
1529.341
986.570
391.674
132.983
30.861
6.736
3.308
3.021
2.592
1.692
1.342
1.928
3.413
5.141
5.411
4.541
3.788
9.856
59.425
550.099
8051.560
100093.531
100270.828
101444.109
118070.992
142561.359
103148.258
114023.414
157353.172
104097.133
100336.688
139.236
146.493
147.284
187.656
283.857
542.614
994.175
1130.682
730.874
461.490
381.249
264.214
158.720
69.902
18.286
3.442
0.880
0.551
0.450
0.350
0.501
1.217
2.495
3.662
4.078
3.183
2.525
5.575
29.031
214.224
1863.289
16371.898
100174.852
101525.469
73465.617
106385.898
101102.977
102813.438
96824.602
58934.227
25839.324
77.283
80.837
78.056
97.631
167.008
312.317
518.217
535.264
351.737
177.186
100.051
62.446
38.785
18.922
5.912
1.000
-0.076
-0.229
-0.223
-0.159
0.025
0.485
1.247
1.915
2.011
1.600
1.162
2.288
10.595
55.619
295.747
1387.437
3880.776
6129.113
11528.559
79513.977
101153.516
100966.797
25149.795
4444.784
1779.530
50.909
53.687
54.438
75.598
131.030
219.190
302.970
289.625
185.968
86.240
37.124
16.642
8.379
3.862
0.997
-0.145
-0.434
-0.466
-0.432
-0.370
-0.240
-0.008
0.326
0.623
0.655
0.441
0.241
0.563
3.089
13.000
48.360
148.591
345.841
726.798
2568.551
10601.665
21769.377
14633.255
4177.938
1053.711
845.420
39.932
41.115
47.058
66.815
110.004
175.614
224.982
211.780
127.507
55.697
20.214
6.638
2.064
0.402
-0.280
-0.519
-0.553
-0.534
-0.496
-0.445
-0.379
-0.275
-0.154
-0.070
-0.052
-0.151
-0.232
-0.138
0.546
2.866
10.079
30.702
94.264
332.741
1333.484
4900.246
7689.939
4252.468
1467.117
1443.142
5193.258
28.241
30.844
39.112
55.693
79.793
113.840
144.421
129.627
81.751
34.893
12.214
3.590
0.692
-0.247
-0.529
-0.594
-0.582
-0.551
-0.513
-0.476
-0.430
-0.389
-0.350
-0.328
-0.341
-0.368
-0.368
-0.289
-0.040
0.693
3.483
15.262
64.981
239.205
820.320
2412.719
3669.864
2254.612
1399.293
4828.270
36459.516
18.585
20.057
27.615
39.011
50.371
59.926
69.154
61.326
39.797
20.099
8.433
3.171
1.023
0.065
-0.384
-0.537
-0.577
-0.556
-0.514
-0.479
-0.449
-0.426
-0.412
-0.411
-0.409
-0.389
-0.281
-0.053
0.232
0.545
1.776
8.597
38.311
117.829
296.324
646.836
898.900
832.991
1563.901
10354.136
128401.188
12.505
11.344
16.242
22.424
27.957
33.314
38.034
36.544
29.812
21.365
15.345
10.637
5.476
2.231
0.462
-0.266
-0.494
-0.531
-0.508
-0.475
-0.449
-0.434
-0.419
-0.411
-0.400
-0.337
-0.094
0.387
0.863
0.972
1.168
3.452
12.589
33.884
70.105
133.368
203.530
334.997
1134.267
8340.737
92971.367
10.416
6.111
9.425
16.366
30.637
62.447
110.843
135.834
114.267
94.187
83.774
58.628
31.395
11.865
3.578
0.563
-0.268
-0.470
-0.485
-0.462
-0.443
-0.431
-0.411
-0.396
-0.380
-0.285
0.039
0.731
1.280
1.287
0.908
1.192
3.023
7.389
15.495
28.795
54.122
128.507
480.193
2855.592
20013.721
10.465
5.768
12.216
36.459
129.486
446.818
1195.408
1521.633
1092.299
668.671
578.545
397.414
176.893
51.902
13.301
2.774
0.254
-0.347
-0.454
-0.450
-0.436
-0.432
-0.409
-0.390
-0.375
-0.285
-0.011
0.517
0.943
0.950
0.583
0.291
0.453
1.255
3.040
6.829
15.898
45.104
147.978
611.424
2397.633
12.621
14.778
40.804
145.321
809.653
5281.035
23762.885
38586.566
17109.074
5494.709
4500.334
3023.788
957.454
199.858
39.448
7.732
1.317
-0.086
-0.389
-0.437
-0.429
-0.420
-0.409
-0.391
-0.379
-0.328
-0.182
0.065
0.329
0.332
0.145
-0.097
-0.227
-0.168
0.241
1.424
4.562
13.926
43.018
134.205
371.165
24.302
58.765
191.721
654.288
4479.355
63761.785
100197.617
100505.516
103015.688
43638.117
30563.527
16522.572
3799.433
585.373
87.633
15.699
3.215
0.481
-0.210
-0.395
-0.426
-0.417
-0.407
-0.393
-0.383
-0.360
-0.307
-0.214
-0.131
-0.130
-0.207
-0.333
-0.454
-0.503
-0.437
-0.081
1.103
5.335
24.015
118.114
394.426
69.389
268.607
1185.671
4166.968
17291.576
102776.406
100919.336
100993.594
105897.664
134966.375
91621.570
42770.141
7436.122
988.262
139.909
26.654
6.649
1.723
0.217
-0.277
-0.398
-0.417
-0.406
-0.392
-0.378
-0.375
-0.362
-0.343
-0.330
-0.341
-0.387
-0.450
-0.530
-0.587
-0.595
-0.485
0.140
3.618
27.984
200.463
856.449
201.204
1162.427
8889.881
47643.078
100408.664
134899.875
105456.648
101510.188
104980.609
124072.023
62785.754
29253.232
5979.525
933.982
185.049
45.594
14.182
4.549
1.138
-0.004
-0.331
-0.401
-0.402
-0.388
-0.375
-0.379
-0.378
-0.384
-0.394
-0.419
-0.457
-0.503
-0.555
-0.603
-0.615
-0.571
-0.181
2.496
20.379
142.232
536.487
467.509
3442.903
47370.039
100991.242
105601.313
200182.250
121827.906
102277.328
102257.313
48638.242
13266.282
7812.237
2908.633
963.595
297.138
85.025
27.747
9.319
2.708
0.434
-0.234
-0.376
-0.393
-0.384
-0.380
-0.379
-0.383
-0.395
-0.416
-0.440
-0.477
-0.522
-0.563
-0.594
-0.607
-0.591
-0.362
1.058
8.822
44.302
132.673
951.289
6137.181
85945.078
111466.930
106088.539
109816.602
81960.172
80654.953
32537.711
6215.823
2767.483
3258.594
3134.722
1713.155
515.661
139.568
44.391
14.752
4.314
0.831
-0.142
-0.350
-0.377
-0.382
-0.380
-0.380
-0.383
-0.401
-0.423
-0.448
-0.476
-0.510
-0.542
-0.576
-0.589
-0.587
-0.445
0.258
3.273
13.581
40.315
2801.445
27353.162
128851.227
200110.531
200224.875
110099.125
17677.105
4225.222
2043.803
1153.671
1601.498
2940.377
3661.448
1920.193
613.993
153.130
46.566
15.763
4.591
0.957
-0.041
-0.258
-0.307
-0.335
-0.361
-0.376
-0.382
-0.394
-0.415
-0.444
-0.467
-0.492
-0.523
-0.549
-0.564
-0.563
-0.472
-0.028
1.682
7.429
25.331
13265.999
104248.609
105424.922
119942.781
131807.422
70634.516
4879.822
816.319
549.098
1304.781
2448.671
2728.532
2281.722
1197.965
391.617
107.326
33.996
11.420
3.387
0.873
0.210
0.053
-0.055
-0.185
-0.285
-0.333
-0.333
-0.318
-0.313
-0.344
-0.393
-0.445
-0.483
-0.504
-0.516
-0.519
-0.457
-0.110
1.217
5.902
21.784
109321.422
163761.531
109333.117
102548.563
102364.648
80417.719
2762.259
379.814
678.655
2930.355
6609.593
4466.737
1548.651
512.940
170.255
52.480
17.378
6.221
2.159
1.097
1.036
0.976
0.624
0.215
-0.073
-0.142
-0.023
0.190
0.349
0.331
0.088
-0.149
-0.292
-0.353
-0.395
-0.430
-0.414
-0.174
0.809
4.162
15.577
104424.891
170917.844
151951.453
103063.836
100732.320
22649.488
1232.400
227.435
682.854
3145.743
7108.042
4558.068
1257.612
276.247
71.551
22.689
7.677
2.973
1.709
2.227
3.157
3.164
2.093
1.009
0.446
0.664
1.786
3.681
5.251
4.957
3.322
1.524
0.551
0.171
-0.028
-0.201
-0.315
-0.238
0.337
2.360
8.079
102267.320
106288.844
133809.703
61072.555
18692.729
2817.083
336.014
116.438
356.396
1363.901
2695.577
2053.112
741.402
193.303
50.973
14.803
4.896
2.111
2.239
4.316
6.445
6.485
4.362
2.238
1.699
4.351
13.364
30.852
47.338
44.293
25.863
11.007
4.438
2.033
1.101
0.403
-0.070
-0.244
-0.033
0.876
3.244
126293.344
112922.977
50691.254
4724.959
1258.541
326.861
82.691
72.092
305.922
1409.094
3922.763
4927.807
2526.712
659.915
119.166
26.558
7.743
3.025
3.059
5.820
8.688
8.722
6.277
3.522
5.353
21.530
95.658
303.561
577.578
491.195
223.096
69.441
22.501
10.163
4.825
2.001
0.532
-0.114
-0.213
0.114
0.928
200074.375
146993.484
28617.234
2789.397
446.811
108.393
40.523
106.519
913.276
7840.445
44997.633
83688.219
73182.594
8468.193
503.077
66.531
15.856
5.016
3.422
5.623
8.200
8.225
5.762
4.637
14.593
95.997
691.354
3751.496
10694.435
8637.943
2259.546
426.128
118.821
52.101
21.155
7.506
2.219
0.374
-0.071
-0.060
0.147
105056.375
103963.711
104215.672
8313.837
1680.218
310.297
70.892
161.195
1867.512
25657.488
110170.977
200051.422
148518.656
98848.352
1479.532
121.242
26.832
7.465
3.241
3.694
4.824
5.139
3.925
5.723
33.640
334.960
4386.687
58574.258
113168.563
101831.102
23402.135
2373.032
759.142
329.712
109.531
27.709
6.859
1.810
0.807
0.761
0.705
101899.578
118912.172
200103.250
104857.039
23249.787
1890.513
194.271
162.539
1579.251
20874.303
107898.602
200055.453
135067.000
63606.273
1261.828
127.992
31.341
8.224
2.567
1.717
2.090
2.109
2.136
6.517
52.742
670.873
14169.039
200021.828
200126.531
110855.813
103506.102
12079.442
7602.207
2761.715
581.491
101.942
19.402
5.046
3.512
4.129
3.625
107062.320
200049.344
131668.344
102225.406
100210.758
9370.941
490.952
105.960
565.418
4107.791
19495.945
30872.244
26048.996
4032.164
398.340
85.613
23.920
6.701
1.746
0.645
0.524
0.590
0.998
5.591
48.667
573.478
10736.850
152353.234
182195.328
109625.484
104799.250
103407.195
100239.047
21608.361
2536.433
296.197
42.041
10.677
9.279
12.030
10.838
111.402
66.121
44.149
37.603
45.650
125.996
317.637
1195.804
18569.203
100705.266
103547.281
128877.391
179253.766
106054.953
86981.641
104999.336
109190.508
170463.453
200091.031
105892.766
15625.400
1879.771
286.669
58.343
16.612
18.650
52.787
147.605
294.741
334.960
225.103
93.181
27.010
6.480
0.977
-0.364
-0.536
0.020
2.497
12.801
56.835
1181.357
384.022
99.277
28.809
23.787
64.509
259.805
1679.790
25817.803
101741.742
105242.891
152094.438
200197.219
105521.484
80365.359
93926.234
120212.539
200161.875
120189.766
104466.930
48428.582
7416.327
1404.429
232.469
38.080
20.125
55.871
163.269
332.911
380.439
254.880
98.378
28.364
6.843
1.106
-0.304
-0.509
0.078
2.757
13.613
56.513
19656.629
3475.883
501.455
73.667
29.486
87.881
482.743
2627.707
15332.325
109081.281
106851.703
124753.430
130441.727
102387.109
30281.092
10010.509
25747.203
107159.281
106445.680
154476.031
128756.641
102347.484
14049.432
1069.925
100.373
22.584
37.738
105.001
196.444
238.492
161.977
68.315
21.436
5.360
1.028
-0.071
-0.296
0.268
3.267
13.656
40.350
100012.141
31596.359
2000.166
189.091
46.199
135.845
867.927
5940.729
25282.893
43698.441
36851.328
21544.477
16046.539
13041.902
5130.464
1907.926
4927.851
25125.188
78230.500
134889.734
106765.422
100883.398
100119.469
3405.771
202.918
25.090
20.512
45.459
81.874
92.451
64.437
30.432
11.084
4.044
1.998
1.204
0.690
0.754
3.261
11.986
27.510
100020.148
100003.000
4820.841
315.195
58.231
147.919
1024.182
6628.529
30583.525
42394.801
18702.176
4841.175
1954.801
1352.828
698.485
387.535
841.241
3438.020
29560.330
102972.523
100949.766
100224.813
100043.023
4056.157
230.784
22.610
8.708
14.721
23.996
27.016
20.825
11.987
7.713
7.421
8.629
7.786
5.190
2.905
2.734
6.889
13.554
100024.117
100003.375
4820.645
314.262
51.760
117.745
752.583
5135.337
32494.588
97608.125
54229.809
8441.677
1090.096
252.365
115.479
82.600
170.988
764.361
8078.981
100293.547
100135.289
100045.594
28266.115
1704.288
131.247
14.680
3.401
3.997
5.827
7.063
7.318
8.869
16.225
29.856
43.265
40.386
25.377
10.995
4.423
3.114
4.993
100018.836
28691.578
1851.619
175.443
35.945
92.735
720.598
10004.777
101594.820
102009.117
101193.602
39298.168
1956.269
178.675
35.818
20.519
40.834
175.380
1172.448
7060.343
18691.443
12516.434
2607.355
354.229
45.345
6.430
1.074
0.924
2.030
4.263
9.112
21.851
54.459
123.627
187.257
185.480
98.804
38.025
11.759
3.623
3.952
16346.510
2961.565
436.693
67.402
20.843
70.334
692.359
11458.812
100239.977
100273.977
100186.844
48501.715
2220.999
160.114
21.310
7.904
12.214
37.582
139.327
449.276
761.063
601.422
229.174
58.628
11.457
1.845
0.221
0.917
3.797
11.539
28.204
68.309
168.582
406.852
724.009
667.107
334.377
105.344
25.798
6.915
7.551
953.466
336.605
88.350
27.744
17.711
43.637
342.364
3725.602
43429.168
100042.680
100032.742
11356.613
967.572
96.664
13.589
6.498
8.622
14.071
24.067
44.516
60.923
49.139
25.861
9.017
2.193
0.242
0.410
3.042
12.724
44.754
122.195
254.924
461.780
963.349
1658.218
1499.792
669.719
187.540
44.683
11.349
12.630
104.128
59.110
48.889
56.598
58.295
52.535
114.087
614.043
3117.468
7738.867
5336.751
1342.847
236.650
37.238
9.150
8.551
12.778
15.660
14.381
11.251
8.977
6.339
3.259
1.122
0.034
-0.047
1.391
8.383
40.410
171.307
607.151
1292.528
1640.222
1728.367
2141.734
1811.395
793.016
210.035
56.777
21.644
19.323
39.654
78.906
192.302
336.733
360.041
220.918
110.179
135.444
325.890
554.987
496.495
244.455
81.044
22.484
9.309
11.323
17.306
20.459
16.620
9.488
4.427
1.684
0.426
-0.147
-0.300
0.161
2.917
17.571
98.669
562.006
2632.644
7113.511
8219.672
4347.877
2189.741
1241.209
515.852
189.965
117.906
118.145
93.775
94.632
290.676
968.684
2349.336
2542.604
1211.624
396.288
209.113
432.404
1101.410
1606.465
908.171
255.552
56.669
14.852
11.752
16.538
19.248
15.409
8.446
3.538
1.026
0.083
-0.233
-0.206
0.477
4.411
27.052
168.098
1106.494
6727.987
22494.318
31426.111
21542.418
8204.067
2049.939
583.942
468.134
1107.858
1873.934
1231.023
293.604
872.692
3858.643
11429.342
12509.429
4981.500
1348.193
782.466
2435.252
11432.916
18705.129
8509.478
1350.610
188.139
30.687
11.207
11.724
12.423
9.914
5.739
2.353
0.691
0.074
-0.053
0.027
0.739
5.008
30.137
190.365
1315.442
8686.739
58177.508
121904.688
107936.359
101952.070
12459.011
2455.932
3859.681
23331.639
67808.898
34973.078
884.228
1796.435
7670.434
26207.100
31831.102
10371.107
3786.072
3226.809
8936.916
68068.516
100110.938
43537.559
4680.333
524.063
72.370
13.252
6.477
5.899
4.883
2.814
1.193
0.384
0.168
0.179
0.308
0.853
4.426
25.242
159.298
1166.838
13739.775
106282.141
106994.211
103330.328
102728.938
80248.656
25730.248
40591.363
104117.461
100665.539
100099.633
1999.597
2541.969
5967.690
18190.898
20271.957
10334.421
10885.098
13352.910
13768.880
76978.938
100317.922
49450.656
7540.334
1521.225
185.333
19.448
3.935
2.311
1.660
0.954
0.380
0.161
0.216
0.384
0.472
0.802
3.229
17.392
114.952
1036.158
18424.309
101145.070
101297.758
101957.375
116628.844
200225.797
106321.422
185386.984
151828.156
103774.117
100334.125
2426.993
2399.870
2567.381
4806.745
5827.247
8399.768
24291.959
29156.293
13303.828
18758.955
31912.604
13776.542
9736.934
2898.122
274.791
23.012
2.635
0.624
0.297
0.081
-0.026
0.001
0.205
0.381
0.493
0.618
2.017
10.723
69.721
613.045
8840.243
100201.055
100437.438
103353.984
186834.078
147046.828
104004.563
143647.359
200054.766
112459.555
100715.773
1356.338
1341.194
924.646
962.097
1553.009
4953.046
16640.691
19941.941
8597.819
3231.542
2772.790
2365.637
2755.868
1066.141
140.924
14.678
1.392
-0.058
-0.238
-0.262
-0.238
-0.123
0.058
0.238
0.269
0.285
0.935
5.367
30.687
219.551
1875.067
17970.018
100302.555
103858.422
152069.750
106954.563
102092.313
106475.500
167912.781
114970.367
100790.352
573.949
518.657
344.478
300.828
584.908
1859.862
4712.817
5434.472
2748.543
854.952
392.371
288.207
285.854
145.694
31.688
4.626
0.279
-0.356
-0.418
-0.397
-0.337
-0.245
-0.116
-0.029
-0.033
-0.045
0.218
1.970
10.936
56.928
299.136
1401.257
4301.203
7360.595
35787.980
107823.438
111515.000
106058.070
103760.570
11288.703
3712.698
363.774
309.798
219.194
201.979
382.376
1028.809
2165.547
2368.931
1214.028
398.956
123.249
51.420
30.747
15.763
4.898
0.744
-0.307
-0.475
-0.470
-0.438
-0.395
-0.338
-0.272
-0.237
-0.260
-0.301
-0.220
0.379
3.170
13.561
53.904
166.791
473.971
1717.301
12187.197
85667.672
178166.578
93220.219
15323.258
2346.621
1244.510
281.967
264.314
226.758
249.324
410.131
1023.314
1986.533
2125.819
1025.257
309.357
76.590
19.740
6.097
2.086
0.326
-0.333
-0.500
-0.508
-0.477
-0.448
-0.416
-0.389
-0.366
-0.360
-0.382
-0.416
-0.412
-0.246
0.547
3.371
14.422
72.265
454.145
2356.416
15139.419
101828.367
103079.008
90999.109
9503.572
2903.368
7900.687
170.935
185.617
223.885
305.810
389.464
665.625
1156.006
1211.071
633.634
193.332
49.566
11.336
2.556
0.315
-0.341
-0.526
-0.546
-0.519
-0.480
-0.450
-0.425
-0.408
-0.397
-0.405
-0.424
-0.459
-0.470
-0.439
-0.195
1.043
8.776
79.205
744.847
4106.058
9229.357
46491.219
99301.891
34533.277
7151.378
8064.710
74082.297
84.770
108.957
174.462
256.032
272.633
308.034
400.619
398.234
218.526
83.064
27.275
8.515
2.761
0.650
-0.144
-0.446
-0.520
-0.516
-0.483
-0.448
-0.420
-0.405
-0.399
-0.404
-0.425
-0.444
-0.458
-0.444
-0.343
0.350
5.260
48.800
400.578
1617.822
2658.097
5719.997
9647.060
5805.760
5674.926
15761.689
106515.750
39.678
54.100
98.532
139.442
140.198
124.199
124.423
111.356
78.830
48.071
31.700
20.578
10.718
4.391
1.209
-0.025
-0.391
-0.477
-0.469
-0.437
-0.414
-0.402
-0.391
-0.389
-0.401
-0.413
-0.406
-0.377
-0.324
-0.045
1.885
14.288
76.752
240.991
370.036
648.936
960.396
1335.492
3228.210
11726.209
104466.391
22.120
22.899
39.790
58.179
67.156
79.905
110.021
126.130
136.998
163.972
187.062
138.595
69.679
24.364
6.746
1.439
-0.033
-0.385
-0.437
-0.419
-0.402
-0.397
-0.388
-0.375
-0.382
-0.386
-0.374
-0.334
-0.295
-0.221
0.292
2.899
11.298
28.268
49.756
87.445
172.796
407.187
1123.568
3869.674
39935.086
16.416
12.463
22.595
44.923
112.157
314.282
743.723
992.101
1014.247
1480.923
2058.059
1487.774
503.192
127.271
27.508
5.641
0.836
-0.178
-0.387
-0.405
-0.391
-0.391
-0.381
-0.372
-0.370
-0.370
-0.359
-0.324
-0.298
-0.300
-0.233
0.161
1.408
3.847
8.327
17.578
41.998
107.849
274.849
794.955
3799.997
19.070
23.984
55.654
148.626
543.457
2802.408
10513.141
15388.067
10562.217
19629.012
35097.582
19700.869
4449.652
620.702
89.857
15.231
2.763
0.358
-0.239
-0.367
-0.381
-0.382
-0.377
-0.367
-0.361
-0.359
-0.352
-0.344
-0.335
-0.356
-0.390
-0.376
-0.212
0.247
1.297
3.806
10.354
26.894
62.236
147.139
403.388
37.519
106.966
330.737
848.504
2956.269
26605.199
100355.102
101648.766
121598.875
112459.281
101112.367
100143.555
28732.119
2359.612
236.758
33.734
7.187
1.759
0.245
-0.232
-0.353
-0.372
-0.373
-0.366
-0.358
-0.352
-0.352
-0.355
-0.369
-0.388
-0.427
-0.477
-0.492
-0.422
-0.169
0.511
2.221
6.310
15.398
35.735
75.639
116.967
545.802
2773.922
10175.459
21221.236
107418.656
101848.578
103253.125
157392.156
151848.109
102826.430
100376.867
86931.953
4580.956
398.925
65.859
18.466
5.958
1.663
0.188
-0.256
-0.356
-0.372
-0.365
-0.356
-0.354
-0.353
-0.362
-0.380
-0.404
-0.435
-0.476
-0.523
-0.539
-0.507
-0.337
0.157
1.573
5.988
19.024
43.302
334.867
2624.971
32225.090
101097.992
107058.453
200123.672
115157.570
103647.500
138612.297
163660.844
103480.750
101502.938
58942.242
4443.583
640.321
155.538
52.490
19.107
5.536
1.190
-0.042
-0.317
-0.367
-0.365
-0.357
-0.359
-0.352
-0.365
-0.380
-0.404
-0.438
-0.468
-0.514
-0.550
-0.558
-0.533
-0.368
0.381
3.242
12.818
29.606
710.971
9218.223
101093.453
101385.875
103538.203
138603.703
200170.203
104710.617
108419.953
75775.469
103936.391
80084.359
24077.293
7437.876
1740.641
419.629
150.554
50.212
12.990
2.778
0.285
-0.255
-0.354
-0.359
-0.356
-0.364
-0.358
-0.367
-0.381
-0.400
-0.430
-0.467
-0.504
-0.538
-0.555
-0.560
-0.489
-0.102
1.446
5.919
15.052
1075.710
13703.619
103763.094
105157.055
103221.453
105082.992
119826.477
34219.387
15271.362
7573.753
16071.613
51490.176
71748.867
26453.189
4405.290
863.309
299.392
92.619
21.942
4.488
0.594
-0.202
-0.337
-0.353
-0.351
-0.357
-0.361
-0.370
-0.380
-0.395
-0.423
-0.449
-0.485
-0.522
-0.537
-0.547
-0.521
-0.309
0.446
2.611
7.403
2248.590
16085.158
163713.219
200248.813
133721.000
104318.594
58925.539
4737.617
1805.481
3201.055
14163.852
65459.324
100677.563
38682.332
5574.297
1032.402
324.395
99.304
24.736
4.769
0.663
-0.178
-0.327
-0.344
-0.342
-0.345
-0.349
-0.365
-0.373
-0.387
-0.406
-0.432
-0.462
-0.494
-0.511
-0.521
-0.517
-0.388
0.105
1.547
4.901
15047.631
58207.344
113970.445
187027.109
200099.281
73969.391
8452.767
1214.925
2043.057
13377.270
40259.926
40302.633
38255.023
15376.001
2750.181
616.571
205.466
64.408
16.481
3.591
0.470
-0.171
-0.292
-0.317
-0.326
-0.323
-0.311
-0.307
-0.307
-0.325
-0.355
-0.394
-0.432
-0.464
-0.481
-0.499
-0.504
-0.418
-0.050
1.073
4.036
104451.727
179335.000
116030.563
104864.422
104990.727
25066.592
2029.282
717.966
5935.868
76138.258
101192.953
103486.805
16961.227
3518.106
808.024
225.068
78.987
26.859
7.877
1.836
0.300
-0.063
-0.169
-0.241
-0.271
-0.231
-0.122
0.016
0.115
0.080
-0.052
-0.216
-0.331
-0.402
-0.444
-0.472
-0.486
-0.432
-0.171
0.668
2.747
102471.391
120338.922
200156.516
104698.430
100642.711
8028.793
752.844
578.901
6434.504
85171.141
100210.922
100450.961
14357.971
1306.149
238.280
66.757
23.899
8.961
2.839
0.820
0.317
0.184
0.056
-0.084
-0.073
0.228
0.983
2.015
2.868
2.660
1.741
0.753
0.137
-0.167
-0.323
-0.411
-0.462
-0.448
-0.283
0.228
1.433
101220.492
102873.422
111436.977
23990.215
7545.721
1375.429
230.365
268.476
2217.827
16925.947
48532.059
25594.842
4192.720
530.245
90.360
22.843
7.636
2.700
0.948
0.537
0.565
0.541
0.366
0.212
0.554
2.402
7.399
15.619
22.883
20.846
12.255
5.531
2.205
0.778
0.123
-0.204
-0.374
-0.444
-0.389
-0.136
0.426
105862.609
103507.039
101603.258
5175.060
862.678
219.424
65.707
94.701
470.885
1919.001
3669.205
3276.354
1716.684
482.701
85.262
16.623
4.141
1.167
0.450
0.558
0.801
0.816
0.595
0.682
2.590
12.083
47.269
129.575
200.842
169.690
79.635
29.923
11.076
4.601
1.885
0.574
-0.099
-0.377
-0.436
-0.349
-0.129
178155.828
131738.266
17959.803
2084.269
376.375
94.091
31.848
49.507
226.490
1002.795
4153.694
36569.238
71484.586
7219.977
356.308
31.405
5.362
1.261
0.429
0.507
0.747
0.771
0.683
1.565
8.628
57.427
377.596
1647.037
2679.637
1665.895
535.862
145.932
49.620
21.543
8.974
3.247
0.741
-0.128
-0.386
-0.409
-0.344
108282.500
105770.555
21568.621
5647.503
1629.721
315.745
61.935
55.514
305.431
1810.717
16881.123
106424.617
102217.023
100462.195
1191.614
57.783
7.800
1.699
0.437
0.296
0.415
0.445
0.612
2.761
21.599
229.404
4451.471
99384.711
112522.008
18209.277
2981.401
569.554
226.524
107.239
39.869
12.275
2.975
0.485
-0.137
-0.266
-0.235
102318.500
123239.734
118047.148
101517.086
28419.113
2216.778
208.501
61.197
260.009
1517.913
12315.338
104861.758
101867.352
70748.695
973.276
52.396
8.082
1.838
0.368
0.060
0.042
0.092
0.464
3.627
34.426
550.059
30853.867
111349.211
143436.828
130465.094
8537.937
1966.479
1178.672
547.864
154.719
38.967
8.428
1.704
0.404
0.237
0.389
108532.859
146886.094
106788.055
100793.109
100112.281
11357.133
521.254
65.198
123.565
533.434
2124.872
11594.208
20220.857
3187.774
231.328
26.823
5.802
1.482
0.214
-0.116
-0.176
-0.126
0.269
3.331
30.046
430.248
16110.064
109361.289
135066.375
68078.453
8708.150
7420.501
6277.264
2346.913
502.397
93.889
17.157
3.637
1.378
1.236
1.923
86.981
107.329
163.622
171.325
112.632
87.234
228.917
1947.601
46675.828
102627.508
103900.852
103053.047
105914.094
14092.109
9868.551
54766.391
138608.828
186919.672
113868.141
101689.523
87325.859
5180.924
502.510
84.263
31.189
69.955
303.931
1380.082
4099.284
5245.758
2737.197
710.673
143.303
25.469
4.471
0.636
0.380
1.874
9.120
60.071
557.998
541.934
211.134
79.099
45.117
45.267
115.287
548.918
4152.860
76980.023
108231.367
104823.836
104216.836
108982.148
19282.334
6407.547
15680.983
121812.570
115192.516
104339.398
104369.492
109461.125
16832.551
2144.706
307.021
55.346
69.801
336.517
1592.987
4823.125
6199.896
3206.560
818.323
152.181
26.907
4.796
0.710
0.259
1.161
6.290
47.695
526.780
5699.084
1369.992
244.893
54.982
56.486
247.747
1863.148
17430.525
116643.289
200138.641
147321.672
107575.211
104324.992
8837.221
3093.263
5292.607
89070.711
102132.273
107102.227
200204.563
200051.266
108023.852
23429.699
1494.456
137.856
57.856
212.266
880.237
2335.803
2959.491
1589.232
466.245
104.870
20.739
4.230
1.042
0.434
0.675
3.200
20.615
166.893
63488.688
8013.108
821.444
118.648
79.554
435.232
4561.968
70797.242
102786.883
118773.516
157374.250
57524.859
9160.101
2207.875
978.072
1658.480
15296.606
101457.852
135070.078
200050.516
128705.641
102339.930
100239.938
4880.701
273.123
44.234
84.830
272.446
615.636
709.036
435.459
162.823
47.020
13.584
6.342
4.211
2.591
1.447
1.633
6.171
26.079
100006.828
23710.004
1717.321
174.902
85.438
463.135
5410.495
87587.813
104357.641
111266.602
108866.391
26943.943
2484.057
551.415
249.396
387.575
1861.492
8828.818
63353.445
110426.305
102737.789
100467.719
100073.164
6408.753
288.036
31.958
26.821
64.757
118.469
134.487
93.858
46.506
23.959
22.500
26.521
24.196
16.146
7.439
2.890
2.064
4.220
100007.703
23709.957
1716.517
171.023
66.127
304.713
2809.659
30143.648
200051.750
200089.797
178222.203
31064.777
2296.990
277.773
74.933
83.587
263.517
1243.158
13330.835
100618.305
100273.219
100077.570
54107.566
2393.240
162.100
18.042
8.018
14.055
21.951
25.683
23.391
25.935
50.921
113.916
173.758
162.336
92.498
35.731
10.950
2.799
1.224
51799.992
7351.344
762.765
104.181
41.776
179.925
1809.639
38166.457
111392.875
114922.258
106763.578
101489.828
5103.807
295.794
39.078
21.360
51.904
228.411
1639.439
11400.436
34981.730
20694.564
3705.631
443.254
55.223
7.677
2.279
3.051
5.826
10.404
21.936
63.621
221.087
668.649
1272.709
1179.386
535.667
162.034
35.720
7.444
1.742
4824.364
1179.635
226.069
43.629
25.413
119.020
1437.276
43775.922
100883.039
101020.016
100618.781
100226.492
5888.649
298.762
28.052
7.304
12.265
43.488
170.469
563.795
1045.234
821.300
306.019
71.414
13.834
2.272
0.716
2.287
8.036
24.850
71.111
217.526
897.350
3820.420
8762.529
8020.186
2735.558
574.500
98.508
17.342
3.668
440.763
179.790
60.574
31.780
29.599
72.946
627.930
11395.090
100096.703
100108.805
100076.859
43428.387
2206.698
154.545
17.603
3.425
3.552
8.435
22.471
50.153
72.362
59.041
31.021
10.793
2.548
0.482
1.097
6.323
28.578
118.973
373.161
938.270
2568.113
12832.717
38549.891
31632.875
8748.229
1271.613
174.276
28.434
6.453
69.710
63.060
94.728
148.271
158.119
117.187
209.412
1355.518
9371.781
25481.740
16912.287
3415.688
424.061
56.585
8.770
2.353
2.129
3.039
4.530
6.275
7.341
6.141
3.606
1.230
0.120
0.241
2.910
18.667
107.139
626.430
3011.440
8328.794
10941.997
17139.848
47642.305
38564.797
9570.699
1379.272
194.247
39.020
13.755
73.978
209.817
676.426
1482.618
1598.143
780.604
294.167
242.605
618.362
1181.992
1086.154
495.036
150.960
34.760
7.795
2.622
2.323
2.529
2.378
1.810
1.152
0.600
0.110
-0.250
-0.279
0.565
5.844
41.403
315.649
2754.249
23793.139
100335.477
101422.188
37694.645
18937.902
12970.959
4195.792
818.043
195.865
117.731
81.861
297.849
1152.547
5775.979
19688.537
21614.023
8092.603
1525.623
543.843
1296.026
4539.259
7788.791
3421.723
772.270
120.444
19.416
4.355
2.419
2.398
1.863
1.070
0.340
-0.128
-0.360
-0.451
-0.290
0.986
8.827
63.294
586.178
6808.388
100295.313
101356.555
104112.094
105963.203
14272.904
3678.452
1244.859
605.220
922.929
1470.977
968.224
1475.865
5106.392
42841.582
100168.781
100184.344
64037.059
7545.876
2870.425
12231.892
100273.547
100080.680
75923.523
6476.591
524.152
62.028
9.053
2.504
1.650
1.240
0.624
0.065
-0.258
-0.408
-0.437
-0.241
1.032
8.792
65.657
562.697
6917.880
97784.008
111431.500
157443.078
187013.281
38816.383
5852.681
2083.113
3278.519
17279.033
43508.891
22954.289
8631.459
15368.043
102356.641
100620.039
100852.586
104470.047
28934.926
24916.049
75808.688
101616.336
100360.672
100935.453
33809.836
2222.057
217.213
22.738
3.057
0.908
0.492
0.141
-0.148
-0.322
-0.391
-0.389
-0.221
0.849
6.987
45.285
335.088
2891.375
25688.354
163530.188
200103.094
129070.258
105557.852
28837.080
28313.199
34930.820
104461.672
100713.852
100105.898
42915.875
37311.422
86147.109
101496.266
103132.219
131647.813
108922.781
103387.625
155573.672
107411.070
101563.945
125776.516
134958.922
27026.787
991.784
55.539
4.462
0.464
-0.009
-0.172
-0.297
-0.362
-0.375
-0.352
-0.238
0.457
4.319
25.163
150.661
981.202
8746.979
107397.063
108180.172
104607.320
118663.180
128955.438
103468.414
154264.672
157347.891
104094.953
100357.719
63797.984
53590.613
23921.082
53762.809
69417.859
114421.266
102752.570
101480.141
116995.961
116446.883
103245.547
200114.797
108502.789
100601.836
2194.401
76.744
4.958
0.184
-0.274
-0.344
-0.376
-0.388
-0.368
-0.347
-0.288
0.089
2.068
12.106
64.575
416.841
3534.301
43020.109
100894.406
103868.250
196609.750
112736.938
102456.922
128517.539
200078.234
113640.523
100771.398
24219.068
20377.566
6940.611
4836.697
8504.901
59507.789
101389.625
101271.313
102223.594
19307.068
15538.700
28338.914
101142.781
22554.957
920.111
45.366
3.131
-0.086
-0.394
-0.413
-0.410
-0.397
-0.370
-0.358
-0.348
-0.185
0.751
5.185
26.916
147.886
930.878
5802.900
24082.820
39100.988
114347.125
104870.148
104237.602
106433.727
143900.109
116454.164
61344.133
5223.780
4572.249
1953.321
1094.074
2505.635
13012.270
58101.172
70304.508
24491.875
4030.859
1200.700
1265.544
2046.840
840.754
124.616
12.850
0.987
-0.301
-0.439
-0.433
-0.419
-0.400
-0.387
-0.390
-0.403
-0.367
0.027
1.773
9.198
41.428
187.172
709.068
2001.778
4913.532
46725.906
151429.781
200189.031
137707.719
106666.133
11062.605
3095.036
4283.047
3260.498
1476.430
971.318
2158.260
10233.318
35148.488
35712.238
12440.355
2294.271
403.919
129.450
90.139
45.908
12.529
2.046
-0.077
-0.435
-0.454
-0.429
-0.413
-0.408
-0.407
-0.415
-0.439
-0.447
-0.321
0.261
2.586
11.015
40.490
151.432
711.897
4321.025
62407.766
131878.734
196543.500
157720.891
39645.836
4306.763
1893.662
3633.150
2870.269
1836.757
2047.837
3191.938
13195.374
47310.922
52186.488
15143.211
2254.219
304.968
54.043
13.996
4.848
1.307
-0.092
-0.433
-0.475
-0.457
-0.430
-0.411
-0.405
-0.410
-0.422
-0.443
-0.462
-0.444
-0.283
0.441
3.583
21.727
227.815
4098.140
49507.852
134502.828
104178.141
103657.211
104413.477
71727.531
14566.597
13210.349
1519.721
1615.962
2184.826
3746.950
4015.166
6820.988
19946.920
19744.209
6787.619
1285.994
191.539
33.457
6.309
1.168
-0.105
-0.451
-0.513
-0.493
-0.465
-0.432
-0.409
-0.395
-0.393
-0.409
-0.436
-0.454
-0.468
-0.437
-0.158
1.789
21.223
421.778
15167.440
102316.352
151121.391
108152.844
101401.828
107586.039
71896.461
101265.000
106134.016
467.021
750.300
1740.249
3319.546
3080.598
2391.742
3468.294
3533.567
1606.379
415.102
87.993
19.523
5.195
1.291
0.042
-0.374
-0.479
-0.481
-0.458
-0.427
-0.405
-0.386
-0.380
-0.390
-0.407
-0.437
-0.458
-0.465
-0.331
0.948
14.378
235.425
5517.520
70957.469
58249.004
40337.496
72236.250
40967.676
104000.016
108486.375
186968.656
151.260
303.270
800.763
1304.592
1183.305
744.713
578.637
511.316
280.024
120.734
56.366
31.161
15.393
6.295
1.761
0.167
-0.326
-0.442
-0.439
-0.416
-0.397
-0.381
-0.376
-0.373
-0.386
-0.406
-0.436
-0.451
-0.404
0.142
4.924
49.895
421.272
1828.006
2111.490
2210.539
3475.264
9471.981
47689.035
103897.656
142588.125
55.053
98.490
221.442
325.186
320.644
205.943
155.427
148.962
170.342
245.901
304.079
227.814
105.918
34.258
9.454
2.042
0.115
-0.331
-0.401
-0.395
-0.379
-0.374
-0.370
-0.362
-0.367
-0.384
-0.406
-0.425
-0.422
-0.263
0.876
7.504
33.490
92.003
138.117
209.456
533.574
2151.601
7636.330
14833.436
41664.895
26.123
32.527
60.240
90.962
115.055
174.316
314.906
490.600
981.196
2618.094
4468.763
2968.093
948.265
210.930
38.871
7.585
1.331
-0.014
-0.323
-0.374
-0.369
-0.364
-0.359
-0.354
-0.353
-0.362
-0.380
-0.396
-0.414
-0.400
-0.199
0.712
3.369
8.425
16.763
37.262
112.950
382.634
965.010
1786.028
4056.889
26.575
42.651
85.344
142.627
289.500
846.401
2299.598
3626.730
9607.208
57821.098
100116.609
70406.672
10426.264
1185.313
147.655
22.010
4.439
0.867
-0.029
-0.290
-0.346
-0.355
-0.355
-0.352
-0.344
-0.342
-0.356
-0.370
-0.392
-0.420
-0.417
-0.304
0.058
0.902
2.787
8.078
23.743
64.065
134.208
235.904
447.389
71.447
208.740
536.259
954.293
1524.365
4664.068
18380.113
29601.004
82839.180
102351.219
100385.602
100103.430
100068.242
5286.244
383.082
53.300
12.879
4.146
1.086
0.042
-0.262
-0.336
-0.350
-0.345
-0.334
-0.332
-0.338
-0.352
-0.376
-0.400
-0.430
-0.455
-0.418
-0.264
0.213
1.515
4.724
11.246
22.103
37.437
60.579
253.483
1260.538
4744.033
11894.884
17169.238
20035.146
80246.680
107032.109
151859.781
106823.023
100922.852
100562.547
100594.672
10791.109
753.138
137.752
47.645
18.249
5.405
1.114
-0.011
-0.289
-0.342
-0.342
-0.333
-0.324
-0.326
-0.339
-0.359
-0.381
-0.409
-0.443
-0.479
-0.469
-0.378
-0.096
0.589
1.882
4.028
7.539
12.290
727.706
5926.049
42970.387
112695.102
105191.063
115506.820
113146.281
106534.297
157524.641
107730.586
102623.133
105800.211
108055.227
12202.424
1746.117
538.398
239.138
78.495
20.233
4.184
0.561
-0.190
-0.330
-0.340
-0.332
-0.328
-0.326
-0.330
-0.344
-0.368
-0.395
-0.427
-0.460
-0.490
-0.495
-0.451
-0.320
0.004
0.707
2.118
4.095
1273.319
14109.143
123035.313
123139.563
106666.078
106569.648
126350.625
48251.574
39994.465
104982.445
116815.320
200108.188
131708.281
60070.582
8903.249
2803.388
1137.383
297.987
57.286
10.114
1.490
-0.051
-0.307
-0.338
-0.337
-0.334
-0.327
-0.330
-0.340
-0.357
-0.384
-0.412
-0.448
-0.480
-0.503
-0.507
-0.492
-0.392
-0.072
0.634
1.860
1262.786
15603.110
111015.500
111219.234
103863.195
101789.523
103383.367
10577.146
5526.213
15787.504
114902.773
111765.430
103054.906
101599.609
36521.980
9582.485
3562.313
721.172
109.653
17.244
2.341
0.094
-0.282
-0.331
-0.333
-0.333
-0.329
-0.329
-0.333
-0.344
-0.367
-0.397
-0.431
-0.461
-0.481
-0.496
-0.501
-0.462
-0.299
0.127
0.970
1400.533
8586.000
107245.781
109523.313
104259.016
101097.844
64065.156
3685.179
2051.245
11567.245
110268.070
106529.711
101914.320
101618.281
52720.180
11684.524
4627.909
842.330
125.278
18.344
2.656
0.123
-0.273
-0.325
-0.321
-0.321
-0.321
-0.320
-0.325
-0.335
-0.354
-0.376
-0.404
-0.437
-0.465
-0.474
-0.481
-0.467
-0.365
-0.055
0.596
7842.517
9819.671
39495.223
128399.000
115192.891
59688.875
7742.230
1422.866
7496.253
98867.859
142491.328
200084.906
115413.672
101701.570
18821.381
4667.423
1837.843
428.132
78.937
12.829
1.826
0.013
-0.278
-0.314
-0.307
-0.309
-0.300
-0.295
-0.291
-0.301
-0.320
-0.347
-0.377
-0.411
-0.437
-0.454
-0.467
-0.459
-0.383
-0.144
0.399
101174.547
76607.070
47025.395
67815.852
25125.072
5478.875
1179.174
1444.305
35106.324
100838.008
105253.086
123727.367
138456.797
18184.664
3361.663
997.181
413.449
131.516
30.820
5.984
0.866
-0.119
-0.283
-0.302
-0.296
-0.264
-0.201
-0.141
-0.098
-0.113
-0.180
-0.252
-0.323
-0.374
-0.411
-0.432
-0.452
-0.449
-0.402
-0.233
0.210
100775.453
102594.742
68732.930
21495.805
7645.829
1548.020
373.905
1392.971
38969.977
100159.359
100580.641
101597.867
102014.633
4600.626
651.293
193.055
79.591
29.930
8.507
1.944
0.210
-0.190
-0.268
-0.274
-0.217
-0.038
0.317
0.745
1.077
0.975
0.573
0.170
-0.108
-0.262
-0.351
-0.402
-0.435
-0.451
-0.426
-0.321
-0.057
100413.203
100691.703
101717.867
6774.590
1550.289
401.754
142.207
622.389
9357.416
100038.102
100091.609
100169.602
23126.182
1464.562
175.849
43.262
16.096
6.351
2.022
0.383
-0.088
-0.199
-0.227
-0.184
0.084
0.992
3.151
6.247
8.267
7.252
4.389
2.042
0.780
0.159
-0.150
-0.314
-0.401
-0.442
-0.451
-0.403
-0.275
100902.539
100648.602
52226.367
3061.930
407.963
102.958
47.184
160.591
1143.112
6437.812
15365.032
9572.948
2274.951
380.400
71.005
14.887
4.275
1.297
0.245
-0.094
-0.170
-0.182
-0.166
0.044
1.150
5.717
20.550
50.020
64.280
46.081
23.151
9.923
4.057
1.699
0.587
0.000
-0.278
-0.406
-0.456
-0.443
-0.393
104479.938
54404.750
8261.934
1133.710
224.253
59.824
22.472
39.928
151.947
494.354
1173.120
3336.764
4569.642
1083.001
121.249
14.109
2.391
0.348
-0.125
-0.217
-0.202
-0.177
-0.096
0.505
4.341
28.456
177.485
759.078
903.948
389.233
113.554
38.260
15.357
7.176
3.200
1.007
0.070
-0.298
-0.424
-0.451
-0.440
18998.303
10960.618
4102.812
2170.312
784.506
177.906
38.064
21.099
62.111
236.821
1708.954
22749.727
52485.395
5505.492
289.310
21.065
2.645
0.258
-0.180
-0.251
-0.240
-0.204
-0.021
1.275
11.309
121.098
2239.233
29854.699
45871.426
4415.218
458.505
117.603
53.712
27.254
11.809
4.099
0.948
-0.043
-0.341
-0.406
-0.384
17509.900
15274.601
33365.711
31752.922
7778.633
971.560
118.204
24.087
44.260
183.250
1361.352
15248.787
34120.832
4333.007
239.418
19.358
2.357
0.257
-0.186
-0.274
-0.278
-0.235
0.020
1.847
18.893
302.980
11698.367
100651.477
101340.641
30788.277
1114.054
291.603
174.661
91.500
36.918
11.378
2.724
0.410
-0.188
-0.291
-0.159
8834.246
57325.137
100965.922
100195.641
67738.359
3709.443
266.735
33.328
26.201
82.166
340.092
1499.453
2212.827
566.414
74.054
9.637
1.542
0.146
-0.206
-0.291
-0.295
-0.255
-0.009
1.614
15.961
234.522
7108.134
100562.172
101252.000
18249.514
1101.137
654.629
520.588
258.910
88.169
23.187
5.339
1.053
0.047
-0.065
0.428
106.386
344.399
833.309
912.210
465.935
232.715
346.208
1784.213
29235.672
110251.203
117950.328
103158.953
100650.500
5160.687
1538.364
6003.239
63545.352
106628.852
104335.359
101628.117
100539.969
6449.069
540.976
86.430
55.682
241.308
1896.428
16392.021
100052.172
100033.750
51808.852
6203.103
662.198
82.572
12.486
3.681
4.568
9.909
31.505
232.986
4519.139
167.728
110.325
106.182
111.752
130.105
289.854
1112.765
6459.954
57004.570
128975.203
111759.734
102535.391
100856.273
6592.242
1356.582
7045.892
102717.508
103951.977
103752.664
103104.734
104320.953
16765.615
1605.480
233.586
68.611
236.830
2173.287
21592.877
100015.000
100009.883
63489.395
7351.914
762.015
87.521
13.119
3.451
3.485
6.577
19.664
170.284
4992.496
882.398
318.022
94.365
61.717
162.076
663.797
5050.757
64791.488
112706.664
200155.563
200135.906
118125.563
47614.684
3265.949
862.505
4882.922
100792.922
101522.195
104276.891
131928.625
200133.875
78140.875
9109.194
881.640
112.122
156.126
1098.833
8015.742
38411.754
57319.586
21578.008
3474.751
435.940
61.829
10.983
3.433
2.755
3.875
9.036
61.796
930.654
4439.047
1180.493
233.905
82.888
213.374
1179.969
14427.538
101061.484
102263.813
111788.391
133857.156
109226.570
8194.170
980.104
378.164
1728.388
21807.213
100956.516
112737.633
200126.000
142439.953
102970.109
54363.129
2424.028
177.333
79.148
334.929
1590.111
4820.438
6198.082
3206.009
819.402
155.583
33.059
13.263
8.861
6.076
4.049
4.025
12.891
82.819
12445.582
2527.454
387.991
94.444
190.527
1127.372
16980.330
101231.305
103886.297
109284.406
107165.180
102500.203
4430.933
436.305
140.890
378.867
2261.400
11216.619
38486.961
113640.375
103484.602
100538.641
75943.383
2856.160
191.653
36.799
75.020
238.900
535.486
616.227
382.176
150.250
60.224
50.256
63.069
57.815
36.179
15.755
5.843
3.455
7.834
12445.704
2526.794
385.119
80.538
114.510
612.951
6334.110
105535.672
176015.375
200114.016
200110.953
47452.324
2993.991
289.998
61.226
79.503
287.644
1034.505
6339.251
76626.469
100312.758
100087.938
18691.229
1227.748
108.725
17.626
17.044
38.378
65.205
75.278
63.090
60.206
130.466
336.696
575.523
535.740
272.047
87.072
22.736
5.233
1.493
4089.273
1094.914
212.453
47.859
55.739
271.877
2281.367
34242.922
142442.703
163511.453
123726.742
103487.477
4492.399
296.287
36.987
19.993
48.642
176.602
902.451
4920.159
12546.380
8502.071
1855.334
285.013
40.399
6.842
3.751
6.896
12.244
19.957
42.033
155.012
726.916
3217.505
8017.660
6749.401
2526.044
499.362
92.377
16.028
2.412
819.841
292.538
76.606
25.055
29.373
135.097
1329.932
35726.480
102011.742
102342.891
101371.570
100409.570
4945.414
265.496
26.797
6.607
10.211
32.799
116.874
362.381
605.188
479.476
185.663
48.431
10.306
2.000
1.218
3.705
12.527
41.005
136.659
571.193
4223.017
34909.293
100036.422
100011.891
23711.516
2526.153
290.567
37.871
5.305
139.185
70.546
39.932
36.723
40.405
82.006
601.112
9432.588
100159.578
100179.188
100124.078
35005.570
1870.130
145.649
16.542
2.671
2.191
5.828
16.334
34.292
49.115
42.811
22.725
7.973
2.027
0.569
1.852
10.002
47.845
223.217
809.599
2537.256
15334.040
100821.789
100257.859
100059.281
100012.781
7353.010
574.964
61.495
9.066
44.210
72.096
152.160
259.865
278.700
187.400
216.423
1169.421
7760.128
20734.959
13862.110
2877.271
370.452
53.926
7.954
1.197
0.379
0.943
2.323
4.161
5.384
4.649
2.555
0.898
0.142
0.564
4.742
29.283
199.624
1383.226
9648.089
35928.820
54762.145
111401.109
101867.430
100264.930
100044.078
8748.955
622.177
70.685
14.193
121.292
400.676
1502.504
3782.563
4101.061
1876.475
530.971
290.760
623.452
1216.650
1169.664
554.232
166.676
38.215
7.850
1.290
0.141
0.076
0.194
0.320
0.334
0.165
-0.099
-0.295
-0.193
1.104
9.172
69.782
620.751
8758.944
100099.117
100641.648
106312.578
163611.578
112539.469
100927.625
42519.352
3807.231
398.447
93.877
45.276
708.873
2743.021
21776.604
100081.258
100064.852
28825.563
3750.858
908.221
1819.845
7854.172
12580.263
5864.554
1056.521
157.121
22.504
3.540
0.421
-0.050
-0.144
-0.236
-0.325
-0.409
-0.485
-0.481
-0.199
1.554
12.955
107.447
1279.642
26112.535
100157.945
100567.039
102065.727
107104.852
60876.199
17011.521
5112.394
1009.350
467.509
512.959
362.044
6515.982
17266.643
101862.305
100438.148
100365.680
101294.063
24886.354
6263.000
22656.432
100523.141
100130.477
100093.391
10411.103
719.081
76.486
9.894
1.201
-0.031
-0.235
-0.330
-0.419
-0.483
-0.512
-0.490
-0.192
1.626
13.411
109.813
1291.840
26173.145
100454.859
101889.656
105541.906
107449.336
47213.965
4167.263
1537.920
1398.952
3653.213
6478.026
4068.261
101375.422
115420.195
116369.781
102226.227
102095.203
116389.570
144246.516
105869.023
131763.422
104125.609
100675.547
101974.773
65933.695
3764.756
318.922
27.996
2.661
0.026
-0.321
-0.390
-0.448
-0.484
-0.497
-0.477
-0.247
1.202
9.862
72.211
652.638
8198.730
100995.617
105960.422
123961.680
135160.625
26156.479
7394.040
9556.863
9676.419
33427.852
95949.734
43461.086
101069.711
119703.055
200091.359
107379.313
110055.578
200105.859
135083.641
105807.656
200176.297
128783.297
103509.531
200144.906
175878.016
102016.258
2026.930
75.511
5.074
0.132
-0.367
-0.431
-0.460
-0.479
-0.483
-0.476
-0.325
0.624
5.892
35.281
214.177
1484.168
9294.345
37000.297
70292.305
68540.414
28170.801
60855.695
101063.977
107809.367
117933.227
101858.477
100212.758
100820.055
105146.375
157558.750
109831.039
122283.180
187002.000
107831.844
102609.453
131711.266
178287.875
107582.375
200215.516
115279.328
100822.125
5510.966
116.240
6.378
0.130
-0.393
-0.436
-0.449
-0.465
-0.465
-0.466
-0.396
0.136
2.743
14.700
73.076
335.620
1386.844
5626.074
18084.014
26143.730
35947.574
102173.117
100988.906
105095.688
150574.781
105268.914
76281.188
103606.484
103266.516
62093.121
16961.627
28224.232
106759.273
105443.578
105293.859
104636.359
61214.313
29412.135
105811.945
101588.336
95534.633
1738.223
68.041
4.160
-0.041
-0.414
-0.429
-0.438
-0.442
-0.448
-0.458
-0.449
-0.222
0.920
5.775
24.673
95.915
349.474
1284.480
3312.260
5890.144
34590.535
104108.492
105702.367
103972.688
107083.398
21622.830
9021.479
60356.020
44194.602
11486.748
3301.924
7215.363
65345.281
178296.297
186822.891
121803.281
13114.386
2224.289
2359.709
5004.973
1750.349
193.974
17.333
1.421
-0.254
-0.425
-0.425
-0.423
-0.427
-0.439
-0.448
-0.469
-0.400
0.043
1.767
7.899
27.318
89.904
259.142
675.722
2635.602
23049.572
200166.672
200123.578
171027.875
42831.965
4974.144
1410.726
102004.047
65579.508
12961.415
5703.871
11619.237
104643.008
111662.430
113683.586
105733.422
11646.093
1089.310
216.728
135.607
68.149
18.067
2.825
0.031
-0.402
-0.441
-0.426
-0.412
-0.415
-0.427
-0.443
-0.462
-0.464
-0.327
0.230
2.097
8.172
28.753
130.231
1009.476
7203.328
104741.219
110921.844
123978.867
118902.570
64594.500
7865.918
3660.742
100537.297
59353.805
20130.113
28075.367
31291.535
105578.813
101547.977
100891.469
100458.938
15070.054
1065.943
116.966
22.643
6.881
1.809
0.064
-0.396
-0.457
-0.450
-0.428
-0.405
-0.399
-0.408
-0.428
-0.439
-0.459
-0.446
-0.298
0.322
3.246
25.252
401.376
15317.268
106556.891
200317.391
108890.977
102724.766
109955.523
157927.281
103840.281
49524.719
22200.787
17754.135
35145.504
101015.148
83426.648
85337.102
101779.102
100279.563
86795.078
7377.871
626.198
72.505
11.160
1.992
0.067
-0.408
-0.489
-0.478
-0.452
-0.423
-0.397
-0.385
-0.387
-0.404
-0.425
-0.445
-0.453
-0.424
-0.143
2.234
31.841
923.188
95560.055
103514.555
198932.047
139549.266
104103.117
163655.406
146130.500
103370.141
116612.133
3111.607
5647.305
29383.084
96745.891
64790.973
20468.270
30288.027
28895.750
9572.569
1600.764
229.969
38.020
7.818
1.774
0.130
-0.348
-0.462
-0.470
-0.445
-0.414
-0.392
-0.378
-0.372
-0.383
-0.408
-0.420
-0.419
-0.399
-0.247
1.339
22.224
453.129
22491.465
100886.719
109393.336
90913.406
105967.023
151103.531
105700.688
103539.102
151945.516
597.570
1713.457
8136.750
19739.043
15144.608
4911.556
2429.945
1971.845
913.637
281.795
86.238
35.318
15.690
6.151
1.698
0.149
-0.325
-0.432
-0.426
-0.404
-0.387
-0.374
-0.364
-0.365
-0.375
-0.383
-0.364
-0.334
-0.258
0.453
7.120
80.851
1024.063
5595.554
5611.876
3441.336
7340.474
65633.039
100812.781
102863.008
142472.828
151.349
396.420
1204.277
2358.719
2046.254
866.429
380.259
258.020
212.761
247.840
271.473
214.372
99.815
32.424
8.996
1.959
0.141
-0.321
-0.395
-0.388
-0.376
-0.366
-0.359
-0.353
-0.356
-0.343
-0.312
-0.273
-0.248
-0.069
1.438
10.686
52.451
145.331
203.652
331.135
1248.588
9705.527
63676.602
101125.844
61362.277
46.177
86.158
193.096
297.445
274.516
190.227
164.221
265.130
785.004
2371.293
3781.584
2738.547
881.685
197.986
39.132
7.443
1.411
0.064
-0.279
-0.355
-0.358
-0.358
-0.347
-0.346
-0.336
-0.321
-0.291
-0.255
-0.255
-0.251
-0.045
1.082
4.659
11.278
22.559
60.489
232.489
1042.606
3261.657
5518.839
4338.608
37.874
80.777
151.364
186.680
188.168
246.161
466.887
1240.268
7026.662
46958.309
100040.609
57335.344
9549.142
1103.538
140.907
22.608
5.366
1.449
0.225
-0.206
-0.319
-0.342
-0.342
-0.338
-0.329
-0.315
-0.293
-0.270
-0.271
-0.308
-0.329
-0.214
0.246
1.323
4.086
13.114
43.856
131.703
287.609
411.945
443.459
143.677
567.513
1376.777
1569.151
1106.365
935.773
1746.369
4715.855
58426.938
100373.688
100128.875
100092.563
96485.203
4507.172
375.520
65.154
20.974
7.816
2.466
0.407
-0.161
-0.310
-0.333
-0.332
-0.321
-0.310
-0.301
-0.292
-0.300
-0.328
-0.367
-0.399
-0.351
-0.130
0.539
2.516
7.726
18.625
34.234
49.688
59.067
751.410
5573.431
24115.309
26742.559
11879.564
4912.191
4774.245
11199.091
102582.086
100809.109
100487.453
100793.859
100968.078
10208.569
867.675
258.948
126.742
46.403
12.428
2.711
0.318
-0.227
-0.324
-0.325
-0.315
-0.307
-0.303
-0.303
-0.317
-0.336
-0.368
-0.403
-0.431
-0.406
-0.261
0.150
1.128
2.883
5.022
7.341
9.183
2989.899
44490.824
109550.008
157370.984
150747.547
43010.168
10024.566
10379.105
102914.242
101394.961
103636.109
113664.039
121671.766
16696.354
3614.341
2187.344
1091.868
292.716
56.541
10.020
1.494
-0.037
-0.297
-0.322
-0.308
-0.302
-0.299
-0.300
-0.311
-0.330
-0.356
-0.386
-0.411
-0.439
-0.436
-0.367
-0.200
0.086
0.515
0.974
1.413
4736.028
103492.844
151824.766
200058.703
200174.656
105962.688
28276.568
5597.494
21509.797
103960.234
146990.438
200100.063
126445.250
105268.273
34991.926
32803.316
12646.406
1719.802
215.711
26.206
3.585
0.243
-0.250
-0.315
-0.308
-0.301
-0.296
-0.296
-0.299
-0.319
-0.339
-0.363
-0.393
-0.421
-0.446
-0.452
-0.435
-0.397
-0.312
-0.159
0.042
2805.202
39462.191
186840.328
200148.969
143542.438
103087.781
39149.430
3318.406
3323.369
20929.750
116903.781
110045.047
103447.867
112955.258
200073.109
103780.438
85371.953
6425.035
480.955
48.939
5.785
0.518
-0.214
-0.312
-0.307
-0.301
-0.296
-0.290
-0.292
-0.306
-0.322
-0.347
-0.374
-0.400
-0.428
-0.444
-0.455
-0.466
-0.450
-0.381
-0.238
1119.615
6898.234
47363.141
117455.320
104791.250
100825.203
16582.441
1659.559
2203.934
22244.986
113353.148
108431.461
103085.320
117189.227
200052.797
104828.641
100312.367
8519.842
559.509
52.215
6.149
0.567
-0.199
-0.301
-0.301
-0.295
-0.288
-0.286
-0.282
-0.296
-0.307
-0.327
-0.352
-0.382
-0.405
-0.426
-0.436
-0.450
-0.446
-0.405
-0.291
2112.542
2618.241
7289.228
24080.744
36136.805
15291.686
3120.644
1103.640
9916.012
106821.906
200085.891
200118.000
123515.289
106655.281
90343.500
87636.109
25638.738
3124.370
308.776
33.590
4.313
0.360
-0.219
-0.295
-0.291
-0.288
-0.282
-0.273
-0.272
-0.274
-0.288
-0.305
-0.327
-0.354
-0.382
-0.405
-0.420
-0.429
-0.428
-0.400
-0.305
21857.742
11104.053
4215.522
3696.285
3124.137
1599.639
580.804
1701.694
48623.914
101488.328
112458.680
178118.094
200155.078
47335.387
9297.107
5530.965
2473.835
567.634
95.097
14.337
2.068
0.070
-0.258
-0.287
-0.280
-0.269
-0.242
-0.210
-0.191
-0.202
-0.229
-0.264
-0.298
-0.331
-0.360
-0.383
-0.402
-0.413
-0.417
-0.398
-0.332
100194.594
70705.422
9525.009
2047.958
850.991
335.470
211.340
1740.386
60535.125
100242.703
101020.883
102968.133
104118.664
6705.001
1109.242
500.618
255.533
86.759
21.129
4.410
0.627
-0.151
-0.275
-0.280
-0.247
-0.171
-0.025
0.138
0.219
0.190
0.030
-0.113
-0.215
-0.283
-0.332
-0.362
-0.389
-0.409
-0.411
-0.406
-0.366
100114.727
100133.008
15142.360
1548.213
328.374
106.891
94.466
712.197
12522.046
100041.195
100116.156
100231.047
31674.467
1904.543
230.320
73.580
34.098
13.593
4.381
0.965
-0.040
-0.263
-0.284
-0.254
-0.119
0.246
0.990
1.992
2.396
2.073
1.234
0.512
0.098
-0.124
-0.246
-0.323
-0.369
-0.399
-0.416
-0.418
-0.401
100143.813
63605.574
8107.264
955.681
153.565
41.033
34.487
176.924
1332.734
8500.813
22957.902
12562.878
2666.946
368.524
63.095
16.028
5.901
2.302
0.631
-0.050
-0.258
-0.288
-0.273
-0.158
0.298
1.984
6.840
14.345
17.118
12.292
6.153
2.700
1.133
0.398
0.022
-0.202
-0.319
-0.381
-0.413
-0.421
-0.416
16708.439
9024.529
2014.593
397.813
94.137
26.968
13.856
36.516
145.906
460.080
814.452
762.202
415.838
137.302
30.115
6.343
1.444
0.236
-0.154
-0.285
-0.305
-0.292
-0.234
0.044
1.565
9.362
45.805
133.924
151.891
71.563
24.814
9.236
4.082
2.003
0.795
0.135
-0.183
-0.336
-0.395
-0.411
-0.411
2233.389
1607.404
859.256
466.990
205.105
63.048
16.236
10.461
25.894
67.406
170.996
511.434
635.901
221.475
38.512
5.503
0.708
-0.120
-0.290
-0.315
-0.308
-0.285
-0.187
0.373
4.033
32.762
285.906
1411.586
1768.665
454.672
81.683
24.591
11.601
6.193
2.947
1.030
0.103
-0.244
-0.365
-0.393
-0.380
1112.892
1607.422
2855.843
2680.998
1059.183
233.229
41.622
9.432
10.314
29.016
111.040
390.488
505.243
195.418
31.294
4.566
0.495
-0.167
-0.287
-0.309
-0.302
-0.274
-0.147
0.619
6.455
65.644
831.428
7012.792
10236.442
1466.207
170.915
48.862
28.193
16.798
7.558
2.789
0.650
-0.093
-0.314
-0.357
-0.285
1010.564
4008.484
13944.522
15299.456
4059.378
602.382
82.313
12.426
6.135
13.477
41.530
105.129
128.625
59.153
13.806
2.320
0.226
-0.193
-0.281
-0.295
-0.286
-0.255
-0.139
0.551
5.639
56.187
614.879
4331.239
5531.897
1092.165
162.186
79.119
59.084
35.265
15.859
5.335
1.374
0.107
-0.245
-0.279
-0.044
181.931
898.953
2636.253
2934.224
1445.777
708.068
801.745
1471.928
6477.445
52181.043
109743.906
102004.688
13896.279
1330.822
533.889
3284.455
37174.516
200280.859
200149.391
123025.281
44512.043
3220.286
337.398
70.485
101.617
630.754
8213.719
100330.641
100321.148
100188.594
100070.063
42418.395
2165.180
186.561
24.813
15.073
28.180
52.886
106.511
511.688
10455.498
60.899
104.697
188.064
256.189
418.947
1232.148
2958.720
7814.056
28542.648
102747.766
112728.906
102467.086
18682.830
1681.546
587.643
4440.385
78916.867
195730.484
200199.703
121148.734
102677.148
7020.594
704.953
119.528
90.086
643.150
9585.055
100068.320
100070.594
100043.625
100019.469
57323.992
2527.799
198.038
26.637
12.779
21.593
36.969
60.202
289.151
9488.909
139.058
74.868
60.149
158.635
774.530
3613.981
13240.511
78697.453
105487.719
120827.883
163518.063
60976.957
8509.442
971.431
421.522
2920.988
46175.574
115396.852
117544.094
107962.461
104817.391
10223.783
1835.509
278.739
82.959
367.480
4098.833
63498.473
100013.438
100009.461
100004.555
17911.949
1269.912
128.134
20.071
9.460
12.706
19.408
27.490
98.883
1455.938
408.140
168.254
74.716
185.744
1093.678
6012.368
29853.469
115052.430
105495.391
103549.430
105244.258
100309.664
4722.138
507.557
212.938
1033.479
9296.654
79626.148
103299.656
114459.711
59877.090
29873.355
5041.218
543.695
87.032
144.371
948.681
6750.060
28691.086
42400.359
16336.108
2735.319
384.766
63.105
21.434
15.100
12.558
11.061
11.412
21.896
113.819
762.343
276.270
96.285
153.045
789.210
4038.316
25136.859
108308.453
104100.773
103069.250
102267.273
100901.875
4044.921
338.302
94.412
263.271
1277.129
5183.337
11064.038
24945.574
62359.582
39285.090
5891.549
612.245
76.469
45.541
163.835
661.154
1589.614
2000.017
1180.903
365.212
111.318
82.443
102.554
94.191
55.617
24.973
9.918
6.079
10.582
762.093
274.636
82.395
84.394
329.024
1511.482
8552.525
103580.773
112310.320
135242.891
123032.969
35698.262
2356.679
232.936
44.943
59.173
181.968
553.585
1550.615
6305.687
15470.745
10353.616
2405.230
332.807
45.562
14.942
29.638
77.587
143.785
165.414
123.903
101.725
215.435
622.078
1179.935
1094.762
499.864
152.591
34.411
8.118
2.248
380.462
153.694
52.004
38.064
105.905
407.805
1952.738
15220.368
122913.219
170458.766
123738.781
22450.738
1695.530
175.027
26.834
14.667
33.159
93.364
291.957
939.118
1731.099
1338.612
445.977
94.146
18.625
4.830
5.685
12.131
20.548
30.631
60.408
248.551
1493.462
8751.064
26076.533
21578.951
6198.099
1016.653
152.036
23.914
3.444
127.126
59.499
24.642
18.466
37.673
128.594
693.078
7225.303
97610.281
102550.086
101377.578
23338.277
1535.644
134.440
17.993
4.737
6.804
18.322
50.598
121.094
189.218
151.929
72.070
21.592
5.369
1.753
2.013
4.989
15.251
49.128
177.623
1023.995
11533.326
100093.078
100038.219
100012.305
96398.914
6198.003
535.146
56.994
7.635
35.096
26.852
27.663
34.392
42.327
68.455
285.121
2491.838
20858.896
76055.664
43524.645
6454.206
667.231
76.988
10.128
1.619
1.189
3.340
8.280
15.761
21.961
19.135
10.345
4.019
1.471
1.290
2.988
11.491
51.960
243.562
982.214
4013.175
53794.707
100947.016
100273.367
100061.563
100012.711
23711.088
1178.286
98.602
11.754
31.303
69.783
160.208
295.782
297.306
192.580
154.549
487.344
2057.063
4478.920
3146.711
917.161
174.882
30.425
5.191
0.569
-0.118
0.161
0.933
1.969
2.646
2.273
1.311
0.560
0.593
1.639
6.220
32.167
214.462
1612.736
11560.496
49187.039
115289.109
114917.883
102166.953
100294.852
100043.063
28697.102
1272.043
107.338
14.476
147.316
449.744
1630.951
4108.270
4452.667
2024.270
552.571
225.283
342.382
592.450
600.654
330.359
108.809
28.062
5.784
0.707
-0.316
-0.415
-0.308
-0.162
-0.092
-0.143
-0.232
-0.182
0.288
2.022
10.816
75.603
717.843
10445.849
100149.305
101233.742
119711.867
200049.625
114939.641
101035.656
100110.859
10438.727
726.092
86.205
22.868
1109.513
3443.287
24067.229
100118.188
100074.789
34966.672
4370.938
887.449
1147.790
3815.056
5881.070
2865.087
659.039
104.248
17.308
2.487
-0.053
-0.455
-0.503
-0.491
-0.486
-0.494
-0.486
-0.372
0.105
2.202
15.419
124.117
1495.591
34904.313
100247.523
100648.195
103046.875
119885.109
127832.414
59551.523
13832.067
1793.720
313.818
146.060
89.054
17216.219
28527.844
104099.992
100771.070
100424.242
101394.961
29914.512
6508.174
10778.207
85693.148
100128.789
54150.551
4920.165
450.387
53.744
7.366
0.611
-0.358
-0.505
-0.512
-0.520
-0.525
-0.518
-0.442
-0.029
2.097
15.337
129.951
1530.568
31880.734
100975.781
101740.273
101821.391
102168.070
54822.105
4784.422
1436.326
586.591
557.133
689.981
488.415
101489.078
134838.969
163524.906
104681.609
102573.148
119719.000
170522.578
104549.438
87009.906
104854.352
100639.453
100795.734
24649.014
1771.547
184.944
19.212
1.918
-0.216
-0.478
-0.497
-0.502
-0.510
-0.511
-0.474
-0.161
1.579
12.388
86.224
767.677
10168.377
102753.438
105406.344
104175.109
102535.734
15105.672
2324.527
1821.042
1690.191
2220.155
3526.348
2224.965
101298.828
123817.398
200123.281
118647.109
111386.945
200145.219
142615.344
104111.039
154286.813
134894.453
102383.156
115133.328
107273.945
16108.705
811.721
47.718
3.537
-0.073
-0.444
-0.477
-0.485
-0.490
-0.491
-0.484
-0.285
0.915
7.667
47.334
318.418
2210.792
12813.334
44907.953
47546.375
15491.751
4470.975
5923.471
11651.516
9542.410
5930.011
7497.085
4511.746
101840.016
106274.648
170894.078
127397.164
127399.008
200477.453
108820.234
102308.953
112970.031
196592.453
104775.305
166144.969
107049.172
70866.344
1582.714
64.973
4.204
-0.007
-0.422
-0.457
-0.465
-0.471
-0.476
-0.481
-0.384
0.318
3.940
22.697
118.698
578.217
2157.529
4229.776
4241.227
2957.603
4309.000
20143.883
52159.477
35528.730
9809.255
5479.025
2997.234
123859.625
115723.070
107744.375
26760.996
34539.031
109474.523
113603.656
114011.508
106294.773
70867.078
13635.384
18197.293
71333.695
13270.503
678.321
38.807
2.894
-0.125
-0.415
-0.439
-0.439
-0.451
-0.459
-0.473
-0.443
-0.120
1.480
8.820
39.217
145.604
414.020
714.421
862.043
1194.402
4695.702
28149.049
73172.906
48600.172
10711.998
2476.763
1081.152
200128.906
200374.438
52415.348
7353.839
12025.970
128666.945
200295.219
200107.906
196562.281
19124.961
2101.438
1159.338
1671.583
689.954
105.340
11.114
0.924
-0.295
-0.424
-0.423
-0.427
-0.436
-0.445
-0.457
-0.462
-0.352
0.261
2.650
10.883
33.357
81.206
150.649
289.008
1071.771
7896.561
46763.363
92372.320
42412.195
8144.766
1884.947
884.452
104496.945
105540.727
110273.727
28939.252
42864.863
108688.602
114408.352
116468.922
106786.531
36229.461
1978.299
233.266
91.291
44.206
11.927
1.959
-0.088
-0.401
-0.431
-0.420
-0.419
-0.418
-0.428
-0.441
-0.455
-0.437
-0.265
0.420
2.494
8.034
22.156
84.741
547.198
3623.131
42900.871
102025.758
103539.422
104170.016
29033.715
10616.194
6271.080
101515.695
110736.656
200279.844
106911.266
138915.922
147227.156
104193.844
101154.047
100510.195
57490.227
2210.225
179.141
26.207
6.206
1.398
-0.049
-0.407
-0.454
-0.438
-0.421
-0.408
-0.405
-0.409
-0.421
-0.431
-0.440
-0.406
-0.235
0.373
2.663
18.992
232.417
5058.939
73594.250
140750.141
103444.445
102140.938
118316.203
141696.766
102736.891
102158.633
102288.313
131699.766
121693.570
102960.867
115138.992
200067.359
108807.914
100689.906
100112.891
21608.996
1279.240
115.244
15.384
2.309
0.067
-0.407
-0.484
-0.473
-0.443
-0.417
-0.398
-0.391
-0.391
-0.400
-0.407
-0.393
-0.351
-0.267
-0.016
1.768
23.366
459.069
22563.732
101955.594
137218.641
110596.703
106513.438
200125.578
118581.906
102187.570
103630.531
16946.063
38290.852
102577.820
100750.406
102810.000
126088.906
108022.563
100583.961
31660.158
3488.210
412.345
54.201
9.351
1.770
0.056
-0.375
-0.472
-0.472
-0.441
-0.415
-0.399
-0.379
-0.376
-0.382
-0.371
-0.295
-0.109
0.078
0.221
1.373
15.404
256.240
7021.229
100527.094
86406.383
31655.766
62590.953
120235.453
103165.586
101312.070
105107.445
1792.795
8094.470
78397.586
100161.320
100400.828
33315.402
6825.127
4734.284
1897.347
487.807
111.747
33.380
12.216
4.476
1.173
-0.020
-0.371
-0.445
-0.436
-0.407
-0.392
-0.373
-0.366
-0.357
-0.309
-0.137
0.251
0.691
0.871
1.035
5.661
53.681
507.692
2250.584
2438.523
2289.047
8896.465
101232.156
100493.305
100760.414
104295.484
345.810
1266.851
5743.534
13651.481
10480.156
3364.464
856.428
406.959
243.616
174.839
164.213
116.927
58.776
20.775
6.173
1.358
-0.002
-0.346
-0.407
-0.391
-0.378
-0.367
-0.356
-0.336
-0.261
-0.021
0.552
1.191
1.299
0.951
1.593
8.277
35.952
97.890
149.258
320.267
1870.383
19771.615
100109.516
100317.156
101525.008
80.999
198.796
526.106
845.245
738.393
372.819
165.560
160.398
395.468
964.735
1481.816
1097.661
408.709
106.193
23.910
5.374
1.131
0.052
-0.270
-0.349
-0.362
-0.357
-0.344
-0.327
-0.248
-0.025
0.449
0.997
1.171
0.740
0.480
1.105
3.792
9.338
20.997
70.160
328.831
1732.882
6228.783
9639.575
6064.817
49.456
120.918
239.506
277.512
201.347
133.653
147.642
453.831
2385.677
11407.158
21591.842
13627.148
2969.866
508.901
84.682
17.672
5.210
1.763
0.371
-0.141
-0.301
-0.341
-0.338
-0.319
-0.266
-0.106
0.174
0.485
0.610
0.391
0.104
-0.022
0.278
1.287
4.335
15.319
53.720
176.733
415.457
560.895
448.411
225.800
1067.517
3168.516
3230.865
1300.744
432.893
358.920
1456.872
13746.184
100070.938
100055.430
100071.398
17988.945
1781.942
236.209
62.241
26.958
11.243
3.587
0.736
-0.092
-0.290
-0.327
-0.318
-0.288
-0.206
-0.059
0.083
0.145
0.079
-0.096
-0.239
-0.271
-0.070
0.695
3.058
9.366
23.747
42.663
54.103
51.730
1589.020
18759.486
100314.766
100775.016
21743.287
2611.084
848.613
2556.459
35068.895
100178.984
100320.594
100675.313
52643.047
3848.241
733.239
412.249
229.749
79.688
20.820
4.341
0.614
-0.171
-0.303
-0.311
-0.298
-0.259
-0.199
-0.130
-0.104
-0.134
-0.209
-0.301
-0.364
-0.350
-0.193
0.269
1.374
3.273
5.668
7.356
7.770
7774.187
100312.453
101593.188
105251.352
107397.531
13577.628
1925.097
2277.503
24055.188
100638.727
102996.875
111417.008
51332.063
11004.741
6243.135
7324.522
3434.215
708.244
107.922
16.035
2.331
0.092
-0.260
-0.303
-0.295
-0.281
-0.253
-0.231
-0.220
-0.239
-0.272
-0.324
-0.363
-0.393
-0.380
-0.308
-0.124
0.166
0.527
0.779
0.924
13912.293
100714.625
104827.656
121590.977
138443.703
35104.320
3916.275
1379.788
5721.452
37873.242
116555.148
142509.219
108324.313
113392.117
113735.914
101195.797
85226.523
6412.849
479.500
48.771
5.771
0.525
-0.202
-0.293
-0.292
-0.284
-0.270
-0.260
-0.253
-0.270
-0.292
-0.322
-0.349
-0.379
-0.401
-0.407
-0.389
-0.358
-0.314
-0.280
-0.256
7161.438
100898.750
106771.078
134848.000
157348.188
32245.879
4638.187
896.205
1591.774
12496.299
105133.195
103610.352
103952.125
195802.281
178133.531
103214.656
100240.398
34973.547
1330.731
93.644
9.285
0.918
-0.151
-0.286
-0.290
-0.276
-0.270
-0.266
-0.260
-0.270
-0.284
-0.305
-0.327
-0.351
-0.378
-0.398
-0.412
-0.422
-0.436
-0.448
-0.444
1387.204
13153.667
71242.852
90835.063
37566.613
11891.932
2356.982
584.763
1416.988
15126.020
105254.711
103592.164
104408.367
200193.063
200035.656
104094.141
100273.383
48449.938
1569.406
100.165
9.859
0.988
-0.132
-0.284
-0.291
-0.276
-0.266
-0.259
-0.254
-0.261
-0.270
-0.286
-0.310
-0.333
-0.356
-0.375
-0.390
-0.404
-0.422
-0.438
-0.444
563.351
1242.464
3085.910
4884.036
4669.020
2389.002
708.851
530.646
4187.953
40687.789
200057.844
160631.609
109179.617
128963.195
138482.547
102169.758
100185.766
12529.826
760.098
63.139
6.913
0.682
-0.174
-0.282
-0.282
-0.270
-0.258
-0.249
-0.245
-0.249
-0.254
-0.265
-0.288
-0.310
-0.333
-0.353
-0.370
-0.385
-0.395
-0.405
-0.414
1798.349
1271.869
775.812
724.657
674.869
407.437
221.890
824.920
13975.831
101277.797
110426.961
157362.844
135650.297
39278.246
18759.619
26028.055
9415.296
1577.032
186.756
24.555
3.385
0.239
-0.224
-0.276
-0.264
-0.258
-0.242
-0.227
-0.216
-0.221
-0.230
-0.247
-0.265
-0.286
-0.306
-0.329
-0.349
-0.364
-0.378
-0.387
-0.390
6794.286
3829.449
1130.560
343.364
165.954
95.024
105.377
840.324
15303.899
100211.922
100882.578
102537.961
46921.320
4094.298
1323.642
1019.566
580.318
165.683
36.131
7.005
1.077
-0.064
-0.252
-0.264
-0.247
-0.219
-0.169
-0.117
-0.093
-0.108
-0.154
-0.199
-0.238
-0.267
-0.290
-0.313
-0.333
-0.345
-0.362
-0.373
-0.378
10442.362
5724.555
1511.891
299.724
79.629
33.297
51.432
387.209
4862.242
54123.148
100100.047
95764.906
10536.139
1008.123
197.252
95.427
52.871
21.920
6.817
1.538
0.109
-0.221
-0.268
-0.251
-0.204
-0.084
0.132
0.388
0.509
0.375
0.163
-0.023
-0.144
-0.213
-0.260
-0.295
-0.323
-0.340
-0.351
-0.367
-0.374
6224.925
3497.427
965.758
201.381
46.663
15.657
20.225
108.509
702.999
3394.020
7733.603
4876.835
1254.175
210.450
45.300
15.798
7.353
3.185
1.031
0.092
-0.213
-0.273
-0.260
-0.215
-0.061
0.398
1.520
2.955
3.428
2.435
1.258
0.523
0.133
-0.059
-0.174
-0.255
-0.307
-0.333
-0.345
-0.361
-0.370
1520.238
986.918
363.582
108.443
30.490
10.302
7.362
22.455
88.466
267.495
418.515
343.669
147.108
46.143
12.427
3.657
1.150
0.283
-0.086
-0.244
-0.289
-0.277
-0.247
-0.143
0.296
1.991
7.373
16.317
18.446
10.995
4.755
1.974
0.870
0.339
0.040
-0.153
-0.263
-0.321
-0.346
-0.355
-0.359
350.355
279.512
168.839
94.724
44.093
16.393
5.635
5.399
13.778
29.474
47.676
53.538
40.809
19.526
5.904
1.328
0.095
-0.205
-0.275
-0.296
-0.290
-0.262
-0.223
-0.036
0.947
5.751
26.437
74.909
83.284
40.013
12.461
4.770
2.352
1.251
0.529
0.081
-0.178
-0.293
-0.335
-0.346
-0.343
152.013
204.563
275.615
246.802
127.754
41.486
10.916
3.073
3.048
6.522
13.247
22.702
24.778
13.203
3.885
0.690
-0.103
-0.263
-0.281
-0.285
-0.271
-0.249
-0.199
0.053
1.450
10.003
53.238
176.924
196.480
80.566
21.500
8.350
5.085
2.967
1.496
0.472
-0.024
-0.239
-0.315
-0.330
-0.302
130.143
326.800
670.471
657.029
308.473
87.827
19.093
3.579
1.323
2.277
5.283
9.177
9.750
5.691
1.772
0.242
-0.171
-0.258
-0.269
-0.269
-0.252
-0.227
-0.179
0.052
1.287
8.742
45.480
136.253
151.793
65.667
22.053
11.855
8.485
5.637
2.719
1.001
0.141
-0.181
-0.292
-0.297
-0.202
204.794
1060.871
3185.197
3998.600
2335.661
2364.705
3903.166
4223.833
3275.341
4088.341
6216.253
4237.760
1205.261
288.805
475.953
7525.993
103242.422
117943.258
142423.313
126092.609
16008.470
1299.285
176.541
65.306
175.140
1141.583
15972.862
102366.570
102349.961
101099.766
100292.508
100065.211
3781.224
262.478
47.082
74.985
207.627
424.258
602.004
1155.476
8779.169
38.797
107.481
234.259
445.865
1510.196
7752.810
22664.389
24636.285
15257.190
13790.041
11180.949
5693.326
1627.904
341.231
508.155
7184.970
106772.492
151821.219
200042.359
178168.031
21900.465
1945.759
256.683
63.453
114.842
1022.114
19826.592
100299.273
100295.070
100174.484
100065.008
100018.469
4443.201
277.367
45.424
59.769
148.141
288.642
351.773
449.278
2743.027
27.787
31.431
84.255
501.388
4510.481
47137.098
102166.422
119902.133
142895.656
105561.953
60461.551
8919.913
1430.057
269.399
291.044
2484.054
30694.594
134852.797
196500.641
91023.531
12656.547
1766.315
342.807
80.742
76.679
555.389
7382.042
100043.227
100041.773
100027.516
100013.219
38413.172
2162.703
176.964
31.190
32.442
71.866
124.310
135.251
148.333
552.726
50.327
35.595
86.162
675.833
7408.743
100433.789
105291.211
196492.344
186911.234
106609.742
101193.484
24280.463
1819.321
222.967
133.361
630.624
3577.758
14450.812
23572.830
13561.327
4584.953
1657.099
469.039
106.598
46.602
191.618
1479.938
12450.800
70383.531
100004.805
34824.266
4822.700
579.229
82.794
26.467
23.864
31.427
41.307
43.795
40.864
76.204
74.126
44.649
72.654
479.748
4877.493
47300.305
105754.391
200137.844
142681.703
104519.016
100806.375
28947.887
1803.692
185.667
56.507
143.074
526.092
1494.492
2434.127
2438.691
2260.176
1475.849
474.448
101.773
29.006
49.586
240.334
1018.045
2734.325
3475.656
1854.243
545.453
140.715
87.078
104.172
96.739
60.558
32.230
17.627
11.404
11.398
73.648
41.461
45.402
208.383
1312.091
7639.727
26342.135
50620.465
107881.914
103440.938
98175.258
10101.362
1002.608
125.813
27.362
33.909
89.519
203.928
371.760
635.678
914.728
681.075
255.164
61.653
15.089
13.342
36.904
105.371
197.505
241.854
164.509
114.812
219.009
622.850
1180.245
1095.379
501.017
154.206
36.128
9.443
2.921
45.997
25.858
22.832
66.892
283.341
1013.201
2621.998
5936.455
17921.053
25918.488
13408.433
3052.840
490.390
76.372
14.764
8.729
17.468
37.900
77.789
148.894
214.477
179.085
78.631
23.809
6.916
4.623
7.911
14.978
25.042
34.544
61.068
245.418
1490.102
8748.450
26075.178
21578.521
6198.203
1016.940
152.383
24.183
3.600
20.356
13.848
11.843
22.725
64.437
176.486
450.250
1361.230
4821.345
10605.390
7139.093
1815.393
310.076
49.581
8.644
2.545
3.532
7.716
16.439
29.968
40.184
34.365
18.436
7.376
4.495
5.454
6.362
7.802
14.442
40.752
153.653
974.098
11479.747
100064.898
100027.055
100008.750
96398.109
6197.854
535.120
56.974
7.589
10.619
12.340
18.532
27.228
38.528
60.637
137.186
467.771
1714.898
3244.663
2482.440
742.837
154.955
27.237
4.592
0.665
0.358
1.246
3.023
5.273
6.720
5.826
3.833
3.003
5.875
11.192
12.685
15.426
41.075
164.830
631.782
3179.768
52812.621
100536.805
100173.547
100043.008
100009.352
23710.176
1177.887
98.260
11.430
22.553
47.977
105.700
178.274
191.647
127.556
89.994
143.771
368.098
592.942
472.478
203.741
53.973
12.749
2.346
0.018
-0.385
-0.253
0.100
0.509
0.742
0.669
0.704
1.964
6.484
13.540
18.343
31.710
144.413
908.353
5007.699
17261.539
79834.461
105705.133
101098.609
100174.852
100029.648
28694.070
1269.959
105.433
12.835
117.402
288.955
918.515
2018.433
2173.339
1035.768
324.869
126.117
126.939
184.970
180.961
114.690
46.073
13.216
2.802
0.106
-0.484
-0.553
-0.487
-0.406
-0.355
-0.305
-0.058
1.109
4.260
9.684
17.512
61.935
426.708
4498.908
52010.441
101324.820
119765.617
170433.344
106219.484
100582.773
100073.477
10427.831
715.122
73.415
12.581
946.337
1978.683
9073.139
31709.596
38468.828
11476.480
2028.605
492.980
431.158
824.986
1068.725
660.067
190.014
42.006
8.227
1.131
-0.305
-0.547
-0.562
-0.537
-0.525
-0.488
-0.324
0.269
1.849
5.329
16.583
92.777
883.162
12743.246
101022.242
102054.813
103886.297
120006.828
88381.383
58525.840
13739.034
1745.610
245.723
54.330
21.917
15410.608
18143.736
81864.258
100753.211
100309.727
100785.641
10623.502
3137.615
2620.340
6742.955
11419.381
4878.137
978.586
150.881
22.644
3.456
0.093
-0.464
-0.537
-0.528
-0.529
-0.516
-0.443
-0.186
0.605
3.184
16.008
107.725
980.083
13096.608
110328.203
123044.875
112927.500
103534.586
20766.781
3524.608
1189.120
335.674
133.448
92.986
64.556
100781.656
111400.469
157350.906
104596.148
101480.344
107409.313
48406.359
40072.770
18164.158
33590.074
68036.211
23064.686
3018.931
384.490
55.413
7.842
0.685
-0.357
-0.500
-0.503
-0.509
-0.510
-0.490
-0.384
0.071
2.150
13.943
98.356
888.235
9930.194
114577.859
200086.016
185266.875
72239.352
6682.823
969.864
426.436
294.043
254.858
237.418
162.134
100791.031
108163.336
200122.344
118353.008
105411.844
163615.953
113743.750
101526.922
105458.594
50344.320
76905.438
26136.471
4490.531
966.234
126.518
14.775
1.408
-0.270
-0.462
-0.481
-0.490
-0.494
-0.491
-0.454
-0.177
1.338
10.545
76.646
684.892
7795.804
89217.758
112526.070
113772.781
15747.513
2102.973
851.088
975.616
812.213
536.469
430.061
275.167
102806.383
104204.914
120398.484
120931.453
110879.656
129166.055
104188.742
101384.430
102284.414
38177.664
18650.506
8550.102
4624.088
1539.203
178.583
18.217
1.601
-0.223
-0.433
-0.456
-0.468
-0.475
-0.478
-0.473
-0.324
0.595
6.088
42.822
318.334
2738.449
19100.164
49360.770
23929.078
4066.843
1025.973
1453.694
2286.363
1849.046
866.476
459.322
264.715
170495.141
138910.641
109545.398
17397.422
14203.859
106790.875
113076.922
113815.641
105198.227
21738.076
3207.150
1699.903
1660.170
649.838
100.728
11.709
0.955
-0.277
-0.428
-0.440
-0.449
-0.456
-0.462
-0.469
-0.412
0.056
2.639
16.314
95.735
503.159
2078.106
3503.635
2358.255
856.231
800.171
1938.716
3260.203
2519.388
1074.737
523.839
417.017
200182.063
187201.578
115874.305
10457.751
10291.614
89417.797
196708.391
200087.594
125202.578
11925.170
1297.625
331.276
220.345
99.144
23.831
3.807
0.174
-0.366
-0.424
-0.427
-0.433
-0.445
-0.447
-0.456
-0.444
-0.271
0.650
4.809
21.097
77.526
199.145
315.924
279.442
393.187
1512.451
5331.018
8424.496
4718.484
1835.461
1574.865
2086.874
104835.117
106753.688
122998.383
84426.680
76676.727
112368.680
106631.414
106931.000
102995.898
35551.996
1747.147
183.658
41.785
15.228
4.412
0.640
-0.271
-0.428
-0.433
-0.421
-0.420
-0.424
-0.433
-0.436
-0.442
-0.395
-0.127
0.902
4.269
12.870
27.920
57.549
169.043
777.563
5223.583
30546.699
57498.031
23941.480
8139.621
11064.735
14272.798
102813.031
126419.789
200274.125
112928.555
135570.859
200278.891
108429.602
101004.867
100350.406
57432.445
2195.006
173.161
21.702
4.180
0.665
-0.242
-0.442
-0.456
-0.439
-0.421
-0.414
-0.412
-0.415
-0.415
-0.411
-0.381
-0.253
0.050
0.761
2.623
10.031
59.439
494.656
2542.448
9944.263
63844.801
101423.609
57600.590
93572.414
111912.563
105360.258
105098.227
196568.875
163606.109
105048.281
115256.758
200067.109
121628.336
101066.203
100121.961
21604.598
1277.071
114.196
14.820
2.028
-0.054
-0.446
-0.494
-0.474
-0.450
-0.427
-0.405
-0.398
-0.393
-0.386
-0.340
-0.180
0.201
0.662
0.971
1.601
8.804
86.663
964.100
5971.282
8858.618
25588.059
55579.828
114945.500
104448.266
110828.133
131894.375
42800.605
110550.539
105295.961
101076.758
102841.242
123729.695
119660.156
100952.742
31682.561
3488.554
384.259
52.952
8.541
1.372
-0.100
-0.438
-0.495
-0.477
-0.453
-0.424
-0.405
-0.390
-0.370
-0.341
-0.189
0.445
1.959
3.963
4.203
3.182
6.871
55.786
518.387
2325.687
2985.858
4610.421
13328.372
103099.641
101486.102
103707.969
108471.188
3328.871
19149.402
100489.758
100198.008
100408.203
97991.914
9786.751
4907.161
1907.416
481.075
102.404
24.999
7.624
2.360
0.455
-0.226
-0.434
-0.461
-0.445
-0.419
-0.401
-0.381
-0.356
-0.284
0.079
1.490
5.732
12.097
12.493
7.373
5.039
16.898
94.493
273.754
409.676
816.440
5019.216
96814.539
100360.789
100792.570
101686.664
566.680
2289.546
13680.208
34861.320
26136.174
6903.696
1293.672
443.640
217.755
109.607
71.644
48.032
25.399
9.707
2.990
0.546
-0.197
-0.389
-0.421
-0.405
-0.391
-0.365
-0.345
-0.237
0.268
2.326
9.183
19.467
20.252
11.462
4.842
4.604
13.210
33.392
65.269
201.852
1339.041
12508.720
96480.641
100180.859
78474.359
113.811
301.903
844.468
1497.551
1292.018
565.304
195.526
103.286
135.876
268.814
360.785
274.645
127.631
41.491
11.396
3.011
0.643
-0.060
-0.295
-0.367
-0.373
-0.356
-0.335
-0.233
0.234
2.060
7.373
15.323
16.294
9.957
4.154
1.987
2.357
5.336
14.343
54.099
264.928
1280.765
4458.058
6793.288
3865.624
49.663
123.469
244.313
287.970
204.247
111.117
72.586
143.553
514.035
1598.054
2532.571
1721.750
623.210
149.825
36.377
10.610
4.118
1.597
0.352
-0.153
-0.313
-0.346
-0.332
-0.253
0.049
1.032
3.509
6.853
7.607
5.594
2.762
1.124
0.528
0.961
3.448
12.471
47.166
145.736
316.052
447.202
334.758
205.761
973.771
2631.946
2885.434
1093.636
282.888
122.554
327.275
1737.866
7369.957
13643.541
8779.575
2208.630
426.000
108.306
48.695
26.965
11.293
3.697
0.770
-0.079
-0.292
-0.325
-0.278
-0.118
0.325
1.279
2.456
2.956
2.545
1.438
0.527
0.035
-0.023
0.572
2.669
8.313
19.931
35.342
45.723
39.735
1449.569
15281.622
95631.555
95695.602
17033.316
1842.120
309.733
537.463
3251.726
16401.098
34981.543
19971.303
4499.930
985.206
476.509
425.676
256.436
89.393
21.887
4.560
0.612
-0.157
-0.300
-0.296
-0.218
-0.039
0.314
0.725
1.028
0.912
0.540
0.127
-0.171
-0.281
-0.185
0.214
1.199
2.871
4.893
6.084
5.558
7040.195
100064.875
100210.516
100502.625
100625.234
8921.575
696.891
505.705
2616.906
11654.159
24899.369
17123.436
7843.410
4249.204
6053.941
8643.228
4076.055
824.538
123.011
18.001
2.471
0.118
-0.250
-0.301
-0.265
-0.194
-0.064
0.079
0.185
0.176
0.031
-0.128
-0.270
-0.342
-0.350
-0.284
-0.135
0.136
0.403
0.549
0.565
12536.457
100127.391
100467.938
101271.711
101596.664
16292.792
1013.223
358.386
1135.131
4324.885
14462.503
46271.965
72517.820
43181.961
104131.500
100508.125
100070.211
7728.813
557.069
51.863
6.102
0.576
-0.185
-0.288
-0.278
-0.252
-0.209
-0.156
-0.123
-0.128
-0.174
-0.245
-0.301
-0.347
-0.370
-0.377
-0.364
-0.346
-0.318
-0.306
-0.324
5864.576
100147.758
100578.680
101594.094
102166.563
8304.173
878.392
249.839
558.424
3608.865
39341.336
100892.102
103677.813
200084.938
114929.039
101182.617
100127.188
48437.645
1567.923
99.951
9.831
0.996
-0.125
-0.275
-0.277
-0.267
-0.249
-0.235
-0.221
-0.222
-0.240
-0.268
-0.297
-0.319
-0.336
-0.362
-0.380
-0.395
-0.405
-0.426
-0.447
1170.301
10408.434
54481.238
61436.480
13784.703
2154.408
425.136
181.525
547.825
4340.568
58276.238
100912.250
104309.625
200070.234
119667.289
101477.094
100143.727
67717.883
1853.407
114.410
10.447
1.073
-0.112
-0.269
-0.278
-0.267
-0.255
-0.246
-0.237
-0.239
-0.244
-0.260
-0.279
-0.297
-0.314
-0.331
-0.349
-0.369
-0.387
-0.407
-0.428
235.783
799.034
2035.306
2181.642
1176.079
454.480
167.946
172.856
877.686
5119.959
26707.164
104576.508
102839.016
117198.148
108767.289
100822.781
100099.398
16884.387
821.242
67.233
7.323
0.752
-0.149
-0.269
-0.271
-0.258
-0.245
-0.235
-0.227
-0.229
-0.233
-0.241
-0.260
-0.276
-0.293
-0.306
-0.322
-0.339
-0.357
-0.375
-0.394
221.690
222.076
229.211
224.942
176.076
104.121
72.404
228.748
1795.479
13048.168
38162.941
30099.066
21652.553
11494.696
20434.238
31687.600
12551.817
1858.216
214.338
26.018
3.596
0.289
-0.202
-0.261
-0.250
-0.243
-0.233
-0.219
-0.209
-0.213
-0.218
-0.222
-0.238
-0.253
-0.271
-0.284
-0.298
-0.314
-0.331
-0.345
-0.361
448.626
309.735
156.306
75.261
44.846
28.368
39.157
223.168
1878.314
13921.053
39331.809
21709.918
5029.436
1436.430
1060.724
1111.698
615.567
188.135
40.620
7.387
1.163
-0.031
-0.236
-0.249
-0.235
-0.223
-0.207
-0.187
-0.177
-0.183
-0.196
-0.206
-0.218
-0.234
-0.249
-0.269
-0.281
-0.294
-0.308
-0.322
-0.336
580.996
387.005
161.200
55.515
20.468
11.097
20.845
117.035
826.048
4069.954
9398.771
5936.239
1463.112
328.259
130.811
90.435
53.405
22.651
7.111
1.637
0.142
-0.198
-0.248
-0.234
-0.217
-0.182
-0.125
-0.069
-0.042
-0.072
-0.114
-0.162
-0.191
-0.211
-0.231
-0.249
-0.263
-0.275
-0.290
-0.305
-0.322
412.299
276.944
123.083
40.056
12.226
5.218
8.607
40.701
186.437
651.971
1137.064
834.043
301.686
79.347
26.105
12.410
6.939
3.191
1.009
0.107
-0.189
-0.248
-0.243
-0.217
-0.177
-0.067
0.155
0.388
0.448
0.319
0.114
-0.042
-0.127
-0.174
-0.206
-0.236
-0.256
-0.271
-0.284
-0.295
-0.310
169.565
125.704
63.291
23.754
8.308
2.978
2.885
9.916
35.501
82.468
124.119
102.988
49.200
18.297
5.991
2.249
0.883
0.265
-0.061
-0.217
-0.264
-0.252
-0.229
-0.195
-0.088
0.242
0.972
1.902
2.157
1.427
0.679
0.251
0.039
-0.076
-0.155
-0.209
-0.247
-0.270
-0.279
-0.290
-0.299
59.253
50.879
32.522
18.429
8.942
3.566
1.464
2.208
5.810
12.143
16.979
15.215
9.475
4.558
1.534
0.321
-0.082
-0.210
-0.254
-0.270
-0.262
-0.239
-0.214
-0.165
0.042
0.755
2.575
5.259
5.873
3.757
1.702
0.725
0.340
0.119
-0.043
-0.158
-0.227
-0.265
-0.278
-0.285
-0.289
27.146
32.502
35.619
30.259
17.311
7.155
2.077
0.626
0.914
1.924
2.942
3.394
2.718
1.459
0.412
-0.086
-0.243
-0.265
-0.262
-0.260
-0.245
-0.219
-0.195
-0.132
0.150
1.175
4.168
9.127
10.206
6.038
2.786
1.362
0.781
0.438
0.131
-0.076
-0.195
-0.257
-0.268
-0.277
-0.276
20.074
36.496
52.908
53.626
31.726
12.473
3.423
0.607
0.028
0.173
0.573
0.892
0.876
0.449
0.025
-0.187
-0.247
-0.249
-0.246
-0.241
-0.223
-0.198
-0.172
-0.113
0.131
1.103
3.906
8.047
9.028
5.601
2.938
1.813
1.294
0.803
0.351
0.035
-0.150
-0.237
-0.266
-0.268
-0.241
130.187
589.633
1611.865
2308.502
3425.034
9805.157
37448.840
69649.625
27172.426
4448.751
940.404
387.873
155.101
86.196
548.322
12612.883
100440.664
101371.688
102164.539
101594.242
21303.111
921.209
113.312
105.756
329.474
1730.799
14501.034
114986.891
116366.445
105248.102
101019.570
57480.828
2555.271
218.957
115.492
478.666
2189.160
6331.985
7443.466
6240.745
11587.562
25.696
76.157
190.493
632.051
4243.462
36589.598
106768.359
111901.883
38376.375
6487.267
1829.476
643.165
213.447
101.519
519.784
11487.926
100713.391
102530.477
104444.953
103219.039
19705.621
943.041
117.258
61.638
158.629
930.852
13001.379
101049.859
101030.781
100504.031
100163.469
78127.961
2970.795
239.611
92.301
340.827
1379.199
3513.065
3917.729
2328.725
1824.970
9.570
25.354
126.139
1219.128
19766.619
100403.859
101385.328
103778.547
109576.656
28104.188
6445.080
1457.105
311.736
93.724
254.100
3232.097
54707.395
102005.414
103490.031
87656.711
5358.084
546.635
96.723
38.930
76.386
455.973
5314.950
86824.219
100103.813
100062.664
100026.125
23717.730
1593.945
152.722
55.283
149.057
471.725
1028.004
1124.248
651.405
392.926
9.683
21.743
141.200
1729.677
38460.434
100219.219
101201.961
107619.289
131835.797
78614.898
19404.369
3157.646
461.945
87.088
93.003
514.798
3376.377
12108.974
13802.706
4709.778
1073.204
268.844
77.348
27.508
33.497
154.730
1108.546
8027.683
38422.258
57326.340
21581.824
3208.789
440.247
70.615
30.486
50.619
118.413
202.061
216.663
140.599
83.452
11.919
19.760
110.623
1190.515
19701.637
100236.453
101353.898
108481.617
138897.750
73960.711
22671.662
3361.380
472.170
75.741
32.561
92.893
313.621
682.122
814.432
541.036
294.618
146.546
59.776
20.707
14.118
41.728
187.410
764.389
2001.501
2527.773
1369.801
414.257
112.850
60.342
68.638
69.079
59.481
52.234
44.692
29.608
17.698
11.141
14.886
57.694
421.005
4145.108
38659.313
101088.734
104535.273
45165.836
22049.521
8013.105
1744.562
294.186
51.298
14.577
19.032
45.315
84.098
113.401
115.367
103.256
69.021
33.874
12.580
6.470
11.561
32.618
83.923
163.899
187.063
134.719
85.892
138.271
338.429
576.614
538.203
276.725
93.816
29.895
10.477
4.309
8.769
10.460
25.611
119.647
628.874
2746.075
6976.480
7713.761
5726.621
3996.142
1950.903
598.170
141.717
29.531
7.099
4.542
8.457
15.238
22.578
29.998
32.984
26.103
13.945
6.734
6.758
11.471
14.918
18.547
23.471
28.895
44.060
150.012
719.448
3211.497
8014.680
6748.673
2526.582
500.507
93.654
17.013
2.894
6.104
7.669
13.368
36.561
121.638
363.071
802.715
1306.958
1437.882
1174.915
685.768
265.219
72.170
16.824
3.597
1.014
1.394
2.861
4.944
7.410
8.511
7.174
4.978
7.119
22.935
50.673
54.151
28.985
19.195
28.327
89.347
478.496
4131.669
34850.363
100013.828
100004.727
23709.740
2525.774
290.541
37.845
5.084
5.944
9.155
14.487
23.467
43.495
94.983
204.464
355.409
437.749
415.006
264.484
116.816
35.522
8.914
1.598
-0.035
-0.186
0.139
0.654
1.271
1.536
1.623
2.749
13.413
68.194
195.780
187.249
78.437
44.519
85.191
268.156
1241.332
13930.040
100186.094
100069.203
100020.492
100004.672
7350.881
573.802
60.445
8.018
14.234
26.855
50.450
76.193
84.870
74.937
76.648
100.900
123.569
120.100
88.302
43.107
15.848
4.310
0.659
-0.356
-0.541
-0.481
-0.344
-0.206
-0.088
0.188
2.218
16.534
88.767
261.444
252.740
113.766
99.967
313.161
1152.317
3654.109
18885.594
101190.641
100337.008
100074.273
100014.195
8740.721
616.016
64.461
8.242
66.913
129.364
282.664
514.340
546.256
325.923
129.723
65.109
54.462
55.895
50.146
31.949
14.270
4.613
0.811
-0.301
-0.565
-0.592
-0.551
-0.509
-0.449
-0.186
1.365
9.691
44.730
123.450
131.673
94.906
202.619
1068.872
6022.620
18860.045
26104.270
70335.078
101296.414
100203.773
42431.199
3773.636
357.028
46.308
7.011
453.660
711.729
1775.921
4154.856
4472.713
2044.345
572.520
188.345
124.430
146.550
163.454
105.017
44.576
12.290
2.620
0.109
-0.456
-0.567
-0.563
-0.542
-0.513
-0.353
0.405
3.604
13.660
31.959
45.543
84.188
408.971
2819.875
20181.883
77692.297
83345.656
28745.064
20798.910
15268.099
4873.239
830.052
131.802
24.715
6.570
4984.804
5268.819
8830.026
26446.211
28832.160
9790.760
2069.038
822.189
534.040
641.132
735.283
420.697
144.540
33.322
6.759
0.988
-0.283
-0.517
-0.535
-0.524
-0.516
-0.450
-0.145
0.929
3.721
9.360
23.836
103.424
838.004
9131.207
101695.891
170637.000
178347.625
30574.621
4681.961
1511.020
567.539
165.323
49.250
19.937
10.577
78343.375
65501.648
28545.707
72158.258
78611.836
22981.746
6526.832
4881.327
2623.583
1912.209
1968.194
1070.971
301.922
65.293
13.240
2.137
-0.057
-0.458
-0.506
-0.494
-0.502
-0.485
-0.378
-0.028
0.993
4.009
18.150
135.659
1726.779
39942.707
105417.281
116497.234
118000.227
66779.328
3509.156
463.538
144.157
72.749
44.483
31.344
21.141
100350.930
101605.422
88590.922
47811.438
48275.969
21189.463
25933.348
32014.779
11891.094
3462.226
2320.503
1202.914
362.907
93.166
20.084
3.325
0.146
-0.402
-0.472
-0.478
-0.490
-0.486
-0.458
-0.342
0.101
2.051
14.237
126.967
1762.823
54366.480
100993.898
102209.352
102373.156
86234.461
2761.304
309.872
141.302
103.506
73.549
54.677
40.750
102105.883
102061.813
103580.672
15752.256
11105.004
17656.918
64626.461
87264.906
26534.461
4499.922
1358.764
627.857
254.290
89.375
21.044
3.425
0.159
-0.380
-0.453
-0.458
-0.470
-0.474
-0.467
-0.441
-0.228
1.003
8.832
71.509
836.722
12567.539
100163.406
100287.945
100294.297
18869.932
1179.691
245.427
209.732
184.479
130.040
117.039
123.208
146914.750
128898.953
49243.059
5790.232
3380.473
12006.415
46713.820
61831.449
19989.348
3365.160
656.257
239.567
113.080
47.555
13.013
2.232
0.
-0.389
-0.440
-0.443
-0.453
-0.460
-0.461
-0.457
-0.354
0.270
3.854
27.152
202.903
1453.906
8515.396
18714.770
10343.423
1919.654
367.247
271.890
329.749
300.807
323.506
577.549
986.283
123896.742
120042.859
69954.797
7123.754
5020.859
19928.828
79348.555
88561.695
24116.582
3784.659
546.776
111.058
37.760
15.316
4.505
0.666
-0.249
-0.420
-0.434
-0.435
-0.443
-0.447
-0.447
-0.442
-0.390
-0.120
1.181
7.602
38.604
163.601
483.123
769.066
540.177
258.747
274.355
555.912
777.963
737.389
1359.283
5484.437
12598.488
102384.984
104171.594
117044.156
58057.734
42948.266
108589.109
102289.305
101426.969
100736.695
9770.278
826.939
101.087
18.446
4.760
1.064
-0.100
-0.403
-0.449
-0.442
-0.437
-0.429
-0.430
-0.432
-0.421
-0.382
-0.246
0.182
1.668
6.812
19.813
45.019
63.346
77.856
153.887
531.381
1602.223
2338.589
2245.515
6895.739
53731.969
101202.734
102791.492
119916.094
200170.266
110291.570
110993.258
200141.688
106350.055
100630.813
100157.016
13669.418
962.532
98.258
13.644
2.197
0.072
-0.401
-0.473
-0.463
-0.454
-0.436
-0.423
-0.415
-0.409
-0.397
-0.317
-0.101
0.331
0.987
1.859
3.522
7.296
17.011
59.040
210.716
730.306
2411.813
3798.688
5781.942
29018.045
123813.305
111416.648
105089.820
170575.688
146927.000
103683.266
105120.141
163533.688
116361.656
100903.141
78180.867
6765.874
620.943
70.133
9.872
1.227
-0.227
-0.487
-0.504
-0.481
-0.460
-0.433
-0.419
-0.398
-0.391
-0.344
-0.089
0.762
2.921
5.729
6.520
4.456
4.336
14.604
66.781
222.537
581.557
1502.485
3419.163
15675.704
112786.773
200082.781
196446.734
33070.723
81544.797
104133.500
100792.727
101272.789
107367.555
40984.645
26892.588
8818.818
1485.351
212.385
33.068
5.533
0.698
-0.289
-0.493
-0.507
-0.490
-0.461
-0.435
-0.415
-0.387
-0.361
-0.221
0.566
4.106
17.665
41.856
42.989
21.505
8.192
10.807
42.029
124.746
255.027
631.050
2581.727
26875.730
104214.336
134873.406
200059.438
3124.032
14708.286
100426.977
100161.656
100234.531
71143.844
6536.463
2123.113
926.979
264.522
61.705
14.723
3.806
0.918
-0.072
-0.400
-0.479
-0.480
-0.457
-0.432
-0.410
-0.384
-0.327
-0.037
1.687
12.386
68.143
212.361
215.415
80.384
20.387
8.575
15.404
37.073
82.835
246.851
1499.595
15125.192
100799.313
103503.594
104459.984
547.724
1972.917
10471.360
26102.033
19693.977
5333.566
1033.555
292.189
125.652
56.248
28.935
16.271
8.507
3.471
0.939
-0.028
-0.345
-0.430
-0.433
-0.411
-0.388
-0.373
-0.301
0.127
2.610
19.898
125.363
455.793
462.053
150.960
34.117
9.459
5.743
9.869
24.652
91.504
526.151
3255.144
13753.594
24079.090
13091.994
108.514
264.217
728.363
1284.647
1108.870
484.733
159.272
61.590
49.077
60.463
72.554
55.884
31.337
12.450
4.051
1.144
0.171
-0.182
-0.306
-0.333
-0.342
-0.346
-0.283
0.118
2.390
15.051
85.481
266.976
301.821
112.033
31.838
9.705
3.407
2.923
7.771
29.430
124.335
477.122
1391.311
1903.186
1347.622
37.692
82.006
157.444
189.650
145.636
78.996
40.632
42.648
94.391
201.048
276.060
213.789
109.063
38.186
12.833
5.352
2.556
1.061
0.240
-0.089
-0.225
-0.296
-0.277
0.008
1.323
7.314
28.558
66.923
79.917
47.803
20.982
7.690
2.388
1.050
2.149
7.949
26.827
75.163
157.081
193.540
156.761
104.354
388.628
900.669
979.725
431.883
126.098
48.067
73.127
231.232
582.342
831.135
635.137
278.228
96.956
42.500
27.721
16.936
7.792
2.829
0.697
0.015
-0.211
-0.269
-0.130
0.518
2.744
8.265
17.226
22.355
18.285
11.023
4.752
1.483
0.295
0.366
1.661
5.101
12.236
21.430
26.032
22.207
517.212
3708.146
13822.793
13832.216
4077.340
628.155
116.734
105.232
347.171
971.524
1426.198
1123.423
515.131
259.695
222.666
231.451
145.038
52.865
15.292
3.387
0.615
-0.092
-0.252
-0.219
0.062
0.846
2.667
5.261
7.217
6.767
4.548
2.116
0.598
-0.050
-0.176
0.068
0.733
1.795
3.117
3.649
3.344
2018.104
25453.422
100032.172
100057.992
28325.098
2250.699
246.396
114.926
303.835
851.414
1459.023
1457.290
1210.658
1188.134
2398.588
3153.992
1713.954
413.084
72.062
11.946
1.940
0.118
-0.233
-0.262
-0.159
0.115
0.666
1.436
2.139
2.139
1.563
0.721
0.088
-0.220
-0.321
-0.306
-0.196
-0.022
0.146
0.226
0.197
3108.149
54110.043
100057.477
100111.836
67835.188
3805.131
325.868
96.602
200.514
597.844
1660.680
3895.519
5501.369
7894.447
39644.984
76006.766
22955.174
2846.366
284.891
33.301
4.344
0.414
-0.197
-0.274
-0.242
-0.158
0.009
0.230
0.425
0.487
0.314
0.053
-0.163
-0.292
-0.344
-0.355
-0.355
-0.349
-0.343
-0.348
-0.376
1710.783
20706.146
100069.383
100126.852
23090.721
2128.856
249.717
76.029
155.041
695.663
3637.838
12683.707
19417.078
37016.973
101722.359
100292.813
100045.898
12515.693
701.437
62.880
6.899
0.705
-0.162
-0.273
-0.270
-0.242
-0.193
-0.135
-0.077
-0.067
-0.110
-0.183
-0.248
-0.295
-0.317
-0.335
-0.353
-0.368
-0.388
-0.409
-0.433
452.870
2863.271
9391.319
10381.898
3214.063
599.358
115.738
56.152
150.350
765.152
4246.240
18145.424
27829.793
46348.766
102166.031
100333.719
100051.383
15264.595
820.384
67.115
7.303
0.753
-0.143
-0.266
-0.269
-0.259
-0.245
-0.223
-0.209
-0.202
-0.215
-0.232
-0.258
-0.272
-0.286
-0.302
-0.318
-0.336
-0.355
-0.378
-0.399
96.992
324.948
678.200
694.290
358.679
128.014
48.332
48.744
169.333
698.876
2619.331
7786.609
11377.299
15565.262
101186.594
100211.523
60517.152
5321.737
411.491
42.777
5.121
0.507
-0.170
-0.258
-0.260
-0.257
-0.242
-0.227
-0.219
-0.220
-0.221
-0.228
-0.242
-0.252
-0.267
-0.277
-0.286
-0.298
-0.318
-0.343
-0.361
40.367
59.641
80.225
83.463
57.954
30.252
21.416
51.810
219.660
802.659
1707.896
2323.436
2482.648
2572.723
6196.805
9430.308
4066.842
822.826
122.752
17.991
2.501
0.188
-0.203
-0.252
-0.248
-0.243
-0.225
-0.212
-0.203
-0.200
-0.205
-0.208
-0.223
-0.231
-0.242
-0.250
-0.258
-0.272
-0.290
-0.310
-0.323
47.630
41.497
28.567
19.553
13.227
8.835
12.109
46.876
210.393
741.321
1343.621
1133.996
634.205
413.904
476.737
542.846
312.875
108.275
26.169
5.165
0.824
-0.077
-0.234
-0.243
-0.230
-0.217
-0.206
-0.196
-0.190
-0.188
-0.188
-0.192
-0.203
-0.211
-0.217
-0.226
-0.237
-0.248
-0.259
-0.277
-0.291
52.831
42.309
24.051
10.780
4.950
3.177
6.246
26.977
109.917
338.251
578.820
450.684
213.125
93.531
64.124
53.956
33.623
15.572
4.940
1.178
0.057
-0.199
-0.240
-0.225
-0.208
-0.193
-0.177
-0.160
-0.153
-0.156
-0.164
-0.171
-0.177
-0.190
-0.200
-0.210
-0.217
-0.228
-0.243
-0.258
-0.271
41.426
32.954
18.090
7.535
2.618
1.137
2.497
10.506
38.170
95.117
144.379
121.109
60.317
24.722
11.849
7.394
4.574
2.268
0.686
0.036
-0.185
-0.235
-0.227
-0.207
-0.188
-0.159
-0.117
-0.080
-0.068
-0.087
-0.117
-0.145
-0.162
-0.175
-0.188
-0.199
-0.211
-0.217
-0.228
-0.246
-0.259
22.729
18.339
10.332
4.582
1.517
0.375
0.605
2.969
9.175
20.444
28.201
24.070
14.023
6.087
2.593
1.159
0.496
0.114
-0.110
-0.212
-0.240
-0.226
-0.209
-0.189
-0.159
-0.104
-0.004
0.101
0.138
0.063
-0.023
-0.096
-0.131
-0.152
-0.174
-0.193
-0.204
-0.215
-0.220
-0.234
-0.245
10.138
8.702
5.893
3.293
1.420
0.347
-0.017
0.430
1.734
3.703
4.885
4.525
2.807
1.243
0.374
-0.022
-0.164
-0.222
-0.241
-0.244
-0.231
-0.211
-0.190
-0.168
-0.129
-0.019
0.182
0.412
0.474
0.313
0.125
-0.008
-0.076
-0.117
-0.149
-0.176
-0.201
-0.211
-0.220
-0.227
-0.236
4.713
5.295
5.137
3.986
2.338
0.781
0.003
-0.194
-0.009
0.324
0.612
0.619
0.369
0.062
-0.136
-0.236
-0.255
-0.247
-0.238
-0.230
-0.213
-0.192
-0.171
-0.147
-0.100
0.038
0.308
0.665
0.762
0.536
0.257
0.094
0.008
-0.059
-0.115
-0.163
-0.194
-0.208
-0.218
-0.225
-0.229
3.112
4.808
6.140
5.647
3.718
1.507
0.244
-0.242
-0.343
-0.284
-0.194
-0.139
-0.153
-0.199
-0.236
-0.247
-0.242
-0.228
-0.222
-0.206
-0.191
-0.169
-0.150
-0.133
-0.086
0.033
0.294
0.594
0.694
0.520
0.310
0.175
0.087
0.001
-0.076
-0.146
-0.191
-0.212
-0.216
-0.218
-0.220
57.560
193.666
553.083
1459.164
5711.788
57781.242
110203.242
108720.023
103193.883
28030.301
1606.053
183.318
42.372
41.749
337.395
5849.062
100061.453
100134.789
100184.969
100153.859
9423.219
526.544
144.587
431.789
1376.963
3835.935
16253.035
76040.172
151924.750
113644.969
98401.766
9794.825
928.232
158.838
371.011
3517.978
34901.387
100318.227
102189.680
72356.758
49070.477
16.882
43.105
143.657
723.821
6269.245
66930.547
179210.375
200203.578
115418.938
11188.410
1190.973
214.233
57.263
44.261
316.433
5343.784
100082.656
100197.117
100273.383
100226.172
8604.077
494.665
96.199
168.010
449.182
1067.891
4247.545
37006.453
102057.422
100960.430
100258.539
11440.021
1036.915
148.427
268.205
2024.062
16368.911
78170.844
96721.109
24846.100
5576.973
7.455
22.824
144.241
1527.050
28922.965
101188.125
104337.445
106912.375
104328.719
25432.613
1958.941
341.161
82.114
38.136
161.528
1727.155
20754.094
100173.828
100241.055
31609.752
2494.908
257.295
52.507
57.279
126.461
340.078
1660.118
12638.242
70548.641
100098.688
34861.211
4833.182
582.159
95.883
122.510
627.474
3218.594
9558.041
11431.395
4561.292
1160.066
5.777
21.238
169.904
2182.318
63564.750
100287.703
100866.977
101770.773
102629.977
49356.855
3120.825
541.341
114.871
32.751
55.011
321.343
1745.104
5409.507
5958.312
2125.919
444.983
89.477
25.617
18.846
34.892
102.208
467.703
2188.744
7372.130
9550.238
4444.186
1097.775
188.902
44.215
46.707
151.314
473.144
1023.657
1104.024
591.396
211.735
6.273
20.151
135.544
1499.874
31702.668
100525.766
102209.102
105523.672
106571.586
27892.365
2928.370
586.816
122.248
27.349
17.787
53.462
167.950
364.105
375.446
216.007
87.604
32.383
12.893
7.560
10.568
28.385
99.676
316.678
664.953
820.988
502.032
188.581
58.255
32.536
37.505
52.849
86.174
127.529
123.164
80.989
38.407
8.723
19.366
76.966
538.602
5419.104
58451.012
106323.984
120047.055
72342.805
11751.265
2292.556
461.455
97.232
20.812
7.177
10.109
22.844
39.873
43.954
35.336
22.433
12.648
6.410
4.056
5.985
12.256
25.532
51.223
81.219
95.849
69.811
46.098
56.944
115.757
176.142
167.989
103.599
52.674
27.849
14.881
7.129
12.611
22.897
46.492
174.031
912.977
4600.193
16809.611
34232.785
29309.232
8969.197
1701.969
313.092
65.555
14.319
3.404
2.065
3.704
6.098
7.857
7.600
6.445
4.655
3.593
7.131
24.233
54.275
57.664
38.166
26.551
22.569
25.418
59.979
214.974
663.641
1270.242
1179.209
537.140
164.613
38.355
9.323
2.260
16.786
26.565
37.843
71.405
238.360
1053.252
4260.726
10930.775
10755.672
4276.061
917.539
179.771
38.894
8.602
1.595
0.181
0.256
0.739
1.286
1.610
1.634
1.799
4.413
28.982
195.104
681.936
639.870
210.242
64.161
32.846
42.985
160.089
833.548
3777.977
8743.453
8013.613
2733.732
574.182
98.569
17.176
2.521
17.130
26.530
33.002
41.632
86.874
300.162
1005.487
2064.908
2057.852
995.434
289.128
75.780
19.159
4.356
0.561
-0.351
-0.474
-0.358
-0.194
-0.049
0.140
0.968
8.355
88.763
1128.776
7938.551
6279.651
980.697
194.842
83.779
103.430
350.712
1928.891
11427.857
38430.570
31601.613
8013.436
1268.705
172.534
25.142
3.669
16.420
25.909
34.212
41.171
51.231
87.155
193.342
308.379
308.008
189.629
77.987
26.199
7.873
1.902
-0.008
-0.520
-0.612
-0.576
-0.526
-0.462
-0.286
0.771
9.758
126.240
1744.366
15091.913
11792.177
1578.999
349.496
197.025
285.271
677.317
2527.679
13828.483
46919.848
38431.203
9541.790
1367.780
184.111
28.251
3.957
31.996
49.834
82.135
113.308
118.296
89.789
68.731
64.649
58.497
42.002
23.981
11.825
4.670
1.262
-0.105
-0.510
-0.600
-0.591
-0.566
-0.534
-0.398
0.429
6.445
62.429
572.368
2797.474
2415.215
780.980
384.875
475.893
1132.504
2065.905
2721.273
6488.117
15150.712
12498.930
4099.702
763.808
118.897
19.203
3.128
141.547
192.418
292.549
466.634
483.748
291.610
126.325
61.417
40.324
34.253
28.999
18.715
8.601
2.703
0.378
-0.373
-0.546
-0.572
-0.548
-0.524
-0.446
0.011
2.666
17.591
87.129
243.331
334.818
301.756
444.940
2153.387
9093.053
15241.250
9431.010
3716.356
2879.649
2264.801
899.018
243.065
52.339
10.594
2.140
924.576
948.841
1020.065
1593.834
1641.001
827.156
342.915
169.902
111.330
84.693
75.531
46.505
21.354
6.361
1.420
-0.099
-0.478
-0.545
-0.520
-0.506
-0.472
-0.263
0.701
4.418
16.742
43.144
79.518
163.340
980.178
13019.529
116102.070
112908.813
103708.094
16771.260
1633.409
448.596
179.626
64.506
18.809
5.978
2.331
5765.408
5522.041
2879.305
2955.088
2882.161
1495.519
800.355
589.978
351.156
209.475
146.304
90.652
36.125
10.995
2.672
0.209
-0.386
-0.501
-0.498
-0.492
-0.482
-0.410
-0.079
1.040
4.205
11.463
31.018
159.536
2179.464
69111.914
107503.039
105468.875
101734.367
100692.531
3091.890
267.729
59.889
23.150
11.759
7.207
5.423
26202.121
21872.182
6562.877
2851.932
2317.700
1670.111
1790.569
1687.887
951.202
375.223
191.055
104.612
41.585
13.351
3.272
0.388
-0.325
-0.462
-0.470
-0.469
-0.476
-0.457
-0.351
-0.038
0.887
3.734
17.455
152.219
2438.527
95816.516
100760.969
100735.734
100416.719
100209.023
3472.884
225.014
42.565
22.027
18.881
20.504
22.550
39204.695
32330.379
8660.802
2036.878
1221.489
1529.084
2792.066
3126.005
1583.201
529.063
176.916
75.434
31.452
10.842
2.921
0.362
-0.313
-0.443
-0.453
-0.457
-0.464
-0.462
-0.440
-0.345
0.011
1.502
10.096
85.217
1052.158
20718.227
100078.672
100100.141
100081.813
28307.813
1475.082
135.999
43.303
39.853
60.411
115.155
168.198
25362.436
19264.615
5940.543
1425.835
774.955
1412.840
2888.354
3241.035
1662.227
531.104
143.089
45.862
17.609
6.380
1.785
0.095
-0.354
-0.444
-0.445
-0.449
-0.453
-0.458
-0.448
-0.376
-0.130
0.731
4.685
30.426
231.539
2020.655
12520.380
31425.535
15274.226
2623.278
330.488
76.434
63.003
109.377
340.047
1113.850
2172.207
102858.555
80615.281
13904.363
2574.420
1533.094
2907.423
6575.484
7108.985
3036.176
755.204
156.187
36.368
9.908
3.046
0.605
-0.207
-0.416
-0.441
-0.441
-0.445
-0.448
-0.450
-0.423
-0.318
-0.022
0.654
2.303
9.190
43.584
199.858
602.206
964.202
707.498
244.986
89.253
85.729
136.437
397.189
2602.823
16404.717
51841.113
100887.727
101400.266
47051.723
13627.205
9522.687
10017.205
26763.512
28975.563
8889.022
1532.121
229.560
38.544
7.497
1.436
-0.014
-0.398
-0.461
-0.461
-0.456
-0.446
-0.443
-0.437
-0.397
-0.254
0.128
0.845
1.733
3.249
8.427
23.689
49.451
69.279
58.892
46.897
74.402
146.425
305.582
1402.973
18230.836
100371.695
100260.797
101536.711
105388.156
80882.023
102964.172
101861.469
28382.188
40451.348
42664.055
12503.480
2019.166
261.711
40.322
6.400
0.844
-0.263
-0.483
-0.494
-0.479
-0.464
-0.442
-0.431
-0.418
-0.382
-0.227
0.249
1.235
2.651
4.163
4.923
5.586
7.342
9.322
14.378
30.919
82.627
197.185
495.537
2966.614
64909.605
102018.414
101276.391
102615.961
71079.898
109581.406
101327.523
101092.813
68748.961
20783.488
18298.885
6249.640
1187.846
175.419
29.334
4.712
0.427
-0.393
-0.518
-0.510
-0.489
-0.464
-0.439
-0.411
-0.396
-0.356
-0.137
0.717
3.785
13.003
28.617
29.995
17.062
7.784
5.297
9.655
25.877
70.886
177.131
603.202
3733.928
57074.266
108754.289
104829.047
8873.144
17379.078
101501.336
100358.375
100366.055
58505.836
7050.069
3341.189
1411.395
362.600
78.898
15.087
2.709
0.117
-0.426
-0.525
-0.510
-0.487
-0.468
-0.442
-0.406
-0.382
-0.309
0.152
2.647
19.018
115.995
377.378
421.701
139.527
31.854
9.827
7.903
16.497
42.595
125.356
539.262
3149.772
21203.193
114918.797
108021.688
1469.169
4582.057
28899.301
96479.016
70470.039
13829.191
1997.091
604.200
267.075
93.002
26.278
6.948
1.660
0.139
-0.350
-0.498
-0.503
-0.472
-0.447
-0.421
-0.389
-0.365
-0.232
0.639
6.861
70.842
830.023
6200.077
7033.898
1075.328
120.884
24.430
8.387
8.490
20.777
73.548
347.479
1743.145
6961.391
19158.559
33517.133
331.078
835.424
2994.152
6216.557
5259.176
1888.622
438.558
131.285
55.972
24.880
11.301
5.669
2.679
0.920
0.032
-0.335
-0.429
-0.406
-0.343
-0.301
-0.294
-0.303
-0.144
1.093
11.061
130.745
2438.784
29645.494
34182.633
3217.983
248.205
46.449
11.280
5.053
9.129
33.897
142.457
593.796
1700.413
2872.657
2739.666
71.246
135.608
343.016
543.481
473.596
232.535
84.245
33.257
19.266
17.176
16.521
12.947
7.776
3.525
1.242
0.237
-0.098
-0.123
0.009
0.103
-0.005
-0.137
-0.056
1.123
9.621
92.532
1173.191
9115.093
10482.767
1549.163
249.242
60.228
13.652
3.741
3.729
12.421
44.673
138.020
305.553
429.854
369.408
21.615
39.636
70.405
84.552
72.614
41.839
21.444
15.437
21.913
34.726
41.852
35.530
21.161
10.140
4.544
2.239
1.225
0.922
1.047
1.068
0.656
0.186
0.041
0.772
5.502
34.772
208.094
752.933
868.904
426.955
164.616
48.002
12.050
2.757
1.407
3.635
11.537
28.040
53.678
67.763
59.985
34.673
97.824
192.294
194.625
109.470
41.360
17.778
18.423
37.940
71.454
90.749
78.617
47.141
24.977
15.865
11.537
7.988
4.700
3.248
2.579
1.568
0.623
0.141
0.404
2.539
11.941
43.878
108.924
159.915
143.338
73.885
27.995
7.812
1.699
0.392
0.757
2.393
5.621
9.438
11.640
10.285
123.660
516.614
1226.407
1227.999
561.227
137.247
35.308
26.192
53.413
104.359
145.102
134.919
94.307
70.081
73.534
73.609
50.707
23.035
8.793
4.162
2.080
0.770
0.166
0.122
0.963
4.133
12.344
27.902
43.104
45.565
29.396
13.015
3.967
0.805
-0.043
-0.101
0.207
0.774
1.408
1.790
1.609
330.749
1853.650
5320.751
5837.190
2024.015
363.605
66.790
31.330
56.795
115.301
180.340
206.195
212.744
264.683
455.820
571.453
358.383
115.861
29.080
7.267
2.217
0.696
0.096
-0.060
0.175
1.099
3.356
7.369
11.632
13.213
10.352
5.152
1.567
0.195
-0.234
-0.314
-0.284
-0.193
-0.109
-0.076
-0.109
446.007
2845.913
9348.808
10300.480
3116.889
528.722
84.332
31.086
51.368
117.688
247.951
424.286
585.054
1107.918
3218.290
4463.680
2201.653
516.841
88.177
14.941
2.772
0.507
-0.024
-0.171
-0.128
0.110
0.674
1.677
2.717
3.347
2.711
1.398
0.356
-0.128
-0.299
-0.346
-0.352
-0.359
-0.368
-0.386
-0.410
289.891
1571.723
4860.373
4866.356
1719.156
343.697
63.736
25.267
44.879
128.939
381.310
839.376
1273.723
2973.629
12721.341
22985.871
9353.461
1443.873
185.663
24.639
3.445
0.442
-0.118
-0.234
-0.234
-0.174
-0.041
0.175
0.421
0.560
0.439
0.157
-0.101
-0.237
-0.295
-0.316
-0.335
-0.351
-0.368
-0.391
-0.417
114.517
417.109
968.529
972.193
455.711
125.489
32.400
18.422
40.369
131.458
418.587
949.565
1548.222
3557.922
17111.773
31470.373
11353.179
1704.691
199.032
25.975
3.656
0.346
-0.172
-0.260
-0.260
-0.243
-0.216
-0.164
-0.108
-0.085
-0.107
-0.164
-0.214
-0.250
-0.267
-0.281
-0.296
-0.310
-0.331
-0.353
-0.375
34.802
82.643
146.190
147.270
89.551
34.374
13.833
13.679
36.676
109.809
291.807
605.410
880.839
1771.301
5480.543
8533.595
4058.830
821.365
122.496
17.959
2.507
0.164
-0.208
-0.256
-0.252
-0.247
-0.237
-0.222
-0.207
-0.204
-0.202
-0.215
-0.224
-0.231
-0.243
-0.252
-0.261
-0.270
-0.289
-0.312
-0.329
14.415
18.641
24.717
24.165
16.810
8.908
5.869
11.134
33.885
87.798
179.168
261.534
319.081
447.743
891.002
1245.563
706.281
199.845
42.888
7.779
1.239
-0.021
-0.229
-0.250
-0.242
-0.237
-0.223
-0.211
-0.202
-0.201
-0.200
-0.203
-0.208
-0.213
-0.220
-0.224
-0.229
-0.237
-0.254
-0.272
-0.291
9.474
8.194
6.987
5.356
3.591
2.274
2.848
8.737
28.499
67.563
111.786
119.778
105.188
105.599
131.455
149.013
95.803
38.224
11.194
2.510
0.331
-0.151
-0.232
-0.236
-0.227
-0.218
-0.203
-0.192
-0.186
-0.187
-0.184
-0.189
-0.197
-0.196
-0.200
-0.200
-0.203
-0.209
-0.222
-0.238
-0.255
7.856
6.095
3.875
1.938
0.775
0.385
1.221
5.068
16.053
36.498
56.148
52.547
36.425
26.116
22.836
20.955
14.209
6.741
2.399
0.523
-0.078
-0.213
-0.226
-0.215
-0.206
-0.190
-0.178
-0.169
-0.167
-0.163
-0.164
-0.165
-0.170
-0.175
-0.178
-0.183
-0.187
-0.190
-0.201
-0.215
-0.230
5.657
4.512
2.461
0.948
0.047
-0.237
0.197
2.139
6.564
13.943
19.487
18.544
12.179
7.117
4.633
3.327
2.135
1.019
0.277
-0.088
-0.204
-0.222
-0.212
-0.195
-0.180
-0.168
-0.154
-0.145
-0.140
-0.139
-0.142
-0.145
-0.150
-0.160
-0.165
-0.167
-0.173
-0.178
-0.186
-0.198
-0.209
3.434
2.659
1.332
0.357
-0.230
-0.457
-0.314
0.394
1.867
3.989
5.314
4.973
3.262
1.699
0.813
0.363
0.117
-0.064
-0.168
-0.221
-0.221
-0.206
-0.190
-0.176
-0.158
-0.142
-0.124
-0.112
-0.109
-0.113
-0.126
-0.134
-0.138
-0.147
-0.150
-0.160
-0.163
-0.170
-0.177
-0.185
-0.200
1.710
1.216
0.586
0.074
-0.295
-0.487
-0.498
-0.305
0.098
0.629
0.980
0.923
0.550
0.154
-0.081
-0.185
-0.228
-0.238
-0.232
-0.222
-0.204
-0.186
-0.171
-0.153
-0.134
-0.113
-0.092
-0.073
-0.068
-0.080
-0.105
-0.117
-0.126
-0.137
-0.147
-0.153
-0.159
-0.164
-0.176
-0.183
-0.190
0.773
0.518
0.318
0.067
-0.180
-0.398
-0.488
-0.463
-0.373
-0.240
-0.144
-0.108
-0.166
-0.227
-0.257
-0.266
-0.252
-0.236
-0.218
-0.200
-0.182
-0.165
-0.149
-0.135
-0.116
-0.094
-0.069
-0.042
-0.037
-0.054
-0.079
-0.100
-0.112
-0.125
-0.138
-0.152
-0.157
-0.164
-0.172
-0.180
-0.180
0.297
0.284
0.319
0.227
-0.024
-0.251
-0.407
-0.455
-0.436
-0.393
-0.348
-0.318
-0.295
-0.284
-0.262
-0.247
-0.228
-0.213
-0.194
-0.174
-0.154
-0.140
-0.128
-0.115
-0.106
-0.088
-0.065
-0.038
-0.030
-0.048
-0.068
-0.084
-0.096
-0.112
-0.129
-0.149
-0.160
-0.164
-0.170
-0.175
-0.179
34.329
71.524
243.592
993.186
6723.387
104207.531
105588.859
104687.891
102503.391
100300.688
3165.389
242.980
31.803
19.467
116.082
1131.328
11347.715
67715.555
75882.102
15276.481
1587.300
228.498
463.316
2999.669
16576.785
36489.867
32432.389
45185.023
50411.629
21016.299
6551.921
1342.099
262.771
192.666
1127.237
18252.736
100387.664
100634.609
103849.320
128746.398
134986.703
19.388
26.870
99.250
548.333
4413.458
46424.492
196574.734
186868.375
119832.141
17745.076
1414.988
166.177
29.644
19.538
116.787
1045.213
10298.996
60502.180
67728.188
13833.858
1461.950
187.807
185.774
835.358
3025.933
5545.494
5086.312
5626.610
10692.028
13307.675
5944.536
1328.904
241.432
141.694
755.734
8886.051
100170.305
100186.547
100477.117
101741.297
19863.430
11.535
19.015
104.465
944.747
12780.822
102046.602
109594.531
117003.781
108240.406
12248.757
1130.834
163.707
35.008
16.770
61.872
447.002
2852.198
10307.815
11364.862
3725.531
572.052
94.737
60.559
169.997
428.505
704.577
839.735
1711.268
4295.538
5341.335
2773.375
723.687
148.109
74.428
273.258
2047.044
16385.463
78137.750
96469.391
26222.826
3458.047
9.163
21.807
125.754
1308.374
23859.088
100654.172
102375.477
105164.133
104994.430
21815.645
1676.401
242.448
47.893
14.166
24.644
109.944
449.553
1052.701
1144.438
529.616
141.489
34.612
19.181
34.260
69.665
114.203
192.090
432.368
910.918
1110.268
667.972
227.669
63.123
31.681
77.572
346.703
1381.315
3487.134
4101.873
1871.402
493.944
14.263
31.051
117.699
949.986
12763.443
102232.391
116437.594
163627.516
170558.125
28509.648
3217.717
420.196
68.971
14.360
8.482
23.377
62.184
120.013
121.811
74.268
30.214
11.614
6.504
8.171
13.936
24.113
45.310
98.487
169.252
188.254
128.444
56.591
23.547
16.347
27.545
65.447
151.850
277.959
294.583
176.484
72.593
33.512
63.762
118.383
464.955
3610.896
31147.637
192876.641
186805.922
119756.641
102633.203
7718.565
692.803
88.038
14.685
3.858
4.687
9.911
16.128
16.953
12.471
7.453
4.504
3.648
4.983
10.301
19.020
27.041
33.190
38.999
35.997
26.732
17.920
19.489
31.644
44.737
50.237
45.733
42.148
36.634
23.129
11.136
75.292
135.821
175.670
286.735
1255.475
11496.644
104175.117
104150.102
101770.070
100457.867
9650.625
794.493
87.478
13.386
2.193
0.765
1.289
2.212
2.567
2.490
2.321
2.774
4.743
16.013
70.518
196.919
205.538
114.578
59.032
29.918
16.849
20.503
50.829
119.992
185.438
174.544
101.543
42.168
15.951
5.768
1.941
120.545
216.310
248.968
245.061
620.413
4714.596
47219.555
100350.359
100200.109
46927.891
4470.928
479.293
58.618
9.349
1.209
-0.166
-0.262
-0.088
0.093
0.311
0.832
2.340
10.722
93.649
1146.257
7079.877
6425.264
1094.455
316.870
110.136
40.697
47.600
140.432
383.449
710.811
661.342
311.088
105.092
25.852
5.836
0.831
120.326
214.208
237.836
191.342
253.729
1095.653
5766.448
16390.580
17945.660
5715.679
1104.323
167.043
27.443
4.853
0.430
-0.448
-0.579
-0.541
-0.456
-0.265
0.249
2.501
22.338
383.097
15080.247
100451.922
101410.000
11049.032
1456.443
391.292
109.859
93.646
276.680
831.213
1595.508
1475.708
661.088
184.134
42.492
8.056
1.018
75.659
131.332
144.745
105.538
98.551
219.015
638.850
1283.538
1278.062
621.529
187.772
44.631
10.159
1.858
-0.108
-0.547
-0.616
-0.595
-0.555
-0.446
-0.010
2.487
28.119
569.855
34170.828
101112.820
104160.414
23593.752
3869.613
930.556
281.924
205.768
360.254
991.698
1871.023
1721.427
710.854
196.626
45.091
8.524
1.153
39.430
61.319
70.047
60.495
51.863
56.884
92.509
134.865
131.295
80.724
34.494
11.414
3.288
0.479
-0.354
-0.571
-0.594
-0.574
-0.553
-0.487
-0.165
1.731
17.476
237.911
4488.653
61805.230
56844.773
10821.894
4168.977
1710.415
1858.860
1498.358
671.748
675.881
1003.685
895.208
410.732
126.901
30.279
6.518
0.907
45.716
59.746
70.470
78.884
75.146
54.655
37.523
29.771
25.163
17.346
10.141
5.021
1.925
0.325
-0.323
-0.533
-0.573
-0.556
-0.527
-0.490
-0.295
0.765
7.406
52.327
368.489
1559.632
2700.648
2980.199
2409.881
9828.154
98413.398
57055.215
5292.207
1048.704
463.245
307.879
150.619
52.631
14.945
3.485
0.645
147.696
161.579
151.273
160.959
151.639
104.305
58.452
37.333
24.490
16.491
11.392
6.884
3.102
0.895
-0.115
-0.452
-0.536
-0.532
-0.505
-0.484
-0.398
0.110
2.559
13.577
60.456
195.420
434.770
686.250
1802.139
57391.621
139369.297
200270.828
60185.098
6224.588
642.371
133.305
50.159
19.002
6.393
1.939
0.866
517.730
512.917
349.363
269.624
234.179
159.764
109.410
80.186
53.693
31.847
19.139
11.165
4.868
1.524
0.123
-0.368
-0.494
-0.502
-0.483
-0.475
-0.448
-0.247
0.602
3.618
13.408
38.332
83.063
206.114
1646.358
40380.695
200138.438
200134.313
104952.633
28493.773
1496.585
132.607
24.310
8.186
3.967
2.989
3.126
1310.794
1157.095
606.601
313.627
231.597
185.344
178.665
165.725
107.069
54.131
26.507
13.034
5.713
1.851
0.224
-0.321
-0.462
-0.477
-0.469
-0.468
-0.460
-0.401
-0.150
0.698
2.944
8.424
23.428
112.897
1249.236
26578.947
105483.578
103850.547
100535.133
38995.156
1724.321
124.792
18.815
8.066
9.319
14.406
19.130
1796.467
1554.319
755.002
304.786
181.984
186.841
242.471
251.965
161.952
75.118
29.571
12.485
4.898
1.495
0.140
-0.325
-0.445
-0.465
-0.459
-0.456
-0.459
-0.451
-0.362
-0.065
0.747
2.782
10.160
61.087
572.409
7784.326
95717.602
100132.930
100051.063
10305.422
766.095
78.651
17.567
19.488
48.752
106.796
174.141
2232.459
1860.406
834.987
305.852
179.686
216.049
318.303
316.025
203.363
88.248
31.591
10.689
3.518
0.907
-0.062
-0.379
-0.443
-0.456
-0.451
-0.450
-0.456
-0.450
-0.356
0.009
1.220
3.647
7.750
25.714
154.014
1046.797
5325.409
10297.873
5835.880
1228.414
190.918
35.400
26.487
80.915
338.570
1182.769
2338.498
7720.873
5163.861
1767.054
598.929
369.747
440.033
624.826
641.609
356.043
135.715
40.457
10.627
2.674
0.436
-0.258
-0.440
-0.464
-0.459
-0.449
-0.449
-0.454
-0.430
-0.255
0.475
2.937
8.532
12.778
15.051
33.599
124.279
355.386
556.972
382.943
143.551
42.919
25.307
61.161
348.692
2543.401
17926.969
57329.746
21854.893
13950.920
4023.454
1966.942
1450.382
1152.795
1446.296
1432.722
690.927
223.442
53.430
12.383
2.408
0.160
-0.378
-0.486
-0.484
-0.469
-0.455
-0.449
-0.443
-0.399
-0.179
0.843
4.483
12.639
18.181
15.340
12.300
19.073
34.674
46.436
36.855
22.225
17.799
33.878
139.044
1218.307
19706.402
100063.844
100049.109
20175.186
13327.572
6708.052
7906.154
6495.443
2781.204
2008.030
1797.948
899.762
261.401
59.634
12.418
2.193
0.031
-0.436
-0.500
-0.479
-0.463
-0.447
-0.438
-0.422
-0.378
-0.161
0.778
4.055
10.722
17.812
17.623
14.139
10.755
8.504
7.478
6.551
7.624
15.353
44.456
230.204
2617.805
70546.922
100212.875
100153.641
6490.455
5746.582
9299.914
21888.373
16527.777
4914.909
1782.496
1131.148
556.031
177.432
44.024
9.222
1.605
-0.093
-0.462
-0.494
-0.461
-0.440
-0.431
-0.419
-0.404
-0.370
-0.168
0.662
3.598
12.478
37.449
85.079
88.720
48.645
20.012
8.212
4.296
5.386
13.777
45.947
238.602
2519.613
57703.469
100538.133
100381.563
1692.378
2291.281
7674.429
19758.557
14994.147
4265.659
1043.056
444.892
215.101
76.850
21.734
5.644
1.036
-0.175
-0.456
-0.478
-0.432
-0.405
-0.401
-0.390
-0.379
-0.350
-0.122
0.982
6.827
50.031
431.357
2213.026
2258.852
552.191
109.145
29.150
8.566
4.956
10.434
36.109
171.594
1246.715
14154.907
100763.391
100501.086
484.180
818.401
2805.299
5727.164
4465.239
1639.460
433.749
148.340
65.180
27.571
10.666
3.613
1.007
-0.010
-0.370
-0.443
-0.398
-0.325
-0.280
-0.255
-0.268
-0.267
0.021
1.974
17.078
230.796
6259.556
100342.383
100655.953
8534.064
567.647
97.764
21.236
5.980
6.822
22.542
92.685
430.501
2259.452
11916.690
31975.695
134.535
230.691
590.388
953.990
826.082
392.502
129.627
47.798
23.021
13.742
8.374
4.700
2.181
0.658
-0.083
-0.320
-0.281
-0.056
0.257
0.399
0.274
0.063
0.289
2.945
27.688
494.859
29819.434
101303.352
102952.703
47932.641
1625.382
245.490
43.597
8.286
4.215
11.322
40.184
137.339
412.414
985.910
1530.222
35.632
52.464
103.879
146.462
137.386
76.886
35.260
18.433
15.376
16.258
14.197
10.160
5.530
2.407
0.691
0.079
0.170
1.099
2.620
3.207
2.287
1.062
0.724
3.306
25.978
324.523
9419.152
102493.492
106481.906
17463.350
2279.594
380.510
62.052
10.163
2.754
4.653
13.966
38.173
83.636
134.245
160.331
11.964
16.563
25.421
30.316
27.255
18.272
12.066
13.550
21.155
28.603
30.425
23.322
13.904
6.477
2.657
1.235
1.589
4.578
11.289
13.402
8.578
3.608
1.436
2.732
16.140
122.487
984.536
5597.732
8832.622
4921.727
1619.039
312.668
53.760
9.230
1.788
1.497
4.153
9.836
17.707
24.535
26.071
12.864
23.008
35.213
35.639
23.559
13.088
10.169
17.273
34.812
56.581
69.417
56.908
33.673
15.731
7.880
4.988
5.022
11.160
26.455
33.479
19.163
7.210
2.297
1.972
8.066
41.699
205.744
710.665
1453.252
1368.679
646.189
172.460
35.330
6.276
0.973
0.255
0.798
2.063
3.565
4.690
4.675
28.270
65.623
115.829
123.610
68.775
27.550
15.153
25.464
59.538
113.243
150.154
127.029
72.219
36.136
23.932
19.842
15.330
17.187
30.842
37.468
23.196
8.346
2.662
1.324
3.331
13.732
50.781
144.831
296.896
379.281
269.231
93.284
19.608
3.632
0.378
-0.163
-0.125
0.108
0.395
0.554
0.501
53.280
153.848
307.426
306.974
162.674
55.181
21.469
32.647
84.570
181.422
251.054
216.894
124.589
80.543
85.614
88.040
58.653
30.886
23.151
21.664
13.595
5.749
2.035
0.785
1.103
3.882
12.430
31.536
65.150
101.114
87.133
35.597
8.370
1.472
0.004
-0.300
-0.340
-0.313
-0.283
-0.276
-0.294
73.113
205.007
413.463
444.640
215.497
66.506
24.524
33.143
87.231
192.348
274.563
252.971
176.565
178.397
292.809
338.637
216.723
79.453
25.438
11.098
5.862
2.905
1.129
0.357
0.215
0.827
2.541
6.188
13.055
20.060
17.060
8.589
2.343
0.353
-0.200
-0.325
-0.354
-0.372
-0.384
-0.402
-0.424
68.898
150.886
288.374
286.610
152.626
51.823
18.389
24.480
60.286
132.983
192.199
208.452
199.567
314.366
636.559
832.063
518.608
162.478
36.912
8.851
2.889
1.193
0.411
0.019
-0.112
-0.016
0.359
1.041
2.104
3.035
2.601
1.403
0.356
-0.106
-0.259
-0.303
-0.319
-0.340
-0.359
-0.378
-0.399
61.734
70.683
105.041
102.284
60.842
23.821
10.345
13.522
31.433
67.847
111.001
147.483
183.330
327.987
737.382
973.534
603.682
173.548
38.140
7.882
1.750
0.384
0.008
-0.161
-0.222
-0.213
-0.143
-0.016
0.156
0.263
0.218
0.034
-0.125
-0.219
-0.255
-0.270
-0.284
-0.301
-0.313
-0.330
-0.352
50.061
32.056
31.086
27.863
17.067
8.140
4.419
6.677
15.722
33.110
58.532
87.326
116.624
195.318
408.142
524.689
308.400
107.351
26.064
5.271
0.968
0.027
-0.182
-0.233
-0.247
-0.248
-0.230
-0.202
-0.174
-0.152
-0.157
-0.183
-0.203
-0.218
-0.228
-0.236
-0.245
-0.255
-0.265
-0.284
-0.303
31.097
15.398
9.377
6.703
4.092
2.147
1.579
3.312
8.340
17.993
31.219
43.467
54.647
75.671
120.962
145.728
94.951
38.009
11.153
2.519
0.347
-0.151
-0.246
-0.251
-0.241
-0.234
-0.227
-0.219
-0.209
-0.195
-0.186
-0.192
-0.195
-0.199
-0.205
-0.209
-0.209
-0.213
-0.225
-0.243
-0.259
15.146
7.123
3.138
1.498
0.604
0.132
0.287
1.654
5.003
10.554
16.230
19.885
21.133
23.953
30.275
31.747
22.327
10.031
3.411
0.757
-0.026
-0.218
-0.246
-0.235
-0.226
-0.221
-0.209
-0.202
-0.194
-0.189
-0.182
-0.183
-0.183
-0.183
-0.182
-0.182
-0.180
-0.183
-0.193
-0.208
-0.223
6.406
3.028
1.036
0.089
-0.349
-0.488
-0.265
0.608
2.580
5.314
7.904
8.412
7.663
6.999
6.780
6.089
4.356
2.151
0.714
0.051
-0.188
-0.230
-0.227
-0.212
-0.205
-0.197
-0.190
-0.182
-0.175
-0.173
-0.169
-0.168
-0.171
-0.166
-0.162
-0.161
-0.159
-0.164
-0.171
-0.182
-0.195
2.939
1.207
0.186
-0.363
-0.594
-0.652
-0.514
-0.058
0.876
2.100
3.035
3.148
2.429
1.781
1.334
1.056
0.635
0.250
-0.052
-0.192
-0.226
-0.220
-0.204
-0.193
-0.180
-0.166
-0.157
-0.157
-0.154
-0.149
-0.147
-0.151
-0.148
-0.149
-0.146
-0.147
-0.149
-0.152
-0.157
-0.163
-0.174
2.490
0.658
-0.171
-0.522
-0.655
-0.680
-0.611
-0.411
-0.068
0.393
0.723
0.748
0.503
0.236
0.048
-0.059
-0.129
-0.182
-0.222
-0.231
-0.216
-0.196
-0.180
-0.164
-0.150
-0.141
-0.132
-0.134
-0.131
-0.128
-0.129
-0.130
-0.132
-0.136
-0.137
-0.136
-0.138
-0.139
-0.145
-0.151
-0.161
3.332
0.633
-0.298
-0.570
-0.651
-0.656
-0.626
-0.535
-0.405
-0.243
-0.135
-0.104
-0.144
-0.211
-0.247
-0.263
-0.253
-0.241
-0.228
-0.212
-0.185
-0.170
-0.157
-0.139
-0.128
-0.120
-0.112
-0.113
-0.112
-0.113
-0.117
-0.120
-0.121
-0.126
-0.129
-0.128
-0.127
-0.134
-0.136
-0.143
-0.150
3.314
0.457
-0.361
-0.565
-0.607
-0.608
-0.588
-0.540
-0.474
-0.409
-0.353
-0.314
-0.298
-0.296
-0.279
-0.260
-0.240
-0.223
-0.202
-0.181
-0.162
-0.148
-0.132
-0.119
-0.111
-0.104
-0.100
-0.095
-0.098
-0.102
-0.106
-0.108
-0.114
-0.120
-0.121
-0.124
-0.125
-0.128
-0.134
-0.139
-0.144
1.835
0.096
-0.408
-0.522
-0.546
-0.536
-0.523
-0.494
-0.448
-0.405
-0.370
-0.336
-0.306
-0.281
-0.254
-0.235
-0.216
-0.196
-0.172
-0.151
-0.132
-0.119
-0.111
-0.103
-0.099
-0.098
-0.092
-0.090
-0.089
-0.094
-0.097
-0.101
-0.107
-0.113
-0.118
-0.120
-0.122
-0.126
-0.133
-0.137
-0.141
58.156
38.647
112.065
512.027
4240.202
100164.969
101581.156
102223.789
117670.352
102233.461
8302.579
457.230
37.703
8.970
29.626
161.049
758.058
2015.968
2195.965
892.024
219.777
189.412
1600.143
21600.289
100124.469
100728.695
103544.742
48169.652
12962.782
4597.378
1152.473
282.455
156.958
568.428
3330.171
42855.809
104868.758
102496.789
103032.844
116449.797
138570.609
43.175
22.141
58.323
293.582
2042.848
20447.518
109666.789
109766.594
104225.422
11976.372
1261.591
157.636
23.063
8.229
28.073
150.527
701.541
1853.464
2017.609
823.993
197.889
105.536
507.767
3776.781
21612.154
46980.293
29146.596
6712.872
2115.373
1179.534
559.943
200.353
102.855
283.571
1564.664
19281.053
101382.641
100783.258
100544.070
101234.109
37179.270
26.856
19.109
60.095
353.564
2822.922
19591.795
77288.992
75555.258
22610.967
3731.967
601.209
109.249
21.979
7.425
17.725
82.092
306.770
702.628
760.448
357.698
106.527
44.848
116.959
503.586
1484.791
2561.861
1953.776
900.685
572.186
463.824
285.790
112.868
53.464
105.431
509.933
3747.978
35097.867
100178.156
100109.703
57455.680
5888.610
21.849
30.118
87.178
487.621
4024.934
36012.570
105280.109
115471.742
46894.988
8597.265
1351.624
213.973
38.041
8.313
8.159
27.943
82.445
151.675
163.118
95.878
34.872
16.880
27.166
71.597
157.187
222.115
205.771
158.649
160.573
151.315
99.511
47.194
23.492
34.486
119.504
515.597
2209.730
6233.153
6770.918
2979.964
683.686
50.310
91.691
157.874
531.126
3316.818
24448.172
148731.813
170530.734
116418.703
88923.664
7024.495
620.317
74.221
11.696
3.770
7.196
17.216
28.281
30.489
19.917
11.694
9.878
11.764
16.346
24.985
32.701
35.783
38.836
45.141
41.414
29.600
15.789
9.144
11.395
28.370
79.771
207.090
387.766
411.877
242.427
90.667
191.195
378.359
483.035
709.864
2787.492
30627.506
110087.094
109775.008
103552.688
100739.938
28822.377
1501.250
124.889
15.529
2.545
1.527
2.979
4.726
5.508
5.550
8.452
15.838
18.816
16.200
19.665
30.636
40.910
40.761
31.582
20.564
12.017
6.917
6.230
9.049
14.296
21.407
31.801
42.429
42.415
27.892
13.488
623.326
1391.355
1581.076
1240.242
2748.762
40094.117
101870.617
101315.797
100584.969
100177.688
42446.695
1727.115
137.692
16.276
2.090
0.138
0.109
0.460
1.002
2.730
9.019
20.857
27.346
36.150
112.665
293.143
384.297
289.784
174.264
69.355
23.000
10.060
11.913
21.320
29.729
29.197
21.984
13.624
8.002
4.393
1.899
1185.495
2979.946
3286.098
1912.102
1920.803
15835.827
100679.969
100341.734
100137.805
100048.844
14923.788
1021.781
94.144
11.998
1.418
-0.276
-0.491
-0.388
0.021
1.522
6.132
15.387
29.276
135.488
1662.719
12075.085
11817.994
3616.308
1604.437
430.439
89.032
25.649
27.518
49.572
73.382
68.941
43.250
18.789
6.551
1.660
0.050
1184.417
2972.468
3248.647
1732.190
928.652
2912.358
19895.729
86840.281
86765.859
21592.865
2531.101
312.484
43.259
6.398
0.580
-0.442
-0.602
-0.557
-0.323
0.493
2.841
8.911
38.266
555.354
29961.129
103522.914
118305.414
48497.043
15390.509
2343.318
327.101
66.364
49.805
86.992
128.085
119.242
72.964
28.643
8.829
1.989
-0.025
578.908
1276.195
1384.774
758.161
360.751
490.638
1443.348
3243.755
3220.630
1372.452
357.087
73.352
13.911
2.332
-0.058
-0.528
-0.601
-0.573
-0.452
-0.059
1.166
5.904
43.855
838.627
71392.273
112430.430
200042.109
134046.172
89007.516
8364.553
1053.132
216.103
90.258
104.160
149.187
136.554
78.053
30.643
9.587
2.311
0.215
177.537
338.256
364.871
227.214
111.906
95.471
157.612
235.536
228.849
136.410
51.787
15.715
3.891
0.469
-0.373
-0.570
-0.586
-0.557
-0.500
-0.307
0.413
3.859
29.291
358.890
8078.369
113669.641
200043.672
105080.109
103264.727
23017.105
8134.005
2046.543
399.805
134.308
111.921
93.046
52.907
22.545
7.445
2.157
0.488
52.165
79.492
85.335
62.931
38.446
27.956
27.156
29.998
27.296
18.964
8.906
3.395
0.799
-0.152
-0.485
-0.566
-0.562
-0.533
-0.499
-0.408
0.
2.072
14.193
105.599
854.559
5922.641
31482.746
57614.094
34296.320
111850.234
126553.828
102065.859
4459.586
363.241
100.318
51.436
27.830
12.225
4.944
1.728
0.842
33.552
39.721
39.731
34.027
27.325
19.839
13.855
10.633
7.849
5.186
2.918
1.250
0.259
-0.248
-0.484
-0.542
-0.531
-0.506
-0.484
-0.446
-0.247
0.743
5.559
31.216
168.894
862.610
2775.393
4501.902
7936.955
123832.688
112764.648
107725.406
23678.080
1288.432
184.345
40.222
13.711
6.183
3.016
1.544
1.355
63.955
65.411
49.967
38.828
30.409
23.675
18.087
13.612
9.504
5.735
3.072
1.420
0.365
-0.183
-0.429
-0.505
-0.507
-0.489
-0.473
-0.456
-0.381
0.011
1.662
8.419
34.638
118.255
289.071
485.093
1633.593
42760.547
117501.641
139052.844
27635.424
3321.416
348.847
47.099
9.831
3.751
2.517
2.482
3.080
116.943
113.843
76.235
46.213
33.548
27.717
25.476
22.612
15.674
8.773
4.278
1.874
0.515
-0.135
-0.398
-0.477
-0.485
-0.480
-0.467
-0.460
-0.440
-0.319
0.203
1.932
7.058
18.982
40.962
92.969
461.487
4625.780
30876.572
60259.168
23596.879
3443.843
389.140
48.657
8.378
4.209
6.072
10.180
14.063
170.056
153.486
96.193
51.574
33.825
31.119
33.341
31.373
22.888
12.340
5.415
2.054
0.514
-0.165
-0.403
-0.469
-0.471
-0.467
-0.462
-0.451
-0.457
-0.416
-0.180
0.666
3.184
7.857
15.120
36.703
184.501
1206.175
6589.024
12654.393
7069.043
1450.620
201.358
31.402
8.120
11.663
31.256
69.108
105.375
267.480
224.682
134.317
65.422
41.393
40.841
46.513
45.014
31.499
16.552
6.632
2.143
0.403
-0.236
-0.440
-0.475
-0.468
-0.461
-0.459
-0.448
-0.453
-0.400
-0.026
1.807
9.257
28.705
44.859
39.101
68.602
273.508
897.514
1449.992
964.433
307.192
68.416
15.139
14.079
49.901
197.885
575.124
1094.932
597.289
466.301
242.698
120.840
79.568
74.628
81.640
78.073
51.038
23.946
8.822
2.482
0.354
-0.300
-0.469
-0.484
-0.467
-0.459
-0.449
-0.451
-0.440
-0.322
0.406
4.763
30.381
123.904
214.228
122.404
46.007
54.506
117.473
162.317
122.772
52.351
17.754
10.715
35.394
199.800
1272.152
6201.131
16337.340
1090.228
834.090
436.588
275.471
204.759
156.570
150.714
127.278
79.853
33.463
11.200
2.997
0.373
-0.328
-0.483
-0.464
-0.425
-0.416
-0.415
-0.427
-0.415
-0.253
0.773
7.268
50.279
234.924
418.034
227.124
60.200
23.907
20.783
21.090
16.669
9.159
6.256
13.860
77.741
623.029
6757.294
70387.523
100008.359
1077.236
850.426
652.241
635.735
519.243
307.625
202.264
156.217
88.350
38.128
11.828
3.118
0.391
-0.326
-0.445
-0.362
-0.258
-0.252
-0.291
-0.353
-0.375
-0.228
0.760
6.269
34.230
134.245
234.953
148.149
61.158
30.077
15.778
8.260
4.278
2.703
4.496
18.144
119.517
1192.961
17933.873
100027.359
100021.570
615.236
576.088
743.886
1077.257
918.320
441.446
205.883
121.226
68.065
29.391
9.884
2.767
0.387
-0.258
-0.332
-0.140
0.079
0.100
-0.057
-0.228
-0.315
-0.225
0.489
3.862
16.433
52.440
107.950
161.479
168.195
107.514
50.539
19.824
6.531
2.630
4.315
18.719
123.055
1118.629
16378.306
100051.219
100040.406
289.709
317.314
602.286
972.851
837.755
384.687
155.832
70.630
38.869
18.273
7.803
3.043
0.859
0.003
-0.157
0.145
0.487
0.536
0.254
-0.015
-0.176
-0.160
0.404
3.119
14.824
75.684
517.748
2456.339
2962.929
1008.558
305.275
81.784
20.753
5.153
3.888
14.256
77.093
565.121
5292.859
46906.488
100051.016
124.905
147.844
292.985
445.928
414.843
208.406
82.217
37.844
24.272
17.601
11.825
6.272
2.619
0.773
0.119
0.272
0.693
0.833
0.766
0.555
0.310
0.167
0.652
4.123
28.616
312.606
7430.216
102335.813
105978.117
14398.857
2090.984
387.789
61.151
11.105
3.713
8.713
37.346
175.764
922.373
4138.784
10454.736
46.648
55.776
100.357
138.382
129.577
74.071
37.872
27.290
32.546
34.911
29.058
16.441
7.334
2.527
0.718
0.386
0.822
1.802
3.184
3.593
2.733
1.483
1.381
6.047
47.345
701.231
35938.496
116604.727
170765.828
115719.023
13027.654
1333.762
152.834
20.374
4.008
4.283
14.464
49.530
166.140
433.993
732.247
20.258
20.551
29.213
34.932
32.820
23.320
22.068
35.668
62.200
79.958
67.518
39.981
18.189
6.613
2.040
0.926
2.282
8.051
20.265
26.173
16.026
6.819
3.253
6.930
49.166
589.914
13968.121
151066.781
200052.219
113209.438
33871.996
2529.626
228.649
26.922
4.041
1.919
4.880
13.380
32.097
58.914
82.028
16.016
12.877
11.734
11.145
9.751
10.888
21.557
51.645
108.994
157.119
148.113
95.803
46.102
17.021
5.350
2.526
7.147
39.229
136.363
196.915
94.855
25.789
7.483
6.865
36.789
311.107
3374.412
34517.906
104437.734
101281.539
20781.424
2093.449
213.422
25.382
3.469
0.770
1.312
3.426
6.804
10.407
12.382
21.412
14.719
11.477
9.210
7.172
9.285
23.631
71.427
172.647
318.180
407.242
295.370
134.589
44.200
13.392
5.873
16.091
114.536
550.924
919.754
322.679
63.011
13.817
6.503
19.333
129.279
925.130
5587.553
17407.881
19900.115
8445.664
1381.191
146.964
18.085
2.416
0.187
0.084
0.524
1.208
1.774
1.898
31.980
21.406
19.733
16.736
11.801
11.336
28.878
102.863
355.252
936.020
1413.485
1045.368
394.021
105.998
28.582
11.288
21.456
128.021
677.332
1028.516
396.577
74.033
17.208
5.830
8.338
38.408
177.887
731.780
2410.256
9180.942
7477.119
1136.077
99.032
11.163
1.297
-0.104
-0.289
-0.222
-0.105
-0.024
-0.014
46.385
32.818
33.354
29.772
18.933
14.388
34.539
146.573
636.359
2024.762
3230.117
2353.845
775.503
185.692
49.843
21.988
21.246
62.018
223.495
300.612
149.101
43.600
13.982
4.535
3.278
9.738
34.470
113.220
458.193
1504.795
1443.376
324.257
40.467
5.125
0.486
-0.245
-0.369
-0.380
-0.377
-0.385
-0.397
82.820
46.324
41.208
35.567
23.322
15.052
32.220
148.620
669.582
2172.922
3490.629
2544.432
838.616
209.165
69.708
43.566
30.423
26.402
42.397
53.978
37.238
18.884
7.595
2.648
1.196
2.162
6.470
18.963
58.417
133.732
128.781
47.118
9.880
1.528
0.008
-0.294
-0.352
-0.372
-0.393
-0.412
-0.428
177.991
67.709
39.046
29.119
18.400
11.307
22.645
90.269
360.776
1027.193
1606.742
1202.366
497.040
158.836
82.662
72.048
46.209
23.305
13.946
12.827
10.662
6.896
3.294
1.183
0.325
0.321
1.066
2.955
7.189
11.721
11.127
5.377
1.611
0.179
-0.196
-0.290
-0.315
-0.329
-0.346
-0.366
-0.390
317.910
86.647
30.425
16.393
9.449
6.277
11.365
40.190
130.731
300.815
454.377
360.214
187.355
93.823
77.480
74.017
50.808
23.008
8.591
4.372
3.070
2.015
1.058
0.302
-0.055
-0.140
-0.030
0.255
0.712
1.102
0.973
0.479
0.060
-0.163
-0.240
-0.264
-0.278
-0.292
-0.303
-0.317
-0.340
334.936
90.688
22.793
8.144
3.822
2.349
4.365
13.838
35.867
73.489
103.648
96.322
66.424
47.894
48.034
47.383
32.652
14.666
5.365
1.765
0.828
0.395
0.123
-0.091
-0.205
-0.241
-0.216
-0.174
-0.118
-0.071
-0.078
-0.129
-0.180
-0.210
-0.221
-0.226
-0.238
-0.245
-0.256
-0.272
-0.287
197.708
58.362
14.942
3.810
1.023
0.417
1.180
4.024
10.248
19.216
27.115
29.587
25.562
21.911
21.700
20.642
14.130
6.745
2.458
0.603
0.064
-0.108
-0.186
-0.224
-0.248
-0.240
-0.227
-0.218
-0.208
-0.197
-0.190
-0.191
-0.191
-0.199
-0.199
-0.200
-0.203
-0.206
-0.213
-0.222
-0.237
78.412
25.942
6.885
1.422
-0.061
-0.395
-0.094
0.903
3.014
5.917
8.614
10.131
9.715
8.488
7.576
6.415
4.465
2.164
0.710
0.040
-0.183
-0.238
-0.244
-0.243
-0.234
-0.223
-0.215
-0.208
-0.195
-0.189
-0.180
-0.178
-0.179
-0.175
-0.180
-0.176
-0.176
-0.174
-0.175
-0.187
-0.200
24.953
9.423
2.535
0.201
-0.518
-0.674
-0.538
-0.103
0.668
1.762
2.785
3.304
3.206
2.620
2.131
1.642
1.025
0.411
0.002
-0.184
-0.241
-0.246
-0.229
-0.218
-0.205
-0.196
-0.193
-0.190
-0.183
-0.172
-0.168
-0.166
-0.163
-0.161
-0.156
-0.153
-0.152
-0.150
-0.149
-0.159
-0.171
10.769
3.545
0.631
-0.370
-0.676
-0.733
-0.671
-0.486
-0.157
0.276
0.657
0.838
0.751
0.553
0.337
0.156
-0.008
-0.129
-0.213
-0.236
-0.237
-0.219
-0.205
-0.189
-0.179
-0.170
-0.163
-0.156
-0.157
-0.153
-0.150
-0.150
-0.145
-0.144
-0.138
-0.134
-0.132
-0.129
-0.132
-0.139
-0.149
15.147
3.409
0.186
-0.553
-0.706
-0.715
-0.674
-0.594
-0.456
-0.285
-0.125
-0.052
-0.066
-0.126
-0.177
-0.219
-0.241
-0.251
-0.247
-0.233
-0.214
-0.196
-0.180
-0.166
-0.151
-0.140
-0.140
-0.133
-0.133
-0.134
-0.132
-0.132
-0.131
-0.129
-0.123
-0.118
-0.117
-0.120
-0.121
-0.124
-0.132
32.195
5.561
0.276
-0.579
-0.693
-0.680
-0.640
-0.591
-0.517
-0.435
-0.363
-0.315
-0.297
-0.289
-0.281
-0.271
-0.258
-0.242
-0.224
-0.204
-0.183
-0.167
-0.152
-0.138
-0.126
-0.122
-0.116
-0.115
-0.113
-0.113
-0.115
-0.118
-0.118
-0.117
-0.111
-0.109
-0.109
-0.111
-0.110
-0.114
-0.123
38.888
5.980
0.288
-0.549
-0.655
-0.630
-0.589
-0.538
-0.488
-0.439
-0.396
-0.353
-0.322
-0.294
-0.269
-0.248
-0.230
-0.211
-0.190
-0.171
-0.149
-0.132
-0.124
-0.114
-0.109
-0.105
-0.104
-0.101
-0.103
-0.102
-0.103
-0.104
-0.106
-0.106
-0.105
-0.104
-0.106
-0.105
-0.106
-0.109
-0.113
19.170
3.403
-0.012
-0.543
-0.595
-0.566
-0.526
-0.479
-0.433
-0.395
-0.355
-0.324
-0.293
-0.266
-0.243
-0.218
-0.204
-0.179
-0.157
-0.136
-0.119
-0.105
-0.098
-0.093
-0.090
-0.091
-0.095
-0.096
-0.095
-0.096
-0.095
-0.098
-0.100
-0.100
-0.097
-0.099
-0.100
-0.100
-0.100
-0.105
-0.110
183.645
51.199
52.391
187.570
1211.437
12705.192
100432.367
103265.188
188457.922
108573.102
30242.000
806.891
43.532
4.693
5.702
22.391
66.577
121.958
131.259
75.495
53.228
262.671
3209.148
70386.438
100044.320
100188.664
100672.969
101394.383
7613.205
1151.652
287.297
116.525
341.739
2833.088
24809.789
121590.867
200038.391
128844.773
104305.141
104163.953
51211.785
124.723
34.844
34.723
119.543
613.214
4024.765
19321.289
34709.301
17263.162
5695.285
1247.511
145.471
18.712
3.557
5.767
21.130
62.445
114.038
122.545
74.054
40.973
112.254
881.864
8742.349
70391.289
100049.664
100131.250
15135.418
1721.464
349.990
118.617
63.768
165.314
956.394
5531.600
25326.605
116346.547
105737.305
101249.469
100611.922
20445.041
65.468
29.130
44.462
141.283
568.905
2110.733
5112.956
6380.833
3622.900
1298.267
331.325
75.345
15.650
3.631
4.014
12.980
35.059
62.685
67.292
41.541
22.727
38.318
175.935
882.062
3210.939
5709.800
3798.178
1321.270
321.862
109.980
51.532
31.469
56.263
235.210
933.849
3809.885
21127.754
97167.148
100251.445
31703.736
3867.391
52.568
65.883
117.361
309.830
1058.089
3568.862
11046.459
23100.535
19961.350
6213.795
1203.059
185.624
32.059
5.723
2.306
5.272
13.016
21.417
23.182
16.691
12.460
18.952
43.024
112.623
244.685
362.373
283.530
144.574
66.849
35.410
20.746
13.236
17.604
52.880
166.188
542.758
1752.267
4194.539
4485.256
2021.608
515.977
178.392
349.720
511.523
998.815
3051.257
11960.835
104989.836
103606.250
101436.250
100375.359
8088.774
677.840
72.220
10.259
1.812
1.541
3.543
5.684
6.510
8.743
23.277
57.030
68.429
49.724
45.277
47.633
42.832
32.436
21.635
14.321
8.455
5.141
5.373
11.792
31.940
79.786
184.509
306.928
319.358
188.701
75.615
1114.278
2593.182
3114.830
3526.248
9997.504
45761.070
108981.578
102742.523
100806.594
100202.531
34867.551
1600.014
128.599
15.075
1.908
0.231
0.430
1.122
2.803
13.018
74.517
257.472
292.462
132.424
58.402
56.491
68.381
67.480
46.293
24.147
9.253
3.727
2.416
3.874
7.797
14.646
25.111
35.371
35.745
23.590
11.433
5725.557
19738.180
22068.426
11377.743
16989.256
73244.672
113851.758
103166.477
100551.930
100110.367
51819.055
2005.097
144.313
16.493
1.935
-0.171
-0.354
-0.005
2.080
16.647
114.457
458.065
525.408
226.282
160.106
306.150
562.705
632.833
391.001
139.686
38.344
9.743
4.070
4.418
5.810
6.874
6.756
6.323
5.208
3.224
1.491
16372.396
78162.938
96772.406
28170.246
12248.463
30357.613
107440.281
101897.602
100338.453
100063.922
17923.969
1097.272
99.157
12.367
1.323
-0.316
-0.552
-0.298
1.334
11.173
66.022
225.536
278.195
239.314
809.004
3584.624
8971.396
11734.750
5508.049
1227.777
190.162
32.091
9.527
8.566
10.619
10.088
7.235
3.996
1.824
0.544
-0.093
16371.197
78136.852
96554.594
24416.855
5393.387
6079.064
25619.189
100631.766
100141.367
26100.793
2965.905
333.603
45.550
6.643
0.617
-0.436
-0.586
-0.430
0.475
4.481
19.500
54.468
98.643
372.349
5146.378
62037.809
139481.609
102645.539
100261.266
10376.915
877.598
99.740
21.084
14.271
16.160
15.734
10.489
5.692
2.585
0.837
0.058
5720.711
17935.986
21631.820
7511.295
1778.711
1027.255
1818.718
3616.211
3812.753
1600.791
382.801
77.826
14.597
2.438
-0.027
-0.515
-0.590
-0.496
-0.092
1.393
5.902
17.970
63.406
524.802
9776.275
199135.969
195701.469
104655.000
101089.336
53785.414
3525.765
366.751
55.056
21.444
19.253
17.875
12.395
7.673
4.399
2.342
1.080
1030.147
2347.340
2542.580
1304.090
426.846
197.093
213.118
269.572
266.559
146.635
55.039
16.460
3.785
0.484
-0.372
-0.559
-0.576
-0.518
-0.355
0.197
2.030
8.545
43.054
370.490
5270.770
110324.375
109211.977
101986.094
129709.844
163594.891
84670.633
2723.634
224.910
41.164
20.289
15.753
12.282
9.423
7.199
4.800
2.711
158.859
296.985
317.403
193.857
87.417
41.638
33.123
32.994
28.759
18.443
8.740
3.108
0.597
-0.263
-0.512
-0.563
-0.544
-0.503
-0.438
-0.203
0.671
4.282
23.101
172.046
1680.727
25118.287
100522.180
102582.023
200218.875
117477.289
116094.172
18238.721
1159.831
115.317
28.062
13.772
10.875
10.605
10.189
7.622
4.575
31.576
46.562
46.069
34.149
19.624
11.046
7.553
6.102
4.716
2.980
1.413
0.335
-0.230
-0.471
-0.542
-0.545
-0.517
-0.492
-0.458
-0.370
0.013
1.669
9.829
57.788
384.196
2535.781
12493.170
23450.727
71270.328
112057.641
200588.016
85714.164
3476.006
262.381
47.054
14.354
9.598
10.839
10.920
8.558
5.928
13.859
15.966
14.364
11.033
7.578
5.272
3.767
2.727
1.868
0.985
0.277
-0.159
-0.401
-0.504
-0.530
-0.520
-0.501
-0.483
-0.468
-0.431
-0.281
0.377
3.097
15.422
68.232
262.913
724.061
1136.374
2617.480
12236.523
56185.332
27368.551
2631.080
374.181
72.320
15.700
7.822
8.585
9.094
7.720
6.223
16.127
16.166
12.735
8.632
6.078
4.755
4.055
3.313
2.229
1.166
0.337
-0.157
-0.405
-0.501
-0.514
-0.506
-0.488
-0.475
-0.462
-0.448
-0.409
-0.203
0.667
3.782
12.674
34.829
69.374
113.028
238.938
920.782
2700.984
2847.781
1192.249
332.303
71.211
14.264
5.781
6.181
7.907
9.206
10.389
23.165
21.980
16.136
9.853
6.615
5.537
5.399
4.754
3.377
1.797
0.601
-0.081
-0.380
-0.493
-0.507
-0.488
-0.480
-0.470
-0.458
-0.449
-0.451
-0.344
0.184
2.329
9.783
26.626
42.114
41.510
65.379
198.447
527.993
768.899
501.084
177.603
44.019
9.610
4.598
7.598
17.057
32.358
44.763
38.037
33.516
22.720
13.737
9.254
8.035
7.971
7.075
5.200
2.631
0.923
0.018
-0.369
-0.498
-0.509
-0.485
-0.470
-0.463
-0.453
-0.451
-0.439
-0.267
0.826
7.879
54.652
257.783
460.562
251.325
75.290
66.940
132.121
178.785
133.375
55.861
17.294
5.372
6.696
22.686
73.872
185.271
311.696
67.516
57.288
37.896
23.631
16.337
14.173
13.153
11.603
7.899
4.025
1.445
0.156
-0.348
-0.500
-0.496
-0.444
-0.406
-0.392
-0.400
-0.424
-0.398
-0.067
2.461
23.711
282.767
2716.395
7943.098
2469.351
263.780
56.289
37.306
36.528
28.373
14.238
5.356
4.461
15.423
73.548
333.041
1178.711
2335.924
101.538
84.978
60.537
42.640
33.502
26.134
21.181
16.701
11.015
5.512
1.931
0.332
-0.296
-0.462
-0.402
-0.220
-0.050
-0.026
-0.135
-0.280
-0.309
0.154
3.686
39.251
561.026
9008.229
29685.730
7156.431
580.021
89.943
28.719
13.243
7.044
3.342
2.116
5.890
32.939
197.743
1270.273
6199.388
16336.100
114.098
96.425
80.145
72.245
61.387
42.302
28.871
20.611
12.526
6.359
2.418
0.615
-0.137
-0.317
-0.058
0.670
1.304
1.314
0.709
0.116
-0.133
0.237
3.505
30.294
303.920
3117.004
8117.183
2721.348
463.744
131.905
48.046
17.402
5.856
1.857
1.669
7.866
46.659
334.534
2529.077
17913.785
57320.363
89.952
80.890
86.186
95.420
85.448
55.038
31.333
19.377
12.372
7.305
3.736
1.654
0.444
0.102
0.805
3.022
5.298
5.175
2.828
0.970
0.210
0.297
2.478
15.351
81.917
377.272
742.897
643.322
448.938
287.708
138.847
50.705
14.474
3.664
2.019
7.718
47.202
314.440
2340.638
16340.974
51798.820
62.995
56.873
74.264
90.447
78.115
49.185
26.983
18.336
16.671
15.073
11.311
6.217
2.651
1.122
2.065
6.148
11.283
10.954
5.747
2.238
0.822
0.529
1.831
8.854
37.262
145.157
516.028
1481.484
2442.309
1869.485
775.653
200.267
44.481
9.140
2.680
6.028
30.760
177.218
1023.609
4827.788
12450.072
42.073
38.108
47.363
53.802
49.255
32.795
24.651
30.357
46.836
56.581
44.450
23.948
10.121
3.579
2.875
6.624
12.744
12.188
7.468
4.251
2.513
1.548
2.119
8.421
43.860
301.210
2685.700
19608.869
50838.121
35232.344
8102.383
1030.512
139.882
20.405
3.851
3.613
14.224
64.576
278.012
886.013
1720.176
33.264
29.282
27.946
26.650
23.696
21.377
34.834
86.777
177.441
229.141
179.059
82.718
30.502
9.188
3.731
4.790
8.135
11.342
14.291
15.356
11.121
6.215
4.177
10.705
69.713
703.279
10920.051
145583.531
152886.906
104281.859
100404.789
5034.835
356.711
38.660
5.471
2.071
5.601
19.611
57.765
138.334
227.086
44.222
35.201
23.757
15.671
12.958
19.999
62.367
217.358
516.125
738.629
536.268
227.422
75.195
21.694
6.619
4.119
9.749
36.697
113.795
151.130
82.311
30.212
11.306
13.176
81.836
995.217
21626.393
113345.125
115330.563
102138.641
100406.188
11381.790
580.967
53.833
6.572
1.205
1.712
5.019
12.795
23.559
32.007
73.737
51.611
29.637
14.176
10.265
23.817
95.852
360.088
967.159
1465.878
1152.157
542.567
192.760
54.110
14.713
7.324
30.444
263.163
1953.525
3455.923
981.727
144.802
33.252
16.370
67.753
733.883
13855.135
100869.648
101722.008
106437.875
106222.414
8598.977
519.192
48.527
6.028
0.703
0.271
1.023
2.434
4.183
5.462
117.054
64.886
32.002
14.638
9.757
24.745
105.872
402.772
1228.518
2568.707
3098.071
2007.031
694.571
162.739
36.068
14.016
75.260
1409.269
25798.404
70556.047
8116.628
500.883
74.356
21.759
38.088
281.611
2986.437
33842.008
110213.164
200040.063
122303.602
10884.070
466.688
36.416
4.285
0.351
-0.197
-0.091
0.190
0.455
0.613
161.127
67.428
29.631
13.182
9.075
22.678
103.046
508.221
2516.500
10038.252
20010.027
12600.619
3009.114
481.806
78.876
22.148
91.256
1759.742
39321.113
100337.047
10534.705
637.129
104.892
25.427
17.489
75.752
438.695
2515.276
24979.672
104958.055
101654.672
17419.525
416.088
25.839
2.679
0.093
-0.330
-0.380
-0.350
-0.318
-0.301
212.269
70.598
26.080
11.423
8.200
20.698
113.060
764.446
5810.345
38557.438
96518.516
51862.176
8771.745
1032.752
134.729
27.682
49.297
444.996
3941.059
7249.074
1871.390
337.774
84.608
21.414
8.389
17.112
69.956
311.246
2998.411
34268.992
34124.023
2731.308
142.395
11.927
1.309
-0.089
-0.347
-0.405
-0.427
-0.439
-0.454
373.348
106.131
30.074
10.923
7.074
17.783
100.061
778.312
6230.611
42445.449
100057.078
57371.953
9581.347
1121.568
149.574
30.112
21.529
72.800
259.662
410.162
268.117
124.666
46.795
13.644
4.049
3.979
11.538
43.272
199.236
687.894
676.276
178.481
25.251
3.477
0.359
-0.197
-0.329
-0.370
-0.392
-0.415
-0.437
1224.268
240.304
48.100
11.902
5.554
12.117
63.742
413.530
2749.101
13650.764
28753.543
16422.846
3849.969
622.738
112.956
28.040
13.552
18.296
38.841
59.979
60.819
38.622
18.464
6.460
1.809
0.880
1.945
5.764
15.622
31.991
30.943
13.457
3.647
0.680
-0.050
-0.247
-0.303
-0.327
-0.344
-0.361
-0.382
2975.636
442.282
68.027
12.804
3.842
6.355
28.575
138.802
629.890
2039.595
3559.107
2456.962
933.612
250.786
67.708
22.436
10.131
7.114
9.179
12.658
14.189
10.829
6.026
2.383
0.577
0.044
0.113
0.592
1.454
2.295
2.205
1.254
0.381
-0.024
-0.191
-0.252
-0.277
-0.290
-0.298
-0.310
-0.330
3211.494
468.747
69.742
11.845
2.437
2.433
9.848
39.578
130.383
307.217
481.088
417.719
244.646
103.713
38.910
15.338
6.883
3.449
2.532
2.835
3.022
2.547
1.492
0.546
0.007
-0.193
-0.206
-0.139
-0.037
0.055
0.058
-0.020
-0.112
-0.177
-0.215
-0.231
-0.243
-0.247
-0.250
-0.261
-0.274
1592.930
273.318
48.369
7.995
1.225
0.596
2.784
10.208
28.045
61.569
94.921
101.720
80.327
44.732
19.373
8.357
3.576
1.513
0.649
0.432
0.430
0.315
0.138
-0.073
-0.199
-0.242
-0.238
-0.224
-0.209
-0.191
-0.181
-0.179
-0.181
-0.191
-0.201
-0.204
-0.205
-0.204
-0.208
-0.213
-0.226
440.260
106.027
21.692
4.121
0.299
-0.245
0.409
2.618
7.347
15.906
25.639
30.658
25.779
16.390
8.179
3.423
1.392
0.415
0.008
-0.131
-0.155
-0.171
-0.196
-0.223
-0.238
-0.230
-0.217
-0.211
-0.203
-0.193
-0.187
-0.182
-0.178
-0.181
-0.181
-0.178
-0.174
-0.172
-0.172
-0.177
-0.190
95.543
30.726
7.783
1.357
-0.298
-0.578
-0.380
0.315
1.781
4.149
6.685
8.303
7.609
4.998
2.603
1.065
0.296
-0.067
-0.220
-0.255
-0.255
-0.245
-0.233
-0.222
-0.212
-0.201
-0.198
-0.193
-0.185
-0.176
-0.170
-0.163
-0.161
-0.159
-0.156
-0.153
-0.151
-0.147
-0.147
-0.151
-0.156
39.804
11.512
2.738
0.119
-0.574
-0.694
-0.617
-0.391
0.053
0.761
1.455
1.940
1.812
1.197
0.553
0.099
-0.138
-0.238
-0.267
-0.257
-0.241
-0.227
-0.209
-0.192
-0.176
-0.172
-0.168
-0.165
-0.159
-0.155
-0.149
-0.147
-0.143
-0.138
-0.134
-0.132
-0.129
-0.124
-0.125
-0.127
-0.132
96.007
14.748
1.863
-0.262
-0.657
-0.701
-0.658
-0.572
-0.412
-0.197
0.033
0.170
0.139
0.029
-0.092
-0.198
-0.255
-0.265
-0.253
-0.232
-0.214
-0.198
-0.181
-0.164
-0.152
-0.144
-0.140
-0.134
-0.135
-0.132
-0.132
-0.131
-0.123
-0.124
-0.119
-0.113
-0.115
-0.111
-0.109
-0.109
-0.112
346.662
31.488
2.604
-0.288
-0.650
-0.662
-0.626
-0.578
-0.495
-0.408
-0.325
-0.268
-0.241
-0.237
-0.253
-0.257
-0.253
-0.240
-0.222
-0.200
-0.185
-0.167
-0.148
-0.135
-0.127
-0.119
-0.117
-0.114
-0.116
-0.115
-0.114
-0.114
-0.112
-0.109
-0.108
-0.104
-0.100
-0.098
-0.097
-0.098
-0.100
500.348
35.420
2.965
-0.268
-0.610
-0.611
-0.573
-0.525
-0.470
-0.417
-0.370
-0.328
-0.299
-0.276
-0.260
-0.243
-0.225
-0.203
-0.183
-0.164
-0.148
-0.133
-0.116
-0.107
-0.106
-0.100
-0.101
-0.101
-0.102
-0.100
-0.106
-0.105
-0.103
-0.100
-0.098
-0.093
-0.090
-0.088
-0.088
-0.090
-0.091
177.149
18.696
1.593
-0.361
-0.573
-0.557
-0.512
-0.465
-0.419
-0.375
-0.336
-0.306
-0.279
-0.252
-0.231
-0.208
-0.188
-0.164
-0.144
-0.126
-0.112
-0.099
-0.091
-0.085
-0.083
-0.086
-0.086
-0.091
-0.093
-0.091
-0.094
-0.093
-0.094
-0.090
-0.088
-0.083
-0.082
-0.083
-0.081
-0.084
-0.084
919.235
168.830
43.279
59.091
238.460
1177.176
4294.191
8523.545
33054.621
96164.500
10299.778
424.172
26.446
2.137
0.676
2.632
6.764
11.318
11.896
11.691
29.197
224.934
2960.044
57320.355
100012.570
100043.563
100106.805
100188.328
5887.010
527.061
102.615
106.766
833.374
12500.421
100425.172
104474.172
151850.266
200088.734
118124.609
88410.047
8493.556
465.302
99.000
35.216
54.322
167.382
569.575
1592.979
2425.960
2222.723
1801.443
588.803
86.854
11.129
1.417
0.651
2.704
6.836
10.689
11.789
9.862
17.801
100.287
819.246
7352.060
57322.270
100014.219
78117.695
12491.036
1416.723
199.666
48.169
56.280
342.456
3000.141
28983.621
102740.375
123720.938
134843.891
103821.656
38931.152
4319.182
166.178
59.620
57.793
128.048
298.413
584.441
953.416
1184.447
950.119
482.727
163.708
43.457
9.443
1.672
0.500
1.686
4.136
6.975
7.349
6.726
10.094
35.417
167.898
766.506
2737.940
4826.028
3483.720
1107.868
253.982
58.965
19.587
22.858
92.988
487.843
2287.184
6459.091
10136.248
16147.023
15494.275
5823.779
1228.915
110.463
137.463
248.835
686.464
1938.272
3337.372
4497.900
7674.214
7103.916
2849.522
608.116
113.793
21.397
3.606
0.475
0.594
1.710
2.957
3.725
6.432
19.118
50.006
80.009
124.673
241.636
321.798
263.280
126.485
47.747
16.716
7.440
7.669
23.077
81.346
248.041
542.587
981.297
1493.479
1451.621
736.461
234.962
503.818
1042.431
1687.548
4413.884
20264.787
38242.664
46892.449
103739.078
100695.242
28824.545
3505.697
362.551
49.653
7.318
0.784
-0.027
0.241
0.964
3.373
20.294
137.691
618.514
709.244
281.619
108.227
73.474
55.195
36.955
20.355
9.923
4.448
2.816
5.308
14.552
35.366
71.033
120.394
163.292
156.647
98.216
40.613
4889.574
15111.509
19652.961
25953.217
101988.867
111675.313
200177.688
116479.281
101558.477
100188.016
11412.518
824.740
83.374
11.175
1.174
-0.255
-0.309
0.415
5.815
68.837
916.394
8995.436
11688.608
1755.766
306.068
160.807
137.708
116.751
71.732
32.130
11.167
3.451
1.793
3.108
6.464
11.674
17.808
22.599
21.692
14.039
7.206
51948.426
100295.711
102566.680
113019.750
107720.734
115572.492
200136.469
131663.609
102197.406
100213.672
16365.180
1022.285
93.617
11.735
1.322
-0.322
-0.465
0.375
7.762
106.397
1945.194
25820.934
39511.828
4336.833
727.352
640.445
933.114
971.438
571.293
194.613
51.302
11.373
3.008
1.809
2.355
3.200
3.814
4.026
3.348
2.174
1.039
100261.133
100301.531
101643.469
117992.555
122165.242
108036.266
186862.750
116371.531
101489.633
96555.422
6770.566
619.684
69.149
8.845
0.971
-0.380
-0.501
0.204
5.797
62.402
767.131
5586.814
7375.353
1995.343
1313.218
3615.418
12153.958
19420.227
8937.653
1627.152
246.631
39.375
7.950
3.683
3.662
3.759
3.313
2.667
1.849
1.067
0.415
100303.617
100221.742
100589.859
103813.453
39691.172
34237.465
25199.811
31916.299
29195.311
8813.749
1485.842
211.852
30.593
4.744
0.359
-0.446
-0.525
-0.093
2.619
20.056
117.904
464.528
693.327
852.672
3092.470
31400.865
105585.023
103147.977
101003.422
16831.037
1111.090
116.995
19.030
7.666
7.045
7.208
7.029
6.549
5.623
3.892
2.033
47031.500
100126.398
100164.938
78644.492
8276.230
3002.438
2367.316
2226.811
1836.470
843.434
243.850
55.069
11.163
1.795
-0.111
-0.519
-0.550
-0.316
0.769
5.437
23.235
71.653
180.694
663.858
6439.833
104925.766
107221.508
104090.977
101856.727
101215.719
3869.229
370.037
46.148
13.958
11.309
12.380
14.264
16.802
16.487
12.444
6.670
4516.668
13668.958
16379.892
5782.913
1354.436
433.578
276.622
231.128
178.019
100.091
39.906
12.019
2.864
0.265
-0.402
-0.548
-0.546
-0.426
-0.006
1.590
6.824
22.569
82.855
483.512
6214.399
102378.203
103328.836
102607.844
123046.016
200181.953
63913.770
2166.260
128.497
24.167
15.475
17.829
26.562
39.051
41.479
32.202
16.483
460.476
896.196
958.030
551.094
197.235
75.643
43.241
32.618
23.717
14.917
6.818
2.309
0.378
-0.321
-0.516
-0.550
-0.521
-0.466
-0.303
0.263
2.156
8.890
38.925
229.617
2345.921
41856.980
100870.938
102475.273
200247.797
124872.984
101822.961
6650.364
273.249
41.496
19.221
22.478
41.068
67.112
78.149
57.544
29.278
61.198
92.548
96.644
64.555
31.625
14.406
7.986
5.381
3.660
2.048
0.813
0.025
-0.355
-0.506
-0.541
-0.534
-0.506
-0.477
-0.424
-0.223
0.526
3.279
14.974
77.614
506.754
3614.566
20360.197
38276.363
61894.402
102931.789
101741.953
3784.980
334.264
58.703
21.551
23.546
46.441
78.959
93.404
68.993
33.559
10.486
13.659
13.712
9.994
5.701
2.894
1.525
0.793
0.341
-0.033
-0.294
-0.462
-0.537
-0.546
-0.535
-0.520
-0.496
-0.474
-0.453
-0.386
-0.117
0.889
4.724
20.532
89.448
336.358
919.291
1469.299
2408.381
5983.301
3623.926
1005.375
234.957
59.347
21.115
18.998
34.543
58.684
69.622
52.258
28.282
3.691
4.018
3.437
2.355
1.401
0.714
0.352
0.109
-0.113
-0.312
-0.461
-0.547
-0.571
-0.549
-0.519
-0.504
-0.491
-0.469
-0.453
-0.434
-0.366
-0.038
1.200
5.390
17.578
46.421
87.751
117.667
161.842
255.662
309.956
246.624
119.014
45.394
17.377
11.787
19.182
30.320
36.461
29.277
18.754
4.021
3.622
2.610
1.589
0.878
0.549
0.402
0.246
0.013
-0.231
-0.428
-0.533
-0.563
-0.548
-0.517
-0.498
-0.487
-0.471
-0.456
-0.449
-0.433
-0.234
0.710
4.686
21.493
69.820
110.345
83.625
49.812
51.501
70.747
78.919
55.106
25.563
9.927
5.972
8.351
13.965
18.822
21.782
22.092
6.798
5.665
3.946
2.376
1.439
1.057
0.884
0.674
0.334
-0.035
-0.346
-0.503
-0.552
-0.547
-0.505
-0.468
-0.436
-0.412
-0.416
-0.432
-0.401
-0.058
2.285
19.415
186.476
1422.917
3105.691
1225.686
217.540
59.737
33.525
29.113
20.519
10.971
4.461
2.749
5.002
11.452
25.814
50.626
73.568
12.208
9.769
6.646
4.280
2.935
2.274
1.865
1.423
0.850
0.213
-0.206
-0.444
-0.532
-0.519
-0.411
-0.258
-0.111
-0.068
-0.165
-0.277
-0.270
0.399
6.122
71.064
1586.519
52508.867
100521.125
39815.785
1532.576
191.297
45.974
16.448
7.857
3.541
1.430
1.752
6.144
23.171
74.938
186.787
313.771
20.387
14.972
11.064
7.752
5.662
4.184
3.214
2.299
1.479
0.637
0.056
-0.291
-0.438
-0.357
0.063
0.898
1.786
1.845
1.067
0.348
0.053
0.924
9.554
123.470
3932.534
100652.797
101953.070
102727.555
4235.512
491.122
98.126
23.288
6.338
1.728
0.606
2.108
10.231
48.708
185.256
575.326
1095.921
30.710
22.076
16.152
12.276
9.344
6.535
4.651
3.425
2.614
1.788
0.997
0.332
-0.030
0.211
2.028
6.826
13.449
12.350
6.428
2.393
0.836
1.357
9.605
92.534
1731.267
61645.926
103861.164
50750.973
3993.516
842.808
198.262
50.848
12.985
2.972
0.847
2.670
14.737
73.124
311.334
1094.968
2161.156
47.391
33.065
22.659
16.657
12.570
8.588
6.495
6.322
7.243
7.387
5.836
3.425
1.574
1.776
7.940
32.802
74.441
64.945
26.087
7.921
2.520
1.764
7.256
46.353
341.720
2348.878
6100.655
5704.689
3172.532
1388.453
499.230
141.953
34.426
7.202
1.703
2.853
14.006
68.946
311.385
1017.591
1999.979
69.729
49.793
29.850
19.393
13.185
10.302
11.660
20.877
33.768
41.554
32.872
18.789
7.822
5.153
18.449
87.874
233.436
198.436
65.499
16.632
5.360
2.751
5.276
24.349
121.835
527.812
1716.275
4409.913
7211.559
5631.929
2043.501
462.280
87.389
16.932
3.238
2.269
9.661
43.276
163.007
500.447
880.064
94.392
67.507
39.360
20.858
13.035
14.251
33.842
95.101
198.881
274.723
199.093
94.783
32.083
11.660
20.678
97.525
259.330
222.396
73.430
23.522
10.653
5.908
5.621
17.846
85.739
504.331
3365.276
22270.582
82491.586
72249.094
14959.115
1771.585
226.122
32.589
5.411
1.741
4.883
18.670
61.529
153.024
239.452
132.703
105.405
59.013
26.785
15.597
27.828
114.624
439.424
1275.674
1861.829
1280.593
445.891
118.228
27.877
15.816
40.723
90.832
89.953
61.374
48.396
35.008
19.880
11.357
18.317
99.825
881.323
13677.626
105450.383
111105.039
108207.422
102377.922
8214.504
528.663
55.137
7.656
1.352
1.872
6.334
16.763
36.505
51.495
280.911
215.659
113.793
44.422
22.538
56.322
296.304
1603.013
6230.661
10478.214
6282.688
1659.858
328.215
66.707
17.423
16.636
37.069
102.466
317.954
472.102
272.601
100.627
37.476
24.628
109.424
1329.812
34127.559
102200.688
103926.984
103095.031
101213.594
18576.799
814.494
71.116
8.592
1.170
0.431
1.510
4.066
7.762
10.163
575.389
415.545
196.214
67.091
29.725
80.563
515.448
3268.451
15134.818
29266.201
15790.896
3868.828
773.626
151.856
33.370
17.222
73.787
888.645
11787.913
26272.105
4942.102
615.810
141.853
41.963
89.960
999.795
22470.506
100573.156
102262.516
115544.492
113401.234
14015.797
714.752
62.184
7.794
0.946
-0.070
0.053
0.590
1.239
1.719
879.193
537.017
225.523
74.485
31.288
81.590
485.338
3025.642
14161.163
31062.707
26064.363
11476.034
2774.617
478.482
79.837
29.710
210.836
8078.578
100889.695
102720.016
103218.016
2764.714
407.958
77.426
53.019
353.632
4213.699
57367.672
125820.195
200106.578
141323.594
28668.252
645.900
48.179
6.126
0.748
-0.215
-0.349
-0.286
-0.176
-0.076
1122.118
420.723
166.804
54.938
24.557
61.665
351.349
2273.886
16215.003
106205.484
103780.250
101110.133
19889.645
1765.416
199.011
45.645
242.763
10463.570
101796.203
106482.938
108526.914
5036.097
751.276
113.430
32.468
95.011
589.987
3556.226
60090.723
107109.219
102305.242
45645.594
607.080
33.636
4.228
0.528
-0.230
-0.419
-0.459
-0.460
-0.454
1236.201
301.009
96.758
31.307
16.002
45.649
297.963
3008.453
52512.012
100969.188
100758.391
100341.820
86858.234
4492.141
377.323
57.427
122.257
1809.060
31050.725
86773.453
15424.866
3130.452
641.294
107.620
21.898
22.615
81.790
414.182
5836.268
100366.477
100185.883
5505.073
205.079
16.594
2.421
0.326
-0.223
-0.383
-0.447
-0.474
-0.484
1705.745
355.227
75.876
20.023
10.633
34.508
259.996
3019.601
57452.066
100221.023
100296.672
100345.906
100275.344
4961.184
404.499
61.751
48.123
239.944
1099.621
2430.789
2122.402
1054.790
301.523
66.282
13.248
6.020
14.313
56.696
307.305
1144.369
1133.006
258.941
36.284
5.664
1.182
0.091
-0.228
-0.345
-0.398
-0.417
-0.435
7569.743
871.944
120.044
20.137
7.274
22.300
150.154
1388.498
16401.578
100206.531
100554.578
100890.875
26837.518
2518.314
316.893
57.033
23.012
51.987
155.117
312.339
365.413
261.582
114.387
32.987
7.071
1.908
2.490
7.249
20.880
44.159
40.343
18.334
5.675
1.660
0.390
-0.071
-0.253
-0.322
-0.349
-0.367
-0.381
28747.281
2017.338
189.810
24.826
5.498
11.000
61.320
396.148
2593.795
11656.449
24591.635
16500.457
4574.620
1111.263
236.270
49.612
13.608
13.333
28.517
53.207
66.772
62.863
36.487
12.181
2.947
0.527
0.257
0.794
1.977
3.184
3.272
2.182
1.042
0.374
0.014
-0.169
-0.252
-0.289
-0.301
-0.310
-0.325
34840.359
2166.399
198.335
24.723
4.126
4.540
20.216
90.289
368.927
1118.902
2077.241
2286.582
1475.389
572.395
158.554
36.498
9.106
4.186
5.687
9.294
12.300
12.615
7.964
3.198
0.760
-0.040
-0.181
-0.106
0.062
0.230
0.291
0.241
0.106
-0.040
-0.144
-0.207
-0.240
-0.250
-0.250
-0.259
-0.273
11395.023
1098.286
127.099
17.319
2.584
1.448
6.128
23.727
77.171
206.273
451.337
634.701
518.139
243.894
79.234
20.467
5.155
1.471
1.007
1.433
1.890
1.936
1.283
0.467
-0.028
-0.213
-0.253
-0.231
-0.193
-0.150
-0.124
-0.116
-0.132
-0.159
-0.182
-0.205
-0.210
-0.209
-0.208
-0.215
-0.224
1870.803
337.195
55.063
8.879
1.081
0.173
1.601
6.658
20.912
54.924
113.658
155.948
134.358
72.539
28.813
8.726
2.325
0.418
0.006
-0.011
0.058
0.066
-0.020
-0.142
-0.220
-0.241
-0.236
-0.227
-0.218
-0.199
-0.187
-0.181
-0.178
-0.178
-0.187
-0.184
-0.177
-0.174
-0.177
-0.176
-0.182
301.007
79.622
17.683
3.305
0.133
-0.384
0.040
1.570
5.447
13.599
25.107
34.205
30.131
19.137
8.459
2.866
0.706
-0.037
-0.228
-0.256
-0.236
-0.222
-0.224
-0.225
-0.223
-0.219
-0.210
-0.206
-0.194
-0.189
-0.182
-0.176
-0.170
-0.165
-0.162
-0.160
-0.154
-0.151
-0.146
-0.147
-0.152
112.708
27.798
6.297
0.954
-0.368
-0.603
-0.471
0.022
1.090
3.018
5.222
6.786
6.378
4.120
1.994
0.632
0.023
-0.209
-0.268
-0.265
-0.249
-0.234
-0.213
-0.197
-0.187
-0.183
-0.183
-0.178
-0.167
-0.162
-0.161
-0.155
-0.147
-0.144
-0.138
-0.139
-0.134
-0.130
-0.126
-0.122
-0.123
426.719
42.514
4.873
0.262
-0.543
-0.655
-0.597
-0.441
-0.154
0.288
0.812
1.112
1.063
0.667
0.264
-0.041
-0.198
-0.252
-0.254
-0.233
-0.215
-0.200
-0.181
-0.167
-0.159
-0.152
-0.150
-0.146
-0.141
-0.142
-0.139
-0.134
-0.131
-0.130
-0.125
-0.123
-0.118
-0.111
-0.107
-0.101
-0.103
3077.639
109.331
7.021
0.199
-0.568
-0.631
-0.592
-0.527
-0.419
-0.290
-0.154
-0.057
-0.042
-0.095
-0.165
-0.215
-0.240
-0.242
-0.222
-0.200
-0.186
-0.165
-0.149
-0.138
-0.130
-0.125
-0.122
-0.122
-0.121
-0.121
-0.121
-0.119
-0.116
-0.112
-0.112
-0.106
-0.100
-0.097
-0.091
-0.089
-0.090
4871.789
136.547
7.837
0.155
-0.546
-0.586
-0.548
-0.502
-0.447
-0.380
-0.322
-0.280
-0.254
-0.242
-0.240
-0.235
-0.220
-0.200
-0.180
-0.161
-0.146
-0.130
-0.116
-0.109
-0.104
-0.104
-0.101
-0.104
-0.105
-0.104
-0.103
-0.103
-0.102
-0.100
-0.096
-0.091
-0.088
-0.084
-0.078
-0.077
-0.078
1131.439
57.963
4.198
-0.088
-0.526
-0.536
-0.494
-0.450
-0.401
-0.359
-0.320
-0.285
-0.258
-0.237
-0.216
-0.198
-0.176
-0.157
-0.142
-0.125
-0.113
-0.097
-0.089
-0.084
-0.086
-0.085
-0.085
-0.091
-0.092
-0.093
-0.093
-0.091
-0.088
-0.089
-0.085
-0.080
-0.077
-0.072
-0.069
-0.070
-0.073
6284.463
629.710
81.500
28.858
51.413
137.741
315.115
568.092
1485.549
2239.560
687.366
83.476
8.713
0.467
-0.404
-0.142
0.400
0.952
1.333
3.191
16.733
126.238
1177.977
12444.493
100002.852
100008.414
100017.430
23736.191
2027.461
231.129
50.466
115.152
1278.872
23743.861
100154.148
100767.367
103362.906
109685.828
46316.254
6271.339
1227.486
2233.110
307.130
59.733
43.392
77.295
144.283
228.793
273.377
300.737
267.208
111.580
25.728
4.319
0.273
-0.286
0.017
0.575
1.005
1.327
2.469
10.404
58.558
381.512
2527.460
12446.091
26074.266
16341.510
3777.280
584.357
96.250
26.233
59.526
471.453
4838.424
57407.773
100451.547
102021.383
83348.539
12421.119
3131.584
725.720
490.368
124.472
88.080
188.687
418.746
597.103
560.913
434.845
300.800
162.280
65.161
19.614
4.664
0.610
-0.164
0.012
0.403
0.733
1.077
2.501
8.247
28.520
105.343
392.057
1103.224
1857.356
1371.870
503.971
130.361
30.815
11.049
21.812
121.071
670.072
3516.238
9711.843
11033.557
5458.974
2297.497
912.556
273.398
189.530
214.923
418.857
1500.976
4984.773
8372.656
5274.372
2716.893
1604.667
742.725
217.748
50.705
10.528
1.805
0.034
-0.102
0.081
0.421
1.650
8.481
41.346
124.876
169.487
160.809
174.895
191.264
149.256
77.074
30.657
10.264
4.367
6.885
26.639
96.526
305.732
586.895
708.983
566.445
384.941
192.919
74.281
853.828
1909.065
3398.078
14631.508
100555.672
101119.031
104165.086
23144.670
11724.494
3948.214
793.857
132.687
22.839
3.764
0.279
-0.237
-0.179
0.466
5.215
48.498
565.285
3482.635
4540.232
1212.936
400.796
177.620
89.124
51.461
25.852
11.023
4.169
2.540
5.480
16.019
36.644
63.811
81.516
79.166
62.121
36.649
17.112
10729.217
42895.707
56682.035
115003.016
102718.781
102465.117
114081.789
148502.063
56019.555
13973.033
2045.820
262.600
37.325
5.818
0.524
-0.336
-0.294
0.928
12.738
219.610
7038.203
100418.797
101414.516
19625.535
2146.145
742.621
404.633
245.639
122.976
45.292
13.791
4.078
2.154
3.426
6.456
10.143
12.621
12.941
10.558
6.987
3.623
101227.172
100972.133
108163.563
200103.984
116729.055
103633.086
118277.117
170593.094
84928.141
18348.457
2575.257
298.473
41.646
6.119
0.547
-0.379
-0.338
1.247
18.927
387.567
22571.428
101114.070
104980.125
70999.750
7299.544
3154.399
2889.883
1929.682
835.201
234.726
55.883
13.214
4.248
3.432
4.421
5.037
4.851
4.095
2.969
1.760
0.992
103244.406
101514.734
105104.055
200100.656
163724.031
103690.438
107631.086
112889.297
30202.965
8338.734
1404.146
202.448
31.244
4.863
0.330
-0.434
-0.376
1.032
13.911
198.885
5032.336
101417.180
107163.094
24261.168
12003.552
15460.743
28528.105
19584.047
6556.289
1322.314
217.520
39.374
11.441
9.126
11.391
11.906
10.466
8.150
6.234
4.131
2.236
104108.883
101619.367
101585.844
112526.828
159984.281
102742.813
88513.828
15192.398
4878.390
1730.094
427.362
80.813
15.968
2.542
0.003
-0.481
-0.424
0.469
6.474
54.684
460.409
2685.869
5478.822
7516.323
14291.894
74733.523
188531.719
163541.609
79483.445
7529.627
749.439
97.514
26.431
22.262
28.222
30.457
28.645
27.554
24.605
17.945
9.522
102169.102
100862.406
100451.227
101229.164
20458.590
7937.444
4455.662
1664.415
696.376
297.738
95.465
25.707
5.929
0.910
-0.283
-0.515
-0.478
-0.001
2.473
14.967
74.855
301.904
875.641
2506.390
15511.642
147749.188
200119.313
196475.234
111584.055
31810.951
1929.532
211.660
52.710
41.586
53.243
62.220
72.251
95.465
97.346
69.706
34.183
10113.367
38692.160
42524.723
13773.495
2483.425
717.958
394.153
203.812
103.813
51.350
20.996
6.596
1.501
-0.023
-0.451
-0.532
-0.500
-0.287
0.616
4.469
19.436
67.287
221.616
1050.982
8077.007
92134.719
163547.625
128883.891
106990.781
41147.973
4808.202
522.965
100.930
63.748
70.746
100.136
167.657
287.184
337.464
240.128
99.028
828.573
1660.617
1748.569
906.244
310.378
106.063
52.077
31.057
17.636
9.444
3.950
1.217
0.027
-0.409
-0.523
-0.533
-0.498
-0.413
-0.086
1.108
5.197
18.933
74.779
375.451
2400.325
19138.064
106788.609
104443.023
107366.617
49711.594
14030.370
1012.153
154.978
78.463
75.387
125.970
318.201
673.192
822.802
537.103
197.727
100.540
141.619
142.470
92.689
43.907
18.152
9.123
5.047
2.745
1.328
0.345
-0.188
-0.433
-0.528
-0.543
-0.527
-0.494
-0.458
-0.356
0.018
1.336
5.891
23.601
102.525
473.142
2262.780
9201.485
14332.725
9386.219
12964.623
5165.972
630.928
157.884
79.320
64.533
125.062
370.897
887.693
1098.380
711.869
257.808
14.576
17.898
17.311
12.200
6.624
2.953
1.250
0.416
-0.015
-0.304
-0.451
-0.538
-0.561
-0.553
-0.532
-0.512
-0.487
-0.472
-0.438
-0.324
0.085
1.573
6.648
24.721
88.156
274.096
606.976
874.784
808.965
969.021
595.257
225.696
111.974
58.762
45.515
87.108
247.190
580.235
714.869
471.923
179.292
2.739
2.704
2.387
1.479
0.646
0.025
-0.316
-0.483
-0.565
-0.604
-0.616
-0.619
-0.587
-0.553
-0.525
-0.508
-0.489
-0.471
-0.456
-0.432
-0.314
0.157
1.727
6.515
19.214
43.742
75.456
95.306
96.183
101.348
96.606
81.581
57.461
33.602
24.631
43.457
110.357
216.431
263.815
183.853
89.852
1.729
0.788
0.282
-0.076
-0.351
-0.516
-0.579
-0.600
-0.624
-0.635
-0.637
-0.624
-0.591
-0.555
-0.521
-0.497
-0.470
-0.452
-0.443
-0.449
-0.408
-0.122
1.204
6.800
29.098
91.859
158.268
126.116
72.601
42.448
33.597
30.336
23.018
14.480
10.948
16.483
36.820
65.654
77.854
64.917
45.195
3.844
1.579
0.552
-0.033
-0.325
-0.468
-0.529
-0.532
-0.563
-0.602
-0.619
-0.619
-0.589
-0.539
-0.473
-0.393
-0.312
-0.270
-0.301
-0.351
-0.327
0.204
3.640
28.906
236.516
1893.242
4731.677
1938.596
521.678
141.468
42.562
16.601
9.194
5.435
3.999
6.065
12.439
22.345
31.308
36.402
39.059
9.647
4.673
2.184
0.833
0.160
-0.186
-0.324
-0.376
-0.445
-0.507
-0.551
-0.578
-0.555
-0.445
-0.178
0.282
0.713
0.858
0.537
0.171
0.020
1.030
9.833
98.705
2119.466
83016.609
104539.781
67086.953
4595.168
815.702
132.511
25.923
6.509
2.223
1.231
2.202
5.675
12.900
25.130
42.326
60.795
26.607
13.701
6.873
3.101
1.154
0.375
0.076
-0.003
-0.025
-0.092
-0.215
-0.328
-0.341
0.010
1.374
4.704
8.726
8.607
5.372
2.493
1.035
2.229
16.415
195.692
6095.076
105927.039
137183.313
170766.109
28519.973
3364.613
380.442
58.101
11.770
2.422
0.520
1.060
4.170
12.950
35.231
75.462
115.257
76.904
42.655
20.736
8.434
3.182
1.352
1.010
1.311
1.773
1.977
1.568
0.906
0.518
1.729
9.840
40.390
92.252
82.061
35.337
11.786
4.215
3.464
19.148
185.255
3031.828
109023.836
200157.719
170764.688
72756.734
7075.360
824.167
140.708
28.365
5.649
0.951
0.854
4.096
14.851
47.130
107.676
167.031
217.395
124.333
56.345
19.495
6.728
3.281
4.077
7.550
12.474
14.561
12.319
7.265
3.962
6.924
47.193
375.623
1263.499
1039.324
223.680
44.495
12.126
5.626
15.758
116.420
1050.868
10610.433
69093.508
105362.961
44770.438
9959.489
2323.045
450.567
77.745
14.368
2.398
0.946
3.511
14.020
43.294
99.573
154.321
493.710
295.569
122.848
38.228
11.929
8.290
17.197
44.455
89.395
114.024
89.507
44.551
17.794
16.998
139.581
1741.016
11604.823
7979.778
900.090
105.638
25.952
9.821
12.479
61.762
406.176
2541.021
13223.240
45864.469
93858.109
59543.953
12035.651
1515.976
204.052
30.655
5.006
1.090
2.426
9.345
27.104
61.144
93.512
771.996
484.415
193.660
58.531
19.946
23.278
80.203
294.748
767.672
1102.039
769.105
296.266
81.827
33.008
146.378
1953.310
13238.616
9100.175
1051.002
146.774
46.078
20.328
13.537
36.335
203.316
1402.078
12266.417
108219.031
125314.789
122510.508
40292.555
3505.173
376.926
50.038
7.734
1.224
1.192
4.218
12.310
25.592
36.363
1029.367
720.797
313.531
100.070
35.537
64.985
360.482
2169.529
8756.064
14933.608
8764.146
2179.682
367.422
70.190
72.933
439.109
1626.307
1393.036
403.097
178.432
109.142
61.169
29.354
32.416
158.015
1343.814
15047.232
188451.813
200119.531
200074.422
92094.484
6354.336
555.039
67.444
9.587
1.419
0.390
1.383
3.980
7.902
10.647
2640.883
2031.631
783.092
209.473
64.654
155.049
1279.367
12469.348
100060.375
100109.156
96533.305
12554.182
1326.033
167.428
43.787
73.617
174.982
279.986
529.633
806.101
659.307
320.037
108.994
45.176
127.336
1145.757
16875.629
119697.688
157404.734
138558.219
108152.383
8920.992
608.979
68.362
10.425
1.567
0.051
0.123
0.792
1.801
2.605
7741.347
5810.276
1888.509
396.013
96.524
242.008
2551.055
34919.871
100352.055
100970.383
101495.430
35929.125
2778.109
340.268
60.108
36.883
123.872
983.977
9394.447
21768.965
8525.688
2747.088
554.885
111.410
94.791
691.142
10018.899
102400.773
104999.094
106514.156
104309.531
6698.604
498.992
58.257
9.852
1.697
0.007
-0.299
-0.195
0.000
0.232
11038.938
7563.832
2198.090
447.648
102.881
222.409
2235.007
29164.273
103221.211
117931.141
138430.438
50283.859
6610.517
865.649
125.892
48.983
269.674
5816.451
108600.492
151145.750
139676.266
21217.875
2546.141
286.848
69.404
260.047
2227.793
20636.225
104100.078
170508.328
97044.859
5888.654
362.902
45.421
9.168
1.967
0.094
-0.373
-0.460
-0.451
-0.396
8922.073
3899.145
1232.929
284.512
72.253
146.061
1080.486
9517.448
81677.695
196424.484
146886.828
107407.406
58245.551
3610.589
324.090
73.419
351.838
8922.661
127315.508
200064.578
195402.281
80281.039
5992.732
464.997
65.569
75.039
369.918
1809.797
11747.604
103558.516
101354.414
7274.520
302.269
35.908
8.462
2.093
0.206
-0.325
-0.480
-0.524
-0.517
7509.427
1457.609
456.005
118.927
40.328
83.217
582.848
6799.424
103796.828
106289.875
103996.008
101453.492
100537.492
10609.644
640.581
96.070
231.614
2771.967
39752.586
145271.516
106323.977
57512.156
4782.299
470.853
55.251
22.673
61.682
245.521
1802.120
13396.273
11689.905
1452.254
129.008
23.708
6.911
1.887
0.219
-0.278
-0.435
-0.479
-0.494
6125.404
930.700
190.364
48.978
19.779
53.899
430.261
6368.633
100444.406
100909.047
101725.656
102681.828
102208.891
12212.850
831.861
112.002
106.408
699.966
4988.823
20926.658
28252.863
11527.231
2521.126
336.485
42.838
9.017
11.889
37.485
150.431
435.703
434.244
146.926
36.934
12.571
4.511
1.260
0.119
-0.268
-0.390
-0.423
-0.439
26923.563
2155.084
222.798
35.366
11.497
31.325
239.318
2790.932
47095.496
101324.906
106243.875
114935.305
98112.750
7649.074
951.633
143.573
51.458
150.867
633.841
1777.220
2932.869
3425.185
1507.905
222.960
27.870
4.179
2.557
6.185
15.667
29.505
31.753
21.139
11.214
5.467
2.220
0.606
-0.032
-0.271
-0.349
-0.372
-0.387
100175.836
5283.832
367.458
39.914
8.199
15.461
92.020
668.295
5159.300
33938.688
84001.852
76824.148
36044.453
7630.243
1137.834
163.335
32.779
32.650
88.962
198.171
405.876
651.272
372.537
77.076
11.955
1.672
0.448
0.985
2.374
4.178
5.157
4.806
3.399
1.923
0.800
0.137
-0.153
-0.264
-0.301
-0.315
-0.330
100052.508
6213.284
384.368
39.423
6.250
6.718
31.676
162.444
792.043
3442.707
12943.186
27924.869
20269.996
5392.995
851.897
133.764
22.747
8.891
13.566
27.313
51.888
69.402
46.168
14.544
3.066
0.355
-0.104
-0.007
0.307
0.730
1.040
1.143
0.905
0.479
0.129
-0.093
-0.205
-0.245
-0.258
-0.266
-0.275
46898.059
2746.104
241.702
27.704
4.107
2.569
10.722
46.450
204.541
896.901
3145.032
6342.598
5312.887
1741.821
363.554
71.109
12.830
3.217
2.435
3.878
6.138
7.318
5.369
2.167
0.436
-0.136
-0.249
-0.215
-0.124
-0.003
0.099
0.135
0.085
-0.016
-0.116
-0.180
-0.208
-0.216
-0.217
-0.220
-0.226
5315.782
676.985
90.685
13.778
2.074
0.735
3.348
14.488
57.447
200.387
555.623
962.686
829.122
360.555
106.905
26.360
5.792
1.181
0.302
0.338
0.575
0.629
0.400
0.058
-0.164
-0.250
-0.261
-0.243
-0.215
-0.179
-0.149
-0.134
-0.136
-0.157
-0.178
-0.188
-0.189
-0.185
-0.185
-0.186
-0.185
632.540
145.123
29.569
5.690
0.716
-0.082
0.710
4.072
14.541
40.532
90.273
128.904
120.507
65.722
26.153
7.828
1.977
0.239
-0.156
-0.212
-0.190
-0.173
-0.184
-0.218
-0.235
-0.238
-0.235
-0.230
-0.218
-0.204
-0.193
-0.183
-0.178
-0.178
-0.176
-0.171
-0.167
-0.160
-0.158
-0.156
-0.151
219.289
49.055
10.925
2.208
0.047
-0.421
-0.224
0.728
3.098
7.915
15.124
19.830
18.692
12.037
5.640
1.860
0.389
-0.112
-0.247
-0.266
-0.257
-0.238
-0.224
-0.212
-0.209
-0.205
-0.202
-0.196
-0.193
-0.186
-0.180
-0.173
-0.167
-0.162
-0.155
-0.153
-0.146
-0.141
-0.135
-0.128
-0.123
761.910
64.337
8.165
1.077
-0.252
-0.534
-0.494
-0.243
0.316
1.268
2.413
3.235
2.912
1.972
0.955
0.250
-0.096
-0.222
-0.251
-0.239
-0.222
-0.204
-0.188
-0.179
-0.174
-0.174
-0.169
-0.166
-0.165
-0.160
-0.158
-0.153
-0.145
-0.143
-0.142
-0.134
-0.130
-0.121
-0.114
-0.105
-0.102
5620.461
162.648
10.306
0.762
-0.373
-0.555
-0.536
-0.462
-0.310
-0.100
0.132
0.284
0.284
0.153
-0.018
-0.145
-0.213
-0.233
-0.223
-0.201
-0.187
-0.170
-0.158
-0.148
-0.143
-0.138
-0.137
-0.138
-0.140
-0.142
-0.139
-0.134
-0.129
-0.125
-0.125
-0.115
-0.109
-0.102
-0.095
-0.089
-0.084
10261.275
201.554
10.187
0.529
-0.435
-0.536
-0.516
-0.473
-0.408
-0.337
-0.264
-0.210
-0.184
-0.188
-0.201
-0.210
-0.209
-0.196
-0.176
-0.160
-0.149
-0.134
-0.126
-0.119
-0.114
-0.113
-0.114
-0.116
-0.121
-0.122
-0.117
-0.112
-0.114
-0.108
-0.107
-0.101
-0.090
-0.085
-0.080
-0.075
-0.073
1963.294
83.801
5.777
0.114
-0.465
-0.508
-0.472
-0.429
-0.385
-0.341
-0.299
-0.262
-0.236
-0.217
-0.204
-0.183
-0.167
-0.154
-0.138
-0.124
-0.111
-0.104
-0.096
-0.094
-0.093
-0.092
-0.096
-0.100
-0.103
-0.102
-0.103
-0.101
-0.098
-0.096
-0.091
-0.086
-0.078
-0.074
-0.069
-0.065
-0.064
34879.953
1863.353
159.366
28.484
23.636
36.431
54.273
69.411
90.798
95.576
46.150
11.463
1.633
-0.104
-0.048
0.405
0.778
0.801
0.709
1.600
7.814
45.489
272.235
1714.887
7350.747
14909.760
9539.336
2529.965
440.195
74.050
25.701
88.288
890.281
13652.784
100119.758
100334.242
100631.008
100891.133
20431.686
1582.626
267.059
8057.145
723.602
100.590
50.640
79.990
119.012
136.246
111.825
75.477
46.417
21.241
6.456
1.247
0.191
0.549
1.385
1.763
1.595
1.089
1.468
5.407
24.589
121.169
502.420
1591.780
2735.211
2001.006
711.222
164.368
36.644
14.324
45.468
335.699
3216.249
31628.311
100096.375
100235.703
38824.379
4519.199
690.934
156.672
1135.489
223.524
112.504
236.232
550.284
850.406
800.292
491.293
221.811
87.321
29.820
9.092
2.213
0.606
1.013
2.010
2.576
2.163
1.627
2.642
8.273
23.288
56.185
135.295
290.848
417.709
316.356
145.949
47.150
13.925
6.209
17.367
93.814
503.483
2348.182
6235.763
6290.283
2693.197
782.694
220.971
68.832
275.449
245.895
464.079
1797.282
6220.805
10870.661
7677.605
2870.072
923.710
272.861
80.021
21.479
4.916
1.212
1.089
1.880
2.396
2.181
2.933
11.273
50.863
154.790
256.672
251.102
197.029
129.945
77.637
40.331
17.433
6.410
2.890
5.402
20.813
78.761
228.613
420.643
465.008
285.039
136.466
57.918
24.664
913.784
1770.275
3267.483
18979.354
101394.570
103674.609
106150.508
20635.113
3241.386
786.738
200.899
44.178
9.545
1.938
0.806
1.126
1.404
1.982
7.251
60.489
614.982
4165.388
6128.376
3023.263
1636.540
554.209
181.858
78.558
35.795
13.888
4.673
2.457
4.762
13.385
29.321
47.515
51.218
40.405
26.168
14.130
7.522
9659.959
32684.805
41251.766
111693.594
103193.859
104973.656
108339.523
106257.836
8579.756
1597.376
349.611
73.472
13.923
2.634
0.437
0.264
0.563
2.046
17.054
243.513
8171.147
102493.172
115046.039
56776.605
18927.971
4024.977
1145.697
577.021
221.207
68.160
18.473
5.466
3.181
4.843
7.760
10.150
10.193
8.320
5.784
3.369
2.188
113684.891
104326.461
110245.273
200290.094
113294.719
103600.281
104749.461
104908.344
12135.377
1797.770
385.594
80.185
15.106
2.605
0.166
-0.171
0.072
2.249
24.508
439.003
26453.832
109356.352
200055.484
170667.219
102544.578
21859.381
12698.210
7014.431
1842.492
343.777
70.731
16.963
9.100
11.487
15.916
16.474
13.183
8.446
5.102
2.877
1.757
178144.406
115308.109
107441.289
200283.063
147159.016
102819.852
101682.836
102066.641
6520.495
1107.049
260.998
56.540
11.381
1.954
-0.045
-0.393
-0.164
1.903
20.046
257.556
6395.982
113668.336
200157.922
112921.516
115350.711
122621.945
102487.969
101455.563
15772.560
1652.393
221.905
46.318
27.290
42.416
60.186
61.686
46.155
29.950
19.758
12.782
6.639
200033.031
119826.148
103488.297
116590.820
146959.594
102214.500
100545.633
15480.903
1862.970
403.164
107.625
27.520
6.225
0.960
-0.260
-0.483
-0.293
1.070
11.076
93.176
852.410
7358.761
53749.320
104666.570
157741.281
110188.336
108627.422
112582.789
84134.273
5064.212
543.180
107.732
73.971
125.552
194.717
202.599
152.426
118.273
101.049
68.055
32.875
138422.266
108065.992
101456.961
101636.750
17728.338
9671.182
4998.929
1496.106
362.540
109.833
35.420
10.510
2.499
0.160
-0.401
-0.505
-0.398
0.377
4.698
30.550
195.491
1122.243
5386.526
14262.973
106489.031
106384.664
133812.984
170947.719
127562.297
8563.577
888.432
222.550
175.322
271.548
439.607
476.671
449.680
548.712
596.944
385.505
153.489
12174.956
30417.650
32000.305
10634.671
2088.125
735.216
412.908
172.637
68.989
26.072
9.600
2.995
0.527
-0.290
-0.484
-0.511
-0.454
-0.110
1.511
9.042
44.478
179.349
654.291
3249.904
35913.547
106141.125
141424.813
179259.219
65472.074
7015.159
1088.870
514.710
414.024
419.068
622.199
757.306
1239.182
2832.648
3795.105
2166.740
617.604
1191.214
1625.265
1564.757
803.748
281.098
103.342
52.122
26.461
12.419
5.458
2.032
0.424
-0.248
-0.479
-0.527
-0.521
-0.481
-0.348
0.215
2.348
10.155
37.972
141.145
726.957
5191.446
26049.424
58207.289
42190.098
13409.705
3079.790
1277.749
1090.149
854.530
524.741
521.025
842.815
2935.274
10489.731
16357.897
7357.998
1718.495
141.866
159.849
136.752
86.118
41.013
17.690
8.605
4.364
2.066
0.714
-0.011
-0.367
-0.504
-0.543
-0.538
-0.510
-0.488
-0.444
-0.274
0.342
2.386
9.498
35.924
154.141
644.741
1938.481
3781.795
3687.654
1977.686
1124.283
1185.263
1559.474
1145.395
535.740
355.738
786.001
3863.233
16378.092
26090.777
11393.752
2345.737
20.069
20.993
17.398
11.684
6.157
2.788
1.086
0.233
-0.189
-0.422
-0.534
-0.579
-0.576
-0.555
-0.531
-0.506
-0.486
-0.469
-0.426
-0.257
0.320
2.338
8.929
30.876
95.736
226.657
369.401
397.881
341.135
399.845
739.539
1047.956
840.244
373.710
203.541
472.095
2199.796
8041.862
11412.559
5728.529
1396.312
4.243
3.131
2.245
1.335
0.488
-0.112
-0.443
-0.600
-0.661
-0.671
-0.653
-0.632
-0.595
-0.560
-0.524
-0.504
-0.481
-0.465
-0.459
-0.427
-0.265
0.313
2.203
7.443
19.766
41.610
63.760
76.404
88.478
146.916
291.602
390.004
319.177
158.291
94.472
190.179
686.099
1753.593
2395.990
1438.626
501.690
4.290
1.064
0.059
-0.355
-0.587
-0.705
-0.751
-0.751
-0.738
-0.711
-0.675
-0.635
-0.598
-0.556
-0.513
-0.468
-0.431
-0.409
-0.413
-0.427
-0.379
-0.022
1.522
7.695
29.184
85.107
155.362
167.484
122.920
82.627
89.236
104.734
85.881
51.233
34.300
59.696
158.385
344.028
446.633
351.166
217.417
10.245
2.741
0.550
-0.285
-0.623
-0.746
-0.779
-0.767
-0.739
-0.709
-0.676
-0.635
-0.588
-0.516
-0.395
-0.227
-0.052
0.020
-0.041
-0.163
-0.196
0.426
4.506
29.158
177.418
853.104
2227.427
2320.604
1098.940
335.021
84.389
35.436
22.991
14.322
11.381
19.985
47.868
98.145
142.134
154.764
158.718
26.076
9.805
3.719
1.029
-0.141
-0.570
-0.696
-0.697
-0.656
-0.620
-0.593
-0.574
-0.512
-0.304
0.235
1.288
2.447
2.900
2.289
1.189
0.561
1.634
12.399
100.483
1002.583
11113.994
46865.965
55907.848
18668.584
2535.795
308.724
48.263
11.491
4.579
3.579
7.110
18.266
39.005
64.436
86.007
122.795
83.853
39.720
17.366
6.013
1.500
-0.021
-0.367
-0.305
-0.138
-0.052
-0.082
-0.194
-0.120
0.689
3.835
12.602
25.071
25.733
16.649
8.284
3.639
3.794
22.518
227.194
3294.808
71595.656
200081.891
119708.398
100904.313
18448.439
1099.113
115.885
19.826
4.091
1.472
2.706
7.465
16.508
30.246
45.139
73.561
353.095
180.705
72.471
22.503
5.727
1.369
0.833
1.559
2.685
3.231
2.754
1.734
1.411
4.626
26.894
149.606
405.891
366.263
136.328
43.810
14.281
7.640
29.492
306.261
5038.609
107042.469
122756.438
106565.016
102231.539
47377.066
2413.033
294.044
48.756
9.039
1.690
0.984
2.938
7.352
15.296
26.461
42.993
1644.255
849.558
279.847
67.246
15.281
4.911
5.661
11.951
20.435
24.293
20.744
11.860
7.194
17.266
174.773
2466.769
19766.801
11874.063
1403.812
196.387
49.752
15.787
28.431
239.417
3339.342
71535.969
103649.625
116769.578
142512.703
56013.145
8076.633
1065.592
142.900
22.562
3.755
0.646
1.146
3.746
8.882
16.850
26.292
6959.475
3265.903
842.387
162.395
32.443
13.871
27.778
78.140
161.032
207.395
162.218
79.502
30.564
42.815
641.033
34169.574
100651.453
101305.000
9973.482
629.428
125.068
32.512
24.212
115.417
1026.254
10758.180
90469.313
200216.156
141628.219
104876.500
71010.539
4556.123
407.278
49.227
7.142
0.956
0.427
1.865
5.142
9.791
15.043
14023.850
5956.237
1399.078
254.708
54.626
40.321
151.316
632.112
1880.739
2772.944
1885.164
636.439
147.275
69.739
725.899
39480.668
101210.383
102518.922
12147.884
1006.798
229.715
71.043
31.482
62.016
404.653
3898.229
73645.930
105478.328
105558.023
103603.953
101301.180
11686.987
727.217
79.200
11.148
1.508
0.131
0.613
2.143
4.431
7.057
12564.143
6438.613
1900.155
386.284
89.709
117.206
779.244
6239.146
34904.703
78201.781
34921.461
6254.643
789.029
130.238
242.542
3276.508
26681.252
19151.229
3155.776
1013.192
469.465
199.254
74.339
52.958
264.216
2967.932
58645.652
108069.688
127570.555
124934.953
106147.922
11344.121
763.313
88.483
13.407
2.083
0.058
-0.057
0.505
1.372
2.397
37465.508
25106.018
6110.627
911.805
169.815
301.583
3235.523
57396.660
100183.898
100279.297
100267.984
57483.164
3281.018
291.388
95.190
300.499
885.108
1343.717
1699.605
2230.517
2062.617
963.987
283.074
83.141
164.257
1333.221
15762.135
120256.914
188507.719
179296.953
60783.629
5156.026
530.120
79.460
14.694
2.874
0.225
-0.301
-0.224
0.032
0.458
101107.836
100405.133
21708.363
2202.142
292.713
478.349
7397.259
100151.563
100454.289
101043.852
101456.156
101036.633
7765.323
550.111
89.231
89.888
288.369
1277.931
6833.230
25058.725
31721.424
10759.385
1651.483
231.224
99.834
462.343
3391.542
21198.943
72811.250
61207.031
13875.937
1995.505
325.994
72.056
17.980
4.319
0.634
-0.281
-0.457
-0.430
-0.287
104174.758
100462.172
31670.451
2755.726
319.921
457.459
6283.034
100460.148
102848.648
113776.820
128822.914
116415.641
10006.624
975.188
146.690
76.999
376.421
4101.417
71107.992
114331.188
103642.297
100579.875
10383.988
681.475
96.065
156.306
795.779
3666.335
9206.054
9348.258
4115.692
1023.060
270.369
85.014
26.409
6.644
1.253
-0.130
-0.468
-0.548
-0.515
114365.563
64455.324
12541.749
1492.396
204.224
246.808
2348.182
30569.463
123772.453
200108.141
200151.203
128856.813
40550.328
3007.031
317.719
96.292
514.754
8638.569
109275.023
120083.727
103855.055
100585.633
33674.273
1345.912
110.635
52.350
163.461
542.014
1321.580
2748.069
2396.328
803.606
296.022
110.773
34.562
8.507
1.783
0.014
-0.424
-0.529
-0.540
35923.965
8010.138
2278.924
425.979
92.239
118.126
756.076
7577.777
112526.555
124006.164
113287.281
104226.672
101718.273
8621.151
664.133
125.772
413.222
6171.441
101488.797
102685.547
102483.039
106284.500
27354.881
1415.014
115.698
22.935
35.229
98.212
289.017
707.139
790.417
467.621
251.950
103.734
31.494
8.289
1.688
0.040
-0.378
-0.480
-0.498
15161.132
1885.911
453.093
114.976
35.450
60.171
419.315
5573.955
101024.281
102821.852
109518.680
121889.602
116431.383
13205.863
1310.684
187.681
204.706
1837.406
22441.225
100902.773
122493.148
163393.406
57721.113
2162.760
118.068
13.546
9.336
23.036
63.979
142.912
204.236
200.724
133.553
62.682
20.969
5.646
1.275
-0.015
-0.349
-0.430
-0.447
33853.516
2499.202
276.988
49.203
15.545
33.283
224.637
2288.136
35661.199
108842.609
186813.109
200063.500
157358.078
38317.449
3261.094
337.438
94.208
328.418
1839.867
7300.100
38053.219
103498.578
71049.336
2018.885
93.684
8.448
2.979
6.587
16.715
37.454
58.740
68.879
49.782
26.208
9.726
2.959
0.631
-0.119
-0.322
-0.372
-0.391
100366.953
6280.029
402.092
45.129
9.501
16.531
97.287
669.056
5468.034
43381.148
151822.750
128722.180
105724.945
100780.383
5810.475
489.125
67.641
59.699
187.270
587.744
3429.306
13390.374
5530.892
463.397
38.049
3.650
0.888
1.788
4.831
10.107
16.598
19.047
15.107
8.300
3.524
1.140
0.145
-0.195
-0.290
-0.317
-0.335
100119.203
6778.388
415.165
43.027
7.068
7.557
37.393
218.390
1534.141
16284.441
102175.711
101494.141
100554.563
70524.117
4472.706
389.288
50.252
15.512
25.584
65.140
208.961
387.674
236.678
54.122
8.155
1.028
0.077
0.337
1.184
2.600
3.975
4.629
3.727
2.294
0.971
0.248
-0.103
-0.224
-0.259
-0.269
-0.283
57497.480
2993.285
262.553
30.803
4.736
3.451
15.165
81.187
525.861
3890.387
28858.723
86856.414
63558.973
12473.613
1599.820
187.734
28.646
5.991
4.240
7.590
15.636
20.798
14.626
5.533
1.142
-0.004
-0.210
-0.128
0.112
0.439
0.742
0.910
0.756
0.406
0.102
-0.097
-0.191
-0.221
-0.228
-0.230
-0.234
5989.252
754.992
102.836
16.732
2.992
1.423
5.512
28.026
135.230
677.330
2547.169
5257.956
4101.151
1480.693
335.322
62.095
11.654
2.254
0.688
0.763
1.294
1.555
1.101
0.371
-0.078
-0.250
-0.283
-0.250
-0.184
-0.102
-0.023
0.013
-0.019
-0.078
-0.145
-0.184
-0.198
-0.198
-0.197
-0.196
-0.192
893.612
185.071
38.932
8.964
1.987
0.513
1.602
7.855
30.257
101.326
258.516
410.273
358.070
186.080
61.833
16.795
3.904
0.656
-0.051
-0.163
-0.130
-0.104
-0.142
-0.206
-0.251
-0.265
-0.266
-0.256
-0.239
-0.214
-0.189
-0.177
-0.178
-0.185
-0.189
-0.188
-0.182
-0.175
-0.168
-0.164
-0.160
350.124
70.664
18.499
5.461
1.403
0.117
0.160
1.656
6.316
16.832
34.694
46.137
43.475
26.075
11.431
3.883
0.908
0.015
-0.224
-0.272
-0.265
-0.250
-0.242
-0.240
-0.236
-0.233
-0.229
-0.224
-0.219
-0.212
-0.205
-0.194
-0.190
-0.183
-0.173
-0.169
-0.163
-0.158
-0.151
-0.141
-0.132
532.577
64.039
12.761
3.667
0.911
-0.089
-0.292
0.014
0.929
2.680
5.021
6.272
5.960
4.089
2.002
0.661
0.036
-0.181
-0.245
-0.244
-0.236
-0.220
-0.209
-0.200
-0.200
-0.200
-0.195
-0.191
-0.190
-0.187
-0.184
-0.178
-0.170
-0.164
-0.156
-0.150
-0.148
-0.138
-0.126
-0.114
-0.107
1688.276
97.539
11.221
2.200
0.358
-0.258
-0.421
-0.377
-0.174
0.163
0.528
0.760
0.741
0.459
0.164
-0.063
-0.179
-0.219
-0.219
-0.205
-0.191
-0.183
-0.173
-0.168
-0.165
-0.166
-0.163
-0.163
-0.164
-0.167
-0.166
-0.158
-0.151
-0.144
-0.143
-0.134
-0.125
-0.118
-0.107
-0.097
-0.090
2325.217
104.913
8.990
1.117
-0.071
-0.387
-0.456
-0.442
-0.364
-0.275
-0.190
-0.128
-0.105
-0.119
-0.159
-0.185
-0.195
-0.190
-0.176
-0.164
-0.153
-0.146
-0.138
-0.134
-0.133
-0.130
-0.135
-0.138
-0.144
-0.146
-0.147
-0.141
-0.134
-0.128
-0.124
-0.118
-0.106
-0.096
-0.089
-0.083
-0.076
669.350
49.281
4.808
0.290
-0.332
-0.443
-0.448
-0.418
-0.365
-0.323
-0.280
-0.240
-0.213
-0.198
-0.189
-0.178
-0.162
-0.149
-0.138
-0.126
-0.117
-0.109
-0.108
-0.107
-0.106
-0.109
-0.113
-0.119
-0.126
-0.128
-0.123
-0.119
-0.115
-0.113
-0.106
-0.099
-0.090
-0.079
-0.070
-0.066
-0.062
70430.750
2541.333
193.095
33.781
27.162
38.935
45.609
41.282
28.231
15.877
7.108
2.136
0.482
1.128
3.377
6.698
8.576
7.585
5.357
3.458
4.427
14.079
57.914
209.926
535.630
818.299
661.011
272.797
78.451
20.816
13.067
48.766
346.239
3247.897
28820.172
100332.078
100536.750
38870.703
4344.901
548.563
106.327
13644.003
1031.279
120.760
66.158
129.494
239.249
290.742
207.767
101.328
36.411
11.251
3.101
1.179
2.607
7.528
14.132
18.432
14.191
8.155
4.213
4.095
9.911
32.381
91.508
213.109
292.938
239.848
112.060
38.616
11.021
6.919
25.872
155.664
1025.802
5719.054
17957.178
19723.295
6832.078
1247.543
229.548
63.532
1622.378
277.459
122.245
271.397
830.012
2060.882
2777.455
1707.891
581.957
136.444
32.172
7.394
2.435
4.048
10.844
21.416
26.063
20.811
10.959
6.153
8.641
20.016
39.607
63.695
84.195
89.270
68.467
37.135
14.498
5.002
3.109
9.836
48.768
211.711
766.987
1600.944
1734.898
845.642
266.658
75.549
35.914
321.674
215.467
375.494
1459.888
5990.354
19381.410
28837.227
14471.450
2940.751
492.498
82.238
16.154
4.092
4.200
10.251
18.830
24.311
18.386
11.472
13.545
43.702
140.457
301.479
417.870
315.916
147.183
59.273
25.600
11.223
4.335
1.837
3.274
11.949
41.108
100.410
176.885
191.364
121.153
55.278
23.412
17.289
895.858
1038.023
1797.700
8978.154
58405.418
174571.266
142475.203
77219.266
10444.567
1180.224
158.263
27.471
6.073
3.217
6.382
11.504
14.000
11.936
12.106
45.502
304.590
1543.166
4631.362
8015.802
4606.943
1276.464
298.489
104.895
44.503
15.889
5.264
2.351
3.773
8.775
17.896
25.993
27.669
20.125
11.559
6.643
7.187
10000.138
10049.315
11632.765
51827.738
115750.570
200213.906
200139.734
138581.328
15145.539
1501.305
202.569
35.190
7.078
2.187
2.605
4.302
5.430
6.220
17.192
143.757
1813.497
20072.576
113882.883
102019.461
100434.313
14425.039
2129.696
878.938
314.672
87.247
22.453
7.379
5.871
9.426
13.406
14.598
12.108
8.011
4.473
2.611
2.898
119829.148
120582.883
106966.852
126209.906
110059.820
135308.531
170557.656
118524.688
9663.517
1112.537
170.978
32.830
6.768
1.338
0.675
1.099
1.694
3.697
22.932
256.828
4510.380
96038.148
160726.109
105339.344
103189.695
112509.758
27247.850
12727.307
2816.037
480.111
90.904
26.122
23.059
40.494
62.519
63.004
43.939
23.135
11.256
5.806
3.433
178254.250
200372.891
110208.109
143238.781
110998.055
105696.164
107520.203
42987.133
3642.568
545.584
100.774
21.910
4.712
0.744
-0.072
-0.062
0.302
2.662
21.928
228.450
3524.098
96237.953
110393.031
103909.102
134969.844
200101.125
104752.984
100601.766
31969.918
2372.387
304.472
81.114
92.750
205.468
361.175
363.746
214.239
101.580
54.467
30.563
15.270
178186.500
200184.547
110419.719
107455.859
52240.430
88050.477
39293.887
6768.458
1031.437
193.041
45.643
11.337
2.480
0.163
-0.375
-0.403
-0.133
1.558
14.406
128.796
1413.630
25090.336
100936.477
107530.789
200098.672
146165.641
103002.320
101863.164
101746.563
7713.726
781.639
235.710
319.247
919.454
1875.581
1893.629
991.806
493.671
344.783
207.610
84.520
119692.477
166839.688
105019.203
29913.795
6090.765
4259.383
2683.003
858.186
216.844
57.937
16.307
4.470
0.866
-0.207
-0.481
-0.488
-0.324
0.635
6.727
46.822
377.852
3021.518
20704.559
60611.082
127398.789
105163.320
102856.945
104888.367
105883.367
11730.595
1530.673
772.587
971.997
2722.790
6294.273
6409.165
3347.162
2909.984
3310.608
1869.562
539.216
37169.566
14117.585
8487.198
3461.155
964.509
434.428
263.801
118.451
44.103
15.293
4.847
1.240
-0.031
-0.425
-0.515
-0.503
-0.424
0.019
2.256
14.257
73.349
349.899
1343.010
6253.327
97731.461
101115.992
102773.156
106489.211
94735.641
8599.867
3234.261
3783.752
3268.858
4376.220
9852.623
10395.438
9680.346
29400.629
46970.133
19674.867
3479.961
2145.507
1340.840
808.922
412.808
156.366
68.884
36.913
19.420
8.493
3.269
0.937
-0.053
-0.415
-0.521
-0.525
-0.514
-0.469
-0.306
0.424
3.376
15.410
56.781
209.212
1154.632
8920.974
57757.020
101379.359
60506.293
12915.702
4827.440
9418.075
18123.338
11874.204
4993.107
5559.382
7424.401
33609.992
100475.125
100103.188
100028.898
13628.571
203.835
153.213
102.658
58.016
27.356
12.865
6.248
3.107
1.257
0.247
-0.261
-0.478
-0.548
-0.543
-0.530
-0.509
-0.488
-0.439
-0.218
0.560
3.179
12.360
46.059
194.475
867.404
2669.998
4485.612
3362.765
2055.628
3667.236
16564.561
34919.391
21767.084
5433.011
2179.677
4761.324
52436.883
100214.367
100089.289
100062.445
21620.092
26.783
21.921
14.850
9.262
4.623
1.977
0.658
0.003
-0.332
-0.521
-0.593
-0.603
-0.587
-0.546
-0.526
-0.506
-0.489
-0.476
-0.422
-0.215
0.500
2.756
10.292
35.739
107.486
236.878
350.803
393.738
560.389
2139.703
9598.181
19685.150
12501.360
3360.930
972.018
2315.992
21752.691
100152.523
100202.219
96616.617
10573.002
7.568
3.829
2.090
0.990
0.211
-0.268
-0.538
-0.649
-0.696
-0.690
-0.667
-0.637
-0.594
-0.557
-0.526
-0.501
-0.475
-0.472
-0.468
-0.431
-0.252
0.381
2.348
7.907
20.450
41.630
66.348
94.073
197.316
694.559
2352.068
4098.335
2975.687
1057.618
359.994
717.890
3884.006
15177.835
24253.639
11054.390
2639.017
12.248
2.504
0.297
-0.360
-0.625
-0.735
-0.778
-0.782
-0.758
-0.725
-0.682
-0.638
-0.596
-0.547
-0.496
-0.433
-0.369
-0.344
-0.362
-0.396
-0.360
-0.008
1.540
7.743
28.101
85.137
170.951
210.187
174.921
210.367
398.266
580.551
471.724
222.226
106.713
177.638
634.988
1709.482
2743.736
2251.923
1292.674
29.334
6.353
1.552
0.004
-0.569
-0.759
-0.809
-0.800
-0.768
-0.721
-0.678
-0.634
-0.579
-0.474
-0.291
0.017
0.355
0.509
0.421
0.127
-0.045
0.530
4.636
27.438
158.461
731.886
2317.470
3149.985
1613.942
465.662
150.819
103.253
77.071
42.925
30.348
59.157
190.122
544.747
1057.334
1222.622
1276.280
67.025
21.695
8.254
2.567
0.289
-0.507
-0.715
-0.718
-0.657
-0.587
-0.562
-0.539
-0.451
-0.102
0.817
2.774
5.207
6.368
5.521
3.262
1.523
2.095
12.883
95.477
880.880
8147.716
57993.945
101140.086
33823.020
4223.316
443.831
65.728
20.664
10.387
9.642
23.735
80.330
230.135
443.273
577.006
865.361
236.824
106.405
43.735
13.473
3.258
0.340
-0.279
-0.206
0.056
0.197
0.154
0.008
0.146
1.539
6.926
22.098
46.016
55.100
41.487
21.873
8.769
5.652
25.951
249.247
3602.269
99598.148
102050.555
101943.656
100655.828
33708.512
1618.709
146.683
24.166
5.917
3.785
9.306
29.342
73.510
140.650
201.461
376.068
1463.699
748.507
245.392
58.603
13.333
2.809
1.317
2.302
3.796
4.632
4.041
2.668
2.357
7.930
43.102
227.510
680.206
713.978
364.547
143.157
41.975
14.431
36.478
373.741
7848.433
100447.414
101252.898
102142.898
102937.148
102199.461
3535.249
369.364
58.657
11.182
2.675
3.185
8.944
20.107
37.116
57.164
118.683
15496.629
6267.490
1380.360
227.556
37.753
8.710
7.788
15.829
27.069
31.968
27.615
16.181
10.488
27.450
273.181
4164.845
35501.363
25353.857
4031.024
906.356
182.211
39.513
37.014
306.906
5034.078
100568.695
104217.898
126189.305
178157.406
108684.281
12393.765
1418.915
185.451
27.731
4.709
1.287
2.098
5.185
9.753
17.367
36.356
100688.180
46968.188
5739.121
631.645
84.673
22.488
35.582
97.169
198.488
258.006
203.136
101.428
41.565
66.943
1081.728
71757.422
109355.539
124665.594
33292.617
4481.181
619.041
102.294
40.470
146.751
1466.760
18433.045
134864.688
200094.453
188494.328
108016.438
100808.688
6913.003
543.078
62.186
9.307
1.325
0.337
1.033
2.706
5.882
13.379
101070.828
100660.383
11659.283
1030.197
133.411
55.968
180.128
738.947
2172.811
3445.452
2197.270
755.875
193.004
107.784
1200.725
84532.508
124675.938
188424.984
74206.414
10010.867
1264.496
258.545
74.378
82.457
502.297
5410.158
105046.023
107420.156
104337.461
102040.555
101177.641
18373.389
1004.290
105.062
15.370
2.253
0.057
-0.064
0.544
2.008
5.272
112591.477
87650.320
10750.716
1265.531
188.864
146.840
888.205
7591.722
43063.719
97419.961
43169.191
7067.295
916.948
173.776
487.609
6960.958
68984.188
81080.625
40711.164
9191.760
2785.788
827.920
212.131
83.243
309.700
3934.943
100499.906
101299.828
103044.906
104788.867
103764.484
17594.945
1096.851
127.655
20.872
3.775
0.335
-0.329
-0.207
0.366
1.789
131745.234
112480.820
33938.207
2865.196
358.056
358.295
3895.831
78632.820
101614.797
102780.594
102062.844
71091.984
3963.221
361.055
193.349
961.696
4469.385
10843.197
14471.027
18130.240
11509.490
3393.403
684.926
142.987
181.894
1553.506
24061.262
101592.273
104636.781
107755.219
92216.148
6644.015
810.931
138.251
29.514
6.441
1.078
-0.205
-0.441
-0.287
0.261
103302.289
101496.805
100429.117
8841.855
644.668
589.657
8892.633
100663.953
102154.930
103860.266
102879.313
101234.555
8390.175
575.441
119.319
249.694
1044.575
4936.484
24241.441
75929.492
72729.852
19878.643
2660.708
348.040
109.064
418.793
2806.824
16077.821
41610.527
30755.990
9280.011
2432.850
722.242
205.910
54.530
12.740
2.555
0.116
-0.425
-0.506
-0.339
105506.805
100632.531
100124.938
11416.385
716.048
528.500
7489.033
100581.383
102120.188
105501.227
108047.789
104975.234
8275.686
761.518
129.338
135.189
747.836
6636.572
112720.516
126394.789
116474.438
103813.234
15623.294
976.669
109.067
111.133
422.492
1331.736
2611.833
3006.244
2889.509
2666.046
1497.962
465.065
111.289
23.086
4.471
0.587
-0.321
-0.531
-0.528
123774.719
101129.078
86834.625
5260.918
442.498
294.315
2477.740
35683.242
106558.367
142981.766
200565.563
87068.695
11373.241
1375.582
224.118
117.488
717.284
12221.740
103428.742
106037.961
104411.016
101738.094
57372.316
1755.939
136.983
41.162
88.197
239.270
574.240
1495.291
3764.243
4948.017
3000.044
830.032
176.185
33.095
6.076
0.909
-0.231
-0.497
-0.542
98511.453
43930.973
8865.778
1198.038
171.740
121.390
652.019
4858.717
36678.840
129318.453
116893.266
107078.055
38318.188
3732.860
530.106
141.705
528.606
8756.350
100676.453
101344.047
106863.656
134261.516
48777.117
2156.042
148.042
22.591
26.210
77.681
288.284
1098.309
3273.182
4854.074
2972.179
822.701
174.630
32.829
6.061
0.938
-0.196
-0.448
-0.506
17827.609
3313.480
946.910
216.856
51.883
53.571
272.291
2105.101
25058.932
105678.578
132525.516
200463.719
116713.992
16447.047
2009.171
265.589
243.994
2348.485
37317.297
102050.203
200110.125
200058.453
107109.563
6675.158
184.559
16.434
10.884
35.022
139.138
516.311
1381.787
2007.819
1272.797
408.732
99.611
22.172
4.420
0.630
-0.217
-0.413
-0.457
13148.221
1561.965
258.838
58.492
17.647
26.001
141.635
1080.514
9828.018
95245.953
200237.609
178372.469
112686.477
101402.063
8213.954
619.492
124.864
410.064
2571.754
11761.563
112418.234
104544.125
100883.109
8008.923
174.970
11.268
4.612
14.096
50.632
155.457
358.294
437.670
312.256
135.330
41.095
10.405
2.328
0.275
-0.245
-0.368
-0.397
47290.977
2838.874
253.351
37.129
9.005
13.906
71.992
490.887
4710.038
102171.109
110588.672
107027.781
102110.242
100491.758
19761.844
973.316
102.529
71.256
238.874
989.755
13657.720
100293.352
25797.621
1260.545
64.778
5.264
1.684
4.775
15.169
38.826
69.304
87.990
65.286
32.704
12.220
3.819
0.865
-0.025
-0.263
-0.320
-0.336
57539.852
3012.542
253.764
33.556
6.348
7.369
37.506
259.175
2751.453
64103.840
100925.195
100779.758
100408.320
100160.867
14960.503
833.376
79.825
20.081
31.102
93.719
406.292
928.862
551.431
95.597
12.316
1.486
0.359
1.167
3.656
8.222
13.405
15.817
12.796
7.538
3.256
1.065
0.144
-0.172
-0.255
-0.274
-0.285
18407.746
1555.083
172.331
27.088
5.512
4.097
18.529
119.875
987.298
11465.939
100130.727
100138.000
100099.555
51846.871
3788.860
362.609
45.491
8.118
5.037
10.030
22.423
34.233
24.165
8.332
1.743
0.073
-0.150
0.082
0.675
1.583
2.520
2.854
2.449
1.503
0.645
0.124
-0.127
-0.213
-0.233
-0.236
-0.242
3438.833
530.979
93.981
22.165
5.997
2.699
7.564
39.557
232.368
1490.742
6773.511
16364.506
13640.729
3783.113
667.926
107.568
17.413
3.218
0.904
1.010
1.747
2.149
1.563
0.578
-0.047
-0.261
-0.290
-0.227
-0.095
0.099
0.283
0.358
0.286
0.122
-0.039
-0.151
-0.197
-0.210
-0.207
-0.207
-0.206
1218.258
226.004
64.922
23.522
7.817
2.456
2.716
11.404
47.359
176.594
505.273
886.031
715.259
336.283
100.781
25.175
5.560
1.030
0.016
-0.134
-0.092
-0.070
-0.129
-0.210
-0.269
-0.294
-0.295
-0.279
-0.251
-0.200
-0.156
-0.134
-0.141
-0.163
-0.188
-0.201
-0.197
-0.191
-0.187
-0.180
-0.172
597.770
134.279
55.037
25.137
9.092
2.420
0.942
2.561
9.339
25.023
52.307
74.379
70.031
41.499
17.027
5.514
1.378
0.139
-0.205
-0.272
-0.271
-0.262
-0.262
-0.262
-0.262
-0.261
-0.262
-0.260
-0.246
-0.230
-0.217
-0.204
-0.197
-0.194
-0.193
-0.185
-0.177
-0.172
-0.167
-0.156
-0.140
410.922
89.479
39.943
19.463
7.214
1.926
0.271
0.332
1.482
3.860
7.092
9.312
8.852
5.786
2.878
1.023
0.162
-0.159
-0.243
-0.253
-0.244
-0.238
-0.230
-0.227
-0.227
-0.230
-0.230
-0.222
-0.218
-0.210
-0.202
-0.196
-0.185
-0.182
-0.174
-0.165
-0.164
-0.155
-0.142
-0.127
-0.113
431.867
65.402
22.793
10.597
4.072
0.947
-0.083
-0.258
-0.062
0.354
0.878
1.179
1.143
0.746
0.335
0.003
-0.153
-0.213
-0.224
-0.215
-0.208
-0.199
-0.194
-0.189
-0.191
-0.192
-0.192
-0.191
-0.188
-0.184
-0.179
-0.174
-0.169
-0.163
-0.159
-0.151
-0.139
-0.133
-0.122
-0.109
-0.098
341.618
44.468
10.671
4.241
1.401
0.174
-0.282
-0.391
-0.344
-0.239
-0.130
-0.053
-0.031
-0.071
-0.127
-0.172
-0.189
-0.187
-0.182
-0.172
-0.166
-0.161
-0.156
-0.155
-0.155
-0.156
-0.159
-0.163
-0.163
-0.161
-0.161
-0.157
-0.149
-0.145
-0.138
-0.133
-0.124
-0.112
-0.101
-0.089
-0.081
138.039
21.077
4.138
1.113
0.164
-0.242
-0.379
-0.398
-0.359
-0.311
-0.266
-0.227
-0.197
-0.188
-0.180
-0.174
-0.165
-0.150
-0.143
-0.135
-0.128
-0.124
-0.123
-0.126
-0.127
-0.129
-0.134
-0.136
-0.139
-0.139
-0.142
-0.132
-0.131
-0.129
-0.121
-0.114
-0.104
-0.094
-0.081
-0.072
-0.063
28769.309
1614.115
156.705
36.684
39.716
63.842
74.952
61.212
35.109
15.402
5.220
1.591
2.056
7.824
23.802
48.481
65.204
53.132
32.555
17.286
9.574
7.430
13.065
31.183
57.709
77.362
64.593
36.155
14.523
6.380
7.251
24.054
105.348
544.953
2278.535
5951.823
6566.686
2848.445
738.920
179.060
78.829
7376.631
679.873
109.242
95.268
240.023
528.116
682.263
478.669
202.857
56.945
14.321
3.903
4.524
16.962
59.546
133.175
177.482
129.520
56.858
21.221
8.819
6.709
10.691
20.199
32.424
40.384
33.132
18.610
7.694
2.957
2.866
11.012
49.049
218.175
727.719
1622.414
1758.643
859.373
267.906
79.500
75.750
1054.164
223.650
144.609
440.083
2003.560
6903.103
11491.979
6251.792
1609.996
298.193
50.643
10.277
7.351
26.073
93.668
230.325
331.915
217.857
86.969
27.220
13.144
18.672
33.779
44.452
42.278
30.283
19.482
10.156
4.235
1.473
1.090
4.305
17.825
62.428
176.185
316.584
318.650
192.860
77.526
35.800
65.293
305.197
223.372
409.019
1938.154
17223.535
101129.688
100758.203
100292.570
13698.667
1290.455
149.257
22.135
8.534
23.290
87.337
213.738
285.554
187.596
75.651
29.303
39.571
120.637
311.963
464.992
349.460
150.460
49.288
18.770
7.893
2.992
1.072
1.545
5.417
15.261
35.181
55.897
56.445
38.782
20.051
14.827
38.881
1189.137
872.434
1175.190
6443.957
102079.344
108984.695
105339.438
101406.023
78360.266
3823.262
285.335
34.522
8.565
14.739
45.437
99.767
131.292
94.812
43.654
43.230
191.004
1125.339
4698.550
9462.706
5476.677
1474.204
296.729
94.471
38.799
14.802
5.148
2.344
3.101
6.211
10.654
13.844
12.997
9.367
5.705
5.839
17.319
16271.409
5989.099
3443.831
12215.944
129464.523
157691.828
128825.734
104872.570
100688.242
4540.047
352.750
39.423
7.256
6.215
15.777
31.000
37.775
31.009
25.084
97.877
870.021
10769.047
101108.148
100779.070
100389.258
17162.684
2028.262
701.493
253.795
80.048
24.206
9.996
10.799
19.618
28.586
29.127
20.659
11.290
5.313
3.603
6.512
103915.031
70768.242
12300.395
15079.068
100839.063
200363.313
157443.234
108062.742
35728.523
2463.362
234.132
31.447
5.426
2.205
3.921
7.111
8.868
9.202
22.250
181.665
2471.813
71697.414
102629.430
102077.508
102465.875
108788.641
19117.951
9075.491
2150.566
451.460
104.852
40.675
56.896
122.222
211.792
212.191
130.571
54.525
22.149
10.135
5.880
106980.805
117950.547
37497.465
13829.078
35470.004
86330.305
83476.742
30926.113
5456.610
715.815
101.601
17.813
3.219
0.643
0.597
1.115
1.727
3.731
20.501
195.561
3316.160
100541.758
101371.070
102628.063
119858.867
200106.672
105748.695
101198.859
21002.193
2370.232
462.075
159.136
292.022
962.419
2009.188
2012.430
972.948
303.012
114.743
54.719
24.518
105652.320
117110.781
41869.145
9410.963
6819.692
9976.807
7403.663
2878.876
786.107
176.432
36.970
7.762
1.364
-0.052
-0.274
-0.183
0.131
1.772
14.212
126.266
1554.661
33620.887
100549.234
105388.852
200096.125
157170.078
104493.016
109608.961
116662.563
12689.321
2043.862
642.318
1387.641
6844.229
21624.621
23781.877
7561.878
1735.285
800.035
435.443
157.417
102243.664
105471.422
15136.123
3473.381
1435.835
1172.401
842.939
392.164
142.706
41.758
11.712
2.769
0.284
-0.361
-0.487
-0.454
-0.278
0.685
6.859
48.171
397.815
3547.580
25070.785
76937.688
133590.656
106219.430
109194.000
170936.906
200216.359
57252.453
7832.543
3276.547
5549.819
35502.945
100228.289
100412.461
40575.023
11119.257
10821.875
5290.166
1277.327
96918.469
17406.592
2994.616
850.280
319.298
184.534
122.988
64.752
27.713
10.186
3.067
0.575
-0.258
-0.492
-0.527
-0.509
-0.424
0.027
2.328
14.774
76.747
393.193
1458.902
5086.218
53316.426
101531.195
112622.672
200228.750
147389.547
104830.086
25163.295
39640.414
29028.070
62175.695
100934.492
102265.773
87211.266
105702.508
100505.477
100067.188
11393.932
3572.874
1342.221
445.823
172.604
70.472
36.568
21.211
11.788
5.576
2.021
0.386
-0.266
-0.492
-0.547
-0.537
-0.522
-0.479
-0.318
0.437
3.461
15.771
56.274
193.795
903.391
6383.015
35509.105
75892.688
72194.961
86014.180
45861.344
103960.883
100767.898
103018.289
52456.328
102836.813
108253.828
126108.531
102984.156
100390.336
100084.648
70413.031
257.959
146.948
71.060
32.949
15.098
7.316
3.812
1.850
0.661
-0.051
-0.405
-0.539
-0.573
-0.555
-0.541
-0.523
-0.505
-0.455
-0.231
0.547
3.122
11.526
40.777
163.622
663.775
2068.347
3895.351
6213.521
9583.044
32334.934
100934.828
100289.945
100850.172
67637.945
15812.000
23083.119
104164.500
100935.305
100346.289
100265.992
100178.102
31.061
20.663
11.958
6.077
2.716
1.020
0.172
-0.244
-0.465
-0.582
-0.622
-0.612
-0.584
-0.556
-0.536
-0.519
-0.506
-0.496
-0.446
-0.237
0.413
2.513
9.292
30.468
92.310
216.035
406.404
726.278
1910.755
16728.811
100155.828
100076.102
100177.180
32178.580
3985.888
7567.128
100728.828
100742.539
101413.000
101741.352
52807.469
11.611
4.233
1.810
0.609
-0.106
-0.465
-0.637
-0.700
-0.715
-0.704
-0.668
-0.632
-0.592
-0.564
-0.531
-0.505
-0.488
-0.480
-0.482
-0.448
-0.295
0.269
2.038
7.027
18.970
41.444
76.671
158.548
552.581
3531.228
19679.768
46861.105
28725.949
5795.418
1113.583
1786.574
13001.547
89091.367
107373.953
61401.930
11232.328
26.717
4.489
0.584
-0.353
-0.672
-0.780
-0.809
-0.795
-0.762
-0.726
-0.683
-0.637
-0.596
-0.545
-0.484
-0.403
-0.319
-0.278
-0.303
-0.375
-0.369
-0.094
1.233
6.401
24.525
80.298
189.410
245.626
258.814
589.348
1732.554
2966.738
2169.252
785.827
268.161
426.009
2016.199
8724.873
24501.881
29012.762
12978.516
63.222
11.069
2.584
0.321
-0.469
-0.745
-0.819
-0.814
-0.768
-0.721
-0.673
-0.629
-0.568
-0.437
-0.179
0.258
0.786
1.128
0.919
0.462
0.095
0.402
3.609
21.965
127.422
670.073
2743.416
3803.707
1575.220
417.426
252.308
268.538
214.466
113.210
68.687
167.119
893.688
4700.770
16691.191
22191.564
13796.160
136.368
37.206
13.477
4.182
0.811
-0.388
-0.681
-0.698
-0.619
-0.548
-0.509
-0.500
-0.377
0.099
1.435
4.335
8.545
11.036
9.986
5.786
2.648
2.195
10.242
74.276
607.887
5883.432
51837.199
101894.609
21205.158
2590.168
320.706
72.812
33.737
20.225
21.807
75.069
373.957
1750.351
4894.793
6615.741
7525.050
483.636
203.988
77.545
23.406
5.547
0.857
-0.110
-0.029
0.278
0.480
0.405
0.237
0.424
2.362
9.817
31.961
72.006
104.558
87.556
45.636
16.730
7.358
20.982
177.639
2227.632
39875.824
170424.984
200114.625
111680.211
15515.065
1038.106
113.035
22.366
7.497
7.996
27.635
114.952
388.473
849.594
1148.335
2258.369
4332.280
2061.850
544.940
113.065
21.917
4.386
2.021
3.113
5.277
6.261
5.564
3.780
3.454
10.709
54.999
248.250
782.608
1264.502
1000.838
373.629
97.100
23.971
29.575
262.980
3879.246
100818.633
108213.742
114100.438
103742.898
38580.168
2210.380
273.379
49.414
10.390
4.143
8.522
27.779
71.432
139.496
212.006
450.629
97594.344
31703.773
4455.498
504.229
70.655
13.274
10.059
19.553
34.468
43.609
37.040
22.103
13.983
36.082
266.335
2206.132
12825.216
27693.646
17037.508
3870.928
539.379
85.017
38.168
205.926
2773.001
57263.043
102680.141
112917.414
131818.516
43997.133
6542.073
971.348
150.676
25.976
5.325
2.695
5.901
14.154
25.869
45.564
113.018
101355.539
100178.633
28744.387
1734.532
160.850
31.608
44.336
119.363
239.347
318.889
257.626
129.977
54.504
85.195
836.889
14739.119
195376.781
152389.563
102521.258
37413.625
2418.548
257.559
59.861
113.464
938.623
8962.855
73231.656
200179.547
134030.375
105196.969
53169.773
4207.216
446.869
65.076
10.786
1.960
1.148
2.557
5.653
13.118
39.154
101683.070
100888.227
78451.625
3067.166
242.706
70.193
185.632
713.337
2111.713
3179.521
2273.681
818.422
222.433
147.138
1339.163
27152.389
195429.531
160955.047
103645.461
101710.320
6146.720
789.195
161.845
82.371
364.447
3361.750
54619.742
104593.406
106143.313
112930.328
110388.719
12516.915
1110.557
134.685
21.090
3.389
0.444
0.242
1.253
4.507
15.087
121803.305
116370.242
46492.840
2825.406
309.443
156.045
745.298
4797.300
21659.176
39691.758
23653.604
5548.652
887.543
221.579
938.450
14817.094
105807.922
106157.469
111959.430
102805.773
18486.871
3782.661
630.262
129.116
234.834
2463.564
47297.465
102792.328
122558.578
200189.375
188434.609
23844.736
2144.506
238.371
35.077
6.760
1.097
-0.019
0.128
1.396
5.318
200132.688
186751.688
65336.582
4856.317
483.777
320.748
2476.959
26404.301
128704.133
170403.438
138442.328
28959.424
2685.763
345.170
389.955
3428.197
31524.855
112698.984
171077.469
112048.680
102001.445
22192.004
2171.378
266.757
153.115
1007.787
11751.282
103622.305
141485.281
200300.844
135219.094
28038.100
2698.876
355.587
67.057
14.178
2.971
0.416
-0.115
0.157
1.431
110897.273
104528.891
101111.633
15102.634
840.614
454.774
4493.338
76599.305
142462.594
200136.266
157505.141
80066.188
4656.404
477.972
171.467
661.281
4024.020
36246.266
106430.734
113448.617
116799.695
70019.477
4898.794
474.004
108.035
303.546
1837.440
9410.321
33227.723
76819.766
63117.723
14631.057
3636.182
856.951
174.837
33.022
6.791
1.266
0.007
-0.238
0.050
103109.914
100648.953
100174.320
19701.547
997.249
403.645
3669.384
60353.098
115176.813
132318.734
120765.703
62617.328
4251.883
477.862
121.717
255.593
1943.984
23965.945
130462.813
200149.906
200081.172
126777.586
9463.770
752.436
101.566
88.286
324.825
1191.451
4115.466
11740.102
27383.234
36727.660
16703.143
3271.287
479.353
72.279
12.093
2.271
0.247
-0.304
-0.380
109612.203
100707.891
100092.023
8033.248
566.210
226.300
1377.719
13410.523
99929.188
108074.445
105619.125
17961.549
2920.225
613.749
159.464
155.345
957.617
10225.640
131641.406
186789.953
147001.156
108288.727
19460.813
1130.364
110.227
35.303
81.366
321.608
1671.257
13105.525
87300.727
100266.117
63570.039
8761.532
887.179
108.123
17.148
3.033
0.374
-0.295
-0.475
112527.844
87568.781
14996.593
1605.158
212.303
98.135
401.573
2126.099
8376.214
21132.514
28048.982
18393.793
6872.954
1925.720
436.850
147.708
456.089
4582.370
91080.273
105044.258
106178.648
112647.180
18718.951
1263.327
109.842
20.660
35.088
172.919
1325.740
11459.212
78158.188
100044.047
63507.488
8023.352
885.286
107.875
17.041
2.968
0.324
-0.293
-0.468
10698.536
3806.733
1173.761
268.825
59.674
39.886
142.518
666.217
3462.732
16811.914
57689.273
115264.680
91297.172
16015.045
1968.780
288.675
203.852
1322.743
13966.398
89700.734
145537.406
133635.047
103256.148
3034.499
134.095
14.884
18.182
93.193
584.015
4100.865
17923.666
31606.311
14918.237
2966.582
440.109
67.119
11.794
2.102
0.150
-0.312
-0.436
3508.964
726.168
199.839
55.315
16.995
18.700
75.566
427.764
3194.108
39787.176
109814.180
108767.680
104707.063
101571.352
9106.103
696.753
123.969
268.641
1380.924
5433.469
75339.609
102313.500
100492.367
3101.799
114.958
9.940
8.400
35.326
174.951
764.510
2339.214
3210.502
2004.443
620.325
137.434
28.861
6.036
1.120
-0.043
-0.324
-0.399
5166.266
716.542
120.717
25.309
7.452
10.336
50.478
346.997
3896.430
101362.320
103235.055
105117.422
103888.867
101475.750
21934.354
1090.104
113.149
58.924
156.579
577.157
5143.148
25894.197
9004.127
678.540
43.521
4.587
2.991
11.465
40.967
127.131
273.731
357.573
257.575
113.952
35.764
9.524
2.390
0.369
-0.174
-0.312
-0.348
6071.195
807.266
123.067
24.136
6.278
6.726
33.105
247.735
2869.359
70804.781
101158.758
102016.516
101799.039
100739.156
16540.295
864.229
89.941
19.635
24.362
68.828
255.983
559.839
309.031
68.227
9.212
1.258
0.754
2.745
9.134
22.005
38.845
46.427
37.214
20.505
8.464
2.760
0.672
-0.033
-0.237
-0.283
-0.294
3590.643
628.656
128.312
34.015
10.052
5.398
18.177
118.063
1060.337
12575.211
100305.281
100494.305
100451.641
57548.254
4167.714
376.972
48.632
8.869
4.504
8.182
16.869
25.185
17.808
6.195
1.243
0.006
-0.066
0.459
1.641
3.699
6.096
7.258
5.986
3.627
1.766
0.545
0.012
-0.185
-0.241
-0.251
-0.251
2707.746
558.399
187.333
70.317
21.716
6.828
8.574
42.604
251.333
1507.235
7420.540
18013.705
13711.883
4143.602
684.494
112.615
19.629
3.634
0.895
0.796
1.361
1.680
1.195
0.385
-0.113
-0.299
-0.299
-0.184
0.075
0.482
0.848
1.013
0.878
0.544
0.189
-0.049
-0.175
-0.217
-0.224
-0.221
-0.216
2226.046
661.306
340.788
146.042
43.033
10.752
4.529
12.137
51.538
192.259
549.831
898.690
779.766
367.685
110.818
28.065
6.311
1.147
0.023
-0.172
-0.146
-0.131
-0.176
-0.252
-0.307
-0.332
-0.325
-0.292
-0.238
-0.157
-0.073
-0.029
-0.042
-0.099
-0.152
-0.194
-0.208
-0.208
-0.202
-0.198
-0.187
1272.627
663.072
458.941
208.787
57.098
12.780
2.980
3.223
9.800
27.385
57.138
81.184
72.242
43.149
17.918
6.189
1.588
0.174
-0.211
-0.286
-0.286
-0.287
-0.291
-0.294
-0.298
-0.299
-0.294
-0.280
-0.259
-0.238
-0.214
-0.199
-0.197
-0.196
-0.199
-0.202
-0.194
-0.187
-0.183
-0.174
-0.156
585.991
422.459
352.095
166.252
46.420
11.064
2.063
0.710
1.641
4.292
7.833
10.252
9.293
6.429
3.071
1.116
0.190
-0.153
-0.251
-0.263
-0.261
-0.260
-0.258
-0.258
-0.261
-0.259
-0.255
-0.240
-0.231
-0.220
-0.209
-0.202
-0.191
-0.188
-0.184
-0.178
-0.177
-0.169
-0.159
-0.146
-0.130
283.884
172.611
140.899
69.288
23.170
5.975
0.987
-0.034
-0.002
0.444
0.949
1.268
1.226
0.863
0.373
0.033
-0.150
-0.220
-0.228
-0.224
-0.224
-0.221
-0.216
-0.218
-0.218
-0.218
-0.214
-0.206
-0.204
-0.199
-0.191
-0.182
-0.172
-0.171
-0.169
-0.167
-0.158
-0.149
-0.134
-0.120
-0.106
135.011
55.524
37.496
21.057
8.204
2.161
0.204
-0.275
-0.319
-0.226
-0.116
-0.035
-0.022
-0.061
-0.124
-0.170
-0.192
-0.194
-0.186
-0.184
-0.185
-0.180
-0.178
-0.177
-0.179
-0.178
-0.176
-0.177
-0.177
-0.176
-0.173
-0.165
-0.158
-0.151
-0.148
-0.144
-0.136
-0.124
-0.113
-0.101
-0.088
51.632
17.077
9.065
5.021
1.936
0.378
-0.189
-0.350
-0.351
-0.310
-0.265
-0.225
-0.198
-0.184
-0.180
-0.174
-0.166
-0.155
-0.148
-0.145
-0.141
-0.141
-0.141
-0.144
-0.144
-0.145
-0.151
-0.153
-0.151
-0.151
-0.149
-0.144
-0.137
-0.133
-0.130
-0.126
-0.117
-0.106
-0.093
-0.083
-0.072
4932.956
573.740
87.445
37.952
50.870
80.455
97.831
73.951
41.355
16.448
5.564
2.664
7.775
34.681
136.798
371.463
517.851
398.223
194.099
92.370
42.580
18.495
8.377
6.763
8.641
10.065
8.415
5.273
3.003
2.642
5.297
14.543
43.616
118.853
292.562
518.077
584.383
366.154
162.468
71.671
142.836
1748.358
286.829
94.826
136.548
347.672
803.632
1039.188
719.580
276.517
74.468
17.220
6.085
16.719
94.639
482.165
1717.311
2639.212
1497.000
439.216
113.449
34.633
13.107
7.461
6.957
7.467
7.149
5.551
3.231
1.303
0.493
1.153
4.637
15.729
45.926
112.012
192.690
196.687
126.124
60.591
47.877
216.686
419.062
183.014
253.905
751.591
3265.525
12652.711
23805.281
12480.583
2537.870
410.400
66.107
14.524
24.786
151.184
963.608
4058.163
7045.511
3420.343
791.248
147.019
34.759
19.695
24.335
29.782
24.948
14.620
7.486
3.320
1.140
0.146
0.089
1.367
5.381
15.902
36.322
54.444
58.195
40.505
23.268
34.714
212.324
401.117
469.871
996.930
4008.884
36446.250
100939.688
100375.211
100123.477
28724.117
2008.699
199.477
28.187
25.200
140.963
820.845
3391.851
5838.717
2856.300
664.201
123.147
48.058
91.396
207.080
272.403
209.391
90.446
32.611
11.987
4.776
1.758
0.496
0.493
1.869
5.120
10.103
14.515
14.540
11.004
8.679
20.661
119.452
2449.077
2167.532
3084.270
13281.418
106322.750
103358.273
101194.641
100344.984
100084.750
6217.981
411.858
43.896
17.828
67.800
329.262
1041.919
1569.096
965.651
273.027
81.384
147.025
752.084
2759.757
4162.829
2465.098
751.448
182.006
59.296
24.950
10.880
4.358
2.352
3.163
5.791
8.573
9.447
7.777
5.137
3.947
9.428
45.649
21984.641
12457.573
6825.198
19686.586
111394.898
106645.820
102477.445
100692.219
100155.125
8044.252
473.707
45.599
11.143
23.648
81.683
198.835
265.176
187.447
76.654
82.495
598.841
6837.471
55929.176
96131.523
38804.383
6260.271
953.098
350.294
148.699
59.864
22.688
12.441
17.118
33.114
51.706
51.882
35.156
16.959
7.179
5.683
14.801
142722.750
68041.023
13132.714
12038.603
108500.859
106349.344
102964.555
100885.633
86907.352
3806.034
298.898
34.358
6.172
6.329
15.784
31.060
40.312
31.251
27.467
124.189
1482.283
29836.576
200056.703
200175.953
105596.555
32725.979
5367.402
2706.350
1020.250
361.953
124.981
58.480
104.096
276.802
502.077
502.301
276.559
105.490
33.483
13.316
8.471
142852.453
132692.656
19586.783
5213.280
12970.538
66712.375
101844.633
57915.715
8153.731
975.574
118.252
18.014
3.072
1.369
2.655
4.934
5.870
6.678
16.628
128.615
1618.494
31578.123
152405.297
134604.297
106607.109
69838.242
50024.586
27095.510
9421.330
3348.866
833.032
286.355
672.578
2984.769
8024.773
8027.036
2990.215
714.826
179.458
66.113
27.631
111805.805
110489.836
18831.445
2460.606
2010.752
3736.143
4707.262
2760.597
830.176
178.865
36.347
7.102
1.068
0.009
0.071
0.392
0.703
1.852
10.441
82.264
805.413
10687.509
101702.742
102723.281
116650.172
115877.172
109740.219
179132.297
116404.805
58450.934
6395.487
1393.704
4487.366
42563.582
100067.781
100086.148
42640.148
4973.422
1144.741
520.667
181.335
101945.031
101930.391
7339.748
1040.637
460.254
449.005
425.459
266.606
111.033
35.886
9.541
2.068
0.089
-0.392
-0.447
-0.379
-0.232
0.494
4.890
33.826
231.202
1574.715
8769.677
20197.260
32043.197
104832.242
163714.969
200125.500
121803.500
102687.188
41192.652
9438.633
22864.148
101500.789
100365.609
100490.023
102535.789
27449.215
14711.939
6847.931
1488.124
57640.098
10772.836
1636.197
335.875
124.811
81.866
62.057
39.633
19.582
7.611
2.231
0.235
-0.368
-0.522
-0.530
-0.506
-0.439
-0.099
1.668
10.454
49.835
226.337
727.767
1993.290
9679.661
67560.008
200104.859
157473.172
109650.477
109710.484
149029.344
103675.008
126234.625
116381.453
101972.086
102711.727
131622.500
128700.352
101486.203
100132.344
14934.323
2582.224
1013.298
282.770
84.878
34.196
17.980
11.660
7.176
3.597
1.278
0.088
-0.376
-0.523
-0.550
-0.540
-0.531
-0.498
-0.372
0.201
2.493
11.043
36.490
113.381
410.407
1932.379
8731.976
48587.594
107007.703
104690.406
163793.453
122420.781
102126.133
112558.336
200066.641
107324.906
110009.688
200069.078
113673.969
100974.273
100188.266
100084.016
208.229
118.451
48.572
19.646
8.253
3.895
1.959
0.913
0.187
-0.259
-0.476
-0.564
-0.570
-0.554
-0.541
-0.534
-0.518
-0.484
-0.323
0.268
2.192
7.917
26.499
91.557
341.805
1155.362
5140.894
25642.186
56536.473
120248.313
103003.578
100631.758
102578.484
119723.469
91299.070
102316.578
119824.719
102915.563
101134.391
101068.844
100602.406
26.405
16.905
8.556
3.834
1.412
0.293
-0.202
-0.439
-0.556
-0.614
-0.629
-0.609
-0.580
-0.555
-0.540
-0.524
-0.521
-0.522
-0.489
-0.345
0.151
1.633
6.148
20.631
61.150
181.692
546.593
1535.642
5039.239
79214.516
100355.352
100147.109
100376.109
101530.141
11340.578
11384.803
102098.547
103597.758
110505.055
113667.281
76210.734
14.124
4.068
1.363
0.186
-0.365
-0.613
-0.714
-0.735
-0.723
-0.702
-0.660
-0.620
-0.590
-0.558
-0.531
-0.512
-0.496
-0.494
-0.515
-0.500
-0.389
0.034
1.375
5.130
14.709
38.259
91.941
240.252
1164.100
10516.265
100048.117
100030.664
100062.477
21751.822
2323.481
2422.935
18853.771
121648.492
200047.531
170537.734
66368.070
37.674
5.599
0.692
-0.386
-0.717
-0.813
-0.827
-0.798
-0.762
-0.723
-0.674
-0.632
-0.588
-0.541
-0.478
-0.388
-0.298
-0.250
-0.288
-0.378
-0.416
-0.238
0.686
4.429
19.037
80.071
229.689
327.213
354.528
1223.968
4453.597
8746.546
6210.950
1750.081
458.639
770.970
6222.264
82199.383
106264.992
103737.758
107987.789
99.130
14.159
3.038
0.438
-0.448
-0.751
-0.829
-0.813
-0.762
-0.708
-0.662
-0.620
-0.554
-0.418
-0.095
0.473
1.160
1.606
1.337
0.700
0.137
0.190
2.266
14.328
94.300
888.918
8244.420
13631.871
2474.984
384.967
374.063
508.897
411.677
197.035
117.773
446.207
4591.552
63793.664
100452.469
101360.055
127402.391
192.265
43.061
15.170
4.945
0.962
-0.360
-0.679
-0.671
-0.582
-0.492
-0.469
-0.453
-0.327
0.209
1.917
5.948
12.040
15.809
14.111
8.044
3.328
1.860
5.992
40.765
385.510
9886.513
103499.688
104961.656
54808.320
1439.534
178.309
71.355
46.013
30.883
41.243
209.450
1612.459
13660.397
70501.406
97546.320
53399.539
577.973
257.420
92.436
26.133
6.201
1.025
-0.003
0.123
0.557
0.807
0.716
0.432
0.632
2.882
12.551
42.409
107.395
162.454
134.867
64.127
22.576
7.560
11.926
80.339
833.223
21647.213
127295.602
145917.922
116633.289
3787.561
370.973
60.503
17.111
8.388
14.878
67.357
360.124
1727.275
4879.131
6703.946
8993.817
6275.731
2800.456
718.683
135.833
25.867
5.201
2.516
4.207
7.113
8.833
7.568
4.989
4.286
12.850
65.385
319.081
1183.873
2320.413
1746.015
625.088
144.089
29.872
19.651
109.449
1006.504
12394.670
160927.906
200341.469
57958.523
5811.270
702.383
134.189
31.558
8.480
5.861
18.991
69.836
214.473
460.113
654.609
1358.310
101200.461
57425.688
6214.890
664.886
84.174
14.923
12.412
27.689
50.178
66.032
55.654
32.353
18.175
42.219
302.570
2682.524
20937.740
71805.266
46274.406
8605.088
910.193
122.574
31.864
93.307
748.931
6799.035
43097.184
74819.375
30461.752
7591.099
1958.586
457.811
99.854
21.614
5.429
4.953
12.813
32.417
61.702
106.977
305.778
101436.406
100163.211
46888.547
2351.592
192.473
36.981
58.484
177.231
425.788
631.921
481.613
222.790
77.310
105.860
1007.841
18696.449
101684.461
102001.930
100755.438
100349.266
4753.710
400.684
74.384
62.819
319.463
1955.566
9537.424
27667.844
58013.730
39609.102
11012.195
2247.886
395.057
66.228
11.783
2.857
2.664
5.640
12.061
31.275
120.422
101422.359
100647.898
100281.672
4173.060
302.748
81.077
271.696
1313.589
4749.473
8449.190
6009.832
1727.951
369.204
192.778
1853.930
63743.543
101459.023
101771.531
102640.750
104141.414
14026.338
1438.252
261.905
75.786
165.421
997.251
8258.439
66866.344
125196.969
200243.469
120527.875
18600.914
1762.427
195.363
27.999
4.954
1.317
1.353
3.721
12.755
48.202
111613.148
108773.414
80618.781
3430.146
322.676
176.074
1048.450
9503.077
72717.430
103484.219
98744.484
14338.500
1549.900
309.647
1468.507
37363.871
101013.445
106472.352
146947.453
200062.734
71312.469
10878.609
1242.731
174.928
129.021
765.360
7530.299
69830.047
200122.047
200136.141
118053.594
101981.406
6776.112
461.330
56.963
11.300
2.904
1.173
1.620
5.398
17.542
200092.859
200021.703
41138.188
3549.198
403.356
317.687
2811.561
41623.441
114931.008
126113.156
114968.313
81103.297
4596.463
474.319
603.385
6727.238
91098.609
151869.000
200145.422
127554.266
102289.023
100424.469
5366.439
427.710
115.539
421.684
3236.399
32661.600
131729.141
124127.156
106210.992
102099.469
11265.353
851.792
127.833
26.568
7.345
2.597
1.350
2.112
5.672
115084.961
106789.242
101376.758
8243.702
617.680
406.805
3793.172
64091.098
142472.922
196568.938
142649.422
106970.039
6190.304
559.902
229.693
1108.017
9085.027
109521.867
107846.148
104031.555
102857.234
101379.523
11794.238
719.055
107.053
174.388
1079.339
10322.008
103759.891
105750.953
115869.281
122798.734
17031.863
2878.729
421.668
72.046
15.563
5.009
1.828
0.973
1.441
101428.641
100579.742
100182.016
10468.972
707.422
318.300
2258.860
25407.107
135020.969
170908.391
135664.328
41257.047
3617.378
490.789
144.829
409.296
4418.043
100957.094
103931.867
115419.477
120611.125
107441.719
9375.475
711.279
98.498
70.065
300.154
1962.752
14902.359
74861.125
141420.719
108582.055
101058.289
19793.266
1504.554
165.530
28.381
7.601
2.532
0.714
0.208
101791.617
100274.977
78141.758
4837.715
431.517
171.987
822.920
5313.467
24754.832
50860.734
31591.734
8294.607
2028.657
559.330
171.788
208.003
1511.314
17339.207
108615.047
151232.703
171039.719
52095.504
5185.486
566.443
79.019
32.735
103.718
634.940
6100.637
101837.633
101690.758
100688.703
100198.242
70442.898
3504.226
287.165
37.403
8.693
2.556
0.556
-0.144
59685.281
38678.988
8054.997
1104.115
155.402
73.293
240.719
991.617
2956.784
5637.847
6708.669
6572.896
4439.799
1758.659
458.866
162.167
416.054
2547.341
15143.805
53615.887
61873.051
18608.986
2871.755
410.478
61.748
19.148
54.970
417.626
5325.029
100143.508
100146.078
100110.773
100079.945
70433.852
3237.528
270.590
36.337
7.835
2.038
0.326
-0.255
3884.871
2203.533
798.236
204.475
46.680
28.759
84.613
314.274
1156.113
4731.981
20580.170
49714.621
38497.102
10692.547
1807.727
293.126
152.474
546.248
2503.614
8087.585
11533.424
9227.864
3484.637
413.585
50.832
11.915
29.510
216.378
2012.579
23731.988
100033.938
100047.555
100055.773
16382.713
1394.796
155.972
25.241
5.229
1.229
0.069
-0.317
889.466
333.091
122.339
40.456
13.575
13.347
47.989
236.926
1524.837
14424.204
126799.578
196999.328
186992.734
63267.301
5499.881
584.812
106.270
128.891
409.490
1063.554
2931.916
7517.448
3188.872
373.258
36.295
6.641
13.069
74.408
469.744
2740.737
11395.440
19676.805
9569.634
2189.717
373.675
62.606
12.568
2.881
0.511
-0.144
-0.352
780.109
223.402
62.449
18.306
6.427
8.094
36.156
231.082
2105.963
29997.762
131810.313
200179.922
200095.859
119687.109
9697.098
795.716
98.795
37.447
69.627
173.954
563.528
1188.606
693.370
119.509
15.188
2.864
4.612
20.931
88.494
313.858
824.774
1105.807
723.546
285.163
77.289
20.660
5.031
1.140
0.068
-0.250
-0.345
1454.972
390.293
103.502
29.479
9.239
6.722
25.922
174.578
1546.870
21543.725
110466.242
131638.766
128714.688
103757.633
6878.348
630.611
77.728
16.195
13.709
27.186
66.615
102.879
70.629
19.893
3.807
0.701
1.186
4.800
16.872
44.118
84.793
102.740
78.195
40.938
16.502
5.717
1.638
0.272
-0.162
-0.283
-0.313
4714.640
1035.481
284.143
95.648
28.476
9.287
16.169
90.170
634.095
5295.699
40270.684
103777.758
90200.594
17704.850
2184.659
275.063
41.992
7.887
3.089
4.010
7.170
9.295
6.565
2.603
0.442
-0.133
0.015
0.853
2.992
6.918
11.464
13.181
11.698
7.364
3.525
1.312
0.316
-0.102
-0.235
-0.268
-0.272
11893.960
2726.719
1078.839
393.835
99.968
21.307
10.155
33.655
171.770
856.524
3462.905
7185.050
5646.530
1925.291
453.484
88.434
17.324
3.416
0.671
0.357
0.562
0.682
0.418
0.011
-0.263
-0.346
-0.300
-0.114
0.311
0.915
1.610
2.024
1.772
1.225
0.583
0.123
-0.113
-0.212
-0.238
-0.239
-0.233
14067.847
6798.198
4699.123
1479.664
270.432
44.012
8.929
10.851
39.299
130.484
329.682
524.413
461.423
244.132
83.711
22.672
5.588
1.070
-0.015
-0.235
-0.243
-0.239
-0.275
-0.322
-0.354
-0.365
-0.347
-0.304
-0.215
-0.079
0.067
0.155
0.160
0.067
-0.049
-0.151
-0.208
-0.222
-0.219
-0.215
-0.207
8286.551
11224.979
9501.859
2631.770
414.815
59.468
8.850
3.693
8.206
22.052
42.584
59.960
53.882
33.036
14.891
5.323
1.442
0.133
-0.229
-0.304
-0.309
-0.316
-0.325
-0.332
-0.332
-0.328
-0.317
-0.301
-0.271
-0.225
-0.171
-0.116
-0.089
-0.098
-0.138
-0.178
-0.198
-0.205
-0.201
-0.192
-0.176
3241.640
6678.972
5891.120
1863.357
330.964
48.665
7.312
1.401
1.516
3.535
6.402
8.395
7.640
5.335
2.715
0.976
0.145
-0.171
-0.266
-0.276
-0.278
-0.287
-0.290
-0.290
-0.288
-0.286
-0.276
-0.260
-0.238
-0.207
-0.161
-0.112
-0.079
-0.081
-0.112
-0.152
-0.178
-0.186
-0.176
-0.160
-0.146
870.819
1512.017
1347.230
560.253
131.600
24.250
3.873
0.453
0.045
0.352
0.798
1.077
1.049
0.724
0.297
-0.006
-0.163
-0.230
-0.240
-0.240
-0.240
-0.244
-0.245
-0.243
-0.242
-0.240
-0.232
-0.219
-0.199
-0.168
-0.133
-0.090
-0.057
-0.060
-0.101
-0.136
-0.159
-0.164
-0.152
-0.136
-0.123
184.160
232.213
218.929
108.024
33.288
8.081
1.433
-0.059
-0.287
-0.238
-0.137
-0.062
-0.046
-0.084
-0.137
-0.181
-0.198
-0.200
-0.195
-0.197
-0.202
-0.201
-0.198
-0.199
-0.200
-0.198
-0.187
-0.168
-0.149
-0.131
-0.111
-0.092
-0.081
-0.085
-0.102
-0.127
-0.142
-0.137
-0.127
-0.113
-0.103
41.174
37.059
30.852
18.185
7.207
1.911
0.208
-0.263
-0.338
-0.307
-0.266
-0.234
-0.205
-0.189
-0.181
-0.175
-0.172
-0.164
-0.159
-0.159
-0.159
-0.159
-0.161
-0.160
-0.162
-0.161
-0.147
-0.122
-0.095
-0.084
-0.084
-0.086
-0.093
-0.100
-0.112
-0.123
-0.127
-0.119
-0.105
-0.096
-0.085
746.181
175.779
59.126
43.892
55.930
76.058
80.922
62.494
34.251
14.025
4.737
4.332
20.523
128.513
676.040
2712.851
4369.325
2805.989
1234.217
536.852
213.312
70.850
21.127
5.994
2.288
1.406
0.997
0.663
0.740
1.609
4.275
11.800
28.876
57.221
86.361
109.011
106.643
78.465
47.060
51.047
297.290
335.473
125.083
124.088
217.225
390.536
675.809
806.855
551.220
214.359
62.350
15.040
9.487
50.162
416.483
4074.391
28350.008
60760.730
23479.389
3401.303
622.536
153.366
43.005
12.727
4.980
2.751
1.562
0.757
0.142
-0.244
-0.230
0.417
2.286
6.211
13.910
24.081
34.196
34.558
25.819
20.938
60.306
537.930
225.593
278.617
687.074
1747.501
3486.500
8783.379
13862.020
7411.926
1864.984
314.024
52.817
18.079
78.780
823.277
11355.554
100058.031
100154.055
100275.547
7995.158
767.847
122.957
34.592
19.576
16.634
11.971
6.810
2.884
0.952
0.006
-0.407
-0.404
0.114
1.437
4.068
7.599
10.908
11.592
9.495
11.647
53.051
536.216
1001.181
1479.367
4591.928
15443.492
36035.395
106234.352
101294.328
100210.898
16372.727
1481.036
154.904
29.222
70.421
702.654
9348.653
95589.125
100057.734
75953.953
6490.474
580.550
95.226
74.932
133.606
147.541
91.249
39.123
14.822
5.882
2.349
0.744
0.037
-0.040
0.509
1.625
3.044
4.027
3.863
3.498
6.463
34.519
272.212
11941.803
11269.304
24736.699
105795.773
200166.969
138512.656
104509.586
100503.359
96470.609
4101.209
314.163
39.885
42.400
285.347
2392.082
13816.346
25456.807
11363.754
1728.524
245.259
140.022
760.307
3103.867
2791.520
852.413
239.694
70.107
27.498
13.836
6.729
3.140
2.039
2.997
5.401
8.013
8.220
6.198
3.791
3.915
15.898
92.653
103112.305
104856.992
64697.637
109220.750
200409.375
178321.000
107499.922
100730.977
100101.000
5256.013
359.207
39.033
18.221
72.329
354.505
1129.600
1705.727
966.691
295.017
103.886
541.891
15682.518
102951.148
105425.398
9683.434
1214.269
285.031
129.950
76.294
41.261
19.535
12.938
19.573
41.196
61.168
61.160
40.902
19.151
7.919
7.561
26.338
131903.875
109772.781
119343.938
109174.242
152495.313
138724.313
104631.859
100555.898
42489.156
2750.570
227.439
28.605
7.614
15.422
48.523
106.909
140.876
101.849
51.453
83.459
1274.620
102113.195
112415.102
130258.805
46270.387
3787.380
1101.962
759.584
575.321
312.394
123.721
65.794
130.535
359.952
662.902
711.236
358.702
123.807
36.479
13.452
10.248
200171.359
132456.328
107608.563
20487.904
23203.055
41269.305
71799.492
31862.094
5294.370
673.164
95.611
14.662
2.905
2.845
6.746
12.361
16.000
12.997
14.152
68.723
876.303
28411.658
118303.508
146027.578
34270.922
6593.357
4934.691
7077.504
8487.220
4342.262
1035.916
349.284
940.634
4462.935
12456.537
13627.781
4842.179
917.440
185.893
58.682
23.089
200086.094
147092.109
27925.895
4277.952
2523.663
2747.002
3049.878
1944.840
600.721
141.096
28.801
5.516
0.859
0.200
0.668
1.300
1.771
2.262
6.151
38.582
298.884
2524.415
13292.236
20177.377
10937.431
9332.091
25928.453
106649.367
101881.539
100470.344
9753.257
1734.725
6631.767
78261.883
100065.617
100064.414
86885.141
7080.274
981.146
337.304
128.853
112485.344
27531.127
4957.690
973.084
396.429
323.170
281.640
191.196
82.762
27.252
7.556
1.530
-0.063
-0.378
-0.360
-0.258
-0.141
0.275
2.586
15.873
89.250
425.242
1389.269
2605.406
3684.335
12369.549
114123.266
109065.273
102741.156
101456.070
74980.648
11323.791
36992.938
101615.836
100364.031
100327.000
101378.008
38912.504
7288.364
3335.024
897.498
10432.449
3697.975
906.997
232.029
86.738
54.799
40.513
27.390
13.736
5.372
1.549
0.034
-0.409
-0.509
-0.515
-0.500
-0.452
-0.259
0.742
5.073
22.484
83.197
218.362
511.029
1587.256
9812.199
106465.703
104426.109
102343.875
110706.523
196586.313
105501.305
151990.625
119693.148
102016.281
101566.125
112475.609
135420.547
102180.469
47016.500
6232.583
972.398
466.632
167.937
55.299
21.731
11.664
7.385
4.527
2.201
0.685
-0.112
-0.437
-0.527
-0.537
-0.528
-0.530
-0.513
-0.445
-0.110
1.181
5.323
17.268
47.921
140.596
554.933
3617.939
72061.727
101229.148
103869.680
178205.406
141391.828
102972.719
121711.766
200055.266
107710.016
104947.758
178169.063
123806.188
101437.313
100302.594
31734.426
111.987
66.736
31.468
12.524
5.138
2.215
1.031
0.339
-0.100
-0.387
-0.526
-0.567
-0.564
-0.546
-0.536
-0.526
-0.523
-0.508
-0.429
-0.095
0.992
4.062
12.750
40.755
154.987
821.007
6727.237
46399.855
104639.172
137191.844
104589.555
100830.883
103826.820
134875.891
114061.797
106952.305
138688.109
104924.852
102424.859
102600.172
53103.711
17.713
10.979
5.629
2.283
0.649
-0.102
-0.411
-0.553
-0.614
-0.632
-0.624
-0.595
-0.572
-0.550
-0.536
-0.522
-0.525
-0.539
-0.541
-0.464
-0.174
0.726
3.282
11.216
37.453
147.343
624.277
2093.717
6492.674
97929.188
100435.820
100181.227
100521.461
102203.484
13587.204
9426.008
55286.637
110070.125
146989.563
163579.781
43343.836
12.265
3.159
0.799
-0.134
-0.530
-0.701
-0.755
-0.747
-0.728
-0.693
-0.642
-0.597
-0.569
-0.547
-0.531
-0.514
-0.508
-0.518
-0.545
-0.556
-0.495
-0.225
0.600
3.119
10.406
32.058
89.379
256.766
1262.510
12562.335
100055.742
100035.492
100076.938
23920.447
2675.587
1994.743
13740.456
134946.656
157435.875
123955.992
105226.883
34.893
5.009
0.484
-0.477
-0.758
-0.825
-0.826
-0.796
-0.759
-0.715
-0.651
-0.604
-0.568
-0.537
-0.479
-0.383
-0.284
-0.249
-0.313
-0.415
-0.484
-0.397
0.166
2.442
12.100
53.061
160.541
239.814
324.014
1302.839
5251.261
10422.394
6762.202
2040.368
506.092
1168.153
18732.293
102235.141
103111.484
102329.031
111845.047
85.519
12.464
2.541
0.253
-0.515
-0.771
-0.824
-0.810
-0.762
-0.698
-0.636
-0.599
-0.543
-0.412
-0.089
0.548
1.354
1.798
1.419
0.669
0.069
-0.085
0.918
7.599
56.438
578.683
4906.042
7063.073
1485.641
293.280
376.402
540.677
440.238
212.268
150.110
878.519
15030.097
100241.625
100390.203
101756.953
141410.797
156.519
35.426
12.183
3.899
0.621
-0.432
-0.684
-0.668
-0.560
-0.470
-0.442
-0.440
-0.332
0.209
2.064
7.126
14.887
19.953
15.338
8.232
3.115
1.222
2.826
18.384
199.673
5602.739
100391.758
100489.523
26024.236
733.324
96.327
61.302
46.626
32.701
60.222
394.978
4465.201
63541.570
100160.609
101476.633
141411.188
424.618
177.647
68.547
20.765
4.880
0.786
-0.029
0.178
0.675
0.934
0.834
0.542
0.633
2.908
14.012
56.532
163.263
242.971
163.900
63.679
20.470
6.302
5.834
30.992
311.981
10632.385
101415.844
101961.617
61737.949
1238.491
115.206
29.017
11.979
8.712
21.827
122.887
769.926
4840.544
17987.688
24364.596
18394.721
3288.415
1633.041
473.251
99.632
19.501
4.326
2.493
4.860
8.341
10.430
8.907
5.763
4.491
12.100
69.514
469.847
2529.650
4909.138
2200.709
585.810
126.116
26.661
11.013
35.342
252.543
2681.492
41694.438
73934.945
9039.311
919.562
198.061
58.493
18.645
6.556
7.909
29.984
121.291
414.867
979.907
1302.908
2270.011
71010.375
23779.738
3486.181
438.377
62.539
12.944
14.162
34.155
67.443
85.516
71.645
40.911
20.643
38.359
283.870
3033.821
38117.934
111637.828
36234.074
5841.042
748.489
105.410
24.351
31.459
149.623
758.933
2689.317
3963.421
2553.931
1321.007
666.323
250.582
71.114
17.659
5.445
7.114
20.415
51.963
105.376
190.042
682.691
100698.648
100099.742
21604.385
1377.056
140.948
33.474
71.099
247.935
675.958
1035.048
777.554
321.686
100.598
95.590
835.469
13959.888
139226.938
200119.250
113347.539
64149.547
3462.370
355.493
68.542
32.805
87.555
346.178
1110.334
2774.325
5845.431
9197.153
6539.493
2056.020
389.153
67.009
11.997
3.638
4.282
9.426
22.365
72.233
358.769
100654.523
100269.609
51919.047
2378.539
206.189
83.271
373.522
2198.022
10485.716
21669.129
13691.237
3249.211
529.273
187.427
1461.265
33934.695
103993.258
108623.172
104260.547
104616.180
10334.190
1431.117
275.370
65.129
62.883
252.573
1284.336
7229.400
57877.488
106586.188
102617.336
30729.318
2384.108
228.737
31.532
7.142
3.411
3.793
9.662
39.340
179.634
102664.148
102022.133
32360.400
2051.918
226.459
201.495
1638.373
21717.246
100324.594
100463.477
100350.297
38579.246
2808.006
366.891
1169.323
22439.438
100970.102
107047.477
151961.250
200126.469
83652.625
11833.535
1374.264
191.068
71.257
234.494
1743.035
25338.246
106182.063
105890.117
102504.219
100632.273
10457.689
593.272
74.037
18.693
8.706
5.720
6.462
18.688
70.069
128737.945
76980.438
11570.710
1428.432
232.950
385.173
4929.402
100402.477
101083.586
101639.070
101260.008
100609.242
9764.418
648.534
515.506
4792.798
54024.270
163547.984
200178.922
118776.844
102462.539
100941.570
6047.511
508.629
93.311
190.044
1668.903
42499.496
102419.695
102566.258
102442.945
102387.367
19691.879
1187.000
185.513
49.120
22.843
12.694
7.276
8.317
21.670
108066.719
103783.148
20535.004
2168.500
295.804
448.583
6371.581
100733.203
102296.578
103916.656
103731.031
102154.203
13222.389
883.413
241.321
980.732
8429.619
106028.242
105454.969
103296.141
104338.109
103422.758
13622.806
904.596
121.493
116.805
887.229
15438.766
101305.406
106613.719
135042.656
163580.406
33892.363
4928.408
655.827
129.072
48.259
24.635
10.958
5.400
5.930
100637.523
100344.047
26196.898
2376.011
298.258
306.768
3132.232
64240.418
102752.688
107217.359
111334.047
108689.648
7990.391
971.695
208.813
399.480
4685.194
100529.781
101256.047
104225.805
108840.109
107051.922
11657.929
915.263
124.739
62.057
305.499
2665.049
26462.170
177033.094
179070.156
115130.820
101535.203
47103.867
2839.240
293.065
78.188
34.353
14.177
4.888
2.066
87046.461
51885.199
10444.364
1281.280
184.496
142.820
891.888
7350.111
49618.535
112601.164
100306.945
33131.637
7742.510
1443.276
305.732
219.898
1548.945
18173.678
101160.820
103919.445
107082.008
40036.902
4342.862
585.507
93.950
34.675
116.452
880.452
11636.437
102750.422
102591.430
101178.594
100545.156
100322.508
6917.799
467.734
91.231
33.864
13.192
4.141
1.073
8337.267
6271.542
2015.790
386.044
79.050
59.015
227.526
1117.060
4609.638
15067.500
34176.754
33634.035
16309.623
4555.424
870.099
208.017
374.108
2027.697
9483.050
20093.885
14513.362
5053.650
1298.565
288.692
58.528
20.658
68.854
617.790
10526.408
100213.828
100311.695
100463.805
100606.563
100483.352
6441.143
473.876
79.534
24.859
9.256
2.861
0.529
998.829
718.885
305.495
91.707
26.759
23.555
81.939
351.658
1701.647
10275.271
72424.516
109366.617
104893.336
39911.797
3814.692
439.461
133.018
301.399
865.057
1586.102
1613.477
1014.480
461.649
140.688
32.827
11.974
38.150
299.248
3789.057
63542.410
100159.500
100366.203
100541.992
38849.563
2553.413
285.582
52.761
14.435
4.999
1.415
0.108
269.413
139.490
64.536
23.184
9.009
11.402
45.120
237.602
1886.134
23988.750
110720.852
124722.305
118351.727
104953.258
11210.957
841.094
111.911
69.370
141.452
244.122
327.603
323.355
197.041
65.076
15.700
5.794
16.906
101.330
717.587
5266.191
26154.668
47040.051
21850.561
4008.278
650.161
115.098
26.469
7.435
2.174
0.440
-0.158
493.515
183.066
56.612
18.141
6.457
7.392
32.314
207.230
1942.692
29407.527
121760.438
163653.063
146933.844
110449.758
13822.803
939.352
107.332
26.086
28.837
47.966
75.571
90.123
60.388
21.493
5.600
2.109
5.653
26.699
122.278
511.296
1301.284
1916.139
1271.254
484.941
142.701
39.366
10.721
3.045
0.720
-0.026
-0.285
3681.988
860.105
198.674
55.724
16.690
7.965
22.865
140.083
1131.608
12087.894
116368.711
146872.031
131613.672
70843.766
5917.577
589.424
75.661
13.857
7.070
9.793
14.860
17.523
12.285
5.010
1.280
0.371
1.404
6.527
21.975
61.716
121.852
153.041
129.497
69.178
30.472
11.172
3.644
0.942
0.065
-0.218
[truncated: 149,997 more chars]
