# Supplementary material for: In Silico Discovery of Potential Uridine-Cytidine Kinase 2 Inhibitors from the Rhizome of Alpinia mutica
Source: Molecules. 2016 Apr 8;21(4):417. doi: 10.3390/molecules21040417 (PMC6274218; doi:10.3390/molecules21040417)
Supplement: Supplementary file 1 [file molecules-21-00417-s001.zip › Supplementary/S2 files/1UDW+APN/1UDW_rep.HD.map]

GRID_PARAMETER_FILE 1UDW.gpf
GRID_DATA_FILE 1UDW_rep.maps.fld
MACROMOLECULE 1UDW_rep.pdbqt
SPACING 0.375
NELEMENTS 40 40 40
CENTER 11.359 38.570 33.111
132.382
372.745
3443.042
55552.754
29762.459
1239.133
50.117
3.475
0.342
-0.016
-0.117
-0.232
-0.369
-0.462
-0.504
-0.505
-0.374
-0.227
-0.132
-0.087
-0.071
-0.082
-0.093
-0.090
-0.056
0.027
0.152
0.272
0.320
0.409
1.479
14.407
196.630
3452.694
26061.641
15579.150
1474.250
137.534
66.701
200.383
535.528
414.131
686.656
623.087
614.860
383.185
79.418
9.286
1.279
0.854
1.851
2.789
2.122
0.772
-0.060
-0.331
-0.349
-0.256
-0.161
-0.101
-0.070
-0.056
-0.054
-0.053
-0.031
0.047
0.240
0.481
0.561
0.380
0.316
2.092
31.052
811.519
60612.156
100031.992
100069.609
10308.289
442.735
155.238
205.749
330.612
555.463
462.113
337.997
100.459
25.686
7.272
1.658
1.303
5.329
17.577
33.139
23.997
8.122
1.683
0.126
-0.146
-0.143
-0.102
-0.073
-0.057
-0.047
-0.041
-0.035
0.003
0.139
0.465
0.929
0.990
0.657
0.419
2.217
30.774
898.975
70351.602
100024.516
100249.836
15051.710
4056.572
1049.215
281.317
311.641
263.637
104.103
72.039
25.356
5.688
1.319
0.724
4.035
28.282
155.426
362.352
247.045
54.599
7.828
1.098
0.122
-0.036
-0.056
-0.054
-0.049
-0.042
-0.038
-0.031
0.009
0.158
0.507
1.006
1.072
0.708
0.389
1.306
14.071
225.258
4828.107
45261.586
26428.268
11680.469
25784.678
4846.768
358.839
110.515
56.292
16.551
10.565
4.287
1.190
0.327
0.951
8.908
91.082
809.482
2683.985
1376.000
205.591
20.123
2.904
0.651
0.139
-0.007
-0.042
-0.048
-0.046
-0.045
-0.040
-0.009
0.094
0.333
0.624
0.665
0.433
0.204
0.455
3.778
30.959
207.873
631.243
1025.024
6258.820
14993.661
3016.986
235.524
30.456
7.674
2.139
0.968
0.336
0.022
0.054
0.970
10.345
118.673
1109.725
4281.036
2140.340
274.668
28.854
6.104
2.008
0.502
0.067
-0.034
-0.056
-0.060
-0.064
-0.063
-0.046
0.003
0.104
0.226
0.244
0.162
0.059
0.104
0.657
3.579
13.411
35.277
129.232
667.236
1111.940
400.697
60.922
8.554
0.765
0.086
-0.091
-0.144
-0.142
-0.037
0.618
5.737
50.154
329.031
899.053
540.791
107.803
25.112
11.842
4.504
1.094
0.167
-0.030
-0.064
-0.080
-0.097
-0.106
-0.099
-0.071
-0.026
0.017
0.034
0.045
0.363
0.576
0.211
0.360
1.405
4.346
15.468
46.916
64.861
33.422
9.130
1.848
-0.315
-0.368
-0.241
-0.112
-0.098
-0.056
0.225
1.844
11.186
46.293
91.924
68.377
31.206
24.187
15.723
5.833
1.409
0.201
-0.038
-0.074
-0.110
-0.162
-0.194
-0.192
-0.157
-0.108
-0.070
0.061
0.747
1.560
0.986
0.234
0.039
0.325
0.968
2.321
4.125
5.140
3.290
1.155
0.280
-0.426
-0.377
-0.109
0.056
0.059
0.004
0.039
0.395
1.747
5.106
8.349
8.912
11.018
13.773
10.518
4.329
1.053
0.151
-0.047
-0.090
-0.141
-0.227
-0.304
-0.340
-0.285
-0.198
-0.126
0.049
0.577
0.909
0.623
0.174
0.367
1.445
3.097
3.561
2.559
1.297
0.525
0.139
-0.017
-0.348
0.070
0.629
0.876
0.684
0.277
0.082
0.071
0.236
0.606
1.100
1.851
3.481
4.807
3.783
1.610
0.451
0.069
0.021
0.068
0.095
0.008
-0.176
-0.336
-0.417
-0.312
-0.185
-0.119
-0.034
0.036
-0.040
0.241
1.679
6.868
17.458
20.298
12.749
4.716
1.157
0.190
-0.032
0.127
1.289
3.201
4.004
2.837
1.123
0.338
0.088
0.028
0.065
0.192
0.451
0.853
1.073
0.885
0.438
0.169
0.177
0.423
0.851
1.314
1.515
0.971
0.165
-0.319
-0.389
-0.245
-0.251
-0.365
-0.418
-0.298
0.577
4.366
21.661
69.775
115.330
95.631
34.387
7.151
1.353
0.146
1.074
3.390
8.380
11.223
7.220
2.570
0.746
0.214
0.044
-0.012
0.011
0.094
0.169
0.184
0.144
0.138
0.309
0.871
2.195
4.853
7.662
8.787
6.346
2.610
0.410
-0.329
-0.279
-0.455
-0.446
-0.410
-0.206
1.171
7.374
44.424
316.777
2324.196
4228.795
707.462
77.118
15.774
1.425
2.683
5.270
11.667
15.337
9.727
3.401
0.909
0.264
0.042
-0.044
-0.059
-0.033
-0.018
-0.014
0.049
0.293
0.923
2.742
8.650
21.653
35.149
42.359
30.413
11.694
2.814
0.203
-0.402
-0.473
-0.456
0.220
2.518
3.898
16.942
104.703
2923.180
100055.188
100026.227
19056.613
885.710
180.208
5.827
6.727
6.340
8.751
10.182
6.328
2.371
0.603
0.128
-0.043
-0.115
-0.120
-0.106
-0.091
-0.046
0.160
0.733
2.003
6.083
22.608
70.866
169.872
295.815
230.963
68.474
11.634
1.306
-0.287
-0.482
2.859
50.160
249.579
237.765
131.385
401.502
7413.474
100095.703
100020.984
65221.289
926.444
141.283
5.376
12.785
8.107
6.195
4.287
2.446
0.824
0.123
-0.132
-0.217
-0.221
-0.167
-0.129
-0.106
-0.027
0.322
1.266
3.046
7.933
35.347
208.700
2228.183
13207.139
8974.364
910.746
61.636
4.611
0.001
0.594
59.351
1840.390
19959.213
20018.283
2171.927
4350.942
5031.432
41044.750
100051.789
5448.330
174.740
16.067
1.303
14.039
8.729
4.649
1.859
0.660
0.153
-0.097
-0.233
-0.301
-0.222
-0.135
-0.110
-0.100
-0.007
0.448
1.501
2.882
7.104
43.377
764.766
52345.066
100030.859
100016.336
11542.049
248.118
10.927
0.384
4.545
348.610
30824.461
100008.258
100118.758
21867.154
17360.461
15060.182
1874.415
784.553
201.319
22.110
2.376
0.196
7.933
5.071
2.627
0.797
0.127
0.016
-0.057
-0.058
0.009
0.029
0.023
0.026
0.010
0.075
0.615
1.630
2.073
5.016
43.430
1127.016
100022.398
100015.266
100006.234
25699.885
329.146
13.572
0.436
4.955
391.119
35736.113
100006.148
100070.281
27524.914
5722.151
4830.383
675.263
73.841
14.029
2.597
0.284
-0.025
2.701
1.698
0.801
0.132
-0.045
0.086
0.443
0.912
1.101
0.967
1.057
1.287
1.010
0.539
0.688
1.349
1.439
5.313
47.784
523.673
11864.114
100146.055
100023.984
3805.723
129.911
7.749
0.047
1.193
89.464
2676.331
41495.480
35754.605
2201.490
451.412
362.847
109.513
16.076
2.437
0.309
0.030
0.056
0.574
0.284
-0.042
-0.154
0.027
0.856
3.254
7.202
8.628
6.943
8.882
14.299
11.051
3.735
0.927
0.499
1.385
15.027
271.013
5492.811
22422.836
5725.260
1430.466
235.990
24.826
2.150
-0.371
-0.605
5.619
88.452
439.606
394.326
77.808
28.464
26.113
11.134
2.737
0.810
2.819
3.601
1.282
0.005
-0.138
-0.302
-0.079
0.621
3.432
16.563
46.454
60.665
38.376
63.081
145.561
98.233
21.293
3.105
0.515
2.137
35.127
1104.330
100036.578
100061.578
65242.879
820.415
39.309
4.673
0.280
-0.575
-0.643
-0.572
0.949
4.083
3.469
1.398
2.182
2.165
1.071
0.477
8.034
196.362
427.747
25.469
-0.107
-0.194
-0.141
0.369
1.976
9.603
52.667
188.654
250.421
127.085
257.443
871.074
499.362
74.536
7.485
0.900
2.871
36.461
859.338
40847.863
100597.094
25789.602
594.359
25.129
2.053
0.024
-0.368
-0.471
-0.362
-0.273
-0.197
-0.141
-0.018
0.126
0.050
-0.036
0.522
47.237
11565.940
91024.461
300.441
-0.092
-0.075
0.263
1.885
9.556
33.813
97.894
292.568
371.118
173.250
288.616
979.155
584.131
117.349
12.399
1.401
3.983
42.849
509.058
4610.346
10641.149
2507.711
219.125
18.035
1.653
0.239
0.464
1.089
1.591
2.097
2.166
1.416
0.476
0.129
-0.139
-0.160
0.340
21.904
1685.563
5342.079
271.362
-0.037
0.055
1.118
9.709
77.501
405.384
763.415
417.916
194.084
83.042
88.297
218.517
1296.219
2415.429
57.955
2.593
7.033
56.170
693.120
7021.487
15061.402
2725.257
195.741
15.397
1.593
1.258
4.778
12.320
19.663
25.229
30.822
19.538
6.721
1.487
0.205
-0.065
0.002
2.134
39.126
182.086
145.049
-0.019
0.192
2.966
36.067
595.538
7880.952
22411.891
4849.583
330.446
42.257
19.094
45.888
1402.815
2881.869
63.540
4.859
28.545
209.316
843.229
2252.673
3144.590
828.198
86.393
8.813
1.595
5.136
29.082
97.766
179.946
358.135
672.018
331.480
65.875
9.935
2.447
0.795
0.077
0.077
5.174
22.493
16.020
-0.045
0.226
4.190
64.476
1712.233
52303.516
100008.234
25734.336
904.295
129.994
37.888
12.230
38.926
48.216
6.919
12.499
187.643
3808.989
45258.148
29666.791
2117.974
190.838
24.465
3.438
1.920
14.244
110.622
562.276
1171.940
6448.929
25741.154
7887.074
499.596
54.908
24.875
9.615
2.162
0.061
-0.106
0.907
0.807
-0.135
0.066
3.255
46.000
898.905
17109.346
52356.867
9530.586
3823.501
3408.575
597.509
55.113
5.941
1.678
2.037
26.158
659.114
45220.211
100004.992
100012.727
17120.129
308.212
16.022
1.835
2.161
19.332
173.586
1044.209
2821.811
45757.402
100067.898
60637.461
1721.477
723.552
599.175
129.917
17.303
1.694
-0.283
-0.575
-0.627
-0.257
-0.196
1.163
13.892
131.038
914.186
2012.019
12196.950
100084.555
100009.383
11537.704
298.877
15.114
1.119
1.545
23.993
595.254
33976.496
100002.547
100006.102
13143.270
275.339
14.147
1.259
1.417
12.180
93.702
476.969
1388.997
19786.180
100048.250
25889.545
5279.598
45265.336
33979.422
2139.394
108.357
6.690
0.074
-0.566
-0.647
-0.343
-0.390
-0.014
2.923
16.642
76.634
739.694
60655.648
100018.719
100004.719
60603.273
658.950
22.180
1.303
0.532
10.017
142.197
2396.631
19569.104
13161.738
1265.173
89.476
8.466
0.734
0.335
3.580
21.695
77.495
213.471
1154.121
3418.378
2037.854
52475.266
100019.250
100003.156
19560.885
328.943
13.812
0.645
-0.384
-0.484
-0.368
-0.453
-0.298
1.083
7.423
47.112
442.338
13295.021
100077.906
100018.008
13138.855
329.185
14.861
0.698
-0.102
2.164
19.850
123.026
349.498
362.899
159.057
42.240
7.077
0.453
-0.339
0.256
2.970
9.581
24.256
67.099
138.782
683.707
39223.348
100049.484
100019.602
14983.409
299.616
13.109
0.924
-0.102
-0.212
-0.329
-0.408
-0.174
1.689
15.892
147.819
958.309
2193.300
4819.251
4351.458
666.866
60.097
5.071
0.064
-0.281
1.982
7.205
21.784
56.467
91.172
85.264
29.733
5.376
0.292
-0.520
-0.506
-0.142
0.809
2.949
9.423
48.065
418.404
3631.938
20936.623
15277.977
1412.686
88.387
7.412
0.986
0.146
-0.050
-0.260
-0.313
0.014
2.282
24.349
300.051
2402.234
5480.460
1477.042
244.813
51.182
10.076
1.480
-0.070
5.169
102.283
451.544
511.243
312.217
263.372
101.769
22.461
3.760
0.126
-0.533
-0.664
-0.616
-0.420
0.814
11.031
189.764
4844.074
100119.109
100363.516
6452.892
318.918
38.341
10.874
3.552
1.077
0.262
-0.161
-0.203
0.065
1.686
17.691
170.620
1236.373
2144.919
749.335
129.170
39.521
14.410
9.005
3.381
101.136
3040.619
56236.094
48525.367
3912.319
1443.089
331.733
37.482
4.756
2.194
1.268
-0.402
-0.659
-0.530
0.749
18.995
487.343
33978.242
100008.641
100021.859
45275.480
771.922
271.553
111.701
24.228
4.279
1.001
-0.014
-0.120
-0.030
0.719
6.171
39.302
156.793
257.411
186.446
263.063
182.846
114.261
272.015
35.924
440.669
48256.941
100033.234
100328.977
37269.766
2061.196
400.428
43.114
6.754
7.194
4.920
0.576
-0.578
-0.515
0.534
14.916
298.783
13136.688
100003.539
100031.844
17504.914
4165.971
7897.333
1915.696
157.945
14.866
2.114
0.199
-0.098
-0.139
0.054
1.358
5.954
18.192
37.424
157.858
560.443
453.368
250.076
834.551
66.335
393.302
41495.098
100016.320
100108.664
31223.609
752.569
131.588
23.424
7.002
8.899
6.798
1.580
-0.207
-0.458
0.041
5.530
70.274
898.936
6962.081
7040.562
3138.086
70426.016
100007.633
19562.275
596.976
29.758
3.161
0.442
-0.087
-0.219
-0.242
0.123
1.000
3.245
14.062
77.212
266.671
217.716
65.740
52.779
11.708
77.707
2360.589
30828.049
30842.941
1890.569
93.325
27.012
16.462
22.542
28.623
20.289
6.496
1.031
-0.252
-0.236
1.236
9.623
55.178
161.844
264.790
2461.419
81832.984
100006.070
22404.840
659.923
31.420
2.788
0.772
-0.056
-0.252
-0.316
-0.072
0.356
1.607
6.585
21.028
44.398
35.567
12.196
3.120
0.347
4.200
70.814
311.644
313.641
54.864
9.617
21.694
68.294
148.632
180.875
105.987
27.074
4.550
0.254
-0.199
0.111
1.228
5.099
16.192
67.803
521.924
4916.995
10185.344
2148.172
171.724
13.105
1.297
1.529
0.034
-0.224
-0.256
-0.074
0.308
1.448
4.943
10.459
12.322
7.921
3.127
0.649
-0.202
-0.530
0.463
3.903
4.147
2.590
14.082
136.796
1031.799
2556.935
1364.663
356.413
63.629
8.599
1.005
-0.021
-0.048
0.333
2.626
20.719
178.207
856.157
1185.011
570.322
157.506
27.995
3.264
0.594
3.086
0.164
-0.171
-0.180
-0.063
0.227
1.011
3.339
6.537
7.056
4.689
3.135
1.752
0.432
-0.333
-0.600
-0.609
-0.256
2.799
43.224
1002.838
29551.262
100121.695
29798.213
1169.291
88.949
9.530
1.091
0.057
-0.034
0.329
3.795
39.484
509.317
4028.091
5675.887
1045.071
99.144
9.985
0.814
-0.083
3.733
0.245
-0.118
-0.125
-0.074
0.071
0.445
1.435
2.725
3.608
4.427
5.735
4.317
1.749
0.052
-0.524
-0.604
-0.240
3.880
70.381
2396.939
100010.391
100037.039
100065.250
2730.423
91.887
7.509
0.780
0.001
-0.058
0.280
3.235
62.599
1838.868
19993.207
23336.406
2570.862
118.457
6.381
0.112
-0.589
2.435
0.164
-0.096
-0.108
-0.109
-0.060
0.099
0.440
1.082
2.370
4.937
7.731
6.230
2.600
0.296
-0.480
-0.622
-0.377
2.606
42.443
998.610
29526.824
100006.398
29534.311
1005.860
49.453
4.065
0.355
-0.081
-0.172
0.029
2.135
260.487
20044.637
100362.445
100486.938
30979.213
372.582
3.252
-0.301
-0.607
0.915
0.034
-0.104
-0.131
-0.155
-0.125
-0.002
0.323
1.403
3.952
7.228
9.083
6.869
5.781
5.171
1.036
-0.584
-0.505
0.648
11.724
129.794
998.447
2395.777
999.412
130.883
13.491
1.418
0.070
-0.153
-0.284
-0.225
2.273
313.890
26639.338
100033.242
100039.094
48272.438
443.855
1.632
-0.451
-0.216
24.325
81.462
802.210
4732.130
3399.646
423.230
39.104
3.773
0.197
-0.359
-0.376
-0.396
-0.436
-0.475
-0.496
-0.544
-0.582
-0.462
-0.227
-0.115
-0.071
-0.064
-0.074
-0.081
-0.077
-0.050
0.019
0.166
0.350
0.594
1.902
15.981
210.010
3629.869
27611.580
18783.535
2350.959
202.061
35.615
32.060
48.465
51.038
43.906
108.251
243.809
204.293
61.002
10.480
1.485
0.240
0.227
0.353
0.227
-0.069
-0.287
-0.417
-0.497
-0.507
-0.314
-0.162
-0.089
-0.057
-0.044
-0.046
-0.048
-0.042
-0.027
-0.003
0.017
0.028
0.196
2.137
31.360
813.433
60623.410
100071.945
100106.320
11605.098
263.010
32.828
18.880
19.739
75.346
27.459
25.604
23.667
18.015
7.627
2.059
0.598
1.113
2.889
4.422
3.491
1.479
0.184
-0.285
-0.395
-0.307
-0.187
-0.107
-0.067
-0.047
-0.036
-0.033
-0.032
-0.020
0.008
0.041
0.045
0.028
0.159
2.159
33.385
899.064
70350.953
100009.008
100031.586
13231.072
391.490
85.674
26.244
16.318
46.113
11.747
7.560
4.504
2.407
0.987
0.412
0.898
4.276
13.957
24.066
18.990
6.552
1.487
0.093
-0.155
-0.152
-0.108
-0.073
-0.054
-0.043
-0.034
-0.029
-0.025
-0.011
0.020
0.055
0.056
0.031
0.105
1.235
14.048
225.074
4825.699
45226.941
25752.941
1781.449
446.656
163.389
35.978
10.390
13.521
2.992
1.361
0.620
0.275
0.103
0.242
1.706
10.334
39.109
76.591
54.552
16.426
3.346
0.560
0.035
-0.057
-0.067
-0.059
-0.050
-0.044
-0.039
-0.034
-0.029
-0.017
0.004
0.027
0.027
0.004
0.021
0.401
3.748
30.763
205.713
601.863
529.432
295.444
285.875
132.217
25.821
5.284
2.235
0.239
-0.199
-0.322
-0.340
-0.163
0.196
1.965
12.027
50.142
91.146
64.715
20.974
4.210
0.931
0.232
0.022
-0.043
-0.056
-0.054
-0.053
-0.052
-0.047
-0.041
-0.033
-0.020
-0.010
-0.009
-0.022
-0.027
0.053
0.598
3.461
12.463
27.168
35.797
58.495
72.389
36.605
9.962
2.082
-0.039
-0.379
-0.443
-0.389
-0.285
-0.159
0.091
1.197
6.642
24.162
42.582
31.007
11.121
3.332
1.253
0.442
0.101
-0.026
-0.055
-0.058
-0.064
-0.071
-0.070
-0.064
-0.055
-0.044
-0.038
-0.036
-0.050
-0.089
-0.119
-0.037
0.326
1.184
2.475
4.869
9.163
10.684
6.738
2.325
0.527
-0.285
-0.283
-0.173
-0.110
-0.083
-0.068
0.018
0.442
2.129
6.209
9.742
8.124
4.227
2.167
1.305
0.543
0.130
-0.020
-0.061
-0.069
-0.079
-0.094
-0.104
-0.103
-0.089
-0.070
-0.059
-0.087
-0.120
-0.137
-0.142
-0.074
0.225
0.953
2.087
2.644
2.390
1.797
1.043
0.370
0.050
-0.262
0.019
0.512
0.739
0.531
0.234
0.089
0.136
0.449
1.091
1.706
1.630
1.355
1.202
0.900
0.388
0.098
-0.021
-0.047
-0.043
-0.043
-0.073
-0.107
-0.132
-0.128
-0.103
-0.111
-0.136
-0.148
-0.150
-0.108
0.199
1.745
7.623
17.667
20.799
10.642
3.278
0.716
0.103
-0.046
0.203
1.955
4.904
6.639
4.374
1.779
0.608
0.282
0.170
0.181
0.250
0.300
0.392
0.446
0.360
0.176
0.082
0.069
0.103
0.230
0.444
0.549
0.359
0.048
-0.106
-0.126
-0.123
-0.141
-0.166
-0.193
-0.073
1.109
8.859
54.639
187.431
226.570
85.509
17.551
2.676
0.327
-0.027
2.129
10.392
33.298
46.228
26.407
8.318
2.316
0.996
0.425
0.118
0.014
0.012
0.052
0.078
0.092
0.150
0.333
0.605
0.908
1.829
3.996
5.905
4.658
1.978
0.353
-0.066
-0.131
-0.244
-0.369
-0.434
-0.186
2.417
26.315
248.625
1384.283
1940.221
473.600
69.724
8.804
1.163
0.078
6.621
34.123
130.308
225.212
109.230
23.775
5.661
2.318
0.965
0.251
0.
-0.061
-0.060
-0.033
0.077
0.480
1.441
2.779
4.132
10.070
31.940
60.286
43.185
14.375
2.827
0.313
-0.216
-0.490
-0.521
-0.476
-0.099
3.444
37.258
409.402
2782.485
4423.570
1678.022
315.354
33.265
3.625
0.375
15.414
55.941
227.834
363.572
171.306
35.323
7.597
3.374
1.347
0.358
0.003
-0.083
-0.093
-0.044
0.211
1.213
4.152
8.076
12.147
39.287
211.363
495.252
335.590
73.554
10.584
1.196
-0.313
-0.528
-0.548
-0.359
0.552
3.335
25.277
207.455
1596.239
15339.930
34972.492
2904.112
128.001
9.369
0.845
46.593
60.173
132.903
174.037
92.415
20.831
5.507
2.692
1.066
0.257
-0.030
-0.102
-0.107
-0.038
0.330
1.881
6.468
13.731
22.175
94.940
649.846
2033.594
1098.349
203.987
24.051
2.580
-0.156
-0.528
0.437
12.992
54.795
45.993
23.653
108.425
1507.562
47451.379
100053.516
6224.094
181.794
11.139
0.928
134.608
128.964
66.920
41.710
22.298
7.141
2.381
1.131
0.476
0.067
-0.073
-0.111
-0.113
-0.049
0.288
1.568
5.374
11.140
24.184
143.643
1255.503
5040.299
3414.958
529.908
51.522
4.713
0.093
-0.294
15.364
277.434
1628.085
1636.576
300.570
169.413
501.010
4827.668
8151.870
1230.205
68.516
5.042
0.392
182.222
159.297
58.628
15.141
4.904
1.662
0.593
0.240
0.058
-0.037
-0.088
-0.110
-0.116
-0.082
0.113
0.822
2.520
6.227
25.870
354.375
10249.266
100227.141
81971.289
3421.682
136.254
8.326
0.299
0.779
71.007
2083.047
26628.314
23048.820
1718.452
310.302
287.191
253.716
250.988
82.682
11.758
1.168
0.019
82.732
72.144
29.314
7.018
1.610
0.414
0.080
0.026
0.016
-0.031
-0.066
-0.081
-0.095
-0.095
-0.015
0.245
0.921
3.564
27.845
502.485
19590.607
100033.398
100020.711
6157.430
171.998
9.577
0.267
0.953
79.155
2360.038
30825.320
26636.641
1894.385
197.471
145.137
58.399
19.428
6.164
1.118
-0.050
-0.020
18.674
16.380
8.610
2.623
0.585
0.127
0.103
0.185
0.210
0.161
0.165
0.181
0.118
-0.002
-0.044
0.046
0.615
5.292
48.338
426.243
3882.426
25895.236
17136.295
1379.856
77.153
4.968
-0.049
-0.238
20.852
391.150
2676.722
2363.747
363.433
38.448
33.111
14.157
3.441
0.472
-0.242
-0.104
0.496
3.403
3.515
2.370
0.969
0.339
0.270
0.558
1.078
1.299
1.103
1.364
1.712
1.395
0.515
0.073
0.042
1.220
18.499
406.225
10757.094
65382.219
8797.002
831.567
132.812
16.021
1.493
-0.402
-0.612
0.977
18.104
85.454
68.586
8.080
4.907
4.498
2.130
0.321
0.086
2.472
3.799
3.191
0.756
0.966
0.825
0.494
0.366
0.719
2.101
4.122
4.922
4.192
5.900
8.734
6.697
2.394
0.446
0.153
2.235
43.517
1979.683
100011.797
100021.875
100032.594
1252.354
39.901
4.009
0.223
-0.547
-0.587
-0.547
-0.153
0.603
0.332
0.140
0.226
0.117
-0.204
-0.226
7.622
203.010
465.639
110.814
0.144
0.248
0.315
0.336
0.667
1.914
5.233
11.077
12.843
9.625
13.965
23.563
18.028
5.815
1.074
0.272
2.236
35.382
1239.643
100037.945
100045.930
76764.328
876.403
27.263
1.809
0.051
-0.200
-0.233
-0.107
-0.104
-0.108
-0.109
-0.113
-0.228
-0.363
-0.453
0.174
52.693
11953.629
73396.969
2318.116
-0.017
0.037
0.161
0.730
2.903
7.542
13.696
17.526
17.737
11.937
15.597
26.064
19.639
7.809
1.591
0.373
1.862
16.452
194.079
2353.016
7275.964
1827.702
135.296
10.458
1.073
0.472
1.484
3.343
4.332
3.084
1.765
0.847
0.216
-0.071
-0.299
-0.283
0.454
76.786
3228.375
24166.652
15133.388
-0.089
-0.037
0.380
3.008
16.498
55.438
79.977
49.929
20.764
8.922
8.104
12.061
21.111
19.701
3.556
0.749
2.931
14.414
65.826
241.477
359.321
151.816
31.813
4.616
1.044
3.278
16.398
50.667
66.724
36.461
17.119
7.529
2.645
0.579
-0.104
-0.218
0.121
38.946
1290.996
11411.520
9933.388
-0.151
-0.066
0.917
8.812
70.327
362.897
596.992
275.879
52.432
11.312
4.619
4.838
15.156
17.620
3.313
2.033
11.904
63.940
180.782
209.563
155.382
60.798
14.209
2.564
2.169
17.716
155.821
900.838
1547.334
533.876
143.941
61.605
16.705
3.823
1.056
0.282
-0.053
5.798
176.537
789.124
701.148
-0.261
-0.168
1.190
13.758
129.761
899.338
1716.752
678.616
130.380
55.676
20.516
5.543
3.173
2.883
1.254
5.831
59.595
596.754
2690.712
2155.765
383.371
48.386
7.391
1.529
4.788
64.644
1235.813
19567.475
45278.555
6479.730
1030.036
419.599
77.855
19.637
11.214
4.437
0.962
0.210
5.955
26.111
24.592
-0.436
-0.397
0.752
9.997
91.407
490.363
929.491
609.888
1169.377
1116.573
247.926
30.846
3.393
0.562
0.952
11.104
155.490
3011.511
25699.244
19562.986
1537.127
85.620
7.016
1.191
5.786
91.183
2396.057
70360.500
100118.875
18102.822
3224.234
1273.534
222.100
185.692
156.909
45.976
7.880
0.739
-0.403
-0.287
-0.364
-0.602
-0.529
0.074
3.808
25.357
101.432
286.718
2757.685
33994.414
33979.516
2684.511
142.053
8.870
0.719
0.748
10.107
141.811
2394.908
19560.656
14979.505
1235.925
77.172
5.908
0.789
3.885
50.095
810.484
11546.219
25789.158
4462.378
1764.849
810.033
769.159
3394.432
2685.359
440.903
38.745
3.219
-0.209
-0.626
-0.682
-0.662
-0.603
-0.309
1.326
7.943
36.894
323.369
8994.966
100029.570
100007.938
8936.350
271.745
13.890
0.815
0.105
4.441
45.760
399.707
1712.910
1377.497
249.016
29.231
2.826
0.058
1.028
12.599
99.653
541.988
835.732
391.481
279.213
318.995
3416.009
33983.742
25700.102
1913.314
99.398
6.339
0.073
-0.566
-0.645
-0.668
-0.622
-0.336
1.834
15.934
130.431
874.570
4388.656
39650.707
39227.867
3018.379
142.686
9.377
0.296
-0.314
0.801
7.986
39.683
93.075
87.197
32.091
7.552
1.056
-0.253
-0.179
1.712
9.956
28.941
40.767
35.941
42.202
190.631
3059.268
25745.434
19579.602
1538.720
92.003
6.846
0.574
-0.103
-0.238
-0.645
-0.604
-0.079
4.234
55.486
1114.289
22437.188
70621.000
10170.704
1676.924
296.590
35.379
3.328
-0.140
-0.470
1.085
6.149
7.540
11.349
12.521
7.956
3.014
0.454
-0.285
-0.480
-0.320
0.495
1.802
3.450
7.101
38.718
323.742
1676.797
3288.939
2011.535
336.160
36.237
5.459
1.901
0.926
0.272
-0.508
-0.571
0.186
5.842
99.905
3383.514
100005.984
100022.805
60659.480
1175.047
75.957
12.755
2.288
0.049
4.086
62.438
313.041
285.056
50.628
19.451
9.846
3.106
2.786
7.779
6.664
0.772
-0.536
-0.304
0.688
10.688
188.441
4833.694
100042.883
100100.938
6247.429
272.341
40.455
18.631
11.285
5.776
1.993
-0.233
-0.380
0.216
4.578
64.671
1534.490
39165.344
100013.914
15071.340
924.001
295.419
75.171
48.060
10.362
61.135
1840.538
19957.504
19971.209
1481.771
72.960
20.988
6.668
33.375
126.114
89.802
16.372
0.223
-0.493
0.811
18.848
487.118
33977.191
100005.297
100017.594
45302.320
961.714
623.111
243.149
66.295
22.982
6.480
0.235
-0.153
0.002
1.627
18.991
187.167
1379.878
2745.746
1902.357
9435.012
6234.895
1887.633
22155.965
369.435
281.605
19954.264
100004.281
100019.070
15084.741
275.726
23.128
12.113
143.544
494.568
349.222
50.609
1.982
-0.484
0.566
14.794
298.725
13136.675
100004.461
100060.070
18214.799
19924.191
52326.641
6985.341
413.904
51.848
12.198
1.067
-0.065
-0.257
0.065
3.054
18.243
66.168
204.033
3733.089
76754.508
40475.605
9022.228
100050.742
1170.988
254.149
17309.359
100002.594
100010.367
13100.240
222.386
14.654
13.022
125.176
399.307
280.620
39.130
1.696
-0.452
0.069
5.437
70.261
899.135
6965.149
7127.777
10046.246
100079.211
100012.375
100017.602
1740.204
70.261
14.187
2.026
-0.051
-0.434
-0.392
0.294
2.542
10.909
81.877
1250.632
12364.790
8150.856
703.659
728.389
64.754
50.676
1274.383
13076.732
13078.769
1135.267
32.248
16.460
42.029
67.351
78.748
34.603
8.225
0.505
-0.366
-0.273
1.166
9.645
55.569
165.991
349.699
9014.904
100034.891
100015.117
100008.375
1720.048
61.750
10.865
2.467
-0.032
-0.442
-0.411
-0.068
1.452
8.985
47.630
199.240
485.620
359.042
76.380
13.449
2.133
3.167
51.333
197.446
197.972
35.566
9.007
39.925
150.409
243.609
142.850
41.699
8.594
1.404
-0.115
-0.347
0.072
1.414
6.197
26.754
176.372
1680.353
22942.314
60789.785
7907.958
367.329
24.708
8.345
3.721
0.081
-0.366
-0.337
-0.062
1.636
11.507
61.353
178.426
189.053
71.923
18.956
5.659
1.431
-0.097
0.264
2.468
2.552
2.338
19.836
208.125
1791.864
4952.250
1991.462
231.287
24.724
3.124
0.332
-0.118
-0.043
0.578
5.908
78.719
1247.048
17188.389
26139.164
3670.107
417.275
51.100
6.596
25.726
6.918
0.314
-0.281
-0.252
-0.038
1.188
8.322
39.454
109.956
103.911
48.352
29.925
20.073
7.861
1.370
-0.300
-0.582
-0.220
3.580
60.813
1720.737
95361.758
100043.867
100034.453
1929.141
69.733
5.230
0.523
-0.012
-0.003
0.755
9.749
187.311
6960.384
100033.734
100051.109
25724.182
551.668
27.688
2.334
18.268
8.293
0.428
-0.217
-0.186
-0.018
0.510
3.023
12.279
27.713
35.356
50.605
94.092
76.983
23.716
4.407
0.122
-0.520
-0.186
4.955
99.721
4826.818
100006.227
100010.219
100010.070
5449.613
110.844
6.377
0.498
-0.023
-0.011
0.691
9.014
157.966
5072.839
101627.984
101841.672
15291.028
444.956
20.519
1.037
2.643
5.311
0.302
-0.190
-0.194
-0.133
0.047
0.778
2.880
6.946
18.070
63.776
144.190
119.399
35.861
6.121
0.332
-0.490
-0.260
3.456
59.329
1712.509
95334.117
100001.992
95335.047
1914.213
65.246
4.201
0.324
-0.058
-0.073
0.349
4.082
87.841
2435.618
35648.902
42692.535
3595.005
163.920
7.745
0.141
-0.459
1.823
0.085
-0.181
-0.248
-0.242
-0.160
0.252
1.594
7.480
26.030
61.115
97.822
74.994
23.568
4.685
0.213
-0.507
-0.442
0.995
16.139
186.740
1712.234
4824.820
1913.122
205.137
17.789
1.623
0.084
-0.141
-0.266
-0.096
1.267
61.781
2406.349
41648.852
48440.320
3107.656
114.395
1.543
-0.317
0.399
13.997
154.093
2453.763
22548.652
19679.330
1742.443
104.445
7.882
0.429
-0.326
-0.382
-0.049
1.572
2.256
0.545
-0.532
-0.598
-0.619
-0.399
-0.168
-0.082
-0.055
-0.054
-0.055
-0.053
-0.038
0.016
0.156
0.372
0.724
2.077
10.855
91.890
869.195
4790.943
6537.629
1649.707
160.908
20.679
8.025
6.091
12.763
68.263
321.900
927.852
826.323
192.589
25.479
2.797
0.135
-0.230
-0.195
-0.186
-0.204
-0.262
-0.429
-0.509
-0.560
-0.542
-0.278
-0.125
-0.064
-0.043
-0.037
-0.040
-0.043
-0.046
-0.042
-0.032
-0.006
0.140
1.364
13.863
209.235
3825.421
29601.613
17213.984
1432.728
92.954
10.449
3.222
2.262
16.638
37.517
73.316
51.967
44.484
17.211
3.969
0.711
0.145
0.218
0.397
0.311
0.050
-0.199
-0.365
-0.461
-0.504
-0.330
-0.171
-0.085
-0.049
-0.034
-0.028
-0.029
-0.031
-0.034
-0.036
-0.039
-0.035
0.078
1.172
14.168
225.506
4282.956
39168.449
22411.373
1544.479
86.583
11.987
3.358
1.578
7.577
11.641
12.732
4.780
3.312
1.714
0.525
0.213
0.531
1.316
2.023
1.623
0.677
0.002
-0.286
-0.356
-0.275
-0.176
-0.103
-0.064
-0.043
-0.031
-0.025
-0.023
-0.025
-0.027
-0.030
-0.034
-0.035
0.031
0.706
7.179
76.704
730.406
3383.534
2144.298
341.375
46.104
12.978
3.808
1.272
1.866
0.674
0.631
0.163
0.055
0.060
0.036
0.235
1.032
2.782
4.281
3.463
1.565
0.333
-0.062
-0.148
-0.131
-0.098
-0.071
-0.055
-0.043
-0.035
-0.028
-0.025
-0.025
-0.026
-0.029
-0.034
-0.041
-0.015
0.234
1.980
12.994
64.741
156.513
133.865
49.576
19.733
8.831
2.931
0.778
0.009
-0.420
-0.485
-0.439
-0.374
-0.291
-0.102
0.230
1.199
3.228
4.971
4.025
1.744
0.506
0.062
-0.052
-0.072
-0.068
-0.060
-0.053
-0.046
-0.042
-0.038
-0.033
-0.030
-0.030
-0.031
-0.035
-0.042
-0.046
-0.006
0.327
1.789
5.814
10.897
10.848
8.390
6.541
3.722
1.369
0.324
-0.553
-0.592
-0.543
-0.469
-0.388
-0.246
-0.100
0.127
0.732
1.979
3.030
2.479
1.202
0.394
0.094
-0.009
-0.049
-0.058
-0.057
-0.052
-0.052
-0.052
-0.051
-0.047
-0.041
-0.038
-0.038
-0.044
-0.067
-0.107
-0.132
-0.071
0.181
0.770
1.417
1.797
1.896
1.679
0.979
0.381
0.054
-0.336
-0.316
-0.174
-0.042
-0.020
-0.028
-0.018
0.057
0.296
0.700
1.071
0.898
0.503
0.216
0.078
0.000
-0.037
-0.048
-0.051
-0.053
-0.054
-0.055
-0.058
-0.061
-0.057
-0.050
-0.065
-0.097
-0.132
-0.155
-0.140
-0.004
0.565
2.265
4.709
5.528
3.304
1.273
0.395
0.063
-0.050
0.015
0.827
2.153
2.735
1.998
0.888
0.426
0.243
0.177
0.198
0.225
0.204
0.138
0.074
0.027
0.005
0.008
0.021
0.025
0.036
0.066
0.078
0.046
-0.013
-0.051
-0.077
-0.116
-0.138
-0.153
-0.154
-0.056
0.635
4.869
24.077
76.593
83.565
39.220
8.359
1.432
0.143
-0.055
1.706
8.217
26.126
36.155
21.026
7.218
2.883
1.609
0.739
0.230
0.052
0.001
-0.013
-0.010
0.012
0.100
0.295
0.473
0.575
0.697
1.175
1.637
1.286
0.604
0.123
-0.045
-0.118
-0.142
-0.156
-0.143
0.130
2.913
30.601
298.807
1913.013
2395.416
595.862
64.969
6.327
0.620
-0.004
9.249
64.835
329.153
595.640
248.719
47.523
13.698
7.817
3.325
0.863
0.130
-0.034
-0.062
-0.035
0.127
0.678
2.070
3.484
3.964
5.465
12.638
20.812
16.411
6.202
1.390
0.209
-0.079
-0.199
-0.308
-0.346
0.207
6.839
118.754
2684.529
60604.824
100005.875
7885.556
302.434
17.389
1.504
0.084
29.777
365.391
3804.547
8936.284
2143.660
203.154
45.875
27.604
9.763
2.285
0.345
-0.018
-0.070
0.022
0.589
3.044
11.291
24.787
24.827
39.834
172.936
441.702
272.026
59.643
9.150
1.137
-0.038
-0.401
-0.571
-0.502
0.257
9.275
170.840
6152.989
100015.883
100056.555
22476.871
516.975
28.154
2.417
0.179
74.550
692.781
10161.281
29529.564
5451.160
355.240
75.251
47.966
15.337
3.258
0.502
-0.008
-0.065
0.123
1.474
9.620
46.319
120.149
124.079
241.767
2692.474
13140.119
6152.875
540.095
40.316
3.736
0.118
-0.502
-0.591
-0.542
0.058
6.041
92.621
1720.528
25761.605
45546.031
4780.088
349.552
32.118
3.075
0.258
444.471
714.359
2814.101
6170.203
1719.975
174.978
52.319
32.175
12.294
2.687
0.411
-0.028
-0.067
0.199
2.242
16.332
91.328
273.950
254.169
663.879
19584.006
100028.141
70373.898
2151.020
88.279
7.158
0.590
-0.403
-0.598
0.391
3.674
6.118
22.304
169.186
824.644
1557.743
1141.642
254.978
27.638
2.859
0.228
3860.263
3856.441
955.489
427.679
178.419
38.088
16.684
11.265
4.650
1.281
0.220
-0.053
-0.081
0.154
1.801
12.970
64.769
172.641
182.546
510.588
11654.103
100300.867
34225.172
1602.914
85.626
8.881
1.161
-0.293
0.589
16.357
57.089
57.194
12.720
27.747
82.376
220.963
285.529
86.683
12.832
1.413
0.030
7013.097
7889.310
1128.825
108.630
21.696
7.108
3.839
2.759
1.502
0.529
0.078
-0.073
-0.098
0.022
0.806
4.945
20.793
44.172
54.929
174.653
1540.633
5522.927
3449.068
523.377
55.925
7.817
1.209
-0.288
4.618
71.672
311.216
279.239
45.994
15.693
22.788
32.182
33.601
14.788
2.946
0.066
-0.169
1558.571
1718.640
368.498
47.288
6.826
1.775
0.966
0.804
0.522
0.215
0.006
-0.082
-0.106
-0.068
0.169
1.183
3.886
8.090
17.012
99.217
877.279
3938.166
2777.997
426.562
43.389
5.325
0.576
-0.387
4.993
69.821
348.853
312.134
53.200
8.921
9.694
6.828
3.955
1.424
0.070
-0.325
0.078
151.742
153.106
65.986
16.844
3.732
0.991
0.464
0.345
0.232
0.088
-0.009
-0.051
-0.081
-0.093
-0.046
0.153
0.817
3.759
22.158
119.511
420.962
980.256
750.238
160.877
20.894
2.562
-0.048
-0.508
0.789
16.640
74.113
60.360
9.254
2.940
2.805
1.640
0.366
-0.279
-0.421
-0.084
1.979
18.314
26.262
20.963
10.154
3.079
0.913
0.410
0.297
0.225
0.135
0.120
0.120
0.065
-0.031
-0.080
-0.004
0.807
9.770
134.225
1567.084
4812.012
1318.984
175.302
33.924
5.791
0.675
-0.418
-0.559
-0.523
0.547
2.490
1.428
0.204
0.313
0.251
-0.120
-0.439
-0.439
0.242
2.645
11.949
5.251
10.043
10.319
5.697
1.900
0.702
0.468
0.500
0.501
0.424
0.505
0.621
0.443
0.157
-0.032
0.015
1.291
20.754
472.655
14376.148
76786.813
9345.733
333.335
17.547
1.937
0.069
-0.419
-0.528
-0.457
-0.342
-0.115
-0.017
-0.263
-0.353
-0.437
-0.553
-0.555
1.438
150.805
642.544
590.036
1.610
2.921
3.324
1.956
0.880
0.600
0.765
0.978
1.017
0.883
1.025
1.276
0.958
0.379
0.035
0.026
1.205
17.678
398.122
7806.003
34772.770
5446.816
240.104
12.438
0.960
0.038
-0.008
0.079
0.230
0.470
0.931
1.110
0.139
-0.438
-0.580
-0.637
0.579
116.443
3994.959
56335.164
41552.301
0.306
0.617
0.698
0.591
0.772
1.394
1.940
1.988
1.540
1.090
1.098
1.416
1.123
0.508
0.086
0.033
0.721
7.084
77.848
568.083
1119.727
408.366
48.539
4.680
0.577
0.684
2.387
5.837
7.904
6.402
4.805
3.236
0.969
-0.138
-0.457
-0.555
2.900
441.249
41524.930
100049.883
100030.547
-0.073
-0.032
0.085
0.605
2.453
5.867
8.100
5.722
2.776
1.243
0.838
0.884
0.838
0.539
0.139
0.131
0.864
3.685
13.908
38.318
55.199
29.889
8.016
1.525
0.940
5.347
30.759
100.153
145.104
72.960
25.172
8.805
2.409
0.295
-0.304
-0.381
2.228
311.049
23035.662
100003.844
100007.438
-0.269
-0.289
-0.040
1.273
6.508
19.161
28.749
17.375
6.584
2.614
1.143
0.586
0.498
0.377
0.151
0.536
2.971
10.490
23.723
24.979
16.940
7.784
2.437
0.830
3.096
33.272
441.122
3804.238
6963.567
1553.671
156.098
26.852
6.038
1.342
0.116
-0.193
0.262
40.590
1274.227
9928.117
8667.440
-0.513
-0.480
-0.073
1.949
11.013
33.653
51.918
34.248
19.921
13.684
6.053
1.709
0.422
0.116
0.189
1.587
10.398
50.449
130.754
110.661
38.437
8.237
1.693
0.860
7.712
142.007
4824.800
100002.133
100010.570
52333.551
945.857
66.380
13.672
4.926
2.663
1.062
0.008
1.883
32.710
140.714
125.959
-0.617
-0.530
-0.180
1.412
8.511
25.798
44.957
63.689
125.270
120.099
42.735
8.303
1.195
0.116
0.236
2.548
20.570
129.807
399.801
329.373
91.646
13.331
1.894
0.877
10.305
224.846
13136.475
100002.336
100012.781
100043.172
1787.605
102.148
28.155
27.026
20.877
8.565
1.817
-0.139
-0.087
1.408
1.201
-0.655
-0.587
-0.330
0.754
4.651
14.047
42.103
237.262
904.127
900.238
225.283
28.343
2.959
0.230
0.154
2.404
18.838
118.517
362.395
298.871
83.596
12.018
1.493
0.465
6.401
108.402
3382.101
100001.750
100009.305
25729.678
716.250
73.550
72.291
158.025
142.356
42.307
7.214
0.579
-0.501
-0.675
-0.697
-0.677
-0.616
-0.190
1.248
6.614
26.990
104.100
521.902
2183.362
2149.983
442.846
42.706
4.201
0.173
-0.235
0.757
7.737
38.687
99.332
83.603
28.294
5.518
0.480
-0.148
1.760
23.609
246.754
1712.724
3014.932
821.253
104.775
45.618
162.298
489.573
441.961
108.859
14.987
1.600
-0.345
-0.627
-0.680
-0.677
-0.599
0.053
3.300
25.840
238.693
1752.025
3613.457
1998.221
1107.265
235.425
29.288
3.068
-0.226
-0.528
-0.159
1.593
6.734
13.989
13.167
5.779
1.337
-0.081
-0.408
-0.023
2.914
17.138
54.285
77.506
39.311
17.523
35.025
161.088
460.397
408.652
102.043
15.847
2.301
0.581
0.178
-0.126
-0.655
-0.558
0.277
6.785
96.693
2697.412
100023.117
100053.711
39295.988
1030.341
83.754
12.111
1.226
-0.381
-0.609
-0.364
0.764
1.609
2.182
2.282
1.186
0.257
0.395
2.071
1.725
0.219
1.040
3.017
4.018
4.983
16.983
93.895
345.289
417.753
191.161
49.723
11.375
6.643
7.196
4.630
1.629
-0.584
-0.523
0.532
9.180
190.016
10153.443
100009.930
100013.453
100027.297
2727.216
98.236
14.684
2.225
-0.094
0.272
11.298
45.176
38.686
8.385
1.785
1.021
2.099
35.786
140.774
100.570
17.977
0.511
-0.238
0.361
5.432
59.914
811.925
5452.345
5461.350
918.479
90.499
33.252
56.672
92.408
52.170
12.126
-0.331
-0.475
0.384
6.390
109.707
3805.330
100005.281
100027.578
82080.945
2463.359
1020.985
156.207
31.703
5.884
11.441
197.376
1001.565
889.760
160.323
5.401
2.053
33.517
889.181
4466.552
2676.332
277.339
10.380
-0.417
0.298
8.584
129.785
2684.445
39165.227
39172.836
3063.663
385.694
382.393
468.357
895.184
408.264
59.233
0.638
-0.233
-0.058
2.101
28.287
363.487
3390.207
8039.405
9018.853
100172.219
100021.023
2544.523
2054.694
112.559
42.109
1001.242
8666.602
7575.090
791.822
21.202
4.367
182.708
5811.357
56210.777
26628.354
1274.658
32.322
-0.107
0.169
6.764
91.006
1534.279
14982.100
17143.740
2308.231
7071.713
15060.986
3787.719
2731.724
998.064
126.501
2.899
-0.045
-0.453
0.142
4.395
27.397
113.540
511.148
47407.090
100032.977
100021.891
10501.622
14431.098
316.846
42.557
888.394
7573.765
6627.072
791.002
16.974
19.018
200.787
4015.298
35786.117
17321.996
1003.465
23.311
-0.141
-0.095
2.677
26.069
225.465
1004.637
1107.861
3631.536
100036.813
100047.563
45545.430
1770.209
418.113
153.010
5.300
-0.006
-0.513
-0.390
0.457
4.591
25.745
253.469
8346.681
100206.625
100067.578
2925.276
271.481
31.417
10.984
157.503
788.754
701.175
127.807
14.930
100.966
606.725
1504.659
2329.761
1200.719
148.918
4.711
-0.271
-0.270
0.536
4.652
23.336
64.126
185.439
3856.082
100042.922
100027.930
45266.758
983.432
103.542
114.183
5.937
0.042
-0.471
-0.425
0.901
5.281
49.256
517.365
2720.543
4146.049
1669.040
221.667
23.025
3.077
0.538
8.905
31.334
28.654
7.685
24.396
281.243
2717.448
6208.516
1973.261
211.244
17.980
1.820
-0.045
-0.313
-0.041
0.931
4.844
28.437
217.650
1560.245
8989.897
19860.742
3425.707
237.581
30.496
164.997
5.634
0.111
-0.405
-0.213
2.861
10.381
88.361
1238.740
8951.922
7920.994
1041.862
108.016
26.868
8.006
1.326
-0.245
-0.046
0.225
2.590
28.448
308.277
2508.153
6200.959
2130.233
247.508
23.872
2.648
0.241
-0.119
-0.047
0.712
8.299
121.080
3022.010
70410.688
100248.781
8279.060
454.857
45.775
10.696
356.586
8.299
0.295
-0.327
-0.146
1.963
9.945
60.040
596.230
3385.561
3030.833
639.426
322.529
229.567
59.318
9.080
0.613
-0.457
-0.221
3.018
41.213
659.573
10474.994
52897.820
11809.174
642.212
42.282
3.508
0.315
-0.039
0.018
1.005
14.609
331.694
22410.742
100014.055
100018.063
100018.969
1120.022
36.252
7.449
222.294
9.623
0.398
-0.263
-0.209
0.304
2.901
16.886
100.227
335.406
363.883
750.591
2698.340
1914.737
298.866
30.359
2.510
-0.286
-0.222
3.381
52.052
1245.295
52335.359
100046.531
52330.828
1384.479
56.317
4.080
0.303
-0.042
0.016
0.977
12.853
275.310
14992.468
100055.883
100060.086
60608.797
810.268
30.595
2.264
30.959
6.091
0.226
-0.272
-0.264
-0.130
0.475
3.155
12.446
35.123
137.779
1392.949
6963.220
4826.338
595.477
45.778
3.506
-0.135
-0.114
2.360
33.574
539.427
10149.183
52306.145
11539.682
596.545
33.674
2.717
0.211
-0.052
-0.012
0.587
6.087
73.434
1169.093
13494.305
22799.285
2766.288
170.627
10.695
0.438
1.020
2.057
0.014
-0.329
-0.332
-0.297
-0.154
0.799
4.779
29.687
159.822
684.556
2196.754
1723.233
273.511
28.343
2.371
-0.240
-0.428
0.760
9.547
83.659
595.541
1376.161
595.570
91.315
10.439
1.144
0.054
-0.079
-0.070
0.296
2.084
12.342
138.212
689.573
769.924
209.777
19.458
2.118
-0.215
0.414
70.231
917.627
15983.763
100284.906
100013.031
8939.239
249.617
13.356
1.372
0.097
0.699
12.784
112.809
157.603
39.527
3.548
-0.597
-0.631
-0.592
-0.253
-0.104
-0.059
-0.046
-0.042
-0.045
-0.039
-0.007
0.086
0.275
0.735
2.348
7.881
29.140
150.738
618.816
998.708
360.468
57.377
8.531
2.308
1.075
284.020
3515.757
7357.265
5721.915
3448.543
539.161
46.597
4.502
0.458
-0.053
-0.080
0.425
1.995
3.730
1.653
-0.392
-0.575
-0.604
-0.433
-0.175
-0.078
-0.045
-0.037
-0.035
-0.037
-0.042
-0.044
-0.036
-0.016
0.085
0.645
4.072
29.035
181.208
517.893
405.172
115.682
20.196
3.362
0.782
0.345
223.188
2368.578
5127.832
1228.860
132.855
33.446
6.706
1.001
0.089
-0.071
-0.070
-0.007
-0.053
-0.218
-0.374
-0.471
-0.534
-0.505
-0.257
-0.113
-0.056
-0.034
-0.027
-0.026
-0.028
-0.033
-0.038
-0.041
-0.040
0.010
0.429
3.608
28.735
171.583
540.902
403.192
93.916
14.580
2.407
0.526
0.204
46.064
312.009
495.980
162.882
7.672
2.620
0.785
0.135
0.021
0.046
0.081
0.108
-0.034
-0.211
-0.344
-0.434
-0.414
-0.261
-0.142
-0.076
-0.045
-0.030
-0.024
-0.022
-0.023
-0.027
-0.032
-0.036
-0.039
-0.012
0.237
2.003
13.049
64.727
155.865
119.453
37.195
7.870
1.767
0.459
0.158
2.490
13.858
17.502
5.349
0.457
0.048
-0.017
-0.028
0.050
0.178
0.274
0.242
0.029
-0.156
-0.251
-0.247
-0.194
-0.130
-0.086
-0.058
-0.041
-0.032
-0.026
-0.023
-0.022
-0.024
-0.029
-0.034
-0.041
-0.034
0.063
0.644
3.237
11.195
22.458
19.511
8.507
2.823
1.007
0.302
0.079
-0.584
-0.505
-0.349
-0.404
-0.329
-0.257
-0.190
-0.069
0.055
0.229
0.345
0.269
0.101
-0.045
-0.107
-0.115
-0.099
-0.078
-0.063
-0.050
-0.040
-0.034
-0.032
-0.029
-0.027
-0.027
-0.030
-0.035
-0.041
-0.056
-0.051
0.070
0.569
1.735
2.919
2.710
1.678
0.894
0.413
0.111
0.000
-0.671
-0.630
-0.541
-0.443
-0.359
-0.274
-0.147
-0.062
0.027
0.137
0.217
0.182
0.061
-0.026
-0.062
-0.068
-0.058
-0.048
-0.044
-0.043
-0.041
-0.040
-0.039
-0.038
-0.035
-0.033
-0.035
-0.048
-0.072
-0.106
-0.124
-0.077
0.102
0.462
0.831
0.910
0.652
0.350
0.116
-0.015
-0.055
-0.473
-0.382
-0.147
0.047
0.105
0.064
0.051
0.042
0.033
0.049
0.059
0.042
-0.003
-0.038
-0.045
-0.024
0.014
0.031
0.016
-0.011
-0.027
-0.031
-0.033
-0.039
-0.042
-0.042
-0.058
-0.089
-0.124
-0.142
-0.117
0.069
0.870
3.228
6.665
7.734
4.349
1.428
0.295
-0.014
-0.074
0.294
1.779
4.452
5.678
4.207
2.115
1.294
0.871
0.438
0.134
0.011
-0.029
-0.044
-0.046
-0.007
0.109
0.274
0.379
0.326
0.210
0.179
0.172
0.132
0.048
-0.017
-0.055
-0.086
-0.112
-0.134
-0.132
-0.008
0.913
7.102
39.113
129.777
155.482
64.571
12.991
1.834
0.183
-0.056
3.709
20.609
70.334
108.980
61.068
19.414
11.431
8.070
3.528
0.925
0.148
-0.030
-0.061
-0.030
0.125
0.582
1.380
2.143
2.016
1.620
1.971
2.550
2.017
0.941
0.261
0.011
-0.075
-0.106
-0.124
-0.097
0.274
4.243
50.153
658.974
5443.955
7878.995
1375.925
108.725
8.954
0.787
0.005
21.272
247.631
2139.714
4282.426
1385.395
181.195
103.214
71.591
22.450
4.320
0.642
0.032
-0.052
0.040
0.583
2.717
9.224
17.666
16.027
12.809
24.235
39.556
30.832
10.509
2.274
0.423
0.000
-0.134
-0.210
-0.205
0.558
10.998
225.077
8935.596
100001.430
100001.820
33977.352
659.688
26.396
1.766
0.087
84.044
2146.523
95337.219
100005.516
39199.398
1223.034
698.118
489.818
108.905
14.063
1.612
0.135
-0.025
0.234
2.101
14.426
77.540
226.674
194.201
119.075
450.788
1236.614
730.721
130.715
16.130
2.234
0.306
-0.198
-0.439
-0.483
0.500
13.773
363.329
25701.699
100007.227
100009.570
100007.633
1113.333
37.060
2.472
0.142
252.593
5574.193
100046.938
100015.195
100066.070
2677.606
1972.370
1379.577
225.496
22.504
2.500
0.205
0.009
0.551
5.810
64.798
659.524
3013.753
2710.612
938.138
15018.455
100005.148
45222.207
1717.457
82.953
8.711
1.513
-0.152
-0.572
-0.549
0.247
9.092
158.447
4836.829
100025.680
100033.109
17128.422
450.721
23.000
1.912
0.129
4368.891
5994.568
53032.844
100069.727
25746.414
1059.962
1035.089
733.870
143.498
17.004
2.062
0.210
0.024
0.830
9.617
129.859
2139.587
17107.713
11591.576
3249.893
100073.266
100012.047
100013.289
10171.992
217.994
25.285
4.882
0.386
-0.499
-0.584
-0.129
3.563
35.747
320.978
1961.834
2738.150
632.453
78.578
9.230
1.095
0.066
100059.422
100174.172
11257.119
2696.544
838.247
166.196
167.497
123.553
36.671
7.842
1.378
0.156
0.007
0.655
7.669
91.112
1109.960
6959.497
5490.666
2037.844
100066.469
100029.438
100041.953
6228.125
234.986
50.359
10.463
1.177
-0.406
-0.408
0.643
2.085
8.936
38.466
96.933
104.979
53.901
15.656
3.338
0.426
-0.117
100051.930
100023.641
22456.498
516.094
59.779
21.788
20.752
19.211
10.822
3.901
0.954
0.121
-0.029
0.289
3.202
26.116
170.473
596.846
504.644
373.259
3850.796
19631.373
7962.608
756.233
145.956
50.082
11.017
1.281
-0.377
0.566
3.805
4.157
3.573
9.612
18.679
19.018
10.890
3.994
0.678
-0.228
-0.301
45254.805
52347.535
3856.315
199.154
21.124
6.179
5.845
6.566
5.188
2.405
0.641
0.063
-0.068
0.030
0.753
4.595
17.726
39.960
41.663
48.145
174.738
394.410
293.328
103.768
51.296
22.102
5.397
0.486
-0.448
0.657
3.769
3.129
1.442
2.812
11.542
32.861
23.555
3.918
-0.214
-0.288
0.382
957.755
1085.984
450.392
115.443
21.879
5.950
3.796
3.201
2.330
1.063
0.274
-0.010
-0.088
-0.082
0.059
0.612
1.948
4.236
8.399
22.329
48.838
68.407
52.212
25.864
13.044
5.464
1.284
-0.190
-0.520
-0.303
0.361
0.292
0.012
1.273
12.299
34.834
20.375
2.963
-0.369
0.372
5.294
117.640
335.094
379.120
134.997
25.654
6.677
3.452
1.744
0.861
0.327
0.058
-0.047
-0.087
-0.103
-0.086
0.014
0.429
3.148
25.110
115.917
174.657
85.426
24.351
7.433
2.706
1.017
-0.045
-0.457
-0.509
-0.441
-0.274
-0.134
-0.215
-0.053
2.633
8.069
5.142
0.287
-0.115
4.342
36.680
44.945
144.564
172.027
65.923
15.174
4.736
2.367
1.052
0.365
0.101
-0.003
-0.035
-0.059
-0.088
-0.101
-0.054
0.490
8.325
305.722
9648.194
1255.431
248.313
34.594
4.379
0.722
0.075
-0.215
-0.406
-0.319
0.113
1.811
2.773
0.584
-0.352
-0.474
-0.518
-0.400
4.717
157.951
796.905
842.510
11.379
28.535
30.922
15.595
4.950
2.066
1.136
0.517
0.191
0.047
0.012
0.009
-0.019
-0.064
-0.090
-0.055
0.482
11.796
1691.997
100194.883
6647.903
195.526
25.806
3.020
0.313
0.007
0.091
0.365
1.096
4.072
30.154
55.416
9.236
0.086
-0.558
-0.656
0.995
140.369
5089.689
100011.258
76843.523
1.944
3.971
4.308
2.747
1.207
0.725
0.530
0.332
0.159
0.051
0.016
0.013
-0.012
-0.055
-0.082
-0.060
0.237
4.218
104.990
1431.827
271.023
44.608
8.901
1.315
0.222
0.592
2.239
6.082
12.003
24.551
86.531
157.932
21.755
0.795
-0.507
-0.647
5.309
553.579
65576.602
100007.305
100099.672
0.090
0.302
0.369
0.311
0.415
0.681
0.838
0.667
0.329
0.114
0.022
-0.010
-0.031
-0.057
-0.072
-0.037
0.165
1.016
5.030
13.723
12.215
5.933
1.842
0.427
0.690
4.334
24.593
80.513
138.660
182.270
216.268
88.380
15.243
1.466
-0.316
-0.500
4.104
390.830
35735.723
100002.336
100020.695
-0.400
-0.397
-0.272
-0.030
0.533
1.473
2.092
1.631
0.923
0.475
0.181
0.029
-0.042
-0.069
-0.058
0.060
0.499
1.563
2.865
3.329
2.587
1.310
0.465
0.334
2.448
26.192
299.492
2146.530
3870.318
1400.698
721.488
205.222
24.831
2.516
-0.138
-0.440
0.396
58.516
1626.499
15034.966
13078.941
-0.572
-0.503
-0.355
0.003
0.885
2.507
3.397
3.298
2.898
2.226
1.167
0.343
0.021
-0.068
-0.035
0.256
1.383
4.662
8.431
7.978
3.799
1.206
0.298
0.515
6.153
99.470
3011.732
100005.938
100047.406
22668.604
999.655
161.541
20.225
3.044
0.431
-0.170
-0.417
2.354
43.427
176.249
157.849
-0.623
-0.552
-0.214
0.248
1.360
3.364
5.186
8.046
12.372
11.539
5.410
1.481
0.248
-0.048
-0.029
0.387
2.388
8.250
16.353
15.191
6.701
1.728
0.305
0.557
8.189
170.269
6956.758
100002.391
100013.906
81864.125
1175.017
70.373
11.332
4.505
2.654
0.865
-0.094
-0.512
-0.054
1.755
1.532
-0.658
0.669
4.456
5.789
4.428
10.451
15.706
24.915
43.222
40.456
16.634
4.029
0.591
-0.038
-0.097
0.293
2.109
7.548
15.036
13.992
6.106
1.445
0.061
0.175
5.017
83.249
1912.688
52302.617
100003.047
13143.886
451.354
32.105
9.595
10.455
8.982
4.042
0.687
-0.377
-0.635
-0.693
-0.669
-0.381
5.855
24.325
20.103
21.079
62.568
93.569
96.810
97.130
72.925
25.754
5.540
0.775
-0.115
-0.310
-0.179
0.751
3.309
6.327
6.062
2.787
0.451
-0.307
-0.314
1.436
18.522
186.288
1109.639
1712.708
539.884
67.501
11.505
11.682
21.469
19.422
8.313
1.795
0.007
-0.475
-0.598
-0.634
-0.305
6.781
32.032
24.689
70.048
306.268
959.080
1335.038
496.604
106.210
23.919
4.805
0.583
-0.371
-0.639
-0.550
-0.189
0.528
1.377
1.440
0.622
-0.110
-0.426
-0.491
-0.101
2.462
14.599
45.689
59.264
28.906
9.511
6.738
14.418
23.548
20.191
8.622
2.703
1.674
1.550
0.864
0.164
-0.573
1.784
9.431
16.510
125.013
1269.995
19890.902
60727.203
8965.973
414.872
31.537
4.012
0.241
-0.561
-0.671
-0.645
-0.528
-0.311
-0.101
0.028
-0.051
-0.143
2.490
8.565
7.225
1.308
0.868
2.531
3.145
2.870
4.710
15.785
37.728
41.717
23.250
8.558
7.138
18.437
27.049
16.883
4.976
-0.540
-0.309
1.433
12.323
135.435
3119.888
100130.617
100058.336
52326.293
1027.195
61.818
10.188
1.300
-0.355
-0.657
-0.132
1.741
1.343
0.020
-0.178
-0.010
7.585
197.411
700.737
439.061
69.958
2.694
-0.261
-0.004
1.421
11.295
65.060
206.248
207.635
74.770
21.900
48.285
300.912
779.878
363.751
51.380
-0.221
-0.400
0.553
6.161
73.161
1396.485
34001.984
100031.945
15158.542
1314.927
649.308
110.653
11.387
1.000
0.036
7.844
27.916
25.091
4.675
0.312
1.408
222.282
7575.114
89724.852
35736.070
1439.195
35.724
-0.059
-0.150
1.924
18.979
142.133
538.852
541.662
172.022
86.775
360.769
8172.326
55487.883
9348.463
411.789
0.984
-0.252
-0.202
1.770
18.729
190.279
1245.153
2517.519
4057.240
65270.660
34654.063
1388.824
69.825
6.867
1.999
28.486
112.481
112.625
16.356
1.967
8.066
904.661
100024.180
100015.148
100004.633
11387.688
140.869
0.739
-0.168
1.636
15.004
99.593
330.435
374.717
209.584
577.223
1594.169
40777.656
100053.492
55552.203
1355.898
4.421
-0.113
-0.527
0.009
3.097
19.517
74.049
370.266
16525.908
100061.438
100023.547
4789.536
134.563
11.915
2.200
24.208
100.566
100.755
12.844
8.105
60.818
999.595
66114.070
100247.180
100046.219
7579.254
113.143
0.506
-0.210
0.626
5.653
28.618
79.569
105.875
395.578
3033.486
6416.414
8640.234
47477.680
9550.694
3046.398
8.693
0.082
-0.559
-0.397
2.473
7.984
47.210
464.865
5726.161
91935.422
47620.023
1589.759
65.719
5.010
0.341
5.596
20.128
17.417
5.905
36.217
595.672
9048.304
32201.973
26104.559
10290.713
724.996
13.314
-0.005
-0.238
0.037
1.393
5.657
15.219
46.807
387.647
3410.042
6200.792
1831.708
851.143
542.254
2453.385
8.420
0.135
-0.524
1.764
35.776
188.657
383.585
4864.927
95571.828
82789.094
5059.091
305.865
26.437
3.578
0.237
-0.122
0.887
1.151
4.967
84.079
2687.037
100009.203
100054.445
82021.125
1519.820
57.823
3.410
0.142
-0.227
-0.120
0.430
2.786
16.854
107.928
475.063
1085.092
1158.264
368.023
83.778
86.532
837.010
5.584
0.068
-0.383
8.099
198.584
1148.145
1715.553
22626.717
100015.828
100037.609
17165.414
447.514
82.413
23.301
4.273
0.165
-0.459
-0.096
4.694
73.054
1931.623
81891.320
100129.828
45295.660
1128.934
49.496
3.533
0.246
-0.084
-0.050
0.635
6.325
71.998
1022.701
11583.057
17174.027
2475.537
196.497
24.323
18.323
1482.336
5.475
0.095
-0.310
7.439
221.965
1452.066
1686.238
7204.888
100009.258
100066.273
6746.738
2600.555
1723.639
299.866
28.201
2.423
-0.212
-0.190
2.809
32.125
399.093
3822.871
9932.928
2881.860
301.623
25.366
2.541
0.189
-0.075
0.004
1.083
12.598
197.965
5575.280
100196.719
100078.797
17123.191
446.525
22.501
12.105
793.197
5.669
0.102
-0.351
1.464
39.620
282.271
327.587
581.022
2702.116
3013.478
10587.573
100046.914
81819.977
3012.522
119.311
7.729
0.328
-0.137
1.629
16.903
163.011
1127.854
2619.801
1106.757
154.035
16.808
1.798
0.119
-0.088
0.028
1.281
13.847
181.298
4096.231
100498.906
100159.867
11558.234
364.700
19.107
3.014
88.081
3.544
-0.050
-0.371
-0.233
2.161
10.738
11.062
35.978
112.579
750.354
34016.699
100012.406
100003.586
8936.569
205.760
10.535
0.663
0.015
0.977
9.031
73.583
449.246
1009.289
494.132
79.317
9.590
1.083
0.032
-0.090
0.056
1.124
8.826
71.253
633.714
3599.053
4906.394
1012.037
92.357
7.433
0.318
2.660
1.169
-0.216
-0.417
-0.416
-0.359
0.036
1.392
8.556
57.104
498.470
8206.993
95453.219
52319.684
2397.919
109.592
7.177
0.258
-0.205
0.305
3.081
19.417
71.024
130.662
77.292
19.400
3.335
0.410
-0.037
-0.072
0.156
1.347
6.422
23.441
74.037
171.369
174.392
69.024
13.597
1.571
-0.179
-0.165
715.905
11658.388
39758.996
104467.258
100179.375
5449.614
193.229
14.335
2.827
2.291
6.482
252.853
2363.657
3451.983
701.028
38.919
0.402
-0.635
-0.638
-0.325
-0.125
-0.065
-0.047
-0.041
-0.045
-0.047
-0.036
0.009
0.136
0.573
2.208
6.296
12.470
27.198
65.231
85.040
42.956
10.906
2.294
0.589
0.361
3928.788
100054.547
100538.195
58889.531
3095.947
401.846
39.748
4.241
0.848
0.876
1.632
4.768
35.643
71.157
19.320
1.797
-0.578
-0.609
-0.547
-0.226
-0.094
-0.049
-0.036
-0.033
-0.036
-0.041
-0.045
-0.044
-0.027
0.043
0.305
1.179
4.459
13.726
26.553
25.432
13.028
3.840
0.880
0.226
0.473
3038.658
100007.141
100030.664
35812.211
699.524
27.509
5.791
0.905
0.167
0.191
0.406
0.486
0.400
0.369
-0.111
-0.469
-0.542
-0.577
-0.331
-0.144
-0.066
-0.037
-0.026
-0.026
-0.028
-0.031
-0.036
-0.040
-0.041
-0.027
0.083
0.690
3.231
10.857
21.580
18.734
7.960
2.130
0.444
0.161
0.643
348.855
4466.779
9930.221
1844.480
104.878
2.378
0.669
0.092
-0.027
-0.009
0.032
0.025
-0.069
-0.218
-0.349
-0.443
-0.499
-0.342
-0.173
-0.089
-0.049
-0.031
-0.024
-0.023
-0.023
-0.026
-0.032
-0.035
-0.039
-0.036
0.024
0.375
1.754
5.410
9.733
8.445
3.899
1.179
0.251
0.099
0.541
16.410
89.411
140.900
39.480
1.999
0.075
-0.038
-0.089
-0.072
-0.048
-0.036
-0.064
-0.149
-0.255
-0.330
-0.328
-0.247
-0.163
-0.098
-0.060
-0.040
-0.031
-0.028
-0.025
-0.023
-0.024
-0.028
-0.033
-0.040
-0.043
-0.021
0.112
0.558
1.608
2.637
2.482
1.281
0.427
0.080
0.015
0.273
-0.537
0.635
1.115
0.030
-0.291
-0.204
-0.139
-0.100
-0.076
-0.053
-0.041
-0.052
-0.092
-0.137
-0.154
-0.138
-0.109
-0.079
-0.059
-0.045
-0.037
-0.034
-0.031
-0.029
-0.027
-0.026
-0.028
-0.034
-0.041
-0.053
-0.061
-0.031
0.088
0.315
0.513
0.495
0.272
0.083
-0.022
-0.048
0.090
-0.693
-0.633
-0.535
-0.428
-0.333
-0.248
-0.136
-0.073
-0.058
-0.056
-0.050
-0.051
-0.065
-0.080
-0.072
-0.040
-0.001
0.026
0.016
-0.008
-0.029
-0.035
-0.034
-0.033
-0.031
-0.030
-0.033
-0.044
-0.058
-0.075
-0.085
-0.060
0.035
0.232
0.459
0.488
0.302
0.087
-0.035
-0.074
-0.008
-0.563
-0.418
-0.146
0.052
0.120
0.141
0.178
0.137
0.056
-0.020
-0.051
-0.060
-0.062
-0.051
0.010
0.162
0.376
0.478
0.366
0.153
0.031
-0.014
-0.023
-0.029
-0.034
-0.036
-0.046
-0.063
-0.082
-0.091
-0.067
0.078
0.672
2.438
4.975
5.346
3.233
1.038
0.181
-0.041
-0.059
0.295
1.870
4.763
6.635
4.819
3.224
2.847
2.204
1.067
0.305
0.022
-0.054
-0.057
0.001
0.242
0.932
2.026
2.711
1.877
0.875
0.364
0.198
0.128
0.051
-0.008
-0.041
-0.059
-0.073
-0.086
-0.082
0.020
0.721
4.975
26.173
76.660
91.156
39.162
8.921
1.377
0.131
-0.057
3.995
22.297
83.623
130.707
69.559
34.041
38.751
28.709
11.219
2.448
0.385
0.003
-0.039
0.103
0.803
3.069
7.860
11.208
8.218
3.913
2.414
2.224
1.802
0.862
0.269
0.039
-0.042
-0.070
-0.084
-0.067
0.246
3.029
30.836
329.335
2139.766
3011.720
659.204
64.677
6.195
0.624
-0.015
24.894
299.499
2684.863
6154.493
1748.200
402.576
823.593
539.497
118.853
15.160
1.729
0.143
-0.004
0.288
1.972
9.345
31.881
61.517
49.875
23.497
21.996
31.541
22.657
8.715
2.314
0.590
0.105
-0.062
-0.132
-0.106
0.520
7.848
130.830
3385.292
81820.234
100005.102
8937.248
329.741
17.827
1.313
0.048
100.509
3020.293
100005.914
100015.484
70553.633
4617.129
25744.338
13139.539
998.579
59.497
4.687
0.399
0.054
0.634
5.350
43.205
339.412
1249.709
1124.086
274.205
323.827
812.856
488.927
94.704
16.129
4.068
1.032
0.086
-0.214
-0.254
0.588
11.177
192.360
6980.756
100050.406
100042.930
25714.762
541.919
24.862
1.818
0.086
330.859
7143.740
100066.422
100034.477
100488.820
19788.879
100071.633
100006.078
3384.193
119.681
7.493
0.638
0.122
1.238
14.586
249.079
6154.828
95340.938
60627.137
3375.251
7087.311
52313.180
19573.135
1034.304
100.753
28.179
6.450
0.915
-0.289
-0.491
0.346
8.734
113.095
2054.885
34375.871
52631.840
4909.086
237.608
15.790
1.362
0.058
9018.864
12286.257
83192.375
100107.836
39442.465
7051.291
60648.375
29539.297
1545.408
81.653
6.705
0.732
0.167
1.759
24.334
659.532
45220.441
100004.500
100043.758
16214.477
82115.477
100024.859
100078.219
5187.300
668.020
193.880
31.039
3.616
-0.150
-0.513
0.214
6.788
66.402
532.816
2185.817
2108.843
504.881
62.236
7.082
0.779
0.013
100034.344
100191.156
27236.121
3460.538
1078.621
613.806
1747.076
1290.807
251.215
38.726
6.068
0.819
0.167
1.396
19.107
399.702
14979.095
100002.820
100036.477
7855.821
39371.656
100038.500
100274.234
5522.146
3490.906
904.616
91.339
7.753
0.252
-0.508
-0.035
4.337
38.719
285.634
1035.376
778.699
178.639
24.626
3.277
0.347
-0.132
100032.508
100052.805
70442.742
828.138
83.135
59.299
120.231
168.974
110.475
34.509
6.400
0.935
0.115
0.628
7.131
83.520
898.584
5445.096
4294.085
766.767
1964.028
8971.648
4613.719
2837.591
4314.579
1112.526
99.371
8.347
0.256
-0.515
-0.303
1.598
14.062
73.691
313.971
536.318
265.521
18.026
1.567
-0.155
-0.247
100126.922
100540.656
8541.740
483.849
54.407
26.714
48.360
90.396
72.928
24.847
4.762
0.742
0.046
0.149
1.574
10.333
54.559
130.265
121.953
59.733
103.128
223.986
255.292
576.434
815.901
272.422
42.231
4.398
-0.055
-0.534
-0.452
0.137
2.744
43.880
720.043
2694.064
1281.595
114.464
3.759
-0.180
0.625
2266.250
8669.301
9299.057
1580.863
146.540
49.499
37.628
32.373
22.397
9.275
2.165
0.340
-0.023
-0.040
0.205
1.183
4.025
7.443
8.069
7.972
11.721
18.636
28.681
59.311
71.634
36.213
8.648
0.961
-0.357
-0.524
-0.468
-0.285
0.450
38.667
702.714
2361.675
1129.851
112.779
3.454
0.623
7.293
1422.387
17154.777
25720.682
3026.657
207.640
77.749
42.921
15.677
6.221
2.344
0.587
0.059
-0.068
-0.093
-0.057
0.067
0.364
1.314
6.592
19.351
15.174
8.551
5.794
6.555
6.517
3.993
1.189
-0.113
-0.448
-0.377
-0.081
0.093
-0.057
7.448
125.726
348.282
196.899
25.102
0.928
3.944
54.179
489.848
3806.074
5447.065
1006.409
109.914
50.461
29.509
9.070
2.339
0.597
0.090
-0.051
-0.088
-0.098
-0.096
-0.070
0.126
3.243
129.458
1670.178
245.364
15.619
3.655
1.245
0.711
0.345
0.042
-0.127
-0.027
1.385
13.458
24.729
4.387
0.328
5.865
16.779
10.830
3.120
35.433
186.919
381.967
70.546
271.930
329.810
111.725
28.074
15.696
9.323
3.364
0.875
0.131
-0.042
-0.080
-0.090
-0.096
-0.094
-0.078
0.134
5.661
505.206
27704.795
1179.068
20.281
2.773
0.498
0.068
0.011
0.122
0.706
3.280
20.443
989.177
5125.736
127.056
2.138
-0.491
-0.609
-0.303
38.377
888.698
6639.566
5450.622
7.643
17.631
20.787
11.108
4.906
3.066
1.964
0.821
0.189
-0.021
-0.076
-0.083
-0.089
-0.094
-0.089
-0.078
0.036
1.951
48.677
430.806
87.084
6.393
1.187
0.202
0.039
0.310
1.498
6.013
33.012
160.393
6440.695
100073.758
437.957
4.979
-0.339
-0.632
1.296
140.152
5088.492
89732.313
65731.430
0.574
1.358
1.540
1.065
0.640
0.498
0.344
0.162
0.015
-0.056
-0.080
-0.086
-0.090
-0.091
-0.084
-0.072
-0.024
0.267
1.923
5.440
3.211
1.031
0.268
0.062
0.312
2.083
10.295
42.059
295.014
3265.803
6385.678
1595.398
108.843
5.937
-0.094
-0.580
0.753
100.097
3037.334
41495.777
35764.160
-0.417
-0.275
-0.165
-0.080
0.017
0.128
0.196
0.147
0.069
0.006
-0.043
-0.073
-0.089
-0.091
-0.081
-0.053
0.014
0.161
0.365
0.489
0.391
0.170
0.022
0.099
1.211
9.766
72.447
334.486
1414.266
29900.172
90589.586
5449.298
181.329
10.252
0.345
-0.526
-0.293
18.873
348.532
1840.440
1630.496
-0.559
-0.481
-0.321
-0.127
0.129
0.513
0.661
0.587
0.459
0.303
0.129
-0.008
-0.070
-0.092
-0.081
-0.028
0.117
0.412
0.707
0.680
0.367
0.099
-0.012
0.214
2.791
30.791
364.225
3038.610
5999.654
11960.390
25681.447
2878.883
156.227
18.477
1.182
-0.445
-0.596
0.388
13.451
50.191
44.502
-0.581
1.363
6.631
6.150
2.336
3.770
4.580
3.233
2.094
1.339
0.633
0.163
-0.030
-0.092
-0.092
-0.022
0.205
0.666
1.120
1.053
0.537
0.123
-0.056
0.210
3.380
42.476
659.595
6964.394
15059.785
3240.002
1056.074
261.911
65.339
16.072
1.318
-0.294
-0.530
-0.631
-0.560
0.079
0.163
2.011
38.178
197.841
251.002
57.993
43.464
51.830
27.013
9.452
4.114
1.688
0.458
0.022
-0.106
-0.132
-0.084
0.123
0.557
0.993
0.946
0.460
-0.023
-0.260
-0.130
2.103
25.880
271.616
2140.570
3389.938
923.843
124.336
26.099
9.758
3.625
1.005
0.169
-0.400
-0.608
-0.669
-0.669
-0.505
11.417
221.084
1628.536
1857.710
491.694
668.576
819.940
262.353
45.418
10.418
3.182
0.739
0.049
-0.159
-0.239
-0.263
-0.160
0.113
0.416
0.439
0.014
-0.374
-0.522
-0.475
0.417
6.582
45.697
186.671
272.300
110.436
22.931
4.914
2.085
1.820
1.388
0.633
0.100
-0.083
-0.323
-0.506
-0.424
12.657
277.663
2087.536
2731.297
1253.228
6989.670
10246.067
1856.098
192.338
29.179
5.307
0.971
-0.005
-0.295
-0.477
-0.589
-0.561
-0.425
-0.249
-0.119
-0.291
-0.437
-0.540
-0.566
-0.352
0.824
5.199
14.639
18.895
10.501
3.695
1.601
1.799
2.137
1.705
1.104
2.566
7.717
5.419
1.755
0.611
3.569
69.449
396.600
564.863
1361.478
15109.334
23212.754
4061.064
644.747
83.884
9.685
1.424
-0.048
-0.516
-0.688
-0.676
-0.628
-0.546
-0.464
-0.404
-0.348
-0.266
2.417
9.345
6.731
1.161
0.163
0.909
1.192
1.047
1.093
2.168
3.987
4.527
2.916
3.072
27.849
219.717
110.490
29.172
7.420
-0.251
4.756
16.991
46.807
424.361
2955.494
5521.590
5556.168
1310.151
144.518
18.949
4.077
0.369
-0.556
-0.682
-0.686
-0.640
-0.563
-0.471
-0.375
-0.270
9.514
176.362
622.967
439.075
62.195
2.529
-0.353
-0.246
0.111
1.586
5.812
12.253
12.530
7.137
9.706
116.390
1213.184
2145.824
785.112
92.674
-0.205
-0.243
1.121
10.257
66.010
342.090
1335.612
2229.369
713.680
194.059
97.926
26.017
3.252
-0.154
-0.634
-0.660
-0.346
-0.286
-0.367
-0.089
2.188
198.781
6628.145
76639.922
30824.359
1439.235
33.221
-0.079
-0.326
0.098
2.326
8.924
20.824
21.580
14.066
31.593
638.161
34690.094
100025.664
47355.699
962.770
0.749
-0.224
-0.231
1.743
11.014
49.212
173.715
262.449
408.002
1406.437
1097.569
160.394
13.914
0.735
-0.530
-0.358
0.613
0.560
0.067
1.403
9.258
912.327
100033.234
100020.633
100006.188
9929.034
140.914
0.531
-0.275
0.076
1.862
7.173
16.766
19.012
21.608
74.105
1600.386
100029.156
100026.633
100300.352
7057.181
3.438
-0.297
-0.574
-0.181
1.782
8.628
26.081
96.486
776.017
5513.689
3710.653
367.355
24.034
1.470
-0.435
-0.334
0.566
0.480
1.062
11.016
92.378
1160.999
57315.090
100440.938
100064.578
7581.189
113.354
0.240
-0.214
-0.044
0.829
3.115
7.042
11.388
31.373
120.754
698.828
29797.227
100061.430
41684.797
82590.891
6.732
-0.101
-0.623
1.000
20.100
91.547
135.336
575.567
3010.514
4237.691
1668.059
222.559
18.446
1.519
-0.330
-0.553
-0.313
0.051
3.459
54.383
1109.784
29625.314
102360.211
34413.254
9325.130
656.190
9.901
0.109
-0.164
-0.127
0.247
1.161
3.435
9.944
36.921
112.485
207.695
689.218
1812.242
1930.666
70428.102
6.318
-0.081
-0.253
21.632
494.217
3938.973
4223.484
12098.157
100051.555
100131.969
9046.067
280.661
22.436
3.792
0.461
-0.360
-0.472
0.022
6.346
130.370
6161.269
100012.320
100043.555
100198.945
3152.651
82.256
4.338
0.245
-0.143
-0.118
0.184
1.629
8.664
34.552
85.738
115.360
88.548
56.615
66.614
296.519
4534.723
3.438
-0.167
1.269
112.539
4467.569
100024.125
100730.180
76153.203
100146.844
100019.563
52359.984
660.384
121.394
32.808
6.098
0.716
-0.289
0.006
5.946
114.428
4927.765
100108.258
100018.016
100007.773
2397.937
71.042
4.105
0.213
-0.121
-0.078
0.622
6.437
52.271
325.302
834.530
845.769
251.600
40.192
12.187
34.692
1059.255
2.037
-0.241
1.354
125.845
5804.623
100017.602
100362.422
24678.492
100166.102
100091.797
14246.738
5743.988
3820.797
492.162
45.765
4.821
0.294
-0.074
2.749
40.839
654.627
9023.709
29568.006
6176.203
370.144
25.783
2.195
0.061
-0.166
-0.034
1.528
19.802
297.640
4046.543
10532.865
4391.970
749.471
77.244
8.356
5.954
503.543
1.625
-0.257
-0.028
27.560
888.793
8672.250
8736.510
1901.284
5484.950
6039.401
30255.564
100062.430
100013.773
6970.006
196.303
13.207
1.384
0.058
1.016
8.876
59.486
266.215
464.365
225.935
47.286
6.767
0.827
-0.083
-0.199
0.042
2.364
33.802
723.612
19276.895
66889.516
7579.336
714.275
68.485
6.246
1.585
53.199
0.992
-0.335
-0.477
1.697
32.386
198.588
206.439
70.036
156.788
1359.053
100049.984
100016.234
100014.523
25718.994
344.108
19.271
1.822
-0.085
0.152
2.524
11.774
35.392
54.351
35.827
10.987
2.352
0.252
-0.170
-0.185
0.236
3.079
26.453
352.739
4859.516
11006.445
2082.432
217.218
26.695
3.029
0.069
1.427
0.269
-0.431
-0.503
-0.504
0.167
2.386
3.636
8.006
51.635
600.989
22565.953
100065.148
100020.133
6165.510
180.896
12.860
1.492
-0.250
-0.308
0.536
3.208
8.584
12.311
8.516
3.169
0.748
-0.015
-0.189
-0.094
0.820
7.156
41.433
164.023
391.691
489.932
176.927
35.703
7.047
1.172
0.203
-0.085
1445.328
41563.379
100809.703
16212.447
4596.075
605.851
63.153
14.973
9.035
19.997
68.483
879.901
13126.097
23046.617
3039.693
112.835
2.154
-0.626
-0.631
-0.359
-0.137
-0.067
-0.048
-0.045
-0.050
-0.056
-0.059
-0.045
0.031
0.337
1.270
3.450
5.481
6.189
7.248
7.785
4.814
1.704
0.448
0.287
1.496
11389.331
100017.617
100118.672
100362.508
1955.932
96.288
15.274
3.339
2.489
6.240
16.505
30.945
190.314
225.615
66.406
5.294
-0.502
-0.607
-0.582
-0.253
-0.102
-0.052
-0.038
-0.036
-0.036
-0.041
-0.045
-0.049
-0.039
0.004
0.134
0.420
0.933
1.795
2.676
2.734
1.592
0.625
0.194
0.556
3.997
7574.542
100002.984
100011.992
100026.109
1153.186
13.844
2.740
0.664
0.500
1.284
2.837
3.753
2.739
1.899
0.541
-0.417
-0.540
-0.578
-0.367
-0.156
-0.071
-0.040
-0.034
-0.031
-0.029
-0.030
-0.034
-0.038
-0.040
-0.037
-0.012
0.090
0.395
1.008
1.636
1.467
0.831
0.271
0.102
0.776
6.251
623.159
11387.079
30824.922
3925.765
178.343
1.800
0.293
0.029
0.024
0.151
0.380
0.482
0.345
-0.020
-0.318
-0.444
-0.511
-0.377
-0.190
-0.094
-0.052
-0.042
-0.035
-0.028
-0.025
-0.025
-0.029
-0.033
-0.037
-0.040
-0.033
0.019
0.188
0.539
0.824
0.769
0.399
0.099
0.033
0.613
4.673
25.714
157.439
277.360
85.252
2.795
-0.009
-0.099
-0.143
-0.091
-0.048
-0.019
-0.006
-0.038
-0.179
-0.348
-0.368
-0.275
-0.171
-0.102
-0.063
-0.049
-0.043
-0.037
-0.031
-0.026
-0.023
-0.025
-0.030
-0.035
-0.042
-0.044
-0.025
0.041
0.157
0.257
0.230
0.103
-0.013
-0.033
0.230
1.942
-0.318
1.556
2.203
0.372
-0.283
-0.202
-0.146
-0.113
-0.094
-0.080
-0.076
-0.070
-0.076
-0.121
-0.160
-0.141
-0.092
-0.051
-0.035
-0.037
-0.045
-0.044
-0.039
-0.034
-0.029
-0.026
-0.026
-0.030
-0.037
-0.046
-0.056
-0.058
-0.038
0.000
0.034
0.024
-0.023
-0.063
-0.076
0.017
0.600
-0.682
-0.627
-0.541
-0.434
-0.333
-0.241
-0.131
-0.074
-0.069
-0.079
-0.080
-0.075
-0.069
-0.066
-0.032
0.074
0.230
0.308
0.219
0.084
-0.003
-0.035
-0.038
-0.035
-0.032
-0.030
-0.031
-0.038
-0.048
-0.057
-0.063
-0.055
-0.014
0.071
0.163
0.170
0.081
-0.016
-0.072
-0.059
0.180
-0.589
-0.479
-0.274
-0.104
0.
0.134
0.245
0.210
0.094
-0.017
-0.065
-0.075
-0.062
0.002
0.238
0.990
2.147
2.851
1.888
0.777
0.203
0.013
-0.025
-0.032
-0.033
-0.033
-0.037
-0.049
-0.060
-0.065
-0.053
0.022
0.305
0.988
1.987
2.126
1.292
0.460
0.049
-0.062
0.014
0.108
1.037
2.600
3.779
3.249
3.274
4.000
3.291
1.609
0.439
0.041
-0.055
-0.033
0.188
1.327
5.831
15.326
20.932
13.288
4.230
1.021
0.239
0.077
0.022
-0.014
-0.035
-0.046
-0.056
-0.062
-0.061
-0.004
0.341
2.037
8.408
20.787
22.452
12.112
3.251
0.625
0.022
-0.043
2.258
11.133
36.222
55.832
38.398
41.589
71.865
54.782
19.118
3.737
0.554
0.026
0.026
0.588
4.185
23.028
85.439
133.113
67.755
18.232
3.907
1.547
0.935
0.495
0.194
0.053
-0.021
-0.053
-0.067
-0.058
0.114
1.419
10.064
60.389
226.518
273.072
100.243
17.901
2.486
0.241
-0.041
12.570
99.989
596.219
1116.997
511.284
723.522
2691.199
1713.005
271.766
26.206
2.645
0.236
0.098
1.017
8.206
55.963
249.103
454.259
221.097
54.769
15.481
11.829
8.911
4.330
1.798
0.762
0.226
0.005
-0.079
-0.063
0.337
3.475
31.588
309.531
1733.018
2412.685
545.348
61.216
6.093
0.625
-0.015
44.708
664.857
8939.643
29549.738
5982.199
19889.477
100021.313
100002.789
3803.886
130.331
7.891
0.659
0.167
1.347
11.689
96.359
645.841
2242.072
1691.977
315.197
99.618
146.701
103.955
38.051
15.877
7.356
2.350
0.407
-0.051
-0.085
0.631
6.672
65.267
617.456
4202.991
5742.881
1074.802
103.226
9.241
0.905
0.005
143.567
1326.495
34014.648
100049.820
16355.998
100597.180
100036.531
100012.727
19569.391
275.664
13.238
1.060
0.239
1.821
19.425
345.324
10200.507
100084.391
100053.945
4913.385
768.625
1929.991
1153.110
340.806
242.603
101.333
19.246
2.730
0.157
-0.138
0.904
12.064
154.349
1917.753
12647.146
8490.878
1129.777
100.776
9.336
0.935
0.007
2174.690
2882.749
6639.580
17181.736
4618.888
45501.578
100069.469
100120.422
7056.158
201.072
14.733
1.573
0.321
2.041
31.591
902.228
95342.719
100014.375
100021.836
29714.504
2798.478
11589.345
5931.891
5311.546
8970.926
1715.082
142.203
11.011
0.750
-0.229
1.099
18.397
335.637
10182.370
100119.195
81957.203
3070.681
130.831
9.603
0.835
-0.007
60618.480
70431.461
5232.015
860.831
409.267
1625.099
8214.525
6060.631
1536.393
225.951
25.853
2.654
0.405
1.671
22.511
538.752
29525.959
100002.820
100013.320
11679.818
1966.139
7077.479
6394.321
100362.594
100030.711
22405.314
595.328
28.061
1.544
-0.306
0.722
14.943
248.085
5449.532
70424.531
39372.555
2258.432
104.932
7.113
0.569
-0.081
100038.625
100117.602
9078.845
360.797
75.320
174.836
1162.401
4946.327
3418.821
493.254
40.062
3.854
0.414
0.775
8.307
99.521
1375.919
8935.618
6962.129
852.807
338.442
853.791
4244.486
100091.352
100011.227
29525.789
729.984
30.360
1.623
-0.372
0.080
5.744
64.469
721.353
5044.931
13300.662
4765.589
341.876
5.571
0.084
-0.185
17593.346
20908.596
6742.169
1135.515
160.845
177.762
732.294
2706.681
1918.703
330.217
30.903
3.040
0.300
0.203
1.831
12.034
64.588
170.569
156.935
53.925
38.617
97.991
766.679
8947.109
19562.922
3011.519
204.741
13.701
0.720
-0.446
-0.322
1.047
10.917
668.788
35844.234
100091.148
89752.016
1845.236
26.667
0.100
0.412
6688.932
100539.250
100163.508
19647.838
892.420
851.702
520.510
399.948
280.215
71.448
11.301
1.397
0.108
-0.008
0.238
1.378
4.304
8.366
8.135
5.268
5.476
14.381
73.967
300.485
441.398
170.370
28.188
3.474
0.012
-0.480
-0.447
-0.152
3.460
626.378
30830.285
100005.484
76640.813
1627.113
29.027
0.619
4.640
15005.108
100027.461
100024.188
70470.570
1709.377
2429.500
1014.211
158.356
37.229
11.073
2.428
0.386
-0.012
-0.073
-0.041
0.085
0.355
0.737
1.411
2.339
2.112
2.618
6.855
16.641
19.155
11.138
3.148
0.526
-0.178
-0.255
-0.029
0.136
0.766
112.701
2083.152
8666.079
3450.241
247.019
7.207
2.601
30.339
3384.128
95335.984
100010.117
10222.956
816.118
1128.026
541.121
86.321
12.118
2.322
0.473
0.031
-0.066
-0.085
-0.084
-0.070
-0.004
0.517
5.448
19.843
8.289
1.658
0.976
1.314
1.402
0.887
0.323
0.072
0.298
1.843
12.468
24.996
4.564
4.200
57.720
156.890
88.989
13.384
3.759
16.434
112.044
247.241
1376.349
1715.659
461.600
141.322
160.937
91.857
22.639
3.987
0.623
0.047
-0.065
-0.083
-0.086
-0.085
-0.081
-0.031
0.684
10.571
47.983
17.661
1.806
0.316
0.111
0.066
0.041
0.148
0.964
5.245
27.076
844.117
5130.063
128.003
2.331
0.036
1.315
0.307
2.499
44.673
184.777
328.182
17.588
50.204
55.285
29.862
16.558
16.228
11.325
4.033
0.920
0.109
-0.057
-0.085
-0.087
-0.089
-0.083
-0.075
-0.047
0.277
3.365
10.615
4.944
0.728
0.093
-0.027
-0.030
0.120
1.004
7.950
68.548
430.358
6866.129
100194.320
450.142
5.500
-0.273
-0.646
-0.659
9.524
140.687
706.143
700.634
1.220
2.748
3.402
2.370
1.903
1.753
1.219
0.504
0.096
-0.050
-0.084
-0.089
-0.090
-0.088
-0.081
-0.071
-0.060
0.003
0.269
0.653
0.439
0.101
-0.021
-0.040
0.070
0.717
4.172
40.634
979.640
29738.869
90728.906
5942.487
218.219
9.904
0.179
-0.608
-0.653
7.287
112.316
495.040
458.079
-0.347
-0.158
-0.021
0.059
0.171
0.147
0.143
0.048
-0.031
-0.072
-0.085
-0.091
-0.093
-0.087
-0.080
-0.069
-0.053
-0.033
0.000
0.020
-0.002
-0.040
-0.059
-0.013
0.335
2.374
13.326
118.009
5477.340
100020.672
100009.047
76758.445
619.293
35.533
1.713
-0.522
-0.671
0.938
22.212
78.713
69.765
-0.542
-0.325
0.240
0.254
0.300
0.602
0.670
0.419
0.163
0.012
-0.054
-0.083
-0.090
-0.088
-0.082
-0.069
-0.044
-0.009
0.018
0.013
-0.020
-0.057
-0.070
0.020
0.732
5.548
33.835
170.228
2667.849
100065.336
100018.359
25875.621
8003.939
604.420
8.585
-0.376
-0.658
-0.650
0.436
3.671
3.798
0.421
14.260
72.899
101.563
13.699
7.764
9.023
5.160
1.731
0.491
0.083
-0.046
-0.085
-0.092
-0.089
-0.077
-0.046
0.004
0.045
0.034
-0.020
-0.084
-0.117
-0.015
0.843
7.196
47.403
185.524
485.501
2624.699
4795.367
1235.616
11624.316
702.649
9.371
-0.234
-0.639
-0.652
-0.663
-0.587
-0.091
17.388
439.097
3924.702
5096.053
743.216
159.124
170.880
71.250
14.063
2.771
0.577
0.056
-0.074
-0.102
-0.110
-0.107
-0.081
-0.032
0.013
-0.003
-0.088
-0.199
-0.293
-0.253
0.357
4.433
26.303
93.530
133.829
110.536
94.059
51.595
88.675
25.541
1.573
-0.154
-0.465
-0.644
-0.655
-0.567
0.076
89.762
3923.988
100004.266
100050.172
10586.964
5642.144
7881.644
1380.360
113.459
11.282
1.891
0.285
-0.057
-0.128
-0.161
-0.180
-0.170
-0.132
-0.081
-0.110
-0.272
-0.481
-0.587
-0.579
-0.318
1.157
7.328
19.166
25.258
16.904
7.492
3.409
2.070
0.887
0.159
-0.038
0.025
0.249
-0.007
-0.207
0.697
112.461
5804.134
100010.320
100186.875
21992.057
100251.930
100012.625
22423.145
555.969
31.222
4.305
0.645
-0.036
-0.189
-0.270
-0.342
-0.358
-0.318
-0.237
-0.283
-0.463
-0.529
-0.587
-0.616
-0.547
-0.193
0.847
2.562
3.603
2.413
1.112
0.452
0.278
0.208
0.139
0.532
7.533
37.116
18.068
2.524
1.803
28.557
889.059
11398.717
15306.456
16821.156
100065.250
100041.852
60665.602
853.290
44.901
6.272
1.024
-0.006
-0.294
-0.463
-0.587
-0.608
-0.551
-0.435
-0.393
-0.444
-0.498
0.208
2.102
1.242
-0.248
-0.346
-0.107
0.042
0.186
0.162
0.246
0.410
0.429
0.450
4.044
232.272
14313.121
1680.450
31.381
6.518
1.699
41.135
254.558
419.857
2739.292
52323.070
95405.133
7061.592
334.954
34.630
6.540
1.516
0.089
-0.419
-0.660
-0.673
-0.629
-0.563
-0.487
-0.378
-0.352
2.623
33.758
112.555
80.362
15.409
0.225
-0.453
-0.399
-0.200
0.098
0.500
0.929
1.004
1.159
9.158
859.317
100238.602
12184.090
300.528
54.981
-0.249
0.326
2.804
20.895
189.065
913.368
1156.778
396.679
82.754
25.920
11.622
3.842
0.611
-0.456
-0.670
-0.664
-0.614
-0.536
-0.416
-0.195
0.543
34.599
702.172
3451.642
2083.333
221.037
7.397
-0.395
-0.385
-0.252
0.142
0.709
1.420
1.614
2.152
14.398
263.842
5469.887
29931.529
6260.492
567.014
0.210
-0.305
-0.126
2.642
13.706
38.410
54.396
43.710
37.205
54.037
41.465
12.367
2.097
-0.303
-0.629
-0.638
-0.584
-0.478
-0.181
0.953
5.266
154.724
3944.312
35748.598
17313.123
1002.032
18.636
-0.136
-0.298
-0.223
0.114
0.619
1.214
1.642
3.283
22.765
503.514
22028.455
100027.734
30171.195
9630.668
1.260
-0.515
-0.598
-0.190
1.871
6.878
10.095
26.967
74.734
126.191
89.168
24.914
3.710
-0.041
-0.573
-0.602
-0.540
-0.357
0.543
6.933
50.092
372.850
3478.293
23238.463
11425.856
705.665
11.736
-0.059
-0.191
-0.169
0.019
0.319
0.782
1.541
3.992
18.060
222.943
4778.102
25622.801
7579.290
100265.805
2.294
-0.409
-0.676
2.996
50.740
250.959
276.982
242.455
829.505
856.283
229.496
37.230
5.304
0.414
-0.387
-0.515
-0.483
-0.179
2.333
33.184
482.229
5495.561
17415.117
5555.018
1187.075
133.133
2.401
0.064
-0.117
-0.121
-0.035
0.266
1.129
3.122
6.209
11.728
41.477
246.603
616.893
2403.758
100039.844
2.260
-0.381
0.360
57.259
1627.273
23042.525
26756.352
4479.045
25755.078
22414.197
2151.471
116.552
12.701
2.976
0.701
-0.131
-0.383
-0.058
5.502
267.416
3186.975
71622.820
100247.773
39180.168
1008.925
42.877
2.958
0.092
-0.177
-0.178
0.057
1.410
8.506
28.048
44.034
29.501
15.742
18.379
44.921
412.733
7899.744
1.114
-0.449
3.753
310.874
30824.756
100013.938
100271.531
44670.672
100392.945
100008.227
6986.347
291.448
70.640
26.140
8.464
2.208
0.184
0.044
19.855
847.953
8949.499
53885.797
101002.188
25715.686
809.886
39.195
2.511
-0.019
-0.290
-0.222
0.612
8.953
101.179
790.664
1418.019
401.120
58.550
10.360
7.754
40.394
337.796
0.300
-0.481
3.984
348.615
41493.883
100010.273
100155.383
59587.688
45663.090
39213.656
3126.206
1671.378
1269.981
271.733
57.368
12.610
2.160
0.336
16.850
576.531
4738.412
7485.113
6775.564
1724.844
171.132
15.266
1.218
-0.236
-0.420
-0.220
2.039
39.888
1232.131
55500.461
100073.828
12421.055
329.517
19.947
3.097
4.351
53.582
0.020
-0.469
0.761
88.195
3450.905
65579.477
76674.445
4253.634
1503.171
1623.198
5718.894
60659.867
34098.016
2160.156
246.567
45.086
5.976
0.520
4.601
75.764
420.584
550.368
271.221
94.152
21.668
3.370
0.147
-0.434
-0.482
-0.068
4.036
77.540
4200.369
100028.555
100064.016
100066.219
724.350
26.637
2.309
0.512
4.603
-0.137
-0.499
-0.525
5.881
112.533
554.897
628.267
151.588
82.819
548.473
17133.682
100045.469
100226.250
5362.817
484.393
73.301
8.619
0.701
-0.037
4.336
11.194
11.899
12.533
8.670
3.042
0.557
-0.286
-0.518
-0.408
0.615
7.803
73.537
1480.947
76866.734
100070.938
16461.617
338.145
16.297
1.352
0.136
0.119
-0.174
-0.536
-0.574
-0.529
1.554
7.018
8.635
4.569
24.127
248.666
4857.686
45259.570
25831.221
1984.220
253.932
48.586
6.344
0.360
-0.414
-0.329
0.341
1.340
1.865
1.355
0.542
-0.068
-0.399
-0.501
-0.199
2.723
31.365
308.917
2032.229
3370.483
2575.701
518.224
53.540
6.906
2.495
2.234
1.250
440.707
6636.386
15089.233
2503.033
246.732
58.092
33.297
50.931
64.945
187.243
1382.378
3504.849
6801.856
10046.833
1450.505
71.326
1.362
-0.565
-0.597
-0.336
-0.130
-0.066
-0.055
-0.054
-0.063
-0.073
-0.083
-0.087
-0.053
0.084
0.447
1.165
1.629
1.584
1.184
0.855
0.495
0.182
0.099
0.760
7.560
2361.585
100003.719
100015.109
23066.961
524.226
15.077
6.001
6.343
10.217
38.464
156.195
276.240
242.687
169.474
34.883
4.071
-0.448
-0.573
-0.546
-0.241
-0.101
-0.062
-0.056
-0.048
-0.042
-0.045
-0.050
-0.055
-0.052
-0.030
0.023
0.108
0.203
0.277
0.323
0.286
0.154
0.042
0.174
2.265
27.829
1841.661
65576.672
100002.570
15039.470
395.799
4.495
1.007
0.854
1.725
5.628
15.286
20.822
13.304
4.642
1.137
-0.245
-0.499
-0.566
-0.342
-0.151
-0.079
-0.072
-0.061
-0.048
-0.038
-0.032
-0.033
-0.037
-0.040
-0.040
-0.037
-0.023
0.010
0.067
0.106
0.094
0.029
-0.011
0.242
3.582
51.213
221.576
2676.195
5088.682
1129.587
61.071
0.782
-0.089
-0.062
0.163
0.657
1.524
1.921
1.435
0.707
0.073
-0.363
-0.504
-0.357
-0.183
-0.091
-0.088
-0.083
-0.069
-0.050
-0.037
-0.028
-0.027
-0.030
-0.034
-0.039
-0.042
-0.041
-0.027
0.002
0.021
0.010
-0.029
-0.046
0.173
2.863
36.004
10.900
61.413
100.543
26.871
1.555
-0.231
-0.239
-0.226
-0.098
-0.002
0.089
0.149
0.127
0.055
-0.128
-0.300
-0.257
-0.160
-0.095
-0.087
-0.093
-0.087
-0.072
-0.054
-0.038
-0.028
-0.024
-0.027
-0.033
-0.040
-0.047
-0.050
-0.048
-0.039
-0.034
-0.044
-0.064
-0.071
0.031
1.089
9.795
-0.530
0.283
0.660
-0.131
-0.362
-0.295
-0.249
-0.165
-0.107
-0.093
-0.083
-0.070
-0.061
-0.055
-0.080
-0.082
-0.032
0.013
-0.001
-0.048
-0.077
-0.081
-0.069
-0.054
-0.041
-0.031
-0.026
-0.028
-0.035
-0.043
-0.051
-0.057
-0.059
-0.058
-0.056
-0.064
-0.077
-0.085
-0.053
0.235
2.035
-0.647
-0.615
-0.544
-0.453
-0.362
-0.292
-0.173
-0.101
-0.089
-0.100
-0.100
-0.092
-0.080
-0.042
0.071
0.347
0.791
0.986
0.689
0.276
0.028
-0.049
-0.059
-0.049
-0.041
-0.035
-0.032
-0.034
-0.043
-0.049
-0.052
-0.052
-0.043
-0.019
0.004
0.001
-0.029
-0.066
-0.080
-0.012
0.541
-0.562
-0.543
-0.428
-0.295
-0.130
0.046
0.176
0.162
0.054
-0.045
-0.088
-0.092
-0.058
0.097
0.856
3.489
8.944
11.192
7.176
2.638
0.567
0.062
-0.033
-0.042
-0.038
-0.036
-0.036
-0.043
-0.050
-0.052
-0.051
-0.024
0.074
0.272
0.506
0.527
0.319
0.082
-0.046
-0.067
0.151
-0.081
0.207
0.797
1.250
1.506
2.324
3.343
2.826
1.285
0.359
0.007
-0.066
0.009
0.593
4.644
28.374
108.746
170.532
83.715
19.224
3.111
0.427
0.051
-0.012
-0.026
-0.034
-0.041
-0.049
-0.052
-0.053
-0.027
0.139
0.676
2.046
3.828
3.977
2.391
0.814
0.120
-0.052
0.027
0.778
3.189
8.394
12.301
13.357
26.640
50.773
42.608
14.034
3.012
0.467
0.017
0.143
1.868
17.781
187.215
1535.136
3013.194
999.993
109.781
10.995
1.515
0.440
0.217
0.125
0.047
-0.014
-0.045
-0.058
-0.050
0.075
0.717
3.179
10.177
22.347
23.147
12.438
3.401
0.656
0.020
-0.035
3.477
17.914
65.326
96.947
104.751
454.002
1536.260
998.576
186.951
20.736
2.162
0.219
0.278
3.141
39.852
662.424
8947.858
25724.168
5468.148
339.289
24.775
4.759
2.678
2.017
1.464
0.825
0.296
0.036
-0.052
-0.027
0.341
2.387
12.197
45.737
107.146
111.204
46.620
10.803
1.808
0.170
-0.063
10.386
66.731
331.657
557.695
576.274
8977.902
100006.820
45221.840
2141.398
92.221
6.547
0.596
0.330
3.194
36.349
562.310
7112.025
20047.262
4244.407
383.389
44.251
21.323
17.889
19.122
17.560
9.857
3.046
0.585
0.029
0.026
0.890
7.361
55.020
404.950
1343.745
1110.054
233.636
32.801
3.903
0.391
-0.071
31.373
118.828
606.409
1145.678
1340.780
60671.449
100023.594
100034.133
7907.175
197.952
12.295
1.219
0.333
2.273
21.986
237.430
2642.830
14670.432
10685.802
1085.299
122.510
99.551
130.351
316.562
444.449
170.867
28.366
3.704
0.366
0.098
1.712
20.538
341.209
8968.933
100061.984
70411.672
3038.143
125.465
8.837
0.700
-0.062
178.761
242.079
338.649
478.151
698.015
17174.152
100251.977
100810.227
4040.987
260.733
24.860
2.609
0.420
1.755
18.221
287.983
7933.353
100083.961
81863.891
3833.539
239.604
273.560
1140.905
15014.825
33981.594
4825.309
271.643
16.281
1.305
0.158
2.278
34.786
1115.585
100013.844
100018.367
100016.836
19568.643
331.296
13.435
0.920
-0.052
1116.056
1255.536
326.252
118.166
147.504
1116.639
8087.722
41559.152
22731.969
1742.817
86.386
6.503
0.659
1.153
12.590
188.771
3807.462
39169.621
29531.316
1931.431
186.206
349.076
10255.152
100030.766
100004.992
100000.680
1375.733
42.395
2.479
0.138
1.741
28.641
731.592
52308.508
100201.266
100557.109
11815.577
261.076
11.265
0.743
-0.063
1950.148
2034.395
590.758
119.716
81.420
631.715
25833.561
100091.992
100027.938
6961.798
187.556
10.462
0.806
0.567
4.710
46.393
400.065
1534.734
1377.557
254.721
62.298
274.020
13169.829
100011.234
100002.453
100000.344
1533.914
46.032
2.631
0.031
0.676
10.216
142.759
2450.453
24907.023
86784.727
20852.168
848.075
11.421
0.322
-0.139
1191.019
5421.134
6329.671
1332.244
564.358
1373.022
11984.734
100082.125
100011.445
3804.466
142.262
8.313
0.659
0.175
1.136
6.666
30.728
70.446
65.075
24.625
14.778
85.221
1718.435
33978.488
95333.656
8934.904
399.512
20.508
1.423
-0.114
0.006
2.209
26.088
2182.253
100271.594
100204.820
100059.219
6635.542
70.081
0.229
0.099
7949.467
100072.727
100056.867
26192.461
8425.431
34077.188
9746.543
4341.484
2717.477
402.331
36.348
3.499
0.306
0.006
0.162
0.911
2.625
4.655
4.447
2.858
3.120
15.344
119.658
595.671
898.577
298.770
42.430
4.873
0.405
-0.189
-0.195
0.191
12.176
1845.966
100011.078
100010.172
100004.289
6626.789
71.950
0.336
1.606
22410.225
100011.016
100054.258
96569.461
46218.891
100043.766
52354.223
1494.643
158.841
37.054
6.521
0.880
0.063
-0.055
-0.042
0.050
0.218
0.401
0.441
0.417
0.620
2.216
9.078
24.222
28.326
16.323
4.588
0.794
0.020
-0.099
-0.054
-0.007
2.673
277.773
7574.112
56205.750
15034.322
700.211
14.659
0.762
8.137
4281.771
100003.414
100033.758
13731.628
13536.129
70368.883
14983.851
736.827
45.374
5.682
1.073
0.146
-0.039
-0.070
-0.072
-0.063
-0.042
0.012
0.190
0.438
0.340
0.322
0.837
1.615
1.842
1.202
0.441
0.144
0.286
0.879
2.471
3.175
0.982
9.696
157.252
390.606
220.301
25.476
0.352
2.368
24.600
298.933
1713.265
2149.567
637.577
789.377
1918.674
810.473
119.303
12.569
1.589
0.183
-0.037
-0.071
-0.073
-0.073
-0.070
-0.064
-0.009
0.269
0.667
0.379
0.086
0.044
0.086
0.102
0.067
0.126
0.824
4.023
12.758
38.334
61.202
9.587
0.483
1.178
4.142
2.085
-0.630
0.296
5.531
37.147
19.011
54.735
66.611
40.305
49.120
71.456
42.659
13.031
2.467
0.334
-0.028
-0.078
-0.078
-0.076
-0.074
-0.066
-0.059
-0.030
0.093
0.243
0.142
-0.002
-0.048
-0.054
-0.047
0.032
0.676
6.400
48.603
268.545
464.153
276.475
32.906
2.083
-0.378
-0.679
-0.702
-0.578
2.321
11.131
28.400
1.301
2.972
3.818
3.277
3.894
4.721
3.228
1.379
0.308
-0.006
-0.079
-0.087
-0.083
-0.079
-0.072
-0.062
-0.056
-0.048
-0.027
-0.005
-0.020
-0.048
-0.062
-0.061
-0.025
0.232
2.578
34.579
592.948
10745.812
25573.955
2879.715
123.893
7.278
0.045
-0.644
-0.704
-0.605
1.581
8.146
15.122
-0.342
-0.154
-0.009
0.102
0.219
0.305
0.296
0.118
-0.012
-0.072
-0.088
-0.088
-0.086
-0.080
-0.071
-0.061
-0.052
-0.047
-0.044
-0.046
-0.052
-0.059
-0.063
-0.051
0.036
0.584
5.176
83.074
2724.561
100073.602
100006.148
25584.604
487.638
48.982
2.321
-0.545
-0.694
-0.684
-0.128
1.604
4.665
-0.537
-0.113
1.042
0.890
0.395
0.631
0.714
0.440
0.164
0.003
-0.065
-0.085
-0.085
-0.079
-0.071
-0.063
-0.053
-0.045
-0.040
-0.044
-0.053
-0.063
-0.069
-0.050
0.106
0.947
5.725
55.779
1423.581
65199.945
100009.836
10161.462
100238.336
1997.728
13.596
-0.223
-0.680
-0.680
-0.627
-0.336
1.001
1.422
29.719
197.440
221.968
40.491
9.172
9.754
5.684
2.022
0.636
0.121
-0.041
-0.080
-0.081
-0.075
-0.068
-0.059
-0.049
-0.043
-0.049
-0.067
-0.086
-0.105
-0.084
0.098
0.978
4.829
21.372
156.415
1234.210
2241.669
1478.896
100042.672
2880.459
15.033
-0.060
-0.596
-0.666
-0.631
-0.451
0.688
38.430
1129.076
17309.885
23041.846
2410.085
251.537
205.965
79.595
19.134
4.853
1.211
0.173
-0.052
-0.085
-0.087
-0.083
-0.074
-0.062
-0.053
-0.073
-0.113
-0.167
-0.221
-0.238
-0.091
0.570
2.630
7.736
18.546
47.072
58.862
57.372
201.449
48.109
2.082
-0.116
-0.343
-0.494
-0.581
-0.293
2.168
220.873
19953.850
100004.570
100054.500
57015.016
8372.994
11543.346
1735.555
154.706
30.999
6.270
0.953
0.039
-0.092
-0.111
-0.115
-0.108
-0.094
-0.078
-0.129
-0.231
-0.380
-0.523
-0.585
-0.511
-0.157
0.739
2.247
3.428
3.919
3.606
2.475
2.232
0.962
0.071
-0.104
-0.019
0.174
0.058
0.451
6.320
277.349
30824.504
100011.109
100224.883
99869.984
100703.875
100023.188
39283.234
875.142
134.591
20.319
2.912
0.297
-0.094
-0.156
-0.178
-0.180
-0.161
-0.126
-0.242
-0.460
-0.559
-0.602
-0.631
-0.620
-0.537
-0.327
0.148
0.491
0.484
0.327
0.150
0.053
-0.017
-0.051
0.268
4.609
19.321
10.794
2.206
9.793
66.039
3038.277
76652.367
100328.938
29029.398
100162.359
100035.555
95551.703
1447.968
229.819
34.999
8.411
1.117
-0.080
-0.232
-0.288
-0.300
-0.269
-0.205
-0.403
-0.494
-0.545
-0.595
-0.566
-0.608
-0.605
-0.535
-0.456
-0.246
-0.078
-0.040
-0.035
-0.025
-0.028
0.049
2.308
95.694
2391.564
432.842
13.914
9.518
3.824
113.119
630.455
918.390
3558.793
95338.578
100022.141
10240.361
508.708
102.390
30.161
13.869
1.832
-0.100
-0.336
-0.425
-0.452
-0.403
-0.305
-0.423
-0.447
-0.345
2.062
6.894
5.277
0.382
-0.547
-0.497
-0.450
-0.220
-0.096
-0.032
0.012
0.029
0.226
4.445
235.930
17786.613
1721.173
56.114
23.144
0.022
0.593
4.277
25.110
224.985
1111.466
1541.648
420.341
74.709
22.973
9.689
4.822
0.802
-0.199
-0.432
-0.544
-0.559
-0.494
-0.356
-0.146
-0.094
2.560
27.679
89.991
62.807
11.113
-0.003
-0.438
-0.408
-0.256
-0.104
-0.014
0.042
0.100
0.440
4.456
54.686
444.397
584.119
265.292
153.801
-0.015
-0.316
-0.094
2.702
14.857
39.598
48.511
25.417
11.604
6.855
4.183
1.699
0.276
-0.254
-0.479
-0.582
-0.570
-0.486
-0.277
0.294
1.780
5.704
106.800
352.970
222.572
33.678
0.913
-0.336
-0.325
-0.235
-0.104
-0.022
0.034
0.134
0.610
5.301
52.412
502.776
1394.435
727.479
1985.358
0.105
-0.622
-0.592
-0.179
1.321
4.252
5.416
7.856
12.745
13.627
7.988
2.658
0.518
-0.163
-0.426
-0.539
-0.533
-0.414
0.059
2.395
13.750
43.301
129.321
313.416
186.633
22.784
0.734
-0.210
-0.231
-0.176
-0.108
-0.058
0.049
0.265
0.784
3.733
30.744
217.996
529.348
834.268
17146.100
0.231
-0.608
-0.686
1.801
31.125
142.121
148.220
50.093
92.530
93.531
35.303
7.602
1.358
0.249
-0.129
-0.350
-0.426
-0.273
2.658
108.772
557.611
916.446
771.405
319.953
63.649
6.646
0.618
-0.094
-0.209
-0.212
-0.159
0.041
0.727
2.901
4.972
3.987
8.642
32.617
86.851
628.211
17114.904
0.093
-0.592
-0.051
36.383
888.535
8669.058
8690.146
1187.744
751.362
659.751
171.919
24.589
5.498
3.068
1.928
0.630
-0.054
0.
55.044
2376.174
35905.906
42868.820
5687.299
1079.004
118.692
11.079
0.947
-0.211
-0.388
-0.374
-0.160
1.083
7.989
51.792
154.508
38.869
6.833
5.666
18.171
159.208
1713.808
-0.123
-0.562
2.448
176.195
9928.153
100004.172
100042.234
13475.138
2133.873
1714.622
371.652
56.419
34.219
34.326
22.106
7.250
1.481
1.233
222.384
17323.902
100142.031
101109.789
25428.551
1086.888
99.574
10.173
0.687
-0.445
-0.605
-0.546
0.233
7.209
78.673
753.558
2364.220
392.981
34.824
4.432
4.186
21.035
99.881
-0.244
-0.485
2.752
220.887
15034.776
100003.078
100028.000
17533.463
1147.455
911.930
274.194
220.612
357.370
526.306
305.373
60.067
8.141
2.227
177.149
9934.493
100046.250
100205.047
11749.328
391.411
33.287
4.307
0.036
-0.521
-0.582
-0.385
1.668
32.996
778.743
25606.287
90732.273
7140.756
219.362
11.131
1.491
2.536
7.232
-0.207
-0.387
0.416
55.848
1626.629
19954.719
23042.207
1886.124
175.639
173.492
386.470
1448.107
3294.500
9121.716
3823.295
364.366
28.196
2.491
25.078
702.481
5811.295
6650.442
822.227
34.282
6.060
0.857
-0.384
-0.563
-0.494
0.013
4.038
61.964
2539.646
100019.953
100015.906
47328.594
501.402
17.377
1.196
0.313
0.644
-0.163
-0.398
-0.514
3.833
63.780
311.076
350.207
63.521
20.987
85.322
689.577
3085.531
10018.395
45547.883
15009.248
812.248
46.021
3.047
1.287
22.321
101.858
103.425
15.783
2.461
0.715
-0.313
-0.561
-0.568
-0.322
1.337
13.940
109.447
1272.520
35043.398
100131.852
8161.650
242.570
11.944
1.281
0.776
0.518
-0.135
-0.472
-0.560
-0.608
0.685
5.064
5.068
1.812
6.558
44.311
318.897
1224.966
3494.073
11692.272
4843.567
442.882
30.457
2.133
-0.314
-0.267
0.923
1.040
0.277
0.158
-0.165
-0.553
-0.611
-0.532
0.048
5.294
71.468
1244.508
15068.822
26392.494
4239.851
498.451
51.110
7.995
7.422
10.218
5.790
28.355
248.765
395.560
149.745
12.497
19.664
103.815
505.045
553.871
1343.149
33989.406
100044.563
19955.012
1287.901
195.929
10.123
0.555
-0.118
-0.364
-0.188
-0.093
-0.090
-0.082
-0.071
-0.087
-0.108
-0.128
-0.141
-0.127
-0.066
0.051
0.217
0.321
0.284
0.165
0.066
0.003
-0.026
0.118
1.701
19.258
126.724
1129.573
2084.571
557.144
34.042
3.706
8.965
23.121
36.512
164.239
1112.339
2397.764
817.645
119.112
13.785
2.234
0.059
-0.317
-0.333
-0.151
-0.127
-0.126
-0.106
-0.082
-0.061
-0.056
-0.064
-0.068
-0.068
-0.058
-0.036
-0.010
0.005
0.007
-0.006
-0.024
-0.043
-0.027
0.386
5.803
108.459
113.693
888.413
1626.942
439.722
27.296
0.893
0.689
1.730
4.021
14.872
50.950
78.426
45.790
14.483
3.936
0.877
-0.178
-0.430
-0.233
-0.152
-0.184
-0.177
-0.141
-0.102
-0.067
-0.045
-0.036
-0.040
-0.043
-0.044
-0.043
-0.042
-0.042
-0.043
-0.047
-0.053
-0.062
-0.026
0.595
10.339
265.382
22.589
140.761
220.942
77.220
5.456
-0.251
-0.273
-0.124
0.392
1.497
3.494
5.036
4.279
2.575
1.098
0.227
-0.270
-0.264
-0.145
-0.203
-0.224
-0.216
-0.173
-0.119
-0.073
-0.045
-0.032
-0.030
-0.033
-0.038
-0.042
-0.046
-0.050
-0.054
-0.060
-0.066
-0.072
-0.042
0.479
7.676
161.193
1.023
6.415
9.913
2.966
-0.217
-0.392
-0.351
-0.253
-0.084
0.055
0.265
0.498
0.534
0.428
0.214
-0.006
-0.130
-0.120
-0.154
-0.207
-0.237
-0.230
-0.185
-0.128
-0.078
-0.046
-0.031
-0.027
-0.032
-0.038
-0.045
-0.051
-0.056
-0.062
-0.069
-0.076
-0.080
-0.065
0.175
2.630
28.587
-0.396
-0.525
-0.489
-0.515
-0.451
-0.389
-0.327
-0.185
-0.133
-0.134
-0.108
-0.062
-0.024
-0.004
0.005
0.027
0.061
0.062
-0.019
-0.130
-0.198
-0.203
-0.171
-0.119
-0.077
-0.048
-0.033
-0.030
-0.034
-0.042
-0.048
-0.052
-0.058
-0.063
-0.069
-0.077
-0.084
-0.084
-0.019
0.549
4.395
-0.500
-0.558
-0.545
-0.499
-0.436
-0.343
-0.198
-0.120
-0.144
-0.167
-0.165
-0.145
-0.110
-0.038
0.166
0.695
1.490
1.819
1.246
0.434
0.004
-0.128
-0.129
-0.098
-0.069
-0.049
-0.038
-0.036
-0.040
-0.044
-0.049
-0.051
-0.046
-0.043
-0.047
-0.060
-0.074
-0.085
-0.080
0.038
0.873
-0.398
-0.490
-0.456
-0.365
-0.216
-0.073
0.035
0.017
-0.066
-0.135
-0.161
-0.150
-0.081
0.190
1.597
7.158
20.632
28.306
16.321
5.309
1.008
0.084
-0.067
-0.073
-0.056
-0.045
-0.041
-0.044
-0.046
-0.048
-0.045
0.002
0.138
0.214
0.158
0.083
0.007
-0.056
-0.087
-0.060
0.317
-0.121
-0.114
0.035
0.217
0.462
0.976
1.402
1.263
0.575
0.086
-0.095
-0.117
0.037
1.108
10.359
83.545
440.957
809.579
328.998
50.194
6.197
0.698
0.033
-0.040
-0.042
-0.042
-0.045
-0.048
-0.049
-0.047
0.011
0.380
1.545
2.257
1.519
0.981
0.462
0.110
-0.053
-0.084
0.158
0.151
0.537
1.336
2.168
3.783
9.455
16.492
14.034
5.719
1.347
0.164
-0.039
0.254
3.475
50.200
898.641
17104.648
60603.121
8935.516
441.350
26.371
2.123
0.271
0.081
0.053
0.015
-0.023
-0.046
-0.053
-0.023
0.241
1.696
6.783
11.812
9.679
5.821
2.678
0.780
0.092
-0.088
0.029
0.683
2.513
6.528
10.194
21.384
85.492
205.490
170.662
46.376
7.801
1.006
0.106
0.452
6.230
118.971
4825.671
100003.766
100006.688
100006.258
1915.987
60.596
4.285
1.070
0.990
0.947
0.590
0.214
0.018
-0.039
0.054
0.966
6.590
31.696
76.242
76.839
43.957
15.669
3.785
0.579
-0.051
-0.100
1.888
6.742
18.708
31.504
90.890
664.267
2686.787
1715.271
274.446
27.572
3.076
0.350
0.469
5.920
100.567
3808.979
100026.172
100059.375
95387.672
1553.637
55.969
6.866
5.898
10.431
11.426
6.715
2.134
0.446
0.044
0.196
2.327
20.718
155.788
575.041
1119.173
703.692
149.817
19.253
2.171
0.077
-0.179
4.639
11.489
26.899
45.295
163.979
1924.837
11562.098
7006.876
705.070
62.509
7.241
0.948
0.369
3.168
36.139
509.262
6292.053
17545.189
4165.554
372.506
37.719
15.550
47.280
157.439
225.476
91.231
19.090
2.613
0.316
0.313
3.535
38.374
423.629
6001.379
52630.715
34035.531
1920.799
92.411
6.252
0.339
-0.214
15.644
19.870
23.673
32.026
118.708
1057.129
4722.887
4924.204
1738.159
280.310
29.176
2.923
0.410
1.332
10.557
81.691
515.727
1533.902
1140.650
235.617
37.148
49.009
449.051
4283.876
7879.590
1712.203
142.005
11.146
1.047
0.342
3.216
40.212
797.561
45395.637
100120.125
100026.781
11540.916
225.521
11.091
0.581
-0.217
44.939
48.204
29.116
19.256
54.402
561.343
13539.531
100300.203
100076.977
4291.179
143.319
8.421
0.710
0.606
4.465
32.115
215.286
743.144
604.051
147.231
31.564
119.290
3018.143
100002.867
100000.711
22402.832
595.180
26.107
1.948
0.277
2.079
27.052
549.131
22425.219
100117.430
100253.195
6292.020
191.232
9.472
0.543
-0.193
72.529
106.464
82.455
47.019
94.851
1203.211
100081.195
100038.258
100012.102
25700.473
362.811
14.048
0.996
0.264
1.641
10.783
50.965
130.819
109.629
37.979
15.995
123.572
3805.978
100001.344
100000.375
29524.563
658.855
28.269
1.927
0.153
0.841
9.362
110.177
1535.576
12387.317
22753.389
7285.151
441.317
5.952
0.223
-0.144
198.912
930.639
1136.168
446.657
1304.022
4118.236
46597.809
100157.859
100016.320
11538.500
247.264
11.176
0.797
0.094
0.431
2.169
7.237
14.137
13.205
6.498
6.147
47.543
730.920
7879.178
17104.314
3011.149
186.700
13.973
1.153
0.020
0.181
2.125
16.861
965.101
56392.289
100155.523
100046.094
2367.499
24.274
0.027
-0.056
1243.029
14989.912
25756.680
4389.115
60782.797
100141.258
72262.492
13249.038
7943.469
813.602
54.874
4.659
0.390
0.002
0.040
0.334
0.928
1.627
1.556
1.054
1.700
9.925
64.775
271.688
399.597
155.460
28.285
3.695
0.360
-0.091
-0.128
0.169
8.483
794.000
48263.016
100008.180
100003.820
2360.681
30.173
-0.217
0.287
2685.671
52308.402
95433.281
11237.882
100273.852
100030.359
100077.906
5648.775
289.078
55.956
8.765
1.173
0.100
-0.043
-0.047
-0.007
0.064
0.140
0.139
0.118
0.310
1.557
6.221
15.153
19.083
10.352
3.225
0.618
0.024
-0.163
-0.259
-0.253
1.975
141.151
2676.702
13076.353
5088.342
310.439
6.964
-0.041
1.775
810.018
7882.977
11601.342
3624.932
100130.172
100011.273
100006.258
2404.575
84.946
8.421
1.447
0.203
-0.025
-0.057
-0.061
-0.058
-0.049
-0.038
-0.030
-0.023
0.013
0.173
0.568
1.219
1.399
0.916
0.332
0.089
0.107
0.197
0.198
0.033
-0.137
6.767
78.320
196.987
111.925
13.898
-0.066
1.091
6.251
99.587
401.195
504.549
395.219
2421.031
7882.185
2684.741
247.759
21.273
2.203
0.271
-0.017
-0.059
-0.060
-0.060
-0.059
-0.057
-0.054
-0.044
-0.035
-0.036
-0.027
0.008
0.054
0.071
0.039
0.061
0.419
1.743
4.070
5.006
3.175
0.676
-0.305
0.489
2.007
0.827
-0.309
1.187
4.214
16.105
9.550
24.471
31.459
33.025
87.213
142.689
83.627
22.356
3.514
0.495
-0.002
-0.068
-0.067
-0.063
-0.061
-0.055
-0.051
-0.051
-0.047
-0.044
-0.049
-0.056
-0.057
-0.051
-0.048
-0.006
0.455
4.482
23.184
52.530
62.912
28.685
5.765
0.325
-0.538
-0.667
-0.643
0.017
3.138
7.689
26.271
0.664
1.691
2.282
2.920
5.245
7.108
4.929
1.959
0.460
0.022
-0.069
-0.078
-0.073
-0.067
-0.059
-0.053
-0.048
-0.045
-0.045
-0.047
-0.050
-0.055
-0.058
-0.055
-0.046
0.097
2.502
79.388
1740.306
983.328
877.841
239.198
27.787
2.259
-0.333
-0.647
-0.672
-0.303
1.310
5.123
22.181
-0.446
-0.305
-0.171
-0.020
0.188
0.340
0.383
0.170
0.004
-0.065
-0.081
-0.079
-0.076
-0.069
-0.060
-0.051
-0.044
-0.040
-0.039
-0.041
-0.047
-0.052
-0.056
-0.054
-0.031
0.213
5.505
517.754
100238.609
11908.799
4802.412
872.905
76.117
9.756
0.660
-0.390
-0.692
-0.588
-0.128
1.547
9.043
-0.592
-0.351
0.451
0.667
0.162
0.348
0.494
0.369
0.182
0.039
-0.039
-0.070
-0.074
-0.070
-0.062
-0.052
-0.044
-0.038
-0.037
-0.039
-0.046
-0.053
-0.059
-0.056
-0.025
0.202
3.011
94.513
1804.137
1807.433
2244.284
546.056
407.026
74.942
3.062
-0.213
-0.574
-0.665
-0.528
0.041
2.422
0.607
17.688
100.650
113.161
21.482
5.168
5.850
4.105
2.355
1.134
0.341
0.023
-0.059
-0.070
-0.065
-0.056
-0.046
-0.039
-0.038
-0.042
-0.053
-0.065
-0.077
-0.077
-0.045
0.120
1.012
7.529
43.812
151.365
217.884
128.147
439.215
83.427
2.945
-0.113
-0.373
-0.533
-0.581
-0.219
1.872
21.968
493.072
5089.066
6630.647
912.541
92.324
80.814
46.437
27.445
13.249
3.542
0.588
0.013
-0.067
-0.072
-0.065
-0.054
-0.044
-0.042
-0.055
-0.078
-0.111
-0.141
-0.159
-0.134
-0.019
0.330
1.369
4.675
12.387
14.578
12.455
21.058
7.539
0.604
-0.126
-0.236
-0.307
-0.293
0.541
8.595
112.477
5803.643
100002.570
100026.141
13323.385
1627.062
1745.407
656.767
497.926
200.147
28.194
3.277
0.284
-0.049
-0.084
-0.079
-0.070
-0.057
-0.058
-0.089
-0.149
-0.239
-0.333
-0.385
-0.367
-0.257
-0.055
0.233
0.659
1.103
1.282
0.973
0.760
0.316
-0.028
-0.116
-0.114
-0.078
0.047
2.048
31.025
141.548
7574.056
100006.133
100083.555
21666.494
22725.697
39358.457
7047.194
12548.300
2539.380
166.191
14.470
1.563
0.035
-0.101
-0.105
-0.097
-0.082
-0.088
-0.162
-0.308
-0.492
-0.604
-0.627
-0.631
-0.590
-0.401
-0.178
-0.017
0.062
0.063
0.023
-0.021
-0.059
-0.083
-0.019
0.532
1.688
1.356
3.279
52.096
39.519
1130.213
17315.918
23152.314
4768.010
60685.250
95694.813
17682.367
55748.703
8168.646
560.802
242.659
12.561
0.369
-0.119
-0.143
-0.139
-0.120
-0.136
-0.281
-0.505
-0.563
-0.599
-0.622
-0.626
-0.609
-0.576
-0.435
-0.216
-0.105
-0.073
-0.069
-0.070
-0.076
-0.061
0.304
4.743
19.663
11.407
4.061
30.216
18.742
40.999
315.151
403.127
811.706
6967.110
10305.506
3766.551
7224.398
1807.131
2507.587
1996.367
32.441
0.590
-0.148
-0.192
-0.191
-0.166
-0.180
-0.413
-0.501
-0.534
-0.568
-0.548
-0.581
-0.581
-0.546
-0.508
-0.323
-0.158
-0.097
-0.079
-0.074
-0.076
-0.026
0.615
8.301
44.821
24.412
7.736
19.733
4.931
0.610
2.094
12.251
83.608
331.608
422.694
261.010
287.211
133.417
189.046
148.378
8.328
0.201
-0.190
-0.233
-0.236
-0.278
-0.400
-0.302
-0.276
-0.360
0.037
1.084
0.603
-0.408
-0.486
-0.449
-0.365
-0.182
-0.109
-0.084
-0.077
-0.069
0.022
0.703
4.988
18.323
23.396
20.511
49.543
0.558
-0.110
0.048
1.919
8.044
19.652
23.277
19.408
16.363
9.646
5.835
3.703
0.518
-0.104
-0.213
-0.251
-0.271
-0.370
-0.375
-0.230
0.315
0.986
1.694
4.487
2.883
0.118
-0.390
-0.374
-0.336
-0.177
-0.107
-0.095
-0.085
-0.063
0.049
0.762
4.776
18.870
34.444
49.928
175.849
-0.033
-0.456
-0.280
0.799
2.597
2.652
2.299
2.624
2.916
2.294
1.114
0.179
-0.202
-0.225
-0.179
-0.226
-0.308
-0.320
-0.166
2.537
8.362
7.773
7.859
5.132
2.401
0.407
-0.250
-0.292
-0.264
-0.178
-0.163
-0.129
-0.061
0.095
0.281
0.710
3.241
11.762
25.754
83.416
556.925
-0.222
-0.568
-0.421
0.574
6.293
16.532
15.720
4.968
8.627
8.616
4.030
0.982
0.101
0.031
0.145
-0.079
-0.214
-0.210
4.872
159.078
895.984
910.617
209.542
21.974
6.166
1.143
-0.001
-0.283
-0.371
-0.369
-0.305
-0.125
0.611
5.083
12.353
4.353
1.749
4.013
12.702
74.173
543.650
-0.279
-0.514
-0.509
5.801
100.940
493.756
496.288
125.970
30.674
30.381
13.135
4.421
3.583
4.377
3.470
1.320
0.198
0.475
112.864
4468.815
100014.031
100050.180
5880.076
183.238
11.124
1.770
-0.127
-0.561
-0.647
-0.647
-0.506
0.266
8.014
273.230
2885.499
201.552
5.385
1.482
4.622
26.898
143.160
0.020
-0.212
-0.020
24.280
554.060
4466.651
5092.855
644.654
64.942
54.922
24.071
18.271
45.311
77.809
54.791
16.177
2.789
2.965
391.564
48255.906
100013.016
100042.516
65640.391
532.171
10.660
1.434
-0.286
-0.581
-0.635
-0.600
-0.234
2.676
37.792
6334.655
100131.023
2444.152
19.799
1.768
1.392
5.850
19.237
1.094
0.571
0.375
27.083
700.641
5803.856
6629.504
804.568
49.682
39.808
35.779
128.013
1011.326
3016.217
1535.137
186.678
18.787
4.134
277.725
23034.936
100005.781
100016.375
30846.068
362.540
4.507
0.471
-0.404
-0.579
-0.597
-0.450
0.589
10.378
125.898
1401.748
7097.532
765.500
46.997
3.839
0.552
0.927
2.262
2.535
1.561
0.337
8.792
157.410
888.263
889.356
181.670
13.411
21.221
71.802
863.684
34016.328
100014.047
70351.539
1912.919
76.267
5.132
42.910
1129.490
13077.447
15038.039
1443.713
40.779
0.760
-0.255
-0.537
-0.518
-0.150
0.274
2.738
22.480
278.024
3265.527
8162.669
1387.457
82.219
5.936
0.572
0.272
0.331
2.864
1.704
0.325
0.316
11.378
40.188
43.483
10.070
3.577
15.164
104.927
2213.612
100059.914
100020.641
100004.211
6150.323
141.617
6.661
2.290
36.431
157.791
158.072
32.530
1.453
-0.335
-0.535
-0.607
-0.206
1.007
2.640
13.714
90.509
405.525
1590.842
2351.750
577.039
49.889
4.799
2.333
5.265
3.081
1.614
0.770
-0.035
-0.491
-0.477
0.010
-0.052
-0.134
1.205
8.606
61.402
1041.716
45255.129
100013.016
100002.969
2395.149
83.093
4.446
-0.163
-0.113
1.493
1.362
-0.004
-0.265
-0.572
-0.621
-0.622
-0.196
1.426
7.643
77.176
1126.677
13172.207
19673.988
2845.808
218.945
24.655
7.755
29.754
159.880
62.074
0.482
5.311
8.532
4.105
2.936
24.679
295.080
1981.644
2059.540
2720.917
100029.828
100024.391
70405.359
1438.872
76.204
12.869
6.827
4.329
1.631
0.400
0.016
-0.150
-0.152
-0.117
-0.118
-0.165
-0.205
-0.216
-0.202
-0.155
-0.092
-0.029
0.001
-0.002
-0.025
-0.044
-0.054
-0.045
0.138
2.012
21.698
3.298
19.750
28.690
11.071
1.426
2.793
15.367
44.728
67.480
264.567
2148.506
5474.918
1617.593
246.847
50.915
10.869
3.841
1.896
0.687
0.152
-0.232
-0.309
-0.245
-0.171
-0.109
-0.073
-0.085
-0.092
-0.088
-0.078
-0.064
-0.050
-0.042
-0.043
-0.050
-0.055
-0.058
-0.024
0.507
7.709
148.533
3.089
16.428
25.964
9.504
0.443
-0.117
0.750
2.411
5.855
21.022
75.026
127.804
105.534
65.416
23.394
5.928
1.567
0.455
0.152
-0.297
-0.454
-0.460
-0.369
-0.248
-0.144
-0.081
-0.049
-0.045
-0.047
-0.048
-0.048
-0.047
-0.047
-0.050
-0.055
-0.058
-0.061
-0.003
1.031
19.049
432.850
1.233
3.822
5.238
1.603
-0.418
-0.462
-0.345
-0.051
0.568
2.105
5.945
11.503
15.798
14.543
6.626
2.055
0.489
0.026
-0.311
-0.494
-0.565
-0.554
-0.465
-0.322
-0.177
-0.091
-0.050
-0.035
-0.033
-0.038
-0.043
-0.047
-0.051
-0.056
-0.062
-0.066
-0.069
-0.012
0.975
20.213
341.570
1.093
0.164
-0.238
-0.525
-0.540
-0.484
-0.422
-0.215
-0.102
0.076
0.560
1.444
2.379
2.398
1.345
0.447
0.034
-0.207
-0.396
-0.531
-0.592
-0.583
-0.498
-0.348
-0.192
-0.097
-0.051
-0.035
-0.033
-0.038
-0.045
-0.052
-0.056
-0.062
-0.069
-0.075
-0.078
-0.054
0.362
5.240
49.375
1.046
-0.004
-0.437
-0.539
-0.517
-0.466
-0.301
-0.191
-0.244
-0.261
-0.201
-0.031
0.169
0.220
0.152
0.096
0.041
-0.043
-0.236
-0.424
-0.542
-0.547
-0.457
-0.314
-0.180
-0.094
-0.052
-0.037
-0.037
-0.042
-0.047
-0.052
-0.057
-0.062
-0.069
-0.077
-0.083
-0.082
0.010
0.746
5.397
0.403
-0.237
-0.477
-0.527
-0.453
-0.300
-0.181
-0.215
-0.299
-0.361
-0.361
-0.301
-0.193
-0.066
0.171
0.688
1.563
1.872
1.192
0.249
-0.249
-0.394
-0.343
-0.242
-0.143
-0.083
-0.052
-0.043
-0.042
-0.046
-0.048
-0.036
-0.004
0.005
-0.040
-0.072
-0.086
-0.090
-0.079
0.053
0.909
0.082
-0.218
-0.324
-0.304
-0.217
-0.128
-0.099
-0.175
-0.285
-0.369
-0.387
-0.338
-0.209
0.138
1.563
7.688
22.290
30.616
18.964
5.575
0.924
-0.077
-0.198
-0.158
-0.102
-0.069
-0.052
-0.048
-0.048
-0.048
-0.016
0.264
1.298
1.648
0.530
0.056
-0.059
-0.093
-0.102
-0.063
0.407
0.002
-0.125
-0.128
-0.071
0.044
0.216
0.312
0.216
-0.050
-0.256
-0.329
-0.289
-0.079
1.127
11.132
91.103
486.891
898.430
362.363
54.467
6.566
0.662
-0.030
-0.089
-0.070
-0.056
-0.053
-0.052
-0.051
-0.033
0.203
3.312
33.066
49.470
7.477
1.102
0.214
-0.043
-0.118
-0.107
0.331
0.021
-0.012
0.119
0.342
0.837
2.035
3.217
2.726
1.156
0.192
-0.170
-0.189
0.194
3.680
54.515
1109.736
25698.053
95333.102
13136.338
538.198
28.346
2.139
0.167
-0.001
-0.012
-0.021
-0.041
-0.051
-0.047
0.039
0.885
14.038
282.016
458.152
48.982
8.598
1.878
0.288
-0.105
-0.176
0.093
0.091
0.243
0.685
1.420
3.816
11.469
20.807
17.806
7.245
1.714
0.207
-0.055
0.426
6.633
129.849
6150.287
100000.719
100001.164
100001.094
2395.523
64.869
3.947
0.546
0.380
0.386
0.255
0.085
-0.014
-0.028
0.231
2.926
32.477
311.866
891.051
470.114
78.445
11.568
1.837
0.075
-0.271
-0.198
0.235
0.684
1.584
3.299
10.935
43.554
100.929
78.763
26.108
5.573
0.955
0.079
0.418
6.204
118.943
4825.590
100003.273
100006.219
100005.813
1715.029
55.671
4.390
2.045
3.396
4.069
2.466
0.925
0.192
0.032
0.530
7.595
133.376
2876.220
22088.334
8294.133
577.689
62.456
8.617
0.778
-0.327
-0.422
0.592
1.181
2.314
4.865
18.741
88.256
220.207
186.172
70.743
18.233
3.341
0.451
0.253
3.087
36.677
598.268
7889.155
25718.639
4843.688
307.370
23.649
5.168
12.744
33.522
42.583
22.341
5.752
1.135
0.185
0.727
9.983
200.617
6271.843
77278.688
24415.281
2488.050
301.712
29.918
2.551
-0.172
-0.485
1.562
2.087
2.528
4.402
17.307
88.622
355.062
829.553
625.821
135.009
17.016
1.953
0.207
0.956
7.492
50.841
222.577
401.620
191.712
45.185
9.529
12.267
77.410
329.280
487.008
186.754
30.678
4.009
0.485
0.570
6.429
84.712
1235.144
7579.937
15662.106
9150.530
913.787
60.347
4.383
0.053
-0.400
3.564
4.356
3.968
5.057
21.159
206.993
3415.422
29551.725
19570.045
1377.918
76.848
5.657
0.427
0.254
1.675
7.814
25.264
43.542
35.243
14.758
6.401
25.483
272.242
1913.070
3011.240
809.511
83.512
8.280
0.807
0.312
2.492
21.363
183.679
1571.710
8000.622
5482.455
667.005
46.639
3.811
0.088
-0.310
7.656
13.318
15.337
18.219
58.964
545.042
19601.400
100014.680
100004.211
6150.834
170.355
9.511
0.617
0.060
0.432
2.030
6.221
10.691
9.771
5.093
4.308
26.827
299.136
2139.331
3802.798
998.040
99.432
8.914
0.844
0.137
0.839
5.952
39.028
239.444
958.963
1220.915
479.144
37.650
2.013
0.011
-0.221
28.425
79.907
102.955
140.565
756.413
2042.998
9745.269
100109.250
81827.164
3012.464
129.887
7.666
0.574
0.012
0.083
0.497
1.394
2.240
2.106
1.347
2.031
13.241
99.589
486.957
730.023
247.039
39.126
4.615
0.496
0.013
0.189
1.393
6.556
89.943
1325.212
5131.278
2099.369
179.763
3.014
-0.119
-0.162
100.525
403.271
526.672
965.915
19593.164
100073.680
23133.203
4280.563
2441.070
365.697
33.556
3.268
0.289
-0.015
-0.024
0.057
0.205
0.353
0.339
0.274
0.648
3.555
16.389
50.176
64.569
33.255
8.280
1.382
0.145
-0.113
-0.173
0.004
1.929
78.557
1133.156
4469.784
2084.706
176.696
3.091
-0.195
0.022
156.005
734.265
968.933
2386.505
100037.742
100013.688
100046.625
2792.616
174.677
35.365
6.141
0.891
0.066
-0.041
-0.049
-0.037
-0.015
0.008
0.008
0.010
0.121
0.625
2.300
4.989
6.188
3.739
1.301
0.269
-0.043
-0.197
-0.369
-0.380
0.023
15.498
197.628
554.296
310.896
35.801
0.720
0.393
1.853
76.883
302.066
408.583
1228.445
33996.734
100003.883
45222.980
1241.694
60.322
6.608
1.119
0.147
-0.028
-0.051
-0.052
-0.051
-0.048
-0.043
-0.041
-0.040
-0.020
0.062
0.256
0.529
0.607
0.393
0.136
0.006
-0.029
-0.067
-0.248
-0.379
-0.480
0.598
10.796
25.923
15.812
2.052
2.269
6.040
17.942
17.751
47.540
68.536
179.615
1381.919
3803.954
1376.187
170.858
15.623
1.789
0.204
-0.024
-0.054
-0.053
-0.050
-0.048
-0.046
-0.045
-0.044
-0.043
-0.043
-0.035
-0.018
0.004
0.015
-0.002
0.003
0.148
0.513
0.854
0.753
0.127
-0.319
-0.562
-0.547
-0.260
-0.226
4.721
56.010
73.655
139.217
2.748
6.021
8.713
18.794
60.480
99.670
59.337
16.364
3.045
0.394
-0.009
-0.064
-0.061
-0.055
-0.050
-0.045
-0.042
-0.041
-0.041
-0.042
-0.044
-0.046
-0.049
-0.047
-0.042
-0.023
0.249
2.826
11.288
11.019
7.288
3.391
0.577
-0.400
-0.638
-0.678
-0.210
12.908
314.736
358.103
422.997
0.047
0.354
0.758
1.775
3.942
5.613
3.938
1.582
0.397
0.014
-0.063
-0.069
-0.064
-0.058
-0.049
-0.041
-0.038
-0.036
-0.037
-0.038
-0.040
-0.043
-0.046
-0.044
-0.040
0.037
1.726
72.889
1396.452
389.576
41.807
16.600
3.406
0.140
-0.539
-0.663
-0.379
4.828
57.058
90.005
304.582
-0.558
-0.479
-0.375
-0.221
-0.005
0.158
0.275
0.161
0.017
-0.050
-0.070
-0.070
-0.065
-0.058
-0.050
-0.041
-0.035
-0.032
-0.031
-0.033
-0.036
-0.041
-0.044
-0.041
-0.035
0.096
3.958
429.920
100015.156
7698.225
109.049
33.400
6.783
1.052
-0.111
-0.312
-0.352
0.043
3.010
12.837
59.960
-0.643
-0.610
-0.450
-0.322
-0.254
0.088
0.412
0.425
0.326
0.140
0.003
-0.055
-0.064
-0.058
-0.051
-0.043
-0.035
-0.029
-0.028
-0.029
-0.033
-0.039
-0.043
-0.041
-0.036
0.054
1.978
73.446
1400.444
470.094
65.269
26.649
8.143
2.204
0.171
-0.184
-0.305
-0.354
-0.049
1.637
7.550
-0.595
2.263
11.058
12.967
3.946
2.071
3.177
3.808
3.412
1.989
0.635
0.095
-0.042
-0.059
-0.053
-0.047
-0.038
-0.029
-0.026
-0.029
-0.035
-0.043
-0.050
-0.051
-0.047
-0.007
0.355
3.228
14.317
17.628
16.056
8.696
5.216
1.987
0.180
-0.145
-0.223
-0.280
-0.230
0.432
3.735
2.882
56.926
277.545
350.192
90.200
15.904
25.290
41.426
51.433
28.878
6.537
1.042
0.076
-0.050
-0.057
-0.052
-0.044
-0.034
-0.030
-0.035
-0.048
-0.065
-0.083
-0.091
-0.086
-0.064
0.020
0.327
1.056
2.154
2.389
1.681
1.162
0.431
-0.010
-0.125
-0.163
-0.187
0.014
2.594
24.677
14.300
310.925
2360.813
3043.725
588.616
126.979
213.550
926.195
2247.446
778.968
74.724
6.095
0.534
-0.013
-0.063
-0.059
-0.052
-0.041
-0.041
-0.054
-0.084
-0.129
-0.173
-0.200
-0.195
-0.155
-0.099
-0.015
0.106
0.225
0.258
0.189
0.090
-0.013
-0.080
-0.110
-0.127
-0.111
0.345
8.404
121.728
21.301
391.771
3452.451
4482.614
821.735
581.734
1440.589
47533.559
100036.234
34650.367
636.219
34.480
3.137
0.145
-0.066
-0.070
-0.063
-0.052
-0.059
-0.093
-0.160
-0.261
-0.373
-0.427
-0.419
-0.342
-0.227
-0.131
-0.067
-0.032
-0.023
-0.035
-0.053
-0.070
-0.085
-0.091
-0.060
0.019
0.443
7.219
140.866
174.233
104.577
625.187
720.093
315.514
855.064
2977.099
100275.984
100039.961
100059.773
4856.311
2420.732
37.864
0.777
-0.061
-0.085
-0.078
-0.071
-0.086
-0.156
-0.298
-0.475
-0.588
-0.606
-0.608
-0.569
-0.409
-0.241
-0.129
-0.080
-0.063
-0.062
-0.067
-0.073
-0.082
-0.056
0.114
0.419
0.618
3.936
65.295
828.768
11.542
24.683
28.722
73.836
295.350
950.541
25682.004
100022.016
19234.664
100447.688
100017.875
146.941
1.376
-0.065
-0.103
-0.098
-0.128
-0.185
-0.256
-0.450
-0.552
-0.575
-0.588
-0.585
-0.566
-0.535
-0.347
-0.178
-0.100
-0.073
-0.070
-0.074
-0.079
-0.078
-0.014
0.285
0.887
1.056
2.762
23.016
73.804
2.955
1.687
4.816
16.994
45.084
107.678
520.972
1098.439
439.206
1435.278
984.484
24.917
0.522
-0.096
-0.118
-0.161
-0.275
-0.430
-0.494
-0.489
-0.465
-0.522
-0.534
-0.539
-0.522
-0.491
-0.403
-0.216
-0.114
-0.082
-0.082
-0.082
-0.081
-0.070
0.013
0.364
1.060
1.713
4.151
33.361
3.365
1.240
2.914
8.748
20.831
12.651
10.765
20.929
28.566
18.077
12.169
7.740
1.079
-0.100
-0.115
-0.157
-0.285
-0.432
-0.459
-0.467
-0.436
-0.289
-0.040
-0.271
-0.429
-0.448
-0.430
-0.387
-0.210
-0.117
-0.115
-0.106
-0.095
-0.085
-0.065
0.030
0.398
1.235
2.609
7.077
48.849
0.835
1.034
3.968
39.800
230.807
55.302
3.277
1.503
1.469
0.803
0.114
-0.280
-0.466
-0.309
-0.101
-0.212
-0.385
-0.413
-0.422
0.708
4.993
5.479
1.420
0.536
0.143
-0.241
-0.361
-0.328
-0.246
-0.252
-0.224
-0.176
-0.113
-0.008
0.075
0.086
0.300
0.949
2.643
9.445
45.650
0.481
0.495
2.369
26.230
127.096
36.981
2.150
0.189
0.415
0.344
-0.017
-0.250
-0.235
0.090
0.175
-0.136
-0.310
-0.376
2.423
52.577
248.378
279.212
61.080
3.110
0.650
0.018
-0.300
-0.483
-0.579
-0.584
-0.503
-0.319
0.155
2.377
5.850
2.202
0.368
0.515
1.793
8.055
31.319
0.889
0.484
0.554
2.734
9.283
12.389
6.207
1.142
1.673
1.617
1.305
1.451
2.755
4.592
3.382
1.220
0.121
0.138
32.799
1001.488
9929.250
11389.982
1133.361
40.445
1.036
-0.104
-0.514
-0.609
-0.646
-0.657
-0.626
-0.367
3.089
83.185
428.901
55.220
2.232
0.293
0.863
3.702
12.236
4.249
2.530
0.821
0.997
14.002
61.233
56.590
6.878
2.864
6.831
18.374
28.884
50.463
83.700
59.248
16.046
2.928
1.389
125.936
5803.818
100001.250
100003.047
6629.766
159.999
1.269
-0.222
-0.509
-0.606
-0.636
-0.628
-0.490
0.339
10.808
706.730
14312.034
433.589
6.795
0.457
0.278
1.072
2.959
18.824
11.611
3.534
1.517
17.185
74.762
72.542
13.745
4.576
41.168
234.281
397.723
1057.105
3382.888
1534.001
204.527
18.702
2.626
88.320
3450.788
76639.102
76639.930
4467.799
113.669
0.328
-0.367
-0.518
0.365
2.904
2.209
0.508
2.103
14.597
148.476
754.679
96.708
8.106
0.854
0.091
0.170
0.465
49.832
30.145
7.730
1.386
5.571
19.727
17.982
4.762
8.079
145.176
929.959
2030.779
39413.230
100004.000
95333.211
2138.837
76.169
4.712
17.643
348.734
2360.135
2360.364
391.613
7.977
-0.342
-0.509
0.351
10.616
34.564
27.214
8.533
8.417
26.965
84.951
120.315
50.672
9.113
1.233
0.260
0.395
0.275
54.266
32.694
8.337
1.127
0.043
0.938
0.777
-0.320
5.965
105.493
689.993
3187.659
100179.773
100003.406
100000.430
6956.275
141.515
6.631
0.996
14.676
56.563
53.028
10.980
-0.128
-0.537
-0.593
2.477
35.753
113.234
104.745
31.842
54.539
119.310
152.376
106.547
37.030
7.511
1.702
5.701
25.146
11.977
23.989
14.744
4.034
0.383
-0.482
-0.617
-0.622
-0.528
0.810
21.069
144.947
1225.111
52315.500
100001.359
100000.344
2683.810
90.630
4.799
-0.176
-0.459
0.129
0.083
-0.331
-0.482
-0.603
-0.625
1.807
25.651
90.660
90.122
102.670
430.662
1424.999
1781.460
464.465
59.712
8.948
6.891
204.043
7652.309
985.677
-0.491
-0.570
-0.571
-0.373
1.342
19.601
188.006
1101.962
1135.772
1007.424
17157.023
60902.992
11680.346
2201.179
403.818
99.433
113.229
70.683
20.571
3.728
0.517
-0.176
-0.304
-0.217
-0.156
-0.226
-0.288
-0.304
-0.268
-0.205
-0.136
-0.087
-0.063
-0.053
-0.053
-0.054
-0.054
-0.047
0.094
1.349
10.650
-0.051
-0.357
-0.425
-0.556
-0.186
2.025
12.108
34.300
45.289
135.961
778.779
2072.556
3977.474
3887.439
673.279
78.033
36.649
22.884
7.741
1.751
0.012
-0.455
-0.482
-0.359
-0.211
-0.115
-0.110
-0.115
-0.108
-0.090
-0.071
-0.059
-0.052
-0.051
-0.052
-0.053
-0.054
-0.022
0.559
8.724
87.383
2.026
0.418
-0.279
-0.592
-0.555
-0.264
0.545
2.046
4.441
16.119
67.855
306.526
1143.092
1244.993
301.925
39.914
9.224
4.790
1.893
0.208
-0.415
-0.524
-0.526
-0.497
-0.319
-0.159
-0.078
-0.051
-0.051
-0.049
-0.048
-0.048
-0.049
-0.050
-0.055
-0.056
-0.058
0.015
1.925
100.312
7750.124
8.645
2.419
0.071
-0.526
-0.590
-0.530
-0.341
0.010
0.556
2.455
10.549
46.216
132.401
130.924
50.695
10.258
2.238
0.719
-0.030
-0.429
-0.543
-0.577
-0.568
-0.546
-0.410
-0.197
-0.090
-0.047
-0.035
-0.037
-0.042
-0.047
-0.052
-0.056
-0.062
-0.064
-0.065
0.012
2.416
201.034
55807.598
18.935
5.177
0.532
-0.431
-0.566
-0.530
-0.323
-0.192
-0.193
0.080
1.399
5.330
12.030
12.030
6.199
1.801
0.349
-0.275
-0.477
-0.553
-0.596
-0.610
-0.602
-0.584
-0.450
-0.215
-0.097
-0.050
-0.038
-0.039
-0.043
-0.050
-0.055
-0.060
-0.067
-0.071
-0.074
-0.042
0.704
18.436
244.013
18.996
5.199
0.557
-0.406
-0.522
-0.370
-0.220
-0.340
-0.425
-0.423
-0.283
0.161
0.761
1.008
0.615
0.242
-0.062
-0.335
-0.451
-0.536
-0.598
-0.625
-0.625
-0.610
-0.419
-0.204
-0.092
-0.052
-0.042
-0.043
-0.047
-0.052
-0.055
-0.059
-0.067
-0.075
-0.080
-0.079
0.037
1.009
5.194
8.312
2.430
0.219
-0.298
-0.307
-0.221
-0.245
-0.380
-0.456
-0.517
-0.546
-0.533
-0.415
-0.185
0.058
0.440
0.795
0.842
0.336
-0.179
-0.486
-0.607
-0.632
-0.549
-0.322
-0.163
-0.084
-0.055
-0.047
-0.048
-0.048
-0.015
0.069
0.093
-0.003
-0.065
-0.085
-0.091
-0.083
0.019
0.604
2.356
0.693
0.017
-0.171
-0.170
-0.145
-0.252
-0.394
-0.475
-0.547
-0.598
-0.627
-0.537
-0.144
0.858
4.266
11.098
14.966
8.615
2.582
0.179
-0.452
-0.491
-0.362
-0.209
-0.117
-0.072
-0.057
-0.052
-0.048
0.022
0.842
5.245
6.650
1.515
0.137
-0.065
-0.106
-0.117
-0.087
0.443
0.478
0.085
-0.078
-0.111
-0.084
-0.082
-0.158
-0.319
-0.453
-0.547
-0.611
-0.633
-0.425
0.480
5.634
36.031
155.440
246.969
118.541
23.927
3.468
0.185
-0.211
-0.188
-0.127
-0.085
-0.065
-0.056
-0.052
-0.019
0.502
15.543
504.316
829.732
39.004
1.987
0.224
-0.096
-0.172
-0.154
0.583
0.103
-0.062
-0.075
-0.032
0.070
0.236
0.327
0.132
-0.210
-0.466
-0.574
-0.517
-0.165
1.947
24.071
298.753
2683.929
6149.994
1712.028
170.278
13.939
1.220
0.017
-0.079
-0.064
-0.056
-0.057
-0.055
-0.044
0.088
1.841
88.884
43980.871
100074.047
317.981
16.836
2.245
0.118
-0.270
-0.322
0.192
0.008
-0.061
-0.013
0.129
0.510
1.305
2.098
1.761
0.727
-0.031
-0.328
-0.311
0.116
3.638
54.497
1109.727
22402.814
81814.953
11536.786
538.198
28.356
2.158
0.212
0.074
0.076
0.037
-0.013
-0.042
-0.019
0.388
5.516
95.488
2856.914
8403.315
2049.813
198.278
14.959
1.116
-0.365
-0.579
-0.427
-0.024
-0.015
0.093
0.368
1.366
3.738
6.292
5.791
2.881
0.788
-0.072
-0.260
0.092
3.383
46.155
898.602
14979.069
52302.613
8935.434
441.294
24.359
2.210
0.596
0.789
0.876
0.610
0.230
0.029
0.029
0.910
14.310
404.716
29748.260
100030.234
100021.969
1992.515
57.626
3.948
-0.043
-0.539
-0.579
-0.012
0.039
0.177
0.592
2.235
7.036
13.869
16.461
11.464
4.258
0.789
-0.198
-0.119
1.591
17.699
170.704
1376.750
2685.603
900.026
109.532
10.871
1.875
2.329
5.033
5.775
3.492
1.224
0.271
0.099
1.150
20.327
697.072
100014.289
100048.672
100094.828
4273.886
100.253
8.427
0.524
-0.409
-0.541
0.082
0.155
0.272
0.749
3.185
13.850
49.703
105.479
85.991
28.594
4.983
0.360
-0.197
0.369
3.798
21.156
78.076
121.217
61.700
16.442
3.322
2.552
8.439
22.375
28.341
15.143
4.636
0.865
0.188
0.935
11.693
222.556
7133.678
90665.898
25817.930
1058.068
88.078
11.043
1.087
-0.249
-0.450
0.314
0.505
0.682
1.492
6.340
42.470
275.518
1000.847
731.030
155.410
18.650
1.676
-0.110
-0.073
0.645
2.742
6.957
9.771
6.932
3.042
1.485
4.007
20.736
64.611
83.543
39.145
9.619
1.614
0.251
0.552
4.278
34.015
245.657
784.339
600.856
220.722
53.706
8.932
1.150
-0.088
-0.324
1.042
1.923
2.780
5.902
18.524
94.896
822.251
3807.581
2684.977
399.451
35.679
2.874
0.048
-0.136
0.041
0.463
1.117
1.608
1.377
0.817
0.925
4.140
22.381
70.344
91.125
42.495
10.364
1.726
0.237
0.258
1.661
7.844
25.458
54.250
72.118
52.802
18.636
4.625
0.957
0.014
-0.194
3.458
7.396
11.941
31.178
125.990
279.855
616.860
2169.932
1538.578
272.138
28.285
2.737
0.211
-0.053
-0.032
0.063
0.217
0.331
0.305
0.227
0.472
2.340
10.401
28.339
36.085
19.089
5.350
0.984
0.125
0.066
0.523
2.081
5.481
9.903
19.304
54.529
32.656
5.561
0.440
-0.096
-0.206
8.474
20.496
35.431
141.328
1115.258
3029.499
1334.573
427.118
238.957
60.772
9.783
1.320
0.113
-0.036
-0.043
-0.025
0.007
0.032
0.035
0.034
0.152
0.830
2.843
6.671
8.305
4.986
1.612
0.354
-0.002
-0.088
-0.103
0.157
0.692
3.681
26.050
64.039
34.168
5.213
0.093
-0.072
0.165
10.528
28.030
51.357
286.856
3386.713
11540.924
3815.888
353.125
46.513
10.967
2.346
0.378
0.005
-0.047
-0.047
-0.042
-0.037
-0.030
-0.029
-0.026
0.012
0.168
0.582
1.155
1.321
0.869
0.313
0.038
-0.078
-0.170
-0.357
-0.404
-0.366
0.328
6.051
14.529
8.630
1.092
0.183
1.567
5.654
6.753
17.749
32.800
179.291
1536.719
4281.863
1713.560
189.223
18.518
2.798
0.510
0.047
-0.042
-0.050
-0.045
-0.042
-0.040
-0.040
-0.038
-0.037
-0.029
-0.003
0.061
0.128
0.149
0.093
0.011
-0.044
-0.076
-0.133
-0.285
-0.494
-0.545
-0.593
-0.253
0.395
0.100
1.229
10.542
25.153
90.992
2.298
5.608
10.685
42.155
187.738
362.680
205.033
42.729
5.980
0.880
0.078
-0.043
-0.055
-0.050
-0.044
-0.039
-0.036
-0.036
-0.035
-0.035
-0.035
-0.035
-0.029
-0.022
-0.020
-0.025
-0.032
-0.005
0.056
0.057
-0.061
-0.333
-0.550
-0.633
-0.677
-0.666
0.050
31.819
1395.327
1507.128
2009.095
0.439
1.076
2.201
6.330
17.837
28.319
19.054
6.173
1.305
0.185
-0.035
-0.063
-0.057
-0.051
-0.043
-0.036
-0.032
-0.031
-0.031
-0.031
-0.032
-0.033
-0.035
-0.037
-0.035
-0.030
0.041
0.534
1.619
1.519
0.723
0.199
-0.298
-0.604
-0.677
-0.661
0.917
146.220
100014.688
100361.461
16601.102
-0.182
-0.129
0.041
0.579
1.548
2.305
1.781
0.783
0.180
-0.018
-0.065
-0.065
-0.058
-0.052
-0.041
-0.033
-0.028
-0.025
-0.025
-0.026
-0.027
-0.029
-0.033
-0.033
-0.030
-0.010
0.376
5.931
28.729
16.577
3.297
1.135
0.181
-0.268
-0.459
-0.505
0.232
28.423
1400.113
1652.801
8172.365
-0.549
-0.594
-0.525
-0.412
-0.264
-0.081
0.186
0.195
0.081
-0.008
-0.051
-0.062
-0.059
-0.050
-0.041
-0.032
-0.026
-0.022
-0.020
-0.020
-0.021
-0.025
-0.029
-0.029
-0.027
0.007
0.775
17.155
147.086
57.127
6.596
2.066
0.534
-0.015
-0.201
-0.241
-0.104
1.684
13.156
60.262
501.917
-0.679
-0.659
-0.613
-0.511
-0.304
0.225
1.060
1.353
0.943
0.438
0.105
-0.018
-0.050
-0.049
-0.042
-0.035
-0.027
-0.022
-0.018
-0.017
-0.018
-0.021
-0.026
-0.027
-0.025
-0.003
0.394
6.010
32.884
17.196
4.252
1.789
0.548
0.057
-0.104
-0.143
-0.160
-0.036
0.948
6.399
28.503
-0.708
-0.665
-0.208
0.080
0.514
3.003
7.604
10.030
7.465
3.300
1.018
0.208
-0.001
-0.042
-0.043
-0.038
-0.030
-0.025
-0.019
-0.017
-0.018
-0.023
-0.029
-0.031
-0.029
-0.023
0.062
0.661
1.993
1.955
1.359
0.739
0.296
0.034
-0.080
-0.121
-0.147
-0.145
0.053
1.481
7.356
-0.653
1.452
8.726
9.917
5.462
14.331
41.676
72.693
65.693
30.493
7.323
1.251
0.151
-0.021
-0.043
-0.041
-0.034
-0.028
-0.022
-0.021
-0.025
-0.033
-0.042
-0.048
-0.047
-0.042
-0.025
0.039
0.170
0.271
0.271
0.179
0.057
-0.030
-0.082
-0.107
-0.125
-0.117
0.418
14.106
321.704
0.169
8.902
40.623
51.255
14.116
43.022
182.974
781.343
1631.460
572.719
64.342
5.567
0.584
0.021
-0.043
-0.044
-0.039
-0.033
-0.028
-0.031
-0.041
-0.059
-0.077
-0.090
-0.088
-0.075
-0.059
-0.039
-0.012
0.011
0.015
-0.005
-0.035
-0.061
-0.080
-0.095
-0.109
-0.073
1.218
74.034
14343.052
7.210
11.154
49.314
56.987
20.052
76.593
765.506
25745.260
100087.203
19022.447
455.537
22.977
1.999
0.124
-0.045
-0.050
-0.044
-0.039
-0.038
-0.049
-0.076
-0.115
-0.157
-0.183
-0.179
-0.145
-0.105
-0.070
-0.050
-0.038
-0.036
-0.043
-0.052
-0.064
-0.075
-0.087
-0.094
-0.060
0.839
31.596
1239.171
314.166
7.772
14.104
14.437
17.587
78.996
1459.339
100081.070
100038.164
100023.031
1203.731
196.918
11.854
0.427
-0.043
-0.058
-0.056
-0.059
-0.066
-0.077
-0.129
-0.208
-0.291
-0.334
-0.327
-0.263
-0.180
-0.110
-0.070
-0.051
-0.046
-0.049
-0.057
-0.065
-0.075
-0.082
-0.076
-0.050
0.277
4.368
53.720
1994.435
11.715
3.852
6.222
12.076
39.987
475.151
14249.020
90569.523
10764.681
1985.036
1180.320
28.971
0.614
-0.047
-0.071
-0.082
-0.108
-0.151
-0.205
-0.248
-0.330
-0.454
-0.501
-0.488
-0.403
-0.271
-0.157
-0.089
-0.060
-0.052
-0.057
-0.064
-0.069
-0.076
-0.076
-0.060
-0.026
0.157
1.662
14.709
133.712
7.904
14.489
20.343
16.341
14.470
54.026
365.974
870.791
334.942
165.114
112.909
7.509
0.221
-0.068
-0.096
-0.140
-0.228
-0.376
-0.501
-0.546
-0.550
-0.534
-0.547
-0.538
-0.479
-0.331
-0.191
-0.106
-0.067
-0.068
-0.071
-0.073
-0.074
-0.077
-0.072
-0.046
0.016
0.222
1.678
16.882
8.459
12.648
48.375
108.977
299.938
70.688
8.832
16.052
23.292
14.405
6.491
2.907
0.306
-0.143
-0.095
-0.139
-0.247
-0.444
-0.515
-0.540
-0.549
-0.542
-0.523
-0.466
-0.489
-0.468
-0.341
-0.199
-0.120
-0.131
-0.124
-0.110
-0.096
-0.087
-0.081
-0.071
-0.041
0.044
0.317
1.990
18.979
5.371
16.496
68.757
1068.868
100038.773
2395.870
14.619
1.135
0.804
0.365
-0.169
-0.454
-0.556
-0.280
-0.101
-0.197
-0.407
-0.481
-0.515
-0.498
-0.024
0.018
-0.392
-0.437
-0.358
-0.313
-0.302
-0.268
-0.321
-0.338
-0.287
-0.222
-0.155
-0.097
-0.062
-0.062
-0.047
0.037
0.327
1.783
12.313
5.974
10.131
31.557
537.868
27713.061
1169.007
10.670
-0.236
-0.496
-0.522
-0.550
-0.521
-0.399
0.081
0.065
-0.181
-0.407
-0.469
-0.260
4.911
22.795
22.751
5.685
0.056
-0.333
-0.271
-0.452
-0.585
-0.622
-0.645
-0.638
-0.497
-0.241
0.181
0.523
0.234
-0.010
-0.006
0.223
1.155
4.937
8.816
7.315
7.526
20.036
65.799
19.974
0.861
-0.462
-0.490
0.132
3.933
4.835
2.341
2.394
1.881
0.624
-0.136
-0.408
3.362
62.632
311.004
311.133
68.774
3.456
-0.228
-0.451
-0.533
-0.589
-0.628
-0.649
-0.644
-0.579
-0.071
3.160
8.230
2.990
0.278
-0.024
0.074
0.516
1.705
36.750
21.433
7.067
2.336
1.262
0.321
-0.368
-0.491
1.821
40.970
198.398
253.178
67.206
33.439
24.039
7.957
1.345
-0.059
9.690
220.968
1274.324
1274.436
247.721
8.930
-0.329
-0.444
-0.526
-0.171
0.965
0.793
-0.364
-0.361
0.757
10.818
28.811
8.717
0.759
0.010
-0.027
0.110
0.417
300.020
142.591
30.716
4.064
0.229
-0.294
-0.346
-0.149
25.178
623.618
7578.904
9970.386
1521.320
628.340
362.296
69.941
8.502
0.664
7.913
157.509
888.332
888.376
176.299
5.037
-0.409
-0.472
0.889
19.060
71.479
57.432
12.844
1.362
2.037
6.833
13.482
5.091
0.884
0.063
-0.058
-0.045
0.009
1712.227
658.707
83.106
8.435
0.419
-0.513
-0.597
0.407
78.798
3452.185
100017.836
100225.133
11677.486
13333.598
5443.815
440.565
30.205
2.127
1.716
28.464
112.501
125.817
22.426
0.210
-0.486
-0.208
18.464
310.888
1439.441
1130.743
163.242
17.597
12.495
10.255
7.589
3.620
0.968
0.141
0.073
0.193
0.084
1912.665
729.701
90.558
9.057
0.434
-0.528
-0.632
-0.074
63.059
2362.082
48279.809
77125.633
16625.301
81955.695
22402.746
997.799
54.014
3.205
-0.225
1.025
5.004
4.933
0.568
-0.517
-0.544
0.608
63.014
1274.414
9929.496
6637.540
683.728
192.950
169.433
66.471
19.619
5.529
1.308
0.570
3.449
13.356
6.495
440.812
204.641
38.731
4.417
0.029
-0.539
-0.651
-0.565
12.403
249.037
2100.702
2947.971
4242.041
17111.141
6149.998
486.751
32.879
2.265
-0.338
-0.590
-0.573
-0.511
-0.437
-0.557
-0.578
0.271
51.151
1001.697
6631.932
4531.448
1174.505
3839.190
3465.904
638.456
89.908
14.251
2.749
3.274
84.631
1391.821
313.146
-0.301
-0.489
-0.608
-0.528
1.075
32.898
264.303
214.308
146.736
148.946
757.564
5039.527
70836.938
81896.461
5570.272
1315.573
3815.135
1914.204
247.674
21.081
2.374
0.170
-0.320
-0.355
-0.217
-0.276
-0.348
-0.357
-0.304
-0.222
-0.139
-0.086
-0.064
-0.057
-0.055
-0.054
-0.052
-0.049
0.021
0.519
3.038
1.739
0.316
-0.412
-0.594
-0.358
1.258
6.337
11.412
14.866
42.294
340.533
10289.250
100077.719
100022.508
15015.056
549.713
458.933
273.463
60.200
8.970
1.237
-0.172
-0.416
-0.419
-0.358
-0.190
-0.130
-0.134
-0.119
-0.097
-0.072
-0.056
-0.049
-0.048
-0.052
-0.052
-0.051
-0.032
0.342
5.580
44.852
17.202
4.737
0.507
-0.482
-0.590
-0.354
0.244
0.980
2.665
13.089
141.159
2698.731
39172.523
45223.219
3388.564
189.691
44.759
25.665
9.111
2.340
0.232
-0.340
-0.473
-0.466
-0.443
-0.282
-0.125
-0.062
-0.054
-0.050
-0.046
-0.044
-0.045
-0.047
-0.053
-0.054
-0.053
0.002
1.654
83.689
6260.705
118.450
23.556
3.114
-0.158
-0.569
-0.431
-0.195
0.059
0.659
3.679
27.701
226.568
999.183
1110.363
272.547
35.361
6.965
3.150
1.312
0.328
0.492
-0.007
-0.514
-0.522
-0.494
-0.369
-0.156
-0.068
-0.041
-0.035
-0.039
-0.043
-0.047
-0.051
-0.056
-0.057
-0.058
0.003
1.982
170.331
43959.000
399.714
58.765
6.042
0.171
-0.412
-0.321
-0.183
-0.083
0.054
0.679
3.730
16.214
42.198
42.264
19.065
4.834
1.132
0.203
-0.230
-0.063
0.643
0.157
-0.550
-0.572
-0.541
-0.414
-0.174
-0.074
-0.044
-0.039
-0.042
-0.046
-0.050
-0.054
-0.060
-0.064
-0.066
-0.042
0.609
17.328
232.057
362.876
58.981
6.230
0.375
-0.237
-0.221
-0.239
-0.291
-0.329
-0.280
0.058
1.010
2.287
2.535
1.387
0.524
-0.098
-0.344
-0.430
-0.473
-0.289
-0.465
-0.623
-0.604
-0.577
-0.393
-0.169
-0.076
-0.050
-0.045
-0.046
-0.049
-0.051
-0.056
-0.063
-0.071
-0.076
-0.077
0.011
0.752
3.401
99.885
22.166
3.268
0.230
-0.144
-0.168
-0.255
-0.327
-0.403
-0.470
-0.496
-0.454
-0.363
-0.342
-0.124
0.109
0.086
0.037
-0.145
-0.376
-0.544
-0.614
-0.629
-0.619
-0.582
-0.317
-0.140
-0.076
-0.054
-0.049
-0.047
-0.019
0.050
0.060
-0.014
-0.065
-0.087
-0.095
-0.093
-0.037
0.266
15.393
4.906
0.886
0.028
-0.110
-0.203
-0.290
-0.372
-0.457
-0.539
-0.601
-0.630
-0.622
-0.539
0.023
1.195
2.871
3.415
2.210
0.519
-0.291
-0.550
-0.615
-0.617
-0.415
-0.211
-0.109
-0.070
-0.055
-0.048
0.011
0.617
3.367
4.253
1.120
0.102
-0.075
-0.124
-0.141
-0.124
0.465
2.133
0.756
0.116
-0.068
-0.136
-0.221
-0.326
-0.403
-0.492
-0.571
-0.628
-0.656
-0.622
-0.295
1.446
8.195
24.084
33.099
18.783
5.323
0.648
-0.366
-0.495
-0.383
-0.227
-0.131
-0.084
-0.062
-0.054
-0.023
0.383
9.746
198.202
314.258
23.957
1.557
0.132
-0.162
-0.250
-0.246
1.055
0.319
0.025
-0.068
-0.102
-0.123
-0.176
-0.305
-0.386
-0.485
-0.575
-0.632
-0.650
-0.564
0.307
5.558
36.005
155.452
246.990
118.577
23.974
3.518
0.229
-0.177
-0.172
-0.118
-0.086
-0.067
-0.056
-0.046
0.076
1.574
46.863
6270.889
17809.977
165.219
12.627
1.699
-0.136
-0.493
-0.553
0.304
0.024
-0.084
-0.093
-0.080
-0.044
-0.006
-0.044
-0.210
-0.392
-0.531
-0.618
-0.640
-0.375
0.960
10.254
83.491
486.897
898.447
362.390
54.500
6.602
0.645
-0.002
-0.055
-0.046
-0.045
-0.050
-0.053
-0.018
0.371
4.543
68.535
1148.670
3691.606
1269.461
145.997
10.858
0.467
-0.532
-0.652
-0.470
-0.061
-0.096
-0.073
-0.019
0.100
0.279
0.408
0.270
-0.128
-0.428
-0.579
-0.602
-0.409
0.841
9.491
76.590
399.618
730.085
298.855
46.203
5.783
0.688
0.118
0.104
0.117
0.067
0.004
-0.034
0.036
0.942
12.861
297.661
12360.256
100022.656
55486.031
1230.580
40.198
2.011
-0.343
-0.610
-0.625
-0.091
-0.087
-0.043
0.050
0.276
0.781
1.486
1.822
1.373
0.382
-0.316
-0.535
-0.465
0.209
4.143
26.132
99.541
155.650
76.786
17.779
2.913
0.520
0.364
0.628
0.710
0.459
0.183
0.022
0.105
1.447
18.749
465.415
34698.656
100074.219
100042.547
2246.628
60.415
3.576
0.278
0.233
-0.135
-0.113
-0.072
-0.011
0.138
0.608
2.095
6.072
10.389
8.668
3.843
0.588
-0.344
-0.474
-0.241
1.019
5.341
14.156
19.313
12.274
3.909
0.963
0.472
0.976
2.013
2.301
1.512
0.568
0.128
0.168
1.744
16.942
204.113
3932.669
34977.520
12496.484
590.674
34.588
4.512
3.393
5.560
3.173
-0.096
-0.013
0.093
0.381
1.424
5.971
21.039
42.496
35.783
13.547
2.710
0.004
-0.438
-0.398
0.013
0.787
1.846
2.334
1.707
0.766
0.336
0.571
1.766
4.043
4.651
2.829
1.067
0.244
0.181
1.537
13.395
103.422
545.635
1047.881
479.317
92.055
19.242
7.161
5.213
11.686
5.885
0.019
0.203
0.506
1.386
4.012
11.627
41.551
91.927
76.548
25.771
4.547
0.346
-0.295
-0.316
-0.141
0.054
0.232
0.333
0.274
0.153
0.162
0.568
1.885
4.043
4.996
3.036
1.066
0.259
0.126
0.975
7.570
44.865
179.195
243.155
117.100
34.881
19.438
12.210
5.006
4.358
1.810
0.302
0.809
1.744
5.322
15.500
29.591
43.512
69.560
55.673
19.244
4.003
0.617
0.015
-0.067
-0.056
-0.028
0.005
0.030
0.026
0.016
0.066
0.345
1.169
2.310
2.838
1.741
0.654
0.138
0.034
0.362
2.501
11.469
31.661
41.365
25.495
16.832
18.011
12.992
5.048
1.140
0.146
0.735
1.749
4.166
16.197
55.525
102.635
69.782
37.070
20.558
7.611
1.910
0.313
0.002
-0.047
-0.045
-0.039
-0.031
-0.024
-0.021
-0.018
0.010
0.132
0.419
0.827
0.944
0.619
0.234
0.021
-0.041
0.018
0.389
1.585
4.099
5.146
4.861
6.851
9.148
6.823
2.695
0.684
0.521
0.925
2.219
5.610
25.347
109.261
187.695
110.967
29.947
7.857
2.344
0.596
0.077
-0.036
-0.051
-0.045
-0.039
-0.034
-0.031
-0.029
-0.027
-0.019
0.012
0.084
0.174
0.199
0.128
0.028
-0.039
-0.080
-0.111
-0.160
-0.204
0.014
0.231
0.592
1.522
2.284
1.829
1.287
2.631
8.717
0.642
1.608
4.133
18.480
70.660
118.915
70.722
19.691
3.816
0.733
0.119
-0.024
-0.052
-0.050
-0.044
-0.036
-0.032
-0.030
-0.029
-0.028
-0.027
-0.022
-0.009
0.006
0.007
-0.010
-0.032
-0.053
-0.077
-0.117
-0.202
-0.388
-0.519
-0.497
-0.371
-0.117
0.205
1.430
9.180
33.922
196.884
0.227
0.647
1.730
6.515
19.193
30.706
19.115
6.710
1.461
0.225
-0.016
-0.056
-0.056
-0.049
-0.041
-0.033
-0.027
-0.025
-0.025
-0.024
-0.024
-0.024
-0.023
-0.024
-0.027
-0.030
-0.038
-0.045
-0.053
-0.080
-0.144
-0.278
-0.495
-0.627
-0.598
-0.502
0.157
19.505
513.891
767.049
8162.272
-0.051
0.065
0.391
1.320
3.447
4.579
3.440
1.379
0.347
0.015
-0.057
-0.061
-0.055
-0.048
-0.038
-0.029
-0.023
-0.020
-0.019
-0.019
-0.019
-0.019
-0.021
-0.024
-0.026
-0.028
-0.025
0.014
0.077
0.057
-0.028
-0.132
-0.282
-0.446
-0.561
-0.556
0.684
72.409
11587.753
15274.796
100088.336
-0.202
-0.213
-0.165
0.007
0.333
0.549
0.453
0.220
0.040
-0.041
-0.061
-0.061
-0.056
-0.047
-0.036
-0.027
-0.021
-0.017
-0.015
-0.014
-0.014
-0.016
-0.019
-0.022
-0.023
-0.023
0.011
0.238
0.701
0.528
0.178
0.001
-0.125
-0.227
-0.295
-0.298
0.338
20.094
523.613
1196.812
65200.961
-0.385
-0.482
-0.519
-0.454
-0.272
-0.004
0.337
0.463
0.313
0.119
0.010
-0.030
-0.043
-0.043
-0.036
-0.027
-0.021
-0.017
-0.013
-0.010
-0.010
-0.011
-0.016
-0.019
-0.020
-0.017
0.046
0.505
1.462
1.077
0.365
0.092
-0.044
-0.122
-0.160
-0.170
-0.043
1.538
13.203
105.038
1557.232
-0.657
-0.688
-0.644
-0.504
-0.048
1.351
3.976
5.042
3.365
1.385
0.439
0.136
0.020
-0.022
-0.033
-0.030
-0.024
-0.020
-0.014
-0.009
-0.007
-0.009
-0.012
-0.017
-0.017
-0.016
0.024
0.282
0.742
0.644
0.266
0.087
-0.021
-0.080
-0.106
-0.117
-0.103
0.091
1.459
9.648
47.846
-0.722
-0.706
-0.606
-0.150
2.174
12.888
42.858
60.129
34.432
9.381
2.441
0.711
0.225
0.035
-0.020
-0.030
-0.029
-0.025
-0.018
-0.011
-0.007
-0.009
-0.013
-0.017
-0.018
-0.018
-0.009
0.041
0.126
0.138
0.088
0.028
-0.027
-0.065
-0.086
-0.097
-0.108
-0.084
0.181
1.889
8.143
-0.698
-0.664
-0.390
1.034
11.158
92.045
489.974
818.410
312.141
59.058
9.438
2.177
0.609
0.137
-0.002
-0.029
-0.033
-0.034
-0.025
-0.015
-0.011
-0.014
-0.018
-0.023
-0.025
-0.023
-0.021
-0.015
-0.002
0.007
0.003
-0.016
-0.039
-0.058
-0.074
-0.091
-0.102
-0.086
0.459
17.311
505.924
-0.427
-0.430
0.566
3.667
28.054
333.296
3032.000
7065.173
1907.501
254.967
31.557
4.972
1.106
0.228
0.014
-0.029
-0.038
-0.044
-0.033
-0.020
-0.019
-0.024
-0.031
-0.037
-0.040
-0.037
-0.030
-0.026
-0.023
-0.022
-0.024
-0.031
-0.041
-0.052
-0.067
-0.084
-0.094
-0.060
1.254
110.071
55752.059
1.929
0.325
2.276
7.712
38.478
413.215
3904.053
10028.529
5000.277
1040.177
97.353
9.359
1.448
0.256
0.016
-0.030
-0.042
-0.053
-0.040
-0.026
-0.033
-0.045
-0.058
-0.066
-0.068
-0.061
-0.047
-0.036
-0.030
-0.028
-0.030
-0.034
-0.040
-0.049
-0.063
-0.075
-0.082
-0.055
0.788
37.661
2405.996
25.144
2.499
5.707
15.135
33.227
152.576
911.495
3902.793
9822.498
2298.246
156.503
14.486
1.882
0.253
0.019
-0.033
-0.044
-0.055
-0.049
-0.054
-0.057
-0.077
-0.103
-0.116
-0.114
-0.096
-0.071
-0.050
-0.037
-0.032
-0.031
-0.036
-0.042
-0.051
-0.060
-0.069
-0.072
-0.065
0.168
3.188
28.299
71.746
8.208
19.550
35.284
35.779
44.350
157.155
876.620
2026.289
635.472
78.922
14.126
2.148
0.241
0.018
-0.038
-0.062
-0.078
-0.105
-0.140
-0.160
-0.158
-0.156
-0.179
-0.173
-0.142
-0.098
-0.065
-0.044
-0.034
-0.037
-0.041
-0.046
-0.054
-0.060
-0.067
-0.067
-0.065
0.017
0.687
5.322
25.629
35.044
179.781
302.989
123.187
30.368
25.205
76.388
135.783
63.747
16.591
4.797
0.892
0.115
0.006
-0.056
-0.102
-0.160
-0.257
-0.367
-0.434
-0.432
-0.361
-0.251
-0.225
-0.182
-0.122
-0.077
-0.050
-0.056
-0.057
-0.058
-0.058
-0.062
-0.065
-0.068
-0.068
-0.061
0.010
0.578
4.661
20.691
147.361
1556.483
3278.739
893.677
112.093
10.036
6.477
8.118
4.889
1.612
0.363
-0.095
-0.054
-0.032
-0.094
-0.183
-0.334
-0.520
-0.573
-0.583
-0.579
-0.561
-0.510
-0.317
-0.193
-0.128
-0.102
-0.128
-0.134
-0.123
-0.106
-0.088
-0.078
-0.075
-0.073
-0.071
-0.061
0.019
0.593
5.177
34.399
226.257
2534.498
6139.187
45040.848
1462.805
17.169
0.754
0.105
-0.154
-0.416
-0.515
-0.495
-0.130
-0.071
-0.150
-0.315
-0.526
-0.560
-0.587
-0.597
-0.585
-0.556
-0.519
-0.482
-0.275
-0.201
-0.303
-0.374
-0.383
-0.336
-0.247
-0.166
-0.117
-0.091
-0.081
-0.076
-0.064
0.005
0.421
3.214
69.533
101.445
512.684
1234.303
11826.774
728.198
10.663
-0.130
-0.603
-0.638
-0.625
-0.574
-0.379
-0.019
-0.045
-0.173
-0.444
-0.529
-0.567
-0.533
0.035
0.044
-0.452
-0.488
-0.444
-0.378
-0.483
-0.546
-0.589
-0.617
-0.629
-0.574
-0.363
-0.181
-0.086
-0.073
-0.080
-0.074
-0.027
0.190
1.239
112.624
72.132
54.902
75.487
74.940
22.317
1.366
-0.508
-0.599
1.736
10.863
12.077
1.665
0.663
0.531
0.093
-0.377
-0.505
-0.539
1.223
6.990
6.743
1.327
-0.406
-0.394
-0.435
-0.488
-0.544
-0.594
-0.623
-0.626
-0.612
-0.565
-0.241
0.059
0.014
-0.065
-0.081
-0.060
0.028
0.328
241.857
122.946
32.623
9.172
3.487
0.792
-0.387
-0.605
5.418
112.115
700.753
889.780
201.760
8.677
5.247
2.033
0.124
-0.399
-0.320
4.485
18.041
19.232
4.214
-0.228
-0.372
-0.414
-0.379
1.787
7.420
6.873
1.046
-0.450
-0.375
-0.154
0.281
0.151
-0.036
-0.080
-0.080
-0.058
0.011
5457.817
1720.926
173.477
14.675
1.226
-0.334
-0.590
0.163
70.165
3037.205
76639.758
100008.906
6659.440
235.581
39.180
12.738
1.996
-0.111
-0.354
3.237
13.430
12.350
2.701
-0.373
-0.399
-0.330
6.337
125.784
493.129
391.442
71.699
4.498
0.918
0.627
0.385
0.200
-0.004
-0.072
-0.088
-0.093
-0.092
100002.375
19561.762
730.350
35.909
2.030
-0.374
-0.615
2.145
247.173
26626.635
100004.000
100031.430
89880.305
1029.991
205.884
45.934
6.166
0.352
-0.466
0.140
2.266
1.925
-0.048
-0.433
-0.439
1.387
112.437
3450.656
41493.641
26629.035
1448.827
59.178
18.179
8.637
2.477
0.633
0.096
-0.049
-0.060
-0.046
-0.096
100000.273
25698.283
812.733
42.181
5.203
-0.382
-0.620
1.495
196.954
15035.092
100006.266
100050.844
48553.203
1223.440
441.542
83.379
9.969
0.603
-0.453
-0.580
-0.498
-0.441
-0.411
-0.473
-0.482
5.457
439.070
35736.000
100002.766
100022.453
10070.168
645.337
443.439
120.670
17.709
2.601
0.397
0.077
0.462
1.188
0.657
10145.868
2692.455
350.583
143.214
13.182
1.018
-0.638
-0.600
32.317
1001.489
13080.248
17342.252
2010.458
464.415
224.895
50.078
6.937
0.447
-0.490
-0.590
-0.566
-0.512
-0.442
-0.506
-0.521
4.561
348.700
19954.451
100010.508
100155.719
9638.059
34091.391
29530.848
2146.450
112.815
9.200
1.127
0.634
4.554
17.364
8.284
0.385
-0.112
-0.393
-0.370
0.965
28.796
271.101
92.985
20.079
38.465
350.100
13197.911
100033.594
100044.867
20371.521
29966.096
100020.703
81820.211
2145.527
81.323
7.040
0.975
-0.056
-0.305
-0.272
-0.288
-0.354
-0.346
-0.282
-0.186
-0.107
-0.064
-0.051
-0.052
-0.052
-0.053
-0.051
-0.048
-0.029
0.104
0.501
7.355
2.148
0.100
-0.384
-0.229
0.909
3.430
3.933
7.159
35.598
572.680
45250.051
100015.289
100016.148
81957.805
2344.216
5472.318
2403.346
282.174
31.944
5.616
1.063
-0.185
-0.333
-0.333
-0.258
-0.130
-0.126
-0.097
-0.068
-0.050
-0.044
-0.044
-0.045
-0.047
-0.050
-0.048
-0.043
0.063
1.074
4.738
99.195
21.849
2.738
-0.027
-0.316
-0.159
0.180
0.910
3.691
19.915
239.136
7890.594
100005.445
100004.148
13152.978
399.866
160.470
106.152
34.634
11.438
10.970
8.889
1.217
-0.380
-0.388
-0.370
-0.183
-0.074
-0.041
-0.034
-0.033
-0.038
-0.041
-0.043
-0.046
-0.049
-0.049
-0.034
0.323
6.710
55.830
1533.987
155.102
12.569
0.843
-0.191
-0.171
0.054
0.621
2.027
6.970
46.282
443.931
2685.346
2684.745
539.993
59.831
13.727
9.256
6.429
22.094
80.422
48.976
7.638
-0.184
-0.452
-0.428
-0.247
-0.095
-0.044
-0.031
-0.034
-0.039
-0.042
-0.044
-0.049
-0.052
-0.051
-0.035
0.427
10.541
110.362
13136.645
537.881
28.019
1.866
-0.027
-0.123
0.062
0.519
1.285
2.428
6.640
26.808
70.396
70.107
30.661
7.106
1.985
1.357
3.463
34.549
101.019
63.928
10.841
-0.070
-0.512
-0.483
-0.283
-0.109
-0.054
-0.042
-0.041
-0.042
-0.045
-0.048
-0.054
-0.059
-0.060
-0.054
0.122
2.170
12.189
11537.286
538.005
28.141
1.971
0.026
-0.101
-0.035
0.157
0.726
1.846
2.048
2.074
3.570
3.507
1.868
0.647
0.143
-0.133
0.654
9.989
28.232
20.761
3.468
-0.505
-0.558
-0.529
-0.270
-0.108
-0.060
-0.047
-0.043
-0.044
-0.045
-0.048
-0.053
-0.060
-0.069
-0.075
-0.049
0.147
0.649
1235.493
129.743
11.950
1.048
-0.004
-0.098
-0.125
-0.020
2.086
6.944
5.568
0.800
-0.251
-0.260
-0.335
-0.123
-0.207
-0.233
-0.298
0.395
2.003
1.492
-0.371
-0.607
-0.586
-0.496
-0.222
-0.099
-0.061
-0.048
-0.045
-0.036
-0.012
-0.001
-0.020
-0.044
-0.071
-0.095
-0.102
-0.087
0.022
83.791
19.056
2.967
0.329
-0.114
-0.186
-0.219
-0.129
2.388
9.175
7.251
0.919
-0.614
-0.582
-0.472
0.042
0.343
0.392
0.129
-0.232
-0.467
-0.572
-0.605
-0.607
-0.597
-0.341
-0.159
-0.086
-0.059
-0.049
-0.024
0.120
0.549
0.710
0.300
0.051
-0.060
-0.132
-0.167
-0.168
0.164
6.783
2.255
0.479
-0.028
-0.201
-0.289
-0.310
-0.358
0.319
2.273
1.816
-0.289
-0.654
-0.557
-0.172
1.112
2.922
3.498
2.279
0.583
-0.235
-0.504
-0.581
-0.579
-0.377
-0.197
-0.109
-0.071
-0.054
-0.026
0.133
1.337
8.117
10.495
2.961
0.607
0.007
-0.233
-0.349
-0.379
0.354
0.638
0.198
-0.010
-0.103
-0.195
-0.349
-0.388
-0.439
-0.495
-0.570
-0.595
-0.665
-0.635
-0.451
0.611
3.881
10.334
13.930
8.740
2.727
0.268
-0.325
-0.380
-0.288
-0.180
-0.113
-0.076
-0.059
-0.038
0.075
0.712
5.442
40.305
63.122
17.990
4.336
0.573
-0.414
-0.645
-0.670
-0.155
0.038
-0.046
-0.043
-0.035
-0.087
-0.238
-0.416
-0.532
-0.643
-0.665
-0.661
-0.652
-0.612
-0.249
1.386
7.085
20.624
28.300
17.612
5.266
0.947
0.012
-0.133
-0.121
-0.091
-0.073
-0.060
-0.051
0.008
0.359
2.443
17.532
106.126
259.408
150.029
31.153
3.815
-0.085
-0.594
-0.677
-0.572
-0.050
-0.026
0.086
0.188
0.187
0.002
-0.319
-0.490
-0.569
-0.630
-0.650
-0.635
-0.529
-0.217
1.228
6.566
19.077
26.164
16.358
4.980
0.981
0.113
-0.035
-0.044
-0.037
-0.042
-0.047
-0.038
0.092
0.980
7.600
65.212
661.667
2912.183
1406.608
151.481
13.270
0.805
-0.005
0.370
-0.133
-0.064
0.067
0.323
0.597
0.637
0.318
-0.029
-0.113
-0.260
-0.448
-0.518
-0.593
-0.521
-0.303
0.468
3.125
8.281
10.394
6.691
2.482
0.551
0.086
0.020
0.039
0.046
0.017
-0.019
-0.021
0.217
2.234
19.846
193.416
1688.363
7111.380
3190.170
286.105
22.261
3.779
15.296
34.359
19.255
-0.043
0.167
0.511
0.904
1.028
0.797
0.825
0.961
0.670
0.405
0.093
-0.314
-0.505
-0.383
-0.073
0.788
1.973
2.662
1.775
0.740
0.207
0.061
0.089
0.171
0.192
0.122
0.024
-0.001
0.357
4.131
49.575
692.133
8172.489
18197.650
3634.862
275.286
33.574
14.479
161.432
440.017
221.037
0.003
0.182
0.463
0.876
1.143
1.417
2.382
3.361
2.802
1.464
0.587
-0.185
-0.478
-0.409
-0.290
0.013
0.322
0.451
0.356
0.157
0.050
0.058
0.167
0.314
0.352
0.237
0.069
0.018
0.403
4.777
65.636
1241.977
19593.510
52378.008
6211.529
351.475
98.255
78.163
458.315
1442.799
623.341
0.028
0.154
0.346
0.679
1.155
2.045
3.882
5.535
4.670
2.099
0.473
-0.121
-0.230
-0.229
-0.198
-0.082
0.008
0.042
0.036
0.009
0.004
0.050
0.181
0.338
0.381
0.239
0.078
0.007
0.263
3.043
33.459
441.969
3806.216
7887.246
1740.565
273.806
340.746
232.899
301.974
708.814
349.581
0.024
0.136
0.347
0.911
2.022
3.488
4.734
5.615
4.285
2.006
0.590
0.082
-0.031
-0.047
-0.043
-0.037
-0.027
-0.021
-0.017
-0.019
-0.011
0.025
0.105
0.204
0.231
0.150
0.036
-0.021
0.082
1.121
8.938
64.724
272.349
366.630
184.249
181.838
403.027
271.946
77.754
73.963
30.385
0.026
0.168
0.545
1.769
4.298
6.487
5.909
4.016
2.424
1.101
0.297
0.024
-0.043
-0.049
-0.042
-0.036
-0.030
-0.027
-0.023
-0.022
-0.018
-0.002
0.033
0.072
0.082
0.044
-0.009
-0.047
-0.023
0.240
1.540
7.008
17.610
24.272
26.826
68.391
143.011
99.601
28.153
5.080
1.823
0.019
0.192
0.668
2.394
6.319
9.233
6.789
3.251
1.285
0.427
0.081
-0.028
-0.049
-0.049
-0.044
-0.035
-0.029
-0.025
-0.023
-0.022
-0.021
-0.017
-0.007
0.002
0.002
-0.014
-0.035
-0.054
-0.066
-0.041
0.099
0.513
1.200
2.303
5.300
14.307
25.584
19.860
7.628
3.707
7.526
-0.016
0.119
0.514
1.917
4.692
6.771
4.852
2.110
0.687
0.149
-0.016
-0.052
-0.052
-0.048
-0.042
-0.033
-0.026
-0.022
-0.021
-0.019
-0.018
-0.018
-0.016
-0.016
-0.020
-0.029
-0.039
-0.050
-0.068
-0.089
-0.109
-0.142
-0.189
-0.016
1.054
3.300
5.003
4.210
4.602
19.244
114.863
-0.069
-0.006
0.205
0.807
1.995
2.666
2.061
0.954
0.274
0.023
-0.049
-0.058
-0.053
-0.047
-0.039
-0.028
-0.021
-0.018
-0.015
-0.015
-0.013
-0.013
-0.014
-0.017
-0.022
-0.027
-0.034
-0.043
-0.058
-0.080
-0.111
-0.167
-0.244
-0.222
0.148
0.997
1.775
3.532
20.744
148.659
2260.370
-0.119
-0.106
-0.037
0.156
0.444
0.627
0.530
0.247
0.048
-0.040
-0.062
-0.059
-0.054
-0.046
-0.035
-0.025
-0.019
-0.014
-0.010
-0.009
-0.009
-0.010
-0.011
-0.014
-0.019
-0.023
-0.029
-0.036
-0.045
-0.060
-0.083
-0.119
-0.167
-0.181
-0.066
0.217
0.701
5.596
59.135
496.803
25626.131
-0.168
-0.185
-0.175
-0.125
-0.034
0.047
0.086
0.067
0.020
-0.024
-0.041
-0.044
-0.047
-0.042
-0.033
-0.024
-0.018
-0.013
-0.009
-0.006
-0.005
-0.006
-0.008
-0.013
-0.017
-0.019
-0.023
-0.021
-0.015
-0.030
-0.056
-0.083
-0.114
-0.135
-0.117
-0.057
0.205
2.769
25.511
344.290
10781.958
-0.240
-0.298
-0.320
-0.275
-0.109
0.234
0.692
0.920
0.692
0.359
0.194
0.096
0.020
-0.018
-0.028
-0.025
-0.020
-0.016
-0.010
-0.005
-0.003
-0.003
-0.005
-0.009
-0.014
-0.015
-0.016
-0.007
0.011
-0.003
-0.032
-0.058
-0.082
-0.101
-0.108
-0.103
-0.023
0.684
5.921
60.130
639.963
-0.379
-0.499
-0.525
-0.332
0.551
3.500
9.573
13.097
8.056
3.388
1.543
0.863
0.360
0.091
-0.004
-0.025
-0.027
-0.022
-0.015
-0.008
-0.003
-0.001
-0.003
-0.007
-0.011
-0.013
-0.014
-0.009
0.002
-0.006
-0.026
-0.045
-0.062
-0.078
-0.088
-0.096
-0.084
0.083
1.202
7.750
34.115
-0.582
-0.683
-0.516
0.328
5.777
42.314
170.498
272.149
120.307
27.887
8.605
4.245
1.576
0.414
0.063
-0.017
-0.037
-0.038
-0.025
-0.013
-0.005
-0.001
-0.002
-0.006
-0.010
-0.012
-0.013
-0.014
-0.014
-0.017
-0.026
-0.037
-0.051
-0.063
-0.075
-0.084
-0.088
-0.061
0.143
1.111
3.955
-0.663
-0.527
0.091
3.263
33.927
487.719
5444.927
13138.730
2689.876
217.567
33.447
13.668
4.830
1.102
0.178
-0.001
-0.053
-0.062
-0.042
-0.023
-0.010
-0.003
-0.004
-0.007
-0.011
-0.013
-0.014
-0.015
-0.017
-0.020
-0.025
-0.031
-0.041
-0.052
-0.066
-0.078
-0.084
-0.081
0.116
3.076
25.531
-0.422
0.169
2.922
12.952
108.791
3018.038
100005.555
100011.883
52323.449
1026.483
75.399
25.630
7.574
1.716
0.280
0.016
-0.071
-0.097
-0.066
-0.037
-0.018
-0.007
-0.008
-0.011
-0.014
-0.017
-0.016
-0.016
-0.017
-0.019
-0.023
-0.027
-0.033
-0.043
-0.056
-0.071
-0.078
-0.070
0.314
10.555
198.314
0.578
2.658
15.273
56.129
185.416
3843.617
100020.781
100045.734
70427.563
1289.279
75.451
22.161
6.966
1.610
0.331
0.037
-0.078
-0.132
-0.087
-0.050
-0.025
-0.015
-0.018
-0.021
-0.023
-0.022
-0.021
-0.019
-0.018
-0.019
-0.020
-0.024
-0.029
-0.037
-0.048
-0.062
-0.072
-0.068
0.206
5.404
64.678
3.627
8.095
52.689
231.612
407.278
888.352
11581.655
29596.799
5577.564
366.600
43.030
11.079
4.087
1.448
0.426
0.077
-0.060
-0.133
-0.094
-0.058
-0.034
-0.030
-0.032
-0.037
-0.036
-0.032
-0.026
-0.022
-0.019
-0.018
-0.020
-0.023
-0.028
-0.034
-0.044
-0.056
-0.063
-0.066
0.010
0.819
4.755
9.239
22.055
115.427
403.632
579.960
325.535
377.563
579.327
287.557
73.789
15.348
5.374
3.001
1.656
0.587
0.130
-0.031
-0.092
-0.075
-0.081
-0.091
-0.087
-0.071
-0.055
-0.054
-0.044
-0.034
-0.025
-0.019
-0.022
-0.024
-0.027
-0.030
-0.036
-0.044
-0.054
-0.058
-0.059
-0.038
0.160
1.179
21.601
166.746
1589.511
3386.112
1002.304
176.760
45.464
33.515
25.178
12.180
4.352
2.873
2.633
1.645
0.619
0.122
-0.036
-0.098
-0.147
-0.203
-0.236
-0.231
-0.191
-0.133
-0.079
-0.056
-0.040
-0.033
-0.040
-0.044
-0.044
-0.043
-0.043
-0.045
-0.049
-0.056
-0.058
-0.057
-0.039
0.112
0.965
65.841
1240.656
65188.961
100029.914
16474.273
352.121
20.772
4.437
2.518
1.478
0.896
1.141
1.280
1.009
0.384
0.052
-0.090
-0.193
-0.321
-0.452
-0.522
-0.525
-0.444
-0.303
-0.167
-0.084
-0.064
-0.095
-0.116
-0.121
-0.113
-0.092
-0.075
-0.063
-0.060
-0.062
-0.062
-0.059
-0.039
0.102
0.962
266.387
2076.377
100025.055
100024.078
34729.723
525.992
18.836
1.035
-0.157
-0.309
0.311
0.051
0.163
0.352
0.129
-0.045
-0.178
-0.362
-0.559
-0.604
-0.608
-0.596
-0.569
-0.516
-0.320
-0.148
-0.193
-0.285
-0.364
-0.376
-0.322
-0.236
-0.158
-0.104
-0.080
-0.071
-0.066
-0.063
-0.046
0.059
0.626
1741.759
1062.372
8229.708
22042.262
2915.742
163.554
8.724
0.079
-0.568
-0.493
0.036
-0.322
-0.114
-0.017
-0.059
-0.111
-0.278
-0.532
-0.591
-0.612
-0.615
-0.597
-0.561
-0.516
-0.448
-0.274
-0.440
-0.496
-0.541
-0.577
-0.597
-0.559
-0.361
-0.202
-0.118
-0.085
-0.072
-0.067
-0.058
-0.002
0.245
4305.517
1422.849
340.352
340.358
123.953
19.626
1.645
-0.396
-0.597
0.745
7.000
7.779
0.223
-0.008
-0.093
-0.096
-0.343
-0.558
-0.591
-0.611
-0.612
-0.587
-0.541
-0.486
-0.433
-0.369
-0.422
-0.482
-0.536
-0.579
-0.595
-0.592
-0.583
-0.391
-0.181
-0.101
-0.079
-0.072
-0.069
-0.051
0.026
1976.232
803.157
124.132
24.899
8.075
1.577
-0.213
-0.586
2.994
77.914
438.829
554.391
126.814
2.086
0.690
0.292
-0.262
-0.525
-0.581
-0.598
-0.548
-0.500
-0.507
-0.445
-0.388
-0.331
-0.230
2.524
11.110
9.420
1.790
-0.429
-0.461
-0.436
-0.203
-0.098
-0.080
-0.075
-0.077
-0.076
-0.062
34131.484
7040.260
419.061
27.647
2.447
-0.157
-0.579
-0.441
46.178
1626.169
30824.490
48260.855
3937.189
133.221
4.058
1.616
0.113
-0.444
-0.554
-0.575
-0.534
-0.498
-0.466
-0.400
-0.341
-0.227
8.419
197.377
888.444
701.002
101.331
5.944
0.790
0.435
0.089
-0.017
-0.064
-0.077
-0.083
-0.092
-0.104
100014.023
100009.016
2403.524
75.358
6.925
-0.229
-0.620
1.175
175.818
13075.684
100003.594
100057.109
35854.746
468.393
13.047
4.561
0.774
-0.346
-0.540
-0.557
-0.528
-0.486
-0.427
-0.362
-0.342
1.434
176.443
6627.100
100001.727
76641.109
2684.486
74.598
16.490
7.210
1.899
0.361
0.002
-0.072
-0.089
-0.109
-0.153
100001.680
100065.688
3123.343
509.318
104.381
6.359
-0.573
0.738
125.269
7573.519
100003.398
100040.773
20039.918
346.138
19.846
6.616
1.308
-0.197
-0.549
-0.571
-0.540
-0.489
-0.423
-0.398
-0.390
6.499
701.345
100003.961
100007.070
100020.141
26745.203
647.210
362.698
99.699
14.201
1.934
0.191
-0.043
-0.058
-0.062
-0.210
95343.828
13924.956
7221.350
7604.200
890.420
38.888
-0.446
-0.613
24.141
622.794
6627.219
8672.820
1144.762
52.019
13.134
4.966
1.045
-0.074
-0.448
-0.576
-0.550
-0.503
-0.441
-0.441
-0.444
5.844
554.595
56208.836
100012.938
100130.586
17173.906
19736.814
17104.846
1534.606
91.543
6.846
0.624
0.058
0.116
0.248
-0.143
0.648
-0.144
-0.489
-0.555
-0.242
3.018
13.721
10.628
26.155
187.457
778.617
4685.826
81881.188
100057.789
7685.204
100227.195
100025.125
100051.227
4924.083
183.326
25.808
4.032
0.505
-0.146
-0.204
-0.245
-0.263
-0.176
0.001
0.123
0.112
0.036
-0.020
-0.047
-0.051
-0.052
-0.053
-0.049
-0.046
-0.028
0.012
13.752
4.221
0.451
-0.339
-0.368
0.053
1.073
4.067
30.541
279.593
1247.117
12094.328
100083.625
100024.766
17330.488
3414.167
15018.722
6260.028
711.962
175.838
43.291
7.993
1.669
-0.152
-0.240
-0.236
-0.083
0.042
0.194
0.261
0.171
0.056
-0.012
-0.039
-0.046
-0.048
-0.050
-0.048
-0.036
0.051
0.285
271.522
45.955
5.510
0.405
-0.157
-0.010
0.814
4.305
19.843
104.734
372.750
3172.406
45252.664
52309.723
3826.056
298.340
255.273
240.049
208.263
271.943
522.236
315.990
35.340
0.980
-0.307
-0.304
-0.190
0.013
0.149
0.183
0.123
0.034
-0.017
-0.037
-0.042
-0.046
-0.048
-0.048
-0.011
0.292
1.044
8934.924
440.778
25.997
1.851
0.075
0.152
1.319
5.861
16.450
32.294
63.224
247.532
1116.743
1111.602
274.356
41.450
21.388
34.386
90.943
1163.187
5098.941
2678.301
247.855
6.977
-0.362
-0.379
-0.300
-0.078
0.025
0.056
0.032
-0.006
-0.030
-0.040
-0.044
-0.048
-0.050
-0.050
-0.008
0.346
1.339
100000.297
2139.087
64.454
3.643
0.222
0.188
1.373
5.838
15.754
20.130
17.054
22.963
44.082
46.456
19.238
5.545
3.310
5.464
74.373
1632.465
8668.454
3924.326
348.748
10.699
-0.421
-0.447
-0.370
-0.132
-0.041
-0.017
-0.020
-0.031
-0.039
-0.039
-0.040
-0.047
-0.053
-0.058
-0.041
0.094
0.420
100000.414
2139.126
59.247
3.675
0.212
0.096
0.823
3.438
22.145
109.786
54.905
11.218
3.531
2.642
1.300
0.446
0.419
0.825
18.874
349.477
1274.608
700.802
89.600
3.645
-0.530
-0.502
-0.374
-0.141
-0.066
-0.045
-0.040
-0.037
-0.025
-0.005
0.010
-0.002
-0.033
-0.061
-0.071
-0.051
0.000
6956.820
399.557
24.106
1.780
0.024
-0.049
0.248
6.080
178.338
625.487
392.909
50.604
2.405
-0.281
-0.369
-0.286
-0.145
-0.166
1.096
17.473
60.459
39.455
7.591
-0.299
-0.565
-0.542
-0.307
-0.126
-0.067
-0.048
-0.038
-0.017
0.036
0.127
0.195
0.183
0.066
-0.041
-0.094
-0.106
-0.086
225.046
39.126
4.932
0.499
-0.163
-0.194
-0.029
7.636
221.243
789.020
493.277
64.004
2.412
-0.568
-0.539
-0.345
-0.140
-0.146
-0.231
-0.010
0.625
0.371
-0.497
-0.587
-0.580
-0.469
-0.212
-0.102
-0.060
-0.034
0.004
0.086
0.272
0.517
0.706
0.593
0.279
-0.011
-0.155
-0.201
-0.132
12.113
3.994
0.755
-0.010
-0.283
-0.312
-0.287
2.884
55.705
175.901
112.105
20.367
0.140
-0.600
-0.515
-0.170
0.198
0.168
0.007
-0.249
-0.424
-0.519
-0.562
-0.579
-0.513
-0.273
-0.136
-0.078
-0.037
0.041
0.223
0.593
1.162
1.633
1.726
1.343
0.528
-0.080
-0.386
-0.483
-0.330
0.956
0.356
0.087
-0.036
-0.208
-0.337
-0.402
-0.501
2.865
10.868
8.037
0.639
-0.632
-0.580
-0.419
0.205
0.868
1.023
0.565
-0.007
-0.347
-0.487
-0.519
-0.406
-0.250
-0.142
-0.090
-0.052
0.031
0.314
1.117
2.654
4.645
5.620
4.429
2.352
0.574
-0.303
-0.580
-0.663
-0.577
0.068
0.091
0.271
0.468
0.402
-0.036
-0.334
-0.555
-0.631
-0.660
-0.654
-0.644
-0.627
-0.561
-0.178
0.573
1.481
1.831
1.238
0.395
-0.064
-0.217
-0.210
-0.162
-0.116
-0.082
-0.062
-0.021
0.182
1.025
4.069
10.527
21.151
28.498
18.613
6.986
1.393
-0.183
-0.562
-0.656
-0.665
0.060
0.422
1.378
2.568
2.699
1.333
0.167
-0.329
-0.525
-0.564
-0.168
-0.626
-0.615
-0.419
-0.174
0.493
1.376
1.744
1.223
0.473
0.072
-0.059
-0.082
-0.076
-0.065
-0.057
-0.048
0.009
0.369
2.324
11.677
48.212
150.855
228.918
113.572
26.996
5.016
1.015
4.641
10.016
6.076
0.364
1.315
4.092
8.287
8.877
4.562
1.544
0.430
0.918
8.560
13.907
5.808
-0.232
-0.395
-0.217
0.151
0.713
0.941
0.676
0.289
0.060
-0.023
-0.042
-0.041
-0.041
-0.043
-0.041
0.025
0.574
4.597
39.317
460.035
3853.065
7051.797
1598.453
150.084
19.218
11.950
199.414
493.575
247.517
0.942
2.258
6.535
14.171
14.295
8.085
4.293
2.878
7.109
40.612
63.288
26.063
2.046
-0.340
-0.253
-0.089
0.191
0.283
0.225
0.098
0.012
-0.020
-0.023
-0.020
-0.022
-0.033
-0.048
0.009
0.719
8.044
133.077
4290.371
100025.109
100043.766
39200.563
854.485
105.471
254.377
4483.857
23037.045
6626.512
1.596
2.708
5.712
10.751
12.068
8.798
8.747
8.675
10.805
45.190
79.188
28.469
2.478
-0.240
-0.257
-0.192
-0.024
0.041
0.038
0.010
-0.013
-0.019
-0.012
-0.005
-0.009
-0.026
-0.051
-0.008
0.674
9.882
205.882
10148.695
100006.430
100014.500
100060.711
1777.598
1283.408
1435.326
26768.555
100016.305
48255.113
1.807
2.169
3.002
4.875
6.031
7.784
13.041
14.457
8.608
6.032
6.203
1.822
0.334
0.083
-0.073
-0.094
-0.043
-0.020
-0.014
-0.016
-0.019
-0.017
-0.009
-0.001
-0.006
-0.022
-0.049
-0.030
0.421
5.759
91.293
2395.451
70350.719
100015.289
15184.566
3498.641
17131.250
8229.315
10586.807
65621.891
17312.207
1.184
1.239
1.207
1.601
2.601
5.439
10.513
11.885
6.681
2.225
0.507
0.138
0.141
0.056
-0.019
-0.033
-0.026
-0.023
-0.020
-0.018
-0.018
-0.017
-0.013
-0.008
-0.011
-0.027
-0.049
-0.052
0.137
2.079
20.607
186.890
1236.521
1929.325
842.666
4351.908
29532.648
13158.684
1391.706
1681.070
704.697
0.527
0.544
0.478
0.649
1.364
2.934
5.213
5.378
3.260
1.195
0.280
0.023
-0.014
-0.027
-0.037
-0.033
-0.026
-0.022
-0.019
-0.017
-0.018
-0.018
-0.016
-0.014
-0.020
-0.031
-0.048
-0.062
-0.017
0.407
2.978
15.164
43.301
68.418
129.347
911.451
3390.765
1917.580
275.659
38.111
14.235
0.261
0.273
0.252
0.443
1.009
1.947
2.863
2.737
1.639
0.599
0.124
-0.023
-0.046
-0.042
-0.040
-0.032
-0.025
-0.021
-0.018
-0.016
-0.015
-0.014
-0.015
-0.016
-0.022
-0.031
-0.043
-0.059
-0.064
0.004
0.315
1.265
3.149
6.747
25.672
112.724
237.360
159.803
43.763
8.723
6.670
0.163
0.165
0.202
0.384
0.824
1.524
2.073
1.958
1.089
0.372
0.053
-0.038
-0.049
-0.044
-0.038
-0.029
-0.021
-0.016
-0.013
-0.012
-0.010
-0.010
-0.011
-0.013
-0.018
-0.027
-0.038
-0.051
-0.067
-0.066
-0.048
0.035
0.375
2.154
10.991
43.190
68.791
38.218
12.767
12.819
51.407
0.057
0.079
0.147
0.302
0.544
0.906
1.252
1.123
0.649
0.199
0.007
-0.046
-0.050
-0.044
-0.035
-0.025
-0.017
-0.011
-0.008
-0.006
-0.006
-0.006
-0.007
-0.010
-0.015
-0.023
-0.033
-0.043
-0.055
-0.065
-0.080
-0.078
0.090
1.135
6.054
20.133
31.220
18.777
11.270
44.772
366.409
-0.033
-0.015
0.051
0.154
0.262
0.365
0.475
0.418
0.227
0.060
-0.026
-0.050
-0.051
-0.042
-0.033
-0.023
-0.016
-0.010
-0.005
-0.003
-0.003
-0.003
-0.005
-0.007
-0.013
-0.020
-0.027
-0.035
-0.045
-0.056
-0.068
-0.077
-0.004
0.396
1.843
4.954
7.143
6.331
12.323
96.739
1282.425
-0.099
-0.096
-0.059
-0.011
0.040
0.096
0.153
0.160
0.115
0.057
0.023
0.004
-0.020
-0.031
-0.030
-0.023
-0.017
-0.012
-0.006
-0.002
0.000
0.000
-0.001
-0.005
-0.010
-0.015
-0.020
-0.026
-0.036
-0.047
-0.057
-0.069
-0.062
0.020
0.275
0.793
1.351
2.342
9.326
79.161
942.112
-0.145
-0.177
-0.166
-0.110
0.036
0.378
0.917
1.206
0.979
0.781
0.703
0.473
0.220
0.048
-0.011
-0.025
-0.024
-0.018
-0.011
-0.004
0.
0.002
0.001
-0.002
-0.006
-0.010
-0.014
-0.020
-0.027
-0.038
-0.047
-0.058
-0.068
-0.066
-0.030
0.053
0.227
0.813
3.965
27.085
204.528
-0.198
-0.267
-0.244
-0.012
1.001
4.547
13.028
16.723
11.815
7.038
6.102
4.151
1.758
0.443
0.071
-0.019
-0.041
-0.034
-0.022
-0.011
-0.003
0.002
0.002
0.
-0.004
-0.008
-0.011
-0.015
-0.021
-0.029
-0.038
-0.047
-0.056
-0.066
-0.071
-0.060
-0.017
0.191
1.070
5.506
23.916
-0.273
-0.321
-0.131
0.958
8.399
59.462
271.949
442.623
195.121
61.662
50.538
33.853
10.452
2.019
0.320
0.009
-0.073
-0.069
-0.045
-0.025
-0.010
-0.001
0.002
0.001
-0.002
-0.006
-0.010
-0.012
-0.016
-0.021
-0.029
-0.038
-0.046
-0.055
-0.065
-0.070
-0.067
-0.025
0.163
0.864
2.942
-0.274
-0.058
1.244
6.300
49.836
732.610
11538.419
33980.973
5477.414
499.552
349.745
188.604
42.741
6.271
0.802
0.063
-0.133
-0.141
-0.090
-0.050
-0.021
-0.007
0.001
0.002
-0.001
-0.005
-0.008
-0.010
-0.013
-0.016
-0.022
-0.029
-0.037
-0.046
-0.055
-0.064
-0.070
-0.070
-0.026
0.270
1.192
0.040
2.013
12.080
45.822
196.181
6180.808
100009.617
100010.234
100066.117
2313.430
1053.213
490.684
84.284
10.737
1.319
0.149
-0.200
-0.245
-0.159
-0.086
-0.039
-0.014
-0.002
0.001
-0.002
-0.004
-0.007
-0.009
-0.011
-0.013
-0.017
-0.021
-0.027
-0.036
-0.046
-0.058
-0.066
-0.069
-0.026
0.431
2.331
1.231
11.765
99.758
545.597
1153.444
8278.692
100061.055
100015.406
100054.672
2413.686
720.206
334.724
67.418
10.009
1.727
0.290
-0.139
-0.288
-0.223
-0.128
-0.060
-0.023
-0.005
-0.002
-0.004
-0.004
-0.006
-0.007
-0.009
-0.010
-0.013
-0.016
-0.021
-0.026
-0.036
-0.049
-0.060
-0.065
-0.035
0.290
1.498
3.729
37.132
541.426
6964.650
17165.881
5038.845
29773.398
95356.727
11559.697
556.006
149.814
87.897
32.103
10.231
2.856
0.587
-0.023
-0.200
-0.227
-0.157
-0.077
-0.031
-0.010
-0.007
-0.007
-0.007
-0.006
-0.006
-0.006
-0.009
-0.011
-0.013
-0.017
-0.022
-0.030
-0.042
-0.053
-0.060
-0.055
0.045
0.402
8.132
62.925
965.701
15077.707
52356.621
7986.792
939.515
925.685
371.066
68.439
29.393
35.489
34.579
18.655
5.182
1.037
0.100
-0.096
-0.157
-0.152
-0.082
-0.042
-0.033
-0.023
-0.013
-0.011
-0.008
-0.007
-0.010
-0.013
-0.014
-0.016
-0.019
-0.022
-0.029
-0.039
-0.048
-0.052
-0.055
-0.022
0.138
25.347
244.842
3190.059
9223.502
8184.955
2001.311
198.289
45.699
20.759
9.585
13.420
29.777
39.736
20.821
6.240
1.156
0.131
-0.032
-0.108
-0.131
-0.112
-0.107
-0.087
-0.059
-0.035
-0.018
-0.015
-0.023
-0.028
-0.032
-0.032
-0.030
-0.028
-0.029
-0.032
-0.040
-0.047
-0.049
-0.048
-0.023
0.113
133.461
2279.274
100060.617
100227.070
40810.492
654.322
48.259
6.872
3.017
10.682
15.794
18.506
20.628
12.060
3.752
0.750
0.053
-0.114
-0.163
-0.209
-0.250
-0.244
-0.200
-0.132
-0.076
-0.039
-0.050
-0.073
-0.094
-0.099
-0.088
-0.072
-0.056
-0.046
-0.043
-0.045
-0.048
-0.049
-0.045
-0.017
0.115
2223.346
4416.263
100105.422
100026.406
100022.469
706.445
23.179
1.699
4.709
44.356
142.270
70.593
6.888
3.485
1.306
0.277
-0.065
-0.214
-0.287
-0.409
-0.477
-0.465
-0.380
-0.258
-0.145
-0.084
-0.151
-0.228
-0.289
-0.309
-0.265
-0.194
-0.129
-0.085
-0.062
-0.055
-0.053
-0.051
-0.046
-0.026
0.070
100040.633
15600.958
17025.029
65208.551
5444.164
195.888
9.264
0.285
4.997
50.490
157.406
82.610
5.136
0.705
0.238
0.017
-0.153
-0.273
-0.450
-0.595
-0.613
-0.595
-0.545
-0.399
-0.227
-0.210
-0.359
-0.440
-0.488
-0.529
-0.557
-0.493
-0.307
-0.165
-0.088
-0.063
-0.057
-0.054
-0.050
-0.040
0.005
100023.000
60658.367
1530.895
545.151
162.462
23.040
1.749
-0.391
0.601
12.758
30.190
14.581
1.849
-0.079
-0.225
-0.209
-0.177
-0.362
-0.565
-0.612
-0.606
-0.583
-0.546
-0.479
-0.288
-0.299
-0.351
-0.412
-0.474
-0.526
-0.556
-0.566
-0.517
-0.253
-0.106
-0.065
-0.058
-0.057
-0.056
-0.052
-0.038
70649.070
11682.315
577.160
47.217
10.325
1.880
-0.231
-0.599
-0.354
10.659
56.709
71.445
7.460
0.501
-0.149
-0.253
-0.181
-0.404
-0.589
-0.598
-0.589
-0.561
-0.519
-0.469
-0.306
-0.241
-0.261
0.603
3.434
2.931
0.276
-0.370
-0.226
-0.142
-0.066
-0.053
-0.056
-0.062
-0.065
-0.064
-0.063
14512.164
3920.384
324.395
28.287
2.770
-0.105
-0.572
-0.630
6.278
175.887
1277.858
1708.411
480.021
23.574
0.801
0.046
-0.116
-0.363
-0.568
-0.577
-0.563
-0.532
-0.487
-0.432
-0.272
-0.144
2.020
52.482
248.526
197.758
22.160
0.873
0.612
0.352
0.105
-0.013
-0.054
-0.066
-0.073
-0.080
-0.094
100054.586
70383.289
1434.029
116.293
19.358
0.585
-0.630
-0.669
20.539
700.647
8693.684
16507.680
45387.609
308.818
3.715
0.450
0.008
-0.272
-0.495
-0.552
-0.534
-0.501
-0.454
-0.359
-0.232
0.292
47.407
1467.118
11423.301
7579.246
626.937
14.036
6.681
3.270
1.005
0.168
-0.024
-0.066
-0.083
-0.108
-0.154
100008.938
95828.500
5458.575
4520.773
626.021
28.665
-0.518
-0.654
17.361
554.082
5109.729
9561.345
12564.593
197.099
3.595
0.652
0.101
-0.175
-0.357
-0.476
-0.510
-0.469
-0.377
-0.320
-0.284
2.073
234.120
10292.424
100592.938
100035.734
3487.432
155.914
83.567
30.722
6.214
0.937
0.082
-0.057
-0.096
-0.153
-0.287
29682.289
14816.372
100362.625
100024.289
13077.684
220.673
2.831
-0.617
3.174
76.082
495.133
582.277
195.804
10.477
1.437
0.519
0.093
-0.095
-0.210
-0.290
-0.329
-0.314
-0.238
-0.372
-0.354
2.013
184.452
5949.833
100232.719
56261.414
2689.493
1417.194
1235.048
247.119
28.371
3.052
0.292
-0.038
-0.107
-0.212
-0.495
0.387
-0.191
-0.516
-0.590
-0.522
-0.179
0.905
8.875
161.339
4194.704
55513.895
19332.928
2407.831
1971.263
997.869
15034.652
100104.164
39973.074
3928.880
1299.601
174.727
18.057
1.748
0.092
-0.109
-0.088
0.229
1.254
2.925
3.434
2.269
0.862
0.182
-0.009
-0.049
-0.053
-0.053
-0.050
-0.045
-0.037
0.031
12.447
3.400
0.253
-0.480
-0.536
-0.193
1.691
14.676
227.767
8155.922
100058.617
41045.520
4896.632
4330.474
922.061
1079.242
3612.735
4723.863
13361.336
5485.619
614.776
114.434
6.443
0.253
-0.106
-0.069
0.372
1.569
3.457
4.006
2.631
0.932
0.203
0.001
-0.042
-0.048
-0.050
-0.049
-0.046
-0.036
0.049
224.643
38.738
4.881
0.146
-0.272
0.395
4.611
27.252
150.773
1329.476
7181.172
3526.553
1501.377
1396.392
345.800
112.727
293.169
1989.908
7059.863
5012.633
8995.679
4492.254
351.112
5.037
-0.175
-0.178
0.084
0.934
1.982
2.458
1.624
0.620
0.140
-0.008
-0.039
-0.045
-0.049
-0.050
-0.048
-0.037
0.017
6149.963
362.234
22.118
1.669
0.126
1.071
9.051
65.962
283.593
474.646
358.347
203.218
173.337
146.910
57.413
20.611
54.440
278.265
1215.309
31223.971
100076.766
100009.664
3451.744
52.697
0.061
-0.308
-0.194
0.267
0.733
0.870
0.579
0.228
0.038
-0.023
-0.037
-0.042
-0.048
-0.052
-0.052
-0.041
-0.010
100000.078
1711.992
54.451
3.179
0.336
1.207
10.392
70.636
337.196
487.217
201.711
43.864
18.820
14.176
7.166
3.661
8.130
28.380
747.112
56238.738
100010.414
100002.313
5088.741
75.731
0.273
-0.418
-0.377
-0.067
0.127
0.186
0.129
0.040
-0.001
-0.001
0.013
0.004
-0.023
-0.046
-0.058
-0.056
-0.043
100000.141
1533.918
54.492
3.217
0.298
0.745
5.346
47.610
731.633
2818.535
1504.489
172.757
6.410
1.299
0.475
0.248
1.030
2.902
180.038
5091.437
41494.430
17309.195
788.738
22.880
-0.309
-0.497
-0.441
-0.160
-0.043
-0.010
-0.009
0.001
0.069
0.207
0.345
0.313
0.156
0.011
-0.054
-0.073
-0.072
4824.600
328.915
20.596
1.643
0.043
0.171
2.315
228.055
6643.648
65598.102
23046.594
1132.839
26.686
-0.001
-0.384
-0.366
-0.035
0.186
6.213
157.788
493.230
310.911
43.484
1.661
-0.560
-0.548
-0.387
-0.151
-0.071
-0.041
-0.003
0.109
0.434
1.170
1.865
1.848
0.904
0.251
-0.020
-0.098
-0.107
186.793
33.238
4.571
0.397
-0.219
-0.196
2.416
278.349
9930.102
100002.617
35737.238
1439.624
33.620
-0.188
-0.501
-0.452
-0.161
-0.131
-0.104
1.584
5.561
4.373
0.376
-0.584
-0.586
-0.562
-0.263
-0.117
-0.052
0.019
0.161
0.535
1.580
4.205
7.778
7.152
3.429
0.889
0.021
-0.183
-0.202
10.385
3.470
0.715
-0.031
-0.297
-0.327
0.680
62.949
1274.042
6625.821
3450.242
276.900
9.963
-0.495
-0.517
-0.401
-0.124
-0.147
-0.225
-0.325
-0.419
-0.497
-0.551
-0.582
-0.592
-0.349
-0.164
-0.074
0.028
0.332
1.102
2.456
4.642
10.253
18.195
16.435
7.011
1.554
-0.071
-0.470
-0.489
0.889
0.415
0.285
0.282
0.086
-0.135
-0.304
3.530
52.531
175.656
111.896
16.862
-0.154
-0.562
-0.516
-0.283
-0.038
-0.052
-0.194
-0.312
-0.413
-0.490
-0.541
-0.496
-0.311
-0.172
-0.097
-0.015
0.294
1.656
6.410
13.966
17.659
18.528
23.388
19.763
8.039
1.483
-0.194
-0.581
-0.647
0.148
0.611
1.832
3.373
3.456
1.695
0.253
-0.336
0.178
2.278
1.361
-0.540
-0.592
-0.559
-0.465
-0.143
0.048
0.089
-0.006
-0.150
-0.258
-0.294
-0.267
-0.199
-0.135
-0.091
-0.056
0.075
0.892
5.946
29.269
80.208
92.414
47.754
23.357
13.013
4.825
0.880
-0.282
-0.475
-0.614
0.685
2.882
10.493
26.143
28.244
12.844
3.372
0.573
1.489
12.144
22.102
8.475
-0.119
-0.525
-0.320
-0.181
0.032
0.117
0.066
-0.021
-0.082
-0.103
-0.099
-0.085
-0.070
-0.058
-0.032
0.165
1.619
12.008
75.899
256.421
358.251
244.044
91.351
21.715
5.144
2.308
12.164
28.026
15.903
2.857
9.326
43.313
130.105
142.359
55.734
13.849
5.405
35.460
277.526
492.680
196.785
13.069
-0.244
-0.259
-0.174
-0.015
0.055
0.041
-0.001
-0.033
-0.045
-0.048
-0.048
-0.046
-0.044
-0.025
0.182
1.817
14.250
98.007
666.625
4052.377
7044.889
1554.059
140.369
23.317
38.487
627.027
2083.835
1001.209
9.407
19.658
86.826
299.989
364.560
117.307
41.113
32.697
189.306
2086.348
5088.840
1274.364
86.484
1.146
-0.152
-0.142
-0.050
0.002
0.006
-0.011
-0.023
-0.028
-0.031
-0.035
-0.039
-0.051
-0.062
0.061
1.344
12.385
155.905
4895.267
100078.523
100036.133
45248.133
920.232
282.906
873.401
35781.922
100007.125
76639.289
22.021
28.058
67.169
207.601
231.298
116.638
122.426
148.456
256.868
2371.942
5805.530
1441.885
107.804
3.807
0.148
-0.124
-0.071
-0.024
-0.016
-0.017
-0.020
-0.022
-0.025
-0.032
-0.042
-0.060
-0.090
-0.046
0.833
10.934
210.068
10158.074
100013.727
100020.977
100189.211
4218.583
13196.020
8828.992
100595.391
100042.461
100003.430
26.910
26.482
28.279
53.839
65.302
94.564
277.142
330.426
145.917
459.809
891.651
284.093
30.247
7.220
0.563
-0.022
-0.040
-0.025
-0.019
-0.017
-0.017
-0.018
-0.023
-0.029
-0.039
-0.055
-0.089
-0.088
0.392
6.263
100.114
2396.522
81818.977
100037.211
18102.889
61141.137
100032.242
101276.492
105444.047
100142.000
100007.656
14.741
14.501
9.703
10.076
16.687
55.454
189.585
226.787
92.220
23.556
19.757
6.344
6.492
2.593
0.267
-0.011
-0.023
-0.019
-0.017
-0.015
-0.015
-0.016
-0.019
-0.024
-0.034
-0.049
-0.077
-0.103
0.056
1.977
20.546
205.077
1237.777
1955.754
1972.901
100075.984
100015.070
100131.055
9963.111
8836.753
3458.968
5.897
5.245
3.256
2.727
5.849
20.225
52.722
60.870
29.709
7.313
1.463
0.449
0.530
0.265
0.017
-0.026
-0.022
-0.017
-0.015
-0.013
-0.013
-0.012
-0.014
-0.018
-0.027
-0.041
-0.063
-0.092
-0.073
0.321
2.887
15.184
47.956
81.922
404.568
9003.694
81913.953
29571.660
1406.396
172.719
47.635
3.578
2.957
1.920
1.692
3.652
10.875
23.736
26.058
12.988
3.845
0.827
0.114
-0.002
-0.021
-0.029
-0.027
-0.019
-0.014
-0.011
-0.009
-0.008
-0.008
-0.010
-0.014
-0.020
-0.033
-0.050
-0.074
-0.091
-0.039
0.303
1.345
4.086
15.327
115.723
828.119
1990.815
957.290
159.690
21.435
10.764
2.712
2.496
2.048
2.266
4.019
10.912
21.871
23.498
11.071
3.099
0.605
0.054
-0.036
-0.039
-0.032
-0.024
-0.016
-0.010
-0.006
-0.004
-0.004
-0.004
-0.006
-0.010
-0.016
-0.026
-0.040
-0.058
-0.078
-0.082
-0.048
0.199
1.833
13.409
126.459
1245.015
2894.055
804.995
85.710
29.282
87.684
1.510
1.665
2.070
2.953
3.853
6.950
12.535
13.211
6.746
1.886
0.372
0.012
-0.041
-0.038
-0.031
-0.023
-0.014
-0.007
-0.003
-0.001
0.
-0.001
-0.003
-0.007
-0.012
-0.020
-0.032
-0.045
-0.060
-0.070
-0.068
0.122
2.215
15.034
63.718
404.609
872.391
303.970
68.530
88.224
846.990
0.592
0.864
1.575
2.461
2.623
3.012
4.075
4.092
2.140
0.700
0.145
-0.013
-0.042
-0.039
-0.031
-0.022
-0.015
-0.008
-0.002
0.001
0.002
0.002
0.000
-0.003
-0.007
-0.015
-0.024
-0.035
-0.048
-0.056
-0.058
0.039
1.074
5.452
15.135
47.699
83.758
52.670
60.389
176.374
3868.524
0.128
0.301
0.776
1.214
1.212
1.031
1.042
0.923
0.600
0.308
0.172
0.092
0.024
-0.014
-0.027
-0.026
-0.020
-0.013
-0.006
0.000
0.003
0.004
0.003
0.000
-0.004
-0.010
-0.018
-0.027
-0.037
-0.045
-0.052
-0.038
0.132
0.735
1.939
4.929
8.133
13.050
34.928
130.884
3055.272
-0.061
-0.036
0.143
0.343
0.424
0.551
0.876
1.061
1.191
1.518
1.815
1.327
0.618
0.171
0.013
-0.030
-0.035
-0.025
-0.015
-0.006
0.
0.004
0.004
0.002
-0.001
-0.006
-0.012
-0.020
-0.028
-0.037
-0.044
-0.052
-0.041
0.015
0.163
0.507
1.356
3.900
11.768
42.299
455.475
-0.152
-0.176
-0.057
0.152
0.861
3.087
7.900
10.672
10.876
16.207
22.862
16.453
5.379
1.244
0.206
-0.021
-0.072
-0.057
-0.037
-0.019
-0.006
0.001
0.004
0.003
0.001
-0.003
-0.009
-0.015
-0.021
-0.028
-0.036
-0.043
-0.049
-0.053
-0.040
0.023
0.232
0.873
2.587
8.156
41.995
-0.148
-0.105
0.146
1.106
5.497
31.163
119.530
175.418
119.654
223.991
402.454
225.326
50.240
6.696
0.841
0.018
-0.168
-0.137
-0.087
-0.049
-0.021
-0.005
0.002
0.003
0.002
-0.001
-0.006
-0.010
-0.015
-0.021
-0.028
-0.035
-0.041
-0.046
-0.054
-0.049
-0.013
0.114
0.421
1.239
3.951
-0.052
0.482
2.669
8.336
32.357
304.259
2687.471
5461.946
1781.143
3153.255
10158.055
3804.129
329.290
26.350
2.395
0.137
-0.342
-0.305
-0.196
-0.104
-0.046
-0.016
-0.002
0.003
0.003
0.001
-0.003
-0.007
-0.010
-0.015
-0.020
-0.026
-0.032
-0.038
-0.045
-0.053
-0.054
-0.041
-0.001
0.117
0.417
0.506
4.471
28.515
113.086
240.540
1617.673
45239.090
100036.234
17763.674
17699.801
100031.547
25701.795
1000.167
51.561
4.064
0.417
-0.308
-0.398
-0.347
-0.199
-0.088
-0.032
-0.008
0.001
0.004
0.003
0.000
-0.003
-0.006
-0.009
-0.012
-0.017
-0.022
-0.029
-0.037
-0.047
-0.055
-0.059
-0.059
-0.032
0.049
2.394
26.075
362.991
3387.269
7955.376
4052.167
60775.016
100040.461
22845.498
8610.379
39201.828
11553.059
676.829
49.604
6.363
1.010
-0.143
-0.325
-0.353
-0.303
-0.142
-0.053
-0.015
-0.001
0.004
0.003
0.002
0.000
-0.002
-0.004
-0.007
-0.010
-0.014
-0.020
-0.028
-0.038
-0.048
-0.055
-0.058
-0.045
0.002
6.149
100.197
3013.923
100005.789
100034.711
61043.863
6060.713
11589.186
2779.035
869.317
1755.735
919.649
274.375
83.392
17.836
2.643
0.212
-0.212
-0.283
-0.318
-0.186
-0.072
-0.022
-0.002
0.003
0.003
0.002
0.002
0.000
-0.003
-0.005
-0.007
-0.010
-0.014
-0.021
-0.031
-0.042
-0.049
-0.054
-0.052
-0.027
9.924
150.314
6177.787
100040.047
100026.547
100054.484
2364.855
390.825
172.806
83.438
180.269
588.861
823.636
301.474
46.632
5.474
0.719
-0.068
-0.207
-0.265
-0.202
-0.082
-0.026
-0.006
-0.002
0.002
0.002
-0.001
-0.004
-0.006
-0.007
-0.008
-0.010
-0.013
-0.018
-0.026
-0.036
-0.043
-0.047
-0.050
-0.037
21.463
156.049
2091.387
46192.672
100294.047
19597.430
674.622
51.469
16.198
24.614
149.441
739.606
1236.753
441.381
59.453
6.759
0.775
0.016
-0.162
-0.233
-0.192
-0.081
-0.034
-0.022
-0.011
-0.004
-0.007
-0.012
-0.017
-0.020
-0.020
-0.018
-0.017
-0.017
-0.020
-0.025
-0.032
-0.038
-0.041
-0.042
-0.030
163.031
527.799
9493.031
30729.969
5156.688
803.214
92.001
10.588
27.025
319.946
1060.874
740.381
441.102
170.449
28.343
4.038
0.448
-0.111
-0.218
-0.269
-0.183
-0.092
-0.073
-0.050
-0.029
-0.017
-0.032
-0.048
-0.062
-0.066
-0.061
-0.049
-0.038
-0.030
-0.026
-0.027
-0.031
-0.035
-0.038
-0.037
-0.022
6190.991
2609.542
19185.457
65230.254
6267.499
224.837
17.877
5.167
126.366
2362.291
11399.344
4504.778
360.927
29.656
7.170
1.415
0.008
-0.242
-0.291
-0.290
-0.184
-0.178
-0.143
-0.094
-0.055
-0.052
-0.098
-0.153
-0.200
-0.210
-0.186
-0.135
-0.088
-0.054
-0.037
-0.032
-0.033
-0.035
-0.036
-0.035
-0.025
100023.047
81992.234
3352.577
4241.526
979.474
69.073
5.218
3.844
140.458
2676.200
13077.462
5092.638
354.352
5.752
1.321
0.295
-0.212
-0.336
-0.344
-0.248
-0.294
-0.283
-0.230
-0.152
-0.088
-0.130
-0.247
-0.364
-0.438
-0.480
-0.470
-0.334
-0.170
-0.078
-0.044
-0.036
-0.036
-0.037
-0.037
-0.036
-0.032
100012.016
100025.016
3481.209
228.117
65.604
10.826
0.836
0.146
35.267
438.709
1438.979
700.976
73.950
2.250
-0.120
-0.131
-0.318
-0.346
-0.239
-0.333
-0.389
-0.374
-0.306
-0.204
-0.114
-0.223
-0.288
-0.350
-0.416
-0.469
-0.421
-0.299
-0.165
-0.066
-0.038
-0.035
-0.039
-0.041
-0.040
-0.039
-0.039
100065.898
60640.633
1250.193
55.036
7.142
1.008
-0.367
-0.617
2.010
23.053
52.514
32.325
6.633
0.435
-0.323
-0.418
-0.200
-0.175
-0.266
-0.377
-0.433
-0.415
-0.331
-0.221
-0.126
-0.161
-0.198
-0.196
-0.020
-0.081
-0.116
-0.031
-0.008
-0.017
-0.029
-0.037
-0.042
-0.046
-0.048
-0.048
-0.051
5179.391
1738.293
201.931
20.403
2.044
-0.222
-0.597
-0.636
-0.610
3.218
24.471
111.597
197.758
18.679
0.318
-0.313
-0.143
-0.154
-0.251
-0.354
-0.406
-0.387
-0.306
-0.203
-0.113
-0.027
0.469
4.783
10.317
4.383
0.341
0.214
0.207
0.108
0.020
-0.025
-0.044
-0.051
-0.057
-0.064
-0.079
7970.108
2195.373
270.251
92.392
19.923
0.839
-0.639
-0.665
-0.117
9.752
143.801
6385.809
71049.305
311.063
2.619
-0.074
-0.071
-0.123
-0.202
-0.276
-0.320
-0.303
-0.235
-0.176
-0.132
0.262
11.126
331.763
675.418
269.546
22.868
1.835
1.758
0.949
0.309
0.045
-0.036
-0.056
-0.067
-0.090
-0.136
8953.010
3021.034
6009.678
6642.745
790.160
36.382
-0.296
-0.650
-0.289
9.406
104.134
2488.087
14308.508
196.341
2.283
0.030
-0.031
-0.086
-0.137
-0.186
-0.207
-0.194
-0.154
-0.246
-0.194
0.957
85.977
44225.469
101274.617
1269.578
166.548
13.719
12.076
5.777
1.522
0.301
0.003
-0.057
-0.083
-0.134
-0.257
1573.399
13614.343
100076.813
100008.383
17309.680
277.125
3.436
-0.611
-0.599
1.882
8.776
32.089
54.536
8.152
0.468
0.026
-0.019
-0.053
-0.084
-0.110
-0.122
-0.115
-0.131
-0.300
-0.205
0.705
43.618
6466.674
15302.615
904.992
144.935
77.062
70.337
26.169
5.370
0.875
0.078
-0.055
-0.107
-0.215
-0.471
-0.079
-0.391
-0.219
-0.185
-0.453
-0.223
1.200
16.338
407.916
34655.137
100017.477
100027.523
2925.993
140.210
110.143
627.848
2354.759
11144.090
70503.938
22417.891
999.777
54.746
3.754
0.311
0.051
0.501
3.071
15.200
46.216
59.360
30.705
7.714
1.408
0.166
-0.029
-0.053
-0.052
-0.051
-0.043
0.027
1.093
5.148
1.369
-0.162
-0.526
-0.441
0.329
4.784
40.307
691.051
90650.797
100053.086
100046.633
4871.803
193.750
70.322
177.489
1782.420
100170.547
100039.680
100058.000
4502.557
259.563
11.876
0.546
0.006
0.412
3.400
17.644
54.540
70.324
36.084
8.941
1.514
0.187
-0.020
-0.047
-0.049
-0.049
-0.045
0.027
1.207
64.108
14.536
1.842
-0.231
-0.215
1.905
19.951
195.695
1286.033
7152.453
65718.820
22104.924
929.724
89.202
33.297
58.802
1023.247
45236.816
100147.461
103452.117
25717.809
10018.983
628.258
8.044
-0.063
0.129
1.923
9.551
26.134
33.266
17.671
4.994
1.005
0.126
-0.024
-0.044
-0.048
-0.049
-0.047
-0.021
0.322
729.832
90.838
8.610
0.735
0.326
4.237
50.906
812.195
11558.238
22562.570
4302.941
556.327
85.208
21.966
10.012
17.824
173.306
1917.587
8880.773
103382.273
100329.008
100026.180
7575.958
100.816
0.429
-0.193
0.436
2.706
6.630
7.709
4.649
1.630
0.385
0.049
-0.012
-0.023
-0.037
-0.048
-0.050
-0.048
-0.015
4280.719
271.486
18.971
1.560
0.552
4.566
59.813
999.512
15045.790
34231.383
4997.573
291.519
22.932
4.892
2.195
3.730
19.471
88.089
1609.574
100118.758
100030.719
100005.008
13076.588
140.821
0.712
-0.406
-0.241
0.419
1.110
1.315
0.878
0.371
0.137
0.128
0.178
0.160
0.078
-0.006
-0.046
-0.059
-0.061
3802.755
271.544
19.039
1.602
0.396
2.578
26.456
412.599
5363.631
26416.146
12286.102
714.915
13.426
1.273
0.170
0.323
1.951
6.262
319.834
11393.391
100002.852
48254.176
1626.699
38.434
-0.153
-0.516
-0.446
-0.088
0.096
0.155
0.126
0.143
0.402
1.081
1.739
1.618
0.860
0.259
0.011
-0.063
-0.075
595.211
83.502
8.261
0.869
0.109
0.811
9.253
1037.204
100129.766
100170.305
100076.594
7589.832
103.069
0.709
-0.339
-0.322
0.059
0.435
7.590
277.877
1001.385
554.128
71.124
2.879
-0.588
-0.572
-0.420
-0.155
-0.054
-0.004
0.097
0.516
2.221
7.220
14.049
12.996
5.738
1.584
0.225
-0.056
-0.102
54.535
12.969
2.215
0.082
-0.276
-0.111
11.739
1278.111
100009.438
100010.930
100006.391
9929.867
126.151
0.613
-0.417
-0.409
-0.162
-0.030
-0.001
2.282
9.305
7.716
1.172
-0.600
-0.610
-0.594
-0.288
-0.119
-0.028
0.131
0.584
2.127
9.702
42.983
99.637
91.137
30.639
6.101
0.802
-0.061
-0.183
4.632
1.732
0.396
-0.057
-0.267
-0.306
3.551
277.416
8666.473
100000.438
35735.688
1273.914
29.722
-0.312
-0.444
-0.399
-0.162
-0.146
-0.231
-0.331
-0.425
-0.515
-0.572
-0.603
-0.615
-0.380
-0.175
-0.055
0.174
1.109
3.849
10.067
28.439
146.124
442.291
362.652
99.341
13.771
1.377
-0.234
-0.438
0.478
0.446
0.753
1.223
1.076
0.415
-0.058
15.857
220.460
700.177
438.520
59.392
1.448
-0.499
-0.461
-0.326
-0.123
-0.146
-0.267
-0.352
-0.434
-0.504
-0.557
-0.532
-0.337
-0.185
-0.093
0.078
0.995
6.716
33.706
94.392
124.011
195.082
546.754
442.338
108.485
14.688
1.352
-0.338
-0.584
0.449
2.002
7.203
16.245
17.332
7.861
2.041
0.109
3.148
9.853
6.351
0.610
-0.528
-0.499
-0.464
-0.236
-0.088
-0.068
-0.132
-0.222
-0.295
-0.319
-0.289
-0.216
-0.145
-0.096
-0.035
0.311
3.269
30.823
272.323
1379.084
1549.424
431.218
215.517
147.462
46.802
7.998
0.698
-0.341
-0.570
2.855
12.492
65.273
225.092
247.120
91.364
15.848
3.003
12.916
88.895
175.738
59.626
5.030
-0.504
-0.308
-0.253
-0.100
-0.032
-0.049
-0.079
-0.101
-0.110
-0.105
-0.088
-0.072
-0.057
0.003
0.536
6.265
77.138
1237.973
11551.420
13182.182
1779.039
161.483
40.457
12.719
3.855
7.882
17.633
9.869
16.026
57.338
491.575
3383.548
4282.354
735.557
83.975
27.828
286.318
3925.796
11386.689
2359.528
140.471
1.273
-0.189
-0.164
-0.089
-0.031
-0.024
-0.034
-0.041
-0.046
-0.047
-0.047
-0.045
-0.042
0.008
0.549
5.958
78.275
1124.909
10275.901
13796.039
2712.836
443.499
64.788
19.786
25.365
443.243
1275.258
623.007
97.745
174.665
1560.249
17110.688
22411.703
2444.931
328.649
285.650
2174.573
100017.406
100002.398
48255.828
894.573
7.936
0.207
-0.051
-0.040
-0.020
-0.018
-0.021
-0.023
-0.025
-0.029
-0.033
-0.041
-0.062
-0.080
0.160
3.144
31.873
293.061
1965.025
10311.205
19892.840
3443.943
327.957
314.524
645.274
15084.793
100007.672
30824.701
492.345
427.112
989.965
7895.039
8969.658
1738.253
2783.517
3841.967
3486.410
100083.609
100009.438
76710.477
1428.524
76.605
2.283
0.022
-0.049
-0.024
-0.016
-0.015
-0.017
-0.018
-0.022
-0.032
-0.051
-0.092
-0.171
-0.178
0.973
10.100
98.420
1459.231
25790.385
60653.645
7169.073
3341.347
17130.350
9506.894
100659.023
100046.125
100003.695
733.138
615.043
272.670
616.777
796.862
1315.441
13165.779
22408.992
3451.311
8853.311
26644.217
4831.520
7839.667
427.683
5.729
0.126
-0.023
-0.018
-0.014
-0.012
-0.013
-0.015
-0.019
-0.029
-0.048
-0.084
-0.165
-0.268
0.059
3.832
39.054
493.086
4289.941
8977.714
2823.254
81958.172
100015.422
100790.805
47643.559
100155.547
89731.984
276.903
232.534
77.931
53.787
95.641
682.953
6164.725
10157.170
1724.415
307.800
360.745
189.034
366.653
62.184
2.333
0.061
-0.017
-0.013
-0.011
-0.010
-0.010
-0.012
-0.015
-0.023
-0.041
-0.071
-0.137
-0.243
-0.240
0.917
9.606
65.089
274.945
446.925
1695.106
100047.672
100033.672
100097.852
11424.097
5275.917
1849.069
58.479
50.982
21.084
11.288
27.226
147.460
666.453
806.870
277.808
40.080
5.682
2.803
5.172
2.091
0.248
-0.006
-0.016
-0.011
-0.008
-0.006
-0.006
-0.008
-0.011
-0.017
-0.031
-0.056
-0.098
-0.175
-0.252
-0.083
1.358
7.037
21.194
52.143
515.159
11987.643
100974.109
39488.934
1762.885
133.587
30.215
47.863
36.132
15.761
9.997
23.379
115.734
402.257
408.745
141.075
24.894
3.518
0.502
0.151
0.046
-0.011
-0.021
-0.014
-0.008
-0.004
-0.002
-0.002
-0.004
-0.007
-0.012
-0.023
-0.041
-0.069
-0.116
-0.173
-0.192
-0.022
0.749
4.183
31.651
552.337
14591.396
66286.703
7766.702
377.333
41.536
18.258
40.559
31.774
19.918
22.297
35.230
149.969
542.958
599.273
172.706
25.009
3.041
0.358
0.002
-0.031
-0.027
-0.021
-0.013
-0.006
-0.001
0.001
0.001
0.000
-0.003
-0.008
-0.016
-0.029
-0.048
-0.075
-0.109
-0.133
-0.109
0.534
12.534
162.939
1326.815
90584.477
100039.859
34691.734
650.080
159.047
148.857
16.511
17.541
23.985
41.813
44.748
76.859
227.890
225.709
76.916
14.128
1.883
0.220
-0.015
-0.033
-0.029
-0.022
-0.013
-0.005
0.000
0.003
0.004
0.003
0.000
-0.004
-0.010
-0.019
-0.033
-0.052
-0.071
-0.086
-0.063
1.028
42.806
1678.776
1428.035
10749.521
40460.691
5525.244
757.485
1160.482
1218.712
4.673
7.846
19.065
37.064
34.260
26.352
38.758
39.632
17.740
4.336
0.769
0.086
-0.025
-0.036
-0.030
-0.023
-0.015
-0.008
-0.001
0.003
0.005
0.005
0.003
-0.001
-0.006
-0.013
-0.023
-0.037
-0.052
-0.061
-0.048
0.528
15.351
201.407
197.160
335.009
636.103
394.403
1270.182
2778.774
4381.808
1.228
2.916
8.487
14.176
12.785
7.818
6.002
5.309
2.775
1.061
0.415
0.193
0.065
0.001
-0.026
-0.031
-0.024
-0.016
-0.008
-0.001
0.003
0.005
0.004
0.002
-0.002
-0.009
-0.016
-0.027
-0.039
-0.048
-0.051
0.049
1.080
5.377
8.752
17.046
31.682
103.361
546.025
1194.296
3172.140
0.193
0.631
1.919
3.074
3.082
1.858
1.326
1.269
1.526
2.405
3.104
2.304
1.006
0.270
0.030
-0.043
-0.049
-0.036
-0.023
-0.011
-0.002
0.003
0.004
0.003
0.
-0.005
-0.012
-0.020
-0.030
-0.038
-0.045
-0.041
0.019
0.218
0.593
1.490
5.052
23.455
86.244
168.508
476.821
-0.187
-0.185
0.076
0.471
0.825
1.516
3.065
5.002
10.522
29.191
50.408
33.315
10.388
2.157
0.305
-0.060
-0.122
-0.095
-0.062
-0.033
-0.013
-0.002
0.003
0.003
0.001
-0.002
-0.008
-0.015
-0.022
-0.030
-0.036
-0.040
-0.042
-0.035
0.009
0.187
0.959
3.895
10.364
19.497
45.213
-0.209
-0.193
0.147
0.826
2.543
8.889
25.412
40.418
108.833
664.290
1713.184
809.734
118.770
13.056
1.439
-0.074
-0.319
-0.248
-0.160
-0.085
-0.038
-0.013
-0.001
0.003
0.002
-0.001
-0.005
-0.010
-0.015
-0.021
-0.028
-0.032
-0.035
-0.040
-0.042
-0.014
0.117
0.507
1.217
2.267
4.553
-0.030
0.546
2.668
7.031
14.959
51.765
209.614
338.435
951.655
25724.215
100004.008
39163.973
1376.317
59.741
3.957
0.144
-0.451
-0.489
-0.365
-0.197
-0.088
-0.032
-0.008
0.001
0.002
0.001
-0.001
-0.005
-0.009
-0.013
-0.018
-0.023
-0.029
-0.033
-0.039
-0.042
-0.029
0.012
0.094
0.216
0.425
0.566
5.482
41.903
123.681
186.514
225.900
921.927
1791.594
3606.920
100077.289
100009.914
100005.922
5450.102
122.517
7.681
0.714
-0.351
-0.450
-0.462
-0.373
-0.174
-0.064
-0.019
-0.002
0.003
0.003
0.001
-0.001
-0.004
-0.007
-0.010
-0.014
-0.019
-0.025
-0.031
-0.038
-0.046
-0.049
-0.046
-0.037
-0.016
2.726
69.689
639.881
4115.369
9002.983
2310.055
1300.010
2212.681
2372.967
100087.477
100029.016
100065.500
3102.413
137.349
16.617
2.482
0.436
-0.364
-0.417
-0.431
-0.283
-0.105
-0.031
-0.006
0.002
0.005
0.004
0.002
0.
-0.002
-0.004
-0.007
-0.011
-0.016
-0.022
-0.030
-0.039
-0.046
-0.051
-0.056
-0.058
6.410
212.209
4005.550
100624.609
100134.570
70414.094
1535.504
552.464
457.092
3066.683
11728.112
5516.353
2501.676
685.171
89.319
19.592
8.183
0.641
-0.351
-0.385
-0.359
-0.142
-0.043
-0.009
0.002
0.005
0.005
0.003
0.002
0.
-0.001
-0.004
-0.006
-0.010
-0.015
-0.022
-0.031
-0.040
-0.046
-0.049
-0.054
8.474
170.943
7209.885
100255.141
100039.680
100013.227
2175.785
118.982
60.448
176.058
1316.166
19690.283
60633.133
7885.575
463.682
197.014
48.952
2.929
-0.218
-0.335
-0.361
-0.167
-0.051
-0.012
0.002
0.005
0.004
0.002
0.
-0.002
-0.003
-0.003
-0.005
-0.007
-0.011
-0.017
-0.024
-0.034
-0.039
-0.043
-0.048
12.552
85.975
1766.797
52376.383
100030.719
22410.188
734.657
39.196
13.984
149.540
1943.000
45351.934
100007.156
14982.806
664.102
247.139
83.458
2.977
-0.154
-0.306
-0.343
-0.165
-0.051
-0.012
0.000
0.002
-0.001
-0.005
-0.008
-0.010
-0.010
-0.009
-0.009
-0.008
-0.010
-0.014
-0.020
-0.027
-0.032
-0.036
-0.039
86.396
97.066
381.925
1361.311
2043.647
678.094
85.638
13.177
162.154
3074.229
17796.422
12070.298
11928.039
2396.631
203.681
55.475
14.510
1.181
-0.282
-0.341
-0.348
-0.148
-0.048
-0.015
-0.007
-0.006
-0.016
-0.026
-0.035
-0.038
-0.035
-0.028
-0.019
-0.014
-0.012
-0.013
-0.017
-0.023
-0.027
-0.031
-0.033
2405.634
863.579
436.768
605.224
231.198
53.362
10.327
17.682
1002.373
76647.273
100059.172
100271.445
3891.467
203.473
30.796
4.425
1.501
-0.169
-0.359
-0.384
-0.298
-0.114
-0.046
-0.031
-0.017
-0.027
-0.053
-0.083
-0.111
-0.120
-0.100
-0.066
-0.035
-0.021
-0.015
-0.015
-0.017
-0.021
-0.024
-0.027
-0.030
100007.148
17126.246
758.058
195.135
66.636
12.689
1.743
18.473
1129.051
100001.156
100005.820
100017.406
3946.001
54.494
4.041
0.787
-0.255
-0.389
-0.414
-0.398
-0.202
-0.090
-0.071
-0.048
-0.030
-0.066
-0.134
-0.216
-0.294
-0.280
-0.186
-0.091
-0.038
-0.021
-0.017
-0.018
-0.020
-0.022
-0.024
-0.025
-0.028
100003.727
81820.422
1389.970
69.699
13.247
2.536
-0.058
5.045
220.604
5088.231
35735.941
11387.990
624.650
15.459
0.277
0.000
-0.419
-0.447
-0.418
-0.242
-0.125
-0.118
-0.095
-0.065
-0.045
-0.120
-0.236
-0.303
-0.286
-0.192
-0.091
-0.033
-0.017
-0.017
-0.018
-0.020
-0.023
-0.025
-0.026
-0.027
-0.029
95342.391
13142.520
598.722
32.881
3.160
0.050
-0.521
-0.363
13.525
140.499
391.036
221.366
30.232
0.943
-0.409
-0.448
-0.402
-0.320
-0.207
-0.120
-0.138
-0.131
-0.106
-0.072
-0.046
-0.118
-0.163
-0.116
-0.022
0.006
-0.007
-0.011
-0.014
-0.019
-0.022
-0.024
-0.026
-0.028
-0.031
-0.033
-0.037
1762.181
623.443
91.865
10.548
0.866
-0.387
-0.607
-0.623
-0.423
1.945
6.711
10.574
11.709
2.097
-0.293
-0.451
-0.197
-0.129
-0.088
-0.113
-0.129
-0.123
-0.099
-0.067
-0.042
-0.024
0.263
1.693
1.898
0.555
0.082
0.043
0.034
0.009
-0.013
-0.025
-0.029
-0.033
-0.038
-0.044
-0.057
214.754
119.784
42.908
24.943
6.639
-0.161
-0.635
-0.652
-0.602
-0.463
3.137
61.626
145.336
14.350
0.158
-0.239
-0.109
-0.052
-0.070
-0.089
-0.099
-0.097
-0.078
-0.085
-0.083
0.180
5.751
82.152
126.468
10.731
0.660
0.345
0.325
0.182
0.054
-0.010
-0.032
-0.039
-0.048
-0.066
-0.102
195.769
251.129
909.978
891.814
176.703
11.091
-0.476
-0.637
-0.592
-0.474
2.416
40.876
94.005
11.239
0.307
-0.095
-0.056
-0.037
-0.049
-0.062
-0.069
-0.065
-0.059
-0.124
-0.070
0.659
31.859
2877.305
6249.090
85.203
2.479
1.691
1.540
0.834
0.295
0.048
-0.027
-0.047
-0.064
-0.103
-0.195
114.570
1662.909
23044.111
26628.260
2083.109
70.763
0.425
-0.599
-0.591
-0.283
0.193
3.333
5.509
1.224
0.046
-0.043
-0.027
-0.025
-0.032
-0.039
-0.041
-0.038
-0.060
-0.095
-0.019
0.486
19.107
826.632
1662.135
50.133
4.152
5.823
5.386
2.659
0.829
0.157
-0.012
-0.054
-0.085
-0.165
-0.362
-0.410
1.580
8.940
9.672
2.507
0.543
2.533
15.446
252.811
9373.431
100056.313
47332.379
1231.972
45.296
15.291
64.980
719.785
22471.756
100046.141
52307.336
1712.496
70.375
4.652
0.418
0.226
2.257
20.967
187.218
1235.425
1913.024
595.297
70.338
7.162
0.747
0.029
-0.046
-0.037
-0.015
0.020
0.328
10.924
0.913
-0.005
-0.435
-0.432
0.054
2.026
11.161
68.534
551.485
19332.988
100131.375
100027.086
1984.359
57.994
13.107
76.986
2415.556
100035.258
100031.859
100009.828
7943.706
188.636
8.760
0.577
0.122
2.151
24.121
247.123
1712.145
2683.981
730.030
83.531
8.298
0.809
0.043
-0.040
-0.037
-0.026
-0.009
0.294
13.185
9.037
2.646
0.131
-0.243
0.835
6.329
56.127
741.973
9045.479
21536.762
19811.574
7311.056
420.853
28.766
8.156
53.568
1537.980
100004.211
100034.461
100888.641
8748.257
2201.586
203.981
4.442
-0.048
1.155
11.841
91.056
440.897
658.885
247.051
39.149
4.646
0.537
0.022
-0.039
-0.041
-0.037
-0.034
0.067
2.324
49.886
12.608
1.876
0.184
1.616
12.395
163.837
6159.992
100017.961
100099.211
70641.898
1193.405
79.629
8.708
3.367
18.535
247.730
3382.999
15289.776
19226.002
100486.922
56238.648
1629.409
31.360
-0.018
0.181
3.160
17.544
54.501
70.308
36.081
8.946
1.534
0.227
0.039
0.007
-0.015
-0.034
-0.044
-0.035
0.119
141.912
28.181
3.896
0.614
1.620
11.909
192.505
7885.177
100046.031
100203.945
100136.984
1248.106
46.009
3.765
1.050
3.693
24.270
119.407
686.162
20109.002
100039.172
100005.781
2360.690
46.519
0.028
-0.338
0.248
2.314
5.723
6.656
4.037
1.463
0.486
0.394
0.546
0.501
0.276
0.070
-0.022
-0.051
-0.051
141.970
28.264
3.977
0.584
0.876
5.954
66.936
1490.392
24764.008
75637.742
14530.722
822.629
22.144
1.671
0.204
0.432
2.412
6.724
123.696
2368.237
15037.806
6626.875
493.225
15.554
-0.460
-0.525
-0.354
0.155
0.533
0.657
0.517
0.470
1.229
3.516
6.200
5.762
2.825
0.803
0.131
-0.036
-0.069
46.138
12.021
2.105
0.290
0.279
1.842
15.223
800.656
56692.531
100730.078
100271.570
5127.486
73.139
0.686
-0.243
-0.243
0.118
0.496
3.887
101.234
311.198
197.397
29.158
0.991
-0.613
-0.595
-0.388
-0.121
-0.007
0.070
0.277
1.471
7.847
36.166
91.150
76.616
28.308
5.337
0.837
0.039
-0.084
8.915
3.001
0.590
-0.093
-0.223
0.092
10.453
1009.373
100022.180
100025.906
100014.859
6630.102
101.279
0.254
-0.312
-0.324
-0.128
-0.101
-0.121
1.039
4.015
3.127
0.019
-0.630
-0.630
-0.587
-0.275
-0.111
0.002
0.276
1.255
6.015
47.531
400.436
1712.366
1375.766
271.558
28.259
2.943
0.188
-0.125
1.278
0.546
0.168
-0.032
-0.220
-0.266
3.771
221.365
5804.441
56206.527
23034.158
1000.996
18.083
-0.333
-0.347
-0.324
-0.137
-0.187
-0.266
-0.360
-0.457
-0.537
-0.591
-0.621
-0.620
-0.352
-0.160
-0.025
0.362
2.229
8.695
28.098
174.633
2692.919
25700.615
17104.674
1533.908
83.347
5.932
0.221
-0.290
0.195
0.537
1.372
2.427
2.352
1.128
0.200
13.473
175.837
553.586
348.117
42.842
0.545
-0.524
-0.377
-0.268
-0.108
-0.155
-0.286
-0.375
-0.453
-0.522
-0.574
-0.503
-0.318
-0.176
-0.078
0.180
1.993
15.246
109.685
411.752
627.820
3932.724
39183.813
25700.619
1912.852
99.069
6.219
0.102
-0.480
0.969
4.100
16.520
42.440
45.845
20.226
4.631
0.637
3.048
8.865
5.505
1.102
-0.458
-0.477
-0.415
-0.269
-0.106
-0.076
-0.131
-0.209
-0.273
-0.293
-0.265
-0.202
-0.136
-0.090
-0.008
0.603
6.664
99.557
1712.899
19566.982
25769.340
3126.095
3945.678
3021.200
487.801
42.253
3.366
-0.063
-0.482
7.412
30.474
249.054
1235.629
1376.043
329.753
41.058
6.686
20.754
176.318
310.437
125.308
9.462
-0.442
-0.340
-0.288
-0.129
-0.046
-0.052
-0.072
-0.092
-0.102
-0.096
-0.083
-0.069
-0.055
0.039
0.997
14.057
298.996
14979.862
100005.547
100022.406
29604.598
697.796
193.474
57.118
9.485
2.247
2.437
1.229
73.460
196.552
3823.462
81819.305
100003.570
6970.433
282.762
65.251
575.269
11391.576
41493.559
6625.784
247.338
2.813
-0.214
-0.201
-0.123
-0.042
-0.023
-0.029
-0.036
-0.041
-0.044
-0.045
-0.045
-0.040
0.046
1.005
14.111
299.402
13140.031
100019.555
100061.445
25781.633
540.483
45.589
15.016
7.763
54.320
141.423
73.849
1390.862
1327.044
19747.236
100024.633
100023.047
45405.805
1656.897
1315.694
5452.127
100045.977
100005.164
100005.430
1854.667
18.107
0.392
-0.089
-0.087
-0.034
-0.015
-0.015
-0.018
-0.022
-0.026
-0.031
-0.045
-0.078
-0.106
0.391
6.607
92.106
1384.681
15043.469
19832.404
2541.274
297.443
82.101
104.244
112.395
910.650
3041.367
1274.776
25709.570
15203.964
9114.552
100083.391
100114.063
19499.750
52701.945
100085.867
14506.377
100329.188
100022.742
100312.734
7481.071
323.428
5.080
0.064
-0.060
-0.026
-0.013
-0.010
-0.011
-0.014
-0.020
-0.035
-0.069
-0.154
-0.341
-0.273
1.473
15.107
103.247
420.539
804.215
785.286
320.582
697.404
2144.308
1411.839
3655.479
15055.134
5090.468
70357.117
39220.961
2800.438
4935.827
6404.539
12537.359
100087.375
100016.656
71239.688
27525.879
100044.055
17290.660
100391.289
4213.379
14.881
0.227
-0.011
-0.012
-0.009
-0.007
-0.007
-0.010
-0.017
-0.033
-0.066
-0.146
-0.330
-0.482
-0.009
2.464
13.579
61.382
204.536
297.545
410.121
5466.256
39168.121
17206.568
2736.807
5862.889
2364.250
7919.150
5480.075
712.281
192.247
321.593
6225.973
100060.711
100056.242
25741.688
892.289
730.412
515.955
3481.617
266.557
4.565
0.119
-0.011
-0.008
-0.006
-0.004
-0.004
-0.007
-0.013
-0.026
-0.054
-0.114
-0.255
-0.495
-0.444
0.155
2.680
12.957
35.951
64.871
392.568
8970.670
81862.445
29550.531
1522.039
462.717
202.752
691.933
505.717
129.578
35.847
80.480
749.168
5181.163
7954.987
1622.857
142.244
13.975
5.995
13.294
4.569
0.430
0.008
-0.012
-0.006
-0.003
-0.001
-0.001
-0.003
-0.008
-0.019
-0.040
-0.082
-0.173
-0.349
-0.544
-0.421
0.149
1.824
5.911
24.975
230.812
2508.226
9189.041
4003.619
464.030
43.734
8.734
1397.788
753.006
146.689
63.396
131.101
1427.621
15111.303
17260.201
1977.430
131.743
11.005
1.173
0.305
0.104
0.004
-0.016
-0.011
-0.004
0.000
0.003
0.002
0.000
-0.004
-0.012
-0.027
-0.056
-0.108
-0.202
-0.339
-0.469
-0.427
0.080
4.095
44.396
1121.892
65296.230
100273.836
29944.635
584.987
81.479
39.332
1240.456
681.330
229.018
320.695
357.263
2746.785
39179.910
45228.461
3807.568
171.900
11.547
1.006
0.067
-0.022
-0.024
-0.019
-0.011
-0.004
0.002
0.004
0.004
0.003
-0.001
-0.007
-0.018
-0.036
-0.066
-0.112
-0.177
-0.248
-0.253
0.827
43.860
1715.647
3843.169
100032.539
100028.125
100112.656
1757.275
1409.644
567.169
253.552
202.026
402.213
1245.845
958.709
980.279
6169.688
6959.309
998.689
83.718
6.710
0.624
0.027
-0.028
-0.027
-0.021
-0.013
-0.004
0.001
0.005
0.005
0.005
0.001
-0.003
-0.011
-0.023
-0.041
-0.068
-0.097
-0.124
-0.087
2.346
268.183
100029.969
100868.891
47433.402
100041.773
19734.434
13540.540
52334.430
10334.889
34.429
63.319
336.326
1113.197
744.328
233.184
346.654
331.001
108.869
17.707
2.310
0.271
-0.003
-0.033
-0.030
-0.025
-0.017
-0.009
-0.002
0.002
0.005
0.005
0.003
-0.001
-0.007
-0.016
-0.028
-0.044
-0.062
-0.076
-0.048
1.098
62.763
3483.312
2069.192
729.269
1618.454
2159.794
70397.977
100037.992
52898.281
6.036
18.661
92.158
225.513
172.604
55.048
26.797
21.760
9.852
2.820
0.725
0.232
0.066
-0.003
-0.031
-0.037
-0.029
-0.020
-0.011
-0.003
0.002
0.004
0.003
0.000
-0.005
-0.012
-0.019
-0.030
-0.043
-0.053
-0.054
0.120
2.725
15.988
19.659
25.963
71.966
748.194
14985.772
60634.020
12023.965
1.115
3.771
12.801
25.884
22.333
9.037
3.693
2.423
1.975
2.419
2.742
2.157
0.940
0.249
0.010
-0.067
-0.066
-0.049
-0.033
-0.017
-0.006
0.
0.002
0.000
-0.003
-0.009
-0.014
-0.021
-0.031
-0.040
-0.047
-0.037
0.066
0.376
0.891
2.585
12.923
109.878
731.709
1546.192
703.964
-0.092
0.277
1.337
2.416
2.209
1.418
1.294
2.490
8.359
26.424
42.577
30.706
9.640
2.013
0.261
-0.150
-0.180
-0.141
-0.091
-0.050
-0.023
-0.007
-0.001
0.000
-0.003
-0.006
-0.010
-0.015
-0.022
-0.031
-0.037
-0.041
-0.040
-0.026
0.047
0.413
2.256
11.322
36.530
62.210
48.472
-0.262
-0.224
0.008
0.340
0.851
2.000
4.649
13.362
79.498
539.229
1376.032
659.001
108.699
12.123
1.276
-0.305
-0.474
-0.388
-0.251
-0.132
-0.060
-0.023
-0.007
-0.002
-0.002
-0.005
-0.007
-0.011
-0.016
-0.022
-0.029
-0.033
-0.035
-0.038
-0.032
0.034
0.325
1.243
2.924
4.253
4.538
-0.101
1.871
10.813
9.760
6.024
8.465
18.752
52.699
671.061
17108.086
100001.188
25698.779
1110.521
50.759
3.742
-0.017
-0.493
-0.538
-0.528
-0.312
-0.140
-0.053
-0.017
-0.004
-0.002
-0.003
-0.005
-0.008
-0.011
-0.015
-0.020
-0.025
-0.029
-0.031
-0.035
-0.031
0.002
0.091
0.230
0.366
0.441
1.422
115.068
635.874
665.742
202.569
46.495
52.188
126.580
2423.655
100008.664
100005.063
100008.547
4291.209
115.343
7.976
0.875
-0.275
-0.509
-0.522
-0.521
-0.281
-0.101
-0.032
-0.008
-0.001
-0.001
-0.002
-0.004
-0.006
-0.009
-0.011
-0.015
-0.019
-0.023
-0.027
-0.033
-0.035
-0.033
-0.028
-0.020
-0.014
34.374
1286.209
17417.422
17968.086
2738.929
495.646
110.414
116.848
1408.152
81829.906
100040.727
100155.742
2641.972
185.365
28.785
20.309
10.937
0.865
-0.490
-0.495
-0.441
-0.170
-0.052
-0.014
-0.002
0.001
0.001
0.000
-0.002
-0.004
-0.006
-0.008
-0.011
-0.014
-0.018
-0.024
-0.031
-0.038
-0.044
-0.049
-0.054
88.161
3489.750
77233.734
97602.813
26870.297
4400.097
319.519
62.010
245.049
2438.888
9473.944
9532.179
15277.506
3068.485
646.132
903.687
312.250
20.319
0.219
-0.458
-0.463
-0.236
-0.073
-0.018
-0.002
0.003
0.004
0.002
0.000
-0.001
-0.002
-0.003
-0.005
-0.007
-0.011
-0.016
-0.023
-0.031
-0.038
-0.044
-0.048
30.339
1051.760
12385.569
32637.139
71623.656
10174.361
445.987
36.082
35.378
234.835
5631.080
100108.758
100027.508
95648.180
6323.993
13118.520
2678.987
141.000
2.269
-0.414
-0.430
-0.275
-0.085
-0.021
-0.002
0.004
0.004
0.003
0.001
0.000
-0.001
-0.001
-0.002
-0.004
-0.006
-0.010
-0.016
-0.023
-0.031
-0.037
-0.043
6.488
95.851
757.725
4246.472
9018.362
2140.379
187.459
16.192
14.563
305.532
10465.800
100182.938
100009.484
100439.742
9486.392
23088.176
3926.977
197.582
2.779
-0.389
-0.411
-0.273
-0.086
-0.021
-0.002
0.004
0.002
0.000
-0.003
-0.004
-0.004
-0.003
-0.002
-0.002
-0.003
-0.006
-0.011
-0.016
-0.023
-0.029
-0.034
21.705
23.341
69.675
261.733
406.788
171.903
33.332
9.499
226.859
5880.669
37649.031
65378.363
100623.133
17216.777
1812.355
2704.469
702.715
47.522
0.837
-0.421
-0.435
-0.247
-0.078
-0.019
-0.001
0.
-0.005
-0.011
-0.016
-0.017
-0.014
-0.008
-0.005
-0.002
-0.002
-0.004
-0.008
-0.012
-0.017
-0.022
-0.027
249.323
124.225
42.208
35.168
30.978
15.876
4.318
21.729
1440.978
100016.344
100141.977
100898.422
7337.409
551.651
106.009
107.795
34.129
3.436
-0.392
-0.455
-0.446
-0.189
-0.057
-0.015
-0.003
-0.010
-0.024
-0.040
-0.049
-0.042
-0.028
-0.014
-0.006
-0.004
-0.004
-0.005
-0.007
-0.011
-0.015
-0.018
-0.022
2396.449
812.014
105.885
19.605
7.001
2.187
0.340
24.014
1840.175
100002.305
100010.992
100033.164
7619.648
105.116
6.689
1.933
0.528
-0.429
-0.481
-0.484
-0.322
-0.120
-0.038
-0.013
-0.010
-0.029
-0.062
-0.090
-0.085
-0.056
-0.024
-0.009
-0.006
-0.006
-0.007
-0.008
-0.009
-0.011
-0.013
-0.016
-0.019
6150.840
1712.872
171.916
15.955
2.425
0.118
-0.426
6.204
310.721
9927.880
89724.531
23035.807
890.927
22.660
0.610
-0.105
-0.467
-0.502
-0.505
-0.384
-0.170
-0.063
-0.026
-0.019
-0.018
-0.053
-0.098
-0.104
-0.054
-0.013
-0.006
-0.008
-0.008
-0.009
-0.009
-0.010
-0.012
-0.012
-0.014
-0.016
-0.019
1913.835
730.746
91.481
9.724
0.812
-0.382
-0.565
-0.230
16.365
197.120
622.802
311.060
44.942
1.566
-0.453
-0.432
-0.514
-0.482
-0.329
-0.172
-0.077
-0.036
-0.030
-0.021
-0.020
-0.060
-0.063
-0.007
0.008
-0.001
-0.007
-0.009
-0.011
-0.012
-0.012
-0.013
-0.014
-0.016
-0.017
-0.019
-0.024
190.280
101.842
21.445
3.203
0.045
-0.502
-0.609
-0.585
-0.312
2.765
7.841
5.683
0.733
-0.401
-0.529
-0.504
-0.257
-0.197
-0.127
-0.067
-0.037
-0.034
-0.029
-0.020
-0.025
-0.025
0.071
0.270
0.298
0.098
0.010
-0.003
-0.005
-0.011
-0.015
-0.016
-0.017
-0.019
-0.022
-0.027
-0.036
23.776
15.708
6.642
2.449
0.127
-0.562
-0.620
-0.630
-0.600
-0.598
-0.422
0.501
0.929
-0.094
-0.489
-0.283
-0.116
-0.070
-0.046
-0.029
-0.030
-0.028
-0.024
-0.025
-0.024
0.043
0.668
3.660
4.585
1.021
0.120
0.046
0.036
0.014
-0.006
-0.017
-0.021
-0.024
-0.031
-0.042
-0.065
9.974
15.850
43.911
43.276
11.699
0.313
-0.612
-0.618
-0.589
-0.598
-0.434
0.296
0.637
-0.028
-0.223
-0.126
-0.059
-0.027
-0.020
-0.021
-0.020
-0.019
-0.017
-0.021
-0.007
0.118
2.115
19.109
28.000
3.716
0.369
0.203
0.177
0.103
0.027
-0.011
-0.024
-0.030
-0.042
-0.067
-0.123
8.596
72.505
349.946
391.486
79.236
4.825
-0.550
-0.581
-0.517
-0.325
-0.318
-0.143
0.004
-0.070
-0.086
-0.054
-0.028
-0.015
-0.013
-0.012
-0.012
-0.012
-0.011
-0.010
-0.006
0.097
1.535
11.683
14.941
2.764
0.521
0.538
0.494
0.284
0.099
0.005
-0.027
-0.038
-0.058
-0.111
-0.229
-0.065
9.652
45.312
50.570
16.222
4.360
7.234
13.618
55.210
431.040
1783.720
980.606
119.783
10.781
3.617
24.505
641.774
6835.431
18903.582
6773.268
497.743
33.280
2.848
0.367
0.675
6.495
93.086
2142.584
60605.723
100001.883
13136.815
487.037
24.171
1.851
0.128
0.037
0.163
0.366
0.582
1.191
61.576
-0.313
-0.449
-0.042
0.583
2.707
12.511
32.173
86.171
308.960
986.020
3003.126
1579.718
163.176
14.011
4.170
38.104
1122.866
25441.449
103451.203
52856.207
1720.680
70.704
4.656
0.330
0.379
6.598
108.922
3011.734
100000.617
100000.352
25698.074
658.917
28.321
1.990
0.156
0.025
0.112
0.239
0.302
0.715
25.072
0.744
-0.040
-0.295
0.718
7.572
39.831
149.888
902.940
10200.450
22585.412
4359.718
586.539
76.760
8.146
3.194
26.857
539.219
11928.197
82254.055
22503.379
1285.970
167.049
10.706
0.610
0.048
3.464
46.024
730.036
8934.876
19560.252
3011.157
204.857
14.028
1.230
0.091
-0.004
0.032
0.087
0.101
0.213
3.704
3.993
1.179
0.049
1.213
11.380
67.379
340.725
7127.550
100059.125
100030.852
81858.883
1142.636
49.369
4.461
1.598
9.796
99.754
901.971
2692.564
1724.367
1460.963
806.355
102.474
3.069
-0.270
0.927
10.085
76.525
328.907
486.884
186.735
30.694
4.052
0.522
0.099
0.047
0.029
0.014
0.003
0.003
0.196
8.178
2.674
0.632
1.214
8.254
44.947
286.215
9026.119
100035.656
100022.164
100011.547
1378.934
43.750
3.031
0.618
2.344
13.032
54.563
112.971
563.420
1860.549
1132.800
126.374
4.648
-0.476
-0.193
1.264
7.044
17.630
22.317
13.014
3.820
1.012
0.716
0.954
0.875
0.468
0.152
0.008
-0.036
-0.041
8.245
2.765
0.624
0.610
3.219
16.174
94.527
1403.564
29812.350
71352.391
8502.415
427.462
20.890
1.664
0.185
0.342
1.492
4.323
7.585
130.838
393.312
248.078
40.665
1.462
-0.588
-0.520
-0.151
0.590
1.376
1.621
1.151
0.889
2.139
6.696
13.011
12.059
5.360
1.510
0.251
-0.005
-0.056
3.992
1.474
0.357
0.179
0.818
3.680
16.872
224.937
2900.077
15844.670
6897.738
535.552
8.134
0.499
-0.126
-0.156
0.084
0.322
0.729
7.157
22.511
17.603
3.016
-0.571
-0.630
-0.611
-0.294
-0.058
0.068
0.164
0.449
2.480
16.504
99.543
298.815
247.054
70.308
11.170
1.496
0.133
-0.059
1.191
0.464
0.067
-0.089
-0.032
0.502
3.204
149.531
3059.892
23061.828
9942.735
626.978
6.600
0.003
-0.205
-0.221
-0.125
-0.202
-0.258
-0.255
0.035
-0.223
-0.611
-0.642
-0.643
-0.493
-0.222
-0.093
0.021
0.346
1.682
11.092
131.351
2140.070
14978.959
11536.689
1109.679
70.276
5.708
0.430
-0.064
0.177
0.099
0.060
-0.032
-0.236
-0.262
0.572
39.282
555.230
2361.222
1274.851
140.638
1.562
-0.318
-0.246
-0.212
-0.136
-0.247
-0.316
-0.399
-0.483
-0.554
-0.604
-0.633
-0.521
-0.281
-0.134
-0.012
0.396
2.436
10.606
44.848
617.567
33986.207
100002.836
100000.516
13136.184
271.485
12.852
0.749
-0.146
0.101
0.526
1.470
2.852
2.561
1.215
0.109
2.632
31.900
88.827
51.701
6.051
-0.584
-0.549
-0.371
-0.180
-0.079
-0.141
-0.260
-0.390
-0.475
-0.535
-0.526
-0.400
-0.252
-0.144
-0.065
0.199
2.141
17.820
131.574
564.320
1325.275
52472.359
100024.195
100003.031
19560.424
328.693
13.682
0.614
-0.358
1.285
4.643
17.972
46.171
49.911
21.897
5.001
0.580
-0.008
1.527
1.510
-0.089
-0.558
-0.512
-0.450
-0.273
-0.103
-0.065
-0.108
-0.169
-0.219
-0.233
-0.210
-0.161
-0.114
-0.078
0.000
0.649
7.713
118.804
2395.999
33988.973
45444.031
8627.544
60772.949
45230.188
2395.740
118.488
7.397
0.263
-0.375
11.939
38.407
275.350
1534.991
1712.519
400.561
48.239
7.107
10.254
70.882
125.422
49.304
4.600
-0.392
-0.389
-0.330
-0.133
-0.047
-0.043
-0.059
-0.075
-0.082
-0.081
-0.072
-0.061
-0.051
0.054
1.144
16.359
399.664
25698.588
100004.164
100031.977
52528.457
1469.553
683.674
157.461
19.295
2.149
0.039
-0.338
196.343
325.832
4870.729
100008.242
100004.227
8949.911
340.977
68.747
222.133
2681.834
6626.584
1626.279
100.387
1.392
-0.297
-0.265
-0.145
-0.048
-0.019
-0.023
-0.029
-0.035
-0.039
-0.041
-0.042
-0.039
0.053
1.148
16.372
362.559
22404.549
100007.328
100010.523
45239.363
628.083
52.875
14.792
4.351
2.011
2.223
1.454
8951.253
6549.696
30254.852
100052.656
100028.461
70573.688
2044.476
1757.985
1881.548
56259.789
100005.734
26628.635
627.384
8.411
0.016
-0.192
-0.138
-0.045
-0.016
-0.011
-0.013
-0.017
-0.022
-0.029
-0.049
-0.090
-0.096
0.502
7.110
110.119
1940.269
25804.467
34019.176
3033.684
169.973
24.556
18.554
13.435
13.013
43.954
22.189
100014.164
100272.609
20472.592
100212.813
100129.273
29081.123
95820.500
100037.766
13165.047
77038.273
100020.781
35778.535
929.422
44.145
1.834
-0.008
-0.069
-0.026
-0.011
-0.005
-0.006
-0.009
-0.019
-0.040
-0.095
-0.249
-0.512
-0.301
1.682
21.881
157.596
573.992
553.523
170.969
47.809
65.648
130.700
100.130
69.704
162.440
85.991
100020.180
100070.664
20375.139
6463.261
8191.999
20800.064
100098.977
100016.508
100315.641
6199.521
13116.381
3236.226
2545.673
196.655
4.077
0.109
-0.009
-0.006
-0.004
-0.001
-0.002
-0.007
-0.016
-0.039
-0.092
-0.239
-0.543
-0.515
-0.118
3.764
23.257
49.672
43.284
29.363
46.445
228.795
596.887
400.668
100.792
92.551
43.938
100273.016
81993.906
3469.109
304.449
393.893
7985.653
100154.391
100157.313
39222.160
881.276
279.199
139.025
197.994
36.319
1.694
0.055
-0.008
-0.004
-0.001
0.002
0.
-0.004
-0.012
-0.030
-0.073
-0.183
-0.441
-0.596
-0.524
-0.130
2.028
4.935
6.458
10.748
49.970
315.905
832.544
551.047
112.891
16.485
7.951
9413.845
4620.763
599.856
81.681
135.180
1478.777
12302.894
17102.975
2821.874
213.432
16.717
3.389
4.241
1.700
0.208
-0.001
-0.008
-0.003
0.001
0.003
0.002
-0.001
-0.008
-0.022
-0.053
-0.123
-0.293
-0.578
-0.617
-0.552
-0.369
0.077
1.367
8.598
71.981
433.741
867.816
410.372
80.687
17.187
7.461
100050.344
39225.137
1650.205
329.755
489.860
11634.636
100164.039
100187.984
19637.008
414.777
21.300
1.696
0.239
0.054
-0.005
-0.015
-0.009
-0.003
0.002
0.004
0.004
0.002
-0.004
-0.014
-0.035
-0.079
-0.167
-0.342
-0.573
-0.623
-0.572
-0.300
1.887
22.319
369.339
8157.104
29768.455
4235.255
270.274
116.360
69.805
100016.328
29646.465
2613.461
7034.278
4726.963
30066.615
100046.953
100012.477
52307.332
660.580
24.555
1.702
0.123
-0.018
-0.023
-0.018
-0.010
-0.002
0.002
0.005
0.005
0.003
-0.002
-0.010
-0.024
-0.049
-0.094
-0.174
-0.292
-0.419
-0.492
0.105
14.505
223.868
922.377
34655.094
100022.367
16637.693
2278.486
4849.761
1557.216
4849.689
2502.498
10393.966
100032.813
60775.043
7219.905
100100.070
100007.352
6957.526
247.285
14.085
1.086
0.070
-0.025
-0.027
-0.021
-0.013
-0.004
0.001
0.004
0.004
0.004
0.000
-0.007
-0.017
-0.032
-0.054
-0.091
-0.137
-0.187
-0.186
0.981
63.204
3492.422
2313.416
6244.479
19074.461
5383.858
100162.383
100020.883
81854.859
192.754
438.093
7907.456
95340.844
39194.395
2438.042
1466.880
1540.203
362.963
39.212
4.335
0.440
0.013
-0.034
-0.032
-0.027
-0.019
-0.010
-0.004
0.001
0.003
0.002
0.
-0.006
-0.013
-0.022
-0.035
-0.052
-0.074
-0.093
-0.088
0.537
19.449
315.568
268.112
254.904
577.569
6326.425
100027.305
100013.172
100057.172
19.354
91.414
901.472
3804.105
2687.979
381.430
76.814
53.207
20.990
5.117
1.004
0.212
0.031
-0.021
-0.041
-0.042
-0.034
-0.025
-0.014
-0.006
-0.002
0.000
-0.001
-0.005
-0.011
-0.016
-0.023
-0.034
-0.047
-0.058
-0.063
0.042
1.293
6.508
9.396
18.312
94.623
2149.430
100004.117
100007.836
81862.953
3.147
13.438
64.494
155.241
118.813
37.314
8.910
4.021
2.307
1.617
1.563
1.095
0.503
0.124
-0.037
-0.089
-0.082
-0.062
-0.042
-0.024
-0.011
-0.005
-0.004
-0.006
-0.009
-0.012
-0.017
-0.023
-0.033
-0.041
-0.048
-0.044
0.019
0.229
0.677
2.683
20.222
225.756
2140.019
5446.950
1728.828
0.190
1.391
4.917
8.456
7.262
3.185
1.017
1.235
3.988
10.471
16.379
12.059
4.332
1.003
0.031
-0.231
-0.228
-0.180
-0.117
-0.065
-0.032
-0.014
-0.008
-0.007
-0.009
-0.010
-0.012
-0.017
-0.024
-0.031
-0.038
-0.042
-0.043
-0.032
0.049
0.533
3.345
19.180
70.528
109.579
68.425
-0.316
-0.185
0.446
0.828
0.417
0.276
0.827
4.442
26.511
129.964
247.130
155.538
33.336
5.418
0.496
-0.465
-0.559
-0.488
-0.321
-0.173
-0.081
-0.033
-0.015
-0.009
-0.009
-0.008
-0.009
-0.013
-0.017
-0.023
-0.030
-0.035
-0.037
-0.039
-0.029
0.060
0.439
1.747
4.369
5.959
4.650
0.057
7.692
49.956
53.807
14.139
2.006
2.963
15.763
156.699
1376.316
4281.213
1913.394
205.571
19.619
1.964
-0.285
-0.544
-0.581
-0.583
-0.410
-0.184
-0.071
-0.027
-0.012
-0.008
-0.008
-0.008
-0.009
-0.013
-0.017
-0.022
-0.028
-0.031
-0.033
-0.034
-0.025
0.023
0.152
0.331
0.432
0.387
11.658
493.831
3926.894
3932.023
565.575
18.071
6.990
28.052
402.023
6151.710
29527.803
8942.062
604.191
41.906
4.965
2.129
0.371
-0.550
-0.577
-0.571
-0.375
-0.136
-0.047
-0.017
-0.008
-0.007
-0.006
-0.007
-0.010
-0.012
-0.015
-0.018
-0.023
-0.025
-0.027
-0.030
-0.030
-0.022
-0.011
-0.007
-0.013
176.658
11389.903
100017.625
100059.359
15118.426
268.532
15.767
24.533
275.027
3388.730
13169.725
4954.363
586.372
114.060
100.975
160.601
62.683
6.499
-0.448
-0.554
-0.538
-0.227
-0.073
-0.023
-0.008
-0.005
-0.004
-0.005
-0.006
-0.008
-0.010
-0.011
-0.013
-0.015
-0.017
-0.020
-0.025
-0.030
-0.035
-0.040
-0.047
349.528
41500.762
100054.508
100247.063
66016.930
680.679
36.296
14.195
64.143
433.537
1339.562
4767.721
9019.715
2233.318
5245.071
13089.081
2677.391
140.878
3.072
-0.526
-0.519
-0.322
-0.100
-0.028
-0.008
-0.002
-0.001
-0.002
-0.004
-0.004
-0.005
-0.005
-0.006
-0.007
-0.009
-0.013
-0.017
-0.022
-0.029
-0.035
-0.042
158.711
7583.174
100076.695
100399.648
10586.755
469.036
47.045
8.789
16.393
139.664
3436.640
100036.109
100037.680
48258.434
100898.828
100036.156
76640.914
1001.314
15.317
-0.436
-0.490
-0.371
-0.116
-0.032
-0.007
0.000
0.002
0.001
-0.001
-0.002
-0.002
-0.002
-0.001
-0.002
-0.003
-0.006
-0.010
-0.016
-0.021
-0.028
-0.035
16.296
317.602
2122.469
2530.616
620.327
122.765
24.047
4.745
9.708
161.905
6254.680
100036.164
100042.750
104466.375
101375.805
100046.195
100002.859
1439.344
18.801
-0.398
-0.474
-0.370
-0.117
-0.030
-0.005
0.002
0.003
0.001
-0.001
-0.001
-0.001
0.000
0.001
0.001
0.000
-0.001
-0.005
-0.008
-0.014
-0.020
-0.026
3.840
8.662
22.202
42.401
43.593
23.913
6.337
2.857
62.785
1066.002
5842.088
31364.695
81991.195
10934.591
20394.432
76662.609
9929.713
311.046
6.585
-0.497
-0.496
-0.337
-0.102
-0.027
-0.004
0.003
0.000
-0.003
-0.004
-0.003
-0.001
0.001
0.002
0.002
0.002
0.001
-0.001
-0.004
-0.009
-0.014
-0.020
19.084
12.749
6.500
5.728
5.776
3.271
0.938
6.059
350.203
13089.946
100118.695
31482.654
2238.748
420.758
403.196
706.911
221.635
20.992
0.035
-0.522
-0.517
-0.251
-0.077
-0.020
-0.003
-0.001
-0.007
-0.010
-0.009
-0.005
-0.001
0.001
0.002
0.002
0.001
0.001
-0.001
-0.003
-0.006
-0.010
-0.015
76.543
42.706
11.895
2.972
0.937
0.135
-0.254
6.689
391.468
15036.616
100009.570
41521.395
1313.372
31.432
6.171
9.402
4.355
-0.114
-0.544
-0.539
-0.426
-0.159
-0.048
-0.013
-0.001
-0.008
-0.015
-0.014
-0.008
-0.002
-0.001
-0.001
-0.001
-0.001
-0.001
-0.001
-0.001
-0.003
-0.005
-0.008
-0.012
118.711
64.599
16.421
2.746
0.259
-0.385
-0.489
1.598
100.563
1626.746
7574.331
3039.363
249.966
7.252
0.529
-0.316
-0.516
-0.551
-0.554
-0.490
-0.229
-0.083
-0.027
-0.007
-0.004
-0.012
-0.013
-0.006
-0.002
-0.003
-0.004
-0.004
-0.004
-0.004
-0.004
-0.004
-0.004
-0.004
-0.005
-0.007
-0.011
70.300
38.980
10.105
1.535
-0.091
-0.487
-0.533
-0.427
5.335
60.432
176.231
100.738
15.976
0.181
-0.478
-0.496
-0.550
-0.557
-0.425
-0.228
-0.099
-0.038
-0.013
-0.005
-0.004
-0.007
-0.002
-0.003
-0.003
-0.004
-0.005
-0.005
-0.006
-0.006
-0.006
-0.006
-0.007
-0.007
-0.007
-0.009
-0.013
16.357
10.265
3.215
0.411
-0.364
-0.547
-0.539
-0.529
-0.512
0.660
2.425
1.528
-0.334
-0.574
-0.567
-0.475
-0.321
-0.247
-0.158
-0.084
-0.038
-0.015
-0.006
-0.005
-0.003
-0.003
0.002
0.017
0.020
0.004
-0.005
-0.007
-0.008
-0.008
-0.008
-0.008
-0.009
-0.010
-0.011
-0.014
-0.020
3.030
2.032
0.562
-0.219
-0.493
-0.569
-0.600
-0.548
-0.572
-0.594
-0.604
-0.587
-0.575
-0.583
-0.519
-0.260
-0.105
-0.082
-0.054
-0.029
-0.013
-0.006
-0.005
-0.004
-0.004
0.000
0.039
0.150
0.165
0.058
0.003
-0.004
-0.006
-0.009
-0.010
-0.011
-0.012
-0.014
-0.017
-0.023
-0.036
0.565
0.426
0.764
0.497
-0.373
-0.571
-0.588
-0.577
-0.530
-0.598
-0.604
-0.591
-0.558
-0.423
-0.239
-0.116
-0.054
-0.029
-0.019
-0.009
-0.004
-0.003
-0.004
-0.004
-0.004
0.006
0.100
0.404
0.447
0.152
0.024
0.011
0.009
-0.001
-0.009
-0.013
-0.014
-0.018
-0.025
-0.038
-0.067
-0.071
1.285
6.133
6.057
1.193
-0.524
-0.557
-0.562
-0.329
-0.285
-0.323
-0.300
-0.231
-0.160
-0.095
-0.051
-0.026
-0.012
-0.006
-0.002
-0.001
-0.001
-0.002
-0.003
-0.004
0.004
0.081
0.299
0.332
0.121
0.040
0.041
0.035
0.017
-0.003
-0.014
-0.018
-0.023
-0.035
-0.062
-0.122
0.074
11.016
54.975
71.834
14.813
21.149
38.663
40.920
30.152
33.294
49.797
34.761
9.323
1.458
2.154
162.736
8702.495
100205.125
100487.023
15333.350
312.067
8.473
1.117
0.353
1.464
12.156
181.930
7905.159
100026.250
100012.078
100003.031
1235.581
42.576
2.654
0.321
0.625
2.050
4.369
5.891
7.382
154.035
-0.518
-0.465
0.341
2.493
14.922
86.608
256.983
278.520
169.518
147.238
108.203
51.212
13.563
2.075
1.964
149.224
7650.274
100595.344
101712.133
13974.379
362.958
15.277
1.638
0.175
0.655
10.839
226.560
13139.259
100003.047
100001.742
100000.570
1712.183
50.174
2.839
0.318
0.478
1.426
2.930
3.412
2.833
7.487
-0.402
-0.464
-0.036
4.499
50.184
540.724
3034.669
2910.651
1866.449
2453.228
686.409
94.890
13.320
1.813
1.020
15.716
760.081
7973.119
9775.838
1724.243
129.785
12.157
1.418
-0.160
0.147
5.541
83.639
2139.480
52302.289
100000.180
13136.247
440.918
24.156
1.744
0.182
0.203
0.620
1.170
1.217
0.920
1.497
0.076
-0.233
0.191
6.682
83.555
1239.319
8994.424
8988.975
18103.375
39236.203
5454.519
276.043
19.222
1.768
0.584
3.098
27.700
231.899
344.248
135.613
35.019
7.885
2.321
-0.353
-0.257
1.446
16.178
141.974
809.512
1234.986
399.572
54.536
6.215
0.717
0.132
0.116
0.199
0.300
0.313
0.202
0.171
0.531
0.152
0.389
4.839
54.842
542.826
3076.021
3919.449
22890.270
60649.328
6961.678
329.962
19.390
1.572
0.242
0.824
3.759
12.103
20.692
16.203
14.281
17.619
2.940
-0.472
-0.492
-0.123
2.218
11.096
30.659
39.135
20.646
5.825
1.321
0.753
0.958
0.887
0.503
0.209
0.070
0.007
-0.022
0.596
0.225
0.232
1.965
14.292
86.366
300.432
576.858
2763.114
4851.590
1117.169
109.113
9.674
0.925
0.070
0.133
0.571
1.420
2.155
2.642
8.556
5.957
0.613
-0.613
-0.598
-0.499
0.040
0.917
1.966
2.455
1.586
1.022
2.170
6.699
13.010
12.060
5.365
1.520
0.263
0.007
-0.047
0.331
0.107
0.054
0.480
2.773
10.726
27.887
59.592
206.796
384.004
204.261
22.062
2.608
0.289
-0.067
-0.086
0.016
0.102
-0.011
-0.103
0.223
-0.047
-0.605
-0.641
-0.638
-0.494
-0.195
-0.016
0.111
0.199
0.451
2.444
16.465
99.516
298.803
247.054
70.313
11.178
1.506
0.146
-0.045
0.069
0.001
-0.041
0.017
0.353
1.381
3.403
7.607
64.644
234.534
148.521
11.442
0.471
-0.032
-0.111
-0.119
-0.103
-0.254
-0.345
-0.421
-0.507
-0.579
-0.624
-0.644
-0.613
-0.332
-0.162
-0.080
0.
0.250
1.419
10.547
130.765
2139.769
14978.847
11536.664
1109.686
70.297
5.736
0.462
-0.034
-0.044
-0.029
-0.004
-0.029
-0.201
-0.183
0.005
2.364
22.155
53.173
31.949
2.965
-0.336
-0.259
-0.158
-0.113
-0.114
-0.225
-0.360
-0.433
-0.505
-0.566
-0.610
-0.561
-0.357
-0.182
-0.095
-0.020
0.253
1.553
6.652
35.384
606.416
33981.590
100001.742
100000.344
13136.191
271.539
12.930
0.844
-0.054
0.047
0.311
0.897
1.600
1.499
0.552
-0.105
-0.297
1.043
3.588
1.687
-0.578
-0.603
-0.536
-0.299
-0.139
-0.065
-0.110
-0.193
-0.298
-0.380
-0.404
-0.364
-0.268
-0.167
-0.095
-0.041
0.128
1.325
9.782
56.315
196.531
916.787
52366.555
100012.063
100001.734
19560.381
328.826
13.856
0.794
-0.169
1.004
2.876
9.917
22.356
23.980
10.759
2.604
0.154
-0.400
-0.519
-0.515
-0.617
-0.595
-0.539
-0.472
-0.226
-0.088
-0.050
-0.077
-0.114
-0.147
-0.160
-0.144
-0.118
-0.087
-0.060
-0.003
0.433
4.330
50.263
596.311
3815.803
5049.444
5634.063
60672.758
45225.109
2395.439
118.537
7.461
0.339
-0.298
10.156
21.756
102.958
363.441
441.283
130.349
21.779
3.812
1.586
7.470
12.528
5.443
-0.398
-0.499
-0.434
-0.321
-0.116
-0.042
-0.032
-0.044
-0.055
-0.063
-0.063
-0.059
-0.054
-0.048
0.022
0.708
8.940
142.070
3012.952
60612.848
70381.445
5049.640
1014.570
672.044
156.577
19.117
2.139
0.041
-0.278
175.700
206.604
941.014
7886.825
10148.857
1383.928
119.835
32.301
29.132
143.812
277.524
100.342
9.311
-0.218
-0.376
-0.327
-0.139
-0.044
-0.016
-0.017
-0.022
-0.028
-0.034
-0.037
-0.040
-0.042
0.023
0.706
8.302
136.659
3258.856
52925.840
70663.609
4852.708
233.880
38.557
12.372
2.854
0.565
-0.011
-0.233
7887.193
5573.705
3670.308
60654.117
81830.844
5527.588
553.722
455.612
243.047
912.355
2086.005
623.345
44.802
0.784
-0.288
-0.278
-0.140
-0.044
-0.014
-0.006
-0.010
-0.014
-0.021
-0.030
-0.049
-0.087
-0.062
0.356
4.590
172.036
2621.194
10956.159
6480.446
929.950
71.973
9.042
3.536
1.926
0.889
0.224
-0.081
100008.430
100092.609
9591.947
22612.223
29585.242
3742.230
7112.531
11548.490
2026.565
1259.025
2370.494
703.138
36.880
1.736
0.142
-0.066
-0.054
-0.019
-0.006
-0.001
-0.003
-0.008
-0.021
-0.048
-0.119
-0.338
-0.511
-0.396
5.340
165.841
2722.503
11529.434
3607.549
308.962
20.278
7.607
9.633
7.450
3.151
1.204
0.396
100031.219
100046.953
17337.088
1390.107
1498.969
2728.706
52348.453
100012.094
7891.848
551.208
457.399
162.626
12.015
3.649
0.351
0.010
-0.007
-0.002
0.000
0.002
0.000
-0.006
-0.019
-0.049
-0.128
-0.351
-0.594
-0.565
1.197
45.128
497.567
1449.250
633.643
65.249
8.311
14.611
24.341
19.187
7.310
2.028
0.614
100810.570
70794.594
3118.977
196.965
160.296
1451.954
19708.854
39319.723
4335.542
237.483
22.623
4.250
3.791
1.528
0.190
0.001
-0.007
-0.001
0.002
0.004
0.002
-0.003
-0.014
-0.039
-0.099
-0.271
-0.602
-0.624
-0.548
3.559
31.725
61.896
32.906
6.715
6.256
19.057
33.675
25.997
10.184
4.000
2.993
83192.219
23405.754
1331.670
117.204
115.355
1026.557
6556.597
8491.083
1439.087
133.749
12.117
1.437
0.476
0.173
0.020
-0.010
-0.007
-0.001
0.002
0.004
0.003
-0.001
-0.010
-0.028
-0.071
-0.176
-0.429
-0.642
-0.651
-0.621
0.054
1.050
0.596
1.884
12.305
46.900
75.440
42.911
17.290
16.216
22.423
100054.102
100075.891
7219.081
969.011
879.414
11676.971
100074.695
100078.438
17137.705
407.355
19.044
1.550
0.138
-0.002
-0.015
-0.014
-0.008
-0.001
0.003
0.004
0.004
0.
-0.007
-0.020
-0.047
-0.109
-0.240
-0.493
-0.660
-0.657
-0.637
-0.538
0.101
4.672
43.469
266.657
504.941
212.425
83.302
123.960
161.823
100030.977
100302.313
13109.199
70495.250
34383.410
31440.082
100095.539
100010.805
52305.559
659.977
24.432
1.679
0.110
-0.019
-0.022
-0.017
-0.010
-0.003
0.002
0.003
0.003
0.000
-0.005
-0.016
-0.034
-0.066
-0.127
-0.244
-0.423
-0.591
-0.640
-0.485
1.060
10.880
77.476
558.273
1241.899
535.186
1061.787
2273.317
1210.510
34032.938
12647.984
100731.094
100056.641
100173.953
19803.691
100247.484
100011.617
6957.635
247.247
14.073
1.084
0.070
-0.026
-0.028
-0.022
-0.014
-0.006
-0.001
0.001
0.001
0.000
-0.005
-0.014
-0.026
-0.042
-0.070
-0.116
-0.184
-0.258
-0.315
-0.132
2.501
18.940
50.879
220.323
498.010
1271.798
29566.930
100122.117
22768.098
490.064
1270.781
81874.547
100011.547
100031.688
11808.341
1600.640
1544.367
363.210
39.221
4.030
0.434
0.009
-0.037
-0.034
-0.028
-0.021
-0.013
-0.006
-0.003
-0.002
-0.003
-0.007
-0.014
-0.020
-0.029
-0.042
-0.059
-0.086
-0.115
-0.135
-0.025
1.303
7.067
14.034
38.507
134.874
2710.594
100014.281
100041.180
100095.938
36.680
218.306
3807.743
29526.242
17108.299
1127.307
110.689
55.147
21.108
5.057
0.916
0.134
-0.011
-0.041
-0.050
-0.046
-0.038
-0.029
-0.019
-0.011
-0.007
-0.007
-0.009
-0.013
-0.017
-0.022
-0.024
-0.024
-0.036
-0.058
-0.075
-0.057
0.153
0.793
2.044
7.002
54.828
1113.093
33979.125
100008.367
25716.408
5.542
24.990
155.536
399.357
298.891
77.835
13.853
4.433
2.038
0.927
0.573
0.365
0.158
0.006
-0.080
-0.097
-0.087
-0.070
-0.048
-0.029
-0.017
-0.013
-0.012
-0.014
-0.015
-0.017
-0.012
0.004
-0.001
-0.029
-0.049
-0.055
-0.041
0.034
0.298
1.755
14.498
142.450
1110.383
2396.574
902.421
0.475
2.464
8.451
15.817
13.514
5.347
1.336
0.576
1.111
2.673
3.750
2.824
1.232
0.284
-0.152
-0.263
-0.245
-0.190
-0.129
-0.075
-0.041
-0.024
-0.017
-0.015
-0.014
-0.015
-0.011
0.002
0.001
-0.018
-0.037
-0.044
-0.047
-0.043
0.019
0.403
2.679
14.085
50.287
76.990
43.402
-0.363
-0.181
0.558
1.014
0.503
0.043
-0.120
0.796
5.242
17.643
28.330
19.119
6.702
1.387
-0.182
-0.539
-0.588
-0.519
-0.348
-0.190
-0.091
-0.044
-0.025
-0.018
-0.014
-0.013
-0.013
-0.009
-0.010
-0.018
-0.030
-0.038
-0.040
-0.041
-0.032
0.041
0.382
1.423
3.282
4.718
3.435
0.009
8.564
41.954
49.704
12.643
0.739
0.115
2.811
19.014
83.597
155.672
99.795
24.556
4.311
0.358
-0.460
-0.586
-0.610
-0.615
-0.445
-0.205
-0.084
-0.038
-0.022
-0.015
-0.013
-0.013
-0.013
-0.014
-0.017
-0.024
-0.030
-0.034
-0.035
-0.036
-0.026
0.019
0.124
0.268
0.362
0.286
13.823
391.247
3037.900
3038.578
440.589
24.811
1.205
5.159
36.270
187.274
401.154
228.195
50.240
9.362
2.352
2.376
0.638
-0.564
-0.616
-0.608
-0.401
-0.155
-0.058
-0.027
-0.016
-0.012
-0.011
-0.012
-0.013
-0.015
-0.018
-0.021
-0.024
-0.027
-0.028
-0.029
-0.027
-0.019
-0.007
-0.004
-0.015
157.513
7573.997
100002.086
100005.320
9934.492
201.805
3.434
4.696
29.027
132.568
284.667
194.682
86.297
36.460
120.444
198.838
80.295
8.952
-0.412
-0.598
-0.581
-0.254
-0.087
-0.031
-0.016
-0.011
-0.010
-0.010
-0.011
-0.012
-0.013
-0.015
-0.016
-0.018
-0.018
-0.019
-0.021
-0.024
-0.028
-0.031
-0.037
311.012
30824.939
100004.938
100013.984
41510.738
402.420
4.765
3.009
12.112
48.264
164.090
529.444
823.301
740.363
7620.057
19958.932
3924.331
176.314
4.487
-0.578
-0.564
-0.359
-0.116
-0.037
-0.015
-0.009
-0.007
-0.007
-0.008
-0.008
-0.009
-0.009
-0.009
-0.009
-0.010
-0.011
-0.013
-0.017
-0.021
-0.026
-0.033
126.028
5804.840
100006.164
100017.617
7597.566
171.435
4.839
1.889
5.397
39.557
449.897
4831.190
10189.954
6605.879
100170.492
100013.047
100001.258
1439.218
21.573
-0.466
-0.537
-0.414
-0.133
-0.039
-0.013
-0.005
-0.004
-0.004
-0.005
-0.006
-0.006
-0.005
-0.003
-0.003
-0.003
-0.004
-0.007
-0.010
-0.014
-0.020
-0.026
14.318
248.554
1630.619
1850.240
324.794
12.086
2.591
1.060
4.021
43.503
660.893
7880.003
19625.395
10008.177
100224.938
100016.383
100001.445
2083.007
26.769
-0.395
-0.525
-0.415
-0.133
-0.037
-0.010
-0.002
0.
0.000
-0.002
-0.001
-0.001
0.000
0.001
0.002
0.002
0.001
-0.001
-0.004
-0.007
-0.012
-0.018
0.436
7.054
26.067
18.401
5.076
2.450
0.735
0.248
3.552
55.564
382.527
1793.113
3018.050
2027.511
35835.070
100008.969
15035.493
439.155
8.442
-0.552
-0.544
-0.376
-0.115
-0.032
-0.007
0.001
0.002
0.001
0.001
0.002
0.002
0.003
0.003
0.004
0.004
0.003
0.002
0.000
-0.003
-0.007
-0.012
1.375
0.957
0.684
0.821
0.720
0.227
-0.098
0.223
14.066
316.640
1037.193
622.885
246.292
124.258
512.204
891.135
311.257
28.847
0.280
-0.572
-0.560
-0.279
-0.086
-0.023
-0.004
0.002
0.002
0.001
0.002
0.003
0.003
0.003
0.004
0.004
0.004
0.004
0.003
0.002
0.
-0.003
-0.008
4.146
2.594
1.022
0.347
-0.024
-0.335
-0.367
0.142
16.510
349.690
1133.346
565.230
65.857
8.391
4.858
12.592
5.262
0.049
-0.590
-0.581
-0.467
-0.175
-0.054
-0.014
-0.002
0.002
0.002
0.002
0.002
0.002
0.002
0.002
0.002
0.003
0.003
0.004
0.003
0.003
0.001
-0.002
-0.005
5.957
3.740
1.330
0.315
-0.134
-0.448
-0.442
-0.307
4.897
73.141
221.425
126.839
16.906
0.970
0.117
-0.447
-0.559
-0.587
-0.588
-0.530
-0.250
-0.090
-0.028
-0.007
0.000
0.002
0.002
0.001
0.000
0.000
-0.001
-0.001
-0.001
0.
0.001
0.001
0.002
0.001
0.000
-0.001
-0.004
4.219
2.660
0.928
0.042
-0.195
-0.398
-0.466
-0.440
-0.038
4.483
12.120
7.969
1.025
-0.467
-0.480
-0.546
-0.573
-0.582
-0.445
-0.239
-0.106
-0.041
-0.013
-0.003
0.001
0.001
0.001
0.000
-0.001
-0.002
-0.003
-0.004
-0.003
-0.002
-0.002
-0.001
-0.001
0.
-0.001
-0.002
-0.005
1.374
0.771
0.047
-0.365
-0.460
-0.379
-0.470
-0.476
-0.500
-0.501
-0.376
-0.485
-0.575
-0.572
-0.566
-0.372
-0.340
-0.262
-0.168
-0.088
-0.040
-0.015
-0.004
0.
0.001
0.000
-0.001
-0.002
-0.003
-0.003
-0.004
-0.004
-0.005
-0.004
-0.004
-0.004
-0.003
-0.003
-0.003
-0.005
-0.009
-0.019
-0.155
-0.380
-0.516
-0.566
-0.572
-0.428
-0.495
-0.532
-0.555
-0.577
-0.591
-0.594
-0.590
-0.410
-0.191
-0.108
-0.084
-0.054
-0.029
-0.013
-0.003
0.000
0.001
0.000
-0.001
-0.002
0.001
0.001
-0.003
-0.005
-0.005
-0.006
-0.006
-0.005
-0.005
-0.006
-0.006
-0.007
-0.010
-0.017
-0.417
-0.471
-0.542
-0.585
-0.594
-0.582
-0.549
-0.322
-0.402
-0.518
-0.567
-0.562
-0.470
-0.318
-0.181
-0.090
-0.040
-0.027
-0.017
-0.008
-0.002
0.001
0.002
0.001
0.000
-0.002
-0.001
0.007
0.007
-0.001
-0.005
-0.006
-0.007
-0.007
-0.007
-0.007
-0.008
-0.009
-0.012
-0.018
-0.032
-0.544
-0.574
-0.603
-0.614
-0.601
-0.578
-0.553
-0.376
-0.164
-0.200
-0.231
-0.220
-0.178
-0.118
-0.071
-0.038
-0.018
-0.008
-0.003
0.000
0.003
0.003
0.002
0.001
-0.001
-0.002
-0.002
0.004
0.004
-0.003
-0.005
-0.006
-0.007
-0.008
-0.008
-0.009
-0.010
-0.013
-0.018
-0.030
-0.056
-0.293
3.360
17.574
14.372
28.936
95.021
345.356
626.372
242.736
39.095
7.543
2.639
0.556
-0.220
3.116
311.817
30828.422
100015.164
100024.164
65593.492
560.711
4.661
0.218
0.595
3.079
18.723
164.591
3553.064
100186.992
100059.375
25709.146
660.535
28.535
2.127
1.003
5.033
24.367
71.604
83.838
66.632
148.890
-0.493
-0.436
0.254
5.062
45.959
414.585
1971.519
2017.215
423.812
68.552
18.192
5.585
1.262
0.016
2.107
278.742
26634.074
100028.336
100050.172
56241.449
504.271
4.280
0.282
0.198
1.199
9.789
147.895
4835.962
100011.273
100005.375
45220.508
898.793
33.320
2.382
0.777
3.520
15.207
39.459
43.871
24.748
12.770
-0.516
-0.448
0.502
12.758
225.560
6153.255
100012.555
100038.750
4930.788
319.522
71.626
15.153
2.549
0.239
0.315
38.422
1633.237
26648.684
35774.750
2704.449
91.238
2.153
0.246
-0.186
0.167
4.516
59.938
999.007
14979.608
33976.355
4824.679
271.633
17.670
1.453
0.404
1.425
5.002
11.243
12.267
6.689
2.739
-0.272
-0.295
0.859
18.720
441.073
22404.633
100012.656
100085.773
17468.580
901.879
220.872
34.882
4.496
0.452
0.084
0.873
40.845
285.634
324.920
62.868
4.497
0.975
-0.208
-0.473
-0.305
1.173
12.023
91.176
440.974
658.922
247.058
36.077
4.651
0.577
0.158
0.376
1.105
2.018
2.170
1.292
0.530
-0.094
-0.074
0.830
12.874
225.167
6152.246
100014.617
100095.883
5270.186
848.254
258.416
37.247
4.751
0.515
0.022
0.093
0.861
2.689
3.318
2.334
1.040
-0.090
-0.514
-0.569
-0.520
-0.041
1.730
8.250
22.304
28.311
15.139
4.356
1.023
0.467
0.567
0.575
0.472
0.402
0.334
0.184
0.053
-0.046
-0.041
0.366
4.313
46.570
443.347
2150.774
1963.145
515.653
249.440
88.981
18.420
2.725
0.304
-0.080
-0.111
0.007
0.247
0.432
0.271
-0.266
-0.516
-0.599
-0.618
-0.605
-0.309
0.085
0.703
1.596
1.850
1.264
0.720
1.290
3.519
6.197
5.772
2.855
0.854
0.191
0.012
-0.036
-0.047
-0.051
0.072
1.025
6.602
30.446
78.431
85.926
61.529
40.423
17.936
4.798
0.913
0.082
-0.084
-0.139
-0.123
-0.057
-0.150
-0.402
-0.511
-0.584
-0.626
-0.640
-0.553
-0.287
-0.115
-0.001
0.080
0.135
0.278
1.407
7.762
36.103
91.124
76.616
28.323
5.362
0.871
0.078
-0.046
-0.063
-0.061
-0.029
0.164
1.001
3.542
8.186
13.069
12.677
8.046
3.603
1.001
0.122
-0.064
-0.072
-0.073
-0.073
-0.195
-0.402
-0.466
-0.532
-0.587
-0.624
-0.575
-0.340
-0.099
0.000
-0.013
-0.005
0.104
0.729
5.006
46.545
399.815
1712.147
1375.722
271.584
28.317
3.025
0.282
-0.037
-0.073
-0.052
-0.032
-0.010
0.036
0.333
1.347
2.573
2.759
1.789
0.382
-0.125
-0.235
-0.186
-0.114
-0.069
-0.075
-0.147
-0.251
-0.381
-0.468
-0.506
-0.452
-0.320
-0.067
0.358
0.404
0.170
0.165
0.647
2.601
13.449
158.773
2685.818
22403.344
17104.324
1533.946
83.506
6.163
0.493
-0.037
-0.014
0.103
0.320
0.530
0.470
0.076
-0.052
0.068
0.037
-0.254
-0.486
-0.596
-0.577
-0.389
-0.208
-0.102
-0.051
-0.072
-0.117
-0.175
-0.223
-0.233
-0.206
-0.139
0.088
0.595
0.639
0.361
0.650
2.980
12.237
40.421
215.101
3395.014
39166.547
25698.621
1912.827
99.411
6.594
0.486
-0.085
0.497
1.148
2.813
5.368
5.647
2.999
0.578
-0.208
-0.417
-0.554
-0.622
-0.635
-0.606
-0.557
-0.365
-0.161
-0.065
-0.034
-0.051
-0.072
-0.091
-0.099
-0.095
-0.072
0.028
0.260
0.351
0.403
1.559
10.512
65.278
211.159
295.259
806.664
3816.812
3013.178
487.128
42.438
3.631
0.224
-0.171
4.693
7.517
19.542
46.714
50.324
22.439
5.564
1.113
-0.015
-0.381
-0.491
-0.530
-0.584
-0.527
-0.470
-0.235
-0.086
-0.031
-0.021
-0.030
-0.040
-0.046
-0.049
-0.049
-0.025
0.031
0.108
0.384
2.740
23.119
239.042
969.244
976.295
318.760
235.604
173.885
54.953
8.902
1.106
-0.022
-0.229
56.179
59.191
99.928
302.685
330.190
110.931
22.343
7.841
3.322
4.564
6.647
2.239
-0.281
-0.489
-0.430
-0.298
-0.104
-0.034
-0.012
-0.012
-0.018
-0.025
-0.030
-0.036
-0.037
-0.028
0.018
0.296
2.914
180.062
2863.544
12197.177
4824.333
479.155
44.518
15.519
5.537
1.197
0.160
-0.056
-0.224
901.056
752.487
325.987
829.206
903.837
262.277
72.990
53.642
26.405
22.097
28.078
11.474
0.756
-0.413
-0.365
-0.287
-0.105
-0.032
-0.009
-0.004
-0.009
-0.015
-0.022
-0.031
-0.048
-0.072
-0.046
0.144
6.871
1139.559
76698.180
100187.195
100205.320
1911.053
45.823
2.918
0.581
0.007
-0.015
-0.098
-0.247
13139.743
8952.486
1017.975
547.935
553.633
241.248
296.058
365.742
130.718
27.047
13.841
2.547
0.128
0.028
-0.042
-0.065
-0.032
-0.011
-0.002
0.000
-0.003
-0.010
-0.024
-0.054
-0.136
-0.378
-0.487
-0.336
24.248
1629.234
100010.469
100024.289
100026.320
2688.445
41.349
1.184
0.510
0.265
0.198
-0.010
-0.199
33999.156
19582.904
1573.866
178.634
125.454
200.724
742.229
1003.204
301.164
43.649
5.887
0.807
0.215
0.085
0.005
-0.010
-0.004
0.000
0.003
0.003
0.000
-0.008
-0.024
-0.060
-0.154
-0.433
-0.600
-0.593
8.659
311.328
7575.004
48256.316
11389.633
494.937
13.269
0.830
1.224
1.122
0.779
0.693
0.596
5363.224
3712.986
564.048
64.348
36.893
135.760
535.312
709.577
227.314
35.738
4.691
0.643
0.143
0.041
-0.002
-0.011
-0.005
0.000
0.003
0.004
0.001
-0.006
-0.019
-0.048
-0.123
-0.333
-0.619
-0.636
0.116
20.758
197.453
493.367
247.852
28.441
1.481
1.418
2.275
2.268
2.831
5.829
10.289
34249.219
11765.562
802.750
79.469
55.488
226.667
911.309
1017.648
275.171
41.931
5.295
0.651
0.065
-0.006
-0.013
-0.012
-0.005
0.000
0.003
0.004
0.002
-0.004
-0.015
-0.037
-0.088
-0.219
-0.524
-0.649
-0.666
-0.210
3.433
7.480
3.755
0.450
1.116
3.875
6.014
6.355
14.144
61.602
143.283
100026.164
100046.492
4475.057
665.332
491.370
1332.228
11561.868
13151.816
1720.004
110.980
8.857
0.860
0.059
-0.018
-0.017
-0.014
-0.008
-0.002
0.002
0.003
0.001
-0.004
-0.013
-0.030
-0.061
-0.132
-0.295
-0.587
-0.666
-0.670
-0.661
-0.629
-0.481
0.224
3.490
12.845
19.799
21.139
76.480
616.466
2697.043
100030.781
100227.508
7664.345
34092.551
17229.055
3375.501
29596.354
39169.715
3012.659
155.940
10.494
0.902
0.055
-0.023
-0.023
-0.018
-0.011
-0.004
0.
0.001
-0.001
-0.005
-0.013
-0.026
-0.046
-0.080
-0.153
-0.294
-0.504
-0.658
-0.654
-0.619
-0.418
0.572
5.096
20.123
33.492
59.718
329.835
3283.510
25827.988
17161.225
7767.975
52840.801
100041.148
100057.648
8609.166
5011.446
5453.601
899.311
76.734
6.682
0.621
0.028
-0.032
-0.030
-0.023
-0.015
-0.008
-0.004
-0.004
-0.004
-0.007
-0.014
-0.024
-0.035
-0.051
-0.079
-0.128
-0.209
-0.309
-0.390
-0.391
-0.181
0.711
3.845
12.508
32.585
175.183
1379.746
5406.603
20670.326
377.951
936.337
39209.520
100008.398
100013.867
7040.130
469.145
307.751
100.197
16.414
2.138
0.236
-0.015
-0.041
-0.037
-0.031
-0.024
-0.016
-0.011
-0.009
-0.008
-0.011
-0.016
-0.022
-0.029
-0.034
-0.022
0.014
-0.010
-0.092
-0.150
-0.158
-0.055
0.339
1.464
5.331
27.097
306.503
3429.112
10545.826
4396.522
34.356
167.275
2399.169
14980.009
8937.034
817.755
73.597
23.413
10.019
2.668
0.498
0.043
-0.041
-0.053
-0.054
-0.049
-0.042
-0.033
-0.024
-0.018
-0.015
-0.016
-0.020
-0.022
-0.025
-0.013
0.115
0.486
0.493
0.129
-0.036
-0.079
-0.065
0.039
0.411
2.119
16.130
172.312
1384.290
3050.541
1201.315
5.356
21.417
118.717
298.531
224.829
59.940
11.000
2.808
1.077
0.392
0.148
0.051
-0.006
-0.059
-0.096
-0.096
-0.087
-0.072
-0.052
-0.036
-0.027
-0.023
-0.023
-0.022
-0.023
0.008
0.275
1.174
1.210
0.378
0.048
-0.037
-0.059
-0.043
0.071
0.739
5.513
36.466
156.814
275.489
148.993
0.384
2.035
7.170
13.444
11.478
4.477
1.053
0.226
0.230
0.430
0.602
0.453
0.210
-0.040
-0.210
-0.243
-0.228
-0.179
-0.122
-0.077
-0.048
-0.033
-0.028
-0.024
-0.022
0.002
0.186
0.699
0.834
0.327
0.077
-0.016
-0.046
-0.051
-0.018
0.178
1.169
5.051
15.335
21.108
14.763
-0.435
-0.318
0.087
0.410
0.250
-0.133
-0.387
-0.178
0.638
1.928
2.806
2.140
1.009
0.092
-0.460
-0.564
-0.567
-0.475
-0.313
-0.179
-0.092
-0.052
-0.035
-0.027
-0.023
-0.012
0.048
0.174
0.244
0.164
0.056
-0.014
-0.040
-0.045
-0.039
0.004
0.181
0.676
1.545
1.925
1.506
-0.485
1.814
9.602
11.407
2.604
-0.428
-0.458
0.026
1.999
6.121
8.980
6.782
2.786
0.640
-0.343
-0.541
-0.603
-0.623
-0.629
-0.403
-0.187
-0.086
-0.047
-0.030
-0.023
-0.019
-0.001
0.035
0.066
0.053
0.016
-0.018
-0.035
-0.038
-0.038
-0.032
-0.007
0.055
0.138
0.175
0.129
3.004
68.847
348.632
348.722
79.854
4.876
-0.290
0.326
3.166
10.438
15.633
12.161
5.150
1.766
0.389
0.354
-0.292
-0.627
-0.632
-0.627
-0.374
-0.149
-0.063
-0.035
-0.024
-0.020
-0.014
-0.004
0.005
0.002
-0.010
-0.021
-0.026
-0.028
-0.029
-0.029
-0.028
-0.022
-0.014
-0.013
-0.020
29.314
700.680
6626.225
6626.490
789.252
31.133
0.410
0.370
2.705
9.027
15.876
15.658
11.853
6.534
31.305
54.443
25.215
2.567
-0.619
-0.619
-0.572
-0.239
-0.086
-0.040
-0.024
-0.018
-0.016
-0.014
-0.013
-0.013
-0.016
-0.017
-0.018
-0.020
-0.021
-0.019
-0.019
-0.021
-0.023
-0.026
-0.031
56.162
1626.653
23034.043
23034.615
2084.146
62.891
0.856
0.248
1.649
6.142
18.046
42.961
56.385
141.317
1136.855
2361.359
623.092
50.939
0.987
-0.604
-0.592
-0.330
-0.111
-0.043
-0.023
-0.016
-0.013
-0.013
-0.012
-0.012
-0.012
-0.012
-0.012
-0.013
-0.012
-0.012
-0.012
-0.013
-0.016
-0.020
-0.026
25.992
554.169
4466.580
5089.555
624.443
16.637
0.467
0.208
1.204
7.163
40.435
143.067
209.697
888.300
17327.945
65578.875
8666.504
310.901
6.555
-0.577
-0.568
-0.385
-0.125
-0.043
-0.019
-0.012
-0.010
-0.009
-0.009
-0.009
-0.008
-0.008
-0.007
-0.005
-0.004
-0.004
-0.005
-0.007
-0.010
-0.014
-0.019
2.985
50.162
221.313
248.310
39.692
0.904
0.109
0.147
1.013
7.357
46.415
205.070
305.730
1130.945
30847.943
100003.516
15034.982
391.183
8.369
-0.564
-0.559
-0.388
-0.124
-0.039
-0.014
-0.007
-0.005
-0.005
-0.005
-0.005
-0.005
-0.004
-0.002
0.000
0.001
0.002
0.001
-0.001
-0.004
-0.007
-0.012
-0.530
1.200
4.929
3.932
0.776
0.061
-0.163
-0.122
0.579
4.361
24.292
83.599
119.533
306.836
3463.603
8668.275
1840.192
112.522
2.523
-0.587
-0.575
-0.345
-0.109
-0.033
-0.010
-0.002
-0.001
-0.001
-0.001
0.000
0.000
0.001
0.002
0.004
0.004
0.005
0.004
0.003
0.001
-0.002
-0.006
-0.418
-0.405
-0.368
-0.281
-0.161
-0.229
-0.280
-0.201
0.241
2.314
8.424
17.177
22.352
16.449
129.604
221.781
80.057
9.002
-0.410
-0.599
-0.584
-0.259
-0.081
-0.023
-0.006
0.001
0.002
0.002
0.002
0.002
0.002
0.003
0.004
0.004
0.006
0.006
0.006
0.005
0.004
0.001
-0.003
-0.181
-0.245
-0.343
-0.354
-0.254
-0.315
-0.338
-0.264
0.063
2.050
8.658
5.428
3.081
2.016
2.307
3.887
1.264
-0.485
-0.611
-0.604
-0.428
-0.156
-0.050
-0.014
-0.002
0.002
0.003
0.003
0.003
0.003
0.003
0.003
0.004
0.005
0.005
0.006
0.006
0.006
0.005
0.002
-0.001
0.211
0.040
-0.166
-0.235
-0.161
-0.308
-0.369
-0.319
-0.221
0.711
2.781
2.049
0.294
0.065
-0.329
-0.521
-0.580
-0.602
-0.606
-0.493
-0.221
-0.082
-0.027
-0.006
0.001
0.003
0.003
0.002
0.002
0.002
0.001
0.002
0.002
0.003
0.004
0.005
0.005
0.005
0.005
0.003
0.001
0.245
0.146
-0.014
-0.113
-0.133
-0.238
-0.392
-0.368
-0.379
-0.359
-0.210
-0.326
-0.470
-0.496
-0.472
-0.556
-0.580
-0.574
-0.399
-0.215
-0.096
-0.036
-0.011
-0.001
0.002
0.002
0.002
0.001
0.001
0.000
-0.001
-0.001
0.000
0.001
0.002
0.003
0.004
0.004
0.003
0.003
0.000
-0.006
-0.106
-0.223
-0.270
-0.252
-0.190
-0.299
-0.426
-0.444
-0.471
-0.502
-0.527
-0.544
-0.551
-0.463
-0.323
-0.295
-0.227
-0.145
-0.079
-0.036
-0.013
-0.002
0.001
0.002
0.002
0.001
0.000
-0.001
-0.002
-0.003
-0.003
-0.002
-0.001
0.000
0.001
0.001
0.002
0.002
0.001
-0.002
-0.253
-0.374
-0.476
-0.494
-0.433
-0.320
-0.195
-0.318
-0.465
-0.510
-0.534
-0.554
-0.561
-0.433
-0.251
-0.117
-0.095
-0.073
-0.048
-0.026
-0.011
-0.002
0.002
0.003
0.002
0.001
0.000
-0.001
-0.002
-0.004
-0.004
-0.004
-0.004
-0.003
-0.002
-0.002
-0.001
0.
0.000
-0.002
-0.005
-0.439
-0.576
-0.607
-0.610
-0.589
-0.452
-0.276
-0.148
-0.237
-0.320
-0.371
-0.360
-0.288
-0.193
-0.113
-0.057
-0.030
-0.022
-0.013
-0.006
0.000
0.003
0.004
0.003
0.002
0.000
-0.001
-0.003
-0.004
-0.004
-0.004
-0.005
-0.005
-0.004
-0.003
-0.003
-0.003
-0.003
-0.003
-0.006
-0.012
-0.561
-0.622
-0.625
-0.619
-0.605
-0.542
-0.337
-0.165
-0.089
-0.121
-0.136
-0.130
-0.105
-0.074
-0.045
-0.025
-0.010
-0.005
-0.001
0.002
0.004
0.005
0.005
0.003
0.001
0.000
-0.002
-0.004
-0.004
-0.005
-0.005
-0.006
-0.006
-0.005
-0.005
-0.005
-0.005
-0.005
-0.007
-0.012
-0.022
-0.314
0.135
2.328
11.406
55.527
522.557
10840.527
55574.609
7139.468
245.845
13.315
1.009
-0.318
-0.483
1.156
125.926
6626.569
100001.313
100001.859
11388.221
221.669
2.495
0.551
4.050
14.738
42.531
184.557
872.553
2991.371
4436.500
1132.083
111.285
10.008
1.416
3.770
39.488
400.279
2398.117
3035.433
829.302
552.877
-0.417
-0.355
0.585
6.859
67.960
742.518
4498.200
5555.199
1153.431
108.685
10.931
1.503
-0.091
-0.357
0.727
112.680
5089.129
100002.000
100002.836
8668.410
198.392
2.659
0.004
1.121
4.389
11.303
47.296
423.849
3825.645
6967.007
1536.622
130.317
11.292
1.338
2.662
22.495
186.995
899.202
1113.037
283.706
60.309
-0.428
-0.390
0.898
16.534
330.655
14988.512
100037.367
100060.391
10184.696
288.082
20.804
3.081
0.289
-0.210
-0.091
13.182
554.704
5805.194
6628.511
890.280
39.319
0.530
-0.339
-0.047
0.902
3.281
18.150
143.924
811.202
1376.637
399.906
54.610
6.212
0.810
1.102
6.717
36.150
108.761
130.222
51.287
12.170
-0.235
-0.182
1.323
24.096
730.530
70350.867
100008.313
100018.133
52330.141
565.579
34.298
5.411
0.793
-0.061
-0.142
0.392
14.943
113.381
127.071
31.365
2.467
-0.381
-0.445
-0.443
-0.101
0.741
4.830
24.344
83.665
108.686
50.177
12.050
1.859
0.289
0.314
1.443
5.013
11.206
12.109
6.306
2.023
-0.130
-0.044
1.123
16.416
363.310
14984.064
100024.305
100061.977
11610.493
318.226
32.121
5.963
0.983
0.019
-0.137
-0.178
-0.004
1.221
1.538
0.241
-0.348
-0.429
-0.574
-0.567
-0.343
-0.005
0.821
3.237
7.153
8.923
5.344
1.863
0.449
0.181
0.232
0.391
0.746
1.202
1.167
0.719
0.267
-0.069
-0.004
0.546
5.586
61.052
671.242
3874.250
4031.756
829.792
132.607
24.890
4.572
0.759
0.022
-0.167
-0.241
-0.292
-0.336
-0.371
-0.393
-0.407
-0.577
-0.608
-0.555
-0.354
-0.161
0.034
0.340
0.686
0.852
0.571
0.314
0.434
1.076
1.741
1.651
0.947
0.408
0.167
0.052
-0.014
-0.014
0.055
0.250
1.557
9.699
51.418
191.062
391.300
334.749
101.092
18.274
2.929
0.429
-0.004
-0.115
-0.210
-0.321
-0.375
-0.391
-0.415
-0.549
-0.593
-0.585
-0.444
-0.239
-0.048
0.046
0.056
0.059
0.054
0.089
0.451
2.144
7.163
14.026
13.001
5.765
1.631
0.285
0.005
-0.051
0.039
0.112
0.186
0.482
2.222
11.242
47.645
124.000
121.894
47.597
9.498
1.487
0.123
-0.088
-0.070
-0.100
-0.141
-0.171
-0.232
-0.364
-0.443
-0.467
-0.403
-0.247
0.290
1.715
1.735
0.652
0.227
0.094
0.234
1.499
9.030
42.556
99.470
91.114
30.685
6.192
0.928
0.082
-0.051
0.042
0.117
0.144
0.179
0.580
2.788
10.545
22.488
22.322
10.217
2.396
0.245
-0.166
-0.149
-0.080
-0.052
-0.057
-0.082
-0.134
-0.196
-0.245
-0.251
-0.213
0.032
2.918
21.995
17.759
3.347
1.014
0.463
0.764
3.488
21.334
130.192
441.068
362.431
91.112
14.021
1.724
0.152
-0.052
0.018
0.094
0.147
0.172
0.197
0.432
1.381
2.541
2.545
1.280
0.097
-0.327
-0.331
-0.227
-0.127
-0.068
-0.038
-0.045
-0.066
-0.097
-0.119
-0.126
-0.105
0.207
4.709
42.237
33.802
5.931
2.126
1.298
2.274
6.603
27.693
157.509
538.798
441.070
108.628
15.126
1.835
0.166
-0.066
0.151
0.315
0.635
0.949
0.961
0.569
0.203
0.008
-0.165
-0.365
-0.540
-0.609
-0.593
-0.409
-0.211
-0.098
-0.043
-0.023
-0.032
-0.047
-0.059
-0.065
-0.058
0.087
1.546
8.045
7.861
3.917
2.405
2.650
7.127
16.333
26.244
71.782
172.512
142.445
46.219
8.275
1.106
0.057
-0.097
1.292
1.810
2.894
4.835
5.010
2.786
0.785
-0.081
-0.380
-0.535
-0.609
-0.620
-0.590
-0.543
-0.328
-0.139
-0.054
-0.021
-0.015
-0.023
-0.032
-0.037
-0.040
-0.007
0.224
0.868
1.563
1.751
1.754
7.097
122.006
284.614
163.218
30.008
29.939
24.901
9.727
2.426
0.382
-0.038
-0.131
9.998
10.191
10.944
17.478
18.016
8.690
3.050
1.054
0.239
-0.301
-0.528
-0.585
-0.563
-0.515
-0.416
-0.182
-0.064
-0.022
-0.009
-0.011
-0.018
-0.024
-0.030
-0.030
0.012
0.148
0.356
0.530
1.736
257.162
5857.057
26685.197
7607.231
407.209
8.373
3.635
1.339
0.182
-0.068
-0.094
-0.183
65.173
62.256
31.911
32.822
32.030
16.131
8.104
5.665
2.691
0.645
-0.143
-0.436
-0.461
-0.416
-0.366
-0.172
-0.060
-0.018
-0.006
-0.004
-0.011
-0.017
-0.024
-0.034
-0.039
-0.026
0.024
0.106
11.377
2087.799
100024.875
100024.703
100014.492
3457.582
49.660
0.724
-0.264
-0.433
-0.199
-0.167
-0.238
300.013
250.045
73.942
31.494
25.473
18.050
19.436
18.318
9.754
2.858
0.572
0.061
-0.023
-0.040
-0.051
-0.036
-0.016
-0.004
0.000
-0.001
-0.005
-0.014
-0.028
-0.057
-0.134
-0.353
-0.431
-0.231
35.674
3038.349
100003.141
100004.141
100003.477
5090.281
63.733
0.254
-0.486
-0.485
-0.161
-0.102
-0.161
449.510
370.251
97.920
22.137
12.950
16.484
30.940
34.788
17.112
4.932
0.952
0.117
-0.008
-0.018
-0.014
-0.009
-0.002
0.001
0.003
0.002
-0.003
-0.013
-0.030
-0.066
-0.165
-0.446
-0.584
-0.564
11.776
554.144
17309.150
100000.609
26626.920
789.019
20.741
-0.369
-0.459
-0.298
0.251
0.913
1.322
289.357
219.275
66.506
15.116
7.829
15.086
31.909
35.984
18.069
5.319
1.065
0.149
-0.004
-0.017
-0.014
-0.010
-0.004
0.001
0.003
0.002
-0.002
-0.011
-0.026
-0.057
-0.130
-0.347
-0.602
-0.617
0.355
31.567
310.856
888.290
391.171
45.724
1.337
-0.442
-0.272
0.481
3.292
12.103
23.982
1743.937
926.514
157.834
28.050
16.298
31.991
74.023
80.231
33.773
7.991
1.407
0.198
-0.002
-0.019
-0.015
-0.012
-0.006
-0.001
0.002
0.001
-0.002
-0.010
-0.023
-0.045
-0.095
-0.231
-0.534
-0.631
-0.647
0.080
5.022
10.534
6.419
0.424
-0.461
-0.167
0.439
3.652
28.844
187.297
595.489
13145.545
5458.935
539.196
154.501
107.549
113.222
306.139
331.841
100.935
16.881
2.289
0.276
0.003
-0.022
-0.019
-0.015
-0.009
-0.003
0.000
-0.001
-0.004
-0.011
-0.022
-0.038
-0.068
-0.140
-0.304
-0.589
-0.645
-0.652
-0.648
-0.630
-0.613
-0.545
-0.241
0.410
2.277
14.846
208.000
3806.592
45221.520
11553.329
4885.251
928.449
1745.094
1255.472
324.073
463.642
489.597
142.521
22.466
2.675
0.312
0.000
-0.028
-0.025
-0.020
-0.013
-0.007
-0.004
-0.004
-0.007
-0.013
-0.023
-0.035
-0.050
-0.082
-0.153
-0.292
-0.509
-0.644
-0.642
-0.630
-0.598
-0.510
-0.020
1.169
4.386
32.485
745.565
52324.402
100014.055
1263.940
815.812
2248.128
13150.664
7890.597
789.553
236.993
208.970
70.763
13.052
1.742
0.206
-0.017
-0.038
-0.032
-0.026
-0.019
-0.013
-0.011
-0.010
-0.012
-0.017
-0.026
-0.033
-0.039
-0.052
-0.065
-0.082
-0.158
-0.287
-0.393
-0.428
-0.375
-0.226
0.196
1.231
5.809
41.269
654.829
39262.586
100054.586
100.035
197.660
1929.289
10149.488
6153.747
671.954
79.446
37.320
15.524
3.778
0.702
0.064
-0.038
-0.047
-0.042
-0.036
-0.029
-0.023
-0.019
-0.017
-0.018
-0.023
-0.028
-0.032
-0.034
-0.009
0.226
0.920
1.040
0.257
-0.066
-0.152
-0.155
-0.094
0.123
0.920
5.401
34.867
241.625
2565.268
19651.414
15.734
51.273
330.920
1110.301
810.249
157.583
21.971
6.323
2.665
0.817
0.147
-0.020
-0.054
-0.058
-0.058
-0.053
-0.046
-0.039
-0.032
-0.028
-0.027
-0.029
-0.031
-0.033
-0.027
0.128
2.198
17.160
19.604
3.109
0.374
0.007
-0.073
-0.071
0.025
0.531
3.476
19.118
78.505
218.221
383.568
3.060
8.671
33.190
70.066
59.158
20.738
4.424
1.111
0.371
0.092
-0.010
-0.040
-0.056
-0.079
-0.091
-0.092
-0.084
-0.070
-0.054
-0.042
-0.036
-0.035
-0.035
-0.034
-0.016
0.302
6.725
82.998
96.155
9.725
1.057
0.183
-0.022
-0.058
-0.026
0.199
1.327
6.290
18.713
31.941
30.379
0.082
0.642
2.900
5.134
4.365
1.815
0.397
0.020
-0.027
0.004
0.029
0.015
-0.032
-0.121
-0.178
-0.195
-0.184
-0.146
-0.105
-0.071
-0.051
-0.042
-0.038
-0.035
-0.017
0.224
3.351
25.975
30.650
5.740
1.360
0.315
0.011
-0.048
-0.044
0.028
0.339
1.318
3.129
4.475
3.781
-0.533
-0.479
-0.289
-0.154
-0.183
-0.386
-0.515
-0.307
-0.052
0.155
0.263
0.216
0.061
-0.222
-0.412
-0.466
-0.444
-0.362
-0.242
-0.143
-0.082
-0.054
-0.043
-0.036
-0.025
0.079
0.700
2.713
3.665
2.378
1.048
0.250
0.009
-0.043
-0.046
-0.028
0.037
0.193
0.446
0.580
0.488
-0.612
-0.580
-0.019
0.002
-0.544
-0.624
-0.589
-0.454
0.017
0.493
0.739
0.627
0.283
-0.221
-0.487
-0.557
-0.595
-0.619
-0.533
-0.309
-0.153
-0.079
-0.050
-0.039
-0.031
0.010
0.174
0.555
0.948
0.907
0.424
0.111
-0.011
-0.038
-0.040
-0.038
-0.026
-0.002
0.029
0.045
0.028
-0.444
3.653
15.993
16.146
4.363
-0.374
-0.537
-0.403
0.077
0.789
1.276
1.169
0.688
0.051
-0.372
-0.510
-0.583
-0.616
-0.628
-0.564
-0.279
-0.121
-0.062
-0.042
-0.033
-0.019
0.025
0.120
0.216
0.221
0.108
0.016
-0.023
-0.031
-0.031
-0.030
-0.029
-0.025
-0.022
-0.021
-0.025
1.318
27.181
112.434
125.790
29.013
1.378
-0.444
-0.328
0.074
0.872
1.613
1.847
1.610
0.879
2.021
3.689
1.611
-0.456
-0.621
-0.621
-0.451
-0.186
-0.080
-0.044
-0.033
-0.027
-0.016
0.003
0.020
0.020
0.004
-0.015
-0.021
-0.022
-0.023
-0.022
-0.020
-0.019
-0.020
-0.023
-0.027
2.875
50.182
220.902
247.491
48.560
2.360
-0.325
-0.261
0.051
0.897
2.327
4.091
4.626
4.614
45.832
87.077
32.504
3.698
-0.560
-0.605
-0.580
-0.247
-0.095
-0.046
-0.030
-0.024
-0.020
-0.018
-0.015
-0.014
-0.015
-0.016
-0.015
-0.015
-0.015
-0.013
-0.012
-0.012
-0.013
-0.016
-0.021
0.973
22.504
100.576
100.628
14.736
0.542
-0.212
-0.195
0.070
1.048
3.789
8.562
10.534
23.943
313.036
623.395
220.999
18.381
0.012
-0.581
-0.578
-0.291
-0.104
-0.045
-0.026
-0.019
-0.016
-0.014
-0.013
-0.013
-0.012
-0.011
-0.011
-0.010
-0.007
-0.005
-0.004
-0.005
-0.007
-0.009
-0.014
-0.511
2.379
9.390
7.274
1.113
-0.067
-0.119
-0.128
0.108
1.049
4.124
9.715
13.090
34.805
441.538
888.824
277.397
23.322
0.121
-0.576
-0.573
-0.296
-0.103
-0.040
-0.020
-0.014
-0.011
-0.010
-0.010
-0.009
-0.009
-0.008
-0.007
-0.004
-0.001
0.000
0.001
0.001
-0.001
-0.003
-0.007
-0.604
-0.566
-0.267
-0.200
-0.239
-0.146
-0.217
-0.171
0.059
0.664
2.483
5.786
7.187
8.960
114.144
197.701
77.842
8.328
-0.404
-0.595
-0.585
-0.258
-0.089
-0.032
-0.014
-0.007
-0.005
-0.005
-0.006
-0.005
-0.004
-0.003
-0.001
0.001
0.003
0.004
0.005
0.004
0.003
0.001
-0.003
-0.582
-0.558
-0.498
-0.408
-0.310
-0.219
-0.244
-0.176
-0.027
0.209
0.930
1.875
2.311
1.685
6.818
13.607
6.314
0.140
-0.607
-0.606
-0.502
-0.190
-0.065
-0.022
-0.008
-0.002
-0.001
0.000
-0.001
0.000
0.000
0.001
0.002
0.004
0.005
0.006
0.007
0.006
0.005
0.004
0.001
-0.421
-0.509
-0.485
-0.418
-0.331
-0.214
-0.261
-0.202
-0.114
-0.076
0.032
0.298
0.500
0.216
-0.206
-0.215
-0.504
-0.601
-0.609
-0.606
-0.318
-0.120
-0.042
-0.013
-0.003
0.001
0.002
0.002
0.002
0.003
0.003
0.003
0.004
0.005
0.006
0.007
0.007
0.007
0.006
0.005
0.003
-0.166
-0.220
-0.247
-0.226
-0.175
-0.161
-0.257
-0.251
-0.240
-0.255
-0.277
-0.303
-0.270
-0.170
-0.475
-0.535
-0.575
-0.597
-0.599
-0.372
-0.162
-0.063
-0.022
-0.006
0.000
0.003
0.003
0.003
0.003
0.003
0.003
0.003
0.004
0.005
0.006
0.007
0.007
0.007
0.006
0.006
0.004
-0.081
-0.097
-0.108
-0.106
-0.087
-0.130
-0.215
-0.317
-0.331
-0.358
-0.394
-0.432
-0.465
-0.491
-0.501
-0.542
-0.539
-0.450
-0.299
-0.157
-0.072
-0.029
-0.008
-0.001
0.003
0.004
0.003
0.003
0.003
0.002
0.002
0.002
0.003
0.004
0.005
0.005
0.006
0.006
0.006
0.005
0.004
-0.098
-0.121
-0.139
-0.138
-0.120
-0.095
-0.153
-0.268
-0.383
-0.422
-0.454
-0.484
-0.507
-0.410
-0.244
-0.229
-0.215
-0.165
-0.109
-0.059
-0.027
-0.010
-0.001
0.002
0.004
0.003
0.002
0.002
0.001
0.001
0.001
0.001
0.001
0.002
0.003
0.004
0.005
0.005
0.005
0.004
0.003
-0.149
-0.190
-0.214
-0.208
-0.177
-0.130
-0.092
-0.154
-0.246
-0.340
-0.395
-0.394
-0.328
-0.219
-0.126
-0.077
-0.070
-0.054
-0.035
-0.019
-0.008
-0.001
0.003
0.004
0.003
0.002
0.002
0.001
0.
-0.001
-0.001
-0.001
-0.001
0.000
0.001
0.002
0.003
0.003
0.004
0.003
0.001
-0.202
-0.264
-0.307
-0.300
-0.253
-0.176
-0.108
-0.076
-0.114
-0.156
-0.179
-0.179
-0.142
-0.098
-0.060
-0.032
-0.022
-0.016
-0.009
-0.003
0.001
0.003
0.005
0.004
0.003
0.002
0.001
0.000
-0.001
-0.002
-0.003
-0.003
-0.002
-0.001
0.000
0.001
0.002
0.002
0.002
0.001
-0.002
-0.250
-0.332
-0.385
-0.376
-0.307
-0.218
-0.126
-0.064
-0.045
-0.060
-0.068
-0.066
-0.056
-0.039
-0.025
-0.013
-0.004
-0.002
0.000
0.003
0.004
0.005
0.005
0.004
0.003
0.001
0.
-0.001
-0.003
-0.004
-0.004
-0.004
-0.003
-0.003
-0.002
-0.001
0.
0.000
0.000
-0.002
-0.006
-0.182
0.074
1.627
9.149
62.738
1797.403
100062.578
100051.508
90580.352
875.515
24.752
1.310
-0.376
-0.536
-0.424
12.631
277.330
2082.956
2360.052
391.257
19.381
0.457
4.271
33.184
189.047
417.984
370.498
517.322
577.676
239.415
73.782
14.580
2.521
1.746
12.178
208.442
6960.525
100006.688
100043.219
15307.795
1634.687
-0.300
-0.216
0.598
5.118
44.976
464.261
4355.000
11724.336
2457.938
160.016
11.984
0.970
-0.304
-0.449
-0.350
9.237
247.523
1840.025
2083.082
348.798
19.096
0.072
1.168
8.584
33.683
62.420
56.876
62.872
121.088
151.400
67.120
14.541
2.340
1.233
8.050
100.916
2140.841
29526.318
45223.883
3821.972
225.952
-0.245
-0.255
0.728
9.984
144.608
3028.505
34059.285
29673.332
2466.924
134.580
11.326
1.221
-0.118
-0.346
-0.351
1.545
42.336
247.614
277.504
71.722
4.513
-0.454
-0.134
1.201
4.307
7.422
8.850
18.682
48.222
60.288
31.011
7.781
1.372
0.561
2.725
22.741
187.178
898.866
1110.346
300.266
38.590
-0.148
-0.086
1.001
14.215
272.794
8941.120
100024.875
100056.195
7011.420
248.317
18.014
2.184
0.143
-0.241
-0.276
-0.256
1.829
10.195
13.212
3.923
-0.319
-0.571
-0.504
-0.120
0.447
0.945
1.779
4.448
9.849
12.139
7.181
2.284
0.493
0.154
0.631
3.580
15.233
39.221
46.245
20.786
5.190
-0.045
0.073
0.935
10.147
145.192
3035.856
34163.336
30255.715
3206.022
325.362
35.626
4.204
0.454
-0.126
-0.255
-0.310
-0.370
-0.317
-0.355
-0.536
-0.579
-0.599
-0.520
-0.240
-0.102
0.031
0.259
0.833
1.618
1.844
1.206
0.443
0.097
0.021
0.128
0.521
1.455
2.850
3.045
1.748
0.624
0.170
0.433
0.940
4.660
40.157
355.920
2220.127
9933.597
9160.669
1264.329
87.302
7.318
0.710
-0.034
-0.210
-0.312
-0.376
-0.438
-0.495
-0.544
-0.578
-0.516
-0.340
-0.246
-0.156
-0.072
0.011
0.109
0.208
0.206
0.123
0.041
0.062
0.189
0.324
0.376
0.326
0.300
0.259
0.133
0.020
0.619
1.223
1.579
2.685
13.403
130.295
1759.013
17150.861
19579.754
1917.506
109.631
8.519
0.741
0.005
-0.112
-0.197
-0.304
-0.401
-0.450
-0.447
-0.359
-0.304
-0.263
-0.180
0.026
0.449
0.602
0.455
0.255
0.080
-0.004
0.051
0.378
1.129
1.848
1.732
0.941
0.315
0.059
-0.027
-0.055
1.116
2.126
2.421
2.281
6.361
52.887
541.961
3014.705
3013.054
538.800
50.341
5.013
0.436
-0.014
-0.063
-0.089
-0.127
-0.163
-0.181
-0.173
-0.194
-0.196
-0.169
0.079
3.052
19.933
18.956
4.738
2.056
0.668
0.158
0.293
1.314
4.016
7.697
7.154
3.248
0.994
0.165
-0.022
-0.062
1.119
2.120
2.331
1.748
2.363
11.772
65.044
187.015
204.878
64.411
11.824
1.411
0.046
-0.072
-0.056
-0.047
-0.056
-0.064
-0.071
-0.098
-0.114
-0.119
-0.073
0.928
42.124
1991.370
1176.894
42.484
10.620
2.893
0.638
0.657
2.734
8.992
17.679
16.345
7.156
1.854
0.337
-0.004
-0.064
0.634
1.212
1.323
0.851
0.723
1.985
6.602
13.807
13.693
6.292
1.548
0.134
-0.114
-0.115
-0.075
-0.045
-0.028
-0.031
-0.043
-0.058
-0.067
-0.070
-0.012
1.513
96.028
11571.881
6281.234
103.322
30.809
6.971
1.496
1.183
3.287
10.639
20.743
19.107
7.702
1.983
0.357
-0.006
-0.070
0.239
0.446
0.515
0.391
0.273
0.298
0.641
1.050
0.925
0.307
-0.200
-0.362
-0.316
-0.201
-0.109
-0.056
-0.029
-0.017
-0.024
-0.035
-0.043
-0.045
-0.012
0.654
13.241
179.203
184.889
75.442
33.462
9.341
5.612
4.410
3.349
6.128
10.657
9.685
4.319
1.211
0.199
-0.030
-0.078
0.291
0.414
0.510
0.592
0.540
0.292
0.040
-0.171
-0.376
-0.522
-0.591
-0.602
-0.498
-0.310
-0.160
-0.073
-0.031
-0.014
-0.013
-0.022
-0.029
-0.033
-0.023
0.139
1.463
7.162
17.478
23.651
15.609
28.234
286.446
229.289
30.436
3.599
3.498
2.930
1.414
0.393
0.026
-0.063
-0.091
1.372
1.490
1.356
1.464
1.359
0.803
0.206
-0.193
-0.428
-0.536
-0.587
-0.592
-0.566
-0.417
-0.215
-0.090
-0.034
-0.013
-0.008
-0.013
-0.020
-0.025
-0.028
0.008
0.270
1.220
3.139
4.678
5.619
229.406
18884.924
8138.455
1473.129
127.982
1.207
0.553
0.049
-0.208
-0.143
-0.104
-0.121
5.455
5.359
3.499
2.616
2.229
1.370
0.708
0.229
-0.093
-0.340
-0.447
-0.456
-0.428
-0.350
-0.188
-0.078
-0.028
-0.009
-0.004
-0.007
-0.014
-0.021
-0.028
-0.029
0.008
0.158
0.415
0.629
3.469
608.844
21613.438
100592.766
26640.691
789.743
17.363
-0.330
-0.549
-0.508
-0.219
-0.116
-0.154
14.351
12.576
6.334
3.056
2.162
1.651
1.564
1.431
0.833
0.291
0.038
-0.033
-0.044
-0.044
-0.032
-0.018
-0.006
-0.001
0.
-0.003
-0.009
-0.019
-0.033
-0.057
-0.113
-0.259
-0.321
-0.297
9.811
703.677
30838.855
100010.672
48255.039
1129.305
24.906
-0.453
-0.628
-0.541
-0.190
-0.035
-0.038
19.740
16.978
7.938
2.912
1.587
1.673
2.324
2.462
1.493
0.569
0.118
-0.005
-0.023
-0.018
-0.014
-0.007
-0.001
0.002
0.002
-0.001
-0.008
-0.019
-0.035
-0.067
-0.149
-0.378
-0.544
-0.542
3.618
176.328
3037.695
11386.996
3923.778
247.481
7.686
-0.641
-0.631
-0.400
0.211
0.930
1.606
24.537
20.313
8.751
2.870
1.514
1.953
3.120
3.140
1.938
0.731
0.173
0.006
-0.022
-0.018
-0.014
-0.009
-0.003
0.001
0.001
-0.001
-0.007
-0.017
-0.033
-0.057
-0.121
-0.300
-0.564
-0.570
-0.260
10.761
112.432
247.420
125.757
15.647
-0.025
-0.648
-0.535
0.325
3.382
12.962
26.061
87.315
58.017
19.251
6.078
3.565
4.389
6.517
6.765
3.632
1.257
0.285
0.020
-0.022
-0.020
-0.017
-0.012
-0.006
-0.002
-0.002
-0.003
-0.008
-0.017
-0.029
-0.048
-0.091
-0.195
-0.441
-0.580
-0.594
-0.425
1.485
3.773
1.851
-0.358
-0.652
-0.590
-0.093
3.352
28.345
204.934
658.902
249.767
158.837
44.869
21.477
15.691
12.343
15.769
15.717
7.403
2.234
0.433
0.044
-0.024
-0.025
-0.022
-0.017
-0.010
-0.007
-0.006
-0.007
-0.012
-0.020
-0.029
-0.043
-0.065
-0.109
-0.234
-0.498
-0.597
-0.606
-0.605
-0.598
-0.616
-0.637
-0.620
-0.416
0.952
13.182
225.314
4825.037
52302.348
230.335
151.536
75.441
89.399
73.315
30.801
22.101
19.861
9.769
2.666
0.506
0.047
-0.029
-0.033
-0.028
-0.023
-0.017
-0.014
-0.013
-0.013
-0.017
-0.025
-0.031
-0.040
-0.049
-0.066
-0.114
-0.227
-0.421
-0.585
-0.604
-0.603
-0.610
-0.617
-0.443
-0.007
2.074
29.099
811.178
60604.547
100001.500
73.040
64.475
105.282
250.225
188.620
55.240
19.525
12.295
5.906
1.749
0.345
0.016
-0.039
-0.042
-0.037
-0.031
-0.025
-0.021
-0.020
-0.021
-0.024
-0.031
-0.036
-0.038
-0.042
-0.042
-0.001
0.100
0.067
-0.115
-0.284
-0.358
-0.350
-0.290
-0.167
0.174
2.240
27.972
662.971
45224.660
100004.031
18.328
25.161
86.853
225.844
171.076
47.927
11.222
4.589
2.118
0.661
0.115
-0.022
-0.051
-0.051
-0.048
-0.043
-0.037
-0.031
-0.030
-0.030
-0.033
-0.038
-0.041
-0.039
-0.034
0.072
1.139
6.195
6.543
1.813
0.373
-0.020
-0.131
-0.135
-0.078
0.159
1.566
13.540
161.298
2692.270
22408.100
4.843
8.616
31.241
64.702
50.279
18.043
4.449
1.341
0.497
0.142
-0.001
-0.047
-0.058
-0.060
-0.062
-0.059
-0.053
-0.047
-0.041
-0.039
-0.039
-0.044
-0.044
-0.042
-0.007
0.605
17.625
505.027
597.009
26.990
2.932
0.524
0.016
-0.074
-0.060
0.077
0.774
4.430
25.022
135.605
366.479
1.037
2.060
6.067
10.181
8.773
3.952
1.101
0.270
0.055
-0.007
-0.034
-0.050
-0.066
-0.078
-0.084
-0.087
-0.081
-0.069
-0.057
-0.048
-0.045
-0.046
-0.046
-0.042
0.031
1.447
84.427
27706.430
34835.859
149.173
10.071
1.705
0.203
-0.037
-0.056
0.003
0.272
1.274
4.258
10.657
16.827
-0.111
-0.058
0.421
0.885
0.862
0.333
0.018
-0.062
-0.039
0.000
0.002
-0.020
-0.067
-0.115
-0.138
-0.149
-0.139
-0.116
-0.088
-0.066
-0.054
-0.050
-0.047
-0.041
0.040
1.118
28.514
1186.306
1444.517
82.934
17.275
2.875
0.356
-0.014
-0.053
-0.034
0.044
0.272
0.730
1.256
1.532
-0.584
-0.610
-0.557
-0.512
-0.518
-0.550
-0.390
-0.193
-0.022
0.096
0.134
0.082
-0.037
-0.195
-0.272
-0.305
-0.296
-0.238
-0.154
-0.091
-0.064
-0.056
-0.050
-0.042
0.016
0.550
4.632
25.492
50.693
37.647
13.011
2.303
0.288
-0.013
-0.048
-0.044
-0.025
0.021
0.090
0.150
0.161
-0.632
-0.666
-0.683
-0.684
-0.669
-0.645
-0.597
-0.280
0.060
0.347
0.507
0.397
0.093
-0.318
-0.478
-0.537
-0.565
-0.493
-0.302
-0.138
-0.082
-0.063
-0.053
-0.045
-0.015
0.187
1.325
5.147
11.226
10.413
4.489
1.017
0.135
-0.025
-0.042
-0.040
-0.035
-0.026
-0.016
-0.009
-0.013
-0.616
-0.657
-0.528
-0.484
-0.649
-0.613
-0.543
-0.313
0.262
0.923
1.351
1.116
0.451
-0.187
-0.403
-0.500
-0.557
-0.581
-0.543
-0.299
-0.145
-0.085
-0.059
-0.048
-0.036
0.026
0.278
0.956
1.949
2.070
1.180
0.336
0.027
-0.030
-0.034
-0.033
-0.030
-0.025
-0.023
-0.024
-0.027
-0.616
-0.287
1.068
1.035
-0.210
-0.541
-0.463
-0.246
0.509
1.657
2.442
2.059
0.956
0.082
-0.271
-0.416
-0.526
-0.570
-0.578
-0.532
-0.271
-0.124
-0.069
-0.048
-0.041
-0.026
0.022
0.130
0.273
0.349
0.247
0.065
-0.014
-0.026
-0.026
-0.026
-0.022
-0.019
-0.018
-0.020
-0.024
-0.574
0.094
2.121
2.236
0.116
-0.444
-0.370
-0.162
0.566
1.785
2.692
2.401
1.327
0.435
0.490
0.893
0.174
-0.530
-0.576
-0.586
-0.390
-0.164
-0.077
-0.047
-0.036
-0.033
-0.026
-0.012
0.007
0.020
0.009
-0.012
-0.020
-0.019
-0.018
-0.016
-0.013
-0.011
-0.012
-0.014
-0.018
-0.459
-0.283
0.782
0.607
-0.195
-0.339
-0.283
-0.139
0.346
1.161
1.785
1.871
1.349
0.773
1.615
4.447
2.645
-0.156
-0.552
-0.569
-0.453
-0.187
-0.079
-0.044
-0.031
-0.027
-0.024
-0.021
-0.020
-0.018
-0.017
-0.016
-0.015
-0.014
-0.012
-0.008
-0.005
-0.004
-0.005
-0.007
-0.010
-0.290
-0.507
-0.456
-0.394
-0.347
-0.253
-0.205
-0.113
0.113
0.489
0.916
1.217
1.115
0.778
2.170
5.907
3.559
-0.082
-0.550
-0.567
-0.472
-0.189
-0.077
-0.038
-0.026
-0.021
-0.018
-0.016
-0.015
-0.014
-0.013
-0.012
-0.011
-0.009
-0.005
-0.001
0.000
0.001
0.001
-0.001
-0.004
-0.248
-0.477
-0.507
-0.439
-0.340
-0.241
-0.150
-0.102
-0.009
0.150
0.380
0.623
0.643
0.357
1.130
2.473
0.924
-0.440
-0.574
-0.586
-0.428
-0.168
-0.066
-0.031
-0.018
-0.013
-0.011
-0.011
-0.011
-0.011
-0.009
-0.008
-0.005
-0.002
0.001
0.003
0.004
0.004
0.004
0.003
0.000
-0.321
-0.497
-0.497
-0.432
-0.343
-0.239
-0.124
-0.109
-0.059
-0.038
0.095
0.220
0.227
-0.083
-0.215
-0.205
-0.460
-0.566
-0.590
-0.595
-0.320
-0.124
-0.050
-0.021
-0.011
-0.006
-0.004
-0.004
-0.004
-0.004
-0.004
-0.002
0.000
0.002
0.004
0.005
0.006
0.006
0.006
0.005
0.003
-0.193
-0.332
-0.371
-0.331
-0.241
-0.154
-0.124
-0.127
-0.121
-0.156
-0.172
-0.077
0.003
-0.283
-0.413
-0.486
-0.542
-0.577
-0.596
-0.426
-0.196
-0.078
-0.031
-0.012
-0.004
-0.001
0.000
0.001
0.001
0.001
0.001
0.002
0.003
0.004
0.005
0.007
0.007
0.007
0.007
0.006
0.004
-0.118
-0.166
-0.178
-0.156
-0.122
-0.091
-0.120
-0.158
-0.211
-0.246
-0.292
-0.341
-0.298
-0.376
-0.473
-0.517
-0.554
-0.562
-0.410
-0.227
-0.101
-0.042
-0.016
-0.005
0.000
0.002
0.003
0.003
0.003
0.003
0.003
0.003
0.004
0.005
0.006
0.007
0.007
0.007
0.007
0.007
0.005
-0.087
-0.096
-0.096
-0.084
-0.071
-0.075
-0.102
-0.157
-0.237
-0.310
-0.359
-0.394
-0.371
-0.269
-0.328
-0.376
-0.354
-0.282
-0.179
-0.097
-0.046
-0.019
-0.006
0.
0.003
0.004
0.004
0.004
0.004
0.004
0.004
0.004
0.004
0.005
0.006
0.007
0.007
0.008
0.007
0.007
0.006
-0.080
-0.082
-0.083
-0.077
-0.066
-0.054
-0.075
-0.117
-0.178
-0.248
-0.297
-0.302
-0.256
-0.181
-0.130
-0.142
-0.133
-0.105
-0.069
-0.038
-0.018
-0.006
0.
0.003
0.004
0.005
0.004
0.004
0.004
0.003
0.003
0.003
0.003
0.004
0.005
0.006
0.006
0.007
0.007
0.006
0.006
-0.090
-0.099
-0.102
-0.095
-0.077
-0.058
-0.046
-0.071
-0.104
-0.144
-0.166
-0.164
-0.138
-0.098
-0.062
-0.050
-0.046
-0.035
-0.023
-0.012
-0.004
0.001
0.003
0.004
0.005
0.004
0.003
0.003
0.003
0.002
0.002
0.002
0.002
0.003
0.004
0.005
0.005
0.006
0.006
0.005
0.005
-0.105
-0.118
-0.124
-0.115
-0.093
-0.067
-0.042
-0.035
-0.051
-0.068
-0.078
-0.077
-0.066
-0.046
-0.030
-0.017
-0.014
-0.010
-0.005
-0.001
0.002
0.004
0.005
0.005
0.005
0.004
0.003
0.002
0.002
0.001
0.001
0.001
0.001
0.002
0.003
0.004
0.004
0.005
0.005
0.004
0.003
-0.116
-0.135
-0.143
-0.133
-0.106
-0.074
-0.044
-0.023
-0.020
-0.026
-0.030
-0.030
-0.025
-0.019
-0.011
-0.005
-0.002
0.000
0.002
0.004
0.005
0.006
0.005
0.005
0.005
0.004
0.003
0.002
0.001
0.001
0.000
0.000
0.000
0.001
0.001
0.002
0.003
0.003
0.003
0.003
0.001
0.226
0.082
0.741
4.491
37.755
882.374
47337.051
100015.875
25615.117
626.061
35.037
1.745
-0.260
-0.551
-0.568
-0.186
7.066
30.835
35.359
9.403
0.255
1.026
17.225
246.902
3383.076
14986.481
5483.592
551.894
146.951
51.409
12.374
2.716
1.358
5.896
37.033
491.147
34030.785
100027.719
100033.766
100187.781
1593.541
0.099
-0.063
0.271
2.457
19.031
187.826
1662.776
4298.786
1133.731
99.322
8.446
0.714
-0.253
-0.482
-0.491
-0.224
5.708
27.577
32.478
8.865
0.079
0.079
4.856
42.193
247.211
539.413
333.737
75.590
23.083
12.640
5.805
1.873
0.820
2.773
17.073
220.047
6971.780
100008.422
100005.688
14992.148
425.853
-0.005
-0.079
0.334
3.371
30.613
219.180
869.985
836.440
242.515
37.958
5.449
0.697
-0.143
-0.403
-0.412
-0.424
0.931
6.210
7.719
1.836
-0.514
-0.420
0.530
5.056
16.302
28.567
21.579
9.573
5.899
4.768
2.851
0.984
0.348
0.884
5.301
42.014
402.460
2685.700
3012.162
660.220
66.495
-0.013
0.051
0.612
4.910
44.845
411.982
1971.077
1886.995
535.876
96.559
14.465
1.958
0.111
-0.273
-0.362
-0.411
-0.450
-0.220
-0.163
-0.552
-0.625
-0.587
-0.375
0.380
1.434
2.169
1.968
1.433
1.468
1.402
0.872
0.329
0.081
0.180
1.064
5.426
24.601
70.608
76.784
33.407
7.328
0.303
0.701
1.338
5.326
36.663
278.657
1710.571
7767.351
7143.885
1022.518
79.412
6.538
0.559
-0.121
-0.322
-0.388
-0.449
-0.510
-0.563
-0.598
-0.617
-0.609
-0.349
-0.109
0.054
0.141
0.165
0.195
0.273
0.257
0.157
0.030
-0.038
-0.024
0.136
0.669
2.052
4.062
4.340
2.465
0.810
1.836
3.846
4.898
7.249
30.512
349.847
13250.673
100111.008
100039.820
14986.573
330.198
16.542
1.145
-0.005
-0.185
-0.325
-0.430
-0.487
-0.536
-0.575
-0.533
-0.349
-0.184
-0.101
-0.053
0.018
0.099
0.130
0.090
0.024
-0.029
-0.059
-0.057
-0.031
0.015
0.081
0.188
0.309
0.320
0.179
0.038
6.654
15.267
17.294
13.217
30.116
459.300
25718.441
100014.281
100006.141
29526.215
487.269
19.150
1.316
0.052
-0.091
-0.157
-0.234
-0.304
-0.341
-0.314
-0.245
-0.139
-0.071
-0.023
0.265
1.025
1.776
1.827
1.164
0.372
0.027
-0.052
-0.010
0.093
0.180
0.175
0.106
0.030
-0.013
-0.040
-0.059
13.003
33.367
36.761
20.914
20.811
180.273
3809.928
70351.852
70349.656
4281.113
170.400
11.179
0.864
0.038
-0.053
-0.074
-0.099
-0.121
-0.134
-0.129
-0.105
-0.072
-0.035
0.308
4.946
36.170
42.042
24.212
12.991
3.317
0.518
0.049
0.118
0.369
0.632
0.595
0.334
0.091
-0.020
-0.058
-0.071
13.004
33.313
36.396
18.997
9.757
32.273
227.306
999.123
998.347
247.064
28.262
3.199
0.315
-0.015
-0.040
-0.040
-0.046
-0.054
-0.059
-0.061
-0.061
-0.058
0.025
1.622
85.574
7672.421
5280.620
334.589
131.751
19.531
2.309
0.283
0.280
0.735
1.205
1.127
0.646
0.193
0.003
-0.057
-0.079
6.187
14.033
15.224
8.074
3.549
4.973
15.749
36.286
36.050
15.034
3.642
0.588
0.013
-0.058
-0.045
-0.030
-0.025
-0.028
-0.033
-0.040
-0.043
-0.043
0.075
2.630
205.151
100108.008
56832.578
2619.860
777.230
68.699
6.261
0.789
0.400
0.822
1.401
1.300
0.692
0.207
0.003
-0.062
-0.091
1.727
3.483
3.755
2.203
0.915
0.725
1.406
2.266
2.187
1.165
0.267
-0.067
-0.125
-0.094
-0.056
-0.032
-0.020
-0.016
-0.022
-0.030
-0.032
-0.033
0.052
1.377
28.440
546.290
1691.100
3257.540
982.002
118.645
25.839
5.530
0.998
0.640
0.881
0.798
0.413
0.118
-0.023
-0.073
-0.106
0.370
0.644
0.694
0.444
0.180
0.061
0.039
0.038
-0.037
-0.166
-0.266
-0.273
-0.210
-0.132
-0.072
-0.037
-0.018
-0.012
-0.015
-0.023
-0.027
-0.029
0.010
0.492
5.055
42.702
267.487
500.286
227.459
330.353
772.956
315.744
10.939
0.589
0.331
0.285
0.137
-0.003
-0.062
-0.090
-0.129
0.174
0.222
0.215
0.154
0.084
-0.001
-0.089
-0.182
-0.291
-0.384
-0.416
-0.371
-0.276
-0.172
-0.089
-0.041
-0.017
-0.009
-0.010
-0.016
-0.023
-0.027
-0.019
0.119
1.110
6.802
23.185
36.425
34.412
432.394
100077.281
27854.951
119.228
2.186
0.084
-0.045
-0.244
-0.236
-0.140
-0.104
-0.165
0.485
0.486
0.320
0.206
0.124
0.045
-0.043
-0.151
-0.272
-0.352
-0.373
-0.323
-0.231
-0.142
-0.073
-0.031
-0.012
-0.005
-0.005
-0.011
-0.018
-0.025
-0.031
-0.011
0.150
0.778
2.097
3.012
4.717
129.590
8083.049
3117.133
517.757
41.713
1.041
-0.571
-0.607
-0.424
-0.186
-0.120
-0.217
1.030
0.990
0.585
0.274
0.151
0.098
0.076
0.048
-0.010
-0.049
-0.059
-0.054
-0.041
-0.029
-0.018
-0.008
-0.002
0.000
-0.001
-0.007
-0.015
-0.025
-0.037
-0.052
-0.073
-0.115
-0.126
-0.067
0.891
40.730
582.081
1643.414
624.558
59.031
1.841
-0.628
-0.639
-0.434
-0.170
-0.067
-0.158
1.558
1.383
0.772
0.308
0.140
0.132
0.176
0.175
0.107
0.023
-0.021
-0.029
-0.023
-0.018
-0.012
-0.005
0.000
0.001
-0.001
-0.006
-0.014
-0.026
-0.039
-0.062
-0.122
-0.270
-0.478
-0.459
-0.133
8.756
141.131
311.130
157.492
17.647
0.057
-0.649
-0.642
-0.327
0.083
0.533
0.804
2.575
2.118
1.148
0.427
0.195
0.214
0.298
0.306
0.189
0.063
-0.010
-0.027
-0.023
-0.018
-0.014
-0.008
-0.003
-0.002
-0.003
-0.007
-0.014
-0.024
-0.036
-0.056
-0.092
-0.172
-0.384
-0.458
-0.480
0.451
6.377
14.026
8.738
0.993
-0.643
-0.652
-0.559
0.134
1.893
6.130
11.904
6.226
4.776
2.307
0.993
0.574
0.548
0.655
0.646
0.387
0.135
0.010
-0.026
-0.026
-0.022
-0.018
-0.013
-0.008
-0.007
-0.008
-0.010
-0.017
-0.024
-0.034
-0.047
-0.026
0.135
0.203
-0.239
-0.455
-0.506
-0.399
-0.197
-0.415
-0.622
-0.648
-0.629
-0.168
1.832
13.971
70.283
186.648
11.753
8.881
4.424
2.662
1.915
1.412
1.383
1.168
0.690
0.232
0.033
-0.025
-0.032
-0.028
-0.025
-0.019
-0.015
-0.013
-0.014
-0.016
-0.022
-0.028
-0.035
-0.038
0.042
0.490
0.912
0.236
-0.384
-0.504
-0.535
-0.542
-0.584
-0.621
-0.640
-0.407
0.458
6.603
76.633
809.543
4280.743
11.565
9.027
6.805
6.674
5.406
3.060
1.932
1.475
0.780
0.279
0.038
-0.027
-0.039
-0.037
-0.032
-0.027
-0.022
-0.020
-0.020
-0.024
-0.030
-0.035
-0.039
-0.038
0.019
0.273
0.540
0.263
-0.098
-0.345
-0.498
-0.545
-0.568
-0.516
-0.381
-0.131
1.008
13.059
205.025
4824.688
52302.082
6.353
5.936
7.857
11.677
9.911
4.558
1.969
1.090
0.558
0.184
0.013
-0.039
-0.047
-0.045
-0.041
-0.035
-0.030
-0.028
-0.028
-0.032
-0.038
-0.043
-0.045
-0.042
-0.019
0.086
0.294
0.546
0.634
0.373
0.019
-0.191
-0.260
-0.238
-0.174
-0.010
1.095
12.227
187.120
3803.204
39163.359
2.769
3.092
6.312
10.531
9.029
3.949
1.434
0.546
0.245
0.062
-0.018
-0.048
-0.056
-0.054
-0.051
-0.047
-0.042
-0.038
-0.037
-0.039
-0.045
-0.051
-0.050
-0.047
-0.018
0.208
1.765
8.170
11.016
5.395
2.001
0.407
-0.027
-0.112
-0.100
-0.002
0.632
6.003
59.833
538.723
2395.307
1.007
1.266
2.891
4.622
4.292
2.008
0.648
0.201
0.087
0.045
0.009
-0.030
-0.053
-0.063
-0.063
-0.061
-0.055
-0.048
-0.043
-0.043
-0.048
-0.054
-0.053
-0.047
0.042
1.110
22.888
611.513
750.030
71.697
16.008
2.930
0.318
-0.039
-0.073
-0.026
0.243
1.705
10.026
46.643
119.063
0.187
0.273
0.756
1.186
1.111
0.533
0.171
0.086
0.164
0.209
0.164
0.048
-0.033
-0.071
-0.080
-0.078
-0.072
-0.062
-0.053
-0.048
-0.051
-0.055
-0.054
-0.042
0.144
2.853
111.182
44092.719
71657.180
702.121
109.550
10.974
1.065
0.039
-0.058
-0.046
0.039
0.380
1.614
4.568
7.912
-0.130
-0.181
-0.117
-0.047
-0.030
-0.070
-0.030
0.151
0.454
0.656
0.534
0.256
0.037
-0.072
-0.108
-0.113
-0.104
-0.082
-0.041
-0.012
-0.029
-0.048
-0.053
-0.038
0.190
3.151
60.736
1836.068
4519.499
2268.692
293.955
21.271
1.681
0.093
-0.048
-0.052
-0.030
0.042
0.218
0.490
0.732
-0.306
-0.466
-0.549
-0.550
-0.485
-0.350
-0.117
0.269
0.912
1.440
1.353
0.807
0.276
-0.033
-0.157
-0.186
-0.174
-0.074
0.214
0.414
0.173
0.003
-0.042
-0.039
0.142
2.075
24.815
275.876
1391.623
1230.084
177.514
16.792
1.477
0.081
-0.044
-0.049
-0.043
-0.027
-0.001
0.029
0.045
-0.457
-0.617
-0.665
-0.679
-0.672
-0.562
-0.235
0.401
1.553
3.169
4.178
2.962
1.164
0.134
-0.228
-0.338
-0.317
-0.012
1.250
2.357
0.802
0.119
-0.018
-0.041
0.041
0.861
7.352
47.026
146.472
144.123
47.369
7.210
0.715
0.024
-0.042
-0.043
-0.039
-0.032
-0.027
-0.024
-0.028
-0.440
-0.591
-0.648
-0.655
-0.639
-0.583
-0.294
0.676
3.545
10.092
15.520
11.372
3.959
0.648
-0.229
-0.451
-0.497
-0.187
1.458
2.611
1.014
0.169
0.001
-0.041
-0.022
0.189
1.254
5.476
14.445
32.562
23.318
3.640
0.295
-0.012
-0.037
-0.037
-0.033
-0.027
-0.023
-0.023
-0.027
-0.341
-0.535
-0.609
-0.609
-0.583
-0.522
-0.250
1.138
6.698
22.465
36.222
26.237
8.206
1.500
-0.029
-0.383
-0.478
-0.411
0.064
0.527
0.298
0.071
-0.009
-0.042
-0.044
-0.004
0.151
0.580
1.760
4.603
4.112
0.870
0.064
-0.026
-0.029
-0.029
-0.025
-0.021
-0.018
-0.019
-0.022
0.019
-0.435
-0.547
-0.543
-0.510
-0.446
-0.201
1.200
7.107
24.178
39.211
28.405
8.929
1.749
0.067
-0.318
-0.445
-0.484
-0.453
-0.273
-0.090
-0.034
-0.039
-0.044
-0.044
-0.038
-0.020
0.026
0.140
0.327
0.296
0.075
-0.013
-0.024
-0.022
-0.020
-0.016
-0.012
-0.011
-0.012
-0.015
1.078
-0.157
-0.479
-0.486
-0.433
-0.373
-0.187
0.653
3.693
11.194
17.750
13.141
5.087
1.192
0.066
-0.265
-0.402
-0.474
-0.511
-0.454
-0.217
-0.096
-0.055
-0.043
-0.037
-0.034
-0.033
-0.028
-0.019
-0.009
-0.009
-0.018
-0.020
-0.019
-0.017
-0.012
-0.008
-0.005
-0.004
-0.005
-0.007
2.677
0.151
-0.411
-0.457
-0.393
-0.309
-0.170
0.208
1.201
3.064
4.754
3.674
1.652
0.452
-0.055
-0.283
-0.404
-0.478
-0.525
-0.491
-0.250
-0.110
-0.057
-0.037
-0.031
-0.028
-0.025
-0.023
-0.021
-0.019
-0.019
-0.017
-0.015
-0.014
-0.010
-0.005
-0.002
0.000
0.001
0.000
-0.002
3.004
0.269
-0.384
-0.439
-0.375
-0.258
-0.127
0.003
0.227
0.607
0.909
0.808
0.371
-0.010
-0.216
-0.354
-0.444
-0.507
-0.548
-0.460
-0.230
-0.099
-0.047
-0.029
-0.023
-0.020
-0.018
-0.017
-0.016
-0.015
-0.014
-0.013
-0.010
-0.007
-0.004
-0.001
0.002
0.003
0.004
0.004
0.001
1.723
0.141
-0.310
-0.350
-0.265
-0.169
-0.100
-0.051
-0.014
0.035
0.120
0.150
-0.024
-0.233
-0.330
-0.416
-0.482
-0.533
-0.558
-0.354
-0.172
-0.077
-0.037
-0.021
-0.014
-0.011
-0.009
-0.008
-0.008
-0.008
-0.007
-0.006
-0.004
-0.001
0.001
0.003
0.005
0.006
0.006
0.005
0.004
0.577
0.010
-0.178
-0.192
-0.152
-0.106
-0.074
-0.066
-0.076
-0.109
-0.120
-0.068
-0.130
-0.348
-0.404
-0.460
-0.511
-0.532
-0.400
-0.223
-0.109
-0.051
-0.024
-0.012
-0.007
-0.004
-0.002
-0.002
-0.002
-0.002
-0.001
-0.001
0.001
0.002
0.004
0.006
0.006
0.007
0.007
0.007
0.005
0.088
-0.054
-0.106
-0.107
-0.090
-0.071
-0.067
-0.076
-0.099
-0.140
-0.176
-0.188
-0.134
-0.258
-0.345
-0.404
-0.396
-0.320
-0.211
-0.119
-0.061
-0.028
-0.013
-0.005
-0.001
0.001
0.002
0.002
0.002
0.002
0.002
0.002
0.003
0.004
0.005
0.007
0.007
0.008
0.008
0.007
0.006
-0.036
-0.066
-0.073
-0.069
-0.058
-0.051
-0.057
-0.071
-0.096
-0.129
-0.154
-0.161
-0.144
-0.130
-0.172
-0.193
-0.180
-0.146
-0.096
-0.056
-0.029
-0.013
-0.004
0.000
0.002
0.003
0.004
0.003
0.004
0.004
0.004
0.004
0.004
0.005
0.006
0.007
0.007
0.007
0.008
0.007
0.007
-0.038
-0.060
-0.059
-0.056
-0.047
-0.038
-0.042
-0.055
-0.074
-0.096
-0.113
-0.114
-0.099
-0.075
-0.075
-0.081
-0.075
-0.058
-0.039
-0.023
-0.011
-0.003
0.001
0.003
0.004
0.005
0.005
0.005
0.004
0.004
0.004
0.004
0.005
0.005
0.006
0.006
0.007
0.007
0.007
0.007
0.007
-0.003
-0.061
-0.062
-0.057
-0.045
-0.032
-0.027
-0.033
-0.046
-0.059
-0.067
-0.067
-0.058
-0.046
-0.032
-0.032
-0.028
-0.021
-0.013
-0.007
-0.001
0.002
0.004
0.005
0.005
0.005
0.005
0.005
0.004
0.004
0.004
0.004
0.004
0.005
0.005
0.006
0.006
0.007
0.007
0.007
0.006
0.007
-0.066
-0.067
-0.058
-0.044
-0.030
-0.019
-0.017
-0.022
-0.029
-0.033
-0.033
-0.029
-0.023
-0.015
-0.011
-0.008
-0.005
-0.002
0.001
0.003
0.005
0.006
0.006
0.006
0.005
0.005
0.004
0.004
0.004
0.003
0.003
0.004
0.004
0.004
0.005
0.006
0.006
0.006
0.006
0.005
-0.041
-0.071
-0.067
-0.058
-0.043
-0.028
-0.016
-0.008
-0.007
-0.010
-0.012
-0.012
-0.011
-0.008
-0.005
-0.002
0.000
0.001
0.003
0.005
0.006
0.006
0.006
0.006
0.006
0.005
0.005
0.004
0.003
0.003
0.003
0.003
0.003
0.003
0.003
0.004
0.005
0.005
0.005
0.005
0.004
1.654
0.255
0.217
1.384
10.242
110.695
1095.534
2870.580
1141.142
1733.336
87.914
2.301
-0.134
-0.471
-0.572
-0.577
-0.572
-0.410
-0.373
-0.583
-0.362
2.113
35.638
809.366
29524.809
100001.852
70355.672
1928.155
85.937
12.346
2.775
0.939
3.429
31.602
283.694
1622.864
11680.116
100330.469
100048.211
25744.633
587.005
1.031
0.102
0.057
0.766
5.145
35.384
170.369
304.017
140.838
31.214
5.079
0.435
-0.171
-0.416
-0.514
-0.523
-0.560
-0.453
-0.432
-0.620
-0.515
0.440
9.159
99.265
809.520
2395.241
1236.241
172.627
18.857
3.455
0.982
0.423
1.522
10.321
62.277
289.069
2870.761
52366.902
70362.055
5450.225
233.472
0.412
0.046
0.163
1.074
5.419
21.535
52.444
64.437
35.717
12.066
2.672
0.415
-0.102
-0.318
-0.452
-0.494
-0.542
-0.590
-0.623
-0.642
-0.607
-0.344
1.309
9.447
36.026
64.618
42.714
14.459
3.207
0.914
0.327
0.133
0.390
2.303
10.024
42.539
241.287
1118.092
1378.270
363.410
43.426
0.281
0.413
0.908
2.893
11.037
39.144
124.230
262.616
227.076
69.778
12.963
1.725
0.123
-0.192
-0.389
-0.467
-0.518
-0.570
-0.609
-0.632
-0.633
-0.547
-0.065
0.875
2.409
3.737
2.857
1.321
0.489
0.182
0.054
-0.011
0.028
0.372
1.556
5.681
19.326
47.204
50.571
22.476
5.451
1.644
3.494
5.189
10.500
33.530
135.074
1290.810
10186.014
10161.487
1238.810
91.770
7.250
0.582
-0.072
-0.247
-0.406
-0.494
-0.544
-0.585
-0.610
-0.560
-0.293
-0.055
0.068
0.195
0.270
0.227
0.125
0.033
-0.019
-0.050
-0.067
-0.068
-0.017
0.172
0.660
1.791
3.148
3.298
1.864
0.645
12.136
28.866
34.620
39.028
112.858
523.712
19661.912
100030.352
100008.547
22404.660
399.933
17.713
1.215
0.024
-0.130
-0.223
-0.334
-0.430
-0.463
-0.411
-0.168
0.433
0.638
0.303
0.167
0.224
0.336
0.347
0.195
0.034
-0.063
-0.087
-0.087
-0.075
-0.044
0.019
0.125
0.237
0.248
0.129
0.011
64.753
225.642
252.215
128.783
192.969
840.304
39320.883
100035.352
100005.766
45219.855
595.361
22.344
1.408
0.070
-0.070
-0.109
-0.153
-0.188
-0.206
-0.168
0.113
1.098
1.385
0.712
0.757
1.823
4.028
4.949
3.016
0.941
0.137
-0.061
-0.080
-0.066
-0.052
-0.039
-0.033
-0.031
-0.036
-0.051
-0.069
187.012
899.084
1113.594
322.073
138.536
346.525
5528.111
100021.016
100003.461
5444.294
204.930
12.058
0.935
0.049
-0.044
-0.056
-0.070
-0.082
-0.090
-0.073
0.073
0.535
0.792
0.990
3.921
19.329
67.544
100.000
47.225
10.153
1.336
0.084
-0.054
-0.037
-0.007
-0.004
-0.022
-0.044
-0.058
-0.069
-0.081
187.011
898.827
1111.218
279.183
60.299
68.085
292.776
1241.756
1236.347
299.001
33.284
3.486
0.371
0.002
-0.031
-0.032
-0.038
-0.042
-0.046
-0.045
-0.009
0.106
0.336
1.772
21.668
272.931
1862.975
4778.999
1228.051
89.472
6.838
0.506
-0.003
-0.002
0.037
0.042
0.002
-0.034
-0.056
-0.071
-0.093
64.737
205.019
247.493
85.086
19.416
10.878
19.914
40.513
42.855
17.706
4.004
0.684
0.057
-0.032
-0.030
-0.022
-0.022
-0.026
-0.029
-0.032
-0.027
0.010
0.246
2.725
48.037
1182.545
47590.703
100014.727
25565.445
454.882
21.625
1.551
0.085
0.012
0.050
0.053
0.011
-0.025
-0.049
-0.072
-0.111
11.248
26.196
28.400
14.279
4.355
1.800
2.002
2.665
2.664
1.371
0.407
0.040
-0.049
-0.047
-0.031
-0.020
-0.015
-0.017
-0.021
-0.025
-0.028
-0.014
0.170
2.311
37.127
1121.807
76766.828
100006.492
34725.695
1721.531
249.524
7.926
0.459
0.017
0.012
0.018
0.001
-0.016
-0.033
-0.067
-0.136
1.516
3.027
3.246
1.872
0.707
0.221
0.138
0.147
0.109
0.007
-0.075
-0.100
-0.085
-0.057
-0.034
-0.019
-0.012
-0.012
-0.017
-0.023
-0.026
-0.024
0.069
1.136
13.421
216.901
3685.554
12350.146
3212.746
100137.367
6295.576
50.296
2.736
0.096
-0.028
-0.028
-0.020
-0.015
-0.014
-0.061
-0.172
0.161
0.310
0.306
0.185
0.038
-0.047
-0.080
-0.100
-0.124
-0.151
-0.159
-0.142
-0.104
-0.068
-0.038
-0.019
-0.009
-0.008
-0.012
-0.019
-0.024
-0.028
-0.001
0.321
2.953
21.388
108.104
197.631
259.203
4255.702
1095.997
238.138
8.389
0.217
-0.062
-0.136
-0.206
-0.114
-0.043
-0.071
-0.215
-0.021
0.000
-0.009
-0.031
-0.058
-0.077
-0.092
-0.111
-0.131
-0.143
-0.138
-0.115
-0.084
-0.053
-0.028
-0.012
-0.005
-0.003
-0.007
-0.015
-0.023
-0.029
-0.032
0.026
0.403
1.968
5.764
8.267
10.082
33.841
155.163
75.775
6.426
0.450
-0.435
-0.540
-0.536
-0.235
-0.090
-0.101
-0.263
-0.015
-0.003
-0.025
-0.050
-0.061
-0.065
-0.067
-0.069
-0.067
-0.060
-0.050
-0.039
-0.028
-0.018
-0.009
-0.003
0.000
-0.001
-0.004
-0.012
-0.021
-0.030
-0.041
-0.047
-0.029
0.049
0.152
0.294
0.379
1.860
6.436
11.269
6.510
0.795
-0.555
-0.591
-0.576
-0.276
-0.114
-0.105
-0.267
0.021
0.039
0.001
-0.043
-0.059
-0.055
-0.046
-0.042
-0.042
-0.041
-0.035
-0.028
-0.021
-0.015
-0.008
-0.003
-0.001
-0.002
-0.005
-0.011
-0.020
-0.032
-0.041
-0.058
-0.086
-0.134
-0.273
-0.331
-0.310
-0.079
0.912
2.679
1.888
-0.139
-0.584
-0.614
-0.555
-0.239
-0.024
0.126
0.095
0.137
0.134
0.052
-0.019
-0.046
-0.040
-0.027
-0.023
-0.027
-0.035
-0.034
-0.028
-0.022
-0.018
-0.013
-0.008
-0.006
-0.006
-0.008
-0.014
-0.022
-0.031
-0.041
-0.048
0.032
0.503
0.922
0.228
-0.247
-0.341
-0.255
-0.120
-0.323
-0.557
-0.604
-0.626
-0.422
-0.039
0.582
1.786
3.066
0.421
0.363
0.192
0.067
0.012
0.008
0.014
0.012
-0.007
-0.027
-0.034
-0.031
-0.027
-0.024
-0.019
-0.014
-0.011
-0.011
-0.014
-0.019
-0.026
-0.032
-0.040
-0.009
0.656
7.353
21.908
6.593
0.398
-0.270
-0.396
-0.448
-0.518
-0.575
-0.615
-0.531
-0.187
0.543
3.438
12.948
26.028
0.767
0.641
0.412
0.249
0.172
0.113
0.081
0.055
0.017
-0.016
-0.034
-0.036
-0.035
-0.031
-0.026
-0.021
-0.017
-0.016
-0.019
-0.024
-0.032
-0.037
-0.040
0.037
1.459
25.047
83.212
20.402
1.764
-0.031
-0.368
-0.469
-0.539
-0.584
-0.509
-0.292
0.094
1.928
13.997
70.282
186.666
0.895
0.748
0.606
0.550
0.455
0.270
0.148
0.085
0.025
-0.015
-0.037
-0.044
-0.042
-0.038
-0.033
-0.028
-0.025
-0.024
-0.027
-0.031
-0.038
-0.044
-0.045
0.022
0.815
8.862
23.423
8.898
2.183
0.560
-0.072
-0.311
-0.390
-0.345
-0.264
-0.137
0.298
3.461
28.314
204.849
658.852
0.641
0.580
0.669
0.797
0.709
0.397
0.164
0.060
0.010
-0.021
-0.040
-0.049
-0.050
-0.046
-0.042
-0.037
-0.031
-0.030
-0.034
-0.039
-0.045
-0.052
-0.052
-0.015
0.228
1.343
3.099
3.583
3.180
2.120
0.884
0.151
-0.124
-0.168
-0.142
-0.067
0.337
3.250
26.169
186.760
595.196
0.371
0.334
0.547
0.746
0.631
0.334
0.112
0.037
0.038
0.040
0.017
-0.022
-0.046
-0.053
-0.052
-0.044
-0.031
-0.028
-0.036
-0.043
-0.050
-0.055
-0.056
-0.038
0.101
0.769
3.277
9.939
18.345
15.364
6.388
1.464
0.179
-0.072
-0.094
-0.052
0.187
1.748
11.218
54.581
142.033
0.168
0.143
0.262
0.354
0.321
0.159
0.080
0.148
0.335
0.451
0.334
0.132
0.003
-0.051
-0.062
-0.055
-0.038
-0.034
-0.041
-0.047
-0.053
-0.058
-0.058
-0.040
0.162
1.848
16.341
117.916
392.752
301.636
69.914
8.552
0.969
0.027
-0.071
-0.057
0.037
0.546
2.864
9.671
19.122
0.075
0.044
0.047
0.053
0.039
0.029
0.173
0.731
1.724
2.299
1.753
0.715
0.176
-0.024
-0.070
-0.069
-0.060
-0.051
-0.038
-0.027
-0.037
-0.050
-0.057
-0.029
0.352
4.873
76.764
1682.984
19155.104
14243.275
975.974
43.271
2.774
0.170
-0.053
-0.059
-0.029
0.099
0.485
1.345
2.314
0.168
0.072
-0.043
-0.108
-0.114
-0.019
0.438
2.128
5.448
7.937
5.663
2.238
0.601
0.064
-0.068
-0.089
-0.076
-0.005
0.219
0.355
0.192
0.040
-0.031
-0.020
0.460
7.661
180.341
9372.948
100044.648
100007.648
4771.971
98.435
4.618
0.287
-0.038
-0.056
-0.048
-0.022
0.048
0.150
0.231
0.419
0.157
-0.092
-0.233
-0.226
-0.046
0.749
3.659
10.443
16.045
12.481
5.654
1.815
0.352
-0.032
-0.113
-0.060
0.583
5.311
9.638
2.889
0.502
0.082
-0.004
0.371
5.834
119.381
3686.315
100005.148
76757.828
2249.351
69.482
3.763
0.228
-0.035
-0.050
-0.046
-0.039
-0.027
-0.014
-0.008
0.769
0.150
-0.229
-0.385
-0.373
-0.130
0.786
4.059
13.282
28.425
34.479
22.147
7.356
1.467
0.116
-0.144
-0.002
3.713
72.036
198.021
23.466
1.890
0.332
0.034
0.155
2.115
25.244
293.874
1581.369
2544.806
1174.653
41.094
2.132
0.107
-0.038
-0.046
-0.042
-0.035
-0.029
-0.027
-0.031
1.127
0.026
-0.407
-0.540
-0.502
-0.247
0.695
5.194
27.895
113.992
228.676
143.554
33.619
4.945
0.474
-0.183
-0.058
4.652
110.136
313.953
31.034
2.804
0.567
0.070
0.017
0.455
3.357
18.910
100.922
4255.232
3489.977
49.874
1.237
0.028
-0.038
-0.039
-0.037
-0.030
-0.025
-0.023
-0.027
1.571
-0.019
-0.467
-0.568
-0.547
-0.309
0.794
8.098
65.634
442.363
1110.862
595.770
99.603
11.091
0.993
-0.217
-0.273
0.941
11.133
21.265
6.688
1.837
0.468
0.053
-0.031
0.027
0.375
1.581
9.725
96.876
95.675
7.544
0.330
-0.016
-0.032
-0.031
-0.028
-0.023
-0.019
-0.019
-0.021
3.326
0.344
-0.393
-0.522
-0.507
-0.293
0.687
8.307
70.524
487.253
1235.444
659.317
108.890
12.094
1.160
-0.176
-0.376
-0.207
0.620
1.501
1.329
0.694
0.217
0.009
-0.043
-0.041
-0.007
0.108
0.549
1.857
1.775
0.411
0.015
-0.027
-0.026
-0.024
-0.019
-0.014
-0.011
-0.010
-0.012
12.978
1.860
-0.175
-0.457
-0.431
-0.260
0.368
4.266
30.748
155.735
329.501
187.546
43.219
6.520
0.800
-0.161
-0.368
-0.399
-0.212
0.076
0.215
0.133
0.029
-0.027
-0.042
-0.042
-0.040
-0.030
-0.006
0.032
0.029
-0.008
-0.023
-0.022
-0.020
-0.017
-0.012
-0.007
-0.005
-0.004
-0.006
33.051
4.241
0.129
-0.365
-0.336
-0.206
0.079
1.279
6.730
22.665
39.954
27.339
10.011
2.362
0.315
-0.217
-0.381
-0.448
-0.366
-0.191
-0.069
-0.033
-0.033
-0.035
-0.035
-0.034
-0.034
-0.031
-0.027
-0.024
-0.023
-0.021
-0.019
-0.018
-0.014
-0.010
-0.005
-0.002
0.
0.
-0.001
35.888
4.710
0.311
-0.233
-0.235
-0.156
-0.047
0.261
1.217
3.131
5.033
4.294
2.306
0.724
-0.007
-0.296
-0.417
-0.460
-0.360
-0.210
-0.109
-0.060
-0.038
-0.029
-0.026
-0.026
-0.026
-0.024
-0.022
-0.020
-0.018
-0.017
-0.015
-0.012
-0.008
-0.004
-0.001
0.002
0.003
0.003
0.002
17.556
2.677
0.233
-0.142
-0.153
-0.113
-0.072
0.000
0.162
0.483
0.825
0.882
0.574
0.120
-0.210
-0.366
-0.428
-0.392
-0.277
-0.168
-0.089
-0.048
-0.029
-0.021
-0.018
-0.016
-0.015
-0.014
-0.014
-0.014
-0.012
-0.011
-0.009
-0.006
-0.003
0.000
0.003
0.004
0.005
0.005
0.004
4.596
0.925
0.052
-0.097
-0.101
-0.078
-0.062
-0.044
-0.018
0.039
0.123
0.183
0.078
-0.081
-0.220
-0.299
-0.315
-0.260
-0.183
-0.110
-0.062
-0.035
-0.021
-0.015
-0.010
-0.007
-0.006
-0.005
-0.005
-0.005
-0.005
-0.004
-0.003
0.000
0.001
0.004
0.005
0.006
0.007
0.007
0.006
0.804
0.167
-0.034
-0.075
-0.071
-0.058
-0.048
-0.048
-0.049
-0.047
-0.041
-0.028
-0.036
-0.096
-0.151
-0.182
-0.176
-0.147
-0.102
-0.065
-0.038
-0.021
-0.012
-0.007
-0.003
-0.002
-0.001
0.000
0.000
0.000
0.
0.000
0.001
0.003
0.004
0.005
0.006
0.007
0.008
0.008
0.007
0.138
-0.026
-0.064
-0.068
-0.060
-0.049
-0.041
-0.041
-0.047
-0.054
-0.059
-0.058
-0.055
-0.066
-0.085
-0.094
-0.086
-0.073
-0.051
-0.033
-0.018
-0.009
-0.003
-0.001
0.001
0.002
0.003
0.003
0.003
0.003
0.002
0.003
0.003
0.004
0.005
0.006
0.007
0.007
0.008
0.008
0.007
0.200
-0.048
-0.067
-0.062
-0.052
-0.040
-0.031
-0.032
-0.036
-0.042
-0.047
-0.049
-0.044
-0.038
-0.043
-0.044
-0.040
-0.033
-0.023
-0.013
-0.006
-0.001
0.002
0.003
0.004
0.004
0.004
0.004
0.004
0.004
0.004
0.004
0.004
0.005
0.006
0.006
0.007
0.007
0.008
0.008
0.007
0.853
-0.007
-0.061
-0.054
-0.043
-0.029
-0.020
-0.020
-0.024
-0.027
-0.030
-0.030
-0.028
-0.023
-0.021
-0.020
-0.018
-0.013
-0.008
-0.003
0.000
0.003
0.004
0.005
0.006
0.006
0.005
0.005
0.005
0.004
0.004
0.004
0.005
0.005
0.006
0.006
0.006
0.007
0.007
0.007
0.007
1.256
0.008
-0.053
-0.044
-0.032
-0.020
-0.012
-0.010
-0.012
-0.014
-0.015
-0.016
-0.015
-0.012
-0.009
-0.007
-0.005
-0.003
0.
0.002
0.004
0.005
0.006
0.006
0.006
0.006
0.005
0.005
0.005
0.004
0.004
0.004
0.004
0.005
0.005
0.005
0.006
0.006
0.007
0.007
0.006
0.378
-0.024
-0.046
-0.036
-0.025
-0.015
-0.008
-0.003
-0.002
-0.003
-0.005
-0.005
-0.005
-0.003
-0.002
0.000
0.001
0.003
0.004
0.005
0.006
0.006
0.006
0.006
0.006
0.006
0.005
0.005
0.004
0.004
0.004
0.004
0.004
0.004
0.004
0.005
0.005
0.006
0.006
0.006
0.005
9.844
1.523
0.163
0.240
1.691
9.634
36.236
65.247
112.143
273.248
28.986
1.029
-0.095
-0.247
-0.447
-0.573
-0.578
-0.600
-0.615
-0.601
-0.393
1.845
33.039
658.794
19560.240
100000.328
39164.039
1535.842
66.492
5.461
0.818
0.880
8.980
142.468
3386.455
60652.859
70944.109
9649.783
6357.027
1016.521
95.935
4.764
0.768
0.077
0.196
1.127
4.555
13.328
19.778
13.444
7.000
1.878
0.162
-0.119
-0.230
-0.403
-0.542
-0.574
-0.606
-0.629
-0.631
-0.528
0.475
8.707
83.428
658.858
1912.820
898.673
142.399
15.554
1.890
0.280
0.378
3.508
33.591
332.005
1564.690
1983.741
1933.708
1955.762
446.397
48.452
1.462
0.334
0.293
0.973
2.671
5.489
9.106
11.388
8.923
4.160
1.176
0.188
-0.074
-0.181
-0.327
-0.508
-0.562
-0.601
-0.628
-0.641
-0.605
-0.182
1.423
8.217
30.655
54.530
39.174
12.117
2.531
0.419
0.027
0.067
0.800
5.130
25.412
72.900
114.767
183.861
176.645
65.785
13.411
0.846
1.137
2.307
7.106
21.123
36.794
49.812
86.263
80.019
31.619
6.379
1.005
0.073
-0.119
-0.231
-0.383
-0.529
-0.586
-0.616
-0.621
-0.481
-0.191
0.197
0.900
2.322
3.267
2.638
1.145
0.316
0.015
-0.062
-0.054
0.089
0.679
2.459
5.676
10.551
16.361
15.944
7.907
2.334
5.196
11.200
18.350
49.300
231.203
437.735
536.744
1575.753
1541.256
330.154
39.346
3.759
0.379
-0.050
-0.148
-0.232
-0.344
-0.437
-0.462
-0.383
0.017
1.459
1.902
0.936
0.548
0.443
0.316
0.160
0.021
-0.055
-0.085
-0.086
-0.066
0.012
0.210
0.567
1.085
1.554
1.494
0.874
0.275
55.094
172.311
224.141
296.159
2160.922
5576.505
4309.292
29712.621
29541.641
2685.746
130.013
8.952
0.744
0.012
-0.087
-0.127
-0.178
-0.221
-0.237
-0.063
2.291
24.909
32.912
5.721
1.673
1.091
0.997
0.821
0.428
0.102
-0.051
-0.092
-0.090
-0.078
-0.052
-0.004
0.056
0.108
0.102
0.030
-0.034
596.677
4283.727
5472.399
1299.058
6237.243
19737.666
9725.783
70711.398
81839.242
4282.893
186.964
11.197
0.867
0.032
-0.054
-0.071
-0.089
-0.107
-0.105
0.148
5.250
72.260
111.816
14.627
4.857
5.468
8.266
8.436
4.755
1.436
0.243
-0.049
-0.090
-0.086
-0.078
-0.067
-0.056
-0.048
-0.052
-0.064
-0.081
3384.633
60605.402
95351.070
6355.601
2166.141
5534.604
2711.487
8065.765
7895.210
1111.274
76.787
6.678
0.618
0.018
-0.039
-0.042
-0.049
-0.054
-0.053
0.090
2.085
15.921
22.410
9.525
10.773
32.642
108.775
171.473
78.118
13.749
1.821
0.139
-0.071
-0.080
-0.070
-0.063
-0.059
-0.058
-0.061
-0.071
-0.090
3014.288
60604.555
95339.180
6192.884
454.008
391.681
287.455
365.189
334.350
100.155
16.434
2.149
0.227
-0.007
-0.030
-0.028
-0.031
-0.033
-0.035
0.006
0.323
1.601
3.265
6.295
27.012
277.360
3740.274
12376.493
2535.460
146.438
8.908
0.659
-0.020
-0.062
-0.053
-0.046
-0.039
-0.035
-0.037
-0.057
-0.096
540.022
3803.927
4826.061
904.380
93.488
33.196
26.035
24.558
20.279
9.134
2.479
0.463
0.041
-0.024
-0.023
-0.019
-0.021
-0.022
-0.026
-0.020
0.044
0.312
1.162
5.441
56.133
1796.346
100073.039
100043.266
90572.359
876.202
26.361
1.788
0.071
-0.039
-0.029
-0.011
0.017
0.051
0.054
0.005
-0.091
50.896
155.921
187.083
65.348
14.742
4.375
2.677
2.226
1.699
0.895
0.288
0.034
-0.028
-0.030
-0.020
-0.015
-0.014
-0.017
-0.021
-0.023
-0.012
0.068
0.519
3.946
54.246
2255.359
100034.180
100022.563
100068.906
1791.993
196.986
6.644
0.274
-0.015
-0.011
0.030
0.129
0.268
0.296
0.181
-0.059
4.819
9.719
10.419
5.834
1.891
0.577
0.254
0.166
0.099
0.029
-0.029
-0.048
-0.044
-0.030
-0.018
-0.012
-0.010
-0.013
-0.018
-0.022
-0.025
-0.005
0.195
1.767
20.114
367.211
9343.118
40458.355
6033.383
100216.148
2889.182
18.587
0.606
0.012
-0.008
0.065
0.274
0.557
0.672
0.417
-0.007
0.451
0.794
0.845
0.511
0.173
0.004
-0.049
-0.063
-0.069
-0.075
-0.073
-0.063
-0.047
-0.031
-0.018
-0.009
-0.006
-0.008
-0.014
-0.020
-0.026
-0.028
0.029
0.496
4.095
31.016
177.451
328.903
270.946
2410.363
370.644
10.197
0.693
0.024
-0.036
-0.011
0.244
0.634
0.824
0.512
-0.034
-0.076
-0.020
-0.003
-0.025
-0.054
-0.073
-0.078
-0.077
-0.076
-0.073
-0.064
-0.051
-0.037
-0.023
-0.012
-0.004
-0.002
-0.004
-0.010
-0.019
-0.026
-0.033
-0.031
0.058
0.577
2.602
7.473
11.342
10.939
17.493
9.750
2.320
0.258
-0.208
-0.365
-0.392
-0.048
0.368
0.551
0.317
-0.135
-0.179
-0.123
-0.098
-0.086
-0.080
-0.075
-0.071
-0.066
-0.059
-0.049
-0.040
-0.030
-0.020
-0.012
-0.005
-0.001
-0.001
-0.003
-0.008
-0.017
-0.027
-0.035
-0.044
-0.044
0.001
0.156
0.384
0.437
0.422
0.458
0.487
0.165
-0.227
-0.413
-0.493
-0.503
-0.217
0.064
0.193
0.066
-0.249
-0.232
-0.150
-0.111
-0.092
-0.079
-0.072
-0.067
-0.060
-0.051
-0.041
-0.032
-0.025
-0.018
-0.011
-0.007
-0.004
-0.003
-0.005
-0.009
-0.017
-0.028
-0.037
-0.044
-0.055
-0.043
0.051
0.104
-0.066
-0.169
-0.169
-0.139
-0.232
-0.360
-0.463
-0.527
-0.526
-0.285
-0.092
0.010
-0.010
-0.197
-0.269
-0.154
-0.109
-0.091
-0.079
-0.070
-0.063
-0.055
-0.048
-0.040
-0.032
-0.026
-0.022
-0.016
-0.013
-0.010
-0.009
-0.010
-0.014
-0.021
-0.030
-0.037
-0.046
-0.019
0.421
3.870
8.673
3.491
0.542
-0.076
-0.235
-0.334
-0.425
-0.500
-0.552
-0.455
-0.249
-0.091
0.088
0.306
0.411
-0.248
-0.134
-0.094
-0.082
-0.074
-0.067
-0.061
-0.054
-0.047
-0.042
-0.036
-0.032
-0.029
-0.024
-0.019
-0.015
-0.013
-0.014
-0.018
-0.025
-0.033
-0.040
-0.040
0.130
4.390
147.434
1169.215
114.253
6.013
0.778
-0.136
-0.366
-0.465
-0.525
-0.472
-0.314
-0.160
0.059
0.619
1.807
3.127
-0.158
-0.092
-0.063
-0.061
-0.061
-0.060
-0.057
-0.053
-0.047
-0.044
-0.041
-0.038
-0.036
-0.032
-0.026
-0.022
-0.020
-0.021
-0.024
-0.031
-0.037
-0.044
-0.031
0.314
11.268
1664.471
90999.422
1003.168
20.138
3.209
0.314
-0.274
-0.406
-0.381
-0.297
-0.196
-0.066
0.349
1.831
6.155
11.979
-0.028
-0.020
-0.022
-0.028
-0.037
-0.047
-0.053
-0.054
-0.048
-0.047
-0.046
-0.045
-0.043
-0.039
-0.034
-0.025
-0.010
-0.011
-0.025
-0.036
-0.043
-0.049
-0.032
0.275
5.558
177.820
1421.658
173.802
27.666
6.700
1.384
0.129
-0.174
-0.208
-0.176
-0.125
0.009
0.622
3.232
12.028
24.114
0.174
0.092
0.033
0.007
-0.014
-0.037
-0.049
-0.043
-0.023
-0.012
-0.020
-0.035
-0.046
-0.047
-0.036
0.021
0.128
0.110
0.016
-0.031
-0.048
-0.055
-0.041
0.142
1.641
10.802
32.590
42.737
28.197
13.162
4.613
1.103
0.108
-0.098
-0.115
-0.089
0.021
0.588
3.238
11.162
22.301
0.431
0.267
0.100
0.025
-0.017
-0.033
-0.013
0.083
0.224
0.313
0.230
0.093
-0.008
-0.044
-0.026
0.148
0.540
0.461
0.118
-0.012
-0.047
-0.058
-0.053
0.046
0.718
3.978
14.989
42.830
73.128
57.130
20.041
4.219
0.608
0.004
-0.083
-0.075
-0.007
0.329
1.610
5.349
9.613
0.699
0.453
0.188
0.025
-0.034
-0.008
0.198
0.848
1.981
2.820
1.989
0.859
0.206
-0.007
-0.026
0.167
0.609
0.529
0.147
0.010
-0.035
-0.054
-0.060
0.008
0.527
4.263
30.861
205.814
751.870
655.811
136.237
15.896
1.801
0.132
-0.060
-0.069
-0.039
0.090
0.528
1.508
2.452
1.097
0.838
0.375
0.066
-0.028
0.111
1.039
4.624
14.041
20.688
14.089
4.687
1.082
0.131
-0.032
0.014
0.156
0.176
0.133
0.117
0.078
0.013
-0.037
0.003
0.646
7.437
120.393
3299.951
76860.242
55567.664
2001.754
71.902
4.332
0.305
-0.040
-0.063
-0.053
-0.015
0.083
0.278
0.429
2.694
2.020
0.940
0.223
0.017
0.382
3.005
17.721
70.561
119.262
71.109
18.309
3.330
0.504
0.001
-0.056
0.005
0.236
0.973
1.623
1.151
0.492
0.124
0.035
0.705
11.149
298.943
29750.818
100040.273
100031.570
14238.929
161.773
6.629
0.417
-0.029
-0.057
-0.054
-0.044
-0.021
0.010
0.028
5.925
4.198
1.804
0.429
0.056
0.607
5.405
36.619
172.653
335.159
180.000
43.272
8.201
1.370
0.143
-0.055
0.110
2.560
33.736
76.037
17.043
3.490
0.874
0.151
0.536
8.246
196.092
10729.851
100011.422
100047.305
5478.506
112.631
5.262
0.315
-0.031
-0.053
-0.050
-0.044
-0.036
-0.031
-0.032
9.248
5.484
2.071
0.461
0.032
0.574
5.012
33.720
161.116
355.146
297.526
130.175
30.812
4.936
0.592
0.002
0.529
23.100
2884.208
34833.801
338.845
16.105
2.933
0.427
0.242
2.722
35.999
500.214
3756.155
14807.265
9745.395
96.754
2.881
0.158
-0.036
-0.048
-0.046
-0.039
-0.032
-0.030
-0.033
11.921
4.104
1.360
0.198
-0.081
0.331
3.475
25.048
184.526
1446.078
4323.357
1924.936
227.287
19.455
1.844
0.108
0.660
30.375
6260.660
100055.906
576.134
34.010
5.813
0.722
0.098
0.586
4.605
26.777
213.279
100061.422
91002.516
129.460
1.813
0.051
-0.037
-0.041
-0.039
-0.033
-0.028
-0.025
-0.027
13.158
2.730
0.552
-0.083
-0.187
0.160
2.897
33.513
602.970
14989.207
95341.109
22406.201
999.316
50.546
3.781
0.223
0.286
6.090
94.862
271.228
80.523
24.106
4.948
0.674
0.037
0.045
0.440
2.062
18.009
314.266
312.759
15.282
0.507
-0.006
-0.034
-0.034
-0.030
-0.025
-0.021
-0.018
-0.020
18.449
3.324
0.328
-0.191
-0.219
0.069
2.524
33.754
660.159
19562.391
100002.977
33979.355
1237.778
55.862
4.056
0.277
-0.011
1.014
5.806
15.113
15.892
8.070
2.035
0.324
-0.010
-0.045
-0.003
0.149
0.852
3.111
3.030
0.626
0.041
-0.026
-0.030
-0.027
-0.022
-0.017
-0.013
-0.011
-0.012
85.616
9.197
0.862
-0.138
-0.198
-0.009
1.364
15.250
187.307
2141.228
7884.676
3020.875
307.133
27.910
3.079
0.245
-0.142
0.064
0.842
2.106
2.514
1.577
0.520
0.080
-0.036
-0.049
-0.045
-0.034
-0.001
0.056
0.047
-0.002
-0.024
-0.027
-0.025
-0.020
-0.014
-0.011
-0.007
-0.005
-0.005
329.331
22.294
1.705
-0.019
-0.157
-0.070
0.451
4.105
28.941
132.674
281.273
188.046
51.255
11.951
2.206
0.184
-0.190
-0.171
-0.016
0.201
0.284
0.218
0.079
-0.015
-0.039
-0.041
-0.040
-0.038
-0.033
-0.029
-0.027
-0.026
-0.024
-0.022
-0.018
-0.013
-0.009
-0.005
-0.002
-0.001
-0.001
399.618
24.079
1.882
0.047
-0.120
-0.090
0.065
0.779
3.793
12.136
22.909
25.253
16.099
5.968
1.392
0.081
-0.191
-0.200
-0.140
-0.073
-0.031
-0.017
-0.024
-0.029
-0.029
-0.031
-0.033
-0.030
-0.026
-0.024
-0.023
-0.021
-0.019
-0.015
-0.011
-0.008
-0.004
-0.001
0.001
0.003
0.002
129.827
12.005
1.159
0.022
-0.093
-0.083
-0.040
0.119
0.649
2.012
4.698
6.739
5.438
2.391
0.591
-0.029
-0.166
-0.163
-0.123
-0.085
-0.054
-0.036
-0.027
-0.022
-0.020
-0.021
-0.020
-0.020
-0.019
-0.018
-0.016
-0.014
-0.012
-0.009
-0.007
-0.004
-0.001
0.002
0.004
0.005
0.005
20.742
3.478
0.413
-0.040
-0.086
-0.073
-0.058
-0.019
0.106
0.436
1.052
1.509
1.264
0.592
0.125
-0.077
-0.125
-0.114
-0.086
-0.060
-0.040
-0.027
-0.019
-0.016
-0.013
-0.011
-0.010
-0.009
-0.010
-0.010
-0.009
-0.008
-0.007
-0.005
-0.002
0.
0.002
0.004
0.005
0.006
0.006
2.980
0.637
0.015
-0.093
-0.093
-0.073
-0.056
-0.041
-0.013
0.053
0.158
0.250
0.203
0.087
-0.022
-0.072
-0.080
-0.071
-0.056
-0.041
-0.027
-0.018
-0.013
-0.009
-0.006
-0.004
-0.003
-0.003
-0.003
-0.003
-0.003
-0.003
-0.002
-0.001
0.001
0.003
0.005
0.006
0.006
0.007
0.007
0.609
0.032
-0.098
-0.108
-0.093
-0.070
-0.051
-0.037
-0.029
-0.020
-0.007
0.005
0.002
-0.020
-0.040
-0.049
-0.046
-0.040
-0.031
-0.022
-0.014
-0.008
-0.005
-0.002
0.000
0.001
0.002
0.002
0.001
0.000
0.001
0.001
0.001
0.002
0.003
0.005
0.006
0.007
0.007
0.007
0.007
1.255
-0.014
-0.115
-0.103
-0.086
-0.063
-0.043
-0.030
-0.024
-0.025
-0.026
-0.025
-0.024
-0.026
-0.028
-0.027
-0.025
-0.021
-0.015
-0.010
-0.005
-0.001
0.001
0.002
0.003
0.004
0.004
0.004
0.003
0.003
0.003
0.002
0.003
0.004
0.004
0.005
0.006
0.007
0.007
0.007
0.007
8.526
0.162
-0.096
-0.089
-0.071
-0.049
-0.032
-0.022
-0.016
-0.017
-0.018
-0.018
-0.017
-0.015
-0.015
-0.014
-0.012
-0.009
-0.005
-0.002
0.001
0.003
0.004
0.005
0.005
0.005
0.005
0.005
0.004
0.004
0.003
0.003
0.004
0.004
0.005
0.006
0.006
0.007
0.007
0.007
0.007
13.418
0.243
-0.076
-0.072
-0.054
-0.035
-0.021
-0.013
-0.009
-0.009
-0.010
-0.010
-0.009
-0.009
-0.007
-0.006
-0.004
-0.001
0.001
0.002
0.004
0.005
0.005
0.006
0.006
0.006
0.005
0.005
0.005
0.004
0.004
0.004
0.004
0.004
0.005
0.005
0.006
0.006
0.006
0.007
0.007
2.990
0.053
-0.063
-0.052
-0.037
-0.022
-0.012
-0.005
-0.002
-0.001
-0.002
-0.003
-0.003
-0.002
-0.001
0.000
0.001
0.003
0.004
0.005
0.006
0.006
0.006
0.006
0.006
0.006
0.005
0.005
0.004
0.004
0.004
0.004
0.004
0.004
0.004
0.005
0.005
0.006
0.006
0.006
0.006
71.055
6.651
0.589
0.009
0.131
0.746
2.049
3.145
4.873
6.170
1.640
0.028
-0.104
-0.131
-0.198
-0.301
-0.420
-0.510
-0.522
-0.451
-0.219
1.049
12.906
141.955
1533.915
4824.504
2394.945
271.791
22.531
2.263
0.314
1.010
14.042
271.829
11538.081
100008.203
100037.656
19670.309
530.453
70.381
13.135
24.754
3.041
0.339
0.136
0.407
0.951
1.590
1.761
1.418
0.846
0.211
-0.046
-0.116
-0.157
-0.206
-0.295
-0.420
-0.505
-0.532
-0.467
-0.290
0.310
3.930
28.274
141.980
298.769
186.752
42.535
6.228
0.822
0.092
0.444
4.972
54.637
659.714
4829.266
5466.280
957.973
140.850
34.793
7.643
5.021
0.997
0.599
1.659
4.128
6.003
5.471
4.029
2.597
1.222
0.360
0.007
-0.108
-0.169
-0.226
-0.267
-0.356
-0.438
-0.453
-0.406
-0.284
-0.030
0.820
4.021
12.059
20.638
15.135
5.347
1.213
0.159
-0.035
0.076
1.119
7.194
39.493
110.386
125.398
61.352
25.350
9.784
2.702
1.650
1.926
4.145
16.297
55.970
94.649
58.974
29.776
17.350
7.807
2.080
0.342
-0.050
-0.160
-0.216
-0.255
-0.257
-0.312
-0.325
-0.283
-0.128
0.217
0.570
0.944
1.440
1.759
1.364
0.618
0.154
-0.032
-0.080
-0.054
0.132
0.852
3.120
6.218
7.543
5.924
3.929
1.852
0.594
9.039
20.923
37.678
166.428
1381.366
3393.926
1281.615
263.646
132.990
44.229
8.511
1.219
0.079
-0.120
-0.180
-0.210
-0.211
-0.189
-0.196
-0.077
1.403
9.814
13.625
5.277
2.667
1.252
0.589
0.291
0.076
-0.037
-0.084
-0.089
-0.064
0.029
0.228
0.501
0.679
0.652
0.481
0.227
0.039
121.882
492.041
650.311
1546.861
45248.941
100027.086
39323.395
1708.143
642.737
159.168
22.695
2.650
0.242
-0.070
-0.130
-0.147
-0.151
-0.130
-0.096
0.470
19.608
983.345
1671.011
68.825
15.804
6.223
3.673
2.211
0.982
0.244
-0.022
-0.087
-0.090
-0.078
-0.053
-0.018
0.006
0.011
-0.008
-0.037
-0.068
2152.607
29534.928
45311.449
7185.632
100190.781
100040.320
100208.617
3495.629
975.980
209.479
28.737
3.062
0.306
-0.037
-0.088
-0.098
-0.096
-0.084
-0.033
1.004
63.444
17763.121
55783.070
259.530
59.191
30.517
30.492
19.939
8.074
1.977
0.307
-0.036
-0.084
-0.074
-0.062
-0.053
-0.052
-0.056
-0.063
-0.072
-0.084
22439.129
100016.547
100057.461
61838.254
39895.426
100041.047
34062.188
1297.772
345.360
94.531
15.452
2.023
0.219
-0.025
-0.057
-0.060
-0.059
-0.053
-0.019
0.542
14.759
439.307
760.410
151.578
109.401
167.263
312.754
203.599
63.398
11.936
1.661
0.139
-0.047
-0.036
-0.005
0.005
-0.004
-0.022
-0.036
-0.058
-0.085
22449.041
100017.813
100017.352
60745.137
1840.675
2714.395
1017.799
172.691
54.709
19.066
4.482
0.726
0.083
-0.026
-0.037
-0.038
-0.038
-0.036
-0.023
0.154
1.771
11.487
32.950
64.193
148.746
827.060
2488.986
2705.769
719.992
67.207
6.133
0.551
0.047
0.067
0.139
0.165
0.153
0.149
0.125
0.057
-0.043
1936.989
25707.287
39167.691
3816.207
233.204
89.612
49.931
18.170
7.351
3.012
0.864
0.171
0.004
-0.026
-0.026
-0.025
-0.025
-0.025
-0.023
0.023
0.356
1.982
7.010
24.049
167.778
1559.241
15027.303
66285.961
7234.613
278.268
14.897
1.186
0.215
0.227
0.372
0.466
0.580
0.843
0.874
0.573
0.160
114.841
443.839
488.070
157.001
27.514
7.536
3.986
1.932
0.898
0.391
0.113
0.001
-0.025
-0.023
-0.016
-0.016
-0.017
-0.019
-0.021
-0.014
0.061
0.400
1.772
10.307
83.350
885.161
19733.172
100329.469
10789.285
319.486
23.339
2.206
0.519
0.412
0.528
0.841
1.589
2.929
3.499
2.402
0.780
8.868
18.307
19.337
9.805
3.123
0.901
0.355
0.163
0.057
0.002
-0.029
-0.034
-0.028
-0.019
-0.013
-0.009
-0.010
-0.014
-0.018
-0.023
-0.015
0.060
0.525
3.435
23.174
177.077
1629.831
4236.011
1122.145
200.863
43.571
3.571
0.877
0.531
0.556
1.108
3.241
7.237
8.927
5.680
1.767
0.820
1.292
1.323
0.802
0.298
0.049
-0.026
-0.048
-0.052
-0.052
-0.045
-0.036
-0.027
-0.017
-0.009
-0.005
-0.005
-0.010
-0.015
-0.021
-0.027
-0.018
0.097
0.775
4.150
20.143
81.005
124.263
65.348
43.692
15.619
2.442
0.984
0.530
0.412
1.061
3.799
9.634
12.028
7.611
2.343
-0.112
-0.010
0.023
-0.005
-0.043
-0.064
-0.068
-0.062
-0.056
-0.049
-0.041
-0.030
-0.021
-0.012
-0.006
-0.002
-0.003
-0.006
-0.013
-0.021
-0.028
-0.034
-0.022
0.096
0.605
2.161
4.931
6.904
4.900
3.537
2.041
1.078
0.619
0.154
-0.009
0.517
2.371
6.154
7.691
4.896
1.423
-0.321
-0.186
-0.119
-0.094
-0.084
-0.077
-0.067
-0.059
-0.052
-0.042
-0.033
-0.022
-0.014
-0.008
-0.004
-0.001
-0.002
-0.006
-0.012
-0.022
-0.032
-0.039
-0.046
-0.040
0.014
0.153
0.341
0.413
0.280
0.243
0.306
0.263
0.060
-0.194
-0.284
0.044
0.879
2.103
2.642
1.683
0.436
-0.466
-0.252
-0.150
-0.108
-0.089
-0.078
-0.068
-0.057
-0.047
-0.038
-0.029
-0.021
-0.014
-0.009
-0.007
-0.005
-0.006
-0.009
-0.014
-0.023
-0.034
-0.042
-0.049
-0.052
0.003
0.214
0.468
0.394
0.146
-0.006
-0.022
-0.104
-0.228
-0.359
-0.367
-0.179
0.125
0.475
0.609
0.401
-0.010
-0.560
-0.301
-0.163
-0.110
-0.088
-0.076
-0.065
-0.055
-0.046
-0.037
-0.031
-0.024
-0.019
-0.016
-0.013
-0.011
-0.010
-0.013
-0.017
-0.026
-0.035
-0.044
-0.048
0.025
0.717
5.891
15.211
8.091
3.077
0.701
-0.016
-0.252
-0.357
-0.391
-0.327
-0.209
-0.081
0.043
0.127
0.118
-0.004
-0.528
-0.297
-0.161
-0.109
-0.086
-0.074
-0.066
-0.056
-0.048
-0.041
-0.036
-0.032
-0.028
-0.024
-0.020
-0.016
-0.016
-0.018
-0.023
-0.030
-0.038
-0.046
-0.029
0.298
6.678
238.649
2426.946
225.057
31.031
6.198
0.692
-0.168
-0.314
-0.307
-0.243
-0.177
-0.110
-0.031
0.082
0.213
0.307
-0.327
-0.199
-0.123
-0.097
-0.086
-0.075
-0.066
-0.058
-0.050
-0.044
-0.040
-0.039
-0.036
-0.031
-0.028
-0.022
-0.012
-0.012
-0.022
-0.033
-0.042
-0.047
0.002
0.763
20.199
3527.117
100325.352
2608.651
226.177
28.129
2.859
0.184
-0.167
-0.204
-0.172
-0.137
-0.095
-0.007
0.209
0.598
0.967
0.289
0.129
0.013
-0.055
-0.075
-0.074
-0.067
-0.058
-0.047
-0.041
-0.040
-0.043
-0.041
-0.039
-0.025
0.050
0.194
0.180
0.062
-0.011
-0.041
-0.050
0.019
0.938
14.432
385.642
3970.501
2432.884
631.290
61.817
7.167
1.042
0.049
-0.116
-0.125
-0.111
-0.075
0.028
0.352
0.976
1.588
1.904
1.029
0.376
0.042
-0.054
-0.070
-0.055
-0.019
0.031
0.054
0.036
-0.007
-0.034
-0.041
0.054
0.940
3.415
2.863
0.643
0.115
-0.015
-0.051
-0.002
0.672
7.455
80.705
578.751
1139.072
409.802
100.939
24.333
4.429
0.568
-0.013
-0.092
-0.094
-0.067
0.032
0.327
0.912
1.487
5.022
2.914
1.078
0.217
-0.023
-0.043
0.052
0.331
0.806
1.072
0.810
0.342
0.068
-0.012
0.289
4.711
32.293
22.362
2.716
0.392
0.053
-0.039
-0.029
0.317
3.145
22.178
125.408
485.826
1059.201
677.449
134.995
16.181
1.874
0.142
-0.064
-0.082
-0.066
-0.004
0.170
0.519
0.855
8.126
4.981
1.820
0.405
0.030
0.080
0.687
3.030
8.314
12.084
8.326
3.043
0.699
0.107
0.320
5.332
37.009
25.802
3.433
0.664
0.185
0.021
-0.033
0.132
1.633
13.894
134.008
1446.328
6370.612
3578.170
446.592
36.994
3.551
0.309
-0.040
-0.072
-0.068
-0.042
0.032
0.160
0.265
10.946
7.565
3.097
0.816
0.161
0.487
3.736
24.185
99.550
170.504
99.626
24.274
3.792
0.501
0.153
1.176
4.665
4.352
1.752
1.047
0.654
0.316
0.070
0.094
1.261
13.270
155.906
2011.293
11929.410
8896.116
884.904
61.082
4.969
0.435
-0.028
-0.064
-0.064
-0.056
-0.033
0.000
0.023
29.211
22.392
8.338
1.990
0.441
1.429
14.045
142.165
1235.481
3012.156
1111.014
143.046
14.512
1.540
0.153
0.154
0.590
1.286
2.834
4.819
4.592
2.327
0.677
0.171
0.909
10.421
154.873
4413.939
100659.141
77181.031
2323.582
79.488
5.095
0.405
-0.024
-0.059
-0.059
-0.056
-0.047
-0.040
-0.037
87.520
65.572
20.870
4.051
0.759
2.354
28.460
400.474
6153.661
22413.297
6166.541
411.742
30.848
3.389
0.367
0.053
0.482
4.156
34.419
87.601
55.758
22.128
4.344
0.683
0.572
5.788
88.224
2001.808
29780.943
22067.127
1249.106
55.293
3.725
0.290
-0.023
-0.054
-0.054
-0.050
-0.044
-0.041
-0.042
125.162
85.613
24.377
4.619
0.814
2.114
24.797
333.984
4316.959
15183.655
4721.837
576.123
74.409
9.208
1.051
0.148
1.145
21.359
1239.608
8090.592
863.272
178.961
21.359
2.123
0.346
1.956
18.917
179.258
885.876
1008.025
361.452
25.238
1.824
0.171
-0.019
-0.045
-0.049
-0.043
-0.038
-0.035
-0.035
100.695
43.559
13.385
2.792
0.486
1.268
11.631
107.730
937.791
7259.921
34514.297
10229.898
668.955
40.408
3.204
0.368
1.739
35.675
2226.425
19986.389
3950.631
696.816
51.211
3.594
0.321
0.412
2.794
13.735
54.841
622.139
513.684
21.596
1.060
0.119
-0.009
-0.038
-0.042
-0.035
-0.030
-0.028
-0.029
84.573
15.702
4.609
0.969
0.157
0.604
6.044
76.685
2181.908
100071.188
100044.852
100015.852
4830.094
120.584
6.705
0.630
1.291
16.853
230.291
1679.360
2249.373
500.054
39.555
3.415
0.238
0.028
0.294
1.249
6.134
38.308
32.987
4.191
0.439
0.080
-0.007
-0.034
-0.033
-0.026
-0.023
-0.020
-0.020
68.662
9.766
1.671
0.232
-0.032
0.325
4.412
71.984
2688.555
100009.734
100018.953
100029.891
5468.359
138.829
8.811
0.843
0.549
5.054
40.077
177.849
240.809
86.860
14.728
1.698
0.118
-0.043
-0.024
0.074
0.410
1.194
1.206
0.435
0.126
0.030
-0.015
-0.030
-0.025
-0.019
-0.016
-0.013
-0.012
307.993
23.776
2.080
0.122
-0.081
0.126
2.348
31.157
540.670
13150.743
81885.523
22573.275
1127.936
86.280
10.158
1.229
0.203
0.947
4.895
14.152
19.999
14.987
5.383
0.715
0.021
-0.052
-0.051
-0.043
-0.014
0.034
0.060
0.048
0.020
-0.007
-0.023
-0.024
-0.018
-0.013
-0.010
-0.007
-0.006
1914.446
59.640
3.746
0.213
-0.078
-0.001
0.777
7.107
58.105
388.644
965.071
881.883
412.514
86.275
12.334
1.490
0.105
0.073
0.499
1.204
1.880
2.178
1.074
0.160
-0.028
-0.047
-0.046
-0.044
-0.038
-0.029
-0.020
-0.014
-0.017
-0.022
-0.022
-0.017
-0.012
-0.009
-0.005
-0.002
-0.001
2395.230
70.360
3.983
0.244
-0.069
-0.060
0.174
1.526
8.439
38.361
147.074
319.476
231.598
60.868
9.184
1.212
0.056
-0.067
-0.029
0.050
0.130
0.154
0.072
-0.011
-0.033
-0.036
-0.037
-0.035
-0.031
-0.029
-0.027
-0.024
-0.023
-0.019
-0.015
-0.011
-0.008
-0.005
-0.001
0.001
0.002
538.559
30.732
2.408
0.101
-0.098
-0.093
-0.015
0.328
1.992
9.673
35.188
71.783
60.031
19.298
3.768
0.581
-0.002
-0.077
-0.069
-0.051
-0.035
-0.025
-0.023
-0.024
-0.024
-0.025
-0.025
-0.023
-0.022
-0.021
-0.020
-0.018
-0.016
-0.013
-0.010
-0.007
-0.005
-0.001
0.002
0.003
0.004
59.996
7.230
0.698
-0.082
-0.137
-0.109
-0.069
0.036
0.465
1.994
5.932
10.514
9.014
3.771
0.992
0.154
-0.035
-0.062
-0.054
-0.043
-0.033
-0.024
-0.020
-0.017
-0.016
-0.015
-0.014
-0.013
-0.013
-0.013
-0.013
-0.011
-0.010
-0.008
-0.006
-0.004
-0.001
0.002
0.004
0.005
0.006
6.554
1.226
-0.027
-0.196
-0.172
-0.123
-0.081
-0.039
0.062
0.321
0.840
1.255
1.165
0.582
0.176
0.003
-0.042
-0.045
-0.039
-0.031
-0.023
-0.017
-0.014
-0.011
-0.008
-0.006
-0.005
-0.006
-0.007
-0.007
-0.007
-0.007
-0.006
-0.005
-0.003
-0.001
0.002
0.004
0.005
0.006
0.006
1.482
0.049
-0.252
-0.251
-0.194
-0.130
-0.082
-0.051
-0.022
0.023
0.088
0.133
0.122
0.058
0.001
-0.027
-0.032
-0.028
-0.024
-0.019
-0.013
-0.009
-0.006
-0.004
-0.001
0.000
0.
-0.001
-0.001
-0.002
-0.003
-0.003
-0.003
-0.001
0.
0.002
0.004
0.005
0.006
0.007
0.007
2.634
-0.079
-0.280
-0.247
-0.187
-0.122
-0.075
-0.045
-0.030
-0.019
-0.011
-0.006
-0.008
-0.015
-0.020
-0.021
-0.019
-0.016
-0.013
-0.009
-0.005
-0.002
0.000
0.001
0.002
0.003
0.003
0.002
0.002
0.001
0.000
0.
0.
0.001
0.002
0.003
0.005
0.005
0.006
0.007
0.007
16.055
0.198
-0.226
-0.202
-0.155
-0.098
-0.059
-0.035
-0.022
-0.017
-0.015
-0.015
-0.014
-0.014
-0.013
-0.011
-0.010
-0.008
-0.004
-0.002
0.000
0.002
0.003
0.004
0.005
0.004
0.004
0.003
0.003
0.003
0.002
0.001
0.001
0.002
0.003
0.004
0.005
0.006
0.006
0.007
0.007
28.682
0.349
-0.164
-0.149
-0.111
-0.070
-0.041
-0.024
-0.014
-0.010
-0.008
-0.008
-0.008
-0.007
-0.007
-0.006
-0.004
-0.001
0.001
0.002
0.004
0.004
0.005
0.006
0.005
0.005
0.005
0.004
0.004
0.003
0.002
0.002
0.002
0.002
0.003
0.004
0.005
0.006
0.006
0.006
0.007
5.363
0.076
-0.114
-0.099
-0.073
-0.044
-0.024
-0.013
-0.006
-0.003
-0.003
-0.003
-0.003
-0.003
-0.001
-0.001
0.001
0.003
0.003
0.004
0.005
0.006
0.006
0.006
0.006
0.005
0.005
0.004
0.004
0.003
0.003
0.003
0.003
0.003
0.003
0.004
0.004
0.005
0.006
0.006
0.006
399.999
20.613
1.437
0.032
-0.073
-0.047
-0.015
-0.064
-0.132
-0.178
-0.244
-0.213
-0.173
-0.265
-0.377
-0.451
-0.469
-0.415
-0.302
-0.195
-0.093
0.307
2.785
19.061
83.500
170.313
108.598
28.314
4.632
0.599
0.090
0.741
9.653
155.740
3803.844
81818.172
95339.586
5453.304
233.214
17.145
2.482
91.408
7.692
0.772
0.228
0.502
0.868
0.986
0.666
0.245
-0.006
-0.105
-0.127
-0.217
-0.356
-0.503
-0.589
-0.582
-0.524
-0.393
-0.245
-0.121
0.081
1.110
5.338
17.649
30.669
22.305
7.689
1.594
0.224
-0.001
0.317
3.471
36.108
362.636
1913.624
2141.525
445.270
50.700
7.227
1.373
12.278
2.050
0.833
2.165
5.607
8.909
8.314
4.878
1.963
0.594
0.083
-0.105
-0.234
-0.394
-0.560
-0.623
-0.602
-0.551
-0.426
-0.268
-0.134
0.002
0.312
1.165
2.903
4.350
3.248
1.389
0.342
0.007
-0.065
0.043
0.835
5.342
26.212
70.618
71.185
30.000
8.328
2.106
0.499
2.542
2.204
4.594
19.597
70.014
123.183
86.457
31.586
9.696
2.594
0.592
0.006
-0.209
-0.378
-0.540
-0.607
-0.588
-0.526
-0.399
-0.229
0.019
0.509
1.227
1.615
1.431
0.970
0.554
0.226
0.027
-0.060
-0.088
-0.065
0.080
0.674
2.292
4.402
4.875
2.861
1.237
0.414
0.084
9.600
19.227
36.089
216.315
1927.856
5484.857
1781.441
234.925
35.757
8.232
1.871
0.239
-0.138
-0.309
-0.447
-0.530
-0.519
-0.450
-0.314
-0.028
1.821
13.188
24.064
20.327
13.261
4.449
1.394
0.550
0.178
-0.006
-0.074
-0.089
-0.069
0.008
0.161
0.344
0.378
0.265
0.124
0.009
-0.055
109.276
374.092
472.186
2045.707
100035.344
100055.750
81909.109
1782.493
96.578
17.311
3.499
0.560
-0.050
-0.208
-0.305
-0.366
-0.371
-0.315
-0.189
0.609
23.911
1186.279
2118.713
379.975
162.579
35.381
11.158
5.832
2.079
0.497
0.029
-0.074
-0.083
-0.067
-0.041
-0.019
-0.017
-0.033
-0.051
-0.070
-0.084
1531.802
17152.656
22518.924
7841.477
100151.141
100039.906
100053.125
4335.778
137.402
19.595
3.914
0.657
0.008
-0.123
-0.183
-0.219
-0.217
-0.184
-0.066
1.373
77.611
27776.602
101092.516
4388.704
1574.441
207.881
140.687
78.580
19.955
3.326
0.482
-0.006
-0.048
-0.006
0.040
0.047
0.017
-0.026
-0.053
-0.070
-0.087
12435.572
100174.531
100083.914
31239.385
82356.086
100031.117
70366.695
1556.716
73.287
11.874
2.576
0.435
0.009
-0.073
-0.102
-0.116
-0.114
-0.098
-0.013
0.981
22.788
621.213
2803.435
9381.707
3031.827
1731.013
3823.564
1387.738
177.366
17.295
1.887
0.208
0.089
0.281
0.477
0.495
0.334
0.169
0.072
0.007
-0.059
12912.601
100226.633
100038.813
25887.275
2251.243
4305.231
1539.566
176.362
20.392
4.093
0.953
0.166
-0.011
-0.048
-0.057
-0.062
-0.062
-0.055
-0.011
0.434
5.049
52.067
457.068
1427.335
1620.612
25785.762
100074.250
25807.031
950.411
53.195
4.880
0.708
0.509
1.124
1.896
1.977
1.425
1.064
0.897
0.556
0.178
1675.997
15070.245
19576.141
2412.841
201.725
109.557
56.233
16.350
3.655
0.963
0.236
0.026
-0.024
-0.033
-0.034
-0.036
-0.035
-0.034
-0.020
0.124
1.324
8.985
46.610
136.133
1431.385
52356.574
100295.391
52924.117
1475.430
86.214
7.810
1.744
1.518
2.664
4.557
4.954
4.639
5.783
6.368
4.017
1.427
138.104
348.147
366.635
120.871
22.994
7.742
4.221
1.618
0.543
0.142
0.014
-0.020
-0.025
-0.023
-0.021
-0.021
-0.021
-0.023
-0.023
0.007
0.241
1.320
5.723
34.181
408.467
6202.739
22765.143
6139.028
666.670
65.043
8.970
4.713
4.076
4.234
6.532
8.021
13.458
31.659
42.710
24.140
6.524
12.850
17.807
17.191
8.625
2.797
0.879
0.368
0.133
0.021
-0.020
-0.031
-0.028
-0.022
-0.016
-0.012
-0.010
-0.013
-0.016
-0.021
-0.021
0.011
0.205
1.158
7.418
57.408
291.368
636.626
432.257
126.590
25.180
10.471
11.042
9.003
5.382
5.347
8.939
32.747
119.391
186.887
83.492
18.891
1.193
1.445
1.239
0.724
0.269
0.052
-0.017
-0.040
-0.043
-0.041
-0.034
-0.026
-0.019
-0.012
-0.006
-0.005
-0.007
-0.012
-0.017
-0.023
-0.027
0.002
0.210
1.368
6.515
20.047
38.199
34.875
17.017
8.413
10.955
16.639
12.363
5.536
3.492
8.308
43.373
187.080
298.884
129.775
25.934
-0.195
-0.037
0.002
-0.016
-0.046
-0.059
-0.059
-0.052
-0.046
-0.038
-0.030
-0.022
-0.014
-0.008
-0.003
-0.002
-0.004
-0.009
-0.016
-0.023
-0.031
-0.035
-0.005
0.162
0.746
1.957
3.193
3.236
2.543
3.265
7.389
11.186
8.940
3.694
1.783
4.796
24.414
91.308
130.005
64.722
15.047
-0.554
-0.287
-0.154
-0.102
-0.082
-0.071
-0.060
-0.051
-0.043
-0.034
-0.026
-0.017
-0.010
-0.006
-0.004
-0.003
-0.005
-0.010
-0.016
-0.025
-0.036
-0.044
-0.048
-0.034
0.030
0.162
0.292
0.355
0.466
1.134
2.789
3.901
3.093
1.308
0.622
1.713
7.281
19.380
26.663
15.689
4.882
-0.667
-0.421
-0.203
-0.121
-0.089
-0.073
-0.061
-0.050
-0.040
-0.031
-0.023
-0.016
-0.011
-0.009
-0.008
-0.008
-0.009
-0.012
-0.018
-0.028
-0.039
-0.048
-0.055
-0.046
0.045
0.343
0.794
0.949
0.686
0.470
0.642
0.806
0.580
0.210
0.052
0.353
1.438
3.480
4.581
3.423
1.684
-0.633
-0.502
-0.234
-0.128
-0.091
-0.073
-0.060
-0.049
-0.040
-0.033
-0.026
-0.021
-0.018
-0.016
-0.014
-0.012
-0.013
-0.016
-0.021
-0.031
-0.040
-0.050
-0.048
0.063
0.865
4.581
13.892
17.319
8.617
2.451
0.439
0.057
-0.043
-0.107
-0.114
-0.006
0.293
0.814
1.249
1.289
1.067
-0.480
-0.460
-0.224
-0.125
-0.089
-0.072
-0.062
-0.052
-0.043
-0.036
-0.032
-0.030
-0.028
-0.024
-0.022
-0.019
-0.018
-0.019
-0.024
-0.035
-0.043
-0.051
-0.011
0.497
5.633
59.474
292.615
460.573
160.281
21.273
2.269
0.138
-0.125
-0.149
-0.134
-0.088
0.026
0.224
0.455
0.596
0.770
0.155
-0.121
-0.085
-0.083
-0.082
-0.073
-0.062
-0.054
-0.046
-0.040
-0.036
-0.036
-0.033
-0.032
-0.028
-0.005
0.039
0.052
0.024
-0.013
-0.039
-0.049
0.049
1.417
22.082
473.350
8502.029
25617.148
3247.089
160.646
9.121
0.742
-0.027
-0.121
-0.118
-0.099
-0.057
0.022
0.133
0.225
0.395
3.138
1.481
0.504
0.075
-0.049
-0.068
-0.062
-0.052
-0.040
-0.033
-0.033
-0.038
-0.039
-0.037
0.020
0.381
1.170
1.185
0.541
0.172
0.006
-0.041
0.090
2.158
40.319
1399.340
90624.086
100027.008
25583.393
418.238
21.793
2.542
0.268
-0.059
-0.100
-0.098
-0.080
-0.045
0.014
0.087
0.191
17.750
9.021
2.781
0.530
0.029
-0.054
-0.039
0.020
0.100
0.140
0.107
0.027
-0.023
-0.016
0.429
6.931
55.828
34.519
5.219
1.067
0.228
-0.005
0.071
1.724
28.064
625.591
19036.063
76927.602
7591.570
567.524
87.669
11.183
1.259
0.071
-0.076
-0.091
-0.085
-0.064
-0.024
0.031
0.092
78.581
36.513
9.064
1.533
0.174
0.002
0.149
0.673
1.559
2.064
1.572
0.688
0.163
0.074
1.778
96.028
6250.871
1998.693
33.226
3.741
0.779
0.102
0.030
0.745
8.621
96.321
845.849
5030.926
22766.830
11578.276
814.493
50.922
4.124
0.328
-0.045
-0.082
-0.082
-0.070
-0.042
-0.009
0.025
159.629
67.188
15.282
2.501
0.367
0.234
1.432
6.767
20.877
31.025
20.919
6.802
1.359
0.298
2.094
111.561
7652.369
2409.406
44.939
7.009
1.693
0.422
0.085
0.330
3.602
40.936
837.188
39209.746
100047.305
100030.430
4291.421
132.083
7.556
0.605
-0.017
-0.073
-0.077
-0.074
-0.059
-0.041
-0.026
142.480
72.420
20.830
3.900
0.697
1.013
8.391
70.651
400.342
899.539
400.508
70.794
8.464
1.019
0.818
10.152
79.532
64.759
18.929
8.351
4.089
1.613
0.453
0.256
2.414
32.384
669.809
29594.035
100240.531
100217.398
3855.539
126.258
7.689
0.653
-0.007
-0.067
-0.071
-0.072
-0.066
-0.057
-0.051
429.030
286.983
68.937
9.784
1.531
2.999
36.268
659.585
13137.967
70351.219
13138.857
660.476
36.713
2.831
0.460
1.329
4.615
9.174
14.446
20.217
18.575
8.435
2.235
0.484
1.353
13.823
173.575
2315.647
10922.657
6139.344
659.013
53.134
4.863
0.521
0.000
-0.060
-0.064
-0.065
-0.061
-0.057
-0.052
3023.069
1716.214
248.273
24.447
2.866
4.936
83.866
3012.574
100004.695
100011.273
100015.938
3022.409
87.854
5.667
0.589
0.424
1.998
10.201
56.022
214.590
277.288
93.838
13.979
1.689
0.640
4.208
33.533
207.562
695.432
574.441
129.649
17.928
2.629
0.450
0.037
-0.043
-0.058
-0.057
-0.052
-0.049
-0.047
4871.432
3015.956
363.017
30.775
3.171
4.687
71.041
2143.977
100031.813
100157.078
100330.219
2326.639
113.155
10.355
1.213
0.376
2.677
31.940
583.326
8186.546
16446.389
1979.997
90.019
5.470
0.552
1.134
6.879
32.551
80.507
75.445
28.737
7.281
2.126
0.631
0.137
-0.015
-0.049
-0.048
-0.043
-0.041
-0.040
1315.055
740.558
142.865
16.403
1.912
2.353
25.997
349.821
4552.920
16939.924
21386.389
6480.578
464.633
33.393
3.070
0.563
3.783
70.453
2888.120
100059.648
100013.414
19005.684
293.688
11.001
0.654
0.223
1.133
4.145
8.949
13.416
10.693
5.116
2.556
0.961
0.241
0.008
-0.039
-0.039
-0.034
-0.032
-0.031
410.729
90.427
25.231
4.377
0.716
0.969
7.952
85.420
1676.721
95607.602
100151.172
100047.211
3029.964
97.554
6.895
0.896
3.054
51.911
1755.186
90566.492
100007.359
9352.125
222.621
9.996
0.608
0.012
0.106
0.494
1.401
3.091
4.134
3.706
2.360
0.943
0.226
0.012
-0.032
-0.031
-0.025
-0.023
-0.023
172.058
20.460
4.569
0.954
0.142
0.390
4.260
62.768
1723.102
100031.266
100107.922
100250.281
3569.627
149.851
14.135
1.628
1.420
15.231
194.940
1753.037
2922.534
1254.329
192.558
8.169
0.398
-0.037
-0.043
0.031
0.266
0.808
1.489
1.797
1.245
0.543
0.130
-0.004
-0.027
-0.023
-0.019
-0.016
-0.014
387.514
27.608
2.668
0.282
-0.030
0.148
2.166
25.348
408.638
7056.966
40161.949
16361.672
3670.381
438.902
36.376
3.348
0.600
2.458
15.190
58.051
155.923
1195.018
202.227
5.863
0.201
-0.049
-0.057
-0.035
0.037
0.216
0.446
0.585
0.411
0.183
0.032
-0.016
-0.021
-0.018
-0.014
-0.010
-0.008
2398.609
71.010
4.126
0.274
-0.068
0.004
0.815
7.056
61.425
496.669
4876.207
34305.027
17169.006
1243.448
65.647
5.106
0.468
0.301
1.247
3.389
11.487
38.283
15.495
1.211
0.029
-0.051
-0.052
-0.047
-0.024
0.021
0.084
0.112
0.079
0.022
-0.010
-0.019
-0.016
-0.013
-0.010
-0.005
-0.003
3012.205
76.798
4.309
0.230
-0.101
-0.080
0.206
2.099
16.755
185.581
2419.155
14995.180
8940.752
810.947
50.428
4.045
0.355
0.004
0.055
0.220
0.612
1.028
0.573
0.080
-0.031
-0.040
-0.041
-0.040
-0.035
-0.025
-0.014
-0.006
-0.010
-0.015
-0.018
-0.016
-0.012
-0.009
-0.005
-0.002
0.001
660.632
33.498
2.552
0.005
-0.174
-0.137
-0.005
0.666
5.531
43.717
330.653
999.394
730.692
142.237
17.717
1.858
0.173
-0.036
-0.049
-0.034
-0.010
0.004
-0.008
-0.023
-0.027
-0.029
-0.029
-0.027
-0.025
-0.025
-0.023
-0.021
-0.019
-0.017
-0.015
-0.012
-0.009
-0.006
-0.002
0.001
0.003
67.540
8.022
0.618
-0.276
-0.283
-0.194
-0.098
0.144
1.279
7.292
28.496
59.478
46.254
16.394
3.505
0.534
0.033
-0.042
-0.045
-0.038
-0.032
-0.025
-0.021
-0.019
-0.019
-0.019
-0.018
-0.017
-0.016
-0.016
-0.016
-0.016
-0.014
-0.013
-0.011
-0.009
-0.006
-0.002
0.001
0.003
0.005
9.342
1.503
-0.251
-0.471
-0.387
-0.252
-0.141
-0.036
0.202
0.951
2.667
4.353
3.775
1.881
0.548
0.095
-0.019
-0.037
-0.034
-0.029
-0.023
-0.017
-0.015
-0.012
-0.011
-0.009
-0.009
-0.009
-0.010
-0.011
-0.012
-0.012
-0.011
-0.010
-0.008
-0.005
-0.002
0.001
0.003
0.005
0.006
2.885
0.022
-0.502
-0.560
-0.456
-0.288
-0.158
-0.079
-0.011
0.098
0.279
0.398
0.371
0.196
0.057
-0.007
-0.025
-0.025
-0.022
-0.018
-0.014
-0.010
-0.007
-0.005
-0.003
-0.002
-0.002
-0.003
-0.005
-0.006
-0.007
-0.008
-0.008
-0.007
-0.005
-0.002
0.000
0.003
0.004
0.006
0.006
2.722
-0.309
-0.578
-0.582
-0.458
-0.283
-0.150
-0.080
-0.042
-0.017
0.006
0.019
0.016
0.002
-0.013
-0.018
-0.017
-0.015
-0.012
-0.009
-0.005
-0.003
-0.001
0.001
0.002
0.002
0.001
0.000
-0.001
-0.003
-0.003
-0.004
-0.005
-0.004
-0.003
-0.001
0.002
0.003
0.005
0.006
0.006
5.685
-0.251
-0.565
-0.513
-0.384
-0.235
-0.125
-0.063
-0.034
-0.022
-0.017
-0.014
-0.014
-0.014
-0.013
-0.011
-0.009
-0.008
-0.005
-0.002
0.000
0.002
0.003
0.004
0.004
0.004
0.003
0.002
0.001
0.
-0.001
-0.002
-0.003
-0.002
-0.001
0.000
0.002
0.004
0.005
0.006
0.006
6.820
-0.127
-0.413
-0.365
-0.269
-0.159
-0.085
-0.044
-0.024
-0.014
-0.010
-0.009
-0.008
-0.008
-0.007
-0.006
-0.004
-0.002
0.
0.002
0.003
0.004
0.005
0.005
0.005
0.004
0.003
0.002
0.001
0.001
0.000
-0.001
-0.001
-0.001
0.000
0.001
0.003
0.004
0.005
0.006
0.006
1.839
-0.136
-0.251
-0.214
-0.158
-0.093
-0.050
-0.026
-0.013
-0.008
-0.005
-0.004
-0.004
-0.003
-0.002
-0.001
0.
0.002
0.003
0.004
0.005
0.005
0.005
0.005
0.005
0.004
0.003
0.002
0.001
0.001
0.000
0.000
0.000
0.000
0.001
0.002
0.003
0.004
0.005
0.005
0.006
809.870
28.321
1.799
0.084
-0.011
0.049
0.023
-0.110
-0.312
-0.455
-0.427
-0.289
-0.330
-0.552
-0.626
-0.619
-0.600
-0.568
-0.527
-0.403
-0.211
-0.014
0.469
2.116
5.736
8.910
7.136
2.794
0.670
0.067
-0.017
0.330
3.548
36.401
330.181
1715.484
1918.444
445.751
48.720
5.632
0.809
155.585
11.152
0.973
0.387
1.057
2.230
2.761
1.820
0.663
0.029
-0.138
-0.224
-0.440
-0.635
-0.640
-0.629
-0.604
-0.563
-0.512
-0.457
-0.270
-0.090
0.174
0.803
2.128
3.015
2.434
1.040
0.263
-0.014
-0.054
0.125
1.492
11.201
64.710
205.231
225.512
77.365
13.589
2.187
0.413
17.794
2.624
0.906
2.521
8.726
22.635
30.820
18.711
6.058
1.189
0.110
-0.225
-0.495
-0.638
-0.643
-0.631
-0.599
-0.549
-0.489
-0.428
-0.266
-0.056
0.148
0.386
0.623
0.722
0.535
0.231
0.017
-0.067
-0.084
-0.022
0.365
2.115
8.301
17.716
19.217
9.132
2.649
0.577
0.171
3.019
1.824
3.549
15.659
67.163
220.749
329.718
164.726
32.731
5.090
0.605
-0.151
-0.474
-0.632
-0.634
-0.620
-0.584
-0.528
-0.463
-0.371
-0.063
0.682
2.023
3.151
2.391
1.029
0.335
0.077
-0.028
-0.073
-0.091
-0.079
0.000
0.290
0.912
1.732
1.879
1.110
0.406
0.076
0.016
9.320
10.830
19.289
101.194
669.651
2008.898
2626.726
887.036
118.445
12.746
1.403
-0.011
-0.379
-0.610
-0.617
-0.599
-0.559
-0.501
-0.425
-0.186
1.291
8.925
34.778
67.870
39.350
10.685
2.415
0.803
0.269
0.020
-0.063
-0.085
-0.073
-0.031
0.054
0.133
0.149
0.075
-0.006
-0.056
-0.060
112.995
113.371
131.313
593.809
9114.191
35353.570
11262.036
1677.638
172.157
16.308
1.879
0.110
-0.253
-0.474
-0.594
-0.574
-0.533
-0.477
-0.364
0.400
8.574
105.645
909.932
3249.574
1230.086
127.054
20.638
9.105
3.114
0.704
0.068
-0.058
-0.060
-0.023
0.014
0.026
0.002
-0.034
-0.062
-0.079
-0.089
2139.387
1386.249
1453.961
1450.737
34089.492
100404.633
30335.762
1362.606
109.160
11.906
1.553
0.135
-0.145
-0.277
-0.400
-0.474
-0.466
-0.387
-0.189
1.203
24.303
607.554
25731.736
100018.289
47354.191
1023.910
301.787
144.111
31.176
4.862
0.684
0.067
0.078
0.277
0.513
0.520
0.319
0.107
-0.006
-0.058
-0.096
46118.949
10851.385
11652.060
2029.767
8003.395
29588.521
7041.676
492.484
40.488
5.607
0.837
0.071
-0.085
-0.148
-0.208
-0.251
-0.248
-0.205
-0.050
1.320
25.190
797.364
76769.898
100030.352
100399.992
6997.487
19600.818
4829.134
365.223
25.682
2.745
0.521
0.742
2.017
3.756
3.783
2.122
0.893
0.400
0.160
-0.010
100899.367
10891.689
10264.035
1618.129
598.602
1012.432
450.403
76.358
11.041
1.805
0.305
0.006
-0.055
-0.077
-0.100
-0.116
-0.114
-0.098
-0.015
0.803
11.147
216.609
5445.439
40531.414
12346.248
100404.039
100025.125
100015.313
2698.372
84.477
7.362
1.972
3.114
9.931
20.804
20.996
10.737
5.134
3.523
2.035
0.683
10371.106
1919.805
1291.531
342.170
68.304
47.622
29.796
9.171
2.081
0.431
0.052
-0.026
-0.038
-0.045
-0.050
-0.056
-0.055
-0.051
-0.021
0.251
2.913
25.642
181.407
556.068
5063.682
100044.000
100023.797
100041.484
4331.064
124.941
14.518
7.660
10.272
30.282
71.194
72.463
37.318
32.387
37.108
20.747
5.688
425.829
160.309
95.972
38.614
10.279
4.410
2.594
1.054
0.304
0.048
-0.022
-0.030
-0.028
-0.028
-0.027
-0.028
-0.028
-0.030
-0.025
0.037
0.467
2.766
11.844
65.453
1120.719
33984.770
100023.172
29579.986
1067.104
85.962
33.134
41.755
36.246
48.963
111.843
117.959
109.555
336.688
539.370
225.030
39.062
23.662
14.523
8.596
4.226
1.434
0.529
0.228
0.078
-0.004
-0.030
-0.031
-0.026
-0.023
-0.019
-0.015
-0.013
-0.016
-0.019
-0.022
-0.020
0.042
0.355
1.791
12.161
100.728
662.234
1545.234
685.809
135.544
47.969
105.035
206.561
134.937
55.903
62.440
83.654
384.878
3387.045
6957.450
1712.207
155.390
1.796
1.337
0.854
0.424
0.136
0.016
-0.027
-0.039
-0.040
-0.036
-0.029
-0.023
-0.017
-0.012
-0.007
-0.007
-0.009
-0.014
-0.019
-0.025
-0.027
0.021
0.306
1.826
9.199
29.300
49.193
35.118
19.816
39.198
188.396
400.247
248.883
61.085
23.828
53.251
602.097
7880.871
19560.980
3803.210
247.192
-0.291
-0.101
-0.043
-0.040
-0.053
-0.058
-0.054
-0.046
-0.040
-0.033
-0.026
-0.019
-0.011
-0.007
-0.004
-0.004
-0.006
-0.012
-0.019
-0.025
-0.034
-0.037
0.005
0.217
0.905
2.186
3.232
3.462
5.225
23.280
108.930
225.033
142.436
37.541
10.255
25.516
248.729
1914.200
3804.739
1111.844
119.962
-0.652
-0.421
-0.197
-0.111
-0.078
-0.063
-0.053
-0.045
-0.037
-0.029
-0.021
-0.014
-0.009
-0.006
-0.005
-0.006
-0.008
-0.012
-0.019
-0.029
-0.039
-0.048
-0.051
-0.031
0.040
0.173
0.333
0.554
1.671
7.280
26.155
46.126
33.289
11.427
3.524
7.530
43.553
173.095
277.403
125.464
28.712
-0.661
-0.601
-0.273
-0.131
-0.084
-0.064
-0.052
-0.042
-0.033
-0.025
-0.019
-0.014
-0.011
-0.011
-0.010
-0.010
-0.012
-0.015
-0.021
-0.031
-0.043
-0.054
-0.063
-0.047
0.059
0.425
1.022
1.338
1.174
1.816
4.053
6.140
4.923
2.129
0.839
1.600
6.655
18.716
30.346
24.555
12.874
-0.601
-0.621
-0.328
-0.147
-0.086
-0.064
-0.051
-0.042
-0.033
-0.028
-0.023
-0.020
-0.019
-0.018
-0.016
-0.016
-0.017
-0.020
-0.026
-0.035
-0.045
-0.055
-0.052
0.071
0.990
5.425
18.310
25.576
13.008
3.572
1.107
0.816
0.589
0.238
0.100
0.390
1.784
5.673
11.351
12.927
11.979
-0.268
-0.463
-0.289
-0.137
-0.086
-0.065
-0.053
-0.044
-0.036
-0.031
-0.028
-0.028
-0.028
-0.026
-0.024
-0.020
-0.011
-0.006
-0.013
-0.031
-0.047
-0.057
-0.006
0.564
6.802
68.099
501.304
976.214
293.801
35.874
3.427
0.329
0.004
-0.061
-0.062
0.074
0.657
2.260
4.546
5.751
7.616
1.622
0.459
0.090
-0.036
-0.068
-0.065
-0.054
-0.046
-0.040
-0.035
-0.033
-0.033
-0.033
-0.033
-0.019
0.044
0.166
0.246
0.190
0.072
-0.018
-0.049
0.076
1.798
30.117
870.210
34648.313
100005.992
12345.789
294.653
13.629
1.014
0.030
-0.089
-0.092
-0.041
0.153
0.598
1.265
1.757
3.031
15.499
7.656
2.322
0.430
0.022
-0.054
-0.056
-0.045
-0.032
-0.023
-0.026
-0.034
-0.039
-0.026
0.109
0.839
2.701
3.472
2.315
0.938
0.196
-0.011
0.136
2.851
67.454
3685.386
100006.695
100018.016
100031.141
997.470
32.037
3.257
0.366
-0.036
-0.091
-0.083
-0.030
0.071
0.211
0.340
0.789
176.335
70.719
15.122
2.259
0.252
-0.022
-0.024
0.050
0.156
0.205
0.164
0.056
-0.011
0.033
0.924
13.210
107.396
87.368
25.311
6.939
1.282
0.154
0.119
2.312
43.214
1558.588
100046.422
100299.047
35541.273
1093.801
135.356
15.079
1.695
0.115
-0.073
-0.092
-0.081
-0.055
-0.028
0.008
0.136
1919.938
539.196
64.871
6.736
0.713
0.074
0.214
0.854
1.937
2.581
1.984
0.893
0.241
0.213
3.696
208.293
44029.145
9598.926
201.088
36.820
4.947
0.659
0.139
0.996
12.505
164.971
1952.838
13390.043
96109.641
34044.883
1718.509
77.747
5.574
0.440
-0.036
-0.087
-0.091
-0.083
-0.069
-0.058
-0.013
7890.234
1540.989
132.663
11.153
1.184
0.370
1.713
7.909
24.100
38.576
24.361
8.074
1.801
0.555
4.661
251.758
71251.711
15076.796
548.429
85.589
10.997
2.165
0.466
0.496
4.543
57.152
1577.185
100063.781
100036.719
100016.789
11546.170
208.455
10.478
0.827
0.004
-0.080
-0.087
-0.089
-0.078
-0.065
-0.048
3946.187
1007.272
121.843
13.692
1.728
1.291
9.556
86.025
494.107
1120.941
495.275
79.949
9.817
1.363
2.502
31.235
291.307
534.883
348.352
85.179
28.213
8.323
1.862
0.537
2.911
43.636
1379.522
100010.469
100025.445
100040.648
8966.734
197.135
11.055
0.984
0.038
-0.069
-0.081
-0.085
-0.083
-0.072
-0.058
5188.339
2826.241
388.607
31.861
3.557
3.569
43.714
904.291
22420.594
100031.102
22425.633
817.178
44.390
3.500
1.204
6.651
34.804
95.021
143.965
197.343
125.043
35.381
6.510
1.079
1.569
16.795
274.220
4837.583
34015.156
15045.183
1045.115
69.903
7.593
1.047
0.114
-0.044
-0.069
-0.074
-0.074
-0.071
-0.063
100036.742
81831.211
2688.422
100.385
6.756
6.121
100.921
3809.849
100023.883
100043.234
100031.992
3816.115
94.943
5.878
0.788
1.791
9.298
50.162
254.388
768.556
694.953
185.473
24.170
2.812
0.744
4.077
30.400
179.882
467.917
338.848
95.654
23.639
6.833
1.824
0.381
0.021
-0.051
-0.062
-0.060
-0.058
-0.055
100062.063
100006.641
4281.879
130.005
7.577
5.432
84.798
2690.023
100023.320
100061.750
100090.922
2739.804
93.320
7.880
0.954
0.909
6.761
62.632
1116.315
22319.402
55663.141
3726.198
137.047
8.103
0.665
0.791
3.910
13.136
25.767
29.174
28.940
28.293
16.070
4.793
1.013
0.131
-0.029
-0.050
-0.047
-0.046
-0.045
34247.941
14990.949
999.076
59.411
4.539
2.851
27.454
408.811
6224.084
22895.779
6684.666
999.455
128.632
14.729
1.972
0.748
6.014
107.729
6248.444
100065.391
100046.914
55491.246
501.664
14.438
0.850
0.132
0.550
1.886
5.065
15.018
41.098
55.321
33.470
8.976
1.744
0.240
-0.009
-0.039
-0.037
-0.036
-0.037
1131.679
503.777
100.628
13.071
1.574
0.993
6.771
54.303
419.285
3346.748
11728.929
4360.353
438.513
41.410
5.331
1.028
4.197
75.961
3690.013
100010.750
100024.133
25659.242
357.814
13.826
0.759
-0.002
0.049
0.493
2.623
11.565
36.361
54.658
33.301
8.949
1.745
0.243
-0.002
-0.031
-0.029
-0.028
-0.027
202.595
36.672
10.117
2.071
0.314
0.312
2.604
23.080
286.207
3866.520
15351.094
6683.554
1341.512
187.074
22.034
2.449
1.788
19.834
326.141
3689.935
7696.882
91956.680
2938.333
21.073
0.595
-0.034
-0.031
0.185
1.251
5.396
15.175
22.342
14.041
4.332
0.941
0.144
-0.008
-0.025
-0.024
-0.021
-0.018
149.143
16.898
2.448
0.378
-0.014
0.065
1.234
11.573
111.172
1094.042
10849.944
100901.344
52446.449
2154.519
93.078
6.477
0.894
3.154
21.401
87.610
1087.925
100039.023
5128.374
22.588
0.413
-0.050
-0.051
0.035
0.397
1.517
3.758
4.653
3.265
1.327
0.333
0.041
-0.017
-0.021
-0.018
-0.015
-0.011
542.735
31.599
2.453
0.162
-0.098
-0.040
0.524
5.021
52.700
1175.017
95453.398
100079.539
100023.344
11541.765
225.900
10.535
0.823
0.389
1.602
4.975
40.522
313.657
72.107
3.383
0.091
-0.054
-0.056
-0.031
0.066
0.303
0.622
0.821
0.583
0.250
0.058
-0.006
-0.020
-0.018
-0.014
-0.010
-0.006
661.015
33.638
2.471
0.046
-0.176
-0.123
0.179
2.528
30.611
736.644
39173.051
100008.344
100004.203
6151.546
170.767
9.014
0.660
0.040
0.082
0.310
1.155
2.509
1.415
0.179
-0.027
-0.043
-0.044
-0.042
-0.023
0.016
0.064
0.089
0.064
0.021
-0.009
-0.018
-0.017
-0.014
-0.011
-0.006
-0.002
210.038
17.008
1.476
-0.212
-0.318
-0.222
-0.023
1.054
10.709
130.576
1713.306
8936.132
5444.679
595.652
42.650
3.780
0.344
-0.016
-0.043
-0.028
0.003
0.032
0.010
-0.023
-0.032
-0.032
-0.032
-0.030
-0.028
-0.023
-0.017
-0.014
-0.015
-0.018
-0.019
-0.017
-0.015
-0.011
-0.007
-0.003
0.001
38.085
5.344
0.386
-0.373
-0.452
-0.361
-0.168
0.218
2.318
16.468
76.818
186.979
155.675
42.614
7.212
1.013
0.087
-0.032
-0.042
-0.038
-0.033
-0.027
-0.023
-0.022
-0.022
-0.022
-0.021
-0.019
-0.019
-0.020
-0.021
-0.022
-0.021
-0.020
-0.018
-0.015
-0.012
-0.008
-0.003
0.001
0.003
12.767
1.722
-0.217
-0.486
-0.517
-0.486
-0.276
-0.061
0.349
1.751
5.397
9.678
7.760
3.529
0.956
0.174
-0.004
-0.033
-0.033
-0.029
-0.024
-0.019
-0.016
-0.014
-0.013
-0.012
-0.012
-0.013
-0.014
-0.016
-0.018
-0.019
-0.020
-0.019
-0.017
-0.013
-0.009
-0.004
0.000
0.002
0.004
5.595
0.390
-0.448
-0.561
-0.572
-0.558
-0.328
-0.144
-0.011
0.165
0.450
0.685
0.642
0.348
0.107
0.006
-0.021
-0.024
-0.022
-0.020
-0.015
-0.012
-0.008
-0.006
-0.005
-0.005
-0.005
-0.007
-0.009
-0.012
-0.015
-0.017
-0.018
-0.018
-0.015
-0.011
-0.006
-0.002
0.001
0.004
0.005
2.887
-0.213
-0.559
-0.607
-0.611
-0.584
-0.325
-0.148
-0.064
-0.018
0.019
0.041
0.039
0.015
-0.006
-0.015
-0.016
-0.015
-0.013
-0.009
-0.006
-0.003
-0.002
0.000
0.000
-0.001
-0.002
-0.003
-0.005
-0.008
-0.011
-0.014
-0.015
-0.015
-0.012
-0.009
-0.004
-0.001
0.002
0.004
0.005
2.125
-0.372
-0.605
-0.629
-0.631
-0.515
-0.263
-0.120
-0.056
-0.030
-0.019
-0.014
-0.013
-0.013
-0.013
-0.011
-0.010
-0.008
-0.005
-0.002
0.
0.001
0.002
0.002
0.002
0.001
0.000
-0.002
-0.004
-0.005
-0.008
-0.011
-0.012
-0.012
-0.010
-0.007
-0.003
0.000
0.003
0.004
0.005
1.094
-0.458
-0.613
-0.631
-0.569
-0.360
-0.182
-0.082
-0.039
-0.021
-0.014
-0.011
-0.010
-0.009
-0.008
-0.006
-0.005
-0.003
0.000
0.001
0.003
0.004
0.004
0.004
0.003
0.001
0.000
-0.002
-0.004
-0.005
-0.006
-0.008
-0.009
-0.009
-0.007
-0.005
-0.002
0.001
0.003
0.004
0.005
0.160
-0.462
-0.534
-0.468
-0.341
-0.201
-0.102
-0.048
-0.023
-0.012
-0.008
-0.006
-0.005
-0.004
-0.003
-0.002
0.000
0.001
0.003
0.004
0.005
0.005
0.005
0.004
0.003
0.001
-0.001
-0.004
-0.006
-0.006
-0.006
-0.005
-0.006
-0.006
-0.005
-0.003
-0.001
0.001
0.003
0.004
0.005
329.582
17.750
1.385
0.102
0.136
0.366
0.382
0.148
-0.177
-0.404
-0.458
-0.326
-0.551
-0.593
-0.605
-0.598
-0.562
-0.499
-0.441
-0.373
-0.221
-0.074
0.016
0.196
0.468
0.675
0.537
0.238
0.020
-0.058
-0.060
0.082
0.902
5.713
25.274
67.179
74.179
31.675
7.799
1.618
0.562
83.611
7.175
0.831
0.685
2.282
5.472
7.168
4.854
1.793
0.255
-0.110
-0.380
-0.587
-0.609
-0.624
-0.366
-0.054
-0.337
-0.445
-0.399
-0.357
-0.167
-0.035
0.069
0.191
0.276
0.208
0.067
-0.034
-0.075
-0.078
-0.013
0.355
2.162
7.821
17.916
19.446
9.261
2.650
0.602
0.574
11.343
2.009
1.126
4.371
22.028
78.060
130.771
70.700
17.730
2.997
0.251
-0.386
-0.588
-0.617
-0.567
0.416
1.445
0.229
-0.410
-0.368
-0.306
-0.136
0.090
0.205
0.201
0.119
0.042
-0.027
-0.068
-0.085
-0.088
-0.063
0.060
0.512
1.729
3.264
3.277
1.884
0.627
0.182
0.494
2.813
1.877
3.867
21.039
196.224
1724.316
4288.887
1378.682
156.205
14.127
1.291
-0.273
-0.579
-0.614
-0.582
0.252
0.901
0.003
-0.403
-0.310
-0.099
0.622
2.252
3.597
2.672
1.046
0.247
0.024
-0.048
-0.076
-0.086
-0.083
-0.052
0.039
0.236
0.446
0.447
0.261
0.064
0.003
0.242
12.580
8.885
12.150
72.026
1173.656
34077.746
100060.250
25713.406
901.226
42.935
2.789
-0.087
-0.564
-0.602
-0.609
-0.508
-0.331
-0.423
-0.377
-0.155
1.001
8.645
39.312
81.311
46.931
12.370
2.373
0.698
0.218
0.014
-0.060
-0.080
-0.073
-0.048
-0.010
0.021
0.015
-0.016
-0.051
-0.060
0.036
185.045
66.749
37.452
137.647
2049.212
71011.148
100330.219
60657.367
1383.107
51.095
3.557
0.062
-0.483
-0.586
-0.585
-0.565
-0.516
-0.449
-0.330
0.268
6.290
90.249
1229.616
4772.467
1753.396
150.554
19.022
7.082
2.425
0.612
0.076
-0.039
-0.015
0.078
0.169
0.175
0.090
0.001
-0.054
-0.077
-0.072
7922.362
811.955
138.411
170.193
1157.836
9416.374
26358.004
6241.556
409.449
27.373
2.273
0.076
-0.301
-0.522
-0.577
-0.553
-0.508
-0.445
-0.294
0.962
19.766
622.956
47327.719
100008.313
100024.906
1326.323
206.362
102.003
23.377
4.386
0.762
0.186
0.410
1.139
2.127
2.132
1.238
0.422
0.088
-0.036
-0.107
100078.656
8083.248
427.986
155.972
405.097
991.099
958.471
353.623
61.388
7.600
0.871
0.014
-0.163
-0.289
-0.417
-0.483
-0.476
-0.402
-0.183
1.239
27.600
1093.493
100004.859
100021.461
100225.430
4627.486
7005.762
2404.614
236.099
24.039
3.976
1.233
2.875
10.466
22.368
22.403
10.597
3.070
1.012
0.380
0.032
100063.602
15173.734
478.670
105.815
76.330
112.730
83.371
31.877
8.337
1.664
0.233
-0.030
-0.088
-0.132
-0.186
-0.218
-0.224
-0.189
-0.068
0.812
12.855
293.449
9338.802
76799.367
17963.080
61103.246
100038.055
52384.953
1520.689
122.625
18.169
5.969
14.996
77.501
247.436
272.255
85.714
19.055
8.545
4.512
1.402
81839.656
2745.637
171.741
38.381
15.350
12.522
8.923
3.970
1.298
0.283
0.018
-0.040
-0.051
-0.065
-0.080
-0.091
-0.091
-0.082
-0.039
0.258
3.112
30.293
219.595
690.851
2432.782
100053.211
100079.188
100622.086
3520.486
517.240
72.012
34.808
62.079
406.901
2141.433
2143.503
465.142
126.066
123.038
59.738
13.923
1115.209
198.431
33.133
8.936
3.087
1.678
1.074
0.499
0.152
0.010
-0.031
-0.034
-0.034
-0.036
-0.037
-0.039
-0.041
-0.040
-0.034
0.038
0.495
3.130
12.709
51.263
607.848
11549.189
52411.363
11239.699
3403.594
935.239
263.660
452.329
331.501
713.747
4290.842
4849.722
1001.768
2459.471
4829.890
1376.256
129.714
39.989
14.594
4.537
1.573
0.523
0.207
0.085
0.017
-0.021
-0.035
-0.032
-0.028
-0.025
-0.021
-0.018
-0.018
-0.021
-0.023
-0.026
-0.022
0.042
0.346
1.614
9.317
71.618
405.055
856.867
726.678
772.364
442.419
1946.834
6963.498
3415.654
601.060
1266.576
1469.381
2693.969
100033.461
100004.039
33976.496
809.650
2.337
1.250
0.517
0.169
0.024
-0.026
-0.041
-0.044
-0.041
-0.034
-0.029
-0.024
-0.018
-0.013
-0.009
-0.010
-0.012
-0.017
-0.021
-0.027
-0.029
0.012
0.252
1.492
6.912
22.229
40.307
58.315
88.796
360.301
5451.471
33978.277
11545.762
776.788
179.549
263.005
5490.642
100010.086
100003.492
100002.617
1535.548
-0.375
-0.179
-0.089
-0.069
-0.063
-0.058
-0.052
-0.046
-0.039
-0.031
-0.024
-0.018
-0.012
-0.008
-0.007
-0.007
-0.009
-0.014
-0.021
-0.027
-0.037
-0.042
-0.006
0.164
0.740
1.914
3.576
6.373
19.311
189.838
2140.258
8935.337
3804.444
368.603
44.271
85.238
1541.674
39170.938
100015.516
14997.853
605.924
-0.638
-0.535
-0.243
-0.122
-0.077
-0.060
-0.050
-0.042
-0.033
-0.025
-0.019
-0.014
-0.010
-0.008
-0.008
-0.009
-0.011
-0.015
-0.022
-0.032
-0.042
-0.053
-0.058
-0.043
0.018
0.149
0.384
1.130
5.486
39.440
224.988
538.161
329.175
65.440
11.883
19.457
147.879
1024.512
1795.731
704.288
125.832
-0.649
-0.643
-0.341
-0.147
-0.083
-0.060
-0.047
-0.037
-0.029
-0.022
-0.018
-0.015
-0.013
-0.013
-0.013
-0.013
-0.015
-0.018
-0.024
-0.034
-0.046
-0.059
-0.071
-0.065
0.013
0.295
0.845
1.232
1.848
5.983
19.110
33.238
24.149
8.418
2.558
4.258
22.105
98.557
279.623
331.075
142.116
-0.559
-0.596
-0.404
-0.165
-0.086
-0.058
-0.045
-0.036
-0.030
-0.025
-0.023
-0.021
-0.021
-0.020
-0.019
-0.019
-0.020
-0.022
-0.028
-0.039
-0.049
-0.062
-0.066
0.020
0.677
3.879
14.064
19.655
9.570
2.948
2.230
2.644
2.097
0.986
0.478
1.513
9.574
52.853
190.311
252.483
142.983
0.011
-0.335
-0.334
-0.144
-0.082
-0.059
-0.046
-0.038
-0.032
-0.028
-0.028
-0.028
-0.029
-0.029
-0.026
-0.015
0.005
0.019
0.010
-0.021
-0.047
-0.064
-0.033
0.389
4.322
40.207
276.630
530.526
147.780
20.268
2.330
0.426
0.147
0.037
0.050
0.593
3.854
19.344
55.068
73.645
72.445
3.952
1.494
0.374
0.044
-0.046
-0.056
-0.047
-0.040
-0.036
-0.033
-0.033
-0.034
-0.035
-0.033
-0.002
0.124
0.394
0.655
0.551
0.242
0.029
-0.049
0.029
1.208
18.089
332.513
5636.361
16931.934
2558.146
132.879
8.484
0.722
0.016
-0.077
-0.057
0.132
1.047
4.031
9.092
11.891
20.384
47.967
22.500
5.606
0.999
0.108
-0.037
-0.048
-0.036
-0.019
-0.011
-0.016
-0.030
-0.040
-0.009
0.246
1.484
5.320
9.596
7.964
2.865
0.621
0.045
0.070
1.924
32.818
975.791
47345.285
100046.688
14251.334
339.598
19.755
2.307
0.266
-0.054
-0.087
-0.044
0.143
0.587
1.261
1.854
3.733
1122.559
363.176
50.159
5.330
0.597
0.020
-0.005
0.085
0.226
0.316
0.251
0.103
0.009
0.116
1.521
13.234
85.499
223.466
145.540
32.858
4.293
0.505
0.113
1.457
23.508
502.009
12369.759
47463.617
5133.258
442.387
70.088
9.992
1.281
0.079
-0.082
-0.097
-0.068
0.009
0.107
0.238
0.789
70363.102
6958.114
329.354
19.206
1.532
0.159
0.292
1.076
2.359
3.222
2.555
1.176
0.353
0.429
5.196
86.342
1358.774
7250.676
3691.130
326.861
20.628
1.997
0.298
0.709
7.859
80.244
685.316
3369.254
13433.392
7000.788
606.482
45.923
4.271
0.418
-0.042
-0.100
-0.108
-0.104
-0.076
-0.018
0.191
100018.359
52311.535
902.264
34.296
2.369
0.501
1.743
7.558
23.273
35.368
25.094
8.702
2.077
0.944
9.311
195.166
6479.165
100172.695
40465.082
1244.664
55.675
7.480
1.338
0.500
3.189
35.131
619.097
22441.762
100052.398
100111.969
3101.071
133.962
10.617
0.999
0.028
-0.087
-0.104
-0.121
-0.124
-0.082
0.013
100249.328
17291.217
533.098
31.359
3.026
1.358
7.874
53.780
246.990
454.304
269.846
62.288
9.388
1.776
7.103
122.114
2878.667
34679.176
14359.293
965.427
200.821
41.462
6.466
1.017
2.111
26.971
541.566
17127.662
100196.516
82789.383
3171.182
230.912
19.423
1.861
0.135
-0.062
-0.091
-0.109
-0.127
-0.121
-0.066
20908.178
8877.036
750.049
54.503
4.923
3.106
27.373
301.642
3012.972
8688.450
3125.109
330.838
29.633
3.211
2.907
28.871
276.734
1116.229
1998.726
4928.700
2155.771
251.897
23.523
2.440
1.259
10.677
132.592
1406.523
6513.025
5616.624
2154.065
253.043
24.062
3.017
0.444
0.007
-0.069
-0.088
-0.098
-0.103
-0.091
100123.820
100051.016
7890.919
172.253
8.937
4.562
50.324
880.015
20047.674
101236.266
20220.949
919.596
51.975
4.703
1.186
5.557
39.254
401.998
6204.898
34092.227
11682.664
786.281
51.843
4.402
0.749
2.846
19.480
100.875
334.060
708.441
568.731
137.976
37.162
8.800
1.618
0.198
-0.030
-0.067
-0.072
-0.070
-0.059
100034.586
100006.805
13137.829
225.249
10.735
3.999
40.934
692.856
13309.252
60972.551
13373.189
718.324
47.194
4.652
0.806
2.111
20.304
267.087
3647.963
17839.592
10214.232
1216.600
89.293
6.570
0.629
0.572
2.894
11.281
38.727
114.891
297.740
415.792
189.658
36.506
5.036
0.615
0.025
-0.048
-0.054
-0.053
-0.052
100109.258
70355.961
2395.621
91.188
5.921
2.081
14.903
152.368
1148.982
2774.846
1213.651
203.653
31.813
6.080
1.219
1.146
9.246
102.108
1454.629
35640.863
91096.906
4861.932
170.909
9.298
0.646
0.082
0.502
2.820
17.315
147.453
1002.745
1914.788
730.581
99.570
9.655
1.008
0.079
-0.033
-0.040
-0.041
-0.044
1676.720
1007.218
171.095
17.695
2.022
0.735
3.965
23.183
94.130
239.982
319.269
208.445
76.755
20.786
4.253
1.093
3.840
40.969
806.194
16483.807
34689.090
2904.001
134.398
8.119
0.510
-0.017
0.142
1.546
14.366
130.290
898.885
1913.001
730.124
91.173
9.657
1.015
0.086
-0.024
-0.032
-0.032
-0.033
120.873
42.426
12.717
2.655
0.399
0.165
1.171
6.785
38.136
190.579
660.551
1549.232
1049.154
182.193
21.539
2.694
1.496
11.128
121.622
782.132
1356.065
2682.375
392.264
9.978
0.396
-0.042
0.037
0.802
6.211
46.200
204.906
362.449
170.388
33.312
4.672
0.591
0.046
-0.022
-0.025
-0.025
-0.024
38.799
7.497
1.813
0.344
-0.024
-0.017
0.509
4.220
35.228
455.299
11647.688
100098.969
60655.074
2412.037
103.220
7.310
0.907
1.980
11.236
39.304
239.437
5140.716
595.609
8.749
0.234
-0.056
-0.024
0.242
1.733
8.305
26.166
36.103
22.358
6.692
1.342
0.207
0.005
-0.021
-0.021
-0.020
-0.017
57.966
7.483
0.983
0.014
-0.137
-0.091
0.281
3.412
43.485
1249.781
100035.945
100057.461
100043.555
14994.855
250.768
11.809
0.930
0.290
0.965
2.870
15.660
72.883
25.047
1.766
0.032
-0.060
-0.053
0.023
0.319
1.234
2.837
3.763
2.656
1.091
0.276
0.032
-0.016
-0.020
-0.019
-0.016
-0.010
68.295
8.483
0.984
-0.114
-0.253
-0.180
0.103
2.387
31.956
813.940
45231.469
100022.328
100019.906
6964.487
188.825
9.325
0.757
0.036
0.039
0.199
0.689
1.464
0.749
0.104
-0.037
-0.048
-0.048
-0.035
0.021
0.142
0.309
0.385
0.292
0.128
0.023
-0.015
-0.021
-0.018
-0.016
-0.011
-0.006
39.636
6.252
0.809
-0.222
-0.342
-0.334
-0.105
0.998
11.510
143.268
1915.912
11541.887
6961.302
661.268
46.919
3.916
0.366
-0.013
-0.046
-0.035
-0.015
0.006
-0.008
-0.030
-0.036
-0.036
-0.035
-0.033
-0.026
-0.013
0.005
0.013
0.002
-0.015
-0.024
-0.024
-0.021
-0.017
-0.013
-0.007
-0.002
29.093
4.692
0.575
-0.307
-0.414
-0.427
-0.307
0.183
2.494
16.620
84.183
205.874
156.420
46.684
7.368
1.053
0.102
-0.031
-0.043
-0.040
-0.036
-0.031
-0.027
-0.025
-0.025
-0.026
-0.024
-0.023
-0.024
-0.026
-0.028
-0.030
-0.032
-0.033
-0.031
-0.026
-0.021
-0.015
-0.009
-0.003
0.001
22.632
3.825
1.189
-0.227
-0.493
-0.498
-0.459
-0.155
0.354
1.898
5.872
9.793
8.460
3.858
1.051
0.196
0.
-0.032
-0.033
-0.031
-0.026
-0.021
-0.018
-0.016
-0.015
-0.015
-0.015
-0.017
-0.020
-0.024
-0.030
-0.035
-0.039
-0.039
-0.036
-0.029
-0.021
-0.012
-0.006
-0.001
0.002
10.963
3.599
2.580
0.142
-0.565
-0.560
-0.540
-0.264
-0.052
0.169
0.487
0.745
0.654
0.356
0.110
0.010
-0.019
-0.023
-0.023
-0.020
-0.016
-0.012
-0.009
-0.008
-0.007
-0.007
-0.009
-0.012
-0.017
-0.023
-0.031
-0.039
-0.043
-0.044
-0.039
-0.030
-0.019
-0.010
-0.004
0.001
0.003
3.820
2.131
1.565
-0.163
-0.616
-0.604
-0.568
-0.272
-0.104
-0.030
0.017
0.044
0.039
0.018
-0.005
-0.015
-0.016
-0.015
-0.013
-0.010
-0.006
-0.004
-0.002
-0.002
-0.002
-0.004
-0.006
-0.009
-0.013
-0.021
-0.029
-0.038
-0.044
-0.043
-0.038
-0.028
-0.018
-0.009
-0.003
0.001
0.004
1.154
-0.108
-0.341
-0.630
-0.639
-0.626
-0.503
-0.220
-0.089
-0.041
-0.022
-0.015
-0.013
-0.012
-0.012
-0.012
-0.010
-0.009
-0.006
-0.003
0.000
0.001
0.001
0.001
0.000
-0.003
-0.006
-0.010
-0.013
-0.017
-0.025
-0.034
-0.039
-0.039
-0.034
-0.025
-0.016
-0.008
-0.002
0.001
0.004
0.172
-0.499
-0.608
-0.632
-0.637
-0.620
-0.351
-0.152
-0.063
-0.029
-0.017
-0.013
-0.011
-0.010
-0.008
-0.007
-0.005
-0.003
-0.001
0.001
0.003
0.003
0.003
0.002
0.000
-0.004
-0.009
-0.014
-0.018
-0.020
-0.021
-0.027
-0.032
-0.032
-0.027
-0.020
-0.013
-0.006
-0.001
0.002
0.004
-0.286
-0.538
-0.594
-0.614
-0.601
-0.394
-0.199
-0.087
-0.037
-0.017
-0.010
-0.008
-0.006
-0.006
-0.004
-0.002
0.000
0.001
0.003
0.004
0.004
0.004
0.003
0.002
-0.002
-0.006
-0.012
-0.019
-0.023
-0.025
-0.023
-0.020
-0.023
-0.023
-0.019
-0.014
-0.009
-0.004
0.000
0.002
0.004
55.526
5.968
0.623
0.103
0.215
0.488
0.604
0.283
-0.102
-0.370
-0.446
-0.425
-0.518
-0.540
-0.312
1.848
3.595
1.938
0.464
0.429
0.228
0.054
-0.031
-0.042
-0.024
-0.013
-0.030
-0.060
-0.080
-0.083
-0.068
-0.001
0.260
1.021
2.878
5.353
6.088
3.682
1.471
0.513
1.297
19.242
2.764
0.665
1.120
3.442
8.543
11.185
7.566
2.615
0.453
-0.119
-0.488
-0.533
-0.501
3.327
25.833
44.959
18.583
2.057
0.034
-0.017
-0.045
-0.047
-0.045
-0.040
-0.043
-0.053
-0.069
-0.083
-0.087
-0.083
-0.062
0.027
0.316
0.999
1.863
1.902
1.136
0.436
0.301
2.136
4.179
1.543
2.307
7.821
36.358
144.040
272.415
142.222
28.317
4.250
0.339
-0.438
-0.539
-0.237
11.158
80.501
157.643
59.678
5.345
-0.046
-0.168
-0.105
0.029
0.095
0.065
-0.006
-0.050
-0.072
-0.082
-0.085
-0.086
-0.078
-0.048
0.046
0.244
0.427
0.463
0.273
0.087
0.194
2.109
3.870
4.576
10.413
44.519
417.409
5453.864
17108.008
4281.881
329.172
22.297
1.772
-0.316
-0.535
-0.302
8.654
63.689
125.868
44.300
3.442
-0.130
-0.058
0.334
1.268
1.859
1.462
0.554
0.123
-0.019
-0.063
-0.078
-0.083
-0.081
-0.072
-0.047
-0.003
0.037
0.038
0.001
-0.030
0.075
1.107
26.820
23.470
33.732
150.261
3453.238
100037.375
100012.906
100003.492
2395.577
70.390
4.149
-0.143
-0.525
-0.574
1.413
11.968
20.040
7.974
0.385
-0.111
0.635
4.681
18.541
31.651
19.954
6.029
1.348
0.366
0.088
-0.021
-0.065
-0.074
-0.063
-0.044
-0.021
-0.012
-0.025
-0.046
-0.062
-0.024
0.321
250.317
140.754
75.967
223.344
5572.889
100074.758
100027.383
100007.336
4282.240
91.323
4.889
-0.006
-0.531
-0.579
-0.555
0.111
0.613
-0.001
-0.298
0.106
3.612
40.796
335.585
740.988
330.379
53.909
8.493
3.265
1.262
0.382
0.052
-0.020
0.047
0.220
0.414
0.415
0.241
0.058
-0.040
-0.069
-0.015
3872.181
779.910
147.898
135.300
1330.733
39234.379
100032.938
29534.051
999.894
42.785
2.995
0.027
-0.495
-0.599
-0.597
-0.575
-0.528
-0.458
-0.326
0.452
10.010
191.157
3942.397
16857.813
4791.598
290.810
54.984
28.982
10.105
3.115
0.867
0.338
0.900
2.831
5.354
5.357
2.839
0.960
0.194
-0.025
-0.123
100491.648
4177.024
222.048
57.354
146.492
765.830
1732.367
665.255
92.495
10.597
1.066
-0.017
-0.278
-0.492
-0.604
-0.582
-0.541
-0.484
-0.355
0.586
12.208
250.055
6358.589
47421.648
10781.250
674.857
564.910
300.340
92.948
29.914
6.943
2.428
7.078
33.439
91.184
91.211
33.524
7.660
1.696
0.471
-0.006
100134.281
6268.969
213.906
26.470
21.564
41.407
52.722
30.698
8.920
1.730
0.240
-0.047
-0.134
-0.219
-0.321
-0.386
-0.383
-0.327
-0.187
0.408
6.266
90.224
1097.805
4208.615
1741.043
1849.707
4908.382
2406.290
1740.270
515.977
55.934
13.428
50.150
488.498
2684.507
2684.715
489.401
55.955
12.367
5.410
1.558
25719.424
1396.931
82.556
10.831
4.453
4.450
4.292
2.623
0.990
0.241
0.007
-0.049
-0.071
-0.096
-0.124
-0.144
-0.146
-0.129
-0.083
0.130
1.693
13.049
75.821
180.165
337.548
2724.957
8437.119
21687.578
100249.063
10754.776
370.401
101.977
260.420
5460.309
100003.742
100005.156
6178.419
313.512
167.550
77.501
16.183
662.163
122.345
17.799
3.229
0.991
0.598
0.445
0.256
0.085
-0.005
-0.035
-0.040
-0.042
-0.047
-0.052
-0.056
-0.058
-0.056
-0.047
0.003
0.280
1.703
6.099
19.219
107.066
764.697
2626.609
77399.758
100109.188
40557.406
1521.179
2718.714
1675.745
13323.287
100021.781
100030.242
15341.280
4131.769
7895.181
1913.947
170.256
28.702
10.913
2.761
0.647
0.158
0.034
0.003
-0.018
-0.034
-0.039
-0.035
-0.032
-0.029
-0.026
-0.025
-0.026
-0.028
-0.030
-0.031
-0.028
0.011
0.183
0.843
3.921
20.659
93.287
455.275
7183.401
25614.225
4922.057
25893.711
100019.891
70491.258
4924.490
39245.918
45332.582
7185.365
100155.992
100010.523
70350.148
1235.509
1.764
0.943
0.289
0.045
-0.031
-0.048
-0.049
-0.048
-0.043
-0.037
-0.031
-0.026
-0.020
-0.016
-0.014
-0.014
-0.017
-0.021
-0.024
-0.029
-0.034
-0.016
0.115
0.719
3.243
11.087
46.333
225.897
509.274
2089.369
100025.602
100005.719
100028.656
6375.555
1048.871
1175.868
9161.431
100032.453
100012.242
100011.555
2401.084
-0.442
-0.251
-0.131
-0.086
-0.068
-0.058
-0.052
-0.046
-0.039
-0.032
-0.026
-0.020
-0.015
-0.012
-0.010
-0.011
-0.013
-0.017
-0.023
-0.030
-0.038
-0.048
-0.037
0.059
0.388
1.406
4.484
13.396
51.548
907.790
33978.559
100001.141
95336.797
2411.713
128.244
128.674
2417.933
81855.016
100119.492
29680.313
875.024
-0.625
-0.579
-0.271
-0.128
-0.079
-0.060
-0.051
-0.041
-0.033
-0.025
-0.021
-0.017
-0.013
-0.012
-0.012
-0.013
-0.015
-0.019
-0.025
-0.034
-0.045
-0.059
-0.071
-0.074
-0.047
0.070
0.443
1.840
12.141
119.328
1235.215
3802.886
1913.247
248.732
25.508
26.503
214.745
1623.402
4396.308
3205.547
758.584
-0.634
-0.628
-0.379
-0.155
-0.083
-0.058
-0.044
-0.035
-0.028
-0.023
-0.020
-0.018
-0.017
-0.017
-0.017
-0.017
-0.018
-0.021
-0.027
-0.036
-0.051
-0.067
-0.086
-0.103
-0.080
0.105
0.604
1.130
2.568
13.100
50.144
99.421
70.333
19.315
4.620
8.022
69.974
944.773
10216.634
19600.605
2754.926
-0.494
-0.576
-0.443
-0.173
-0.084
-0.053
-0.041
-0.034
-0.029
-0.026
-0.025
-0.025
-0.025
-0.024
-0.023
-0.023
-0.023
-0.024
-0.031
-0.041
-0.055
-0.073
-0.092
-0.075
0.238
2.919
24.385
40.129
8.282
2.340
3.612
5.328
4.266
1.874
0.972
4.561
51.646
733.157
6960.950
13147.990
2378.636
0.244
-0.290
-0.355
-0.146
-0.079
-0.054
-0.042
-0.036
-0.031
-0.029
-0.029
-0.032
-0.033
-0.033
-0.029
-0.013
0.017
0.038
0.027
-0.015
-0.051
-0.077
-0.083
0.068
1.711
32.322
2906.663
11605.124
167.058
7.120
1.066
0.451
0.260
0.115
0.226
2.031
17.800
155.786
810.419
1119.267
544.701
4.688
2.072
0.502
0.066
-0.038
-0.051
-0.043
-0.038
-0.034
-0.032
-0.034
-0.037
-0.040
-0.035
0.010
0.186
0.623
1.040
0.875
0.362
0.059
-0.059
-0.059
0.358
5.081
86.259
22367.164
100402.055
572.202
24.915
2.590
0.268
-0.041
-0.095
-0.014
0.530
3.724
19.115
54.887
74.376
85.444
70.065
30.920
7.538
1.245
0.150
-0.027
-0.042
-0.025
-0.002
0.012
-0.001
-0.024
-0.038
0.003
0.344
2.189
8.876
18.369
14.113
4.929
0.985
0.078
-0.023
0.611
7.480
89.365
923.040
1885.265
439.456
48.366
5.882
0.953
0.081
-0.098
-0.097
0.040
0.551
2.099
4.742
6.495
12.207
2407.718
659.647
70.303
7.135
0.743
0.038
0.018
0.168
0.391
0.553
0.444
0.203
0.043
0.180
2.141
21.600
177.877
623.291
402.915
74.114
7.448
0.805
0.058
0.505
5.890
57.612
371.944
653.098
276.639
75.527
19.729
4.182
0.688
0.009
-0.104
-0.096
-0.044
0.117
0.411
0.781
2.572
100015.625
19561.658
538.438
26.236
1.882
0.214
0.443
1.712
4.438
6.730
5.053
2.189
0.587
0.651
7.961
160.300
5444.031
90564.164
34645.891
1095.038
41.133
3.286
0.435
0.283
2.435
17.164
89.650
288.839
648.151
440.173
114.590
21.354
3.292
0.366
-0.056
-0.112
-0.137
-0.179
-0.162
0.073
0.856
100015.430
100006.859
1714.952
46.947
3.035
0.617
2.694
14.358
53.450
95.794
67.863
19.021
3.694
1.416
15.271
556.813
76744.516
100010.016
100026.859
6258.080
128.671
14.295
2.393
0.456
1.261
9.841
90.806
758.497
2903.426
2805.646
1115.775
166.796
15.202
1.427
0.063
-0.095
-0.132
-0.199
-0.285
-0.163
0.192
100132.164
60702.129
926.812
38.291
3.178
1.576
11.303
107.787
835.703
2178.384
1135.954
163.288
16.888
2.677
12.104
326.302
22028.072
100070.953
100538.375
4235.993
797.585
122.304
13.328
1.513
0.986
7.797
82.897
767.398
5383.516
66552.484
40653.328
1574.905
58.934
3.702
0.295
-0.048
-0.108
-0.158
-0.228
-0.241
-0.082
14427.453
4307.756
470.973
39.545
4.022
3.074
31.203
477.052
9105.326
60901.520
17275.053
932.217
51.467
4.597
4.801
58.267
806.243
5365.538
19630.086
100240.391
33994.902
1378.879
60.125
4.230
0.848
4.020
33.511
318.233
8500.655
100275.773
100069.813
3706.674
99.905
7.635
1.001
0.093
-0.061
-0.112
-0.154
-0.175
-0.113
100172.078
70425.383
2410.042
93.449
6.426
4.026
42.306
735.706
17591.740
101111.367
34465.219
1313.818
69.508
5.578
1.701
9.766
92.159
2221.446
100067.391
100033.992
100023.914
5455.051
132.937
7.291
0.744
1.377
10.007
93.671
1792.542
22084.176
14408.710
1142.272
181.470
31.105
4.261
0.562
0.021
-0.066
-0.096
-0.109
-0.082
100015.508
100006.070
3804.505
119.100
7.469
3.052
24.813
289.971
3412.682
12351.692
4689.335
471.985
39.907
4.752
1.014
3.757
48.605
1242.650
70381.734
100133.797
100179.359
3075.172
102.347
6.860
0.635
0.364
2.404
17.322
135.526
733.897
3744.832
9009.159
2403.641
225.931
16.529
1.573
0.151
-0.028
-0.061
-0.073
-0.082
29544.287
13138.906
898.840
54.573
4.419
1.485
8.613
59.391
282.030
582.047
360.032
92.669
21.620
5.428
1.329
1.737
16.074
194.929
2213.563
9383.474
4425.558
540.610
50.555
4.864
0.423
0.058
0.699
5.994
66.462
1391.236
45233.105
100005.617
25699.465
809.985
39.353
2.919
0.248
-0.007
-0.041
-0.053
-0.063
685.279
443.629
91.406
12.029
1.403
0.470
2.184
10.341
32.215
62.276
74.189
72.779
48.901
18.844
4.473
1.268
3.850
25.867
152.617
512.560
567.621
164.268
22.865
2.777
0.237
-0.021
0.343
4.218
59.901
1376.741
39164.098
100000.813
25698.580
809.984
36.336
2.748
0.248
-0.003
-0.032
-0.038
-0.043
43.193
24.303
8.521
1.959
0.266
0.050
0.547
2.869
11.957
52.128
233.432
568.658
439.890
120.789
19.626
2.741
1.124
4.691
22.276
70.743
92.033
47.682
13.838
1.621
0.093
-0.048
0.149
2.133
22.366
271.707
2684.143
6956.870
2139.645
187.167
15.380
1.509
0.151
-0.013
-0.027
-0.028
-0.030
9.242
3.188
0.998
0.193
-0.057
-0.070
0.213
2.111
16.293
163.430
1840.463
8994.787
5825.272
725.675
61.667
6.018
0.768
0.849
3.152
7.817
13.601
23.606
9.425
1.021
0.010
-0.062
0.018
0.641
4.986
30.721
129.890
225.098
108.905
24.419
3.904
0.527
0.046
-0.019
-0.022
-0.022
-0.021
8.017
1.976
0.347
-0.071
-0.153
-0.120
0.122
2.126
23.046
342.849
7321.063
71725.891
35211.676
1937.248
109.770
8.429
0.783
0.131
0.340
0.859
1.954
3.421
1.857
0.235
-0.038
-0.063
-0.042
0.111
0.811
3.269
8.981
12.143
7.827
2.934
0.683
0.119
-0.007
-0.022
-0.020
-0.019
-0.015
15.454
3.652
0.637
-0.093
-0.218
-0.220
-0.003
1.559
16.852
245.907
3921.918
29887.305
15307.785
1193.323
77.621
6.643
0.619
0.010
-0.022
0.031
0.131
0.208
0.112
-0.016
-0.049
-0.053
-0.050
-0.021
0.088
0.355
0.774
0.958
0.693
0.309
0.077
-0.007
-0.025
-0.023
-0.020
-0.016
-0.009
51.852
9.629
1.468
-0.064
-0.270
-0.314
-0.208
0.648
6.657
59.611
461.661
1576.546
1037.269
201.940
24.182
2.755
0.288
-0.024
-0.052
-0.047
-0.040
-0.032
-0.034
-0.040
-0.041
-0.041
-0.039
-0.035
-0.021
0.005
0.036
0.044
0.026
-0.012
-0.034
-0.038
-0.031
-0.025
-0.019
-0.012
-0.005
130.367
21.297
5.197
1.133
-0.307
-0.394
-0.382
0.
1.574
9.204
38.772
81.320
63.710
21.293
4.742
0.778
0.072
-0.036
-0.044
-0.043
-0.040
-0.034
-0.031
-0.029
-0.029
-0.029
-0.028
-0.029
-0.031
-0.036
-0.043
-0.052
-0.062
-0.066
-0.061
-0.050
-0.038
-0.027
-0.016
-0.008
-0.002
147.342
122.122
89.525
15.346
0.512
-0.476
-0.473
-0.301
0.175
1.196
3.385
5.547
4.852
2.463
0.746
0.135
-0.009
-0.032
-0.034
-0.033
-0.029
-0.024
-0.021
-0.019
-0.018
-0.018
-0.020
-0.024
-0.032
-0.043
-0.059
-0.076
-0.090
-0.094
-0.084
-0.067
-0.046
-0.028
-0.014
-0.005
0.000
96.410
257.609
222.492
42.380
2.157
-0.551
-0.538
-0.422
-0.128
0.093
0.322
0.507
0.450
0.244
0.077
0.001
-0.020
-0.022
-0.023
-0.021
-0.016
-0.013
-0.010
-0.009
-0.010
-0.011
-0.014
-0.020
-0.031
-0.049
-0.071
-0.098
-0.118
-0.122
-0.107
-0.079
-0.051
-0.029
-0.014
-0.004
0.000
25.141
143.591
126.341
28.675
1.444
-0.603
-0.582
-0.436
-0.163
-0.054
-0.003
0.023
0.021
0.006
-0.008
-0.015
-0.015
-0.015
-0.014
-0.010
-0.007
-0.004
-0.003
-0.004
-0.006
-0.009
-0.014
-0.020
-0.030
-0.050
-0.077
-0.108
-0.131
-0.135
-0.117
-0.085
-0.052
-0.028
-0.013
-0.004
0.001
5.567
19.312
17.979
4.668
-0.389
-0.625
-0.606
-0.367
-0.136
-0.054
-0.027
-0.017
-0.014
-0.013
-0.012
-0.011
-0.011
-0.009
-0.006
-0.003
-0.001
0.000
0.000
-0.002
-0.005
-0.011
-0.020
-0.029
-0.036
-0.046
-0.073
-0.103
-0.125
-0.128
-0.107
-0.079
-0.048
-0.026
-0.011
-0.003
0.001
0.079
0.305
0.252
-0.504
-0.632
-0.623
-0.556
-0.245
-0.095
-0.040
-0.021
-0.014
-0.012
-0.010
-0.009
-0.008
-0.006
-0.003
-0.001
0.001
0.002
0.002
0.001
-0.002
-0.007
-0.017
-0.029
-0.044
-0.055
-0.058
-0.060
-0.082
-0.099
-0.101
-0.087
-0.064
-0.040
-0.021
-0.009
-0.002
0.002
-0.382
-0.509
-0.567
-0.597
-0.609
-0.589
-0.330
-0.137
-0.056
-0.024
-0.013
-0.009
-0.007
-0.006
-0.005
-0.003
-0.001
0.001
0.002
0.003
0.004
0.003
0.001
-0.003
-0.011
-0.024
-0.042
-0.062
-0.077
-0.080
-0.073
-0.060
-0.069
-0.070
-0.060
-0.044
-0.028
-0.014
-0.006
-0.001
0.002
7.821
1.537
0.321
0.162
0.240
0.383
0.376
0.133
-0.193
-0.407
-0.408
-0.421
-0.437
-0.288
5.202
43.788
80.453
23.881
7.462
4.605
1.921
0.551
0.079
-0.050
-0.075
-0.083
-0.090
-0.096
-0.098
-0.095
-0.078
-0.021
0.132
0.404
0.687
0.915
0.896
0.613
0.293
0.342
3.034
3.289
0.983
0.987
2.000
3.892
7.070
8.548
5.677
1.955
0.355
-0.184
-0.417
-0.451
1.971
78.206
789.580
1842.794
628.800
37.197
3.297
1.084
0.249
-0.003
-0.059
-0.071
-0.079
-0.086
-0.089
-0.091
-0.092
-0.088
-0.077
-0.050
0.011
0.100
0.195
0.201
0.115
0.062
0.466
5.738
2.030
2.600
7.146
19.068
38.759
99.468
157.967
84.026
20.670
3.172
0.145
-0.381
-0.453
7.247
277.421
4466.523
15036.068
3453.439
179.125
3.035
0.517
0.112
0.011
-0.003
-0.023
-0.051
-0.071
-0.078
-0.083
-0.087
-0.087
-0.082
-0.071
-0.051
-0.024
0.003
0.010
-0.014
-0.005
0.408
5.730
10.623
15.919
51.334
175.634
412.046
2209.783
6164.247
1914.874
187.023
16.300
1.225
-0.292
-0.475
5.763
220.963
3037.557
8666.626
2360.805
141.644
1.440
0.145
0.193
0.504
0.666
0.454
0.150
-0.001
-0.053
-0.072
-0.080
-0.081
-0.077
-0.074
-0.066
-0.056
-0.048
-0.048
-0.055
-0.039
0.226
2.788
135.605
127.513
282.172
1440.945
3089.375
52743.852
100050.828
45224.195
1110.346
46.165
3.008
-0.185
-0.493
0.842
38.593
348.655
700.784
277.498
13.091
0.185
0.391
2.676
10.564
11.058
4.830
1.591
0.395
0.090
-0.006
-0.049
-0.069
-0.069
-0.057
-0.038
-0.016
-0.014
-0.030
-0.051
-0.058
0.039
0.814
2429.506
1766.429
741.576
3906.880
7223.542
100900.789
100085.023
100007.836
1712.977
59.385
3.570
-0.194
-0.536
-0.579
1.739
13.740
22.919
8.091
0.506
-0.053
1.828
47.135
1413.714
745.161
47.110
9.027
2.229
0.981
0.498
0.193
0.024
-0.012
0.075
0.307
0.520
0.520
0.307
0.085
-0.032
-0.058
0.083
34341.391
17214.705
1371.637
1479.150
2314.681
11980.781
45271.020
8940.697
487.712
30.766
2.190
-0.135
-0.575
-0.612
-0.618
-0.488
-0.285
-0.410
-0.373
-0.014
4.541
329.186
100107.844
71300.805
228.223
30.723
10.227
6.986
4.883
2.427
0.821
0.408
1.186
3.756
7.162
7.707
3.755
1.161
0.222
-0.036
-0.146
36988.617
17475.879
1320.560
232.706
264.137
472.422
825.099
365.109
59.801
7.221
0.820
-0.099
-0.412
-0.623
-0.622
-0.605
-0.565
-0.507
-0.417
-0.034
3.880
94.475
4372.100
2391.164
247.208
60.168
50.120
65.502
74.556
37.367
8.572
3.023
10.086
50.334
142.076
155.544
54.706
9.955
1.767
0.368
-0.129
8128.473
2252.681
318.677
47.294
27.503
30.234
33.906
21.497
6.389
1.339
0.166
-0.078
-0.192
-0.317
-0.468
-0.541
-0.537
-0.471
-0.324
-0.005
1.698
14.769
78.621
147.356
95.202
96.198
252.273
1451.134
4207.500
1096.428
85.105
16.735
74.654
900.157
6957.056
6957.055
999.713
80.140
10.522
3.328
0.875
1377.355
314.260
55.328
10.155
3.817
3.108
2.749
1.832
0.710
0.163
-0.010
-0.063
-0.092
-0.130
-0.175
-0.212
-0.216
-0.188
-0.137
-0.023
0.500
3.027
10.860
22.051
36.055
127.791
1383.897
100094.070
100025.695
47335.344
668.285
121.190
422.962
17122.029
100003.742
100003.344
19575.453
445.771
82.246
37.229
9.350
118.369
41.231
9.589
2.131
0.619
0.339
0.241
0.145
0.035
-0.022
-0.041
-0.048
-0.053
-0.061
-0.070
-0.079
-0.082
-0.075
-0.064
-0.037
0.070
0.511
1.611
4.429
15.806
94.155
2596.021
100044.898
100023.117
100121.063
2338.178
3434.305
2308.774
52527.160
100022.320
100017.203
70490.688
1557.457
1558.248
539.703
70.185
10.412
4.777
1.522
0.357
0.051
-0.016
-0.028
-0.037
-0.044
-0.043
-0.040
-0.038
-0.036
-0.034
-0.035
-0.036
-0.038
-0.038
-0.038
-0.036
-0.024
0.034
0.249
1.086
5.070
32.726
634.676
25574.178
100042.680
15127.216
39525.484
100028.148
100248.031
10274.039
100087.336
100055.641
9834.015
15251.153
45234.586
6959.430
363.400
0.736
0.405
0.123
-0.015
-0.052
-0.055
-0.053
-0.050
-0.046
-0.040
-0.035
-0.031
-0.027
-0.024
-0.022
-0.022
-0.023
-0.026
-0.029
-0.031
-0.040
-0.043
-0.013
0.184
1.140
6.860
58.232
407.110
933.487
2720.192
100039.375
100007.625
100042.875
8278.785
2299.419
2217.672
2155.829
45274.156
100026.805
19589.113
609.306
-0.502
-0.287
-0.148
-0.095
-0.071
-0.060
-0.055
-0.049
-0.042
-0.036
-0.030
-0.025
-0.022
-0.020
-0.018
-0.018
-0.019
-0.021
-0.026
-0.032
-0.042
-0.055
-0.067
-0.046
0.110
0.947
4.935
18.086
65.593
1122.485
52305.367
100001.453
100005.445
3035.676
153.993
106.137
634.044
7993.049
20099.705
4533.476
495.465
-0.615
-0.561
-0.263
-0.127
-0.080
-0.063
-0.052
-0.042
-0.035
-0.029
-0.025
-0.022
-0.021
-0.020
-0.019
-0.020
-0.021
-0.022
-0.028
-0.037
-0.050
-0.068
-0.094
-0.126
-0.145
-0.072
0.321
1.908
13.126
142.739
1375.983
5443.925
2395.458
273.659
29.483
21.549
155.721
1934.688
26357.854
52575.559
5498.514
-0.617
-0.614
-0.364
-0.155
-0.083
-0.057
-0.044
-0.035
-0.030
-0.027
-0.025
-0.024
-0.024
-0.024
-0.024
-0.023
-0.024
-0.025
-0.030
-0.040
-0.057
-0.083
-0.120
-0.175
-0.236
-0.202
0.091
0.564
2.365
13.978
59.256
118.644
76.600
22.562
5.120
12.465
213.676
8959.617
100034.555
100023.859
70452.313
-0.524
-0.567
-0.424
-0.170
-0.082
-0.052
-0.041
-0.035
-0.031
-0.029
-0.029
-0.031
-0.032
-0.031
-0.030
-0.029
-0.028
-0.029
-0.034
-0.046
-0.064
-0.094
-0.145
-0.212
-0.175
1.205
13.269
19.414
4.143
1.654
3.677
5.683
4.528
1.956
1.284
9.388
171.429
6152.333
100003.633
100015.117
39525.656
-0.011
-0.341
-0.359
-0.149
-0.077
-0.052
-0.041
-0.037
-0.034
-0.033
-0.034
-0.037
-0.039
-0.039
-0.036
-0.021
0.008
0.033
0.014
-0.025
-0.063
-0.102
-0.157
-0.201
0.276
15.612
701.044
2391.454
73.589
2.275
0.389
0.371
0.223
0.033
0.353
4.058
50.307
730.407
7879.946
13148.562
2501.835
3.069
1.226
0.270
0.022
-0.045
-0.051
-0.043
-0.039
-0.036
-0.035
-0.038
-0.043
-0.046
-0.042
0.001
0.192
0.672
1.098
0.818
0.297
0.025
-0.089
-0.149
-0.127
0.892
31.440
3487.394
17769.965
178.247
4.759
0.437
0.002
-0.119
-0.178
-0.039
1.096
8.267
54.588
205.347
276.924
183.627
36.024
17.666
4.807
0.865
0.090
-0.034
-0.041
-0.018
0.009
0.026
0.010
-0.021
-0.042
-0.013
0.295
2.282
11.291
22.001
13.235
4.108
0.789
0.037
-0.119
-0.055
1.095
11.051
130.215
226.862
36.545
5.651
1.245
0.233
-0.064
-0.167
-0.157
0.112
1.036
4.198
10.491
13.611
21.469
815.980
271.958
39.098
4.607
0.519
0.023
0.039
0.239
0.580
0.767
0.619
0.293
0.067
0.142
1.792
18.389
179.233
557.900
263.086
47.860
5.954
0.647
-0.019
-0.032
0.741
5.000
18.363
28.350
20.541
11.387
5.478
1.843
0.354
-0.061
-0.152
-0.109
-0.042
0.117
0.649
1.444
5.884
29531.809
4281.535
247.195
15.174
1.328
0.187
0.589
2.508
7.269
11.307
8.402
3.296
0.843
0.579
6.352
111.917
2341.401
22384.967
10763.498
560.078
29.783
2.898
0.375
0.019
0.399
2.571
9.677
26.470
55.811
82.232
56.448
17.275
2.978
0.328
-0.082
-0.131
-0.192
-0.338
-0.332
0.113
2.273
100006.813
22405.393
596.391
26.502
1.988
0.658
3.853
24.468
119.346
247.914
156.155
36.413
5.510
1.430
11.948
294.171
19014.879
100029.438
100032.953
2575.617
97.537
14.403
2.530
0.354
0.276
2.058
12.424
69.924
519.677
2919.443
2252.502
268.135
20.128
1.650
0.070
-0.106
-0.182
-0.335
-0.402
-0.251
0.521
95362.625
8957.320
370.733
22.672
2.143
1.884
18.056
248.421
3385.350
14983.516
5447.372
442.545
31.265
3.382
9.602
195.498
8145.911
100077.344
56071.762
3092.288
946.178
133.262
14.670
1.644
0.383
1.932
16.283
228.071
10791.116
100054.469
100019.984
4194.202
90.787
4.797
0.418
-0.012
-0.115
-0.243
-0.357
-0.271
-0.060
2724.193
883.853
131.166
15.503
2.166
3.869
55.537
1716.265
100011.789
100018.008
100013.680
3809.133
110.786
6.583
4.107
41.486
480.588
2705.772
23630.613
100163.227
45239.387
1541.510
67.225
4.949
0.586
1.431
14.658
374.604
40473.207
100026.000
100025.344
12368.855
174.827
10.870
1.546
0.276
0.038
-0.102
-0.245
-0.243
-0.130
2486.435
1418.308
234.526
23.975
2.858
4.547
71.983
2691.771
100025.414
100043.727
100041.547
6980.186
150.237
9.205
1.880
8.754
87.737
2446.610
100046.539
100027.594
100036.789
6985.497
151.698
8.949
0.836
0.735
7.400
134.978
4784.056
100074.461
77141.289
2962.846
366.454
54.123
6.777
1.105
0.302
0.067
-0.100
-0.190
-0.163
3809.471
2398.367
299.956
26.419
2.910
2.970
34.895
738.034
22433.162
100081.242
39291.504
1474.010
89.834
10.126
1.708
3.703
51.925
1379.744
95343.031
100035.727
100076.031
3863.283
126.357
8.650
0.834
0.266
2.345
23.296
241.494
1767.543
17798.217
70480.180
11549.703
540.316
31.588
2.884
0.616
0.194
-0.002
-0.103
-0.161
1001.348
595.964
118.850
14.022
1.692
1.195
9.443
82.872
568.784
1676.961
1151.789
377.977
86.831
15.360
2.790
1.887
16.727
206.717
2693.312
11569.743
4341.328
443.868
43.789
5.015
0.524
0.066
0.822
8.570
128.888
5467.198
100022.148
100010.234
100005.141
2687.129
78.263
4.820
0.755
0.205
0.024
-0.057
-0.100
94.442
70.913
22.356
3.966
0.584
0.330
2.057
11.787
51.089
170.392
389.816
383.565
184.882
50.685
9.086
1.793
3.587
21.841
105.380
223.023
155.907
50.056
11.068
1.935
0.201
-0.013
0.484
6.432
119.478
4826.155
100002.719
100004.625
100006.398
2689.050
72.809
4.905
0.644
0.129
0.009
-0.038
-0.060
10.617
7.588
3.041
0.741
0.063
-0.002
0.527
3.302
18.160
115.624
830.790
3908.417
3065.836
457.246
42.556
4.395
1.016
2.690
8.351
15.165
14.377
7.628
2.715
0.577
0.018
-0.046
0.232
3.037
42.604
730.457
13137.704
52305.785
8940.632
445.624
28.403
2.851
0.390
0.047
-0.013
-0.031
-0.038
2.439
1.127
0.403
0.019
-0.104
-0.091
0.184
2.132
20.427
273.587
6271.539
95615.547
60811.883
3066.979
127.282
8.929
0.872
0.389
0.997
1.767
2.025
1.493
0.663
0.116
-0.051
-0.061
0.052
0.918
7.745
59.545
299.586
540.153
249.933
45.020
6.904
1.036
0.151
0.000
-0.021
-0.025
-0.026
4.859
1.540
0.269
-0.078
-0.131
-0.130
0.074
1.867
21.215
336.130
9183.687
100731.656
95871.906
3921.741
157.246
10.068
0.892
0.056
0.061
0.169
0.246
0.223
0.089
-0.027
-0.060
-0.063
-0.034
0.162
1.160
5.443
14.318
21.265
13.925
5.082
1.335
0.274
0.022
-0.022
-0.023
-0.022
-0.018
40.709
8.596
1.320
0.037
-0.131
-0.208
-0.065
1.169
12.142
137.150
1562.742
9473.177
7319.054
813.615
66.632
6.187
0.604
-0.001
-0.053
-0.040
-0.029
-0.024
-0.035
-0.048
-0.053
-0.056
-0.051
-0.010
0.128
0.520
1.140
1.458
1.194
0.558
0.179
0.015
-0.028
-0.030
-0.025
-0.020
-0.014
402.407
46.777
4.905
0.505
-0.167
-0.279
-0.259
0.360
4.187
28.085
154.843
407.462
355.174
96.518
16.214
2.260
0.242
-0.030
-0.055
-0.053
-0.049
-0.044
-0.042
-0.043
-0.046
-0.045
-0.042
-0.036
-0.023
0.008
0.048
0.065
0.032
-0.023
-0.060
-0.065
-0.052
-0.038
-0.028
-0.018
-0.010
2425.608
339.775
185.905
20.832
0.860
-0.359
-0.374
-0.152
0.934
4.770
16.057
29.412
26.384
11.364
3.025
0.569
0.045
-0.040
-0.046
-0.046
-0.043
-0.037
-0.035
-0.033
-0.033
-0.033
-0.033
-0.036
-0.043
-0.059
-0.084
-0.120
-0.150
-0.164
-0.146
-0.113
-0.078
-0.049
-0.030
-0.016
-0.007
3310.935
4621.903
3934.082
439.908
14.075
-0.251
-0.461
-0.412
0.000
0.659
1.804
2.892
2.707
1.431
0.469
0.088
-0.015
-0.033
-0.034
-0.034
-0.030
-0.026
-0.023
-0.021
-0.021
-0.022
-0.027
-0.036
-0.053
-0.083
-0.136
-0.196
-0.251
-0.266
-0.231
-0.170
-0.109
-0.062
-0.032
-0.014
-0.005
2623.037
26681.125
19958.867
1439.624
46.611
0.185
-0.526
-0.512
-0.204
0.006
0.174
0.283
0.257
0.147
0.044
-0.009
-0.021
-0.022
-0.022
-0.020
-0.016
-0.013
-0.011
-0.011
-0.013
-0.017
-0.024
-0.035
-0.061
-0.108
-0.183
-0.272
-0.346
-0.365
-0.317
-0.230
-0.138
-0.073
-0.034
-0.014
-0.004
1056.329
8676.573
7575.108
700.853
31.555
-0.177
-0.572
-0.543
-0.224
-0.078
-0.023
0.001
0.004
-0.004
-0.013
-0.015
-0.015
-0.015
-0.013
-0.010
-0.007
-0.005
-0.005
-0.007
-0.011
-0.019
-0.030
-0.042
-0.064
-0.121
-0.211
-0.313
-0.394
-0.412
-0.356
-0.257
-0.153
-0.078
-0.034
-0.013
-0.003
118.058
494.728
439.382
80.295
4.601
-0.605
-0.596
-0.488
-0.186
-0.067
-0.031
-0.019
-0.015
-0.013
-0.012
-0.011
-0.011
-0.009
-0.006
-0.003
-0.001
-0.001
-0.002
-0.006
-0.015
-0.029
-0.049
-0.071
-0.090
-0.119
-0.208
-0.308
-0.385
-0.399
-0.342
-0.244
-0.139
-0.071
-0.031
-0.011
-0.002
3.137
11.434
12.851
2.833
-0.496
-0.609
-0.599
-0.344
-0.126
-0.049
-0.024
-0.014
-0.011
-0.010
-0.009
-0.008
-0.006
-0.003
-0.001
0.001
0.002
0.001
-0.002
-0.009
-0.022
-0.045
-0.081
-0.123
-0.159
-0.167
-0.169
-0.251
-0.314
-0.322
-0.272
-0.191
-0.111
-0.056
-0.026
-0.009
-0.001
-0.334
-0.377
-0.465
-0.566
-0.585
-0.590
-0.449
-0.189
-0.074
-0.029
-0.015
-0.009
-0.007
-0.006
-0.004
-0.003
-0.001
0.001
0.002
0.003
0.003
0.001
-0.003
-0.013
-0.033
-0.070
-0.124
-0.194
-0.247
-0.256
-0.225
-0.172
-0.207
-0.211
-0.181
-0.126
-0.076
-0.039
-0.018
-0.006
0.000
2.013
0.777
0.356
0.298
0.299
0.224
0.078
-0.136
-0.331
-0.396
-0.328
-0.328
-0.324
0.564
29.576
284.718
662.981
332.666
120.784
46.378
12.383
2.595
0.426
0.003
-0.076
-0.092
-0.103
-0.115
-0.124
-0.132
-0.119
-0.069
0.046
0.214
0.300
0.279
0.171
0.078
0.031
0.375
4.308
0.744
0.786
1.859
3.788
4.728
4.704
3.931
2.345
0.808
0.104
-0.218
-0.328
-0.292
10.437
555.138
13083.138
56241.617
10027.686
457.977
40.731
8.198
1.423
0.179
-0.037
-0.075
-0.085
-0.095
-0.101
-0.106
-0.109
-0.107
-0.095
-0.074
-0.050
-0.031
-0.023
-0.025
-0.037
0.004
0.598
8.280
2.164
5.273
19.969
56.389
67.098
50.323
42.742
23.395
7.288
1.340
-0.068
-0.323
-0.106
35.863
3038.014
100003.516
100015.188
100036.141
1662.743
23.281
4.087
0.731
0.072
-0.038
-0.061
-0.073
-0.080
-0.084
-0.089
-0.094
-0.094
-0.087
-0.077
-0.068
-0.062
-0.057
-0.054
-0.056
-0.010
0.592
8.274
22.092
42.699
254.150
1384.069
1758.577
646.722
491.116
229.918
43.054
5.727
0.413
-0.307
-0.211
29.138
2083.093
100001.094
100003.516
89730.898
1136.223
9.012
1.162
0.299
0.193
0.160
0.062
-0.021
-0.057
-0.071
-0.076
-0.080
-0.081
-0.078
-0.074
-0.068
-0.063
-0.061
-0.060
-0.061
-0.031
0.319
3.988
494.904
481.720
2769.305
52329.629
82003.070
7684.233
4049.913
1390.922
156.742
14.064
1.122
-0.316
-0.475
6.637
247.517
3923.906
11387.337
2677.204
158.578
1.671
0.304
1.218
4.593
4.003
1.143
0.272
0.030
-0.033
-0.055
-0.064
-0.069
-0.068
-0.059
-0.042
-0.028
-0.023
-0.038
-0.053
-0.053
0.078
1.172
33991.621
17311.623
8991.113
100085.492
100252.266
28093.463
7494.817
2161.593
206.530
16.437
1.400
-0.354
-0.541
-0.242
11.196
80.194
157.558
57.798
4.486
-0.041
0.696
19.742
313.622
172.784
10.873
1.436
0.405
0.216
0.142
0.058
-0.014
-0.027
0.051
0.222
0.388
0.388
0.224
0.050
-0.040
-0.051
0.137
100035.570
100129.305
11622.617
52518.613
81924.188
6809.899
1623.046
610.474
84.822
9.711
0.863
-0.317
-0.586
-0.620
-0.543
0.577
1.394
0.333
-0.380
-0.235
1.627
110.800
9389.746
3486.143
38.898
3.664
1.915
2.192
2.280
1.325
0.504
0.275
0.834
2.637
4.982
4.980
2.823
0.864
0.153
-0.071
-0.171
100102.367
100054.664
10398.950
1584.835
1741.133
518.570
169.110
75.427
18.265
2.871
0.331
-0.192
-0.499
-0.634
-0.638
-0.626
-0.590
-0.532
-0.461
-0.308
1.010
33.903
705.746
377.521
21.286
6.476
9.789
24.901
34.430
18.335
4.894
2.010
6.507
30.803
83.565
83.555
30.758
6.789
1.207
0.129
-0.263
39293.582
19600.477
1260.580
126.613
67.455
36.123
17.202
7.896
2.647
0.621
0.041
-0.115
-0.233
-0.402
-0.560
-0.617
-0.591
-0.539
-0.423
-0.212
0.287
3.029
13.463
13.684
8.312
12.695
77.403
493.351
990.108
363.710
45.053
10.610
45.051
400.645
2139.513
2139.416
441.520
47.415
5.832
1.331
0.063
597.625
419.328
96.768
16.379
6.079
3.331
1.778
0.921
0.334
0.062
-0.039
-0.076
-0.110
-0.158
-0.220
-0.269
-0.275
-0.240
-0.176
-0.105
0.037
0.507
1.442
2.604
4.698
25.192
450.918
9704.336
40532.578
6221.756
259.995
58.297
197.346
4289.809
81816.867
95334.305
4828.585
197.146
25.216
9.124
2.438
33.684
23.142
8.229
2.348
0.709
0.322
0.162
0.058
-0.009
-0.039
-0.051
-0.057
-0.062
-0.072
-0.086
-0.098
-0.102
-0.094
-0.078
-0.061
-0.028
0.049
0.233
0.694
3.032
29.073
712.562
29814.990
100031.391
16476.645
701.739
760.487
672.213
10222.652
100011.039
100005.609
11560.996
382.452
134.014
65.806
13.808
3.509
2.236
0.952
0.280
0.036
-0.026
-0.042
-0.049
-0.051
-0.049
-0.048
-0.046
-0.045
-0.044
-0.044
-0.046
-0.048
-0.048
-0.046
-0.043
-0.045
-0.048
-0.032
0.120
1.336
13.785
217.557
3688.802
12362.120
2772.220
3947.735
17121.631
7086.966
2933.181
34013.191
33990.172
2768.158
583.998
821.085
301.718
47.336
0.151
0.119
0.024
-0.039
-0.060
-0.061
-0.059
-0.057
-0.051
-0.048
-0.043
-0.040
-0.037
-0.034
-0.032
-0.032
-0.032
-0.033
-0.034
-0.036
-0.047
-0.066
-0.096
-0.091
0.219
3.278
27.569
161.384
321.072
668.749
13157.548
100005.063
29550.914
1440.065
870.603
828.418
337.626
848.860
1405.870
521.421
87.140
-0.500
-0.270
-0.144
-0.096
-0.075
-0.066
-0.061
-0.055
-0.047
-0.041
-0.036
-0.033
-0.030
-0.029
-0.029
-0.028
-0.027
-0.028
-0.030
-0.037
-0.048
-0.066
-0.102
-0.146
-0.138
0.287
2.680
9.822
31.599
278.638
4283.006
22403.752
7882.523
610.510
76.631
50.212
98.335
464.491
1201.277
1226.734
337.487
-0.607
-0.483
-0.224
-0.119
-0.081
-0.066
-0.055
-0.046
-0.039
-0.034
-0.030
-0.028
-0.028
-0.028
-0.029
-0.029
-0.029
-0.029
-0.033
-0.041
-0.058
-0.089
-0.142
-0.226
-0.334
-0.376
-0.122
0.914
6.705
54.930
362.550
898.524
538.478
100.921
14.780
13.445
109.286
2194.249
45298.406
95381.930
7898.971
-0.614
-0.602
-0.310
-0.139
-0.081
-0.059
-0.047
-0.040
-0.035
-0.031
-0.029
-0.029
-0.030
-0.032
-0.033
-0.032
-0.031
-0.032
-0.036
-0.046
-0.070
-0.114
-0.198
-0.346
-0.534
-0.602
-0.469
-0.177
1.056
6.880
25.976
46.049
33.105
10.372
3.552
12.845
251.417
14990.743
100019.234
100019.336
100050.242
-0.582
-0.578
-0.366
-0.150
-0.078
-0.054
-0.044
-0.039
-0.035
-0.033
-0.033
-0.034
-0.037
-0.038
-0.037
-0.036
-0.036
-0.037
-0.041
-0.054
-0.082
-0.139
-0.259
-0.470
-0.627
-0.363
0.844
1.283
0.354
0.565
2.055
3.105
2.369
0.829
1.070
10.840
206.418
10150.413
100008.531
100014.578
70483.719
-0.372
-0.460
-0.336
-0.139
-0.075
-0.052
-0.043
-0.040
-0.038
-0.038
-0.039
-0.042
-0.044
-0.045
-0.045
-0.035
-0.008
0.009
-0.012
-0.047
-0.088
-0.157
-0.300
-0.531
-0.550
0.873
12.868
21.490
3.892
0.056
-0.042
0.107
-0.054
-0.316
0.145
4.746
59.825
999.571
11539.865
22412.383
3145.246
0.841
0.216
-0.038
-0.050
-0.057
-0.053
-0.046
-0.044
-0.042
-0.043
-0.046
-0.050
-0.053
-0.053
-0.024
0.154
0.794
1.225
0.651
0.152
-0.040
-0.150
-0.295
-0.525
-0.466
1.832
24.828
41.951
6.669
0.241
-0.191
-0.143
-0.259
-0.406
-0.336
1.119
9.658
64.819
247.906
332.904
171.260
10.282
5.111
1.685
0.339
0.013
-0.048
-0.045
-0.026
0.000
0.014
-0.001
-0.030
-0.052
-0.042
0.184
2.572
30.254
75.614
15.274
2.111
0.332
-0.078
-0.250
-0.438
-0.466
0.566
5.860
8.461
2.526
0.431
0.058
-0.051
-0.197
-0.316
-0.385
-0.048
1.159
4.681
12.047
15.540
22.085
101.037
46.116
10.285
1.696
0.202
-0.014
0.020
0.194
0.488
0.697
0.560
0.239
0.044
0.047
1.028
21.747
2411.075
34866.625
407.172
16.048
2.309
0.248
-0.145
-0.320
-0.376
-0.042
1.050
2.085
2.568
3.138
2.339
0.870
0.104
-0.174
-0.271
-0.248
-0.120
-0.065
0.486
1.581
9.272
811.372
271.778
42.507
4.974
0.530
0.109
0.489
2.289
6.200
9.639
7.172
2.820
0.700
0.300
2.672
47.685
6440.199
100693.781
1091.304
87.988
9.490
1.450
0.174
-0.164
-0.238
-0.017
1.018
4.729
19.321
56.504
39.224
10.740
1.877
0.133
-0.145
-0.184
-0.287
-0.496
-0.400
0.227
7.994
2685.778
730.723
76.913
7.800
0.817
0.500
3.260
20.689
99.574
205.038
118.874
30.805
5.048
0.981
4.097
54.837
776.278
3954.566
2016.684
239.092
32.158
7.561
1.621
0.184
-0.086
0.234
2.720
23.445
221.416
1370.639
791.284
125.030
12.150
1.089
0.038
-0.087
-0.226
-0.473
-0.445
-0.173
5.742
1538.729
444.729
56.283
6.676
0.896
1.487
16.412
205.114
2395.497
8935.946
3804.112
363.434
26.684
2.730
3.418
36.470
407.875
1786.416
1280.597
547.147
264.942
56.321
9.305
1.408
0.144
0.500
5.757
92.614
2267.763
35010.773
22148.336
1099.000
47.884
3.385
0.468
0.219
0.082
-0.244
-0.357
-0.313
0.610
227.321
101.205
24.822
4.098
0.844
3.122
46.362
1235.874
60605.434
100007.555
100011.430
2693.374
95.327
6.629
2.034
11.520
82.504
381.702
2531.238
10206.099
3881.195
424.471
46.376
5.348
0.604
0.562
7.221
145.985
5445.803
100019.844
100021.188
2545.374
86.259
8.129
1.972
1.307
0.985
0.362
-0.139
-0.259
-0.191
89.488
65.712
20.900
4.163
0.911
3.625
59.800
1915.520
100014.680
100066.805
100157.250
4400.362
155.127
12.570
1.906
4.138
35.262
553.144
13170.402
95552.508
26672.514
1803.450
162.482
14.085
1.273
0.422
4.135
62.619
1234.675
12394.008
9582.695
1135.503
242.304
43.485
7.736
4.120
3.105
1.501
0.252
-0.174
-0.233
93.305
71.565
22.803
4.126
0.812
2.455
29.253
545.464
13208.062
95994.219
25088.879
2711.940
323.023
30.551
3.395
2.477
23.301
366.948
6197.913
34597.320
15221.167
3255.595
306.902
21.232
1.743
0.236
1.521
14.552
122.565
863.945
7222.864
22470.314
4842.436
338.447
28.583
8.124
5.336
2.443
0.645
-0.048
-0.263
43.021
33.447
12.069
2.416
0.448
0.958
8.455
78.076
629.006
4124.399
23006.730
11650.823
1022.623
66.601
6.573
1.663
8.668
79.309
625.651
1860.118
2363.903
1223.629
160.118
14.932
1.280
0.107
0.615
6.485
89.983
2699.238
100019.016
100031.133
81866.289
1571.101
69.170
10.137
4.774
2.208
0.625
0.037
-0.150
10.789
8.355
3.441
0.858
0.108
0.254
2.475
19.241
180.917
2453.857
15124.558
9307.340
1111.132
131.947
16.626
2.352
2.206
11.508
47.412
122.195
196.117
128.631
39.657
6.490
0.682
0.021
0.379
5.175
84.361
2398.065
100014.875
100059.797
81944.844
1467.341
75.573
9.682
2.837
1.115
0.325
0.026
-0.074
1.984
1.458
0.653
0.123
-0.067
-0.002
0.836
7.142
63.503
558.731
4064.423
23306.574
17278.670
1396.675
86.242
6.163
0.920
1.641
4.813
10.331
15.184
15.170
12.091
2.741
0.240
-0.032
0.195
2.487
31.037
443.146
5456.861
17158.791
4389.464
375.605
43.421
6.446
1.391
0.414
0.101
-0.009
-0.045
1.128
0.459
0.091
-0.077
-0.152
-0.102
0.294
3.338
35.239
768.894
52387.184
100078.789
100032.797
17113.561
300.819
14.364
0.997
0.219
0.522
1.012
1.467
1.841
1.677
0.478
0.002
-0.061
0.036
0.818
6.378
43.693
210.668
349.622
206.474
61.678
14.413
2.900
0.537
0.105
0.006
-0.023
-0.031
8.129
2.354
0.390
-0.075
-0.204
-0.183
0.078
2.240
32.751
906.062
81834.672
100031.211
100024.672
25706.961
364.574
15.534
1.101
0.038
-0.012
0.040
0.085
0.108
0.074
-0.011
-0.057
-0.064
-0.038
0.143
1.072
4.418
12.847
19.509
16.832
8.894
3.269
0.781
0.135
-0.001
-0.024
-0.025
-0.022
119.546
19.208
2.424
0.154
-0.170
-0.258
-0.125
1.195
14.849
250.961
6161.752
81835.953
52319.930
2691.225
120.485
8.040
0.688
-0.003
-0.062
-0.059
-0.054
-0.048
-0.047
-0.052
-0.056
-0.058
-0.052
-0.016
0.117
0.492
1.173
1.863
1.805
1.205
0.502
0.104
-0.021
-0.038
-0.032
-0.025
-0.018
2396.616
135.412
13.941
1.399
-0.092
-0.306
-0.302
0.255
4.068
34.939
251.781
906.830
737.245
158.567
21.557
2.478
0.254
-0.030
-0.057
-0.054
-0.051
-0.046
-0.044
-0.045
-0.049
-0.048
-0.045
-0.043
-0.036
-0.011
0.028
0.057
0.028
-0.046
-0.110
-0.120
-0.094
-0.062
-0.040
-0.026
-0.015
34224.824
1977.420
1296.525
198.783
4.190
-0.321
-0.397
-0.253
0.704
4.217
16.415
32.604
30.002
12.050
2.949
0.539
0.041
-0.040
-0.047
-0.047
-0.044
-0.040
-0.037
-0.036
-0.036
-0.037
-0.039
-0.046
-0.066
-0.109
-0.181
-0.271
-0.354
-0.390
-0.359
-0.275
-0.170
-0.097
-0.053
-0.027
-0.012
45790.285
100595.344
100022.320
4467.493
100.663
0.576
-0.464
-0.451
-0.088
0.484
1.391
2.374
2.202
1.131
0.381
0.066
-0.017
-0.032
-0.033
-0.033
-0.029
-0.026
-0.023
-0.023
-0.024
-0.027
-0.035
-0.053
-0.090
-0.174
-0.307
-0.443
-0.521
-0.563
-0.557
-0.442
-0.266
-0.139
-0.065
-0.029
-0.011
51636.035
100170.414
100011.172
23034.512
277.354
2.694
-0.515
-0.511
-0.255
-0.037
0.098
0.186
0.179
0.102
0.025
-0.012
-0.021
-0.021
-0.021
-0.019
-0.016
-0.013
-0.013
-0.014
-0.018
-0.027
-0.035
-0.056
-0.119
-0.247
-0.417
-0.500
-0.549
-0.587
-0.609
-0.561
-0.356
-0.178
-0.078
-0.031
-0.010
15205.081
100024.180
100003.031
8666.427
157.484
1.609
-0.558
-0.545
-0.262
-0.091
-0.033
-0.011
-0.006
-0.010
-0.014
-0.015
-0.014
-0.015
-0.013
-0.009
-0.007
-0.006
-0.007
-0.011
-0.020
-0.035
-0.058
-0.084
-0.135
-0.292
-0.471
-0.525
-0.569
-0.601
-0.617
-0.604
-0.406
-0.196
-0.082
-0.031
-0.010
634.115
4469.041
3924.217
439.110
19.829
-0.305
-0.580
-0.542
-0.218
-0.077
-0.034
-0.020
-0.015
-0.013
-0.011
-0.011
-0.011
-0.009
-0.005
-0.003
-0.002
-0.002
-0.006
-0.014
-0.030
-0.061
-0.110
-0.172
-0.227
-0.290
-0.482
-0.539
-0.576
-0.601
-0.611
-0.587
-0.375
-0.184
-0.076
-0.028
-0.008
10.488
54.513
58.442
12.900
0.385
-0.585
-0.580
-0.406
-0.148
-0.055
-0.025
-0.015
-0.011
-0.010
-0.009
-0.007
-0.005
-0.003
0.000
0.001
0.001
-0.001
-0.007
-0.021
-0.051
-0.109
-0.203
-0.312
-0.400
-0.427
-0.425
-0.545
-0.573
-0.590
-0.595
-0.493
-0.295
-0.141
-0.060
-0.023
-0.006
-0.162
0.078
0.000
-0.444
-0.550
-0.564
-0.507
-0.221
-0.083
-0.032
-0.015
-0.009
-0.007
-0.005
-0.003
-0.002
0.
0.001
0.002
0.003
0.002
-0.002
-0.011
-0.032
-0.081
-0.179
-0.326
-0.455
-0.499
-0.525
-0.532
-0.446
-0.521
-0.530
-0.458
-0.327
-0.194
-0.095
-0.041
-0.015
-0.004
1.218
0.713
0.410
0.354
0.313
0.156
-0.054
-0.224
-0.298
-0.289
-0.224
-0.223
-0.176
1.036
35.829
494.043
1549.380
4637.783
4312.270
752.442
75.840
8.866
1.197
0.100
-0.071
-0.104
-0.129
-0.165
-0.202
-0.236
-0.242
-0.195
-0.094
0.021
0.076
0.059
0.008
-0.031
-0.021
0.266
3.242
0.370
0.849
2.358
5.068
5.625
3.620
1.714
0.719
0.198
-0.036
-0.185
-0.222
-0.114
9.368
892.949
30878.393
100595.531
23757.158
4358.434
662.324
60.420
5.769
0.635
0.011
-0.074
-0.093
-0.110
-0.127
-0.143
-0.156
-0.160
-0.146
-0.115
-0.084
-0.065
-0.059
-0.057
-0.057
-0.012
0.484
6.178
2.225
6.939
29.001
84.188
101.133
46.542
14.312
5.178
1.703
0.326
-0.173
-0.251
0.004
49.118
5090.855
100020.672
100155.547
100595.344
3271.547
184.066
24.315
2.888
0.306
-0.024
-0.069
-0.081
-0.090
-0.097
-0.105
-0.112
-0.112
-0.105
-0.091
-0.077
-0.067
-0.062
-0.059
-0.057
-0.014
0.445
6.173
22.888
55.570
493.842
3385.074
4287.757
919.156
107.342
26.300
6.880
1.308
-0.077
-0.322
-0.054
41.042
3451.353
100004.664
100020.672
100050.211
1894.499
30.978
5.028
0.895
0.122
-0.008
-0.049
-0.067
-0.073
-0.076
-0.081
-0.086
-0.086
-0.083
-0.076
-0.069
-0.063
-0.061
-0.060
-0.060
-0.036
0.253
3.003
497.445
567.431
7962.791
100014.266
100019.125
22467.484
586.403
81.695
16.795
2.700
0.097
-0.388
-0.441
9.280
348.793
6626.817
23036.072
5093.042
225.617
3.658
0.844
0.373
0.596
0.479
0.117
-0.025
-0.063
-0.071
-0.073
-0.073
-0.070
-0.068
-0.063
-0.053
-0.043
-0.042
-0.049
-0.058
-0.056
0.052
0.878
33991.715
17504.254
30760.189
100068.148
100025.695
100084.023
1239.576
109.932
21.264
3.147
0.183
-0.450
-0.538
0.005
15.965
112.589
221.210
88.340
7.827
0.141
0.084
1.550
7.426
6.012
1.086
0.119
-0.011
-0.017
-0.016
-0.034
-0.055
-0.050
-0.009
0.079
0.161
0.161
0.078
-0.006
-0.055
-0.061
0.086
100013.055
100206.172
18025.395
100207.148
100021.633
22442.707
546.341
58.459
12.032
2.100
0.138
-0.414
-0.586
-0.618
-0.480
1.003
2.441
0.683
-0.357
-0.331
-0.014
4.086
28.355
22.246
2.586
0.388
0.341
0.648
0.687
0.396
0.134
0.083
0.368
1.063
1.989
1.988
1.136
0.354
0.025
-0.102
-0.193
100009.555
100045.203
10633.684
3587.904
4294.742
908.243
89.742
16.156
3.733
0.755
0.017
-0.243
-0.511
-0.633
-0.643
-0.635
-0.605
-0.552
-0.489
-0.412
-0.088
2.196
10.798
8.835
1.758
1.017
4.335
13.475
10.845
4.908
1.543
0.797
2.406
8.978
19.101
19.093
8.946
2.478
0.463
-0.043
-0.329
39171.125
19569.080
1264.247
161.876
105.270
44.542
11.027
3.072
0.825
0.164
-0.046
-0.135
-0.247
-0.415
-0.585
-0.629
-0.604
-0.564
-0.455
-0.285
-0.091
0.327
1.165
1.150
0.816
4.320
105.611
1435.173
309.572
44.203
9.407
3.747
12.049
64.955
204.986
204.933
70.473
12.334
2.049
0.298
-0.329
542.620
402.355
94.241
17.256
7.056
3.456
1.314
0.444
0.103
-0.019
-0.061
-0.083
-0.115
-0.166
-0.231
-0.282
-0.290
-0.256
-0.196
-0.130
-0.073
-0.004
0.069
0.106
0.605
11.794
1207.726
100292.906
5677.039
235.889
35.428
14.508
42.597
331.622
1534.686
1534.331
363.263
40.918
6.166
1.694
0.115
22.187
18.489
7.651
2.211
0.736
0.304
0.100
0.002
-0.043
-0.057
-0.060
-0.062
-0.067
-0.079
-0.093
-0.105
-0.109
-0.102
-0.087
-0.071
-0.058
-0.076
-0.119
-0.169
0.289
8.747
257.650
5619.485
1595.827
378.806
79.109
78.764
96.681
553.323
3014.170
3383.309
598.595
62.410
15.565
6.797
1.880
1.705
1.396
0.680
0.217
0.027
-0.031
-0.054
-0.062
-0.062
-0.058
-0.055
-0.052
-0.050
-0.048
-0.049
-0.051
-0.053
-0.053
-0.051
-0.049
-0.061
-0.096
-0.178
-0.303
-0.127
3.286
34.717
195.219
336.711
177.989
208.031
446.291
300.158
279.508
1006.124
1000.965
255.340
54.153
35.957
20.059
6.459
-0.022
0.011
-0.018
-0.052
-0.065
-0.068
-0.068
-0.065
-0.059
-0.054
-0.050
-0.043
-0.038
-0.036
-0.036
-0.036
-0.037
-0.037
-0.039
-0.044
-0.060
-0.097
-0.184
-0.352
-0.427
0.565
5.925
23.673
42.126
73.701
367.185
999.893
545.897
138.668
121.180
112.679
52.160
47.932
62.632
46.594
18.874
-0.409
-0.219
-0.127
-0.091
-0.076
-0.070
-0.067
-0.062
-0.053
-0.046
-0.042
-0.037
-0.034
-0.031
-0.031
-0.032
-0.033
-0.033
-0.036
-0.043
-0.058
-0.091
-0.163
-0.310
-0.497
-0.358
0.469
2.592
7.586
37.861
205.387
487.236
300.086
64.284
19.258
14.875
24.604
90.216
268.632
325.128
130.094
-0.633
-0.375
-0.181
-0.107
-0.079
-0.067
-0.060
-0.052
-0.044
-0.039
-0.035
-0.033
-0.032
-0.032
-0.033
-0.034
-0.036
-0.037
-0.039
-0.048
-0.071
-0.121
-0.227
-0.419
-0.592
-0.563
-0.394
0.143
1.954
11.282
42.508
83.444
54.455
16.748
4.984
7.230
52.629
547.127
4443.610
7116.842
1434.228
-0.642
-0.527
-0.240
-0.120
-0.078
-0.062
-0.053
-0.045
-0.039
-0.035
-0.032
-0.032
-0.034
-0.036
-0.038
-0.039
-0.040
-0.041
-0.044
-0.057
-0.090
-0.173
-0.352
-0.607
-0.628
-0.613
-0.549
-0.384
0.122
1.836
5.969
9.389
6.744
2.737
1.588
8.546
104.825
2223.867
45467.430
100249.141
9026.945
-0.631
-0.603
-0.280
-0.128
-0.076
-0.058
-0.050
-0.043
-0.039
-0.038
-0.037
-0.038
-0.041
-0.043
-0.043
-0.043
-0.044
-0.046
-0.050
-0.066
-0.109
-0.226
-0.473
-0.640
-0.652
-0.621
-0.501
-0.397
-0.309
-0.015
0.473
0.773
0.333
-0.046
0.510
7.167
91.946
1754.756
29643.637
60723.176
6212.502
-0.551
-0.559
-0.284
-0.125
-0.075
-0.056
-0.050
-0.046
-0.043
-0.042
-0.043
-0.046
-0.049
-0.051
-0.051
-0.047
-0.033
-0.025
-0.040
-0.068
-0.121
-0.262
-0.548
-0.656
-0.664
-0.561
-0.033
0.134
-0.259
-0.312
-0.217
-0.216
-0.493
-0.543
-0.154
3.128
28.944
282.707
1939.080
2712.146
760.694
-0.201
-0.332
-0.168
-0.092
-0.069
-0.057
-0.051
-0.053
-0.051
-0.050
-0.053
-0.057
-0.058
-0.060
-0.049
0.062
0.463
0.791
0.337
0.014
-0.110
-0.258
-0.544
-0.664
-0.666
-0.529
0.109
0.284
-0.199
-0.342
-0.310
-0.297
-0.530
-0.652
-0.505
0.612
5.889
29.999
94.735
123.818
64.169
1.531
0.800
0.284
0.028
-0.046
-0.059
-0.055
-0.046
-0.032
-0.023
-0.030
-0.050
-0.064
-0.065
0.051
1.663
19.598
42.253
8.842
0.795
0.028
-0.201
-0.467
-0.663
-0.663
-0.583
-0.356
-0.191
-0.242
-0.246
-0.239
-0.199
-0.392
-0.610
-0.618
-0.340
0.672
2.595
6.722
8.894
14.497
9.646
5.587
1.770
0.361
0.011
-0.048
-0.017
0.084
0.239
0.354
0.277
0.109
-0.012
-0.034
0.388
12.576
829.445
6251.322
174.155
5.008
0.595
-0.008
-0.307
-0.606
-0.658
-0.609
-0.473
-0.165
0.784
2.413
1.660
0.354
-0.144
-0.372
-0.515
-0.540
-0.260
-0.254
0.097
2.544
75.595
36.292
19.049
5.315
0.968
0.103
0.012
0.259
1.130
2.813
4.309
3.242
1.392
0.347
0.077
0.775
17.971
1672.040
22156.547
290.306
11.917
2.406
0.686
0.049
-0.341
-0.589
-0.593
-0.304
1.530
27.710
273.085
88.202
6.651
0.666
-0.100
-0.252
-0.288
-0.384
-0.549
-0.488
4.515
250.559
70.610
33.357
8.313
1.391
0.186
0.216
1.601
8.299
30.729
54.643
36.227
12.181
2.347
0.432
0.876
7.970
75.205
214.730
74.540
22.024
8.920
3.934
1.280
0.122
-0.280
-0.342
0.393
9.291
616.823
100073.859
7703.656
47.483
3.594
0.387
0.072
0.080
-0.121
-0.415
-0.472
2.513
158.331
50.790
26.577
6.861
1.267
0.208
0.744
6.662
54.665
362.909
899.698
488.739
85.120
11.231
1.562
0.848
4.604
23.860
56.503
65.955
68.575
53.980
27.945
8.298
1.651
0.087
-0.031
1.538
18.818
495.499
71592.477
4660.501
111.451
10.306
1.597
1.216
1.658
1.475
0.443
-0.158
0.057
15.940
17.087
10.476
3.572
0.778
0.214
1.507
16.473
225.739
2687.858
11550.933
4307.225
422.164
37.407
4.552
0.938
2.295
11.073
43.488
170.444
451.080
690.617
447.530
81.556
8.942
0.882
0.151
1.954
23.884
252.168
1188.983
909.923
153.927
19.768
5.205
6.642
10.506
10.239
4.263
0.903
-0.106
0.358
7.283
5.390
2.244
0.591
0.229
1.783
21.163
302.959
4314.367
22628.213
7616.168
1025.711
145.107
17.047
2.203
1.354
8.377
62.867
473.365
3427.292
35133.266
19096.305
880.345
40.437
2.413
0.235
1.274
12.320
101.303
379.269
349.926
149.811
62.203
23.727
25.397
47.173
42.599
16.164
3.379
0.321
-0.253
5.423
4.250
1.924
0.518
0.168
1.264
12.566
134.039
1357.263
8826.854
46754.645
25886.717
1553.078
79.178
5.845
1.265
6.224
53.014
512.062
17025.357
100330.594
100066.180
3693.894
82.543
3.739
0.259
0.548
4.358
26.616
140.385
641.341
1164.263
573.976
138.344
64.649
103.894
91.725
30.678
6.005
0.629
-0.240
3.060
2.631
1.191
0.288
0.051
0.593
5.453
55.829
998.748
70556.094
100137.391
100044.031
10162.767
210.810
11.893
1.402
2.907
21.407
203.867
4879.201
100072.484
47360.434
1419.731
58.084
3.304
0.185
0.278
2.772
26.695
308.638
3439.931
8242.824
3394.527
806.879
155.761
91.226
72.023
24.319
5.307
0.675
-0.153
1.093
0.908
0.414
0.070
-0.047
0.210
2.709
34.125
741.432
45248.727
100102.508
100252.055
7162.910
246.495
19.372
2.178
1.098
5.326
35.797
306.329
1400.385
1404.801
1520.387
74.176
2.602
0.085
0.167
2.305
25.474
310.351
3153.528
9412.981
7583.623
3219.136
356.568
50.096
23.313
9.216
2.303
0.360
-0.051
0.365
0.223
0.059
-0.057
-0.109
0.020
1.228
13.332
180.359
2515.224
16514.307
20472.752
8689.016
953.343
63.768
5.420
0.674
1.021
4.434
18.273
49.454
341.916
990.253
56.098
1.585
0.006
0.072
1.243
11.494
93.970
605.654
2233.107
5224.301
2460.313
308.505
29.400
6.480
2.410
0.688
0.109
-0.035
1.024
0.323
0.021
-0.102
-0.177
-0.105
0.396
4.406
41.514
596.040
22702.457
100226.227
100060.438
7888.252
226.327
11.352
0.821
0.146
0.452
1.403
3.347
15.078
22.483
4.761
0.275
-0.053
-0.008
0.426
3.246
19.062
85.351
317.411
634.425
410.962
79.075
11.362
1.942
0.520
0.131
0.004
-0.031
9.126
2.490
0.411
-0.086
-0.288
-0.237
0.060
2.075
26.595
602.876
33989.961
100012.977
100006.547
11538.674
247.573
12.132
0.849
0.014
-0.025
0.047
0.197
0.488
0.567
0.164
-0.032
-0.066
-0.049
0.075
0.674
3.219
11.522
31.933
54.197
37.620
12.498
2.611
0.490
0.073
-0.009
-0.025
-0.025
122.695
19.538
2.468
0.098
-0.276
-0.338
-0.199
0.955
12.386
171.383
3383.913
33978.254
22404.523
1712.909
91.389
6.704
0.557
-0.012
-0.066
-0.061
-0.049
-0.037
-0.034
-0.049
-0.059
-0.058
-0.054
-0.032
0.078
0.446
1.495
3.314
4.632
3.545
1.556
0.353
0.016
-0.046
-0.042
-0.030
-0.022
2400.829
149.409
15.124
2.779
-0.131
-0.380
-0.376
0.104
3.245
26.391
187.351
596.071
487.640
119.100
16.491
2.021
0.195
-0.036
-0.059
-0.056
-0.053
-0.048
-0.047
-0.048
-0.050
-0.050
-0.049
-0.051
-0.051
-0.038
0.004
0.089
0.102
-0.012
-0.189
-0.236
-0.180
-0.109
-0.061
-0.035
-0.021
34290.254
2165.111
1461.449
222.421
7.482
-0.363
-0.457
-0.342
0.477
3.287
12.226
24.429
22.568
9.085
2.352
0.417
0.023
-0.040
-0.047
-0.046
-0.043
-0.039
-0.037
-0.037
-0.038
-0.040
-0.045
-0.058
-0.097
-0.184
-0.308
-0.371
-0.424
-0.485
-0.540
-0.542
-0.367
-0.188
-0.090
-0.043
-0.020
53886.266
100595.375
100024.156
5805.048
112.575
1.062
-0.518
-0.501
-0.151
0.331
1.033
1.690
1.581
0.859
0.284
0.047
-0.020
-0.031
-0.032
-0.030
-0.028
-0.025
-0.024
-0.025
-0.028
-0.032
-0.040
-0.074
-0.153
-0.298
-0.374
-0.437
-0.500
-0.554
-0.589
-0.604
-0.558
-0.300
-0.129
-0.051
-0.020
69378.898
100170.383
100011.172
35736.512
310.908
3.403
-0.559
-0.549
-0.284
-0.064
0.052
0.122
0.128
0.066
0.014
-0.014
-0.020
-0.020
-0.020
-0.017
-0.015
-0.014
-0.014
-0.018
-0.025
-0.036
-0.044
-0.070
-0.215
-0.360
-0.409
-0.471
-0.536
-0.586
-0.612
-0.615
-0.605
-0.394
-0.162
-0.060
-0.020
20123.898
100024.156
100003.031
11387.024
176.247
1.974
-0.581
-0.569
-0.282
-0.099
-0.038
-0.017
-0.010
-0.012
-0.014
-0.015
-0.014
-0.013
-0.011
-0.008
-0.007
-0.007
-0.010
-0.017
-0.031
-0.057
-0.103
-0.128
-0.173
-0.384
-0.435
-0.493
-0.540
-0.585
-0.621
-0.616
-0.598
-0.428
-0.177
-0.062
-0.020
799.860
5806.483
5088.946
554.102
24.242
-0.238
-0.581
-0.556
-0.223
-0.079
-0.035
-0.020
-0.015
-0.012
-0.011
-0.010
-0.010
-0.007
-0.005
-0.003
-0.003
-0.005
-0.010
-0.024
-0.052
-0.113
-0.217
-0.329
-0.318
-0.254
-0.445
-0.496
-0.553
-0.595
-0.611
-0.600
-0.580
-0.403
-0.165
-0.057
-0.018
7.657
70.605
63.887
13.212
0.502
-0.558
-0.565
-0.401
-0.151
-0.056
-0.025
-0.015
-0.011
-0.009
-0.008
-0.006
-0.004
-0.002
0.000
0.000
-0.001
-0.005
-0.015
-0.042
-0.100
-0.217
-0.338
-0.381
-0.416
-0.411
-0.305
-0.497
-0.546
-0.579
-0.587
-0.575
-0.551
-0.307
-0.125
-0.044
-0.014
-0.065
0.110
0.064
-0.376
-0.510
-0.534
-0.495
-0.220
-0.083
-0.032
-0.014
-0.008
-0.005
-0.003
-0.002
-0.001
0.001
0.002
0.002
0.002
0.000
-0.007
-0.023
-0.066
-0.172
-0.337
-0.392
-0.434
-0.467
-0.485
-0.491
-0.397
-0.535
-0.555
-0.557
-0.543
-0.410
-0.202
-0.081
-0.030
-0.009
0.769
0.499
0.304
0.271
0.230
0.079
-0.073
-0.167
-0.197
-0.180
-0.136
-0.117
-0.024
1.016
17.558
398.009
10396.340
100113.008
100032.570
13172.809
345.658
20.886
2.077
0.205
-0.061
-0.125
-0.187
-0.288
-0.404
-0.498
-0.499
-0.436
-0.310
-0.171
-0.083
-0.055
-0.054
-0.059
-0.045
0.110
1.400
0.201
0.614
1.759
3.486
3.766
2.215
0.857
0.226
-0.005
-0.068
-0.120
-0.115
0.019
1.997
260.532
3722.322
21533.170
102677.805
100160.484
11539.883
300.632
15.807
1.313
0.070
-0.072
-0.103
-0.137
-0.184
-0.239
-0.282
-0.291
-0.260
-0.198
-0.136
-0.092
-0.073
-0.064
-0.060
-0.034
0.208
2.447
1.433
4.701
19.471
50.357
59.609
26.709
6.925
1.634
0.373
0.010
-0.182
-0.211
-0.091
10.241
1007.326
41569.781
101109.961
31969.150
10769.965
1238.291
91.765
7.382
0.701
0.015
-0.067
-0.085
-0.103
-0.121
-0.141
-0.156
-0.159
-0.145
-0.118
-0.092
-0.074
-0.064
-0.059
-0.058
-0.036
0.204
2.444
11.595
33.888
228.454
1236.195
1534.978
401.629
48.838
6.896
1.287
0.177
-0.216
-0.316
-0.248
11.462
790.434
23046.645
100076.773
15281.960
711.306
85.469
14.359
1.967
0.234
-0.029
-0.067
-0.075
-0.081
-0.087
-0.095
-0.100
-0.100
-0.093
-0.082
-0.071
-0.063
-0.060
-0.058
-0.058
-0.047
0.103
1.294
149.214
217.273
2425.644
45225.113
70351.016
5447.925
252.865
18.103
2.694
0.416
-0.195
-0.406
-0.439
3.053
112.836
1275.974
3043.640
1014.257
65.150
6.911
1.976
0.394
0.054
-0.021
-0.059
-0.079
-0.084
-0.086
-0.086
-0.080
-0.073
-0.070
-0.065
-0.059
-0.053
-0.052
-0.054
-0.058
-0.060
-0.008
0.385
2694.411
2117.700
7228.226
100026.695
100004.680
22408.004
493.623
27.015
3.411
0.520
-0.142
-0.480
-0.525
-0.416
5.017
40.409
71.083
29.816
3.120
0.507
0.214
0.098
0.189
0.133
-0.020
-0.095
-0.117
-0.116
-0.107
-0.097
-0.084
-0.070
-0.047
-0.014
0.015
0.016
-0.014
-0.044
-0.067
-0.075
-0.014
39170.484
19669.004
3629.973
45289.578
70354.695
5447.300
251.161
16.905
2.332
0.369
-0.104
-0.388
-0.575
-0.604
-0.610
-0.070
0.442
-0.070
-0.389
-0.342
-0.216
0.057
0.407
0.351
-0.002
-0.135
-0.100
0.014
0.008
-0.052
-0.078
-0.051
0.050
0.263
0.454
0.454
0.264
0.061
-0.050
-0.114
-0.192
39166.180
19586.662
1460.027
1305.515
1539.473
401.161
47.655
6.029
0.962
0.129
-0.088
-0.230
-0.460
-0.625
-0.636
-0.631
-0.606
-0.563
-0.509
-0.456
-0.277
-0.021
0.210
0.114
-0.127
-0.036
2.004
6.089
3.583
0.791
0.144
0.108
0.561
1.729
3.247
3.245
1.725
0.551
0.068
-0.122
-0.318
3012.398
1917.103
318.022
78.591
62.150
26.731
6.557
1.326
0.245
-0.007
-0.078
-0.128
-0.218
-0.364
-0.522
-0.609
-0.607
-0.553
-0.425
-0.271
-0.155
-0.066
-0.074
-0.194
-0.315
1.641
72.329
702.112
151.162
7.312
1.180
0.731
2.293
7.786
16.373
17.669
8.314
2.323
0.437
-0.064
-0.408
142.499
119.468
35.116
9.748
4.684
2.454
0.816
0.192
-0.007
-0.059
-0.071
-0.081
-0.095
-0.122
-0.183
-0.247
-0.263
-0.236
-0.185
-0.129
-0.093
-0.111
-0.204
-0.419
-0.363
5.885
701.786
90995.266
2407.085
25.768
4.118
2.476
6.078
22.832
54.704
59.397
24.290
5.597
1.140
0.187
-0.336
9.786
8.441
3.959
1.315
0.490
0.194
0.042
-0.037
-0.065
-0.068
-0.063
-0.060
-0.052
-0.042
-0.058
-0.086
-0.099
-0.097
-0.087
-0.073
-0.078
-0.136
-0.290
-0.554
-0.403
2.914
130.417
2005.237
338.711
22.746
7.952
7.659
11.199
32.839
84.117
83.791
33.768
7.651
2.349
1.093
0.291
0.802
0.706
0.389
0.123
0.000
-0.045
-0.061
-0.069
-0.070
-0.064
-0.057
-0.051
-0.042
-0.033
-0.034
-0.043
-0.050
-0.053
-0.053
-0.054
-0.081
-0.149
-0.334
-0.594
-0.508
0.343
6.759
22.472
20.280
12.573
14.416
21.653
19.469
23.043
43.927
43.154
20.556
7.794
5.983
5.038
3.405
-0.071
-0.011
0.013
-0.014
-0.055
-0.070
-0.070
-0.068
-0.065
-0.060
-0.050
-0.042
-0.037
-0.033
-0.032
-0.033
-0.037
-0.039
-0.040
-0.052
-0.080
-0.149
-0.335
-0.586
-0.565
-0.338
0.723
2.952
4.479
7.419
19.681
31.020
23.770
13.595
13.133
12.579
10.457
19.690
40.308
40.671
21.806
-0.274
-0.143
-0.056
-0.037
-0.061
-0.070
-0.068
-0.064
-0.059
-0.046
-0.028
-0.021
-0.028
-0.031
-0.031
-0.032
-0.034
-0.036
-0.039
-0.049
-0.074
-0.132
-0.281
-0.549
-0.569
-0.487
-0.209
0.415
1.341
4.302
13.041
20.636
16.456
6.661
3.745
5.301
23.626
142.928
473.881
529.477
157.304
-0.466
-0.243
-0.126
-0.081
-0.073
-0.069
-0.062
-0.056
-0.047
-0.013
0.037
0.034
-0.004
-0.025
-0.032
-0.035
-0.037
-0.040
-0.045
-0.057
-0.089
-0.168
-0.355
-0.570
-0.555
-0.374
0.007
0.454
0.854
1.899
4.656
6.923
5.029
2.172
1.571
7.482
74.071
869.594
5669.768
5744.998
925.405
-0.639
-0.349
-0.174
-0.104
-0.076
-0.064
-0.056
-0.052
-0.040
0.009
0.090
0.081
0.013
-0.023
-0.036
-0.041
-0.043
-0.047
-0.054
-0.071
-0.117
-0.255
-0.533
-0.587
-0.579
-0.347
0.503
0.672
0.411
0.625
1.005
1.122
0.756
0.212
1.019
9.772
117.547
1676.232
15709.034
15977.823
1866.580
-0.655
-0.426
-0.198
-0.108
-0.074
-0.063
-0.056
-0.051
-0.044
-0.014
0.031
0.032
-0.004
-0.030
-0.043
-0.048
-0.050
-0.053
-0.060
-0.081
-0.149
-0.347
-0.578
-0.606
-0.497
2.523
10.778
9.658
1.947
0.024
0.012
-0.276
-0.372
-0.405
1.037
7.275
71.368
714.253
3977.251
4192.115
869.748
-0.627
-0.448
-0.201
-0.109
-0.075
-0.063
-0.058
-0.054
-0.051
-0.044
-0.029
-0.025
-0.035
-0.047
-0.054
-0.055
-0.052
-0.052
-0.062
-0.088
-0.167
-0.401
-0.592
-0.624
-0.016
8.916
35.469
32.167
5.771
-0.017
-0.223
-0.538
-0.636
-0.607
0.219
4.045
20.077
115.653
376.593
417.814
149.886
-0.532
-0.361
-0.169
-0.101
-0.075
-0.063
-0.063
-0.062
-0.061
-0.061
-0.059
-0.059
-0.060
-0.064
-0.065
-0.035
0.063
0.107
0.026
-0.069
-0.167
-0.397
-0.602
-0.637
-0.218
7.880
28.244
25.296
5.026
-0.115
-0.244
-0.515
-0.695
-0.678
-0.533
0.636
3.887
14.528
34.857
38.448
22.726
-0.225
-0.110
-0.067
-0.070
-0.071
-0.067
-0.070
-0.069
-0.062
-0.058
-0.062
-0.071
-0.075
-0.078
-0.049
0.234
1.923
3.346
1.088
0.147
-0.075
-0.301
-0.590
-0.635
-0.636
1.173
5.680
5.702
0.768
-0.301
-0.272
-0.375
-0.658
-0.691
-0.640
-0.453
0.314
1.308
3.107
4.499
20.429
0.719
0.503
0.180
0.
-0.061
-0.070
-0.059
-0.019
0.037
0.071
0.050
-0.016
-0.062
-0.076
0.020
1.450
17.198
36.926
7.914
1.059
0.410
0.051
-0.407
-0.597
-0.648
-0.638
-0.340
-0.221
0.113
1.095
0.660
-0.081
-0.390
-0.630
-0.639
-0.571
-0.406
-0.415
-0.205
7.116
352.202
2.523
1.534
0.547
0.082
-0.055
-0.055
0.040
0.318
0.783
1.124
0.911
0.404
0.074
-0.045
0.081
2.000
22.738
56.327
11.878
3.558
3.029
1.679
0.377
-0.405
-0.607
-0.636
-0.547
0.290
13.236
82.677
36.854
2.598
0.024
-0.298
-0.393
-0.410
-0.419
-0.576
-0.526
17.063
1275.710
3.911
2.326
0.757
0.117
-0.054
0.016
0.472
2.137
5.804
9.053
6.838
2.795
0.725
0.110
0.085
0.966
5.273
10.949
10.341
15.093
16.386
9.865
3.195
0.455
-0.405
-0.610
-0.405
2.805
171.513
7647.619
1170.168
17.081
0.860
0.176
0.365
0.661
0.440
-0.121
-0.402
11.172
789.105
3.065
1.814
0.600
0.038
-0.054
0.188
1.644
9.099
33.866
60.782
41.334
14.070
3.494
0.704
0.161
0.590
2.411
7.522
21.732
58.999
83.738
51.206
14.865
2.651
0.148
-0.292
-0.030
3.957
134.342
4231.949
716.436
18.177
2.242
1.775
4.676
8.832
7.967
3.479
0.619
1.891
100.670
1.331
0.804
0.178
-0.079
-0.039
0.489
3.718
25.210
113.437
241.077
171.924
58.807
15.750
3.121
0.559
0.462
2.190
10.497
55.047
302.339
1076.583
740.475
119.254
11.938
1.103
-0.023
0.236
2.792
19.152
64.401
45.934
12.928
5.855
10.329
39.955
99.605
90.955
32.801
5.712
0.570
2.687
0.565
0.330
-0.003
-0.093
0.015
0.644
4.805
33.200
182.549
574.020
1002.121
643.162
138.717
18.002
2.156
0.529
2.284
16.585
191.253
6282.810
100075.266
65211.586
1759.450
57.539
3.035
0.155
0.197
1.692
7.867
19.751
25.973
29.153
32.847
52.352
278.450
999.586
898.645
204.639
23.726
2.224
-0.126
0.346
0.238
0.086
-0.002
0.046
0.622
4.432
33.668
365.971
7083.190
81906.945
39198.887
1922.763
93.481
6.651
0.795
2.005
18.460
466.385
55510.520
100031.797
100015.922
8143.357
120.209
5.066
0.246
0.088
0.949
4.839
20.341
76.159
266.443
526.881
373.143
796.411
4290.017
3383.183
538.156
45.923
3.933
-0.011
0.267
0.288
0.152
0.025
0.037
0.451
3.581
41.309
1126.843
100033.047
100036.953
100027.180
13148.567
251.230
12.234
1.128
1.238
11.616
244.782
12353.586
100013.938
100099.016
3090.027
95.751
4.435
0.207
0.049
0.814
6.237
44.478
371.759
4451.977
22491.396
9005.714
1220.252
2437.843
2142.761
362.724
36.026
3.307
0.028
0.302
0.348
0.225
0.089
0.052
0.295
2.604
34.864
903.596
70363.141
100038.344
100069.422
10204.819
225.230
14.667
1.510
0.546
3.704
40.513
501.135
2898.275
13314.220
100215.531
518.843
4.987
0.133
0.026
0.793
6.861
65.420
1097.639
45374.711
100085.883
100035.508
3484.558
407.902
277.903
77.168
13.030
1.564
0.066
0.498
0.455
0.323
0.141
0.062
0.149
1.331
13.808
191.550
3417.618
22653.230
13948.786
1658.505
215.329
23.858
2.728
0.338
0.711
4.461
22.111
88.107
7685.082
90995.820
366.710
3.518
0.038
-0.009
0.515
4.631
44.490
845.632
34030.469
100031.352
100012.484
3025.857
128.113
32.009
11.705
2.684
0.453
0.011
1.764
0.741
0.338
0.111
-0.026
0.007
0.432
3.884
30.283
229.790
1598.175
8151.085
5508.789
740.581
55.919
4.782
0.424
0.078
0.440
1.610
5.758
56.550
110.098
13.415
0.589
-0.042
-0.043
0.211
1.969
16.897
177.537
2148.828
10152.203
4827.368
443.020
36.047
5.349
1.629
0.468
0.076
-0.023
9.818
2.264
0.508
-0.010
-0.267
-0.194
0.028
1.296
11.448
117.061
1549.328
10159.137
7884.315
899.886
59.617
5.005
0.434
-0.022
-0.027
0.065
0.285
0.933
1.276
0.371
-0.012
-0.065
-0.058
0.025
0.555
3.781
23.408
110.009
248.022
155.930
39.385
6.444
1.123
0.226
0.033
-0.017
-0.027
66.274
10.674
1.650
-0.020
-0.346
-0.393
-0.242
0.442
4.892
46.880
400.703
1535.051
1235.601
247.289
26.206
2.820
0.255
-0.039
-0.068
-0.059
-0.045
-0.025
-0.025
-0.045
-0.060
-0.059
-0.058
-0.041
0.070
0.571
2.520
7.175
11.940
9.403
3.508
0.751
0.048
-0.057
-0.055
-0.038
-0.027
517.535
52.983
5.836
1.184
-0.356
-0.455
-0.451
-0.069
1.444
9.673
46.284
118.846
99.569
33.325
6.211
0.929
0.081
-0.047
-0.059
-0.056
-0.053
-0.049
-0.048
-0.049
-0.051
-0.053
-0.053
-0.056
-0.060
-0.049
0.039
0.339
0.521
0.338
-0.099
-0.378
-0.324
-0.190
-0.095
-0.049
-0.028
3092.832
467.871
321.417
49.809
2.452
-0.509
-0.519
-0.384
0.172
1.470
4.995
8.970
8.335
3.773
1.085
0.194
-0.005
-0.042
-0.045
-0.044
-0.041
-0.038
-0.037
-0.039
-0.041
-0.044
-0.049
-0.069
-0.123
-0.213
-0.255
-0.296
-0.355
-0.432
-0.508
-0.560
-0.575
-0.340
-0.151
-0.065
-0.029
4515.466
10098.731
8677.361
789.597
28.899
-0.116
-0.570
-0.542
-0.186
0.113
0.488
0.823
0.776
0.419
0.140
0.014
-0.024
-0.030
-0.029
-0.028
-0.026
-0.025
-0.026
-0.028
-0.032
-0.034
-0.040
-0.081
-0.204
-0.249
-0.300
-0.347
-0.128
-0.149
-0.539
-0.597
-0.592
-0.516
-0.231
-0.084
-0.031
5125.679
89783.172
65581.594
3037.943
79.561
0.691
-0.602
-0.588
-0.269
-0.081
0.005
0.052
0.054
0.026
-0.003
-0.017
-0.020
-0.019
-0.018
-0.016
-0.014
-0.014
-0.017
-0.021
-0.030
-0.041
-0.042
-0.049
-0.166
-0.262
-0.283
0.729
4.429
4.970
0.771
-0.591
-0.592
-0.569
-0.300
-0.102
-0.034
2142.295
23044.787
19955.229
1439.289
45.530
0.112
-0.613
-0.595
-0.257
-0.093
-0.041
-0.022
-0.016
-0.015
-0.015
-0.014
-0.013
-0.012
-0.010
-0.007
-0.007
-0.009
-0.013
-0.022
-0.039
-0.081
-0.127
-0.074
0.006
-0.085
-0.079
2.878
13.290
14.337
3.526
-0.452
-0.580
-0.552
-0.323
-0.110
-0.034
182.017
890.010
789.000
125.850
7.504
-0.566
-0.605
-0.523
-0.199
-0.074
-0.033
-0.020
-0.015
-0.012
-0.011
-0.009
-0.008
-0.006
-0.004
-0.003
-0.004
-0.008
-0.016
-0.034
-0.073
-0.159
-0.233
-0.212
0.010
0.266
0.202
2.550
9.687
10.070
2.183
-0.495
-0.554
-0.526
-0.298
-0.100
-0.031
1.694
12.106
14.288
3.682
-0.335
-0.576
-0.583
-0.360
-0.132
-0.050
-0.023
-0.013
-0.009
-0.008
-0.006
-0.004
-0.002
-0.001
0.000
0.000
-0.003
-0.009
-0.025
-0.065
-0.151
-0.235
-0.266
-0.275
-0.182
0.196
0.550
0.495
1.699
1.554
-0.123
-0.545
-0.520
-0.487
-0.221
-0.077
-0.023
-0.085
-0.166
-0.278
-0.453
-0.508
-0.539
-0.445
-0.193
-0.073
-0.029
-0.012
-0.006
-0.003
-0.002
0.000
0.001
0.002
0.002
0.003
0.001
-0.003
-0.014
-0.042
-0.114
-0.259
-0.299
-0.330
-0.186
0.746
1.177
0.358
0.305
-0.237
-0.438
-0.509
-0.505
-0.483
-0.351
-0.142
-0.051
-0.016
0.317
0.196
0.107
0.089
0.066
-0.002
-0.073
-0.115
-0.122
-0.107
-0.087
-0.067
0.044
1.335
19.216
488.826
39170.441
100012.914
100026.945
52330.191
609.100
26.487
2.457
0.277
-0.057
-0.169
-0.312
-0.522
-0.651
-0.607
-0.544
-0.466
-0.380
-0.296
-0.184
-0.116
-0.085
-0.071
-0.060
-0.003
0.360
0.057
0.240
0.746
1.382
1.484
0.914
0.308
0.036
-0.049
-0.063
-0.084
-0.095
0.013
1.256
22.587
628.055
34255.293
100120.656
100019.711
45235.703
602.039
23.945
1.835
0.112
-0.076
-0.124
-0.191
-0.299
-0.430
-0.506
-0.498
-0.424
-0.319
-0.198
-0.118
-0.082
-0.068
-0.061
-0.052
0.029
0.605
0.569
1.866
6.325
14.073
15.174
7.766
2.371
0.528
0.071
-0.056
-0.147
-0.202
-0.132
1.280
42.579
673.103
3671.102
29972.229
34012.355
3027.795
148.367
11.064
1.025
0.045
-0.069
-0.094
-0.127
-0.164
-0.215
-0.251
-0.258
-0.227
-0.169
-0.112
-0.080
-0.065
-0.059
-0.057
-0.050
0.030
0.605
3.578
9.884
43.601
142.387
170.503
64.772
13.264
2.066
0.309
-0.029
-0.195
-0.308
-0.296
1.063
37.088
456.952
1008.106
793.489
506.257
137.120
23.783
3.245
0.405
-0.014
-0.068
-0.080
-0.094
-0.106
-0.118
-0.128
-0.130
-0.115
-0.089
-0.066
-0.055
-0.053
-0.054
-0.054
-0.053
-0.006
0.329
23.324
40.545
231.587
1236.685
1534.435
399.975
46.635
5.355
0.666
0.019
-0.201
-0.402
-0.423
-0.174
8.486
70.567
134.509
51.930
20.178
10.808
3.364
0.712
0.070
-0.058
-0.082
-0.093
-0.103
-0.105
-0.099
-0.091
-0.081
-0.069
-0.053
-0.040
-0.038
-0.044
-0.051
-0.056
-0.059
-0.045
0.076
145.798
147.793
474.208
3016.998
3803.784
810.027
77.163
7.077
0.851
0.041
-0.172
-0.421
-0.506
-0.527
-0.016
3.493
6.361
3.070
1.549
1.024
0.420
0.076
-0.044
-0.084
-0.113
-0.149
-0.175
-0.184
-0.170
-0.146
-0.112
-0.078
-0.048
-0.027
-0.021
-0.030
-0.046
-0.059
-0.068
-0.080
-0.077
540.790
423.767
316.041
1247.109
1535.627
400.054
46.535
5.265
0.621
0.020
-0.133
-0.302
-0.552
-0.584
-0.596
-0.580
-0.498
-0.420
-0.282
-0.124
-0.053
-0.052
-0.082
-0.127
-0.208
-0.308
-0.364
-0.368
-0.337
-0.275
-0.198
-0.120
-0.049
0.011
0.054
0.049
0.006
-0.044
-0.076
-0.108
-0.169
539.238
407.330
137.311
154.114
171.946
64.878
13.167
1.980
0.269
-0.025
-0.101
-0.179
-0.337
-0.533
-0.592
-0.606
-0.596
-0.565
-0.523
-0.409
-0.182
-0.086
-0.133
-0.245
-0.437
-0.543
-0.171
0.409
0.107
-0.334
-0.334
-0.187
-0.008
0.208
0.416
0.417
0.238
0.044
-0.064
-0.133
-0.252
155.821
120.364
39.496
20.260
16.065
8.446
2.336
0.483
0.037
-0.057
-0.081
-0.089
-0.039
0.049
-0.159
-0.410
-0.489
-0.446
-0.342
-0.219
-0.137
-0.120
-0.226
-0.461
-0.598
-0.182
4.129
16.641
7.210
0.538
-0.206
-0.195
0.192
0.829
1.598
1.601
0.914
0.273
-0.002
-0.139
-0.318
20.712
17.948
7.963
3.186
1.845
0.972
0.338
0.036
-0.052
-0.070
-0.068
-0.010
0.381
1.071
0.702
0.056
-0.141
-0.171
-0.149
-0.116
-0.091
-0.162
-0.353
-0.598
-0.571
0.372
16.861
83.079
28.891
2.092
0.163
0.088
0.601
2.004
3.488
3.738
2.001
0.685
0.153
-0.023
-0.194
2.635
2.351
1.305
0.536
0.217
0.063
-0.019
-0.059
-0.072
-0.067
-0.059
0.011
0.432
1.173
0.845
0.216
0.013
-0.057
-0.075
-0.072
-0.099
-0.202
-0.456
-0.587
-0.574
0.516
11.563
39.869
17.459
2.451
0.609
0.676
1.139
2.666
4.711
4.688
2.611
1.193
0.778
0.898
1.350
0.278
0.444
0.734
0.527
0.112
-0.039
-0.068
-0.072
-0.071
-0.064
-0.056
-0.022
0.132
0.361
0.326
0.152
0.032
-0.025
-0.048
-0.062
-0.104
-0.226
-0.506
-0.572
-0.574
2.319
21.471
51.652
29.065
4.280
1.154
1.471
1.636
2.156
3.238
3.323
2.819
3.915
6.636
8.635
13.847
0.009
0.616
2.411
1.741
0.313
-0.029
-0.070
-0.070
-0.067
-0.050
-0.024
-0.010
0.017
0.066
0.085
0.055
0.007
-0.027
-0.042
-0.058
-0.099
-0.218
-0.491
-0.549
-0.530
2.584
25.332
54.892
30.469
4.385
1.564
2.016
1.705
1.291
1.522
2.444
8.663
40.153
111.002
120.471
100.991
-0.089
0.547
2.120
1.539
0.269
-0.032
-0.067
-0.065
-0.043
0.083
0.326
0.277
0.107
0.041
0.021
0.002
-0.019
-0.035
-0.043
-0.055
-0.090
-0.186
-0.436
-0.520
-0.452
0.650
6.193
12.816
6.681
2.048
1.496
1.427
1.026
0.547
0.938
5.487
55.399
597.403
3808.836
3828.389
773.843
-0.235
0.016
0.381
0.321
0.037
-0.056
-0.062
-0.055
0.028
0.735
2.704
2.073
0.512
0.128
0.027
-0.015
-0.034
-0.042
-0.048
-0.064
-0.106
-0.218
-0.461
-0.442
-0.136
0.740
2.631
4.998
5.407
2.991
1.247
0.489
0.199
0.047
2.036
17.112
283.877
8942.985
100015.969
100032.859
9062.532
-0.383
-0.190
-0.075
-0.047
-0.060
-0.064
-0.059
-0.050
0.086
1.410
5.313
4.009
0.900
0.231
0.044
-0.022
-0.043
-0.050
-0.058
-0.080
-0.144
-0.338
-0.506
-0.504
0.040
6.586
17.216
13.948
6.661
3.462
0.945
-0.059
-0.300
0.260
16.884
177.007
754.255
25849.162
100031.844
100038.617
25740.916
-0.473
-0.248
-0.136
-0.093
-0.075
-0.065
-0.062
-0.058
0.021
0.582
2.106
1.780
0.670
0.229
0.032
-0.034
-0.053
-0.057
-0.067
-0.095
-0.186
-0.436
-0.516
-0.511
4.876
89.900
441.038
442.781
88.072
3.105
0.379
-0.390
-0.538
0.909
38.289
402.691
1095.236
5801.953
100037.688
100031.711
5462.823
-0.491
-0.261
-0.142
-0.096
-0.077
-0.071
-0.070
-0.069
-0.047
0.076
0.297
0.379
0.252
0.095
-0.007
-0.051
-0.060
-0.062
-0.072
-0.105
-0.215
-0.482
-0.530
-0.345
17.141
348.849
2360.645
2361.196
392.498
8.802
-0.095
-0.581
-0.659
0.209
22.496
201.202
476.194
509.282
1548.197
1545.873
336.413
-0.445
-0.240
-0.135
-0.096
-0.079
-0.079
-0.079
-0.080
-0.078
-0.056
-0.005
0.034
0.027
-0.015
-0.053
-0.064
-0.055
-0.051
-0.064
-0.095
-0.202
-0.484
-0.542
-0.409
15.311
277.334
1840.026
1840.145
311.132
6.215
-0.266
-0.673
-0.707
-0.647
3.360
24.435
34.055
26.851
52.144
52.594
23.267
-0.318
-0.174
-0.111
-0.092
-0.080
-0.083
-0.090
-0.094
-0.095
-0.089
-0.078
-0.067
-0.064
-0.073
-0.079
-0.051
0.043
0.122
0.085
0.063
-0.021
-0.333
-0.500
-0.577
2.703
50.162
220.896
247.456
47.444
1.545
-0.291
-0.556
-0.716
-0.702
-0.587
0.328
1.372
1.371
3.086
3.889
26.634
-0.127
-0.073
-0.079
-0.092
-0.090
-0.089
-0.095
-0.092
-0.079
-0.070
-0.072
-0.084
-0.092
-0.093
-0.082
0.019
0.415
0.808
0.885
1.254
1.420
0.710
-0.140
-0.473
-0.493
2.299
10.331
9.797
2.270
-0.105
-0.233
-0.334
-0.613
-0.680
-0.633
-0.551
-0.412
-0.470
-0.325
7.145
311.929
0.007
-0.052
-0.103
-0.118
-0.110
-0.086
-0.055
-0.006
0.082
0.154
0.119
0.021
-0.054
-0.090
-0.078
0.077
0.711
2.090
5.425
12.198
15.181
8.199
2.256
0.035
-0.510
-0.635
-0.560
-0.404
0.729
3.687
1.993
0.051
-0.283
-0.463
-0.475
-0.358
-0.333
-0.565
-0.567
18.217
1129.460
-0.117
-0.158
-0.194
-0.182
-0.132
-0.053
0.088
0.394
0.958
1.313
1.164
0.636
0.208
-0.010
-0.059
0.114
1.082
6.254
33.824
119.433
171.278
71.067
15.331
1.972
-0.271
-0.620
-0.630
-0.147
5.422
27.917
14.942
1.412
0.099
0.253
0.971
1.844
1.548
0.449
-0.266
12.420
700.794
-0.176
-0.284
-0.371
-0.286
-0.129
0.105
0.567
1.687
3.885
6.368
6.043
3.794
1.635
0.448
0.048
0.201
2.053
18.309
157.615
905.289
1389.001
452.005
63.531
6.901
0.457
-0.449
-0.547
-0.022
5.298
22.535
12.661
1.800
1.026
3.608
14.023
30.607
28.015
11.496
2.263
2.117
88.680
-0.229
-0.297
-0.385
-0.372
-0.040
0.547
1.675
4.513
12.267
25.012
32.854
25.010
10.174
2.634
0.474
0.331
2.927
28.014
311.601
2485.251
4096.771
1213.792
146.242
14.655
1.354
-0.079
-0.214
0.087
1.492
3.952
3.624
2.911
5.575
27.947
187.582
659.164
595.156
141.610
18.620
1.826
3.438
-0.169
-0.230
-0.295
-0.162
0.302
1.386
3.510
9.538
35.420
146.416
333.526
255.156
73.487
13.135
1.906
0.445
2.389
22.484
224.131
2127.157
10870.208
5881.269
506.913
31.402
2.450
0.094
-0.094
0.102
0.851
2.551
7.087
20.334
42.220
178.338
3019.694
29526.604
22403.213
1912.754
99.103
6.741
0.147
0.113
0.137
0.164
0.195
0.570
1.873
5.240
17.316
135.118
1362.353
6485.062
4076.878
512.043
50.554
4.975
0.656
1.482
13.563
181.635
5571.088
100171.922
47398.398
1569.542
53.937
3.206
0.160
-0.061
0.140
1.245
7.485
53.929
334.839
920.509
938.961
17213.281
100013.375
100001.813
8935.194
246.972
11.671
0.470
0.877
1.284
1.015
0.641
0.827
1.833
4.847
24.380
326.509
7115.474
82258.563
39527.645
2005.349
104.841
8.064
0.799
0.735
6.817
94.681
1988.578
22037.723
12376.809
743.693
40.543
2.633
0.121
-0.046
0.238
2.541
26.731
447.327
11546.192
100020.578
34249.496
9255.108
100064.953
100005.031
4825.164
170.440
9.471
0.461
[truncated: 87,346 more chars]
