# Supplementary material for: In Silico Discovery of Potential Uridine-Cytidine Kinase 2 Inhibitors from the Rhizome of Alpinia mutica
Source: Molecules. 2016 Apr 8;21(4):417. doi: 10.3390/molecules21040417 (PMC6274218; doi:10.3390/molecules21040417)
Supplement: Supplementary file 1 [file molecules-21-00417-s001.zip › Supplementary/S2 files/1UDW+APN/1UDW_rep.pdbqt]

REMARK   4 XXXX COMPLIES WITH FORMAT V. 2.0
ATOM      1  N   GLU A  19       3.503  56.135   9.247  1.00 58.75    -0.067 N 
ATOM      2  HN1 GLU A  19       3.654  57.048   9.676  1.00  0.00     0.275 HD
ATOM      3  HN2 GLU A  19       2.701  56.137   8.616  1.00  0.00     0.275 HD
ATOM      4  HN3 GLU A  19       4.228  55.909   8.566  1.00  0.00     0.275 HD
ATOM      5  CA  GLU A  19       3.381  55.085  10.306  1.00 58.56     0.271 C 
ATOM      6  C   GLU A  19       4.639  55.053  11.173  1.00 56.88     0.250 C 
ATOM      7  O   GLU A  19       5.728  55.372  10.707  1.00 57.75    -0.271 OA
ATOM      8  CB  GLU A  19       3.154  53.708   9.659  1.00 58.91     0.050 C 
ATOM      9  N   PRO A  20       4.501  54.680  12.454  1.00 54.81    -0.337 N 
ATOM     10  CA  PRO A  20       5.677  54.625  13.330  1.00 52.95     0.179 C 
ATOM     11  C   PRO A  20       6.652  53.548  12.844  1.00 51.17     0.241 C 
ATOM     12  O   PRO A  20       6.306  52.720  12.001  1.00 51.40    -0.271 OA
ATOM     13  CB  PRO A  20       5.082  54.277  14.693  1.00 53.19     0.037 C 
ATOM     14  CG  PRO A  20       3.689  54.836  14.613  1.00 54.50     0.022 C 
ATOM     15  CD  PRO A  20       3.261  54.463  13.219  1.00 53.77     0.127 C 
ATOM     16  N   PHE A  21       7.869  53.566  13.371  1.00 49.09    -0.346 N 
ATOM     17  HN  PHE A  21       8.104  54.286  14.054  1.00  0.00     0.163 HD
ATOM     18  CA  PHE A  21       8.879  52.584  13.000  1.00 47.62     0.180 C 
ATOM     19  C   PHE A  21       9.009  51.627  14.179  1.00 46.86     0.241 C 
ATOM     20  O   PHE A  21       9.549  51.996  15.222  1.00 45.15    -0.271 OA
ATOM     21  CB  PHE A  21      10.225  53.271  12.745  1.00 47.77     0.073 C 
ATOM     22  CG  PHE A  21      11.246  52.388  12.086  1.00 45.78    -0.056 A 
ATOM     23  CD1 PHE A  21      11.160  52.098  10.729  1.00 46.69     0.007 A 
ATOM     24  CD2 PHE A  21      12.286  51.836  12.822  1.00 45.49     0.007 A 
ATOM     25  CE1 PHE A  21      12.099  51.268  10.109  1.00 45.94     0.001 A 
ATOM     26  CE2 PHE A  21      13.231  51.005  12.215  1.00 45.63     0.001 A 
ATOM     27  CZ  PHE A  21      13.135  50.721  10.853  1.00 45.06     0.000 A 
ATOM     28  N   LEU A  22       8.493  50.410  14.016  1.00 47.17    -0.346 N 
ATOM     29  HN  LEU A  22       8.047  50.178  13.129  1.00  0.00     0.163 HD
ATOM     30  CA  LEU A  22       8.545  49.399  15.065  1.00 47.42     0.177 C 
ATOM     31  C   LEU A  22       9.835  48.609  15.034  1.00 47.20     0.241 C 
ATOM     32  O   LEU A  22      10.333  48.255  13.966  1.00 48.85    -0.271 OA
ATOM     33  CB  LEU A  22       7.387  48.416  14.932  1.00 49.17     0.038 C 
ATOM     34  CG  LEU A  22       6.053  48.801  15.553  1.00 50.51    -0.020 C 
ATOM     35  CD1 LEU A  22       5.148  47.578  15.551  1.00 51.26     0.009 C 
ATOM     36  CD2 LEU A  22       6.263  49.281  16.975  1.00 51.63     0.009 C 
ATOM     37  N   ILE A  23      10.366  48.318  16.213  1.00 44.95    -0.346 N 
ATOM     38  HN  ILE A  23       9.906  48.638  17.065  1.00  0.00     0.163 HD
ATOM     39  CA  ILE A  23      11.593  47.550  16.308  1.00 43.84     0.180 C 
ATOM     40  C   ILE A  23      11.425  46.503  17.388  1.00 43.40     0.241 C 
ATOM     41  O   ILE A  23      11.188  46.842  18.552  1.00 44.14    -0.271 OA
ATOM     42  CB  ILE A  23      12.788  48.442  16.670  1.00 45.27     0.013 C 
ATOM     43  CG1 ILE A  23      13.033  49.455  15.553  1.00 44.83     0.002 C 
ATOM     44  CG2 ILE A  23      14.017  47.587  16.916  1.00 41.64     0.012 C 
ATOM     45  CD1 ILE A  23      14.095  50.469  15.894  1.00 46.95     0.005 C 
ATOM     46  N   GLY A  24      11.535  45.235  16.993  1.00 41.56    -0.351 N 
ATOM     47  HN  GLY A  24      11.711  45.030  16.009  1.00  0.00     0.163 HD
ATOM     48  CA  GLY A  24      11.409  44.141  17.939  1.00 38.82     0.225 C 
ATOM     49  C   GLY A  24      12.766  43.796  18.520  1.00 38.27     0.236 C 
ATOM     50  O   GLY A  24      13.755  43.714  17.793  1.00 38.60    -0.272 OA
ATOM     51  N   VAL A  25      12.818  43.598  19.832  1.00 36.49    -0.346 N 
ATOM     52  HN  VAL A  25      11.963  43.678  20.382  1.00  0.00     0.163 HD
ATOM     53  CA  VAL A  25      14.067  43.269  20.504  1.00 35.55     0.180 C 
ATOM     54  C   VAL A  25      13.871  42.019  21.359  1.00 36.89     0.241 C 
ATOM     55  O   VAL A  25      13.033  41.996  22.269  1.00 36.30    -0.271 OA
ATOM     56  CB  VAL A  25      14.523  44.445  21.390  1.00 34.35     0.009 C 
ATOM     57  CG1 VAL A  25      15.743  44.066  22.195  1.00 31.42     0.012 C 
ATOM     58  CG2 VAL A  25      14.826  45.650  20.514  1.00 35.40     0.012 C 
ATOM     59  N   SER A  26      14.645  40.977  21.078  1.00 35.93    -0.344 N 
ATOM     60  HN  SER A  26      15.342  41.039  20.336  1.00  0.00     0.163 HD
ATOM     61  CA  SER A  26      14.490  39.749  21.835  1.00 35.69     0.200 C 
ATOM     62  C   SER A  26      15.802  39.183  22.378  1.00 35.69     0.242 C 
ATOM     63  O   SER A  26      16.869  39.745  22.139  1.00 37.23    -0.271 OA
ATOM     64  CB  SER A  26      13.768  38.719  20.971  1.00 34.40     0.199 C 
ATOM     65  OG  SER A  26      13.416  37.591  21.742  1.00 39.67    -0.398 OA
ATOM     66  HG  SER A  26      12.967  36.950  21.204  1.00  0.00     0.209 HD
ATOM     67  N   GLY A  27      15.705  38.072  23.109  1.00 34.34    -0.350 N 
ATOM     68  HN  GLY A  27      14.785  37.653  23.245  1.00  0.00     0.163 HD
ATOM     69  CA  GLY A  27      16.861  37.436  23.720  1.00 31.96     0.225 C 
ATOM     70  C   GLY A  27      16.403  36.713  24.976  1.00 31.27     0.235 C 
ATOM     71  O   GLY A  27      15.283  36.907  25.421  1.00 33.34    -0.272 OA
ATOM     72  N   GLY A  28      17.250  35.873  25.554  1.00 31.47    -0.351 N 
ATOM     73  HN  GLY A  28      18.181  35.737  25.159  1.00  0.00     0.163 HD
ATOM     74  CA  GLY A  28      16.855  35.146  26.749  1.00 30.56     0.225 C 
ATOM     75  C   GLY A  28      16.736  36.053  27.961  1.00 32.43     0.236 C 
ATOM     76  O   GLY A  28      17.033  37.246  27.887  1.00 32.00    -0.272 OA
ATOM     77  N   THR A  29      16.310  35.490  29.086  1.00 32.32    -0.344 N 
ATOM     78  HN  THR A  29      16.092  34.494  29.094  1.00  0.00     0.163 HD
ATOM     79  CA  THR A  29      16.148  36.264  30.305  1.00 32.70     0.205 C 
ATOM     80  C   THR A  29      17.440  36.950  30.709  1.00 33.04     0.243 C 
ATOM     81  O   THR A  29      18.521  36.377  30.579  1.00 35.67    -0.271 OA
ATOM     82  CB  THR A  29      15.698  35.372  31.490  1.00 33.87     0.146 C 
ATOM     83  OG1 THR A  29      15.506  36.186  32.658  1.00 34.00    -0.393 OA
ATOM     84  HG1 THR A  29      15.230  35.639  33.384  1.00  0.00     0.210 HD
ATOM     85  CG2 THR A  29      16.757  34.311  31.798  1.00 32.37     0.042 C 
ATOM     86  N   ALA A  30      17.319  38.177  31.200  1.00 32.23    -0.346 N 
ATOM     87  HN  ALA A  30      16.390  38.595  31.256  1.00  0.00     0.163 HD
ATOM     88  CA  ALA A  30      18.467  38.950  31.662  1.00 32.44     0.172 C 
ATOM     89  C   ALA A  30      19.601  39.081  30.660  1.00 33.23     0.240 C 
ATOM     90  O   ALA A  30      20.764  39.215  31.040  1.00 35.76    -0.271 OA
ATOM     91  CB  ALA A  30      18.999  38.351  32.951  1.00 33.02     0.042 C 
ATOM     92  N   SER A  31      19.277  39.052  29.380  1.00 33.82    -0.344 N 
ATOM     93  HN  SER A  31      18.302  38.944  29.101  1.00  0.00     0.163 HD
ATOM     94  CA  SER A  31      20.310  39.174  28.375  1.00 35.28     0.200 C 
ATOM     95  C   SER A  31      20.667  40.642  28.133  1.00 36.63     0.242 C 
ATOM     96  O   SER A  31      21.654  40.938  27.474  1.00 39.40    -0.271 OA
ATOM     97  CB  SER A  31      19.854  38.506  27.075  1.00 34.25     0.199 C 
ATOM     98  OG  SER A  31      18.643  39.066  26.601  1.00 34.93    -0.398 OA
ATOM     99  HG  SER A  31      18.360  38.652  25.794  1.00  0.00     0.209 HD
ATOM    100  N   GLY A  32      19.863  41.555  28.674  1.00 37.18    -0.350 N 
ATOM    101  HN  GLY A  32      19.058  41.250  29.220  1.00  0.00     0.163 HD
ATOM    102  CA  GLY A  32      20.108  42.975  28.503  1.00 34.28     0.225 C 
ATOM    103  C   GLY A  32      19.286  43.625  27.399  1.00 35.53     0.236 C 
ATOM    104  O   GLY A  32      19.700  44.639  26.829  1.00 38.60    -0.272 OA
ATOM    105  N   LYS A  33      18.123  43.066  27.083  1.00 33.82    -0.346 N 
ATOM    106  HN  LYS A  33      17.811  42.231  27.578  1.00  0.00     0.163 HD
ATOM    107  CA  LYS A  33      17.289  43.640  26.031  1.00 33.90     0.176 C 
ATOM    108  C   LYS A  33      16.855  45.070  26.339  1.00 35.35     0.241 C 
ATOM    109  O   LYS A  33      16.813  45.920  25.446  1.00 36.39    -0.271 OA
ATOM    110  CB  LYS A  33      16.057  42.772  25.801  1.00 31.83     0.035 C 
ATOM    111  CG  LYS A  33      16.384  41.349  25.425  1.00 32.22     0.004 C 
ATOM    112  CD  LYS A  33      15.127  40.529  25.187  1.00 32.63     0.027 C 
ATOM    113  CE  LYS A  33      14.274  40.409  26.452  1.00 30.44     0.229 C 
ATOM    114  NZ  LYS A  33      15.016  39.778  27.570  1.00 27.86    -0.079 N 
ATOM    115  HZ1 LYS A  33      14.447  39.698  28.413  1.00  0.00     0.274 HD
ATOM    116  HZ2 LYS A  33      15.889  40.271  27.759  1.00  0.00     0.274 HD
ATOM    117  HZ3 LYS A  33      15.398  38.873  27.295  1.00  0.00     0.274 HD
ATOM    118  N   SER A  34      16.534  45.333  27.602  1.00 37.04    -0.344 N 
ATOM    119  HN  SER A  34      16.588  44.586  28.294  1.00  0.00     0.163 HD
ATOM    120  CA  SER A  34      16.106  46.663  28.024  1.00 38.40     0.200 C 
ATOM    121  C   SER A  34      17.227  47.682  27.859  1.00 39.82     0.243 C 
ATOM    122  O   SER A  34      16.998  48.787  27.355  1.00 41.42    -0.271 OA
ATOM    123  CB  SER A  34      15.646  46.638  29.483  1.00 39.20     0.199 C 
ATOM    124  OG  SER A  34      14.497  45.819  29.655  1.00 42.42    -0.398 OA
ATOM    125  HG  SER A  34      14.211  45.803  30.561  1.00  0.00     0.209 HD
ATOM    126  N   SER A  35      18.435  47.314  28.283  1.00 39.77    -0.344 N 
ATOM    127  HN  SER A  35      18.556  46.393  28.703  1.00  0.00     0.163 HD
ATOM    128  CA  SER A  35      19.589  48.199  28.160  1.00 41.15     0.200 C 
ATOM    129  C   SER A  35      19.823  48.543  26.700  1.00 41.62     0.243 C 
ATOM    130  O   SER A  35      19.978  49.712  26.347  1.00 40.17    -0.271 OA
ATOM    131  CB  SER A  35      20.848  47.535  28.711  1.00 41.62     0.199 C 
ATOM    132  OG  SER A  35      20.767  47.397  30.113  1.00 47.35    -0.398 OA
ATOM    133  HG  SER A  35      21.551  46.984  30.456  1.00  0.00     0.209 HD
ATOM    134  N   VAL A  36      19.852  47.517  25.854  1.00 41.18    -0.346 N 
ATOM    135  HN  VAL A  36      19.719  46.570  26.208  1.00  0.00     0.163 HD
ATOM    136  CA  VAL A  36      20.070  47.727  24.432  1.00 42.43     0.180 C 
ATOM    137  C   VAL A  36      19.040  48.715  23.890  1.00 44.64     0.241 C 
ATOM    138  O   VAL A  36      19.370  49.574  23.076  1.00 45.72    -0.271 OA
ATOM    139  CB  VAL A  36      19.977  46.399  23.650  1.00 40.94     0.009 C 
ATOM    140  CG1 VAL A  36      20.143  46.650  22.177  1.00 38.17     0.012 C 
ATOM    141  CG2 VAL A  36      21.037  45.435  24.137  1.00 39.44     0.012 C 
ATOM    142  N   CYS A  37      17.795  48.603  24.346  1.00 46.82    -0.345 N 
ATOM    143  HN  CYS A  37      17.571  47.873  25.022  1.00  0.00     0.163 HD
ATOM    144  CA  CYS A  37      16.741  49.515  23.890  1.00 47.77     0.186 C 
ATOM    145  C   CYS A  37      17.016  50.936  24.366  1.00 47.53     0.241 C 
ATOM    146  O   CYS A  37      16.829  51.900  23.619  1.00 47.90    -0.271 OA
ATOM    147  CB  CYS A  37      15.370  49.062  24.403  1.00 48.31     0.121 C 
ATOM    148  SG  CYS A  37      14.695  47.629  23.528  1.00 48.14    -0.095 SA
ATOM    149  N   ALA A  38      17.457  51.056  25.614  1.00 45.14    -0.346 N 
ATOM    150  HN  ALA A  38      17.583  50.218  26.181  1.00  0.00     0.163 HD
ATOM    151  CA  ALA A  38      17.764  52.353  26.188  1.00 43.37     0.172 C 
ATOM    152  C   ALA A  38      18.953  52.950  25.453  1.00 44.95     0.240 C 
ATOM    153  O   ALA A  38      18.924  54.113  25.053  1.00 45.06    -0.271 OA
ATOM    154  CB  ALA A  38      18.082  52.203  27.655  1.00 39.87     0.042 C 
ATOM    155  N   LYS A  39      19.994  52.146  25.266  1.00 46.26    -0.346 N 
ATOM    156  HN  LYS A  39      19.952  51.187  25.610  1.00  0.00     0.163 HD
ATOM    157  CA  LYS A  39      21.194  52.605  24.580  1.00 47.82     0.176 C 
ATOM    158  C   LYS A  39      20.889  53.079  23.163  1.00 47.54     0.241 C 
ATOM    159  O   LYS A  39      21.498  54.031  22.680  1.00 47.73    -0.271 OA
ATOM    160  CB  LYS A  39      22.243  51.496  24.537  1.00 50.93     0.035 C 
ATOM    161  CG  LYS A  39      23.657  51.993  24.275  1.00 55.83     0.004 C 
ATOM    162  CD  LYS A  39      24.137  52.879  25.416  1.00 60.32     0.027 C 
ATOM    163  CE  LYS A  39      25.529  53.435  25.147  1.00 63.94     0.229 C 
ATOM    164  NZ  LYS A  39      26.031  54.283  26.274  1.00 66.45    -0.079 N 
ATOM    165  HZ1 LYS A  39      26.963  54.655  26.094  1.00  0.00     0.274 HD
ATOM    166  HZ2 LYS A  39      26.002  53.775  27.158  1.00  0.00     0.274 HD
ATOM    167  HZ3 LYS A  39      25.372  55.030  26.494  1.00  0.00     0.274 HD
ATOM    168  N   ILE A  40      19.951  52.421  22.490  1.00 47.93    -0.346 N 
ATOM    169  HN  ILE A  40      19.477  51.627  22.922  1.00  0.00     0.163 HD
ATOM    170  CA  ILE A  40      19.597  52.831  21.135  1.00 48.02     0.180 C 
ATOM    171  C   ILE A  40      18.897  54.181  21.178  1.00 49.42     0.241 C 
ATOM    172  O   ILE A  40      19.188  55.068  20.379  1.00 49.25    -0.271 OA
ATOM    173  CB  ILE A  40      18.666  51.817  20.452  1.00 46.93     0.013 C 
ATOM    174  CG1 ILE A  40      19.421  50.516  20.188  1.00 46.85     0.002 C 
ATOM    175  CG2 ILE A  40      18.147  52.389  19.144  1.00 45.35     0.012 C 
ATOM    176  CD1 ILE A  40      18.605  49.479  19.441  1.00 46.78     0.005 C 
ATOM    177  N   VAL A  41      17.964  54.325  22.112  1.00 51.22    -0.346 N 
ATOM    178  HN  VAL A  41      17.756  53.541  22.731  1.00  0.00     0.163 HD
ATOM    179  CA  VAL A  41      17.230  55.571  22.277  1.00 53.31     0.180 C 
ATOM    180  C   VAL A  41      18.233  56.690  22.592  1.00 54.97     0.241 C 
ATOM    181  O   VAL A  41      18.157  57.789  22.043  1.00 55.51    -0.271 OA
ATOM    182  CB  VAL A  41      16.204  55.450  23.434  1.00 53.07     0.009 C 
ATOM    183  CG1 VAL A  41      15.637  56.810  23.774  1.00 53.88     0.012 C 
ATOM    184  CG2 VAL A  41      15.081  54.509  23.040  1.00 52.51     0.012 C 
ATOM    185  N   GLN A  42      19.183  56.380  23.468  1.00 55.74    -0.346 N 
ATOM    186  HN  GLN A  42      19.187  55.440  23.863  1.00  0.00     0.163 HD
ATOM    187  CA  GLN A  42      20.220  57.311  23.895  1.00 55.66     0.177 C 
ATOM    188  C   GLN A  42      21.017  57.867  22.713  1.00 56.34     0.241 C 
ATOM    189  O   GLN A  42      21.314  59.058  22.676  1.00 56.03    -0.271 OA
ATOM    190  CB  GLN A  42      21.165  56.590  24.856  1.00 57.32     0.044 C 
ATOM    191  CG  GLN A  42      21.989  57.469  25.780  1.00 58.80     0.105 C 
ATOM    192  CD  GLN A  42      23.088  56.680  26.485  1.00 61.72     0.215 C 
ATOM    193  OE1 GLN A  42      22.851  55.590  27.022  1.00 60.68    -0.274 OA
ATOM    194  NE2 GLN A  42      24.300  57.228  26.486  1.00 62.64    -0.370 N 
ATOM    195 1HE2 GLN A  42      25.035  56.700  26.957  1.00  0.00     0.159 HD
ATOM    196 2HE2 GLN A  42      24.495  58.126  26.044  1.00  0.00     0.159 HD
ATOM    197  N   LEU A  43      21.351  57.006  21.752  1.00 56.73    -0.346 N 
ATOM    198  HN  LEU A  43      21.054  56.034  21.839  1.00  0.00     0.163 HD
ATOM    199  CA  LEU A  43      22.129  57.404  20.575  1.00 56.92     0.177 C 
ATOM    200  C   LEU A  43      21.318  58.031  19.440  1.00 57.64     0.241 C 
ATOM    201  O   LEU A  43      21.881  58.654  18.540  1.00 57.07    -0.271 OA
ATOM    202  CB  LEU A  43      22.907  56.206  20.026  1.00 58.54     0.038 C 
ATOM    203  CG  LEU A  43      23.910  55.496  20.947  1.00 60.74    -0.020 C 
ATOM    204  CD1 LEU A  43      24.563  54.341  20.188  1.00 61.61     0.009 C 
ATOM    205  CD2 LEU A  43      24.967  56.472  21.436  1.00 58.89     0.009 C 
ATOM    206  N   LEU A  44      20.002  57.852  19.464  1.00 59.21    -0.348 N 
ATOM    207  HN  LEU A  44      19.581  57.299  20.211  1.00  0.00     0.163 HD
ATOM    208  CA  LEU A  44      19.151  58.440  18.431  1.00 60.32     0.146 C 
ATOM    209  C   LEU A  44      18.941  59.923  18.713  1.00 61.37     0.256 C 
ATOM    210  O   LEU A  44      19.586  60.775  18.105  1.00 62.48    -0.305 OA
ATOM    211  CB  LEU A  44      17.796  57.735  18.380  1.00 58.98     0.036 C 
ATOM    212  CG  LEU A  44      17.708  56.575  17.394  1.00 60.98    -0.020 C 
ATOM    213  CD1 LEU A  44      16.425  55.793  17.620  1.00 59.79     0.009 C 
ATOM    214  CD2 LEU A  44      17.777  57.120  15.975  1.00 59.73     0.009 C 
ATOM    215  N   GLN A  53      13.867  66.414  15.781  1.00 75.90    -0.066 N 
ATOM    216  HN1 GLN A  53      14.578  67.140  15.864  1.00  0.00     0.275 HD
ATOM    217  HN2 GLN A  53      12.941  66.768  16.019  1.00  0.00     0.275 HD
ATOM    218  HN3 GLN A  53      13.695  66.168  14.806  1.00  0.00     0.275 HD
ATOM    219  CA  GLN A  53      14.213  65.241  16.577  1.00 76.15     0.275 C 
ATOM    220  C   GLN A  53      13.148  64.154  16.453  1.00 74.97     0.249 C 
ATOM    221  O   GLN A  53      11.985  64.439  16.163  1.00 75.32    -0.271 OA
ATOM    222  CB  GLN A  53      14.374  65.625  18.047  1.00 76.95     0.052 C 
ATOM    223  CG  GLN A  53      13.140  66.272  18.649  1.00 79.26     0.105 C 
ATOM    224  CD  GLN A  53      12.927  65.880  20.102  1.00 81.27     0.215 C 
ATOM    225  OE1 GLN A  53      12.015  66.384  20.765  1.00 81.38    -0.274 OA
ATOM    226  NE2 GLN A  53      13.765  64.970  20.604  1.00 81.38    -0.370 N 
ATOM    227 1HE2 GLN A  53      14.518  64.554  20.056  1.00  0.00     0.159 HD
ATOM    228 2HE2 GLN A  53      13.622  64.707  21.579  1.00  0.00     0.159 HD
ATOM    229  N   LYS A  54      13.547  62.910  16.691  1.00 73.09    -0.346 N 
ATOM    230  HN  LYS A  54      14.518  62.738  16.953  1.00  0.00     0.163 HD
ATOM    231  CA  LYS A  54      12.627  61.785  16.585  1.00 71.45     0.176 C 
ATOM    232  C   LYS A  54      12.128  61.332  17.956  1.00 69.24     0.241 C 
ATOM    233  O   LYS A  54      12.919  61.106  18.871  1.00 68.98    -0.271 OA
ATOM    234  CB  LYS A  54      13.327  60.635  15.860  1.00 72.31     0.035 C 
ATOM    235  CG  LYS A  54      14.062  61.092  14.601  1.00 76.04     0.004 C 
ATOM    236  CD  LYS A  54      15.038  60.038  14.087  1.00 78.32     0.027 C 
ATOM    237  CE  LYS A  54      16.011  60.615  13.055  1.00 78.99     0.229 C 
ATOM    238  NZ  LYS A  54      15.318  61.228  11.885  1.00 79.63    -0.079 N 
ATOM    239  HZ1 LYS A  54      15.966  61.612  11.198  1.00  0.00     0.274 HD
ATOM    240  HZ2 LYS A  54      14.646  61.933  12.187  1.00  0.00     0.274 HD
ATOM    241  HZ3 LYS A  54      14.677  60.564  11.451  1.00  0.00     0.274 HD
ATOM    242  N   GLN A  55      10.810  61.211  18.090  1.00 66.78    -0.346 N 
ATOM    243  HN  GLN A  55      10.213  61.426  17.291  1.00  0.00     0.163 HD
ATOM    244  CA  GLN A  55      10.186  60.781  19.341  1.00 64.77     0.177 C 
ATOM    245  C   GLN A  55      10.283  59.260  19.471  1.00 62.63     0.241 C 
ATOM    246  O   GLN A  55       9.990  58.532  18.520  1.00 61.93    -0.271 OA
ATOM    247  CB  GLN A  55       8.721  61.218  19.357  1.00 66.08     0.044 C 
ATOM    248  CG  GLN A  55       8.523  62.719  19.466  1.00 68.21     0.105 C 
ATOM    249  CD  GLN A  55       8.592  63.209  20.901  1.00 69.79     0.215 C 
ATOM    250  OE1 GLN A  55       8.544  64.411  21.162  1.00 72.46    -0.274 OA
ATOM    251  NE2 GLN A  55       8.699  62.278  21.841  1.00 70.57    -0.370 N 
ATOM    252 1HE2 GLN A  55       8.745  62.607  22.805  1.00  0.00     0.159 HD
ATOM    253 2HE2 GLN A  55       8.739  61.282  21.625  1.00  0.00     0.159 HD
ATOM    254  N   VAL A  56      10.682  58.782  20.648  1.00 59.09    -0.346 N 
ATOM    255  HN  VAL A  56      10.878  59.428  21.412  1.00  0.00     0.163 HD
ATOM    256  CA  VAL A  56      10.843  57.349  20.861  1.00 56.18     0.180 C 
ATOM    257  C   VAL A  56      10.278  56.838  22.193  1.00 55.51     0.241 C 
ATOM    258  O   VAL A  56      10.263  57.556  23.193  1.00 55.22    -0.271 OA
ATOM    259  CB  VAL A  56      12.344  56.966  20.778  1.00 55.27     0.009 C 
ATOM    260  CG1 VAL A  56      12.521  55.462  20.901  1.00 55.06     0.012 C 
ATOM    261  CG2 VAL A  56      12.923  57.447  19.469  1.00 53.53     0.012 C 
ATOM    262  N   VAL A  57       9.813  55.590  22.192  1.00 53.50    -0.346 N 
ATOM    263  HN  VAL A  57       9.834  55.056  21.323  1.00  0.00     0.163 HD
ATOM    264  CA  VAL A  57       9.273  54.961  23.396  1.00 51.25     0.180 C 
ATOM    265  C   VAL A  57       9.604  53.460  23.432  1.00 50.72     0.241 C 
ATOM    266  O   VAL A  57       9.660  52.786  22.395  1.00 50.40    -0.271 OA
ATOM    267  CB  VAL A  57       7.734  55.160  23.501  1.00 50.68     0.009 C 
ATOM    268  CG1 VAL A  57       7.026  54.493  22.332  1.00 50.04     0.012 C 
ATOM    269  CG2 VAL A  57       7.234  54.606  24.824  1.00 51.16     0.012 C 
ATOM    270  N   ILE A  58       9.823  52.938  24.631  1.00 49.08    -0.346 N 
ATOM    271  HN  ILE A  58       9.749  53.531  25.457  1.00  0.00     0.163 HD
ATOM    272  CA  ILE A  58      10.167  51.536  24.787  1.00 48.10     0.180 C 
ATOM    273  C   ILE A  58       9.083  50.771  25.520  1.00 48.52     0.241 C 
ATOM    274  O   ILE A  58       8.841  51.016  26.696  1.00 50.78    -0.271 OA
ATOM    275  CB  ILE A  58      11.469  51.381  25.587  1.00 47.61     0.013 C 
ATOM    276  CG1 ILE A  58      12.577  52.206  24.944  1.00 46.28     0.002 C 
ATOM    277  CG2 ILE A  58      11.878  49.919  25.646  1.00 47.66     0.012 C 
ATOM    278  CD1 ILE A  58      13.810  52.312  25.801  1.00 45.32     0.005 C 
ATOM    279  N   LEU A  59       8.428  49.847  24.827  1.00 48.76    -0.346 N 
ATOM    280  HN  LEU A  59       8.651  49.708  23.841  1.00  0.00     0.163 HD
ATOM    281  CA  LEU A  59       7.394  49.026  25.451  1.00 48.78     0.177 C 
ATOM    282  C   LEU A  59       8.036  47.681  25.745  1.00 48.12     0.241 C 
ATOM    283  O   LEU A  59       8.988  47.289  25.074  1.00 47.88    -0.271 OA
ATOM    284  CB  LEU A  59       6.205  48.830  24.510  1.00 48.64     0.038 C 
ATOM    285  CG  LEU A  59       5.515  50.115  24.056  1.00 51.07    -0.020 C 
ATOM    286  CD1 LEU A  59       4.231  49.762  23.314  1.00 51.72     0.009 C 
ATOM    287  CD2 LEU A  59       5.215  50.996  25.271  1.00 49.72     0.009 C 
ATOM    288  N   SER A  60       7.537  46.974  26.750  1.00 47.73    -0.344 N 
ATOM    289  HN  SER A  60       6.756  47.339  27.295  1.00  0.00     0.163 HD
ATOM    290  CA  SER A  60       8.109  45.677  27.070  1.00 47.86     0.200 C 
ATOM    291  C   SER A  60       7.036  44.600  27.044  1.00 47.17     0.243 C 
ATOM    292  O   SER A  60       5.931  44.796  27.546  1.00 47.62    -0.271 OA
ATOM    293  CB  SER A  60       8.780  45.711  28.440  1.00 47.68     0.199 C 
ATOM    294  OG  SER A  60       7.840  45.439  29.455  1.00 52.21    -0.398 OA
ATOM    295  HG  SER A  60       8.258  45.460  30.308  1.00  0.00     0.209 HD
ATOM    296  N   GLN A  61       7.370  43.458  26.456  1.00 47.02    -0.346 N 
ATOM    297  HN  GLN A  61       8.307  43.352  26.066  1.00  0.00     0.163 HD
ATOM    298  CA  GLN A  61       6.428  42.355  26.356  1.00 45.81     0.177 C 
ATOM    299  C   GLN A  61       5.977  41.857  27.729  1.00 46.49     0.241 C 
ATOM    300  O   GLN A  61       4.836  41.437  27.882  1.00 46.48    -0.271 OA
ATOM    301  CB  GLN A  61       7.047  41.202  25.562  1.00 45.27     0.044 C 
ATOM    302  CG  GLN A  61       6.068  40.119  25.145  1.00 44.23     0.105 C 
ATOM    303  CD  GLN A  61       6.756  38.865  24.625  1.00 43.86     0.215 C 
ATOM    304  OE1 GLN A  61       6.117  37.977  24.062  1.00 42.76    -0.274 OA
ATOM    305  NE2 GLN A  61       8.061  38.784  24.824  1.00 43.72    -0.370 N 
ATOM    306 1HE2 GLN A  61       8.591  39.520  25.291  1.00  0.00     0.159 HD
ATOM    307 2HE2 GLN A  61       8.522  37.944  24.475  1.00  0.00     0.159 HD
ATOM    308  N   ASP A  62       6.844  41.914  28.737  1.00 47.51    -0.346 N 
ATOM    309  HN  ASP A  62       7.780  42.294  28.597  1.00  0.00     0.163 HD
ATOM    310  CA  ASP A  62       6.428  41.421  30.049  1.00 49.90     0.186 C 
ATOM    311  C   ASP A  62       5.310  42.255  30.683  1.00 49.72     0.241 C 
ATOM    312  O   ASP A  62       4.808  41.922  31.755  1.00 48.99    -0.271 OA
ATOM    313  CB  ASP A  62       7.635  41.278  31.003  1.00 52.70     0.147 C 
ATOM    314  CG  ASP A  62       8.290  42.600  31.351  1.00 55.91     0.175 C 
ATOM    315  OD1 ASP A  62       7.666  43.659  31.136  1.00 58.62    -0.648 OA
ATOM    316  OD2 ASP A  62       9.435  42.573  31.857  1.00 57.18    -0.648 OA
ATOM    317  N   SER A  63       4.917  43.336  30.012  1.00 49.49    -0.344 N 
ATOM    318  HN  SER A  63       5.387  43.581  29.140  1.00  0.00     0.163 HD
ATOM    319  CA  SER A  63       3.827  44.178  30.499  1.00 49.64     0.200 C 
ATOM    320  C   SER A  63       2.510  43.480  30.183  1.00 49.91     0.243 C 
ATOM    321  O   SER A  63       1.471  43.807  30.757  1.00 50.31    -0.271 OA
ATOM    322  CB  SER A  63       3.826  45.541  29.803  1.00 47.79     0.199 C 
ATOM    323  OG  SER A  63       4.810  46.390  30.349  1.00 49.34    -0.398 OA
ATOM    324  HG  SER A  63       4.809  47.236  29.917  1.00  0.00     0.209 HD
ATOM    325  N   PHE A  64       2.568  42.514  29.271  1.00 49.38    -0.346 N 
ATOM    326  HN  PHE A  64       3.469  42.273  28.858  1.00  0.00     0.163 HD
ATOM    327  CA  PHE A  64       1.381  41.795  28.849  1.00 48.51     0.180 C 
ATOM    328  C   PHE A  64       1.269  40.370  29.362  1.00 49.25     0.241 C 
ATOM    329  O   PHE A  64       0.684  39.505  28.706  1.00 48.32    -0.271 OA
ATOM    330  CB  PHE A  64       1.288  41.813  27.326  1.00 48.24     0.073 C 
ATOM    331  CG  PHE A  64       1.289  43.196  26.741  1.00 48.21    -0.056 A 
ATOM    332  CD1 PHE A  64       2.433  43.987  26.796  1.00 46.49     0.007 A 
ATOM    333  CD2 PHE A  64       0.147  43.710  26.136  1.00 48.65     0.007 A 
ATOM    334  CE1 PHE A  64       2.443  45.259  26.259  1.00 46.48     0.001 A 
ATOM    335  CE2 PHE A  64       0.145  44.990  25.593  1.00 48.91     0.001 A 
ATOM    336  CZ  PHE A  64       1.297  45.767  25.653  1.00 47.48     0.000 A 
ATOM    337  N   TYR A  65       1.828  40.114  30.537  1.00 50.62    -0.346 N 
ATOM    338  HN  TYR A  65       2.336  40.843  31.038  1.00  0.00     0.163 HD
ATOM    339  CA  TYR A  65       1.707  38.781  31.100  1.00 52.43     0.180 C 
ATOM    340  C   TYR A  65       0.227  38.594  31.429  1.00 53.61     0.241 C 
ATOM    341  O   TYR A  65      -0.412  39.489  31.995  1.00 54.22    -0.271 OA
ATOM    342  CB  TYR A  65       2.568  38.630  32.360  1.00 51.67     0.073 C 
ATOM    343  CG  TYR A  65       3.910  37.979  32.086  1.00 53.15    -0.056 A 
ATOM    344  CD1 TYR A  65       3.989  36.616  31.774  1.00 52.74     0.010 A 
ATOM    345  CD2 TYR A  65       5.094  38.725  32.091  1.00 51.12     0.010 A 
ATOM    346  CE1 TYR A  65       5.205  36.013  31.471  1.00 51.69     0.037 A 
ATOM    347  CE2 TYR A  65       6.318  38.128  31.789  1.00 50.38     0.037 A 
ATOM    348  CZ  TYR A  65       6.365  36.772  31.480  1.00 50.96     0.065 A 
ATOM    349  OH  TYR A  65       7.567  36.167  31.199  1.00 49.21    -0.361 OA
ATOM    350  HH  TYR A  65       8.362  36.687  31.205  1.00  0.00     0.217 HD
ATOM    351  N   ARG A  66      -0.318  37.443  31.041  1.00 54.32    -0.346 N 
ATOM    352  HN  ARG A  66       0.268  36.759  30.561  1.00  0.00     0.163 HD
ATOM    353  CA  ARG A  66      -1.721  37.123  31.276  1.00 53.33     0.176 C 
ATOM    354  C   ARG A  66      -2.130  37.249  32.735  1.00 53.92     0.241 C 
ATOM    355  O   ARG A  66      -1.301  37.143  33.642  1.00 53.70    -0.271 OA
ATOM    356  CB  ARG A  66      -2.031  35.700  30.807  1.00 51.46     0.036 C 
ATOM    357  CG  ARG A  66      -2.092  35.528  29.310  1.00 50.89     0.023 C 
ATOM    358  CD  ARG A  66      -2.443  34.095  28.921  1.00 51.11     0.138 C 
ATOM    359  NE  ARG A  66      -2.614  33.972  27.476  1.00 54.57    -0.227 N 
ATOM    360  HE  ARG A  66      -1.969  33.369  26.965  1.00  0.00     0.177 HD
ATOM    361  CZ  ARG A  66      -3.565  34.602  26.785  1.00 58.49     0.665 C 
ATOM    362  NH1 ARG A  66      -4.430  35.390  27.417  1.00 59.96    -0.235 N 
ATOM    363 1HH1 ARG A  66      -5.157  35.872  26.889  1.00  0.00     0.174 HD
ATOM    364 2HH1 ARG A  66      -4.369  35.493  28.430  1.00  0.00     0.174 HD
ATOM    365  NH2 ARG A  66      -3.645  34.467  25.461  1.00 59.22    -0.235 N 
ATOM    366 1HH2 ARG A  66      -4.372  34.949  24.933  1.00  0.00     0.174 HD
ATOM    367 2HH2 ARG A  66      -2.982  33.863  24.976  1.00  0.00     0.174 HD
ATOM    368  N   VAL A  67      -3.422  37.476  32.949  1.00 54.35    -0.346 N 
ATOM    369  HN  VAL A  67      -4.047  37.581  32.150  1.00  0.00     0.163 HD
ATOM    370  CA  VAL A  67      -3.966  37.579  34.291  1.00 54.82     0.180 C 
ATOM    371  C   VAL A  67      -4.132  36.148  34.815  1.00 55.07     0.241 C 
ATOM    372  O   VAL A  67      -4.913  35.370  34.270  1.00 53.59    -0.271 OA
ATOM    373  CB  VAL A  67      -5.330  38.289  34.270  1.00 55.41     0.009 C 
ATOM    374  CG1 VAL A  67      -5.797  38.558  35.696  1.00 54.98     0.012 C 
ATOM    375  CG2 VAL A  67      -5.222  39.587  33.476  1.00 55.24     0.012 C 
ATOM    376  N   LEU A  68      -3.384  35.807  35.862  1.00 55.49    -0.346 N 
ATOM    377  HN  LEU A  68      -2.765  36.506  36.273  1.00  0.00     0.163 HD
ATOM    378  CA  LEU A  68      -3.419  34.465  36.444  1.00 57.36     0.177 C 
ATOM    379  C   LEU A  68      -4.630  34.151  37.316  1.00 58.84     0.241 C 
ATOM    380  O   LEU A  68      -5.257  35.048  37.878  1.00 60.65    -0.271 OA
ATOM    381  CB  LEU A  68      -2.164  34.222  37.285  1.00 56.46     0.038 C 
ATOM    382  CG  LEU A  68      -0.835  33.896  36.612  1.00 55.76    -0.020 C 
ATOM    383  CD1 LEU A  68      -0.491  34.950  35.570  1.00 59.38     0.009 C 
ATOM    384  CD2 LEU A  68       0.241  33.828  37.689  1.00 53.65     0.009 C 
ATOM    385  N   THR A  69      -4.936  32.859  37.435  1.00 59.90    -0.344 N 
ATOM    386  HN  THR A  69      -4.378  32.173  36.927  1.00  0.00     0.163 HD
ATOM    387  CA  THR A  69      -6.043  32.391  38.267  1.00 59.78     0.205 C 
ATOM    388  C   THR A  69      -5.497  32.230  39.683  1.00 61.22     0.243 C 
ATOM    389  O   THR A  69      -4.306  32.434  39.920  1.00 62.34    -0.271 OA
ATOM    390  CB  THR A  69      -6.571  31.008  37.814  1.00 58.30     0.146 C 
ATOM    391  OG1 THR A  69      -5.577  30.007  38.070  1.00 56.55    -0.393 OA
ATOM    392  HG1 THR A  69      -5.361  30.001  38.995  1.00  0.00     0.210 HD
ATOM    393  CG2 THR A  69      -6.917  31.018  36.331  1.00 57.54     0.042 C 
ATOM    394  N   SER A  70      -6.360  31.869  40.624  1.00 62.32    -0.346 N 
ATOM    395  HN  SER A  70      -7.341  31.729  40.384  1.00  0.00     0.163 HD
ATOM    396  CA  SER A  70      -5.916  31.671  41.998  1.00 62.75     0.172 C 
ATOM    397  C   SER A  70      -4.989  30.452  42.016  1.00 61.97     0.240 C 
ATOM    398  O   SER A  70      -3.960  30.430  42.704  1.00 60.98    -0.271 OA
ATOM    399  CB  SER A  70      -7.124  31.441  42.913  1.00 63.41     0.042 C 
ATOM    400  N   GLU A  71      -5.362  29.442  41.238  1.00 61.25    -0.346 N 
ATOM    401  HN  GLU A  71      -6.216  29.530  40.687  1.00  0.00     0.163 HD
ATOM    402  CA  GLU A  71      -4.588  28.214  41.150  1.00 61.64     0.172 C 
ATOM    403  C   GLU A  71      -3.197  28.510  40.588  1.00 61.10     0.240 C 
ATOM    404  O   GLU A  71      -2.183  28.223  41.229  1.00 60.96    -0.271 OA
ATOM    405  CB  GLU A  71      -5.321  27.205  40.264  1.00 61.54     0.042 C 
ATOM    406  N   GLN A  72      -3.163  29.093  39.392  1.00 59.70    -0.346 N 
ATOM    407  HN  GLN A  72      -4.044  29.303  38.923  1.00  0.00     0.163 HD
ATOM    408  CA  GLN A  72      -1.910  29.443  38.726  1.00 58.10     0.177 C 
ATOM    409  C   GLN A  72      -1.023  30.289  39.640  1.00 57.12     0.241 C 
ATOM    410  O   GLN A  72       0.131  29.946  39.897  1.00 57.22    -0.271 OA
ATOM    411  CB  GLN A  72      -2.203  30.206  37.422  1.00 56.61     0.044 C 
ATOM    412  CG  GLN A  72      -3.166  29.476  36.493  1.00 55.88     0.105 C 
ATOM    413  CD  GLN A  72      -3.420  30.206  35.177  1.00 57.74     0.215 C 
ATOM    414  OE1 GLN A  72      -3.680  31.415  35.157  1.00 58.09    -0.274 OA
ATOM    415  NE2 GLN A  72      -3.365  29.464  34.068  1.00 54.15    -0.370 N 
ATOM    416 1HE2 GLN A  72      -3.535  29.952  33.188  1.00  0.00     0.159 HD
ATOM    417 2HE2 GLN A  72      -3.151  28.467  34.084  1.00  0.00     0.159 HD
ATOM    418  N   LYS A  73      -1.570  31.391  40.140  1.00 55.90    -0.346 N 
ATOM    419  HN  LYS A  73      -2.535  31.621  39.902  1.00  0.00     0.163 HD
ATOM    420  CA  LYS A  73      -0.824  32.279  41.020  1.00 54.89     0.176 C 
ATOM    421  C   LYS A  73      -0.213  31.510  42.196  1.00 54.78     0.241 C 
ATOM    422  O   LYS A  73       0.823  31.899  42.739  1.00 53.94    -0.271 OA
ATOM    423  CB  LYS A  73      -1.749  33.393  41.519  1.00 54.24     0.035 C 
ATOM    424  CG  LYS A  73      -1.056  34.527  42.256  1.00 53.88     0.004 C 
ATOM    425  CD  LYS A  73      -2.007  35.701  42.467  1.00 54.73     0.027 C 
ATOM    426  CE  LYS A  73      -2.575  36.215  41.134  1.00 54.27     0.229 C 
ATOM    427  NZ  LYS A  73      -3.447  37.415  41.291  1.00 51.00    -0.079 N 
ATOM    428  HZ1 LYS A  73      -3.824  37.756  40.407  1.00  0.00     0.274 HD
ATOM    429  HZ2 LYS A  73      -2.955  38.159  41.787  1.00  0.00     0.274 HD
ATOM    430  HZ3 LYS A  73      -4.196  37.234  41.959  1.00  0.00     0.274 HD
ATOM    431  N   ALA A  74      -0.853  30.415  42.589  1.00 56.43    -0.346 N 
ATOM    432  HN  ALA A  74      -1.710  30.134  42.112  1.00  0.00     0.163 HD
ATOM    433  CA  ALA A  74      -0.346  29.610  43.694  1.00 57.07     0.172 C 
ATOM    434  C   ALA A  74       0.940  28.918  43.253  1.00 57.57     0.240 C 
ATOM    435  O   ALA A  74       1.899  28.803  44.024  1.00 57.62    -0.271 OA
ATOM    436  CB  ALA A  74      -1.380  28.586  44.104  1.00 57.96     0.042 C 
ATOM    437  N   LYS A  75       0.945  28.457  42.004  1.00 57.68    -0.346 N 
ATOM    438  HN  LYS A  75       0.108  28.574  41.433  1.00  0.00     0.163 HD
ATOM    439  CA  LYS A  75       2.107  27.790  41.423  1.00 57.81     0.176 C 
ATOM    440  C   LYS A  75       3.284  28.761  41.404  1.00 58.21     0.241 C 
ATOM    441  O   LYS A  75       4.377  28.449  41.885  1.00 57.03    -0.271 OA
ATOM    442  CB  LYS A  75       1.805  27.369  39.991  1.00 59.53     0.035 C 
ATOM    443  CG  LYS A  75       0.668  26.385  39.830  1.00 61.32     0.004 C 
ATOM    444  CD  LYS A  75       1.101  24.994  40.226  1.00 64.37     0.027 C 
ATOM    445  CE  LYS A  75       0.075  23.964  39.778  1.00 67.04     0.229 C 
ATOM    446  NZ  LYS A  75       0.488  22.585  40.167  1.00 69.03    -0.079 N 
ATOM    447  HZ1 LYS A  75      -0.200  21.894  39.867  1.00  0.00     0.274 HD
ATOM    448  HZ2 LYS A  75       0.674  22.518  41.168  1.00  0.00     0.274 HD
ATOM    449  HZ3 LYS A  75       1.420  22.361  39.819  1.00  0.00     0.274 HD
ATOM    450  N   ALA A  76       3.036  29.944  40.842  1.00 58.87    -0.346 N 
ATOM    451  HN  ALA A  76       2.099  30.121  40.480  1.00  0.00     0.163 HD
ATOM    452  CA  ALA A  76       4.037  31.000  40.718  1.00 58.72     0.172 C 
ATOM    453  C   ALA A  76       4.794  31.284  42.006  1.00 59.88     0.240 C 
ATOM    454  O   ALA A  76       5.997  31.545  41.979  1.00 60.24    -0.271 OA
ATOM    455  CB  ALA A  76       3.377  32.272  40.221  1.00 57.41     0.042 C 
ATOM    456  N   LEU A  77       4.088  31.239  43.132  1.00 62.12    -0.346 N 
ATOM    457  HN  LEU A  77       3.093  31.019  43.086  1.00  0.00     0.163 HD
ATOM    458  CA  LEU A  77       4.701  31.496  44.432  1.00 63.11     0.177 C 
ATOM    459  C   LEU A  77       5.687  30.391  44.780  1.00 64.39     0.241 C 
ATOM    460  O   LEU A  77       6.674  30.612  45.486  1.00 63.89    -0.271 OA
ATOM    461  CB  LEU A  77       3.619  31.604  45.510  1.00 62.98     0.038 C 
ATOM    462  CG  LEU A  77       2.774  32.881  45.474  1.00 61.13    -0.020 C 
ATOM    463  CD1 LEU A  77       1.689  32.815  46.536  1.00 60.66     0.009 C 
ATOM    464  CD2 LEU A  77       3.674  34.088  45.699  1.00 58.01     0.009 C 
ATOM    465  N   LYS A  78       5.406  29.196  44.274  1.00 66.38    -0.346 N 
ATOM    466  HN  LYS A  78       4.562  29.082  43.713  1.00  0.00     0.163 HD
ATOM    467  CA  LYS A  78       6.268  28.044  44.497  1.00 68.04     0.176 C 
ATOM    468  C   LYS A  78       7.242  27.890  43.318  1.00 67.65     0.240 C 
ATOM    469  O   LYS A  78       7.994  26.915  43.241  1.00 68.45    -0.271 OA
ATOM    470  CB  LYS A  78       5.413  26.781  44.649  1.00 69.25     0.035 C 
ATOM    471  CG  LYS A  78       4.509  26.799  45.877  1.00 71.16     0.004 C 
ATOM    472  CD  LYS A  78       3.610  25.570  45.946  1.00 71.21     0.027 C 
ATOM    473  CE  LYS A  78       2.587  25.563  44.818  1.00 72.04     0.229 C 
ATOM    474  NZ  LYS A  78       1.612  24.442  44.961  1.00 71.54    -0.079 N 
ATOM    475  HZ1 LYS A  78       0.927  24.437  44.205  1.00  0.00     0.274 HD
ATOM    476  HZ2 LYS A  78       1.158  24.459  45.874  1.00  0.00     0.274 HD
ATOM    477  HZ3 LYS A  78       2.088  23.543  45.036  1.00  0.00     0.274 HD
ATOM    478  N   GLY A  79       7.228  28.865  42.411  1.00 65.45    -0.351 N 
ATOM    479  HN  GLY A  79       6.597  29.657  42.534  1.00  0.00     0.163 HD
ATOM    480  CA  GLY A  79       8.098  28.816  41.249  1.00 62.50     0.225 C 
ATOM    481  C   GLY A  79       7.773  27.640  40.346  1.00 60.73     0.236 C 
ATOM    482  O   GLY A  79       8.620  27.180  39.577  1.00 61.21    -0.272 OA
ATOM    483  N   GLN A  80       6.539  27.153  40.437  1.00 57.20    -0.346 N 
ATOM    484  HN  GLN A  80       5.880  27.586  41.084  1.00  0.00     0.163 HD
ATOM    485  CA  GLN A  80       6.107  26.021  39.639  1.00 53.80     0.177 C 
ATOM    486  C   GLN A  80       5.220  26.427  38.472  1.00 51.16     0.241 C 
ATOM    487  O   GLN A  80       4.406  25.633  38.001  1.00 50.91    -0.271 OA
ATOM    488  CB  GLN A  80       5.362  25.019  40.515  1.00 56.12     0.044 C 
ATOM    489  CG  GLN A  80       6.143  24.557  41.730  1.00 59.07     0.105 C 
ATOM    490  CD  GLN A  80       5.329  23.631  42.629  1.00 61.66     0.215 C 
ATOM    491  OE1 GLN A  80       5.777  23.260  43.719  1.00 61.76    -0.274 OA
ATOM    492  NE2 GLN A  80       4.129  23.251  42.174  1.00 61.20    -0.370 N 
ATOM    493 1HE2 GLN A  80       3.585  22.632  42.775  1.00  0.00     0.159 HD
ATOM    494 2HE2 GLN A  80       3.759  23.557  41.274  1.00  0.00     0.159 HD
ATOM    495  N   PHE A  81       5.361  27.663  38.011  1.00 48.38    -0.346 N 
ATOM    496  HN  PHE A  81       6.023  28.298  38.457  1.00  0.00     0.163 HD
ATOM    497  CA  PHE A  81       4.574  28.121  36.869  1.00 46.62     0.180 C 
ATOM    498  C   PHE A  81       5.523  28.492  35.728  1.00 45.49     0.241 C 
ATOM    499  O   PHE A  81       6.583  29.068  35.954  1.00 44.78    -0.271 OA
ATOM    500  CB  PHE A  81       3.713  29.334  37.240  1.00 44.92     0.073 C 
ATOM    501  CG  PHE A  81       2.734  29.717  36.172  1.00 42.97    -0.056 A 
ATOM    502  CD1 PHE A  81       1.588  28.958  35.959  1.00 42.12     0.007 A 
ATOM    503  CD2 PHE A  81       2.981  30.801  35.337  1.00 41.91     0.007 A 
ATOM    504  CE1 PHE A  81       0.701  29.273  34.921  1.00 40.10     0.001 A 
ATOM    505  CE2 PHE A  81       2.102  31.122  34.296  1.00 40.96     0.001 A 
ATOM    506  CZ  PHE A  81       0.960  30.354  34.089  1.00 39.53     0.000 A 
ATOM    507  N   ASN A  82       5.136  28.165  34.504  1.00 46.18    -0.346 N 
ATOM    508  HN  ASN A  82       4.236  27.704  34.372  1.00  0.00     0.163 HD
ATOM    509  CA  ASN A  82       5.968  28.449  33.341  1.00 47.12     0.185 C 
ATOM    510  C   ASN A  82       5.704  29.830  32.743  1.00 46.71     0.241 C 
ATOM    511  O   ASN A  82       4.838  29.978  31.882  1.00 48.15    -0.271 OA
ATOM    512  CB  ASN A  82       5.729  27.387  32.268  1.00 48.44     0.137 C 
ATOM    513  CG  ASN A  82       6.839  27.336  31.244  1.00 50.58     0.217 C 
ATOM    514  OD1 ASN A  82       7.326  28.365  30.788  1.00 52.36    -0.274 OA
ATOM    515  ND2 ASN A  82       7.241  26.130  30.871  1.00 53.25    -0.370 N 
ATOM    516 1HD2 ASN A  82       6.836  25.274  31.250  1.00  0.00     0.159 HD
ATOM    517 2HD2 ASN A  82       7.990  26.096  30.180  1.00  0.00     0.159 HD
ATOM    518  N   PHE A  83       6.453  30.836  33.185  1.00 46.09    -0.346 N 
ATOM    519  HN  PHE A  83       7.160  30.656  33.898  1.00  0.00     0.163 HD
ATOM    520  CA  PHE A  83       6.284  32.196  32.670  1.00 45.15     0.180 C 
ATOM    521  C   PHE A  83       7.148  32.424  31.442  1.00 44.77     0.241 C 
ATOM    522  O   PHE A  83       7.318  33.556  30.993  1.00 44.59    -0.271 OA
ATOM    523  CB  PHE A  83       6.676  33.227  33.726  1.00 44.66     0.073 C 
ATOM    524  CG  PHE A  83       5.725  33.312  34.879  1.00 44.79    -0.056 A 
ATOM    525  CD1 PHE A  83       4.460  33.877  34.715  1.00 43.79     0.007 A 
ATOM    526  CD2 PHE A  83       6.096  32.848  36.140  1.00 44.31     0.007 A 
ATOM    527  CE1 PHE A  83       3.581  33.979  35.797  1.00 43.68     0.001 A 
ATOM    528  CE2 PHE A  83       5.222  32.946  37.228  1.00 43.97     0.001 A 
ATOM    529  CZ  PHE A  83       3.964  33.513  37.055  1.00 42.49     0.000 A 
ATOM    530  N   ASP A  84       7.697  31.340  30.908  1.00 44.39    -0.345 N 
ATOM    531  HN  ASP A  84       7.503  30.430  31.326  1.00  0.00     0.163 HD
ATOM    532  CA  ASP A  84       8.566  31.412  29.745  1.00 43.25     0.186 C 
ATOM    533  C   ASP A  84       7.954  30.699  28.565  1.00 42.76     0.241 C 
ATOM    534  O   ASP A  84       8.622  30.453  27.562  1.00 43.02    -0.271 OA
ATOM    535  CB  ASP A  84       9.912  30.781  30.075  1.00 44.68     0.147 C 
ATOM    536  CG  ASP A  84      10.659  31.540  31.148  1.00 45.72     0.175 C 
ATOM    537  OD1 ASP A  84      10.447  31.234  32.339  1.00 49.01    -0.648 OA
ATOM    538  OD2 ASP A  84      11.443  32.446  30.803  1.00 43.45    -0.648 OA
ATOM    539  N   HIS A  85       6.679  30.355  28.690  1.00 41.36    -0.346 N 
ATOM    540  HN  HIS A  85       6.181  30.570  29.554  1.00  0.00     0.163 HD
ATOM    541  CA  HIS A  85       5.983  29.676  27.611  1.00 41.41     0.182 C 
ATOM    542  C   HIS A  85       5.148  30.701  26.846  1.00 41.90     0.243 C 
ATOM    543  O   HIS A  85       4.533  31.585  27.440  1.00 41.13    -0.271 OA
ATOM    544  CB  HIS A  85       5.086  28.571  28.177  1.00 39.93     0.093 C 
ATOM    545  CG  HIS A  85       4.308  27.831  27.134  1.00 38.35     0.028 A 
ATOM    546  ND1 HIS A  85       4.545  26.508  26.828  1.00 38.27    -0.354 N 
ATOM    547  HD1 HIS A  85       5.237  25.912  27.283  1.00  0.00     0.166 HD
ATOM    548  CD2 HIS A  85       3.316  28.237  26.306  1.00 37.73     0.114 A 
ATOM    549  CE1 HIS A  85       3.736  26.133  25.853  1.00 37.70     0.180 A 
ATOM    550  NE2 HIS A  85       2.980  27.164  25.517  1.00 37.12    -0.360 N 
ATOM    551  HE2 HIS A  85       2.264  27.163  24.790  1.00  0.00     0.166 HD
ATOM    552  N   PRO A  86       5.118  30.593  25.512  1.00 42.53    -0.337 N 
ATOM    553  CA  PRO A  86       4.349  31.527  24.686  1.00 44.67     0.179 C 
ATOM    554  C   PRO A  86       2.952  31.858  25.223  1.00 46.26     0.241 C 
ATOM    555  O   PRO A  86       2.464  32.974  25.052  1.00 45.88    -0.271 OA
ATOM    556  CB  PRO A  86       4.303  30.819  23.334  1.00 43.97     0.037 C 
ATOM    557  CG  PRO A  86       5.631  30.145  23.282  1.00 43.18     0.022 C 
ATOM    558  CD  PRO A  86       5.757  29.559  24.679  1.00 41.99     0.127 C 
ATOM    559  N   ASP A  87       2.318  30.889  25.881  1.00 48.59    -0.346 N 
ATOM    560  HN  ASP A  87       2.783  29.990  26.009  1.00  0.00     0.163 HD
ATOM    561  CA  ASP A  87       0.973  31.077  26.426  1.00 49.43     0.186 C 
ATOM    562  C   ASP A  87       0.908  31.876  27.713  1.00 48.31     0.241 C 
ATOM    563  O   ASP A  87      -0.175  32.256  28.147  1.00 49.24    -0.271 OA
ATOM    564  CB  ASP A  87       0.288  29.733  26.670  1.00 51.48     0.147 C 
ATOM    565  CG  ASP A  87       0.009  28.983  25.394  1.00 52.46     0.175 C 
ATOM    566  OD1 ASP A  87      -0.304  29.647  24.374  1.00 52.29    -0.648 OA
ATOM    567  OD2 ASP A  87       0.087  27.732  25.425  1.00 52.56    -0.648 OA
ATOM    568  N   ALA A  88       2.055  32.107  28.338  1.00 47.33    -0.346 N 
ATOM    569  HN  ALA A  88       2.923  31.734  27.954  1.00  0.00     0.163 HD
ATOM    570  CA  ALA A  88       2.087  32.886  29.564  1.00 45.01     0.172 C 
ATOM    571  C   ALA A  88       1.808  34.355  29.229  1.00 44.62     0.240 C 
ATOM    572  O   ALA A  88       1.554  35.155  30.118  1.00 44.57    -0.271 OA
ATOM    573  CB  ALA A  88       3.443  32.744  30.240  1.00 43.05     0.042 C 
ATOM    574  N   PHE A  89       1.845  34.698  27.943  1.00 45.83    -0.346 N 
ATOM    575  HN  PHE A  89       2.049  33.982  27.246  1.00  0.00     0.163 HD
ATOM    576  CA  PHE A  89       1.601  36.074  27.500  1.00 47.85     0.180 C 
ATOM    577  C   PHE A  89       0.210  36.279  26.891  1.00 49.24     0.241 C 
ATOM    578  O   PHE A  89      -0.365  35.370  26.296  1.00 48.71    -0.271 OA
ATOM    579  CB  PHE A  89       2.671  36.518  26.479  1.00 46.89     0.073 C 
ATOM    580  CG  PHE A  89       4.062  36.617  27.052  1.00 46.35    -0.056 A 
ATOM    581  CD1 PHE A  89       4.476  37.773  27.716  1.00 45.53     0.007 A 
ATOM    582  CD2 PHE A  89       4.941  35.541  26.976  1.00 46.01     0.007 A 
ATOM    583  CE1 PHE A  89       5.744  37.855  28.300  1.00 44.88     0.001 A 
ATOM    584  CE2 PHE A  89       6.215  35.616  27.559  1.00 45.64     0.001 A 
ATOM    585  CZ  PHE A  89       6.613  36.774  28.222  1.00 43.62     0.000 A 
ATOM    586  N   ASP A  90      -0.316  37.489  27.039  1.00 51.61    -0.345 N 
ATOM    587  HN  ASP A  90       0.219  38.203  27.534  1.00  0.00     0.163 HD
ATOM    588  CA  ASP A  90      -1.635  37.831  26.517  1.00 54.15     0.186 C 
ATOM    589  C   ASP A  90      -1.494  38.213  25.045  1.00 54.65     0.241 C 
ATOM    590  O   ASP A  90      -1.956  39.269  24.619  1.00 54.82    -0.271 OA
ATOM    591  CB  ASP A  90      -2.200  39.013  27.311  1.00 57.29     0.147 C 
ATOM    592  CG  ASP A  90      -3.719  39.065  27.290  1.00 60.56     0.175 C 
ATOM    593  OD1 ASP A  90      -4.308  38.946  26.185  1.00 61.20    -0.648 OA
ATOM    594  OD2 ASP A  90      -4.315  39.234  28.384  1.00 61.49    -0.648 OA
ATOM    595  N   ASN A  91      -0.855  37.338  24.277  1.00 54.63    -0.346 N 
ATOM    596  HN  ASN A  91      -0.529  36.466  24.695  1.00  0.00     0.163 HD
ATOM    597  CA  ASN A  91      -0.601  37.573  22.862  1.00 55.01     0.185 C 
ATOM    598  C   ASN A  91      -1.707  38.270  22.093  1.00 54.73     0.241 C 
ATOM    599  O   ASN A  91      -1.432  39.013  21.147  1.00 54.54    -0.271 OA
ATOM    600  CB  ASN A  91      -0.250  36.255  22.181  1.00 57.78     0.137 C 
ATOM    601  CG  ASN A  91       1.028  35.642  22.734  1.00 61.98     0.217 C 
ATOM    602  OD1 ASN A  91       2.121  36.207  22.588  1.00 65.60    -0.274 OA
ATOM    603  ND2 ASN A  91       0.899  34.488  23.381  1.00 62.63    -0.370 N 
ATOM    604 1HD2 ASN A  91      -0.001  34.023  23.501  1.00  0.00     0.159 HD
ATOM    605 2HD2 ASN A  91       1.756  34.077  23.752  1.00  0.00     0.159 HD
ATOM    606  N   GLU A  92      -2.953  38.034  22.497  1.00 54.58    -0.346 N 
ATOM    607  HN  GLU A  92      -3.109  37.409  23.287  1.00  0.00     0.163 HD
ATOM    608  CA  GLU A  92      -4.103  38.648  21.837  1.00 53.28     0.172 C 
ATOM    609  C   GLU A  92      -4.074  40.156  22.072  1.00 52.23     0.240 C 
ATOM    610  O   GLU A  92      -4.218  40.948  21.137  1.00 53.79    -0.271 OA
ATOM    611  CB  GLU A  92      -5.406  38.045  22.378  1.00 52.77     0.042 C 
ATOM    612  N   LEU A  93      -3.874  40.542  23.328  1.00 49.64    -0.346 N 
ATOM    613  HN  LEU A  93      -3.759  39.830  24.049  1.00  0.00     0.163 HD
ATOM    614  CA  LEU A  93      -3.814  41.944  23.709  1.00 47.76     0.177 C 
ATOM    615  C   LEU A  93      -2.598  42.635  23.080  1.00 49.36     0.241 C 
ATOM    616  O   LEU A  93      -2.653  43.810  22.694  1.00 50.98    -0.271 OA
ATOM    617  CB  LEU A  93      -3.742  42.048  25.227  1.00 44.48     0.038 C 
ATOM    618  CG  LEU A  93      -3.627  43.463  25.778  1.00 43.61    -0.020 C 
ATOM    619  CD1 LEU A  93      -4.805  44.288  25.290  1.00 40.56     0.009 C 
ATOM    620  CD2 LEU A  93      -3.576  43.410  27.300  1.00 42.21     0.009 C 
ATOM    621  N   ILE A  94      -1.498  41.895  22.988  1.00 48.28    -0.346 N 
ATOM    622  HN  ILE A  94      -1.517  40.939  23.342  1.00  0.00     0.163 HD
ATOM    623  CA  ILE A  94      -0.270  42.401  22.401  1.00 45.43     0.180 C 
ATOM    624  C   ILE A  94      -0.522  42.767  20.943  1.00 45.53     0.241 C 
ATOM    625  O   ILE A  94      -0.178  43.861  20.501  1.00 46.02    -0.271 OA
ATOM    626  CB  ILE A  94       0.860  41.337  22.474  1.00 43.62     0.013 C 
ATOM    627  CG1 ILE A  94       1.248  41.087  23.929  1.00 44.02     0.002 C 
ATOM    628  CG2 ILE A  94       2.078  41.797  21.701  1.00 41.08     0.012 C 
ATOM    629  CD1 ILE A  94       2.319  40.010  24.106  1.00 43.84     0.005 C 
ATOM    630  N   LEU A  95      -1.137  41.855  20.201  1.00 45.91    -0.346 N 
ATOM    631  HN  LEU A  95      -1.428  40.975  20.627  1.00  0.00     0.163 HD
ATOM    632  CA  LEU A  95      -1.403  42.090  18.787  1.00 46.87     0.177 C 
ATOM    633  C   LEU A  95      -2.257  43.330  18.551  1.00 48.89     0.241 C 
ATOM    634  O   LEU A  95      -1.996  44.111  17.625  1.00 47.85    -0.271 OA
ATOM    635  CB  LEU A  95      -2.101  40.884  18.171  1.00 45.27     0.038 C 
ATOM    636  CG  LEU A  95      -1.534  40.432  16.827  1.00 44.54    -0.020 C 
ATOM    637  CD1 LEU A  95      -2.561  39.553  16.147  1.00 44.61     0.009 C 
ATOM    638  CD2 LEU A  95      -1.214  41.618  15.951  1.00 42.98     0.009 C 
ATOM    639  N   LYS A  96      -3.283  43.497  19.382  1.00 49.10    -0.346 N 
ATOM    640  HN  LYS A  96      -3.445  42.807  20.115  1.00  0.00     0.163 HD
ATOM    641  CA  LYS A  96      -4.180  44.638  19.273  1.00 50.20     0.176 C 
ATOM    642  C   LYS A  96      -3.436  45.923  19.595  1.00 50.50     0.241 C 
ATOM    643  O   LYS A  96      -3.435  46.873  18.809  1.00 50.21    -0.271 OA
ATOM    644  CB  LYS A  96      -5.341  44.487  20.251  1.00 53.62     0.035 C 
ATOM    645  CG  LYS A  96      -6.703  44.382  19.599  1.00 57.45     0.004 C 
ATOM    646  CD  LYS A  96      -7.807  44.372  20.653  1.00 61.39     0.027 C 
ATOM    647  CE  LYS A  96      -8.019  45.753  21.263  1.00 62.10     0.229 C 
ATOM    648  NZ  LYS A  96      -8.509  46.718  20.231  1.00 63.11    -0.079 N 
ATOM    649  HZ1 LYS A  96      -8.651  47.642  20.639  1.00  0.00     0.274 HD
ATOM    650  HZ2 LYS A  96      -9.350  46.378  19.765  1.00  0.00     0.274 HD
ATOM    651  HZ3 LYS A  96      -7.889  46.753  19.422  1.00  0.00     0.274 HD
ATOM    652  N   THR A  97      -2.807  45.947  20.765  1.00 50.19    -0.344 N 
ATOM    653  HN  THR A  97      -2.845  45.127  21.370  1.00  0.00     0.163 HD
ATOM    654  CA  THR A  97      -2.067  47.117  21.199  1.00 49.43     0.205 C 
ATOM    655  C   THR A  97      -1.048  47.540  20.152  1.00 49.92     0.243 C 
ATOM    656  O   THR A  97      -1.015  48.702  19.744  1.00 50.87    -0.271 OA
ATOM    657  CB  THR A  97      -1.346  46.851  22.520  1.00 50.17     0.146 C 
ATOM    658  OG1 THR A  97      -2.308  46.500  23.525  1.00 49.03    -0.393 OA
ATOM    659  HG1 THR A  97      -1.860  46.335  24.346  1.00  0.00     0.210 HD
ATOM    660  CG2 THR A  97      -0.587  48.096  22.964  1.00 50.85     0.042 C 
ATOM    661  N   LEU A  98      -0.221  46.600  19.709  1.00 48.72    -0.346 N 
ATOM    662  HN  LEU A  98      -0.293  45.653  20.081  1.00  0.00     0.163 HD
ATOM    663  CA  LEU A  98       0.788  46.899  18.701  1.00 48.31     0.177 C 
ATOM    664  C   LEU A  98       0.155  47.373  17.393  1.00 48.48     0.241 C 
ATOM    665  O   LEU A  98       0.652  48.297  16.755  1.00 48.04    -0.271 OA
ATOM    666  CB  LEU A  98       1.661  45.663  18.452  1.00 47.26     0.038 C 
ATOM    667  CG  LEU A  98       3.133  45.731  18.880  1.00 46.63    -0.020 C 
ATOM    668  CD1 LEU A  98       3.314  46.644  20.085  1.00 45.64     0.009 C 
ATOM    669  CD2 LEU A  98       3.623  44.330  19.190  1.00 44.83     0.009 C 
ATOM    670  N   LYS A  99      -0.950  46.744  17.002  1.00 50.95    -0.346 N 
ATOM    671  HN  LYS A  99      -1.324  45.989  17.577  1.00  0.00     0.163 HD
ATOM    672  CA  LYS A  99      -1.640  47.112  15.765  1.00 51.53     0.172 C 
ATOM    673  C   LYS A  99      -2.112  48.565  15.820  1.00 51.78     0.240 C 
ATOM    674  O   LYS A  99      -1.870  49.339  14.892  1.00 51.25    -0.271 OA
ATOM    675  CB  LYS A  99      -2.822  46.173  15.520  1.00 50.33     0.042 C 
ATOM    676  N   GLU A 100      -2.778  48.938  16.908  1.00 51.76    -0.346 N 
ATOM    677  HN  GLU A 100      -2.958  48.257  17.646  1.00  0.00     0.163 HD
ATOM    678  CA  GLU A 100      -3.255  50.308  17.060  1.00 53.34     0.177 C 
ATOM    679  C   GLU A 100      -2.105  51.320  17.020  1.00 53.53     0.241 C 
ATOM    680  O   GLU A 100      -2.253  52.409  16.468  1.00 53.90    -0.271 OA
ATOM    681  CB  GLU A 100      -4.034  50.450  18.367  1.00 54.62     0.045 C 
ATOM    682  CG  GLU A 100      -5.473  49.981  18.277  1.00 56.36     0.116 C 
ATOM    683  CD  GLU A 100      -6.065  49.647  19.635  1.00 58.98     0.172 C 
ATOM    684  OE1 GLU A 100      -5.470  50.046  20.665  1.00 61.35    -0.648 OA
ATOM    685  OE2 GLU A 100      -7.130  48.990  19.672  1.00 59.32    -0.648 OA
ATOM    686  N   ILE A 101      -0.965  50.965  17.610  1.00 53.67    -0.346 N 
ATOM    687  HN  ILE A 101      -0.902  50.059  18.074  1.00  0.00     0.163 HD
ATOM    688  CA  ILE A 101       0.198  51.851  17.604  1.00 52.45     0.180 C 
ATOM    689  C   ILE A 101       0.620  52.050  16.153  1.00 52.89     0.241 C 
ATOM    690  O   ILE A 101       0.915  53.160  15.714  1.00 52.19    -0.271 OA
ATOM    691  CB  ILE A 101       1.370  51.241  18.403  1.00 50.96     0.013 C 
ATOM    692  CG1 ILE A 101       1.052  51.279  19.895  1.00 49.12     0.002 C 
ATOM    693  CG2 ILE A 101       2.660  51.993  18.111  1.00 50.55     0.012 C 
ATOM    694  CD1 ILE A 101       2.161  50.744  20.768  1.00 49.22     0.005 C 
ATOM    695  N   THR A 102       0.642  50.952  15.414  1.00 54.32    -0.344 N 
ATOM    696  HN  THR A 102       0.406  50.060  15.849  1.00  0.00     0.163 HD
ATOM    697  CA  THR A 102       0.992  50.976  14.003  1.00 56.08     0.205 C 
ATOM    698  C   THR A 102       0.061  51.938  13.264  1.00 57.87     0.243 C 
ATOM    699  O   THR A 102       0.436  52.544  12.257  1.00 57.80    -0.271 OA
ATOM    700  CB  THR A 102       0.847  49.569  13.402  1.00 54.28     0.146 C 
ATOM    701  OG1 THR A 102       2.052  48.832  13.632  1.00 53.66    -0.393 OA
ATOM    702  HG1 THR A 102       2.245  48.788  14.561  1.00  0.00     0.210 HD
ATOM    703  CG2 THR A 102       0.539  49.639  11.920  1.00 54.24     0.042 C 
ATOM    704  N   GLU A 103      -1.157  52.064  13.781  1.00 59.93    -0.346 N 
ATOM    705  HN  GLU A 103      -1.392  51.530  14.618  1.00  0.00     0.163 HD
ATOM    706  CA  GLU A 103      -2.168  52.935  13.198  1.00 61.59     0.177 C 
ATOM    707  C   GLU A 103      -1.996  54.383  13.632  1.00 61.61     0.240 C 
ATOM    708  O   GLU A 103      -2.745  55.254  13.201  1.00 63.22    -0.271 OA
ATOM    709  CB  GLU A 103      -3.565  52.456  13.598  1.00 63.99     0.045 C 
ATOM    710  CG  GLU A 103      -4.071  51.229  12.851  1.00 65.78     0.116 C 
ATOM    711  CD  GLU A 103      -5.195  50.524  13.597  1.00 68.64     0.172 C 
ATOM    712  OE1 GLU A 103      -5.912  51.189  14.385  1.00 69.27    -0.648 OA
ATOM    713  OE2 GLU A 103      -5.366  49.302  13.390  1.00 69.94    -0.648 OA
ATOM    714  N   GLY A 104      -1.017  54.638  14.492  1.00 60.96    -0.351 N 
ATOM    715  HN  GLY A 104      -0.430  53.877  14.833  1.00  0.00     0.163 HD
ATOM    716  CA  GLY A 104      -0.778  55.993  14.949  1.00 59.92     0.225 C 
ATOM    717  C   GLY A 104      -1.674  56.389  16.106  1.00 60.62     0.236 C 
ATOM    718  O   GLY A 104      -1.576  57.498  16.638  1.00 60.73    -0.272 OA
ATOM    719  N   LYS A 105      -2.559  55.489  16.504  1.00 59.28    -0.346 N 
ATOM    720  HN  LYS A 105      -2.612  54.585  16.035  1.00  0.00     0.163 HD
ATOM    721  CA  LYS A 105      -3.454  55.787  17.607  1.00 59.66     0.176 C 
ATOM    722  C   LYS A 105      -2.654  55.790  18.902  1.00 58.25     0.241 C 
ATOM    723  O   LYS A 105      -1.560  55.236  18.964  1.00 59.07    -0.271 OA
ATOM    724  CB  LYS A 105      -4.574  54.742  17.668  1.00 62.09     0.035 C 
ATOM    725  CG  LYS A 105      -5.280  54.528  16.328  1.00 65.19     0.004 C 
ATOM    726  CD  LYS A 105      -6.517  53.655  16.464  1.00 68.45     0.027 C 
ATOM    727  CE  LYS A 105      -7.576  54.333  17.335  1.00 71.47     0.229 C 
ATOM    728  NZ  LYS A 105      -8.821  53.516  17.494  1.00 74.03    -0.079 N 
ATOM    729  HZ1 LYS A 105      -9.527  53.968  18.075  1.00  0.00     0.274 HD
ATOM    730  HZ2 LYS A 105      -8.601  52.585  17.849  1.00  0.00     0.274 HD
ATOM    731  HZ3 LYS A 105      -9.207  53.263  16.585  1.00  0.00     0.274 HD
ATOM    732  N   THR A 106      -3.179  56.441  19.929  1.00 56.92    -0.344 N 
ATOM    733  HN  THR A 106      -4.068  56.929  19.820  1.00  0.00     0.163 HD
ATOM    734  CA  THR A 106      -2.495  56.464  21.211  1.00 56.40     0.205 C 
ATOM    735  C   THR A 106      -3.169  55.363  22.021  1.00 56.66     0.243 C 
ATOM    736  O   THR A 106      -4.393  55.239  21.998  1.00 57.39    -0.271 OA
ATOM    737  CB  THR A 106      -2.617  57.856  21.897  1.00 55.44     0.146 C 
ATOM    738  OG1 THR A 106      -3.003  57.699  23.269  1.00 54.40    -0.393 OA
ATOM    739  HG1 THR A 106      -2.379  57.151  23.730  1.00  0.00     0.210 HD
ATOM    740  CG2 THR A 106      -3.612  58.729  21.162  1.00 56.53     0.042 C 
ATOM    741  N   VAL A 107      -2.376  54.551  22.716  1.00 55.16    -0.346 N 
ATOM    742  HN  VAL A 107      -1.369  54.711  22.721  1.00  0.00     0.163 HD
ATOM    743  CA  VAL A 107      -2.934  53.436  23.470  1.00 53.56     0.180 C 
ATOM    744  C   VAL A 107      -2.623  53.405  24.952  1.00 53.86     0.241 C 
ATOM    745  O   VAL A 107      -1.828  54.191  25.469  1.00 53.51    -0.271 OA
ATOM    746  CB  VAL A 107      -2.476  52.068  22.889  1.00 52.55     0.009 C 
ATOM    747  CG1 VAL A 107      -2.757  52.002  21.390  1.00 50.01     0.012 C 
ATOM    748  CG2 VAL A 107      -1.004  51.850  23.181  1.00 49.63     0.012 C 
ATOM    749  N   GLN A 108      -3.280  52.465  25.619  1.00 54.49    -0.346 N 
ATOM    750  HN  GLN A 108      -3.932  51.872  25.105  1.00  0.00     0.163 HD
ATOM    751  CA  GLN A 108      -3.118  52.238  27.044  1.00 56.42     0.177 C 
ATOM    752  C   GLN A 108      -2.351  50.929  27.172  1.00 56.54     0.241 C 
ATOM    753  O   GLN A 108      -2.498  50.031  26.333  1.00 57.86    -0.271 OA
ATOM    754  CB  GLN A 108      -4.488  52.122  27.715  1.00 57.46     0.044 C 
ATOM    755  CG  GLN A 108      -5.247  53.436  27.769  1.00 58.60     0.105 C 
ATOM    756  CD  GLN A 108      -4.718  54.345  28.850  1.00 59.80     0.215 C 
ATOM    757  OE1 GLN A 108      -4.571  55.548  28.647  1.00 61.19    -0.274 OA
ATOM    758  NE2 GLN A 108      -4.433  53.774  30.018  1.00 59.99    -0.370 N 
ATOM    759 1HE2 GLN A 108      -4.555  52.775  30.187  1.00  0.00     0.159 HD
ATOM    760 2HE2 GLN A 108      -4.075  54.389  30.749  1.00  0.00     0.159 HD
ATOM    761  N   ILE A 109      -1.536  50.820  28.213  1.00 54.16    -0.346 N 
ATOM    762  HN  ILE A 109      -1.473  51.585  28.884  1.00  0.00     0.163 HD
ATOM    763  CA  ILE A 109      -0.732  49.625  28.410  1.00 52.05     0.180 C 
ATOM    764  C   ILE A 109      -0.821  49.123  29.838  1.00 48.74     0.243 C 
ATOM    765  O   ILE A 109      -0.760  49.898  30.784  1.00 48.66    -0.271 OA
ATOM    766  CB  ILE A 109       0.748  49.917  28.040  1.00 53.61     0.013 C 
ATOM    767  CG1 ILE A 109       0.872  50.051  26.522  1.00 55.86     0.002 C 
ATOM    768  CG2 ILE A 109       1.659  48.820  28.540  1.00 54.27     0.012 C 
ATOM    769  CD1 ILE A 109       2.207  50.584  26.060  1.00 57.83     0.005 C 
ATOM    770  N   PRO A 110      -0.981  47.808  30.010  1.00 46.60    -0.337 N 
ATOM    771  CA  PRO A 110      -1.074  47.243  31.357  1.00 46.56     0.179 C 
ATOM    772  C   PRO A 110       0.224  47.338  32.160  1.00 45.98     0.241 C 
ATOM    773  O   PRO A 110       1.301  47.531  31.604  1.00 47.78    -0.271 OA
ATOM    774  CB  PRO A 110      -1.515  45.805  31.097  1.00 46.28     0.037 C 
ATOM    775  CG  PRO A 110      -1.001  45.528  29.711  1.00 46.52     0.022 C 
ATOM    776  CD  PRO A 110      -1.268  46.796  28.981  1.00 45.27     0.127 C 
ATOM    777  N   VAL A 111       0.106  47.223  33.474  1.00 45.19    -0.346 N 
ATOM    778  HN  VAL A 111      -0.823  47.083  33.872  1.00  0.00     0.163 HD
ATOM    779  CA  VAL A 111       1.250  47.289  34.373  1.00 45.08     0.180 C 
ATOM    780  C   VAL A 111       1.279  45.991  35.167  1.00 47.80     0.241 C 
ATOM    781  O   VAL A 111       0.309  45.661  35.850  1.00 49.30    -0.271 OA
ATOM    782  CB  VAL A 111       1.111  48.472  35.340  1.00 44.92     0.009 C 
ATOM    783  CG1 VAL A 111       2.200  48.422  36.395  1.00 45.19     0.012 C 
ATOM    784  CG2 VAL A 111       1.179  49.775  34.563  1.00 44.14     0.012 C 
ATOM    785  N   TYR A 112       2.386  45.257  35.092  1.00 49.23    -0.346 N 
ATOM    786  HN  TYR A 112       3.174  45.594  34.538  1.00  0.00     0.163 HD
ATOM    787  CA  TYR A 112       2.494  43.975  35.790  1.00 50.13     0.180 C 
ATOM    788  C   TYR A 112       3.324  44.032  37.063  1.00 50.13     0.241 C 
ATOM    789  O   TYR A 112       4.398  44.621  37.089  1.00 50.61    -0.271 OA
ATOM    790  CB  TYR A 112       3.090  42.934  34.842  1.00 50.10     0.073 C 
ATOM    791  CG  TYR A 112       2.881  41.498  35.259  1.00 50.20    -0.056 A 
ATOM    792  CD1 TYR A 112       1.631  40.899  35.150  1.00 50.08     0.010 A 
ATOM    793  CD2 TYR A 112       3.945  40.723  35.725  1.00 51.09     0.010 A 
ATOM    794  CE1 TYR A 112       1.440  39.560  35.488  1.00 49.56     0.037 A 
ATOM    795  CE2 TYR A 112       3.764  39.380  36.067  1.00 51.57     0.037 A 
ATOM    796  CZ  TYR A 112       2.507  38.806  35.941  1.00 50.74     0.065 A 
ATOM    797  OH  TYR A 112       2.317  37.474  36.239  1.00 51.74    -0.361 OA
ATOM    798  HH  TYR A 112       1.456  37.081  36.153  1.00  0.00     0.217 HD
ATOM    799  N   ASP A 113       2.820  43.414  38.124  1.00 52.40    -0.345 N 
ATOM    800  HN  ASP A 113       1.914  42.952  38.050  1.00  0.00     0.163 HD
ATOM    801  CA  ASP A 113       3.538  43.383  39.394  1.00 54.12     0.186 C 
ATOM    802  C   ASP A 113       4.249  42.044  39.470  1.00 54.86     0.241 C 
ATOM    803  O   ASP A 113       3.602  40.995  39.515  1.00 56.30    -0.271 OA
ATOM    804  CB  ASP A 113       2.569  43.514  40.572  1.00 56.01     0.147 C 
ATOM    805  CG  ASP A 113       3.284  43.542  41.918  1.00 58.34     0.175 C 
ATOM    806  OD1 ASP A 113       4.011  42.576  42.240  1.00 60.41    -0.648 OA
ATOM    807  OD2 ASP A 113       3.122  44.533  42.657  1.00 60.76    -0.648 OA
ATOM    808  N   PHE A 114       5.576  42.076  39.491  1.00 54.48    -0.346 N 
ATOM    809  HN  PHE A 114       6.056  42.976  39.476  1.00  0.00     0.163 HD
ATOM    810  CA  PHE A 114       6.358  40.849  39.535  1.00 54.38     0.180 C 
ATOM    811  C   PHE A 114       6.493  40.210  40.910  1.00 53.87     0.241 C 
ATOM    812  O   PHE A 114       6.921  39.062  41.024  1.00 53.28    -0.271 OA
ATOM    813  CB  PHE A 114       7.740  41.098  38.944  1.00 54.34     0.073 C 
ATOM    814  CG  PHE A 114       7.719  41.338  37.473  1.00 54.84    -0.056 A 
ATOM    815  CD1 PHE A 114       7.273  40.348  36.606  1.00 55.91     0.007 A 
ATOM    816  CD2 PHE A 114       8.127  42.555  36.948  1.00 55.53     0.007 A 
ATOM    817  CE1 PHE A 114       7.233  40.570  35.231  1.00 55.83     0.001 A 
ATOM    818  CE2 PHE A 114       8.090  42.786  35.576  1.00 55.77     0.001 A 
ATOM    819  CZ  PHE A 114       7.642  41.791  34.717  1.00 55.48     0.000 A 
ATOM    820  N   VAL A 115       6.132  40.946  41.952  1.00 53.34    -0.346 N 
ATOM    821  HN  VAL A 115       5.791  41.896  41.807  1.00  0.00     0.163 HD
ATOM    822  CA  VAL A 115       6.219  40.406  43.302  1.00 53.22     0.180 C 
ATOM    823  C   VAL A 115       4.935  39.662  43.645  1.00 52.35     0.241 C 
ATOM    824  O   VAL A 115       4.949  38.709  44.423  1.00 52.94    -0.271 OA
ATOM    825  CB  VAL A 115       6.445  41.520  44.345  1.00 53.19     0.009 C 
ATOM    826  CG1 VAL A 115       6.484  40.925  45.734  1.00 51.24     0.012 C 
ATOM    827  CG2 VAL A 115       7.747  42.251  44.051  1.00 52.59     0.012 C 
ATOM    828  N   SER A 116       3.833  40.086  43.038  1.00 52.04    -0.344 N 
ATOM    829  HN  SER A 116       3.897  40.864  42.381  1.00  0.00     0.163 HD
ATOM    830  CA  SER A 116       2.533  39.470  43.284  1.00 52.78     0.200 C 
ATOM    831  C   SER A 116       2.030  38.601  42.133  1.00 52.21     0.243 C 
ATOM    832  O   SER A 116       1.000  37.936  42.261  1.00 52.21    -0.271 OA
ATOM    833  CB  SER A 116       1.495  40.557  43.583  1.00 53.61     0.199 C 
ATOM    834  OG  SER A 116       1.394  41.484  42.510  1.00 53.10    -0.398 OA
ATOM    835  HG  SER A 116       0.751  42.158  42.695  1.00  0.00     0.209 HD
ATOM    836  N   HIS A 117       2.745  38.613  41.011  1.00 51.47    -0.346 N 
ATOM    837  HN  HIS A 117       3.588  39.185  40.966  1.00  0.00     0.163 HD
ATOM    838  CA  HIS A 117       2.354  37.826  39.838  1.00 51.40     0.182 C 
ATOM    839  C   HIS A 117       0.977  38.258  39.364  1.00 50.41     0.241 C 
ATOM    840  O   HIS A 117       0.189  37.446  38.891  1.00 50.15    -0.271 OA
ATOM    841  CB  HIS A 117       2.323  36.334  40.173  1.00 49.65     0.093 C 
ATOM    842  CG  HIS A 117       3.621  35.808  40.692  1.00 51.23     0.028 A 
ATOM    843  ND1 HIS A 117       4.712  35.588  39.879  1.00 52.15    -0.354 N 
ATOM    844  HD1 HIS A 117       4.737  35.738  38.870  1.00  0.00     0.166 HD
ATOM    845  CD2 HIS A 117       4.014  35.486  41.947  1.00 52.43     0.114 A 
ATOM    846  CE1 HIS A 117       5.721  35.152  40.612  1.00 53.99     0.180 A 
ATOM    847  NE2 HIS A 117       5.325  35.082  41.871  1.00 52.66    -0.360 N 
ATOM    848  HE2 HIS A 117       5.899  34.778  42.658  1.00  0.00     0.166 HD
ATOM    849  N   SER A 118       0.689  39.546  39.482  1.00 49.92    -0.344 N 
ATOM    850  HN  SER A 118       1.383  40.193  39.857  1.00  0.00     0.163 HD
ATOM    851  CA  SER A 118      -0.614  40.034  39.078  1.00 50.05     0.200 C 
ATOM    852  C   SER A 118      -0.621  41.342  38.296  1.00 49.30     0.243 C 
ATOM    853  O   SER A 118       0.200  42.230  38.518  1.00 47.99    -0.271 OA
ATOM    854  CB  SER A 118      -1.521  40.149  40.314  1.00 51.08     0.199 C 
ATOM    855  OG  SER A 118      -0.766  40.332  41.503  1.00 50.40    -0.398 OA
ATOM    856  HG  SER A 118      -1.326  40.403  42.267  1.00  0.00     0.209 HD
ATOM    857  N   ARG A 119      -1.557  41.420  37.356  1.00 49.47    -0.346 N 
ATOM    858  HN  ARG A 119      -2.170  40.617  37.215  1.00  0.00     0.163 HD
ATOM    859  CA  ARG A 119      -1.751  42.590  36.519  1.00 49.72     0.176 C 
ATOM    860  C   ARG A 119      -2.297  43.675  37.429  1.00 51.60     0.241 C 
ATOM    861  O   ARG A 119      -3.336  43.490  38.066  1.00 51.94    -0.271 OA
ATOM    862  CB  ARG A 119      -2.772  42.274  35.419  1.00 49.32     0.036 C 
ATOM    863  CG  ARG A 119      -3.218  43.473  34.605  1.00 49.61     0.023 C 
ATOM    864  CD  ARG A 119      -2.846  43.312  33.148  1.00 51.54     0.138 C 
ATOM    865  NE  ARG A 119      -3.840  42.579  32.372  1.00 53.52    -0.227 N 
ATOM    866  HE  ARG A 119      -4.817  42.643  32.660  1.00  0.00     0.177 HD
ATOM    867  CZ  ARG A 119      -3.547  41.831  31.310  1.00 57.10     0.665 C 
ATOM    868  NH1 ARG A 119      -2.286  41.706  30.906  1.00 58.99    -0.235 N 
ATOM    869 1HH1 ARG A 119      -1.543  42.169  31.430  1.00  0.00     0.174 HD
ATOM    870 2HH1 ARG A 119      -2.062  41.133  30.093  1.00  0.00     0.174 HD
ATOM    871  NH2 ARG A 119      -4.512  41.230  30.629  1.00 58.05    -0.235 N 
ATOM    872 1HH2 ARG A 119      -5.479  41.326  30.939  1.00  0.00     0.174 HD
ATOM    873 2HH2 ARG A 119      -4.288  40.657  29.816  1.00  0.00     0.174 HD
ATOM    874  N   LYS A 120      -1.596  44.798  37.516  1.00 53.30    -0.346 N 
ATOM    875  HN  LYS A 120      -0.728  44.899  36.990  1.00  0.00     0.163 HD
ATOM    876  CA  LYS A 120      -2.065  45.885  38.362  1.00 53.84     0.176 C 
ATOM    877  C   LYS A 120      -3.292  46.556  37.757  1.00 54.91     0.241 C 
ATOM    878  O   LYS A 120      -3.567  46.415  36.559  1.00 52.83    -0.271 OA
ATOM    879  CB  LYS A 120      -0.961  46.915  38.584  1.00 53.15     0.035 C 
ATOM    880  CG  LYS A 120       0.045  46.493  39.624  1.00 53.87     0.004 C 
ATOM    881  CD  LYS A 120       0.815  47.694  40.132  1.00 56.17     0.027 C 
ATOM    882  CE  LYS A 120       1.869  47.277  41.138  1.00 56.92     0.229 C 
ATOM    883  NZ  LYS A 120       2.724  48.429  41.530  1.00 58.32    -0.079 N 
ATOM    884  HZ1 LYS A 120       3.433  48.148  42.207  1.00  0.00     0.274 HD
ATOM    885  HZ2 LYS A 120       2.166  49.210  41.874  1.00  0.00     0.274 HD
ATOM    886  HZ3 LYS A 120       3.141  48.881  40.716  1.00  0.00     0.274 HD
ATOM    887  N   GLU A 121      -4.028  47.280  38.598  1.00 56.39    -0.346 N 
ATOM    888  HN  GLU A 121      -3.735  47.359  39.572  1.00  0.00     0.163 HD
ATOM    889  CA  GLU A 121      -5.239  47.961  38.164  1.00 58.74     0.172 C 
ATOM    890  C   GLU A 121      -4.903  49.147  37.275  1.00 59.79     0.240 C 
ATOM    891  O   GLU A 121      -5.566  49.383  36.264  1.00 58.89    -0.271 OA
ATOM    892  CB  GLU A 121      -6.042  48.420  39.376  1.00 58.69     0.042 C 
ATOM    893  N   GLU A 122      -3.867  49.888  37.656  1.00 62.01    -0.346 N 
ATOM    894  HN  GLU A 122      -3.356  49.634  38.502  1.00  0.00     0.163 HD
ATOM    895  CA  GLU A 122      -3.445  51.056  36.891  1.00 63.93     0.177 C 
ATOM    896  C   GLU A 122      -3.088  50.688  35.463  1.00 63.00     0.241 C 
ATOM    897  O   GLU A 122      -2.919  49.519  35.130  1.00 64.72    -0.271 OA
ATOM    898  CB  GLU A 122      -2.238  51.715  37.551  1.00 67.06     0.045 C 
ATOM    899  CG  GLU A 122      -1.043  50.797  37.690  1.00 72.40     0.116 C 
ATOM    900  CD  GLU A 122       0.172  51.505  38.257  1.00 75.73     0.172 C 
ATOM    901  OE1 GLU A 122       0.681  52.438  37.590  1.00 76.71    -0.648 OA
ATOM    902  OE2 GLU A 122       0.614  51.129  39.369  1.00 77.06    -0.648 OA
ATOM    903  N   THR A 123      -2.965  51.700  34.622  1.00 61.48    -0.344 N 
ATOM    904  HN  THR A 123      -3.112  52.650  34.962  1.00  0.00     0.163 HD
ATOM    905  CA  THR A 123      -2.626  51.491  33.228  1.00 60.89     0.205 C 
ATOM    906  C   THR A 123      -1.844  52.708  32.751  1.00 58.95     0.243 C 
ATOM    907  O   THR A 123      -2.080  53.816  33.213  1.00 60.77    -0.271 OA
ATOM    908  CB  THR A 123      -3.911  51.284  32.386  1.00 61.83     0.146 C 
ATOM    909  OG1 THR A 123      -3.624  51.490  30.999  1.00 64.43    -0.393 OA
ATOM    910  HG1 THR A 123      -2.942  50.889  30.723  1.00  0.00     0.210 HD
ATOM    911  CG2 THR A 123      -4.996  52.240  32.825  1.00 63.16     0.042 C 
ATOM    912  N   VAL A 124      -0.898  52.504  31.842  1.00 57.29    -0.346 N 
ATOM    913  HN  VAL A 124      -0.735  51.562  31.487  1.00  0.00     0.163 HD
ATOM    914  CA  VAL A 124      -0.091  53.610  31.347  1.00 55.38     0.180 C 
ATOM    915  C   VAL A 124      -0.458  54.082  29.942  1.00 54.90     0.241 C 
ATOM    916  O   VAL A 124      -0.701  53.278  29.037  1.00 55.08    -0.271 OA
ATOM    917  CB  VAL A 124       1.407  53.251  31.381  1.00 55.48     0.009 C 
ATOM    918  CG1 VAL A 124       2.217  54.303  30.633  1.00 54.50     0.012 C 
ATOM    919  CG2 VAL A 124       1.876  53.160  32.827  1.00 54.02     0.012 C 
ATOM    920  N   THR A 125      -0.487  55.400  29.774  1.00 53.38    -0.344 N 
ATOM    921  HN  THR A 125      -0.269  56.003  30.568  1.00  0.00     0.163 HD
ATOM    922  CA  THR A 125      -0.820  56.014  28.494  1.00 52.51     0.205 C 
ATOM    923  C   THR A 125       0.433  56.175  27.651  1.00 51.60     0.243 C 
ATOM    924  O   THR A 125       1.474  56.586  28.156  1.00 54.17    -0.271 OA
ATOM    925  CB  THR A 125      -1.436  57.404  28.691  1.00 51.42     0.146 C 
ATOM    926  OG1 THR A 125      -2.534  57.317  29.610  1.00 50.72    -0.393 OA
ATOM    927  HG1 THR A 125      -2.230  56.974  30.442  1.00  0.00     0.210 HD
ATOM    928  CG2 THR A 125      -1.922  57.953  27.361  1.00 50.53     0.042 C 
ATOM    929  N   VAL A 126       0.331  55.855  26.368  1.00 48.87    -0.346 N 
ATOM    930  HN  VAL A 126      -0.563  55.522  26.007  1.00  0.00     0.163 HD
ATOM    931  CA  VAL A 126       1.465  55.968  25.464  1.00 47.74     0.180 C 
ATOM    932  C   VAL A 126       0.998  56.663  24.194  1.00 47.39     0.241 C 
ATOM    933  O   VAL A 126       0.285  56.081  23.381  1.00 47.10    -0.271 OA
ATOM    934  CB  VAL A 126       2.037  54.562  25.106  1.00 48.04     0.009 C 
ATOM    935  CG1 VAL A 126       3.163  54.686  24.090  1.00 45.76     0.012 C 
ATOM    936  CG2 VAL A 126       2.547  53.874  26.365  1.00 47.42     0.012 C 
ATOM    937  N   TYR A 127       1.392  57.914  24.026  1.00 47.03    -0.346 N 
ATOM    938  HN  TYR A 127       1.988  58.359  24.723  1.00  0.00     0.163 HD
ATOM    939  CA  TYR A 127       0.974  58.654  22.846  1.00 47.66     0.181 C 
ATOM    940  C   TYR A 127       1.852  58.282  21.671  1.00 46.11     0.243 C 
ATOM    941  O   TYR A 127       2.919  57.700  21.854  1.00 47.27    -0.271 OA
ATOM    942  CB  TYR A 127       1.050  60.168  23.094  1.00 47.67     0.073 C 
ATOM    943  CG  TYR A 127       0.330  60.616  24.342  1.00 48.85    -0.056 A 
ATOM    944  CD1 TYR A 127       0.962  60.566  25.586  1.00 48.88     0.010 A 
ATOM    945  CD2 TYR A 127      -0.995  61.056  24.290  1.00 49.37     0.010 A 
ATOM    946  CE1 TYR A 127       0.294  60.943  26.749  1.00 49.52     0.037 A 
ATOM    947  CE2 TYR A 127      -1.676  61.434  25.454  1.00 48.89     0.037 A 
ATOM    948  CZ  TYR A 127      -1.022  61.374  26.676  1.00 49.76     0.065 A 
ATOM    949  OH  TYR A 127      -1.673  61.740  27.830  1.00 51.81    -0.361 OA
ATOM    950  HH  TYR A 127      -1.225  61.699  28.667  1.00  0.00     0.217 HD
ATOM    951  N   PRO A 128       1.416  58.624  20.448  1.00 44.75    -0.337 N 
ATOM    952  CA  PRO A 128       2.145  58.338  19.206  1.00 44.59     0.179 C 
ATOM    953  C   PRO A 128       3.647  58.633  19.305  1.00 44.21     0.241 C 
ATOM    954  O   PRO A 128       4.086  59.427  20.132  1.00 44.58    -0.271 OA
ATOM    955  CB  PRO A 128       1.453  59.244  18.193  1.00 45.81     0.037 C 
ATOM    956  CG  PRO A 128       0.040  59.302  18.702  1.00 44.55     0.022 C 
ATOM    957  CD  PRO A 128       0.239  59.473  20.181  1.00 44.24     0.127 C 
ATOM    958  N   ALA A 129       4.431  57.990  18.451  1.00 44.90    -0.346 N 
ATOM    959  HN  ALA A 129       4.013  57.346  17.779  1.00  0.00     0.163 HD
ATOM    960  CA  ALA A 129       5.876  58.180  18.448  1.00 44.22     0.172 C 
ATOM    961  C   ALA A 129       6.402  57.831  17.068  1.00 45.50     0.240 C 
ATOM    962  O   ALA A 129       5.698  57.205  16.274  1.00 47.73    -0.271 OA
ATOM    963  CB  ALA A 129       6.516  57.289  19.492  1.00 41.55     0.042 C 
ATOM    964  N   ASP A 130       7.631  58.233  16.766  1.00 45.52    -0.346 N 
ATOM    965  HN  ASP A 130       8.178  58.759  17.448  1.00  0.00     0.163 HD
ATOM    966  CA  ASP A 130       8.198  57.923  15.461  1.00 46.35     0.186 C 
ATOM    967  C   ASP A 130       8.845  56.553  15.459  1.00 46.70     0.241 C 
ATOM    968  O   ASP A 130       8.873  55.872  14.439  1.00 45.93    -0.271 OA
ATOM    969  CB  ASP A 130       9.239  58.956  15.076  1.00 49.62     0.147 C 
ATOM    970  CG  ASP A 130       8.653  60.324  14.922  1.00 51.53     0.175 C 
ATOM    971  OD1 ASP A 130       7.720  60.472  14.100  1.00 52.50    -0.648 OA
ATOM    972  OD2 ASP A 130       9.128  61.242  15.625  1.00 54.03    -0.648 OA
ATOM    973  N   VAL A 131       9.383  56.165  16.609  1.00 46.62    -0.346 N 
ATOM    974  HN  VAL A 131       9.335  56.789  17.415  1.00  0.00     0.163 HD
ATOM    975  CA  VAL A 131      10.038  54.878  16.751  1.00 46.10     0.180 C 
ATOM    976  C   VAL A 131       9.526  54.186  18.001  1.00 46.31     0.241 C 
ATOM    977  O   VAL A 131       9.420  54.804  19.066  1.00 47.14    -0.271 OA
ATOM    978  CB  VAL A 131      11.571  55.047  16.823  1.00 45.42     0.009 C 
ATOM    979  CG1 VAL A 131      12.234  53.749  17.248  1.00 45.06     0.012 C 
ATOM    980  CG2 VAL A 131      12.092  55.456  15.463  1.00 45.29     0.012 C 
ATOM    981  N   VAL A 132       9.196  52.903  17.863  1.00 45.05    -0.346 N 
ATOM    982  HN  VAL A 132       9.305  52.454  16.954  1.00  0.00     0.163 HD
ATOM    983  CA  VAL A 132       8.683  52.128  18.984  1.00 43.49     0.180 C 
ATOM    984  C   VAL A 132       9.464  50.836  19.135  1.00 42.18     0.241 C 
ATOM    985  O   VAL A 132       9.486  50.007  18.231  1.00 42.31    -0.271 OA
ATOM    986  CB  VAL A 132       7.193  51.789  18.784  1.00 44.88     0.009 C 
ATOM    987  CG1 VAL A 132       6.643  51.079  20.016  1.00 45.15     0.012 C 
ATOM    988  CG2 VAL A 132       6.408  53.056  18.505  1.00 44.87     0.012 C 
ATOM    989  N   LEU A 133      10.111  50.673  20.282  1.00 40.96    -0.346 N 
ATOM    990  HN  LEU A 133      10.063  51.405  20.991  1.00  0.00     0.163 HD
ATOM    991  CA  LEU A 133      10.889  49.469  20.551  1.00 40.71     0.177 C 
ATOM    992  C   LEU A 133      10.062  48.519  21.419  1.00 40.82     0.241 C 
ATOM    993  O   LEU A 133       9.513  48.933  22.439  1.00 42.58    -0.271 OA
ATOM    994  CB  LEU A 133      12.187  49.845  21.276  1.00 40.62     0.038 C 
ATOM    995  CG  LEU A 133      13.147  50.779  20.523  1.00 41.33    -0.020 C 
ATOM    996  CD1 LEU A 133      13.957  51.591  21.508  1.00 43.71     0.009 C 
ATOM    997  CD2 LEU A 133      14.058  49.971  19.616  1.00 38.78     0.009 C 
ATOM    998  N   PHE A 134       9.945  47.260  21.009  1.00 38.41    -0.346 N 
ATOM    999  HN  PHE A 134      10.383  46.973  20.134  1.00  0.00     0.163 HD
ATOM   1000  CA  PHE A 134       9.197  46.282  21.795  1.00 37.63     0.180 C 
ATOM   1001  C   PHE A 134      10.174  45.166  22.153  1.00 36.63     0.241 C 
ATOM   1002  O   PHE A 134      10.676  44.470  21.268  1.00 36.41    -0.271 OA
ATOM   1003  CB  PHE A 134       8.033  45.710  20.985  1.00 39.82     0.073 C 
ATOM   1004  CG  PHE A 134       7.075  44.879  21.803  1.00 41.06    -0.056 A 
ATOM   1005  CD1 PHE A 134       6.217  45.480  22.721  1.00 40.84     0.007 A 
ATOM   1006  CD2 PHE A 134       7.048  43.495  21.669  1.00 41.05     0.007 A 
ATOM   1007  CE1 PHE A 134       5.346  44.715  23.494  1.00 40.41     0.001 A 
ATOM   1008  CE2 PHE A 134       6.185  42.723  22.435  1.00 42.25     0.001 A 
ATOM   1009  CZ  PHE A 134       5.331  43.336  23.351  1.00 42.90     0.000 A 
ATOM   1010  N   GLU A 135      10.440  44.996  23.443  1.00 34.26    -0.346 N 
ATOM   1011  HN  GLU A 135       9.965  45.578  24.133  1.00  0.00     0.163 HD
ATOM   1012  CA  GLU A 135      11.395  43.996  23.890  1.00 35.07     0.177 C 
ATOM   1013  C   GLU A 135      10.816  42.936  24.797  1.00 36.24     0.240 C 
ATOM   1014  O   GLU A 135      10.036  43.240  25.699  1.00 37.48    -0.271 OA
ATOM   1015  CB  GLU A 135      12.540  44.679  24.620  1.00 34.23     0.045 C 
ATOM   1016  CG  GLU A 135      12.114  45.319  25.923  1.00 36.70     0.116 C 
ATOM   1017  CD  GLU A 135      12.079  44.332  27.078  1.00 39.91     0.172 C 
ATOM   1018  OE1 GLU A 135      12.588  43.204  26.907  1.00 43.28    -0.648 OA
ATOM   1019  OE2 GLU A 135      11.557  44.681  28.162  1.00 41.30    -0.648 OA
ATOM   1020  N   GLY A 136      11.236  41.695  24.578  1.00 36.06    -0.351 N 
ATOM   1021  HN  GLY A 136      11.902  41.510  23.828  1.00  0.00     0.163 HD
ATOM   1022  CA  GLY A 136      10.754  40.601  25.399  1.00 37.15     0.225 C 
ATOM   1023  C   GLY A 136      11.277  39.248  24.954  1.00 38.03     0.236 C 
ATOM   1024  O   GLY A 136      11.592  39.050  23.777  1.00 36.95    -0.272 OA
ATOM   1025  N   ILE A 137      11.341  38.306  25.892  1.00 37.61    -0.346 N 
ATOM   1026  HN  ILE A 137      11.019  38.518  26.836  1.00  0.00     0.163 HD
ATOM   1027  CA  ILE A 137      11.862  36.979  25.597  1.00 38.80     0.180 C 
ATOM   1028  C   ILE A 137      11.202  36.246  24.440  1.00 39.00     0.241 C 
ATOM   1029  O   ILE A 137      11.828  35.374  23.848  1.00 39.76    -0.271 OA
ATOM   1030  CB  ILE A 137      11.802  36.059  26.814  1.00 39.33     0.013 C 
ATOM   1031  CG1 ILE A 137      10.381  36.011  27.375  1.00 38.83     0.002 C 
ATOM   1032  CG2 ILE A 137      12.771  36.543  27.855  1.00 40.07     0.012 C 
ATOM   1033  CD1 ILE A 137      10.191  34.959  28.464  1.00 41.98     0.005 C 
ATOM   1034  N   LEU A 138       9.952  36.581  24.118  1.00 39.38    -0.346 N 
ATOM   1035  HN  LEU A 138       9.475  37.313  24.644  1.00  0.00     0.163 HD
ATOM   1036  CA  LEU A 138       9.254  35.909  23.016  1.00 40.03     0.177 C 
ATOM   1037  C   LEU A 138       8.562  36.841  22.034  1.00 39.73     0.241 C 
ATOM   1038  O   LEU A 138       7.524  36.504  21.477  1.00 38.94    -0.271 OA
ATOM   1039  CB  LEU A 138       8.223  34.911  23.559  1.00 40.76     0.038 C 
ATOM   1040  CG  LEU A 138       8.802  33.694  24.284  1.00 42.92    -0.020 C 
ATOM   1041  CD1 LEU A 138       7.672  32.835  24.853  1.00 44.16     0.009 C 
ATOM   1042  CD2 LEU A 138       9.664  32.896  23.313  1.00 42.33     0.009 C 
ATOM   1043  N   ALA A 139       9.157  38.000  21.799  1.00 40.12    -0.346 N 
ATOM   1044  HN  ALA A 139      10.041  38.208  22.264  1.00  0.00     0.163 HD
ATOM   1045  CA  ALA A 139       8.584  38.983  20.896  1.00 40.57     0.172 C 
ATOM   1046  C   ALA A 139       8.545  38.564  19.425  1.00 42.19     0.240 C 
ATOM   1047  O   ALA A 139       7.815  39.159  18.645  1.00 43.58    -0.271 OA
ATOM   1048  CB  ALA A 139       9.338  40.297  21.031  1.00 39.74     0.042 C 
ATOM   1049  N   PHE A 140       9.321  37.551  19.041  1.00 43.78    -0.346 N 
ATOM   1050  HN  PHE A 140       9.902  37.080  19.735  1.00  0.00     0.163 HD
ATOM   1051  CA  PHE A 140       9.363  37.093  17.644  1.00 43.32     0.180 C 
ATOM   1052  C   PHE A 140       8.634  35.766  17.427  1.00 43.03     0.241 C 
ATOM   1053  O   PHE A 140       8.542  35.287  16.298  1.00 42.01    -0.271 OA
ATOM   1054  CB  PHE A 140      10.816  36.894  17.188  1.00 42.73     0.073 C 
ATOM   1055  CG  PHE A 140      11.684  38.112  17.312  1.00 41.47    -0.056 A 
ATOM   1056  CD1 PHE A 140      11.132  39.379  17.443  1.00 41.01     0.007 A 
ATOM   1057  CD2 PHE A 140      13.077  37.983  17.277  1.00 40.17     0.007 A 
ATOM   1058  CE1 PHE A 140      11.959  40.507  17.539  1.00 43.11     0.001 A 
ATOM   1059  CE2 PHE A 140      13.910  39.095  17.372  1.00 38.43     0.001 A 
ATOM   1060  CZ  PHE A 140      13.353  40.361  17.504  1.00 40.92     0.000 A 
ATOM   1061  N   TYR A 141       8.142  35.167  18.507  1.00 44.30    -0.346 N 
ATOM   1062  HN  TYR A 141       8.243  35.620  19.415  1.00  0.00     0.163 HD
ATOM   1063  CA  TYR A 141       7.461  33.879  18.428  1.00 46.44     0.180 C 
ATOM   1064  C   TYR A 141       6.274  33.866  17.470  1.00 46.80     0.241 C 
ATOM   1065  O   TYR A 141       6.280  33.139  16.484  1.00 46.80    -0.271 OA
ATOM   1066  CB  TYR A 141       6.990  33.440  19.808  1.00 47.52     0.073 C 
ATOM   1067  CG  TYR A 141       6.641  31.977  19.846  1.00 49.80    -0.056 A 
ATOM   1068  CD1 TYR A 141       7.641  31.005  19.829  1.00 50.25     0.010 A 
ATOM   1069  CD2 TYR A 141       5.315  31.557  19.863  1.00 50.45     0.010 A 
ATOM   1070  CE1 TYR A 141       7.328  29.654  19.829  1.00 51.01     0.037 A 
ATOM   1071  CE2 TYR A 141       4.991  30.204  19.860  1.00 51.43     0.037 A 
ATOM   1072  CZ  TYR A 141       6.001  29.257  19.843  1.00 51.21     0.065 A 
ATOM   1073  OH  TYR A 141       5.685  27.915  19.829  1.00 53.22    -0.361 OA
ATOM   1074  HH  TYR A 141       6.378  27.265  19.817  1.00  0.00     0.217 HD
ATOM   1075  N   SER A 142       5.250  34.655  17.777  1.00 47.93    -0.344 N 
ATOM   1076  HN  SER A 142       5.292  35.209  18.632  1.00  0.00     0.163 HD
ATOM   1077  CA  SER A 142       4.066  34.753  16.928  1.00 48.63     0.200 C 
ATOM   1078  C   SER A 142       4.408  35.449  15.607  1.00 49.32     0.243 C 
ATOM   1079  O   SER A 142       4.992  36.536  15.602  1.00 48.59    -0.271 OA
ATOM   1080  CB  SER A 142       2.974  35.549  17.650  1.00 49.30     0.199 C 
ATOM   1081  OG  SER A 142       2.303  36.418  16.745  1.00 52.34    -0.398 OA
ATOM   1082  HG  SER A 142       1.626  36.912  17.193  1.00  0.00     0.209 HD
ATOM   1083  N   GLN A 143       4.046  34.835  14.486  1.00 50.22    -0.346 N 
ATOM   1084  HN  GLN A 143       3.565  33.936  14.526  1.00  0.00     0.163 HD
ATOM   1085  CA  GLN A 143       4.339  35.451  13.202  1.00 52.06     0.177 C 
ATOM   1086  C   GLN A 143       3.497  36.698  12.960  1.00 52.27     0.241 C 
ATOM   1087  O   GLN A 143       3.913  37.601  12.232  1.00 52.52    -0.271 OA
ATOM   1088  CB  GLN A 143       4.117  34.481  12.047  1.00 54.24     0.044 C 
ATOM   1089  CG  GLN A 143       4.245  35.188  10.709  1.00 59.07     0.105 C 
ATOM   1090  CD  GLN A 143       4.281  34.249   9.534  1.00 63.06     0.215 C 
ATOM   1091  OE1 GLN A 143       3.387  33.416   9.360  1.00 66.10    -0.274 OA
ATOM   1092  NE2 GLN A 143       5.318  34.380   8.705  1.00 63.69    -0.370 N 
ATOM   1093 1HE2 GLN A 143       5.342  33.743   7.908  1.00  0.00     0.159 HD
ATOM   1094 2HE2 GLN A 143       6.057  35.068   8.849  1.00  0.00     0.159 HD
ATOM   1095  N   GLU A 144       2.310  36.746  13.553  1.00 52.11    -0.346 N 
ATOM   1096  HN  GLU A 144       2.000  35.965  14.132  1.00  0.00     0.163 HD
ATOM   1097  CA  GLU A 144       1.448  37.909  13.381  1.00 52.45     0.172 C 
ATOM   1098  C   GLU A 144       2.184  39.128  13.934  1.00 52.07     0.240 C 
ATOM   1099  O   GLU A 144       2.379  40.123  13.235  1.00 51.62    -0.271 OA
ATOM   1100  CB  GLU A 144       0.130  37.700  14.120  1.00 53.52     0.042 C 
ATOM   1101  N   VAL A 145       2.604  39.031  15.191  1.00 50.81    -0.346 N 
ATOM   1102  HN  VAL A 145       2.415  38.175  15.713  1.00  0.00     0.163 HD
ATOM   1103  CA  VAL A 145       3.326  40.113  15.842  1.00 51.24     0.180 C 
ATOM   1104  C   VAL A 145       4.652  40.368  15.138  1.00 51.75     0.241 C 
ATOM   1105  O   VAL A 145       5.008  41.506  14.852  1.00 52.74    -0.271 OA
ATOM   1106  CB  VAL A 145       3.613  39.771  17.314  1.00 50.40     0.009 C 
ATOM   1107  CG1 VAL A 145       4.415  40.876  17.960  1.00 48.45     0.012 C 
ATOM   1108  CG2 VAL A 145       2.310  39.559  18.053  1.00 51.03     0.012 C 
ATOM   1109  N   ARG A 146       5.376  39.291  14.865  1.00 52.22    -0.346 N 
ATOM   1110  HN  ARG A 146       5.008  38.377  15.128  1.00  0.00     0.163 HD
ATOM   1111  CA  ARG A 146       6.674  39.357  14.206  1.00 53.01     0.176 C 
ATOM   1112  C   ARG A 146       6.666  40.189  12.921  1.00 54.03     0.241 C 
ATOM   1113  O   ARG A 146       7.651  40.855  12.604  1.00 53.58    -0.271 OA
ATOM   1114  CB  ARG A 146       7.149  37.932  13.893  1.00 53.16     0.036 C 
ATOM   1115  CG  ARG A 146       8.557  37.814  13.324  1.00 51.38     0.023 C 
ATOM   1116  CD  ARG A 146       8.734  36.469  12.645  1.00 50.04     0.138 C 
ATOM   1117  NE  ARG A 146       8.286  35.378  13.504  1.00 51.57    -0.227 N 
ATOM   1118  HE  ARG A 146       8.413  35.479  14.511  1.00  0.00     0.177 HD
ATOM   1119  CZ  ARG A 146       7.723  34.262  13.055  1.00 50.72     0.665 C 
ATOM   1120  NH1 ARG A 146       7.545  34.092  11.752  1.00 49.46    -0.235 N 
ATOM   1121 1HH1 ARG A 146       7.852  34.813  11.099  1.00  0.00     0.174 HD
ATOM   1122 2HH1 ARG A 146       7.113  33.235  11.407  1.00  0.00     0.174 HD
ATOM   1123  NH2 ARG A 146       7.324  33.325  13.904  1.00 49.57    -0.235 N 
ATOM   1124 1HH2 ARG A 146       7.461  33.456  14.906  1.00  0.00     0.174 HD
ATOM   1125 2HH2 ARG A 146       6.892  32.468  13.559  1.00  0.00     0.174 HD
ATOM   1126  N   ASP A 147       5.558  40.149  12.184  1.00 55.87    -0.346 N 
ATOM   1127  HN  ASP A 147       4.767  39.591  12.505  1.00  0.00     0.163 HD
ATOM   1128  CA  ASP A 147       5.447  40.886  10.923  1.00 56.93     0.186 C 
ATOM   1129  C   ASP A 147       5.121  42.365  11.081  1.00 57.24     0.241 C 
ATOM   1130  O   ASP A 147       5.056  43.106  10.098  1.00 57.62    -0.271 OA
ATOM   1131  CB  ASP A 147       4.399  40.238  10.017  1.00 57.43     0.147 C 
ATOM   1132  CG  ASP A 147       4.801  38.851   9.567  1.00 58.69     0.175 C 
ATOM   1133  OD1 ASP A 147       6.012  38.619   9.348  1.00 59.09    -0.648 OA
ATOM   1134  OD2 ASP A 147       3.903  37.997   9.417  1.00 60.74    -0.648 OA
ATOM   1135  N   LEU A 148       4.915  42.789  12.319  1.00 56.71    -0.346 N 
ATOM   1136  HN  LEU A 148       4.978  42.121  13.087  1.00  0.00     0.163 HD
ATOM   1137  CA  LEU A 148       4.602  44.178  12.616  1.00 55.21     0.177 C 
ATOM   1138  C   LEU A 148       5.890  44.981  12.775  1.00 55.09     0.241 C 
ATOM   1139  O   LEU A 148       5.874  46.215  12.715  1.00 55.17    -0.271 OA
ATOM   1140  CB  LEU A 148       3.783  44.249  13.908  1.00 54.41     0.038 C 
ATOM   1141  CG  LEU A 148       2.310  44.652  13.829  1.00 53.53    -0.020 C 
ATOM   1142  CD1 LEU A 148       1.651  44.042  12.610  1.00 53.10     0.009 C 
ATOM   1143  CD2 LEU A 148       1.616  44.218  15.110  1.00 53.28     0.009 C 
ATOM   1144  N   PHE A 149       6.999  44.266  12.968  1.00 54.10    -0.346 N 
ATOM   1145  HN  PHE A 149       6.927  43.249  12.974  1.00  0.00     0.163 HD
ATOM   1146  CA  PHE A 149       8.315  44.873  13.171  1.00 53.54     0.180 C 
ATOM   1147  C   PHE A 149       9.101  45.153  11.893  1.00 52.91     0.241 C 
ATOM   1148  O   PHE A 149       9.387  44.236  11.132  1.00 52.45    -0.271 OA
ATOM   1149  CB  PHE A 149       9.158  43.968  14.069  1.00 52.89     0.073 C 
ATOM   1150  CG  PHE A 149       8.524  43.666  15.394  1.00 52.66    -0.056 A 
ATOM   1151  CD1 PHE A 149       7.899  44.668  16.130  1.00 52.26     0.007 A 
ATOM   1152  CD2 PHE A 149       8.570  42.380  15.918  1.00 52.57     0.007 A 
ATOM   1153  CE1 PHE A 149       7.331  44.391  17.369  1.00 52.47     0.001 A 
ATOM   1154  CE2 PHE A 149       8.004  42.092  17.158  1.00 51.73     0.001 A 
ATOM   1155  CZ  PHE A 149       7.384  43.099  17.884  1.00 52.02     0.000 A 
ATOM   1156  N   GLN A 150       9.457  46.417  11.669  1.00 52.65    -0.346 N 
ATOM   1157  HN  GLN A 150       9.180  47.140  12.333  1.00  0.00     0.163 HD
ATOM   1158  CA  GLN A 150      10.237  46.787  10.491  1.00 53.13     0.177 C 
ATOM   1159  C   GLN A 150      11.691  46.361  10.679  1.00 51.59     0.241 C 
ATOM   1160  O   GLN A 150      12.475  46.348   9.730  1.00 50.31    -0.271 OA
ATOM   1161  CB  GLN A 150      10.196  48.299  10.248  1.00 56.88     0.044 C 
ATOM   1162  CG  GLN A 150       8.939  48.815   9.565  1.00 62.84     0.105 C 
ATOM   1163  CD  GLN A 150       7.759  48.917  10.511  1.00 67.81     0.215 C 
ATOM   1164  OE1 GLN A 150       7.779  49.694  11.472  1.00 69.34    -0.274 OA
ATOM   1165  NE2 GLN A 150       6.719  48.129  10.245  1.00 70.41    -0.370 N 
ATOM   1166 1HE2 GLN A 150       5.925  48.198  10.882  1.00  0.00     0.159 HD
ATOM   1167 2HE2 GLN A 150       6.702  47.488   9.452  1.00  0.00     0.159 HD
ATOM   1168  N   MET A 151      12.042  46.025  11.915  1.00 49.85    -0.346 N 
ATOM   1169  HN  MET A 151      11.341  46.067  12.655  1.00  0.00     0.163 HD
ATOM   1170  CA  MET A 151      13.394  45.599  12.249  1.00 48.53     0.177 C 
ATOM   1171  C   MET A 151      13.390  44.748  13.520  1.00 47.91     0.241 C 
ATOM   1172  O   MET A 151      12.685  45.051  14.486  1.00 47.44    -0.271 OA
ATOM   1173  CB  MET A 151      14.291  46.820  12.434  1.00 48.03     0.045 C 
ATOM   1174  CG  MET A 151      15.648  46.500  13.009  1.00 50.47     0.076 C 
ATOM   1175  SD  MET A 151      16.674  47.968  13.123  1.00 55.17    -0.173 SA
ATOM   1176  CE  MET A 151      17.916  47.614  11.874  1.00 53.62     0.089 C 
ATOM   1177  N   LYS A 152      14.180  43.679  13.512  1.00 47.01    -0.346 N 
ATOM   1178  HN  LYS A 152      14.747  43.486  12.687  1.00  0.00     0.163 HD
ATOM   1179  CA  LYS A 152      14.256  42.774  14.654  1.00 45.94     0.176 C 
ATOM   1180  C   LYS A 152      15.694  42.517  15.082  1.00 43.76     0.241 C 
ATOM   1181  O   LYS A 152      16.535  42.177  14.259  1.00 43.75    -0.271 OA
ATOM   1182  CB  LYS A 152      13.564  41.455  14.304  1.00 47.84     0.035 C 
ATOM   1183  CG  LYS A 152      12.068  41.613  14.049  1.00 50.01     0.004 C 
ATOM   1184  CD  LYS A 152      11.419  40.304  13.638  1.00 51.24     0.027 C 
ATOM   1185  CE  LYS A 152      11.673  39.995  12.180  1.00 50.40     0.229 C 
ATOM   1186  NZ  LYS A 152      10.966  40.970  11.317  1.00 51.57    -0.079 N 
ATOM   1187  HZ1 LYS A 152      11.137  40.762  10.333  1.00  0.00     0.274 HD
ATOM   1188  HZ2 LYS A 152      11.211  41.932  11.550  1.00  0.00     0.274 HD
ATOM   1189  HZ3 LYS A 152       9.969  41.013  11.529  1.00  0.00     0.274 HD
ATOM   1190  N   LEU A 153      15.964  42.680  16.375  1.00 41.88    -0.346 N 
ATOM   1191  HN  LEU A 153      15.209  42.956  17.003  1.00  0.00     0.163 HD
ATOM   1192  CA  LEU A 153      17.302  42.478  16.928  1.00 40.81     0.177 C 
ATOM   1193  C   LEU A 153      17.269  41.371  17.972  1.00 40.67     0.241 C 
ATOM   1194  O   LEU A 153      16.291  41.246  18.710  1.00 42.54    -0.271 OA
ATOM   1195  CB  LEU A 153      17.794  43.752  17.622  1.00 39.58     0.038 C 
ATOM   1196  CG  LEU A 153      17.573  45.127  16.986  1.00 41.00    -0.020 C 
ATOM   1197  CD1 LEU A 153      18.101  46.209  17.928  1.00 38.09     0.009 C 
ATOM   1198  CD2 LEU A 153      18.270  45.197  15.634  1.00 38.69     0.009 C 
ATOM   1199  N   PHE A 154      18.327  40.572  18.047  1.00 39.16    -0.346 N 
ATOM   1200  HN  PHE A 154      19.103  40.694  17.396  1.00  0.00     0.163 HD
ATOM   1201  CA  PHE A 154      18.384  39.517  19.059  1.00 39.17     0.180 C 
ATOM   1202  C   PHE A 154      19.638  39.745  19.899  1.00 39.28     0.241 C 
ATOM   1203  O   PHE A 154      20.739  39.863  19.362  1.00 39.78    -0.271 OA
ATOM   1204  CB  PHE A 154      18.430  38.118  18.419  1.00 37.07     0.073 C 
ATOM   1205  CG  PHE A 154      18.212  36.989  19.404  1.00 33.56    -0.056 A 
ATOM   1206  CD1 PHE A 154      19.254  36.537  20.212  1.00 33.66     0.007 A 
ATOM   1207  CD2 PHE A 154      16.966  36.393  19.533  1.00 33.92     0.007 A 
ATOM   1208  CE1 PHE A 154      19.064  35.510  21.135  1.00 31.65     0.001 A 
ATOM   1209  CE2 PHE A 154      16.759  35.359  20.455  1.00 33.92     0.001 A 
ATOM   1210  CZ  PHE A 154      17.815  34.918  21.257  1.00 33.41     0.000 A 
ATOM   1211  N   VAL A 155      19.467  39.812  21.215  1.00 38.97    -0.346 N 
ATOM   1212  HN  VAL A 155      18.528  39.701  21.599  1.00  0.00     0.163 HD
ATOM   1213  CA  VAL A 155      20.584  40.040  22.128  1.00 39.55     0.180 C 
ATOM   1214  C   VAL A 155      21.139  38.703  22.601  1.00 40.58     0.241 C 
ATOM   1215  O   VAL A 155      20.429  37.924  23.221  1.00 41.75    -0.271 OA
ATOM   1216  CB  VAL A 155      20.125  40.859  23.360  1.00 38.68     0.009 C 
ATOM   1217  CG1 VAL A 155      21.282  41.088  24.297  1.00 37.65     0.012 C 
ATOM   1218  CG2 VAL A 155      19.529  42.187  22.912  1.00 37.81     0.012 C 
ATOM   1219  N   ASP A 156      22.409  38.439  22.317  1.00 42.09    -0.345 N 
ATOM   1220  HN  ASP A 156      22.963  39.128  21.809  1.00  0.00     0.163 HD
ATOM   1221  CA  ASP A 156      23.025  37.176  22.722  1.00 42.06     0.186 C 
ATOM   1222  C   ASP A 156      24.019  37.335  23.859  1.00 40.88     0.241 C 
ATOM   1223  O   ASP A 156      25.032  38.004  23.706  1.00 43.34    -0.271 OA
ATOM   1224  CB  ASP A 156      23.745  36.540  21.539  1.00 44.85     0.147 C 
ATOM   1225  CG  ASP A 156      23.280  35.132  21.270  1.00 48.13     0.175 C 
ATOM   1226  OD1 ASP A 156      23.197  34.340  22.238  1.00 50.08    -0.648 OA
ATOM   1227  OD2 ASP A 156      23.003  34.819  20.090  1.00 49.40    -0.648 OA
ATOM   1228  N   THR A 157      23.745  36.709  24.996  1.00 38.35    -0.344 N 
ATOM   1229  HN  THR A 157      22.893  36.154  25.076  1.00  0.00     0.163 HD
ATOM   1230  CA  THR A 157      24.650  36.809  26.129  1.00 36.58     0.205 C 
ATOM   1231  C   THR A 157      24.931  35.434  26.710  1.00 36.72     0.243 C 
ATOM   1232  O   THR A 157      24.055  34.571  26.722  1.00 35.93    -0.271 OA
ATOM   1233  CB  THR A 157      24.058  37.719  27.225  1.00 36.75     0.146 C 
ATOM   1234  OG1 THR A 157      23.958  39.057  26.723  1.00 37.71    -0.393 OA
ATOM   1235  HG1 THR A 157      23.593  39.617  27.398  1.00  0.00     0.210 HD
ATOM   1236  CG2 THR A 157      24.944  37.721  28.469  1.00 35.81     0.042 C 
ATOM   1237  N   ASP A 158      26.152  35.225  27.190  1.00 36.49    -0.345 N 
ATOM   1238  HN  ASP A 158      26.848  35.970  27.153  1.00  0.00     0.163 HD
ATOM   1239  CA  ASP A 158      26.500  33.935  27.769  1.00 36.72     0.186 C 
ATOM   1240  C   ASP A 158      25.461  33.558  28.814  1.00 36.52     0.241 C 
ATOM   1241  O   ASP A 158      24.967  34.416  29.540  1.00 36.81    -0.271 OA
ATOM   1242  CB  ASP A 158      27.897  33.974  28.403  1.00 38.56     0.147 C 
ATOM   1243  CG  ASP A 158      29.009  34.031  27.365  1.00 40.94     0.175 C 
ATOM   1244  OD1 ASP A 158      28.728  33.749  26.174  1.00 42.44    -0.648 OA
ATOM   1245  OD2 ASP A 158      30.163  34.346  27.739  1.00 41.15    -0.648 OA
ATOM   1246  N   ALA A 159      25.132  32.274  28.879  1.00 36.05    -0.346 N 
ATOM   1247  HN  ALA A 159      25.586  31.614  28.248  1.00  0.00     0.163 HD
ATOM   1248  CA  ALA A 159      24.144  31.782  29.824  1.00 36.93     0.172 C 
ATOM   1249  C   ALA A 159      24.492  31.992  31.305  1.00 37.20     0.240 C 
ATOM   1250  O   ALA A 159      23.630  32.400  32.081  1.00 38.78    -0.271 OA
ATOM   1251  CB  ALA A 159      23.861  30.306  29.558  1.00 36.69     0.042 C 
ATOM   1252  N   ASP A 160      25.723  31.714  31.719  1.00 36.20    -0.346 N 
ATOM   1253  HN  ASP A 160      26.425  31.366  31.066  1.00  0.00     0.163 HD
ATOM   1254  CA  ASP A 160      26.051  31.916  33.127  1.00 37.31     0.186 C 
ATOM   1255  C   ASP A 160      26.002  33.406  33.492  1.00 38.17     0.241 C 
ATOM   1256  O   ASP A 160      25.737  33.761  34.639  1.00 39.16    -0.271 OA
ATOM   1257  CB  ASP A 160      27.420  31.305  33.483  1.00 37.37     0.147 C 
ATOM   1258  CG  ASP A 160      28.537  31.749  32.544  1.00 36.75     0.175 C 
ATOM   1259  OD1 ASP A 160      28.249  32.478  31.569  1.00 36.00    -0.648 OA
ATOM   1260  OD2 ASP A 160      29.703  31.357  32.784  1.00 32.66    -0.648 OA
ATOM   1261  N   THR A 161      26.248  34.276  32.518  1.00 38.42    -0.344 N 
ATOM   1262  HN  THR A 161      26.483  33.931  31.587  1.00  0.00     0.163 HD
ATOM   1263  CA  THR A 161      26.188  35.717  32.754  1.00 38.70     0.205 C 
ATOM   1264  C   THR A 161      24.723  36.094  32.954  1.00 40.43     0.243 C 
ATOM   1265  O   THR A 161      24.380  36.920  33.814  1.00 39.38    -0.271 OA
ATOM   1266  CB  THR A 161      26.727  36.516  31.549  1.00 37.47     0.146 C 
ATOM   1267  OG1 THR A 161      28.156  36.436  31.521  1.00 40.24    -0.393 OA
ATOM   1268  HG1 THR A 161      28.488  36.928  30.779  1.00  0.00     0.210 HD
ATOM   1269  CG2 THR A 161      26.310  37.973  31.641  1.00 35.43     0.042 C 
ATOM   1270  N   ARG A 162      23.865  35.478  32.146  1.00 40.23    -0.346 N 
ATOM   1271  HN  ARG A 162      24.217  34.809  31.461  1.00  0.00     0.163 HD
ATOM   1272  CA  ARG A 162      22.440  35.736  32.217  1.00 40.40     0.176 C 
ATOM   1273  C   ARG A 162      21.859  35.219  33.528  1.00 41.07     0.241 C 
ATOM   1274  O   ARG A 162      21.146  35.947  34.212  1.00 42.03    -0.271 OA
ATOM   1275  CB  ARG A 162      21.731  35.094  31.028  1.00 39.35     0.036 C 
ATOM   1276  CG  ARG A 162      21.699  35.952  29.764  1.00 41.70     0.023 C 
ATOM   1277  CD  ARG A 162      21.538  35.062  28.524  1.00 43.12     0.138 C 
ATOM   1278  NE  ARG A 162      20.588  33.983  28.777  1.00 45.91    -0.227 N 
ATOM   1279  HE  ARG A 162      19.831  34.159  29.438  1.00  0.00     0.177 HD
ATOM   1280  CZ  ARG A 162      20.645  32.788  28.203  1.00 47.47     0.665 C 
ATOM   1281  NH1 ARG A 162      21.608  32.510  27.337  1.00 49.81    -0.235 N 
ATOM   1282 1HH1 ARG A 162      21.652  31.591  26.896  1.00  0.00     0.174 HD
ATOM   1283 2HH1 ARG A 162      22.303  33.221  27.109  1.00  0.00     0.174 HD
ATOM   1284  NH2 ARG A 162      19.743  31.866  28.499  1.00 48.42    -0.235 N 
ATOM   1285 1HH2 ARG A 162      19.787  30.947  28.058  1.00  0.00     0.174 HD
ATOM   1286 2HH2 ARG A 162      19.001  32.080  29.166  1.00  0.00     0.174 HD
ATOM   1287  N   LEU A 163      22.168  33.976  33.885  1.00 39.90    -0.346 N 
ATOM   1288  HN  LEU A 163      22.774  33.415  33.286  1.00  0.00     0.163 HD
ATOM   1289  CA  LEU A 163      21.652  33.405  35.122  1.00 40.88     0.177 C 
ATOM   1290  C   LEU A 163      22.007  34.318  36.295  1.00 42.67     0.241 C 
ATOM   1291  O   LEU A 163      21.151  34.666  37.115  1.00 42.82    -0.271 OA
ATOM   1292  CB  LEU A 163      22.252  32.016  35.364  1.00 40.66     0.038 C 
ATOM   1293  CG  LEU A 163      21.531  31.005  36.276  1.00 40.26    -0.020 C 
ATOM   1294  CD1 LEU A 163      22.481  30.524  37.357  1.00 40.32     0.009 C 
ATOM   1295  CD2 LEU A 163      20.290  31.623  36.885  1.00 40.23     0.009 C 
ATOM   1296  N   SER A 164      23.279  34.697  36.362  1.00 41.73    -0.344 N 
ATOM   1297  HN  SER A 164      23.928  34.373  35.645  1.00  0.00     0.163 HD
ATOM   1298  CA  SER A 164      23.775  35.556  37.421  1.00 41.53     0.200 C 
ATOM   1299  C   SER A 164      22.927  36.796  37.612  1.00 42.65     0.243 C 
ATOM   1300  O   SER A 164      22.654  37.207  38.736  1.00 43.61    -0.271 OA
ATOM   1301  CB  SER A 164      25.206  35.985  37.124  1.00 40.97     0.199 C 
ATOM   1302  OG  SER A 164      25.575  37.065  37.961  1.00 41.08    -0.398 OA
ATOM   1303  HG  SER A 164      26.468  37.333  37.776  1.00  0.00     0.209 HD
ATOM   1304  N   ARG A 165      22.520  37.403  36.509  1.00 43.30    -0.346 N 
ATOM   1305  HN  ARG A 165      22.776  37.021  35.599  1.00  0.00     0.163 HD
ATOM   1306  CA  ARG A 165      21.713  38.607  36.581  1.00 43.74     0.176 C 
ATOM   1307  C   ARG A 165      20.284  38.304  36.983  1.00 43.29     0.241 C 
ATOM   1308  O   ARG A 165      19.690  39.030  37.781  1.00 44.76    -0.271 OA
ATOM   1309  CB  ARG A 165      21.727  39.329  35.241  1.00 46.49     0.036 C 
ATOM   1310  CG  ARG A 165      23.104  39.712  34.785  1.00 49.39     0.023 C 
ATOM   1311  CD  ARG A 165      22.999  40.934  33.941  1.00 54.68     0.138 C 
ATOM   1312  NE  ARG A 165      23.492  40.736  32.590  1.00 58.38    -0.227 N 
ATOM   1313  HE  ARG A 165      24.073  39.921  32.395  1.00  0.00     0.177 HD
ATOM   1314  CZ  ARG A 165      23.217  41.573  31.602  1.00 61.76     0.665 C 
ATOM   1315  NH1 ARG A 165      22.455  42.639  31.846  1.00 61.42    -0.235 N 
ATOM   1316 1HH1 ARG A 165      22.243  43.284  31.085  1.00  0.00     0.174 HD
ATOM   1317 2HH1 ARG A 165      22.082  42.806  32.780  1.00  0.00     0.174 HD
ATOM   1318  NH2 ARG A 165      23.703  41.355  30.386  1.00 62.85    -0.235 N 
ATOM   1319 1HH2 ARG A 165      23.491  42.000  29.625  1.00  0.00     0.174 HD
ATOM   1320 2HH2 ARG A 165      24.286  40.539  30.199  1.00  0.00     0.174 HD
ATOM   1321  N   ARG A 166      19.730  37.240  36.417  1.00 42.24    -0.346 N 
ATOM   1322  HN  ARG A 166      20.269  36.698  35.741  1.00  0.00     0.163 HD
ATOM   1323  CA  ARG A 166      18.377  36.829  36.736  1.00 41.80     0.176 C 
ATOM   1324  C   ARG A 166      18.297  36.652  38.248  1.00 40.33     0.241 C 
ATOM   1325  O   ARG A 166      17.345  37.099  38.870  1.00 40.86    -0.271 OA
ATOM   1326  CB  ARG A 166      18.052  35.522  36.003  1.00 42.16     0.036 C 
ATOM   1327  CG  ARG A 166      16.802  34.768  36.471  1.00 43.86     0.023 C 
ATOM   1328  CD  ARG A 166      15.535  35.586  36.341  1.00 44.16     0.138 C 
ATOM   1329  NE  ARG A 166      14.330  34.758  36.445  1.00 46.30    -0.227 N 
ATOM   1330  HE  ARG A 166      14.025  34.481  37.378  1.00  0.00     0.177 HD
ATOM   1331  CZ  ARG A 166      13.605  34.342  35.408  1.00 46.27     0.665 C 
ATOM   1332  NH1 ARG A 166      13.952  34.671  34.170  1.00 44.76    -0.235 N 
ATOM   1333 1HH1 ARG A 166      14.788  35.235  34.017  1.00  0.00     0.174 HD
ATOM   1334 2HH1 ARG A 166      13.397  34.352  33.376  1.00  0.00     0.174 HD
ATOM   1335  NH2 ARG A 166      12.517  33.608  35.607  1.00 46.01    -0.235 N 
ATOM   1336 1HH2 ARG A 166      12.250  33.355  36.558  1.00  0.00     0.174 HD
ATOM   1337 2HH2 ARG A 166      11.962  33.289  34.813  1.00  0.00     0.174 HD
ATOM   1338  N   VAL A 167      19.318  36.032  38.836  1.00 40.07    -0.346 N 
ATOM   1339  HN  VAL A 167      20.097  35.709  38.262  1.00  0.00     0.163 HD
ATOM   1340  CA  VAL A 167      19.357  35.799  40.286  1.00 40.72     0.180 C 
ATOM   1341  C   VAL A 167      19.412  37.080  41.131  1.00 41.01     0.241 C 
ATOM   1342  O   VAL A 167      18.680  37.207  42.104  1.00 41.83    -0.271 OA
ATOM   1343  CB  VAL A 167      20.556  34.882  40.688  1.00 39.08     0.009 C 
ATOM   1344  CG1 VAL A 167      20.766  34.915  42.195  1.00 36.35     0.012 C 
ATOM   1345  CG2 VAL A 167      20.295  33.451  40.234  1.00 37.04     0.012 C 
ATOM   1346  N   LEU A 168      20.276  38.020  40.772  1.00 40.82    -0.346 N 
ATOM   1347  HN  LEU A 168      20.871  37.878  39.956  1.00  0.00     0.163 HD
ATOM   1348  CA  LEU A 168      20.379  39.254  41.537  1.00 42.32     0.177 C 
ATOM   1349  C   LEU A 168      19.130  40.097  41.373  1.00 45.18     0.241 C 
ATOM   1350  O   LEU A 168      18.640  40.698  42.332  1.00 46.09    -0.271 OA
ATOM   1351  CB  LEU A 168      21.611  40.055  41.110  1.00 37.77     0.038 C 
ATOM   1352  CG  LEU A 168      22.914  39.404  41.568  1.00 35.93    -0.020 C 
ATOM   1353  CD1 LEU A 168      24.105  40.197  41.092  1.00 32.39     0.009 C 
ATOM   1354  CD2 LEU A 168      22.904  39.305  43.079  1.00 33.81     0.009 C 
ATOM   1355  N   ARG A 169      18.613  40.130  40.152  1.00 47.36    -0.346 N 
ATOM   1356  HN  ARG A 169      19.062  39.602  39.404  1.00  0.00     0.163 HD
ATOM   1357  CA  ARG A 169      17.420  40.903  39.861  1.00 49.23     0.176 C 
ATOM   1358  C   ARG A 169      16.223  40.309  40.585  1.00 49.94     0.241 C 
ATOM   1359  O   ARG A 169      15.444  41.030  41.197  1.00 51.46    -0.271 OA
ATOM   1360  CB  ARG A 169      17.143  40.908  38.359  1.00 50.40     0.036 C 
ATOM   1361  CG  ARG A 169      15.925  41.719  37.958  1.00 52.43     0.023 C 
ATOM   1362  CD  ARG A 169      15.455  41.370  36.548  1.00 57.09     0.138 C 
ATOM   1363  NE  ARG A 169      14.882  40.022  36.459  1.00 59.38    -0.227 N 
ATOM   1364  HE  ARG A 169      14.814  39.473  37.316  1.00  0.00     0.177 HD
ATOM   1365  CZ  ARG A 169      14.445  39.470  35.326  1.00 59.59     0.665 C 
ATOM   1366  NH1 ARG A 169      14.518  40.146  34.181  1.00 59.31    -0.235 N 
ATOM   1367 1HH1 ARG A 169      14.916  41.085  34.173  1.00  0.00     0.174 HD
ATOM   1368 2HH1 ARG A 169      14.184  39.724  33.315  1.00  0.00     0.174 HD
ATOM   1369  NH2 ARG A 169      13.927  38.247  35.337  1.00 58.30    -0.235 N 
ATOM   1370 1HH2 ARG A 169      13.871  37.729  36.214  1.00  0.00     0.174 HD
ATOM   1371 2HH2 ARG A 169      13.593  37.825  34.471  1.00  0.00     0.174 HD
ATOM   1372  N   ASP A 170      16.073  38.992  40.520  1.00 49.53    -0.346 N 
ATOM   1373  HN  ASP A 170      16.757  38.426  40.018  1.00  0.00     0.163 HD
ATOM   1374  CA  ASP A 170      14.934  38.355  41.164  1.00 49.17     0.186 C 
ATOM   1375  C   ASP A 170      14.911  38.543  42.676  1.00 49.72     0.241 C 
ATOM   1376  O   ASP A 170      13.868  38.853  43.248  1.00 48.71    -0.271 OA
ATOM   1377  CB  ASP A 170      14.878  36.865  40.802  1.00 47.05     0.147 C 
ATOM   1378  CG  ASP A 170      14.190  36.610  39.454  1.00 47.42     0.175 C 
ATOM   1379  OD1 ASP A 170      13.802  37.585  38.755  1.00 43.75    -0.648 OA
ATOM   1380  OD2 ASP A 170      14.038  35.419  39.096  1.00 46.59    -0.648 OA
ATOM   1381  N   ILE A 171      16.058  38.358  43.319  1.00 50.76    -0.346 N 
ATOM   1382  HN  ILE A 171      16.888  38.095  42.789  1.00  0.00     0.163 HD
ATOM   1383  CA  ILE A 171      16.160  38.522  44.764  1.00 51.41     0.180 C 
ATOM   1384  C   ILE A 171      15.902  39.978  45.133  1.00 53.24     0.241 C 
ATOM   1385  O   ILE A 171      15.128  40.281  46.042  1.00 53.07    -0.271 OA
ATOM   1386  CB  ILE A 171      17.568  38.153  45.271  1.00 50.76     0.013 C 
ATOM   1387  CG1 ILE A 171      17.772  36.639  45.216  1.00 49.71     0.002 C 
ATOM   1388  CG2 ILE A 171      17.766  38.683  46.673  1.00 49.36     0.012 C 
ATOM   1389  CD1 ILE A 171      19.171  36.202  45.646  1.00 51.36     0.005 C 
ATOM   1390  N   SER A 172      16.566  40.872  44.412  1.00 54.51    -0.344 N 
ATOM   1391  HN  SER A 172      17.181  40.543  43.668  1.00  0.00     0.163 HD
ATOM   1392  CA  SER A 172      16.450  42.301  44.642  1.00 55.76     0.200 C 
ATOM   1393  C   SER A 172      15.092  42.899  44.282  1.00 56.86     0.243 C 
ATOM   1394  O   SER A 172      14.227  43.068  45.135  1.00 58.67    -0.271 OA
ATOM   1395  CB  SER A 172      17.541  43.021  43.859  1.00 55.64     0.199 C 
ATOM   1396  OG  SER A 172      17.268  44.403  43.771  1.00 57.63    -0.398 OA
ATOM   1397  HG  SER A 172      17.948  44.852  43.283  1.00  0.00     0.209 HD
ATOM   1398  N   GLU A 173      14.920  43.213  43.006  1.00 57.53    -0.346 N 
ATOM   1399  HN  GLU A 173      15.677  43.013  42.352  1.00  0.00     0.163 HD
ATOM   1400  CA  GLU A 173      13.704  43.829  42.489  1.00 57.73     0.177 C 
ATOM   1401  C   GLU A 173      12.383  43.068  42.546  1.00 56.71     0.241 C 
ATOM   1402  O   GLU A 173      11.328  43.694  42.570  1.00 56.94    -0.271 OA
ATOM   1403  CB  GLU A 173      13.936  44.259  41.040  1.00 59.99     0.045 C 
ATOM   1404  CG  GLU A 173      14.889  45.422  40.888  1.00 65.73     0.116 C 
ATOM   1405  CD  GLU A 173      15.191  45.738  39.437  1.00 70.15     0.172 C 
ATOM   1406  OE1 GLU A 173      16.043  45.041  38.839  1.00 72.18    -0.648 OA
ATOM   1407  OE2 GLU A 173      14.569  46.679  38.891  1.00 72.21    -0.648 OA
ATOM   1408  N   ARG A 174      12.414  41.739  42.568  1.00 55.73    -0.346 N 
ATOM   1409  HN  ARG A 174      13.307  41.247  42.596  1.00  0.00     0.163 HD
ATOM   1410  CA  ARG A 174      11.161  40.988  42.552  1.00 54.76     0.176 C 
ATOM   1411  C   ARG A 174      10.858  40.144  43.784  1.00 55.14     0.240 C 
ATOM   1412  O   ARG A 174       9.982  39.278  43.747  1.00 55.22    -0.271 OA
ATOM   1413  CB  ARG A 174      11.118  40.120  41.288  1.00 54.81     0.036 C 
ATOM   1414  CG  ARG A 174      11.400  40.913  40.008  1.00 53.13     0.023 C 
ATOM   1415  CD  ARG A 174      11.271  40.072  38.754  1.00 53.95     0.138 C 
ATOM   1416  NE  ARG A 174      11.483  40.865  37.542  1.00 56.69    -0.227 N 
ATOM   1417  HE  ARG A 174      12.012  41.733  37.626  1.00  0.00     0.177 HD
ATOM   1418  CZ  ARG A 174      11.029  40.526  36.334  1.00 58.88     0.665 C 
ATOM   1419  NH1 ARG A 174      10.336  39.405  36.175  1.00 60.38    -0.235 N 
ATOM   1420 1HH1 ARG A 174       9.989  39.146  35.252  1.00  0.00     0.174 HD
ATOM   1421 2HH1 ARG A 174      10.166  38.804  36.981  1.00  0.00     0.174 HD
ATOM   1422  NH2 ARG A 174      11.250  41.309  35.284  1.00 57.49    -0.235 N 
ATOM   1423 1HH2 ARG A 174      10.903  41.050  34.361  1.00  0.00     0.174 HD
ATOM   1424 2HH2 ARG A 174      11.782  42.170  35.406  1.00  0.00     0.174 HD
ATOM   1425  N   GLY A 175      11.579  40.411  44.871  1.00 55.59    -0.351 N 
ATOM   1426  HN  GLY A 175      12.289  41.142  44.828  1.00  0.00     0.163 HD
ATOM   1427  CA  GLY A 175      11.381  39.689  46.118  1.00 54.39     0.225 C 
ATOM   1428  C   GLY A 175      11.162  38.187  46.033  1.00 54.66     0.236 C 
ATOM   1429  O   GLY A 175      10.056  37.700  46.264  1.00 53.82    -0.272 OA
ATOM   1430  N   ARG A 176      12.219  37.443  45.720  1.00 55.67    -0.346 N 
ATOM   1431  HN  ARG A 176      13.115  37.898  45.547  1.00  0.00     0.163 HD
ATOM   1432  CA  ARG A 176      12.125  35.992  45.619  1.00 55.22     0.176 C 
ATOM   1433  C   ARG A 176      13.303  35.330  46.321  1.00 56.09     0.241 C 
ATOM   1434  O   ARG A 176      14.272  36.001  46.677  1.00 55.35    -0.271 OA
ATOM   1435  CB  ARG A 176      12.064  35.587  44.153  1.00 54.71     0.036 C 
ATOM   1436  CG  ARG A 176      11.068  36.425  43.376  1.00 54.64     0.023 C 
ATOM   1437  CD  ARG A 176      10.505  35.683  42.199  1.00 54.50     0.138 C 
ATOM   1438  NE  ARG A 176       9.568  36.509  41.451  1.00 55.30    -0.227 N 
ATOM   1439  HE  ARG A 176       9.344  37.434  41.818  1.00  0.00     0.177 HD
ATOM   1440  CZ  ARG A 176       8.988  36.127  40.318  1.00 56.82     0.665 C 
ATOM   1441  NH1 ARG A 176       9.246  34.928  39.808  1.00 56.35    -0.235 N 
ATOM   1442 1HH1 ARG A 176       9.876  34.293  40.299  1.00  0.00     0.174 HD
ATOM   1443 2HH1 ARG A 176       8.801  34.635  38.938  1.00  0.00     0.174 HD
ATOM   1444  NH2 ARG A 176       8.169  36.952  39.680  1.00 57.41    -0.235 N 
ATOM   1445 1HH2 ARG A 176       7.971  37.873  40.072  1.00  0.00     0.174 HD
ATOM   1446 2HH2 ARG A 176       7.724  36.659  38.810  1.00  0.00     0.174 HD
ATOM   1447  N   ASP A 177      13.215  34.018  46.526  1.00 58.24    -0.346 N 
ATOM   1448  HN  ASP A 177      12.392  33.519  46.189  1.00  0.00     0.163 HD
ATOM   1449  CA  ASP A 177      14.267  33.269  47.222  1.00 61.26     0.186 C 
ATOM   1450  C   ASP A 177      15.274  32.619  46.279  1.00 59.82     0.241 C 
ATOM   1451  O   ASP A 177      14.924  32.202  45.176  1.00 59.77    -0.271 OA
ATOM   1452  CB  ASP A 177      13.639  32.176  48.089  1.00 66.69     0.147 C 
ATOM   1453  CG  ASP A 177      12.238  32.534  48.555  1.00 73.25     0.175 C 
ATOM   1454  OD1 ASP A 177      12.085  33.563  49.263  1.00 75.73    -0.648 OA
ATOM   1455  OD2 ASP A 177      11.291  31.784  48.207  1.00 75.22    -0.648 OA
ATOM   1456  N   LEU A 178      16.521  32.513  46.731  1.00 57.63    -0.346 N 
ATOM   1457  HN  LEU A 178      16.742  32.862  47.663  1.00  0.00     0.163 HD
ATOM   1458  CA  LEU A 178      17.577  31.912  45.931  1.00 56.01     0.177 C 
ATOM   1459  C   LEU A 178      17.148  30.552  45.402  1.00 55.74     0.241 C 
ATOM   1460  O   LEU A 178      17.152  30.322  44.195  1.00 55.30    -0.271 OA
ATOM   1461  CB  LEU A 178      18.863  31.773  46.760  1.00 53.95     0.038 C 
ATOM   1462  CG  LEU A 178      20.144  31.278  46.075  1.00 51.89    -0.020 C 
ATOM   1463  CD1 LEU A 178      20.063  29.788  45.857  1.00 52.10     0.009 C 
ATOM   1464  CD2 LEU A 178      20.350  32.009  44.752  1.00 50.97     0.009 C 
ATOM   1465  N   GLU A 179      16.754  29.657  46.297  1.00 55.85    -0.346 N 
ATOM   1466  HN  GLU A 179      16.739  29.899  47.288  1.00  0.00     0.163 HD
ATOM   1467  CA  GLU A 179      16.344  28.332  45.868  1.00 57.84     0.177 C 
ATOM   1468  C   GLU A 179      15.135  28.303  44.936  1.00 57.42     0.241 C 
ATOM   1469  O   GLU A 179      15.044  27.443  44.057  1.00 57.24    -0.271 OA
ATOM   1470  CB  GLU A 179      16.132  27.439  47.091  1.00 60.17     0.045 C 
ATOM   1471  CG  GLU A 179      17.437  26.767  47.529  1.00 65.90     0.116 C 
ATOM   1472  CD  GLU A 179      17.400  26.214  48.945  1.00 69.39     0.172 C 
ATOM   1473  OE1 GLU A 179      16.366  25.619  49.331  1.00 71.00    -0.648 OA
ATOM   1474  OE2 GLU A 179      18.417  26.364  49.666  1.00 69.80    -0.648 OA
ATOM   1475  N   GLN A 180      14.218  29.246  45.102  1.00 57.96    -0.346 N 
ATOM   1476  HN  GLN A 180      14.335  29.940  45.840  1.00  0.00     0.163 HD
ATOM   1477  CA  GLN A 180      13.040  29.300  44.237  1.00 58.40     0.177 C 
ATOM   1478  C   GLN A 180      13.469  29.656  42.812  1.00 57.06     0.241 C 
ATOM   1479  O   GLN A 180      13.012  29.051  41.837  1.00 55.50    -0.271 OA
ATOM   1480  CB  GLN A 180      12.059  30.364  44.739  1.00 61.32     0.044 C 
ATOM   1481  CG  GLN A 180      10.716  30.396  44.003  1.00 65.39     0.105 C 
ATOM   1482  CD  GLN A 180      10.172  31.813  43.838  1.00 68.11     0.215 C 
ATOM   1483  OE1 GLN A 180      10.444  32.699  44.661  1.00 68.49    -0.274 OA
ATOM   1484  NE2 GLN A 180       9.392  32.031  42.777  1.00 68.25    -0.370 N 
ATOM   1485 1HE2 GLN A 180       9.168  31.302  42.100  1.00  0.00     0.159 HD
ATOM   1486 2HE2 GLN A 180       9.029  32.978  42.667  1.00  0.00     0.159 HD
ATOM   1487  N   ILE A 181      14.350  30.650  42.715  1.00 55.11    -0.346 N 
ATOM   1488  HN  ILE A 181      14.680  31.095  43.571  1.00  0.00     0.163 HD
ATOM   1489  CA  ILE A 181      14.863  31.130  41.436  1.00 53.68     0.180 C 
ATOM   1490  C   ILE A 181      15.587  30.038  40.637  1.00 52.38     0.241 C 
ATOM   1491  O   ILE A 181      15.267  29.808  39.470  1.00 51.38    -0.271 OA
ATOM   1492  CB  ILE A 181      15.828  32.323  41.641  1.00 53.14     0.013 C 
ATOM   1493  CG1 ILE A 181      15.145  33.412  42.474  1.00 52.21     0.002 C 
ATOM   1494  CG2 ILE A 181      16.249  32.889  40.289  1.00 52.86     0.012 C 
ATOM   1495  CD1 ILE A 181      16.075  34.533  42.927  1.00 51.41     0.005 C 
ATOM   1496  N   LEU A 182      16.551  29.363  41.264  1.00 50.23    -0.346 N 
ATOM   1497  HN  LEU A 182      16.767  29.584  42.236  1.00  0.00     0.163 HD
ATOM   1498  CA  LEU A 182      17.304  28.311  40.581  1.00 47.95     0.177 C 
ATOM   1499  C   LEU A 182      16.404  27.167  40.131  1.00 48.12     0.241 C 
ATOM   1500  O   LEU A 182      16.589  26.611  39.046  1.00 49.54    -0.271 OA
ATOM   1501  CB  LEU A 182      18.405  27.759  41.484  1.00 43.26     0.038 C 
ATOM   1502  CG  LEU A 182      19.371  28.778  42.076  1.00 41.29    -0.020 C 
ATOM   1503  CD1 LEU A 182      20.402  28.041  42.894  1.00 41.67     0.009 C 
ATOM   1504  CD2 LEU A 182      20.028  29.590  40.989  1.00 40.04     0.009 C 
ATOM   1505  N   SER A 183      15.435  26.814  40.967  1.00 47.12    -0.344 N 
ATOM   1506  HN  SER A 183      15.340  27.303  41.857  1.00  0.00     0.163 HD
ATOM   1507  CA  SER A 183      14.504  25.742  40.640  1.00 46.03     0.200 C 
ATOM   1508  C   SER A 183      13.633  26.118  39.438  1.00 45.52     0.243 C 
ATOM   1509  O   SER A 183      13.412  25.311  38.530  1.00 44.34    -0.271 OA
ATOM   1510  CB  SER A 183      13.613  25.445  41.845  1.00 46.47     0.199 C 
ATOM   1511  OG  SER A 183      12.555  24.571  41.490  1.00 47.53    -0.398 OA
ATOM   1512  HG  SER A 183      12.001  24.386  42.239  1.00  0.00     0.209 HD
ATOM   1513  N   GLN A 184      13.135  27.349  39.441  1.00 45.24    -0.346 N 
ATOM   1514  HN  GLN A 184      13.346  27.973  40.220  1.00  0.00     0.163 HD
ATOM   1515  CA  GLN A 184      12.292  27.824  38.352  1.00 46.01     0.177 C 
ATOM   1516  C   GLN A 184      13.119  27.885  37.075  1.00 45.68     0.241 C 
ATOM   1517  O   GLN A 184      12.667  27.466  36.004  1.00 45.64    -0.271 OA
ATOM   1518  CB  GLN A 184      11.741  29.212  38.683  1.00 47.23     0.044 C 
ATOM   1519  CG  GLN A 184      10.843  29.820  37.614  1.00 48.65     0.105 C 
ATOM   1520  CD  GLN A 184      10.432  31.242  37.958  1.00 51.52     0.215 C 
ATOM   1521  OE1 GLN A 184       9.833  31.945  37.140  1.00 52.30    -0.274 OA
ATOM   1522  NE2 GLN A 184      10.754  31.675  39.178  1.00 53.26    -0.370 N 
ATOM   1523 1HE2 GLN A 184      10.478  32.629  39.409  1.00  0.00     0.159 HD
ATOM   1524 2HE2 GLN A 184      11.249  31.094  39.854  1.00  0.00     0.159 HD
ATOM   1525  N   TYR A 185      14.337  28.404  37.205  1.00 44.04    -0.346 N 
ATOM   1526  HN  TYR A 185      14.645  28.720  38.125  1.00  0.00     0.163 HD
ATOM   1527  CA  TYR A 185      15.243  28.535  36.075  1.00 43.76     0.180 C 
ATOM   1528  C   TYR A 185      15.534  27.173  35.458  1.00 43.56     0.241 C 
ATOM   1529  O   TYR A 185      15.343  26.971  34.264  1.00 44.17    -0.271 OA
ATOM   1530  CB  TYR A 185      16.556  29.179  36.521  1.00 43.51     0.073 C 
ATOM   1531  CG  TYR A 185      17.447  29.567  35.367  1.00 45.62    -0.056 A 
ATOM   1532  CD1 TYR A 185      17.192  30.718  34.625  1.00 46.23     0.010 A 
ATOM   1533  CD2 TYR A 185      18.504  28.749  34.971  1.00 46.06     0.010 A 
ATOM   1534  CE1 TYR A 185      17.961  31.043  33.514  1.00 46.29     0.037 A 
ATOM   1535  CE2 TYR A 185      19.277  29.063  33.860  1.00 45.59     0.037 A 
ATOM   1536  CZ  TYR A 185      18.997  30.208  33.136  1.00 45.16     0.065 A 
ATOM   1537  OH  TYR A 185      19.733  30.503  32.016  1.00 45.13    -0.361 OA
ATOM   1538  HH  TYR A 185      19.541  31.289  31.519  1.00  0.00     0.217 HD
ATOM   1539  N   ILE A 186      15.984  26.241  36.286  1.00 42.78    -0.346 N 
ATOM   1540  HN  ILE A 186      16.098  26.471  37.273  1.00  0.00     0.163 HD
ATOM   1541  CA  ILE A 186      16.320  24.902  35.833  1.00 44.58     0.180 C 
ATOM   1542  C   ILE A 186      15.130  24.077  35.341  1.00 45.52     0.241 C 
ATOM   1543  O   ILE A 186      15.300  23.177  34.520  1.00 47.12    -0.271 OA
ATOM   1544  CB  ILE A 186      17.046  24.118  36.957  1.00 45.95     0.013 C 
ATOM   1545  CG1 ILE A 186      18.349  24.835  37.328  1.00 47.41     0.002 C 
ATOM   1546  CG2 ILE A 186      17.332  22.700  36.516  1.00 43.07     0.012 C 
ATOM   1547  CD1 ILE A 186      19.362  24.949  36.183  1.00 49.39     0.005 C 
ATOM   1548  N   THR A 187      13.930  24.378  35.829  1.00 45.38    -0.344 N 
ATOM   1549  HN  THR A 187      13.838  25.143  36.497  1.00  0.00     0.163 HD
ATOM   1550  CA  THR A 187      12.740  23.630  35.424  1.00 43.29     0.205 C 
ATOM   1551  C   THR A 187      11.978  24.249  34.252  1.00 44.27     0.243 C 
ATOM   1552  O   THR A 187      11.445  23.527  33.407  1.00 43.86    -0.271 OA
ATOM   1553  CB  THR A 187      11.755  23.475  36.603  1.00 42.83     0.146 C 
ATOM   1554  OG1 THR A 187      12.401  22.790  37.682  1.00 41.11    -0.393 OA
ATOM   1555  HG1 THR A 187      11.795  22.695  38.407  1.00  0.00     0.210 HD
ATOM   1556  CG2 THR A 187      10.522  22.697  36.175  1.00 38.52     0.042 C 
ATOM   1557  N   PHE A 188      11.922  25.579  34.198  1.00 45.46    -0.346 N 
ATOM   1558  HN  PHE A 188      12.393  26.133  34.913  1.00  0.00     0.163 HD
ATOM   1559  CA  PHE A 188      11.191  26.256  33.122  1.00 45.91     0.180 C 
ATOM   1560  C   PHE A 188      11.977  27.198  32.209  1.00 44.77     0.241 C 
ATOM   1561  O   PHE A 188      11.934  27.059  30.991  1.00 45.58    -0.271 OA
ATOM   1562  CB  PHE A 188       9.991  27.031  33.698  1.00 46.36     0.073 C 
ATOM   1563  CG  PHE A 188       8.995  26.162  34.413  1.00 47.29    -0.056 A 
ATOM   1564  CD1 PHE A 188       8.111  25.359  33.691  1.00 45.60     0.007 A 
ATOM   1565  CD2 PHE A 188       8.992  26.084  35.809  1.00 47.76     0.007 A 
ATOM   1566  CE1 PHE A 188       7.245  24.485  34.342  1.00 45.64     0.001 A 
ATOM   1567  CE2 PHE A 188       8.128  25.212  36.474  1.00 46.63     0.001 A 
ATOM   1568  CZ  PHE A 188       7.253  24.409  35.737  1.00 46.37     0.000 A 
ATOM   1569  N   VAL A 189      12.695  28.153  32.788  1.00 44.27    -0.346 N 
ATOM   1570  HN  VAL A 189      12.743  28.202  33.806  1.00  0.00     0.163 HD
ATOM   1571  CA  VAL A 189      13.416  29.132  31.983  1.00 42.61     0.180 C 
ATOM   1572  C   VAL A 189      14.372  28.547  30.947  1.00 42.01     0.241 C 
ATOM   1573  O   VAL A 189      14.197  28.788  29.752  1.00 41.56    -0.271 OA
ATOM   1574  CB  VAL A 189      14.181  30.147  32.872  1.00 41.40     0.009 C 
ATOM   1575  CG1 VAL A 189      14.648  31.328  32.024  1.00 40.23     0.012 C 
ATOM   1576  CG2 VAL A 189      13.278  30.642  33.996  1.00 40.54     0.012 C 
ATOM   1577  N   LYS A 190      15.366  27.780  31.392  1.00 40.56    -0.346 N 
ATOM   1578  HN  LYS A 190      15.451  27.599  32.392  1.00  0.00     0.163 HD
ATOM   1579  CA  LYS A 190      16.338  27.193  30.469  1.00 40.90     0.176 C 
ATOM   1580  C   LYS A 190      15.677  26.296  29.401  1.00 39.82     0.243 C 
ATOM   1581  O   LYS A 190      15.939  26.452  28.209  1.00 40.34    -0.271 OA
ATOM   1582  CB  LYS A 190      17.414  26.423  31.246  1.00 40.62     0.035 C 
ATOM   1583  CG  LYS A 190      18.569  25.933  30.392  1.00 40.78     0.004 C 
ATOM   1584  CD  LYS A 190      19.557  25.141  31.234  1.00 42.40     0.027 C 
ATOM   1585  CE  LYS A 190      20.548  24.367  30.371  1.00 40.73     0.229 C 
ATOM   1586  NZ  LYS A 190      21.438  25.286  29.609  1.00 45.25    -0.079 N 
ATOM   1587  HZ1 LYS A 190      22.101  24.768  29.032  1.00  0.00     0.274 HD
ATOM   1588  HZ2 LYS A 190      21.914  25.943  30.227  1.00  0.00     0.274 HD
ATOM   1589  HZ3 LYS A 190      20.901  25.953  29.055  1.00  0.00     0.274 HD
ATOM   1590  N   PRO A 191      14.815  25.349  29.810  1.00 37.90    -0.337 N 
ATOM   1591  CA  PRO A 191      14.174  24.497  28.799  1.00 36.79     0.179 C 
ATOM   1592  C   PRO A 191      13.324  25.293  27.809  1.00 37.13     0.241 C 
ATOM   1593  O   PRO A 191      13.329  25.012  26.607  1.00 37.59    -0.271 OA
ATOM   1594  CB  PRO A 191      13.342  23.537  29.639  1.00 34.23     0.037 C 
ATOM   1595  CG  PRO A 191      14.210  23.357  30.853  1.00 34.75     0.022 C 
ATOM   1596  CD  PRO A 191      14.646  24.776  31.159  1.00 37.15     0.127 C 
ATOM   1597  N   ALA A 192      12.601  26.289  28.312  1.00 37.00    -0.346 N 
ATOM   1598  HN  ALA A 192      12.639  26.477  29.314  1.00  0.00     0.163 HD
ATOM   1599  CA  ALA A 192      11.750  27.123  27.458  1.00 38.50     0.172 C 
ATOM   1600  C   ALA A 192      12.596  27.961  26.498  1.00 38.49     0.240 C 
ATOM   1601  O   ALA A 192      12.206  28.215  25.354  1.00 37.63    -0.271 OA
ATOM   1602  CB  ALA A 192      10.876  28.041  28.319  1.00 37.00     0.042 C 
ATOM   1603  N   PHE A 193      13.757  28.390  26.981  1.00 39.11    -0.346 N 
ATOM   1604  HN  PHE A 193      14.021  28.146  27.935  1.00  0.00     0.163 HD
ATOM   1605  CA  PHE A 193      14.658  29.199  26.180  1.00 40.28     0.180 C 
ATOM   1606  C   PHE A 193      15.111  28.427  24.946  1.00 41.67     0.241 C 
ATOM   1607  O   PHE A 193      15.068  28.935  23.824  1.00 40.08    -0.271 OA
ATOM   1608  CB  PHE A 193      15.880  29.620  27.007  1.00 37.35     0.073 C 
ATOM   1609  CG  PHE A 193      16.925  30.334  26.205  1.00 37.20    -0.056 A 
ATOM   1610  CD1 PHE A 193      16.729  31.654  25.800  1.00 38.08     0.007 A 
ATOM   1611  CD2 PHE A 193      18.082  29.677  25.804  1.00 35.81     0.007 A 
ATOM   1612  CE1 PHE A 193      17.675  32.304  25.003  1.00 36.67     0.001 A 
ATOM   1613  CE2 PHE A 193      19.024  30.314  25.013  1.00 34.87     0.001 A 
ATOM   1614  CZ  PHE A 193      18.822  31.631  24.610  1.00 35.27     0.000 A 
ATOM   1615  N   GLU A 194      15.541  27.191  25.171  1.00 42.51    -0.346 N 
ATOM   1616  HN  GLU A 194      15.541  26.830  26.125  1.00  0.00     0.163 HD
ATOM   1617  CA  GLU A 194      16.010  26.342  24.093  1.00 42.76     0.177 C 
ATOM   1618  C   GLU A 194      14.882  25.931  23.149  1.00 43.05     0.241 C 
ATOM   1619  O   GLU A 194      15.099  25.761  21.947  1.00 42.90    -0.271 OA
ATOM   1620  CB  GLU A 194      16.706  25.115  24.688  1.00 41.93     0.045 C 
ATOM   1621  CG  GLU A 194      17.972  25.481  25.469  1.00 43.02     0.116 C 
ATOM   1622  CD  GLU A 194      18.668  24.277  26.076  1.00 45.78     0.172 C 
ATOM   1623  OE1 GLU A 194      18.488  23.158  25.547  1.00 49.94    -0.648 OA
ATOM   1624  OE2 GLU A 194      19.410  24.445  27.069  1.00 45.77    -0.648 OA
ATOM   1625  N   GLU A 195      13.671  25.812  23.681  1.00 43.42    -0.346 N 
ATOM   1626  HN  GLU A 195      13.534  26.008  24.673  1.00  0.00     0.163 HD
ATOM   1627  CA  GLU A 195      12.538  25.405  22.864  1.00 43.57     0.177 C 
ATOM   1628  C   GLU A 195      11.756  26.520  22.167  1.00 44.08     0.241 C 
ATOM   1629  O   GLU A 195      11.336  26.349  21.016  1.00 43.81    -0.271 OA
ATOM   1630  CB  GLU A 195      11.576  24.561  23.701  1.00 44.96     0.045 C 
ATOM   1631  CG  GLU A 195      10.265  24.231  22.992  1.00 47.76     0.116 C 
ATOM   1632  CD  GLU A 195       9.394  23.260  23.774  1.00 49.44     0.172 C 
ATOM   1633  OE1 GLU A 195       9.632  23.082  24.992  1.00 48.95    -0.648 OA
ATOM   1634  OE2 GLU A 195       8.461  22.683  23.169  1.00 50.67    -0.648 OA
ATOM   1635  N   PHE A 196      11.555  27.654  22.839  1.00 41.85    -0.346 N 
ATOM   1636  HN  PHE A 196      11.937  27.764  23.778  1.00  0.00     0.163 HD
ATOM   1637  CA  PHE A 196      10.789  28.738  22.233  1.00 40.46     0.180 C 
ATOM   1638  C   PHE A 196      11.558  30.005  21.872  1.00 40.14     0.241 C 
ATOM   1639  O   PHE A 196      11.331  30.593  20.810  1.00 39.79    -0.271 OA
ATOM   1640  CB  PHE A 196       9.627  29.119  23.143  1.00 41.88     0.073 C 
ATOM   1641  CG  PHE A 196       8.785  27.952  23.570  1.00 42.66    -0.056 A 
ATOM   1642  CD1 PHE A 196       7.911  27.341  22.670  1.00 41.04     0.007 A 
ATOM   1643  CD2 PHE A 196       8.869  27.457  24.869  1.00 41.59     0.007 A 
ATOM   1644  CE1 PHE A 196       7.137  26.259  23.060  1.00 39.06     0.001 A 
ATOM   1645  CE2 PHE A 196       8.095  26.372  25.266  1.00 40.05     0.001 A 
ATOM   1646  CZ  PHE A 196       7.230  25.775  24.361  1.00 39.57     0.000 A 
ATOM   1647  N   CYS A 197      12.462  30.422  22.754  1.00 38.70    -0.345 N 
ATOM   1648  HN  CYS A 197      12.612  29.872  23.600  1.00  0.00     0.163 HD
ATOM   1649  CA  CYS A 197      13.248  31.637  22.558  1.00 36.97     0.186 C 
ATOM   1650  C   CYS A 197      14.337  31.535  21.484  1.00 36.93     0.241 C 
ATOM   1651  O   CYS A 197      14.222  32.153  20.420  1.00 34.88    -0.271 OA
ATOM   1652  CB  CYS A 197      13.878  32.054  23.889  1.00 36.46     0.121 C 
ATOM   1653  SG  CYS A 197      14.708  33.667  23.844  1.00 37.74    -0.095 SA
ATOM   1654  N   LEU A 198      15.392  30.768  21.781  1.00 37.69    -0.346 N 
ATOM   1655  HN  LEU A 198      15.409  30.296  22.685  1.00  0.00     0.163 HD
ATOM   1656  CA  LEU A 198      16.527  30.572  20.869  1.00 38.86     0.177 C 
ATOM   1657  C   LEU A 198      16.112  30.371  19.414  1.00 39.64     0.243 C 
ATOM   1658  O   LEU A 198      16.663  30.995  18.513  1.00 40.61    -0.271 OA
ATOM   1659  CB  LEU A 198      17.377  29.369  21.293  1.00 38.32     0.038 C 
ATOM   1660  CG  LEU A 198      18.884  29.614  21.439  1.00 38.18    -0.020 C 
ATOM   1661  CD1 LEU A 198      19.643  28.311  21.287  1.00 34.07     0.009 C 
ATOM   1662  CD2 LEU A 198      19.353  30.604  20.381  1.00 41.16     0.009 C 
ATOM   1663  N   PRO A 199      15.136  29.490  19.163  1.00 39.20    -0.337 N 
ATOM   1664  CA  PRO A 199      14.734  29.295  17.769  1.00 38.20     0.179 C 
ATOM   1665  C   PRO A 199      14.377  30.582  17.032  1.00 38.39     0.241 C 
ATOM   1666  O   PRO A 199      14.632  30.688  15.826  1.00 39.27    -0.271 OA
ATOM   1667  CB  PRO A 199      13.556  28.336  17.885  1.00 37.22     0.037 C 
ATOM   1668  CG  PRO A 199      13.965  27.477  19.049  1.00 38.61     0.022 C 
ATOM   1669  CD  PRO A 199      14.488  28.499  20.045  1.00 37.63     0.127 C 
ATOM   1670  N   THR A 200      13.808  31.557  17.746  1.00 37.47    -0.344 N 
ATOM   1671  HN  THR A 200      13.644  31.417  18.743  1.00  0.00     0.163 HD
ATOM   1672  CA  THR A 200      13.412  32.832  17.120  1.00 36.63     0.205 C 
ATOM   1673  C   THR A 200      14.595  33.694  16.668  1.00 35.04     0.243 C 
ATOM   1674  O   THR A 200      14.418  34.661  15.943  1.00 34.69    -0.271 OA
ATOM   1675  CB  THR A 200      12.530  33.700  18.058  1.00 34.92     0.146 C 
ATOM   1676  OG1 THR A 200      13.337  34.258  19.094  1.00 37.79    -0.393 OA
ATOM   1677  HG1 THR A 200      12.797  34.789  19.668  1.00  0.00     0.210 HD
ATOM   1678  CG2 THR A 200      11.449  32.875  18.696  1.00 35.14     0.042 C 
ATOM   1679  N   LYS A 201      15.801  33.346  17.093  1.00 35.33    -0.346 N 
ATOM   1680  HN  LYS A 201      15.910  32.541  17.709  1.00  0.00     0.163 HD
ATOM   1681  CA  LYS A 201      16.970  34.108  16.684  1.00 36.39     0.176 C 
ATOM   1682  C   LYS A 201      17.098  34.088  15.152  1.00 38.24     0.241 C 
ATOM   1683  O   LYS A 201      17.580  35.046  14.553  1.00 38.54    -0.271 OA
ATOM   1684  CB  LYS A 201      18.241  33.525  17.311  1.00 35.06     0.035 C 
ATOM   1685  CG  LYS A 201      19.475  34.370  17.072  1.00 33.17     0.004 C 
ATOM   1686  CD  LYS A 201      20.761  33.600  17.302  1.00 32.38     0.027 C 
ATOM   1687  CE  LYS A 201      20.905  33.152  18.733  1.00 34.10     0.229 C 
ATOM   1688  NZ  LYS A 201      22.285  32.664  19.026  1.00 33.94    -0.079 N 
ATOM   1689  HZ1 LYS A 201      22.383  32.361  19.995  1.00  0.00     0.274 HD
ATOM   1690  HZ2 LYS A 201      22.986  33.365  18.784  1.00  0.00     0.274 HD
ATOM   1691  HZ3 LYS A 201      22.564  31.928  18.377  1.00  0.00     0.274 HD
ATOM   1692  N   LYS A 202      16.659  33.007  14.512  1.00 38.93    -0.346 N 
ATOM   1693  HN  LYS A 202      16.253  32.234  15.040  1.00  0.00     0.163 HD
ATOM   1694  CA  LYS A 202      16.756  32.922  13.055  1.00 39.66     0.176 C 
ATOM   1695  C   LYS A 202      16.000  34.051  12.340  1.00 38.76     0.241 C 
ATOM   1696  O   LYS A 202      16.153  34.255  11.138  1.00 36.44    -0.271 OA
ATOM   1697  CB  LYS A 202      16.238  31.568  12.556  1.00 40.42     0.035 C 
ATOM   1698  CG  LYS A 202      14.733  31.493  12.377  1.00 43.89     0.004 C 
ATOM   1699  CD  LYS A 202      14.319  30.226  11.632  1.00 45.04     0.027 C 
ATOM   1700  CE  LYS A 202      14.471  28.986  12.495  1.00 48.12     0.229 C 
ATOM   1701  NZ  LYS A 202      13.473  28.950  13.607  1.00 53.84    -0.079 N 
ATOM   1702  HZ1 LYS A 202      13.575  28.117  14.187  1.00  0.00     0.274 HD
ATOM   1703  HZ2 LYS A 202      12.521  29.039  13.252  1.00  0.00     0.274 HD
ATOM   1704  HZ3 LYS A 202      13.516  29.800  14.170  1.00  0.00     0.274 HD
ATOM   1705  N   TYR A 203      15.192  34.795  13.082  1.00 40.58    -0.346 N 
ATOM   1706  HN  TYR A 203      15.104  34.605  14.080  1.00  0.00     0.163 HD
ATOM   1707  CA  TYR A 203      14.425  35.887  12.481  1.00 41.20     0.180 C 
ATOM   1708  C   TYR A 203      15.095  37.251  12.599  1.00 40.40     0.241 C 
ATOM   1709  O   TYR A 203      14.754  38.177  11.862  1.00 42.09    -0.271 OA
ATOM   1710  CB  TYR A 203      13.036  35.978  13.119  1.00 40.92     0.073 C 
ATOM   1711  CG  TYR A 203      12.241  34.704  13.030  1.00 42.52    -0.056 A 
ATOM   1712  CD1 TYR A 203      11.667  34.312  11.823  1.00 42.06     0.010 A 
ATOM   1713  CD2 TYR A 203      12.080  33.875  14.142  1.00 41.52     0.010 A 
ATOM   1714  CE1 TYR A 203      10.958  33.134  11.719  1.00 41.72     0.037 A 
ATOM   1715  CE2 TYR A 203      11.366  32.692  14.050  1.00 42.60     0.037 A 
ATOM   1716  CZ  TYR A 203      10.809  32.328  12.829  1.00 43.35     0.065 A 
ATOM   1717  OH  TYR A 203      10.104  31.155  12.703  1.00 46.52    -0.361 OA
ATOM   1718  HH  TYR A 203      10.001  30.600  13.467  1.00  0.00     0.217 HD
ATOM   1719  N   ALA A 204      16.040  37.379  13.520  1.00 37.93    -0.346 N 
ATOM   1720  HN  ALA A 204      16.308  36.574  14.086  1.00  0.00     0.163 HD
ATOM   1721  CA  ALA A 204      16.694  38.653  13.729  1.00 37.85     0.172 C 
ATOM   1722  C   ALA A 204      17.396  39.184  12.484  1.00 39.66     0.240 C 
ATOM   1723  O   ALA A 204      17.938  38.418  11.687  1.00 39.03    -0.271 OA
ATOM   1724  CB  ALA A 204      17.677  38.545  14.885  1.00 36.33     0.042 C 
ATOM   1725  N   ASP A 205      17.351  40.504  12.315  1.00 40.42    -0.346 N 
ATOM   1726  HN  ASP A 205      16.837  41.069  12.991  1.00  0.00     0.163 HD
ATOM   1727  CA  ASP A 205      18.010  41.170  11.199  1.00 39.60     0.186 C 
ATOM   1728  C   ASP A 205      19.422  41.464  11.673  1.00 39.17     0.241 C 
ATOM   1729  O   ASP A 205      20.330  41.654  10.873  1.00 41.31    -0.271 OA
ATOM   1730  CB  ASP A 205      17.316  42.488  10.851  1.00 40.76     0.147 C 
ATOM   1731  CG  ASP A 205      15.917  42.287  10.299  1.00 44.61     0.175 C 
ATOM   1732  OD1 ASP A 205      15.774  41.573   9.275  1.00 46.56    -0.648 OA
ATOM   1733  OD2 ASP A 205      14.962  42.849  10.885  1.00 44.62    -0.648 OA
ATOM   1734  N   VAL A 206      19.598  41.506  12.988  1.00 37.39    -0.346 N 
ATOM   1735  HN  VAL A 206      18.797  41.350  13.599  1.00  0.00     0.163 HD
ATOM   1736  CA  VAL A 206      20.898  41.768  13.583  1.00 35.39     0.180 C 
ATOM   1737  C   VAL A 206      20.967  41.053  14.915  1.00 35.49     0.241 C 
ATOM   1738  O   VAL A 206      20.088  41.225  15.764  1.00 37.92    -0.271 OA
ATOM   1739  CB  VAL A 206      21.132  43.279  13.853  1.00 35.58     0.009 C 
ATOM   1740  CG1 VAL A 206      22.533  43.486  14.433  1.00 34.24     0.012 C 
ATOM   1741  CG2 VAL A 206      20.958  44.092  12.573  1.00 33.15     0.012 C 
ATOM   1742  N   ILE A 207      22.003  40.241  15.088  1.00 33.40    -0.346 N 
ATOM   1743  HN  ILE A 207      22.674  40.125  14.328  1.00  0.00     0.163 HD
ATOM   1744  CA  ILE A 207      22.209  39.513  16.328  1.00 31.35     0.180 C 
ATOM   1745  C   ILE A 207      23.280  40.310  17.036  1.00 32.36     0.241 C 
ATOM   1746  O   ILE A 207      24.273  40.673  16.431  1.00 33.62    -0.271 OA
ATOM   1747  CB  ILE A 207      22.679  38.074  16.052  1.00 30.42     0.013 C 
ATOM   1748  CG1 ILE A 207      21.621  37.352  15.206  1.00 27.56     0.002 C 
ATOM   1749  CG2 ILE A 207      22.920  37.331  17.367  1.00 30.10     0.012 C 
ATOM   1750  CD1 ILE A 207      21.978  35.936  14.841  1.00 24.52     0.005 C 
ATOM   1751  N   ILE A 208      23.071  40.612  18.310  1.00 34.70    -0.346 N 
ATOM   1752  HN  ILE A 208      22.232  40.271  18.779  1.00  0.00     0.163 HD
ATOM   1753  CA  ILE A 208      24.028  41.425  19.045  1.00 35.47     0.180 C 
ATOM   1754  C   ILE A 208      24.750  40.685  20.147  1.00 38.54     0.243 C 
ATOM   1755  O   ILE A 208      24.249  40.585  21.267  1.00 41.67    -0.271 OA
ATOM   1756  CB  ILE A 208      23.342  42.636  19.691  1.00 34.75     0.013 C 
ATOM   1757  CG1 ILE A 208      22.524  43.397  18.649  1.00 36.19     0.002 C 
ATOM   1758  CG2 ILE A 208      24.375  43.547  20.308  1.00 34.69     0.012 C 
ATOM   1759  CD1 ILE A 208      21.736  44.562  19.229  1.00 36.50     0.005 C 
ATOM   1760  N   PRO A 209      25.938  40.143  19.850  1.00 39.95    -0.337 N 
ATOM   1761  CA  PRO A 209      26.667  39.429  20.905  1.00 38.92     0.179 C 
ATOM   1762  C   PRO A 209      27.127  40.424  21.975  1.00 40.54     0.241 C 
ATOM   1763  O   PRO A 209      27.394  41.584  21.664  1.00 42.14    -0.271 OA
ATOM   1764  CB  PRO A 209      27.828  38.784  20.146  1.00 37.07     0.037 C 
ATOM   1765  CG  PRO A 209      28.027  39.705  18.962  1.00 36.24     0.022 C 
ATOM   1766  CD  PRO A 209      26.616  40.018  18.546  1.00 35.94     0.127 C 
ATOM   1767  N   ARG A 210      27.196  39.975  23.227  1.00 43.42    -0.346 N 
ATOM   1768  HN  ARG A 210      26.944  39.004  23.410  1.00  0.00     0.163 HD
ATOM   1769  CA  ARG A 210      27.618  40.812  24.356  1.00 47.37     0.176 C 
ATOM   1770  C   ARG A 210      26.628  41.930  24.757  1.00 50.30     0.240 C 
ATOM   1771  O   ARG A 210      26.900  42.729  25.662  1.00 50.20    -0.271 OA
ATOM   1772  CB  ARG A 210      29.005  41.418  24.084  1.00 46.83     0.036 C 
ATOM   1773  CG  ARG A 210      30.150  40.415  24.130  1.00 47.21     0.023 C 
ATOM   1774  CD  ARG A 210      31.518  41.092  23.958  1.00 49.18     0.138 C 
ATOM   1775  NE  ARG A 210      31.675  41.756  22.662  1.00 52.19    -0.227 N 
ATOM   1776  HE  ARG A 210      31.798  42.769  22.661  1.00  0.00     0.177 HD
ATOM   1777  CZ  ARG A 210      31.669  41.132  21.481  1.00 54.51     0.665 C 
ATOM   1778  NH1 ARG A 210      31.513  39.812  21.409  1.00 54.78    -0.235 N 
ATOM   1779 1HH1 ARG A 210      31.508  39.335  20.507  1.00  0.00     0.174 HD
ATOM   1780 2HH1 ARG A 210      31.399  39.276  22.270  1.00  0.00     0.174 HD
ATOM   1781  NH2 ARG A 210      31.817  41.829  20.361  1.00 54.18    -0.235 N 
ATOM   1782 1HH2 ARG A 210      31.812  41.352  19.459  1.00  0.00     0.174 HD
ATOM   1783 2HH2 ARG A 210      31.937  42.840  20.416  1.00  0.00     0.174 HD
ATOM   1784  N   GLY A 211      25.484  41.987  24.082  1.00 52.29    -0.351 N 
ATOM   1785  HN  GLY A 211      25.313  41.326  23.324  1.00  0.00     0.163 HD
ATOM   1786  CA  GLY A 211      24.472  42.981  24.410  1.00 54.12     0.225 C 
ATOM   1787  C   GLY A 211      24.827  44.458  24.333  1.00 55.84     0.236 C 
ATOM   1788  O   GLY A 211      25.529  44.909  23.428  1.00 57.66    -0.272 OA
ATOM   1789  N   ALA A 212      24.320  45.217  25.299  1.00 56.87    -0.347 N 
ATOM   1790  HN  ALA A 212      23.755  44.772  26.023  1.00  0.00     0.163 HD
ATOM   1791  CA  ALA A 212      24.535  46.659  25.371  1.00 56.39     0.172 C 
ATOM   1792  C   ALA A 212      25.995  47.078  25.327  1.00 56.40     0.240 C 
ATOM   1793  O   ALA A 212      26.308  48.191  24.907  1.00 57.72    -0.271 OA
ATOM   1794  CB  ALA A 212      23.885  47.210  26.628  1.00 56.44     0.042 C 
ATOM   1795  N   ASP A 213      26.887  46.198  25.767  1.00 55.87    -0.346 N 
ATOM   1796  HN  ASP A 213      26.571  45.291  26.109  1.00  0.00     0.163 HD
ATOM   1797  CA  ASP A 213      28.312  46.509  25.769  1.00 55.59     0.186 C 
ATOM   1798  C   ASP A 213      28.901  46.609  24.371  1.00 54.38     0.241 C 
ATOM   1799  O   ASP A 213      29.984  47.165  24.187  1.00 55.78    -0.271 OA
ATOM   1800  CB  ASP A 213      29.077  45.455  26.562  1.00 57.22     0.147 C 
ATOM   1801  CG  ASP A 213      28.678  45.433  28.015  1.00 59.02     0.175 C 
ATOM   1802  OD1 ASP A 213      28.762  46.501  28.657  1.00 60.30    -0.648 OA
ATOM   1803  OD2 ASP A 213      28.279  44.359  28.513  1.00 60.99    -0.648 OA
ATOM   1804  N   ASN A 214      28.177  46.074  23.394  1.00 51.70    -0.346 N 
ATOM   1805  HN  ASN A 214      27.282  45.645  23.630  1.00  0.00     0.163 HD
ATOM   1806  CA  ASN A 214      28.604  46.072  22.002  1.00 49.38     0.185 C 
ATOM   1807  C   ASN A 214      28.196  47.392  21.338  1.00 49.61     0.241 C 
ATOM   1808  O   ASN A 214      27.301  47.424  20.489  1.00 48.19    -0.271 OA
ATOM   1809  CB  ASN A 214      27.942  44.890  21.290  1.00 48.62     0.137 C 
ATOM   1810  CG  ASN A 214      28.546  44.598  19.927  1.00 47.41     0.217 C 
ATOM   1811  OD1 ASN A 214      28.991  45.501  19.214  1.00 45.05    -0.274 OA
ATOM   1812  ND2 ASN A 214      28.537  43.321  19.546  1.00 46.93    -0.370 N 
ATOM   1813 1HD2 ASN A 214      28.169  42.574  20.136  1.00  0.00     0.159 HD
ATOM   1814 2HD2 ASN A 214      28.943  43.125  18.631  1.00  0.00     0.159 HD
ATOM   1815  N   LEU A 215      28.863  48.478  21.724  1.00 50.10    -0.346 N 
ATOM   1816  HN  LEU A 215      29.607  48.385  22.415  1.00  0.00     0.163 HD
ATOM   1817  CA  LEU A 215      28.554  49.800  21.181  1.00 50.79     0.177 C 
ATOM   1818  C   LEU A 215      28.698  49.904  19.671  1.00 51.36     0.241 C 
ATOM   1819  O   LEU A 215      28.010  50.704  19.033  1.00 51.62    -0.271 OA
ATOM   1820  CB  LEU A 215      29.426  50.861  21.843  1.00 51.42     0.038 C 
ATOM   1821  CG  LEU A 215      29.237  50.992  23.356  1.00 54.12    -0.020 C 
ATOM   1822  CD1 LEU A 215      30.167  52.064  23.878  1.00 55.48     0.009 C 
ATOM   1823  CD2 LEU A 215      27.789  51.342  23.686  1.00 53.97     0.009 C 
ATOM   1824  N   VAL A 216      29.588  49.098  19.098  1.00 50.74    -0.346 N 
ATOM   1825  HN  VAL A 216      30.130  48.457  19.677  1.00  0.00     0.163 HD
ATOM   1826  CA  VAL A 216      29.801  49.116  17.654  1.00 50.26     0.180 C 
ATOM   1827  C   VAL A 216      28.571  48.590  16.921  1.00 50.86     0.241 C 
ATOM   1828  O   VAL A 216      28.125  49.169  15.926  1.00 51.07    -0.271 OA
ATOM   1829  CB  VAL A 216      31.024  48.256  17.262  1.00 50.82     0.009 C 
ATOM   1830  CG1 VAL A 216      31.196  48.236  15.749  1.00 47.38     0.012 C 
ATOM   1831  CG2 VAL A 216      32.276  48.802  17.935  1.00 50.95     0.012 C 
ATOM   1832  N   ALA A 217      28.025  47.483  17.412  1.00 50.79    -0.346 N 
ATOM   1833  HN  ALA A 217      28.434  47.041  18.235  1.00  0.00     0.163 HD
ATOM   1834  CA  ALA A 217      26.852  46.895  16.790  1.00 50.91     0.172 C 
ATOM   1835  C   ALA A 217      25.673  47.849  16.935  1.00 51.38     0.240 C 
ATOM   1836  O   ALA A 217      24.922  48.074  15.988  1.00 51.11    -0.271 OA
ATOM   1837  CB  ALA A 217      26.537  45.568  17.441  1.00 51.20     0.042 C 
ATOM   1838  N   ILE A 218      25.520  48.412  18.129  1.00 51.28    -0.346 N 
ATOM   1839  HN  ILE A 218      26.179  48.185  18.873  1.00  0.00     0.163 HD
ATOM   1840  CA  ILE A 218      24.436  49.344  18.402  1.00 51.44     0.180 C 
ATOM   1841  C   ILE A 218      24.576  50.628  17.583  1.00 52.34     0.241 C 
ATOM   1842  O   ILE A 218      23.575  51.194  17.141  1.00 52.01    -0.271 OA
ATOM   1843  CB  ILE A 218      24.373  49.677  19.905  1.00 50.21     0.013 C 
ATOM   1844  CG1 ILE A 218      24.004  48.412  20.685  1.00 50.03     0.002 C 
ATOM   1845  CG2 ILE A 218      23.353  50.771  20.156  1.00 50.28     0.012 C 
ATOM   1846  CD1 ILE A 218      24.088  48.550  22.179  1.00 49.12     0.005 C 
ATOM   1847  N   ASN A 219      25.811  51.083  17.376  1.00 52.73    -0.346 N 
ATOM   1848  HN  ASN A 219      26.606  50.584  17.774  1.00  0.00     0.163 HD
ATOM   1849  CA  ASN A 219      26.037  52.289  16.585  1.00 53.42     0.185 C 
ATOM   1850  C   ASN A 219      25.598  52.076  15.143  1.00 53.90     0.241 C 
ATOM   1851  O   ASN A 219      24.962  52.944  14.540  1.00 54.46    -0.271 OA
ATOM   1852  CB  ASN A 219      27.509  52.704  16.622  1.00 53.44     0.137 C 
ATOM   1853  CG  ASN A 219      27.800  53.692  17.734  1.00 55.36     0.217 C 
ATOM   1854  OD1 ASN A 219      27.156  54.737  17.827  1.00 54.93    -0.274 OA
ATOM   1855  ND2 ASN A 219      28.771  53.370  18.585  1.00 55.66    -0.370 N 
ATOM   1856 1HD2 ASN A 219      28.967  54.035  19.333  1.00  0.00     0.159 HD
ATOM   1857 2HD2 ASN A 219      29.305  52.504  18.508  1.00  0.00     0.159 HD
ATOM   1858  N   LEU A 220      25.935  50.920  14.586  1.00 53.85    -0.346 N 
ATOM   1859  HN  LEU A 220      26.473  50.237  15.120  1.00  0.00     0.163 HD
ATOM   1860  CA  LEU A 220      25.542  50.623  13.220  1.00 53.55     0.177 C 
ATOM   1861  C   LEU A 220      24.031  50.621  13.128  1.00 53.51     0.241 C 
ATOM   1862  O   LEU A 220      23.453  51.067  12.130  1.00 54.08    -0.271 OA
ATOM   1863  CB  LEU A 220      26.070  49.259  12.788  1.00 54.69     0.038 C 
ATOM   1864  CG  LEU A 220      27.500  49.233  12.260  1.00 57.03    -0.020 C 
ATOM   1865  CD1 LEU A 220      27.801  47.849  11.696  1.00 56.11     0.009 C 
ATOM   1866  CD2 LEU A 220      27.654  50.288  11.169  1.00 56.24     0.009 C 
ATOM   1867  N   ILE A 221      23.397  50.122  14.187  1.00 52.62    -0.346 N 
ATOM   1868  HN  ILE A 221      23.941  49.793  14.984  1.00  0.00     0.163 HD
ATOM   1869  CA  ILE A 221      21.950  50.035  14.233  1.00 50.29     0.180 C 
ATOM   1870  C   ILE A 221      21.297  51.409  14.277  1.00 50.44     0.241 C 
ATOM   1871  O   ILE A 221      20.464  51.713  13.426  1.00 50.47    -0.271 OA
ATOM   1872  CB  ILE A 221      21.489  49.163  15.429  1.00 48.86     0.013 C 
ATOM   1873  CG1 ILE A 221      21.968  47.721  15.220  1.00 46.79     0.002 C 
ATOM   1874  CG2 ILE A 221      19.969  49.166  15.538  1.00 47.77     0.012 C 
ATOM   1875  CD1 ILE A 221      21.757  46.803  16.415  1.00 45.81     0.005 C 
ATOM   1876  N   VAL A 222      21.678  52.253  15.232  1.00 50.20    -0.346 N 
ATOM   1877  HN  VAL A 222      22.393  51.980  15.906  1.00  0.00     0.163 HD
ATOM   1878  CA  VAL A 222      21.062  53.574  15.304  1.00 52.17     0.180 C 
ATOM   1879  C   VAL A 222      21.311  54.347  14.020  1.00 54.40     0.241 C 
ATOM   1880  O   VAL A 222      20.478  55.147  13.600  1.00 54.51    -0.271 OA
ATOM   1881  CB  VAL A 222      21.589  54.421  16.481  1.00 50.44     0.009 C 
ATOM   1882  CG1 VAL A 222      21.549  53.619  17.761  1.00 49.89     0.012 C 
ATOM   1883  CG2 VAL A 222      22.975  54.914  16.186  1.00 50.82     0.012 C 
ATOM   1884  N   GLN A 223      22.459  54.104  13.394  1.00 57.00    -0.346 N 
ATOM   1885  HN  GLN A 223      23.113  53.428  13.789  1.00  0.00     0.163 HD
ATOM   1886  CA  GLN A 223      22.796  54.788  12.154  1.00 59.85     0.177 C 
ATOM   1887  C   GLN A 223      21.856  54.308  11.055  1.00 60.62     0.241 C 
ATOM   1888  O   GLN A 223      21.415  55.087  10.209  1.00 60.21    -0.271 OA
ATOM   1889  CB  GLN A 223      24.247  54.502  11.770  1.00 62.50     0.044 C 
ATOM   1890  CG  GLN A 223      24.811  55.421  10.675  1.00 67.45     0.105 C 
ATOM   1891  CD  GLN A 223      24.830  56.906  11.072  1.00 69.30     0.215 C 
ATOM   1892  OE1 GLN A 223      24.018  57.707  10.590  1.00 68.82    -0.274 OA
ATOM   1893  NE2 GLN A 223      25.760  57.272  11.955  1.00 68.69    -0.370 N 
ATOM   1894 1HE2 GLN A 223      26.429  56.612  12.352  1.00  0.00     0.159 HD
ATOM   1895 2HE2 GLN A 223      25.773  58.257  12.218  1.00  0.00     0.159 HD
ATOM   1896  N   HIS A 224      21.545  53.017  11.083  1.00 61.86    -0.346 N 
ATOM   1897  HN  HIS A 224      21.945  52.428  11.813  1.00  0.00     0.163 HD
ATOM   1898  CA  HIS A 224      20.650  52.417  10.103  1.00 62.25     0.182 C 
ATOM   1899  C   HIS A 224      19.235  52.963  10.279  1.00 62.04     0.241 C 
ATOM   1900  O   HIS A 224      18.538  53.252   9.307  1.00 61.02    -0.271 OA
ATOM   1901  CB  HIS A 224      20.655  50.899  10.275  1.00 64.36     0.093 C 
ATOM   1902  CG  HIS A 224      19.848  50.168   9.248  1.00 66.89     0.028 A 
ATOM   1903  ND1 HIS A 224      18.471  50.111   9.283  1.00 67.39    -0.354 N 
ATOM   1904  HD1 HIS A 224      17.881  50.536   9.998  1.00  0.00     0.166 HD
ATOM   1905  CD2 HIS A 224      20.225  49.480   8.144  1.00 67.45     0.114 A 
ATOM   1906  CE1 HIS A 224      18.035  49.420   8.245  1.00 67.89     0.180 A 
ATOM   1907  NE2 HIS A 224      19.079  49.027   7.538  1.00 68.50    -0.360 N 
ATOM   1908  HE2 HIS A 224      19.040  48.476   6.680  1.00  0.00     0.166 HD
ATOM   1909  N   ILE A 225      18.820  53.101  11.534  1.00 62.69    -0.346 N 
ATOM   1910  HN  ILE A 225      19.449  52.840  12.294  1.00  0.00     0.163 HD
ATOM   1911  CA  ILE A 225      17.495  53.613  11.859  1.00 62.03     0.180 C 
ATOM   1912  C   ILE A 225      17.372  55.052  11.386  1.00 62.77     0.241 C 
ATOM   1913  O   ILE A 225      16.354  55.433  10.815  1.00 62.77    -0.271 OA
ATOM   1914  CB  ILE A 225      17.236  53.553  13.384  1.00 61.23     0.013 C 
ATOM   1915  CG1 ILE A 225      17.208  52.099  13.852  1.00 60.17     0.002 C 
ATOM   1916  CG2 ILE A 225      15.926  54.232  13.722  1.00 60.79     0.012 C 
ATOM   1917  CD1 ILE A 225      17.102  51.949  15.350  1.00 58.25     0.005 C 
ATOM   1918  N   GLN A 226      18.412  55.849  11.625  1.00 63.68    -0.346 N 
ATOM   1919  HN  GLN A 226      19.227  55.471  12.107  1.00  0.00     0.163 HD
ATOM   1920  CA  GLN A 226      18.414  57.253  11.213  1.00 65.83     0.177 C 
ATOM   1921  C   GLN A 226      18.263  57.386   9.695  1.00 67.21     0.241 C 
ATOM   1922  O   GLN A 226      17.475  58.204   9.211  1.00 66.44    -0.271 OA
ATOM   1923  CB  GLN A 226      19.703  57.946  11.682  1.00 64.03     0.044 C 
ATOM   1924  CG  GLN A 226      19.683  58.361  13.150  1.00 63.81     0.105 C 
ATOM   1925  CD  GLN A 226      21.065  58.699  13.698  1.00 65.03     0.215 C 
ATOM   1926  OE1 GLN A 226      21.208  59.130  14.849  1.00 63.58    -0.274 OA
ATOM   1927  NE2 GLN A 226      22.091  58.495  12.878  1.00 66.57    -0.370 N 
ATOM   1928 1HE2 GLN A 226      23.016  58.721  13.245  1.00  0.00     0.159 HD
ATOM   1929 2HE2 GLN A 226      21.973  58.140  11.929  1.00  0.00     0.159 HD
ATOM   1930  N   ASP A 227      19.009  56.567   8.955  1.00 68.12    -0.346 N 
ATOM   1931  HN  ASP A 227      19.632  55.909   9.423  1.00  0.00     0.163 HD
ATOM   1932  CA  ASP A 227      18.964  56.580   7.497  1.00 70.02     0.186 C 
ATOM   1933  C   ASP A 227      17.585  56.237   6.944  1.00 70.70     0.241 C 
ATOM   1934  O   ASP A 227      17.156  56.800   5.940  1.00 71.89    -0.271 OA
ATOM   1935  CB  ASP A 227      19.994  55.603   6.929  1.00 71.36     0.147 C 
ATOM   1936  CG  ASP A 227      21.416  56.004   7.263  1.00 73.30     0.175 C 
ATOM   1937  OD1 ASP A 227      21.603  57.054   7.916  1.00 72.60    -0.648 OA
ATOM   1938  OD2 ASP A 227      22.348  55.271   6.870  1.00 74.79    -0.648 OA
ATOM   1939  N   ILE A 228      16.894  55.304   7.587  1.00 71.19    -0.346 N 
ATOM   1940  HN  ILE A 228      17.298  54.849   8.406  1.00  0.00     0.163 HD
ATOM   1941  CA  ILE A 228      15.565  54.926   7.132  1.00 71.26     0.180 C 
ATOM   1942  C   ILE A 228      14.578  56.052   7.413  1.00 72.20     0.241 C 
ATOM   1943  O   ILE A 228      13.616  56.242   6.673  1.00 72.71    -0.271 OA
ATOM   1944  CB  ILE A 228      15.075  53.647   7.829  1.00 69.82     0.013 C 
ATOM   1945  CG1 ILE A 228      15.926  52.464   7.377  1.00 69.48     0.002 C 
ATOM   1946  CG2 ILE A 228      13.614  53.400   7.509  1.00 68.95     0.012 C 
ATOM   1947  CD1 ILE A 228      15.402  51.134   7.846  1.00 69.61     0.005 C 
ATOM   1948  N   LEU A 229      14.825  56.800   8.483  1.00 73.30    -0.346 N 
ATOM   1949  HN  LEU A 229      15.643  56.594   9.057  1.00  0.00     0.163 HD
ATOM   1950  CA  LEU A 229      13.955  57.907   8.855  1.00 74.90     0.177 C 
ATOM   1951  C   LEU A 229      14.292  59.171   8.070  1.00 76.15     0.241 C 
ATOM   1952  O   LEU A 229      13.811  60.258   8.386  1.00 75.30    -0.271 OA
ATOM   1953  CB  LEU A 229      14.054  58.163  10.361  1.00 74.47     0.038 C 
ATOM   1954  CG  LEU A 229      13.182  57.259  11.246  1.00 74.46    -0.020 C 
ATOM   1955  CD1 LEU A 229      13.282  55.813  10.803  1.00 74.37     0.009 C 
ATOM   1956  CD2 LEU A 229      13.608  57.406  12.696  1.00 74.27     0.009 C 
ATOM   1957  N   ASN A 230      15.123  59.012   7.042  1.00 78.27    -0.348 N 
ATOM   1958  HN  ASN A 230      15.495  58.082   6.850  1.00  0.00     0.163 HD
ATOM   1959  CA  ASN A 230      15.522  60.122   6.178  1.00 80.25     0.154 C 
ATOM   1960  C   ASN A 230      15.498  59.695   4.706  1.00 81.02     0.256 C 
ATOM   1961  O   ASN A 230      14.542  60.097   4.006  1.00 81.83    -0.305 OA
ATOM   1962  CB  ASN A 230      16.928  60.619   6.542  1.00 80.54     0.134 C 
ATOM   1963  CG  ASN A 230      17.071  60.940   8.017  1.00 81.64     0.217 C 
ATOM   1964  OD1 ASN A 230      16.106  61.334   8.675  1.00 82.10    -0.274 OA
ATOM   1965  ND2 ASN A 230      18.283  60.785   8.542  1.00 81.34    -0.370 N 
ATOM   1966 1HD2 ASN A 230      18.379  61.001   9.534  1.00  0.00     0.159 HD
ATOM   1967 2HD2 ASN A 230      19.082  60.459   7.998  1.00  0.00     0.159 HD
TER    1968      ASN A 230 
