# Supplementary material for: In Silico Discovery of Potential Uridine-Cytidine Kinase 2 Inhibitors from the Rhizome of Alpinia mutica
Source: Molecules. 2016 Apr 8;21(4):417. doi: 10.3390/molecules21040417 (PMC6274218; doi:10.3390/molecules21040417)
Supplement: Supplementary file 1 [file molecules-21-00417-s001.zip › Supplementary/S2 files/1UDW+APN/alpinetin.pdb]

REMARK   Accelrys Discovery Studio PDB file
REMARK   Created:  2016-01-18T11:53:59Z
HETATM    1  O1          0       5.474   1.311   0.110  1.00  0.00           O  
HETATM    2  O2          0       7.978  -2.807   0.037  1.00  0.00           O  
HETATM    3  O3          0       5.500  -2.771   0.265  1.00  0.00           O  
HETATM    4  O4          0      10.278   1.462  -0.046  1.00  0.00           O  
HETATM    5  C5          0       4.335   0.598  -0.285  1.00  0.00           C  
HETATM    6  C6          0       4.212  -0.786   0.381  1.00  0.00           C  
HETATM    7  C7          0       6.745  -0.782   0.089  1.00  0.00           C  
HETATM    8  C8          0       5.493  -1.537   0.196  1.00  0.00           C  
HETATM    9  C9          0       3.085   1.401  -0.088  1.00  0.00           C  
HETATM   10  C10         0       6.686   0.684   0.094  1.00  0.00           C  
HETATM   11  C11         0       7.924  -1.405   0.030  1.00  0.00           C  
HETATM   12  C12         0       7.809   1.399   0.060  1.00  0.00           C  
HETATM   13  C13         0       3.151   2.730  -0.024  1.00  0.00           C  
HETATM   14  C14         0       1.790   0.725   0.032  1.00  0.00           C  
HETATM   15  C15         0       9.160  -0.611  -0.025  1.00  0.00           C  
HETATM   16  C16         0       9.104   0.720  -0.001  1.00  0.00           C  
HETATM   17  C17         0       1.929   3.515   0.167  1.00  0.00           C  
HETATM   18  C18         0       0.679   1.439   0.205  1.00  0.00           C  
HETATM   19  C19         0       0.752   2.900   0.276  1.00  0.00           C  
HETATM   20  C20         0       9.333  -3.274  -0.024  1.00  0.00           C  
HETATM   21  H21         0       4.448   0.404  -1.361  1.00  0.00           H  
HETATM   22  H22         0       4.013  -0.661   1.445  1.00  0.00           H  
HETATM   23  H23         0       3.394  -1.340  -0.080  1.00  0.00           H  
HETATM   24  H24         0       7.763   2.488   0.078  1.00  0.00           H  
HETATM   25  H25         0       4.114   3.233  -0.114  1.00  0.00           H  
HETATM   26  H26         0       1.736  -0.362  -0.021  1.00  0.00           H  
HETATM   27  H27         0      10.125  -1.113  -0.084  1.00  0.00           H  
HETATM   28  H28         0       1.982   4.602   0.219  1.00  0.00           H  
HETATM   29  H29         0      -0.284   0.936   0.295  1.00  0.00           H  
HETATM   30  H30         0      -0.157   3.485   0.418  1.00  0.00           H  
HETATM   31  H31         0       9.343  -4.364  -0.016  1.00  0.00           H  
HETATM   32  H32         0       9.885  -2.900   0.838  1.00  0.00           H  
HETATM   33  H33         0       9.801  -2.913  -0.939  1.00  0.00           H  
HETATM   34  H34         0      11.053   0.848  -0.088  1.00  0.00           H  
END
