# Supplementary material for: In Silico Discovery of Potential Uridine-Cytidine Kinase 2 Inhibitors from the Rhizome of Alpinia mutica
Source: Molecules. 2016 Apr 8;21(4):417. doi: 10.3390/molecules21040417 (PMC6274218; doi:10.3390/molecules21040417)
Supplement: Supplementary file 1 [file molecules-21-00417-s001.zip › Supplementary/S2 files/1UDW+APN/alpinetin_lig.pdbqt]

REMARK  3 active torsions:
REMARK  status: ('A' for Active; 'I' for Inactive)
REMARK    1  A    between atoms: O2_2  and  C11_11 
REMARK    2  A    between atoms: O4_4  and  C16_16 
REMARK    3  A    between atoms: C5_5  and  C9_9 
ROOT
HETATM    1  O1          0       5.474   1.311   0.110  1.00  0.00    -0.340 OA
HETATM    2  O3          0       5.500  -2.771   0.265  1.00  0.00    -0.292 OA
HETATM    3  C5          0       4.335   0.598  -0.285  1.00  0.00     0.169 C 
HETATM    4  C6          0       4.212  -0.786   0.381  1.00  0.00     0.121 C 
HETATM    5  C7          0       6.745  -0.782   0.089  1.00  0.00     0.077 A 
HETATM    6  C8          0       5.493  -1.537   0.196  1.00  0.00     0.167 C 
HETATM    7  C10         0       6.686   0.684   0.094  1.00  0.00     0.089 A 
HETATM    8  C11         0       7.924  -1.405   0.030  1.00  0.00     0.087 A 
HETATM    9  C12         0       7.809   1.399   0.060  1.00  0.00     0.074 A 
HETATM   10  C15         0       9.160  -0.611  -0.025  1.00  0.00     0.074 A 
HETATM   11  C16         0       9.104   0.720  -0.001  1.00  0.00     0.071 A 
ENDROOT
BRANCH   3  12
HETATM   12  C9          0       3.085   1.401  -0.088  1.00  0.00    -0.029 A 
HETATM   13  C14         0       1.790   0.725   0.032  1.00  0.00     0.010 A 
HETATM   14  C18         0       0.679   1.439   0.205  1.00  0.00     0.001 A 
HETATM   15  C19         0       0.752   2.900   0.276  1.00  0.00     0.000 A 
HETATM   16  C17         0       1.929   3.515   0.167  1.00  0.00     0.001 A 
HETATM   17  C13         0       3.151   2.730  -0.024  1.00  0.00     0.010 A 
ENDBRANCH   3  12
BRANCH   8  18
HETATM   18  O2          0       7.978  -2.807   0.037  1.00  0.00    -0.355 OA
HETATM   19  C20         0       9.333  -3.274  -0.024  1.00  0.00     0.210 C 
ENDBRANCH   8  18
BRANCH  11  20
HETATM   20  O4          0      10.278   1.462  -0.046  1.00  0.00    -0.361 OA
HETATM   21  H34         0      11.053   0.848  -0.088  1.00  0.00     0.217 HD
ENDBRANCH  11  20
TORSDOF 3
