# Supplementary material for: In Silico Discovery of Potential Uridine-Cytidine Kinase 2 Inhibitors from the Rhizome of Alpinia mutica
Source: Molecules. 2016 Apr 8;21(4):417. doi: 10.3390/molecules21040417 (PMC6274218; doi:10.3390/molecules21040417)
Supplement: Supplementary file 1 [file molecules-21-00417-s001.zip › Supplementary/S2 files/1UDW+APN/alpinetin_lig_1.pdb]

REMARK   4 XXXX COMPLIES WITH FORMAT V. 2.0
HETATM    1  O1          0      10.235  37.904  31.309  1.00  0.00      alpi O  
HETATM    2  O3          0      14.150  39.029  31.612  1.00  0.00      alpi O  
HETATM    3  C5          0      11.169  37.011  31.848  1.00  0.00      alpi C  
HETATM    4  C6          0      12.389  37.705  32.484  1.00  0.00      alpi C  
HETATM    5  C7          0      12.083  39.305  30.522  1.00  0.00      alpi C  
HETATM    6  C8          0      12.971  38.675  31.504  1.00  0.00      alpi C  
HETATM    7  C10         0      10.671  38.906  30.491  1.00  0.00      alpi C  
HETATM    8  C11         0      12.529  40.254  29.697  1.00  0.00      alpi C  
HETATM    9  C12         0       9.825  39.503  29.654  1.00  0.00      alpi C  
HETATM   10  C15         0      11.595  40.898  28.762  1.00  0.00      alpi C  
HETATM   11  C16         0      10.310  40.547  28.750  1.00  0.00      alpi C  
HETATM   12  C9          0      10.530  36.059  32.813  1.00  0.00      alpi C  
HETATM   13  C14         0       9.944  36.560  34.059  1.00  0.00      alpi C  
HETATM   14  C18         0       9.378  35.714  34.917  1.00  0.00      alpi C  
HETATM   15  C19         0       9.341  34.281  34.615  1.00  0.00      alpi C  
HETATM   16  C17         0       9.874  33.825  33.482  1.00  0.00      alpi C  
HETATM   17  C13         0      10.497  34.756  32.538  1.00  0.00      alpi C  
HETATM   18  O2          0      13.877  40.642  29.737  1.00  0.00      alpi O  
HETATM   19  C20         0      14.006  42.070  29.741  1.00  0.00      alpi C  
HETATM   20  O4          0       9.433  41.167  27.868  1.00  0.00      alpi O  
HETATM   21  H34         0       9.870  41.963  27.475  1.00  0.00      alpi H  
