# Supplementary material for: In Silico Discovery of Potential Uridine-Cytidine Kinase 2 Inhibitors from the Rhizome of Alpinia mutica
Source: Molecules. 2016 Apr 8;21(4):417. doi: 10.3390/molecules21040417 (PMC6274218; doi:10.3390/molecules21040417)
Supplement: Supplementary file 1 [file molecules-21-00417-s001.zip › Supplementary/S2 files/1UDW+CTP/1UDW.dlg]

          AutoDock 4.2 Release 4.2.6   
         (C) 1989-2012 The Scripps Research Institute
        AutoDock comes with ABSOLUTELY NO WARRANTY.
        AutoDock is free software, and you are welcome
        to redistribute it under certain conditions;
        for details type 'autodock4 -C'

                     main.cc  $Revision: 1.213 $

                   Compiled on Jul 18 2014 at 15:34:58


This file was created at:			7:17 24" p.m., 04/15/2015
                   on host:		"CG"
Current Working Directory = "C:\Users\dfgdf\Documents\Documents\PhD thesis\Autodock\Tutorial"

      ________________________________________________________________

                   SETTING UP DEFAULT PARAMETER LIBRARY
      ________________________________________________________________


Random number generator was seeded with values 2944, 1429121844.
Docking parameter file (DPF) used for this docking:		1UDW.dpf
DPF> autodock_parameter_version 4.2       # used by autodock to validate parameter set

	Autodock parameter version 4.2.
DPF> outlev 1                             # diagnostic output level

Output Level = 1  ADT-COMPATIBLE OUTPUT DURING DOCKING.
DPF> intelec                              # calculate internal electrostatics

Electrostatic energies will be calculated for all non-bonds between moving atoms.
DPF> seed pid time                        # seeds for random generator

Random number generator was seeded with values 2944, 1429121844.
DPF> ligand_types A C NA OA N P           # atoms types in ligand

DPF> fld 1UDW_rec.maps.fld                # grid_data_file

Opening Grid Map Dimensions file:		1UDW_rec.maps.fld
Grid Point Spacing =				0.375 Angstroms

Even Number of User-specified Grid Points =	40 x-points
						40 y-points
						40 z-points

Coordinates of Central Grid Point of Maps =	(11.359, 38.570, 33.111)
Macromolecule file used to create Grid Maps =	1UDW_rec.pdbqt
Grid Parameter file used to create Grid Maps =	1UDW.gpf
Minimum coordinates in grid = (3.859, 31.070, 25.611)
Maximum coordinates in grid = (18.859, 46.070, 40.611)

DPF> map 1UDW_rec.A.map                   # atom-specific affinity map

DPF> map 1UDW_rec.C.map                   # atom-specific affinity map

DPF> map 1UDW_rec.NA.map                  # atom-specific affinity map

DPF> map 1UDW_rec.OA.map                  # atom-specific affinity map

DPF> map 1UDW_rec.N.map                   # atom-specific affinity map

DPF> map 1UDW_rec.P.map                   # atom-specific affinity map

DPF> elecmap 1UDW_rec.e.map               # electrostatics map

DPF> desolvmap 1UDW_rec.d.map             # desolvation map

DPF> move CTP_lig.pdbqt                   # small molecule

1,4-interactions will be _ignored_ in the non-bonded internal energy calculation.

Ligand PDBQT file = "CTP_lig.pdbqt"

INPUT LIGAND PDBQT FILE:
________________________

INPUT-LIGAND-PDBQT: REMARK  8 active torsions:
INPUT-LIGAND-PDBQT: REMARK  status: ('A' for Active; 'I' for Inactive)
INPUT-LIGAND-PDBQT: REMARK    1  A    between atoms: N1_1  and  C1'_9 
INPUT-LIGAND-PDBQT: REMARK    2  A    between atoms: C4'_13  and  C5'_16 
INPUT-LIGAND-PDBQT: REMARK    3  A    between atoms: C5'_16  and  O5'_17 
INPUT-LIGAND-PDBQT: REMARK    4  A    between atoms: O5'_17  and  PA_18 
INPUT-LIGAND-PDBQT: REMARK    5  A    between atoms: PA_18  and  O3A_21 
INPUT-LIGAND-PDBQT: REMARK    6  A    between atoms: O3A_21  and  PB_22 
INPUT-LIGAND-PDBQT: REMARK    7  A    between atoms: PB_22  and  O3B_25 
INPUT-LIGAND-PDBQT: REMARK    8  A    between atoms: O3B_25  and  PG_26 
INPUT-LIGAND-PDBQT: ROOT
INPUT-LIGAND-PDBQT: HETATM    1  N1  CTP A 301       8.882  36.034  35.122  1.00 42.64    -0.254 N 
INPUT-LIGAND-PDBQT: HETATM    2  C2  CTP A 301       8.780  35.768  36.485  1.00 44.48     0.353 A 
INPUT-LIGAND-PDBQT: HETATM    3  N3  CTP A 301       7.633  35.983  37.176  1.00 45.94    -0.171 NA
INPUT-LIGAND-PDBQT: HETATM    4  C4  CTP A 301       6.501  36.487  36.517  1.00 46.59     0.190 A 
INPUT-LIGAND-PDBQT: HETATM    5  C5  CTP A 301       6.519  36.786  35.135  1.00 45.23     0.060 A 
INPUT-LIGAND-PDBQT: HETATM    6  C6  CTP A 301       7.737  36.539  34.489  1.00 43.89     0.085 A 
INPUT-LIGAND-PDBQT: HETATM    7  O2  CTP A 301       9.733  35.320  37.152  1.00 46.09    -0.244 OA
INPUT-LIGAND-PDBQT: HETATM    8  N4  CTP A 301       5.395  36.676  37.254  1.00 48.41    -0.127 N 
INPUT-LIGAND-PDBQT: ENDROOT
INPUT-LIGAND-PDBQT: BRANCH   1   9
INPUT-LIGAND-PDBQT: HETATM    9  C1' CTP A 301      10.158  35.785  34.381  1.00 43.64     0.242 C 
INPUT-LIGAND-PDBQT: HETATM   10  C2' CTP A 301      10.030  34.705  33.301  1.00 44.28     0.234 C 
INPUT-LIGAND-PDBQT: HETATM   11  O2' CTP A 301      10.306  33.406  33.822  1.00 41.81    -0.216 OA
INPUT-LIGAND-PDBQT: HETATM   12  C3' CTP A 301      10.969  35.161  32.219  1.00 44.43     0.216 C 
INPUT-LIGAND-PDBQT: HETATM   13  C4' CTP A 301      11.455  36.540  32.635  1.00 44.63     0.181 C 
INPUT-LIGAND-PDBQT: HETATM   14  O3' CTP A 301      12.162  34.401  32.125  1.00 45.02    -0.218 OA
INPUT-LIGAND-PDBQT: HETATM   15  O4' CTP A 301      10.562  36.933  33.693  1.00 44.85    -0.331 OA
INPUT-LIGAND-PDBQT: BRANCH  13  16
INPUT-LIGAND-PDBQT: HETATM   16  C5' CTP A 301      11.325  37.260  31.370  1.00 43.04     0.187 C 
INPUT-LIGAND-PDBQT: BRANCH  16  17
INPUT-LIGAND-PDBQT: HETATM   17  O5' CTP A 301      11.560  38.632  31.516  1.00 44.87    -0.268 OA
INPUT-LIGAND-PDBQT: BRANCH  17  18
INPUT-LIGAND-PDBQT: HETATM   18  PA  CTP A 301      13.089  39.212  31.154  1.00 43.29     0.418 P 
INPUT-LIGAND-PDBQT: HETATM   19  O1A CTP A 301      13.240  39.046  29.632  1.00 42.19    -0.624 OA
INPUT-LIGAND-PDBQT: HETATM   20  O2A CTP A 301      14.097  38.331  31.914  1.00 39.70    -0.624 OA
INPUT-LIGAND-PDBQT: BRANCH  18  21
INPUT-LIGAND-PDBQT: HETATM   21  O3A CTP A 301      13.267  40.772  31.698  1.00 45.01    -0.180 OA
INPUT-LIGAND-PDBQT: BRANCH  21  22
INPUT-LIGAND-PDBQT: HETATM   22  PB  CTP A 301      13.574  41.979  30.633  1.00 47.02     0.428 P 
INPUT-LIGAND-PDBQT: HETATM   23  O1B CTP A 301      13.742  43.219  31.546  1.00 46.53    -0.624 OA
INPUT-LIGAND-PDBQT: HETATM   24  O2B CTP A 301      12.374  42.177  29.676  1.00 42.70    -0.624 OA
INPUT-LIGAND-PDBQT: BRANCH  22  25
INPUT-LIGAND-PDBQT: HETATM   25  O3B CTP A 301      14.951  41.575  29.772  1.00 47.15    -0.173 OA
INPUT-LIGAND-PDBQT: BRANCH  25  26
INPUT-LIGAND-PDBQT: HETATM   26  PG  CTP A 301      16.465  42.182  30.026  1.00 47.02     0.431 P 
INPUT-LIGAND-PDBQT: HETATM   27  O1G CTP A 301      16.373  43.735  29.788  1.00 48.24    -0.616 OA
INPUT-LIGAND-PDBQT: HETATM   28  O2G CTP A 301      17.322  41.438  28.968  1.00 46.66    -0.616 OA
INPUT-LIGAND-PDBQT: HETATM   29  O3G CTP A 301      16.846  41.862  31.486  1.00 45.16    -0.616 OA
INPUT-LIGAND-PDBQT: ENDBRANCH  25  26
INPUT-LIGAND-PDBQT: ENDBRANCH  22  25
INPUT-LIGAND-PDBQT: ENDBRANCH  21  22
INPUT-LIGAND-PDBQT: ENDBRANCH  18  21
INPUT-LIGAND-PDBQT: ENDBRANCH  17  18
INPUT-LIGAND-PDBQT: ENDBRANCH  16  17
INPUT-LIGAND-PDBQT: ENDBRANCH  13  16
INPUT-LIGAND-PDBQT: ENDBRANCH   1   9
INPUT-LIGAND-PDBQT: TORSDOF 8
________________________________________________________________________________

Total charge on ligand                               =	-3.501 e

Autodock4: *** Caution!  Non-integral total charge (-3.501 e) on ligand may indicate a problem... ***

REMARK  8 active torsions:
REMARK  status: ('A' for Active; 'I' for Inactive)
REMARK    1  A    between atoms: N1_1  and  C1'_9 
REMARK    2  A    between atoms: C4'_13  and  C5'_16 
REMARK    3  A    between atoms: C5'_16  and  O5'_17 
REMARK    4  A    between atoms: O5'_17  and  PA_18 
REMARK    5  A    between atoms: PA_18  and  O3A_21 
REMARK    6  A    between atoms: O3A_21  and  PB_22 
REMARK    7  A    between atoms: PB_22  and  O3B_25 
REMARK    8  A    between atoms: O3B_25  and  PG_26 


Number of Rotatable Bonds in Small Molecule =	8 torsions
Number of atoms in ligand:  29

Number of non-hydrogen atoms in ligand:  29

Number of vibrational degrees of freedom of ligand:  81


Number of torsional degrees of freedom = 8
Estimated loss of torsional free energy upon binding = +2.3864 kcal/mol


DPF> about 11.5533 38.205 32.7822         # small molecule center

Small molecule center of rotation =	(+11.553, +38.205, +32.782)

DPF> tran0 random                         # initial coordinates/A or random

Initial translation =			(4.852, 42.244, 37.370) Angstroms
DPF> quaternion0 random                   # initial orientation

Each run will begin with a new, random initial orientation.
Initial quaternion,  (x,y,z,w) =	( -0.310, 0.361, -0.873, -0.106 ),
DPF> dihe0 random                         # initial dihedrals (relative) or random

DPF> torsdof 8                            # torsional degrees of freedom

Number of torsional degrees of freedom = 8
Free energy coefficient for torsional degrees of freedom = 0.2983, the factory default value.

Estimated loss of torsional free energy upon binding = +2.3864 kcal/mol

DPF> rmstol 2.0                           # cluster_tolerance/A

Maximum RMS tolerance for conformational cluster analysis = 2.00 Angstroms
DPF> extnrg 1000.0                        # external grid energy

External grid energy (beyond grid map walls) = 1000.00

DPF> e0max 0.0 10000                      # max initial energy; max number of retries

Using user-specified maximum number of retries for simanneal initialization, 10000 retries.
If the simanneal initial energy is greater than e0max, 0.000,
then a new, random initial state will be created.

DPF> ga_pop_size 150                      # number of individuals in population

A population of 150 individuals will be used
DPF> ga_num_evals 2500000                 # maximum number of energy evaluations

There will be at most 2500000 function evaluations used.
DPF> ga_num_generations 27000             # maximum number of generations

The GA will run for at most 27000 generations.
DPF> ga_elitism 1                         # number of top individuals to survive to next generation

The 1 best will be preserved each GA generation.
DPF> ga_mutation_rate 0.02                # rate of gene mutation

The mutation rate is 0.020000.
DPF> ga_crossover_rate 0.8                # rate of crossover

The crossover rate is 0.800000.
DPF> ga_window_size 10                    # 

The GA's selection window is 10 generations.
DPF> ga_cauchy_alpha 0.0                  # Alpha parameter of Cauchy distribution

The alpha parameter (for the Cauchy distribution) is being set to 0.000000.
DPF> ga_cauchy_beta 1.0                   # Beta parameter Cauchy distribution

The beta parameter (for the Cauchy distribution) is being set to 1.000000.
DPF> set_ga                               # set the above parameters for GA or LGA

DPF> sw_max_its 300                       # iterations of Solis & Wets local search

Solis & Wets algorithms will perform at most 300 iterations.
DPF> sw_max_succ 4                        # consecutive successes before changing rho

Solis & Wets algorithms expand rho every 4 in a row successes.
DPF> sw_max_fail 4                        # consecutive failures before changing rho

Solis & Wets algorithms contract rho every 4 in a row failures.
DPF> sw_rho 1.0                           # size of local search space to sample

rho is set to 1.000000.
DPF> sw_lb_rho 0.01                       # lower bound on rho

rho will never get smaller than 0.010000.
DPF> ls_search_freq 0.06                  # probability of performing local search on individual

Local search will be performed with frequency 0.060000.
DPF> set_psw1                             # set the above pseudo-Solis & Wets parameters

Creating a new Local Search object using the pseudo-Solis-Wets algorithm (pSW1) with the current settings.

DPF> unbound_model bound                  # state of unbound ligand

DPF> ga_run 100                           # do this many hybrid GA-LS runs

centering ligand on specified point: 11.553 38.205 32.782
Furthest true ligand atom from "about" center is 7.923 Angstroms (maxrad).
Number of requested GA dockings = 100 runs
Unbound model to be used is 'same as bound' [AutoDock 4.2 default].

	BEGINNING GENETIC ALGORITHM DOCKING 1 of 100
Run: 1 Seed: 1763552162 1695152261 [ Run 1 of 100 GA/GALS ]
Beginning LAMARCKIAN GENETIC ALGORITHM (LGA), with a maximum of 2500000 energy evaluations.

Final-Value: -9.640


	FINAL GENETIC ALGORITHM DOCKED STATE
	_______________________________________________


Detailed state:  trans 12.680 40.906 31.263 quatxyzw 0.413955 0.243796 -0.043817 -0.875948 center 11.553 38.205 32.782 ntor 8 -1.8443 107.1220 -95.1490 -158.4517 -178.8129 43.0323 73.6622 72.0224
State:	 12.680  40.906  31.263   0.858  0.505 -0.091 -57.685     -1.84  107.12  -95.15 -158.45 -178.81   43.03   73.66   72.02

DOCKED: MODEL        1
DOCKED: USER    Run = 1
DOCKED: USER    DPF = 1UDW.dpf
DOCKED: USER  
DOCKED: USER    Estimated Free Energy of Binding    =   -9.29 kcal/mol  [=(1)+(2)+(3)-(4)]
DOCKED: USER    Estimated Inhibition Constant, Ki   =  156.30 nM (nanomolar)  [Temperature = 298.15 K]
DOCKED: USER    
DOCKED: USER    (1) Final Intermolecular Energy     =  -11.67 kcal/mol
DOCKED: USER        vdW + Hbond + desolv Energy     =   -8.09 kcal/mol
DOCKED: USER        Electrostatic Energy            =   -3.58 kcal/mol
DOCKED: USER    (2) Final Total Internal Energy     =   +2.03 kcal/mol
DOCKED: USER    (3) Torsional Free Energy           =   +2.39 kcal/mol
DOCKED: USER    (4) Unbound System's Energy  [=(2)] =   +2.03 kcal/mol
DOCKED: USER    
DOCKED: USER    
DOCKED: USER    NEWDPF move CTP_lig.pdbqt
DOCKED: USER    NEWDPF about 11.553300 38.205000 32.782200
DOCKED: USER    NEWDPF tran0 12.679593 40.906492 31.263035
DOCKED: USER    NEWDPF quaternion0 0.413955 0.243796 -0.043817 -0.875948
DOCKED: USER    NEWDPF axisangle0 0.858106 0.505375 -0.090830 -57.685236
DOCKED: USER    NEWDPF quat0 0.858106 0.505375 -0.090830 -57.685236
DOCKED: USER    NEWDPF dihe0 -1.84 107.12 -95.15 -158.45 -178.81 43.03 73.66 72.02 
DOCKED: USER  keepresnum = 1 
DOCKED: USER  
DOCKED: REMARK  8 active torsions:
DOCKED: REMARK  status: ('A' for Active; 'I' for Inactive)
DOCKED: REMARK    1  A    between atoms: N1_1  and  C1'_9 
DOCKED: REMARK    2  A    between atoms: C4'_13  and  C5'_16 
DOCKED: REMARK    3  A    between atoms: C5'_16  and  O5'_17 
DOCKED: REMARK    4  A    between atoms: O5'_17  and  PA_18 
DOCKED: REMARK    5  A    between atoms: PA_18  and  O3A_21 
DOCKED: REMARK    6  A    between atoms: O3A_21  and  PB_22 
DOCKED: REMARK    7  A    between atoms: PB_22  and  O3B_25 
DOCKED: REMARK    8  A    between atoms: O3B_25  and  PG_26 
DOCKED: USER                              x       y       z     vdW  Elec       q    Type
DOCKED: USER                           _______ _______ _______ _____ _____    ______ ____
DOCKED: ROOT
DOCKED: ATOM      1  N1  CTP A 301      10.646  37.407  32.233 -0.19 -0.19    -0.254 N 
DOCKED: ATOM      2  C2  CTP A 301      11.015  36.203  32.826 -0.13 +0.26    +0.353 A 
DOCKED: ATOM      3  N3  CTP A 301      10.339  35.684  33.881 -0.26 -0.12    -0.171 NA
DOCKED: ATOM      4  C4  CTP A 301       9.228  36.364  34.406 -0.28 +0.14    +0.190 A 
DOCKED: ATOM      5  C5  CTP A 301       8.787  37.593  33.864 -0.35 +0.05    +0.060 A 
DOCKED: ATOM      6  C6  CTP A 301       9.535  38.066  32.778 -0.32 +0.07    +0.085 A 
DOCKED: ATOM      7  O2  CTP A 301      11.987  35.531  32.429 -0.46 -0.20    -0.244 OA
DOCKED: ATOM      8  N4  CTP A 301       8.599  35.799  35.448 -0.38 -0.09    -0.127 N 
DOCKED: ENDROOT
DOCKED: BRANCH   1   9
DOCKED: ATOM      9  C1' CTP A 301      11.406  37.957  31.067 -0.22 +0.17    +0.242 C 
DOCKED: ATOM     10  C2' CTP A 301      10.975  39.376  30.678 -0.23 +0.09    +0.234 C 
DOCKED: ATOM     11  O2' CTP A 301       9.911  39.359  29.728 -0.45 -0.05    -0.216 OA
DOCKED: ATOM     12  C3' CTP A 301      12.244  40.019  30.191 -0.23 +0.14    +0.216 C 
DOCKED: ATOM     13  C4' CTP A 301      13.358  39.025  30.476 -0.30 +0.24    +0.181 C 
DOCKED: ATOM     14  O3' CTP A 301      12.305  40.195  28.786 -0.55 -0.18    -0.218 OA
DOCKED: ATOM     15  O4' CTP A 301      12.766  38.067  31.372 -0.28 -0.36    -0.331 OA
DOCKED: BRANCH  13  16
DOCKED: ATOM     16  C5' CTP A 301      14.368  39.915  31.047 -0.19 +0.30    +0.187 C 
DOCKED: BRANCH  16  17
DOCKED: ATOM     17  O5' CTP A 301      15.501  40.020  30.232 -0.53 -0.55    -0.268 OA
DOCKED: BRANCH  17  18
DOCKED: ATOM     18  PA  CTP A 301      16.216  41.525  30.067 -0.35 +0.58    +0.418 P 
DOCKED: ATOM     19  O1A CTP A 301      15.942  41.951  28.614 -0.39 -1.10    -0.624 OA
DOCKED: ATOM     20  O2A CTP A 301      17.723  41.339  30.319 -0.43 -0.93    -0.624 OA
DOCKED: BRANCH  18  21
DOCKED: ATOM     21  O3A CTP A 301      15.635  42.578  31.214 -0.23 -0.13    -0.180 OA
DOCKED: BRANCH  21  22
DOCKED: ATOM     22  PB  CTP A 301      16.272  42.574  32.724 -0.04 +0.38    +0.428 P 
DOCKED: ATOM     23  O1B CTP A 301      17.461  43.560  32.605 +0.10 -0.38    -0.624 OA
DOCKED: ATOM     24  O2B CTP A 301      16.783  41.161  33.094 +0.01 -0.82    -0.624 OA
DOCKED: BRANCH  22  25
DOCKED: ATOM     25  O3B CTP A 301      15.082  43.067  33.792 -0.69 -0.16    -0.173 OA
DOCKED: BRANCH  25  26
DOCKED: ATOM     26  PG  CTP A 301      13.505  43.371  33.411 -0.08 +0.24    +0.431 P 
DOCKED: ATOM     27  O1G CTP A 301      13.510  44.577  32.400 -0.19 -0.05    -0.616 OA
DOCKED: ATOM     28  O2G CTP A 301      12.873  43.712  34.787 -0.49 -0.44    -0.616 OA
DOCKED: ATOM     29  O3G CTP A 301      12.939  42.094  32.755 +0.04 -0.45    -0.616 OA
DOCKED: ENDBRANCH  25  26
DOCKED: ENDBRANCH  22  25
DOCKED: ENDBRANCH  21  22
DOCKED: ENDBRANCH  18  21
DOCKED: ENDBRANCH  17  18
DOCKED: ENDBRANCH  16  17
DOCKED: ENDBRANCH  13  16
DOCKED: ENDBRANCH   1   9
DOCKED: TORSDOF 8
DOCKED: TER
DOCKED: ENDMDL
________________________________________________________________________________


	BEGINNING GENETIC ALGORITHM DOCKING 2 of 100
Run: 2 Seed: 142170251 1599728888 [ Run 2 of 100 GA/GALS ]
Beginning LAMARCKIAN GENETIC ALGORITHM (LGA), with a maximum of 2500000 energy evaluations.

Final-Value: -10.308


	FINAL GENETIC ALGORITHM DOCKED STATE
	_______________________________________________


Detailed state:  trans 13.651 40.482 31.725 quatxyzw -0.549024 -0.301124 0.050470 0.778042 center 11.553 38.205 32.782 ntor 8 -69.3802 -60.4272 81.3338 70.9916 120.6211 151.5013 115.6778 49.2121
State:	 13.651  40.482  31.725  -0.874 -0.479  0.080 77.837    -69.38  -60.43   81.33   70.99  120.62  151.50  115.68   49.21

DOCKED: MODEL        2
DOCKED: USER    Run = 2
DOCKED: USER    DPF = 1UDW.dpf
DOCKED: USER  
DOCKED: USER    Estimated Free Energy of Binding    =  -10.11 kcal/mol  [=(1)+(2)+(3)-(4)]
DOCKED: USER    Estimated Inhibition Constant, Ki   =   38.85 nM (nanomolar)  [Temperature = 298.15 K]
DOCKED: USER    
DOCKED: USER    (1) Final Intermolecular Energy     =  -12.50 kcal/mol
DOCKED: USER        vdW + Hbond + desolv Energy     =   -9.34 kcal/mol
DOCKED: USER        Electrostatic Energy            =   -3.15 kcal/mol
DOCKED: USER    (2) Final Total Internal Energy     =   +2.19 kcal/mol
DOCKED: USER    (3) Torsional Free Energy           =   +2.39 kcal/mol
DOCKED: USER    (4) Unbound System's Energy  [=(2)] =   +2.19 kcal/mol
DOCKED: USER    
DOCKED: USER    
DOCKED: USER    NEWDPF move CTP_lig.pdbqt
DOCKED: USER    NEWDPF about 11.553300 38.205000 32.782200
DOCKED: USER    NEWDPF tran0 13.651026 40.482449 31.724865
DOCKED: USER    NEWDPF quaternion0 -0.549024 -0.301124 0.050470 0.778042
DOCKED: USER    NEWDPF axisangle0 -0.873947 -0.479335 0.080339 77.836624
DOCKED: USER    NEWDPF quat0 -0.873947 -0.479335 0.080339 77.836624
DOCKED: USER    NEWDPF dihe0 -69.38 -60.43 81.33 70.99 120.62 151.50 115.68 49.21 
DOCKED: USER  keepresnum = 1 
DOCKED: USER  
DOCKED: REMARK  8 active torsions:
DOCKED: REMARK  status: ('A' for Active; 'I' for Inactive)
DOCKED: REMARK    1  A    between atoms: N1_1  and  C1'_9 
DOCKED: REMARK    2  A    between atoms: C4'_13  and  C5'_16 
DOCKED: REMARK    3  A    between atoms: C5'_16  and  O5'_17 
DOCKED: REMARK    4  A    between atoms: O5'_17  and  PA_18 
DOCKED: REMARK    5  A    between atoms: PA_18  and  O3A_21 
DOCKED: REMARK    6  A    between atoms: O3A_21  and  PB_22 
DOCKED: REMARK    7  A    between atoms: PB_22  and  O3B_25 
DOCKED: REMARK    8  A    between atoms: O3B_25  and  PG_26 
DOCKED: USER                              x       y       z     vdW  Elec       q    Type
DOCKED: USER                           _______ _______ _______ _____ _____    ______ ____
DOCKED: ROOT
DOCKED: ATOM      1  N1  CTP A 301      11.556  36.888  31.841 -0.21 -0.19    -0.254 N 
DOCKED: ATOM      2  C2  CTP A 301      11.927  35.552  31.969 -0.13 +0.19    +0.353 A 
DOCKED: ATOM      3  N3  CTP A 301      11.368  34.736  32.896 -0.52 -0.08    -0.171 NA
DOCKED: ATOM      4  C4  CTP A 301      10.381  35.231  33.763 -0.27 +0.11    +0.190 A 
DOCKED: ATOM      5  C5  CTP A 301       9.947  36.575  33.701 -0.36 +0.05    +0.060 A 
DOCKED: ATOM      6  C6  CTP A 301      10.570  37.357  32.720 -0.31 +0.07    +0.085 A 
DOCKED: ATOM      7  O2  CTP A 301      12.795  35.026  31.245 -0.63 -0.09    -0.244 OA
DOCKED: ATOM      8  N4  CTP A 301       9.863  34.374  34.657 -0.38 -0.06    -0.127 N 
DOCKED: ENDROOT
DOCKED: BRANCH   1   9
DOCKED: ATOM      9  C1' CTP A 301      12.186  37.767  30.807 -0.19 +0.20    +0.242 C 
DOCKED: ATOM     10  C2' CTP A 301      11.418  39.073  30.573 -0.22 +0.13    +0.234 C 
DOCKED: ATOM     11  O2' CTP A 301      10.424  38.923  29.560 -0.51 -0.09    -0.216 OA
DOCKED: ATOM     12  C3' CTP A 301      12.493  40.075  30.256 -0.21 +0.16    +0.216 C 
DOCKED: ATOM     13  C4' CTP A 301      13.816  39.362  30.486 -0.24 +0.29    +0.181 C 
DOCKED: ATOM     14  O3' CTP A 301      12.551  40.454  28.892 -0.56 -0.19    -0.218 OA
DOCKED: ATOM     15  O4' CTP A 301      13.462  38.171  31.213 -0.43 -0.42    -0.331 OA
DOCKED: BRANCH  13  16
DOCKED: ATOM     16  C5' CTP A 301      14.544  40.387  31.230 -0.15 +0.28    +0.187 C 
DOCKED: BRANCH  16  17
DOCKED: ATOM     17  O5' CTP A 301      14.918  41.464  30.418 -0.25 -0.30    -0.268 OA
DOCKED: BRANCH  17  18
DOCKED: ATOM     18  PA  CTP A 301      16.547  41.680  30.097 -0.37 +0.55    +0.418 P 
DOCKED: ATOM     19  O1A CTP A 301      16.648  43.041  29.386 -0.68 -0.65    -0.624 OA
DOCKED: ATOM     20  O2A CTP A 301      16.979  40.532  29.167 -1.25 -1.42    -0.624 OA
DOCKED: BRANCH  18  21
DOCKED: ATOM     21  O3A CTP A 301      17.440  41.565  31.494 -0.37 -0.20    -0.180 OA
DOCKED: BRANCH  21  22
DOCKED: ATOM     22  PB  CTP A 301      16.973  42.388  32.832 -0.10 +0.38    +0.428 P 
DOCKED: ATOM     23  O1B CTP A 301      17.818  43.685  32.760 +0.10 -0.37    -0.624 OA
DOCKED: ATOM     24  O2B CTP A 301      17.324  41.590  34.110 -0.09 -0.66    -0.624 OA
DOCKED: BRANCH  22  25
DOCKED: ATOM     25  O3B CTP A 301      15.322  42.645  32.735 -0.48 -0.16    -0.173 OA
DOCKED: BRANCH  25  26
DOCKED: ATOM     26  PG  CTP A 301      14.461  43.752  33.606 -0.06 +0.23    +0.431 P 
DOCKED: ATOM     27  O1G CTP A 301      13.235  42.982  34.225 -0.24 -0.63    -0.616 OA
DOCKED: ATOM     28  O2G CTP A 301      14.062  44.804  32.538 -0.23 -0.13    -0.616 OA
DOCKED: ATOM     29  O3G CTP A 301      15.395  44.292  34.708 -0.00 -0.15    -0.616 OA
DOCKED: ENDBRANCH  25  26
DOCKED: ENDBRANCH  22  25
DOCKED: ENDBRANCH  21  22
DOCKED: ENDBRANCH  18  21
DOCKED: ENDBRANCH  17  18
DOCKED: ENDBRANCH  16  17
DOCKED: ENDBRANCH  13  16
DOCKED: ENDBRANCH   1   9
DOCKED: TORSDOF 8
DOCKED: TER
DOCKED: ENDMDL
________________________________________________________________________________


	BEGINNING GENETIC ALGORITHM DOCKING 3 of 100
Run: 3 Seed: 1683413462 1905178931 [ Run 3 of 100 GA/GALS ]
Beginning LAMARCKIAN GENETIC ALGORITHM (LGA), with a maximum of 2500000 energy evaluations.

Final-Value: -12.496


	FINAL GENETIC ALGORITHM DOCKED STATE
	_______________________________________________


Detailed state:  trans 11.898 38.085 33.171 quatxyzw 0.031359 -0.029683 -0.056893 -0.997446 center 11.553 38.205 32.782 ntor 8 -179.6212 -165.3255 -5.7855 75.9914 117.1541 139.0343 0.7174 12.7360
State:	 11.898  38.085  33.171   0.439 -0.416 -0.797 -8.191   -179.62 -165.33   -5.79   75.99  117.15  139.03    0.72   12.74

DOCKED: MODEL        3
DOCKED: USER    Run = 3
DOCKED: USER    DPF = 1UDW.dpf
DOCKED: USER  
DOCKED: USER    Estimated Free Energy of Binding    =  -12.76 kcal/mol  [=(1)+(2)+(3)-(4)]
DOCKED: USER    Estimated Inhibition Constant, Ki   =  443.17 pM (picomolar)  [Temperature = 298.15 K]
DOCKED: USER    
DOCKED: USER    (1) Final Intermolecular Energy     =  -15.15 kcal/mol
DOCKED: USER        vdW + Hbond + desolv Energy     =  -10.75 kcal/mol
DOCKED: USER        Electrostatic Energy            =   -4.39 kcal/mol
DOCKED: USER    (2) Final Total Internal Energy     =   +2.65 kcal/mol
DOCKED: USER    (3) Torsional Free Energy           =   +2.39 kcal/mol
DOCKED: USER    (4) Unbound System's Energy  [=(2)] =   +2.65 kcal/mol
DOCKED: USER    
DOCKED: USER    
DOCKED: USER    NEWDPF move CTP_lig.pdbqt
DOCKED: USER    NEWDPF about 11.553300 38.205000 32.782200
DOCKED: USER    NEWDPF tran0 11.898406 38.085393 33.170830
DOCKED: USER    NEWDPF quaternion0 0.031359 -0.029683 -0.056893 -0.997446
DOCKED: USER    NEWDPF axisangle0 0.439061 -0.415597 -0.796558 -8.191470
DOCKED: USER    NEWDPF quat0 0.439061 -0.415597 -0.796558 -8.191470
DOCKED: USER    NEWDPF dihe0 -179.62 -165.33 -5.79 75.99 117.15 139.03 0.72 12.74 
DOCKED: USER  keepresnum = 1 
DOCKED: USER  
DOCKED: REMARK  8 active torsions:
DOCKED: REMARK  status: ('A' for Active; 'I' for Inactive)
DOCKED: REMARK    1  A    between atoms: N1_1  and  C1'_9 
DOCKED: REMARK    2  A    between atoms: C4'_13  and  C5'_16 
DOCKED: REMARK    3  A    between atoms: C5'_16  and  O5'_17 
DOCKED: REMARK    4  A    between atoms: O5'_17  and  PA_18 
DOCKED: REMARK    5  A    between atoms: PA_18  and  O3A_21 
DOCKED: REMARK    6  A    between atoms: O3A_21  and  PB_22 
DOCKED: REMARK    7  A    between atoms: PB_22  and  O3B_25 
DOCKED: REMARK    8  A    between atoms: O3B_25  and  PG_26 
DOCKED: USER                              x       y       z     vdW  Elec       q    Type
DOCKED: USER                           _______ _______ _______ _____ _____    ______ ____
DOCKED: ROOT
DOCKED: ATOM      1  N1  CTP A 301       8.860  36.102  35.210 -0.26 -0.19    -0.254 N 
DOCKED: ATOM      2  C2  CTP A 301       8.643  35.770  36.545 -0.15 +0.38    +0.353 A 
DOCKED: ATOM      3  N3  CTP A 301       7.486  36.074  37.184 -0.85 -0.23    -0.171 NA
DOCKED: ATOM      4  C4  CTP A 301       6.461  36.744  36.497 -0.50 +0.14    +0.190 A 
DOCKED: ATOM      5  C5  CTP A 301       6.599  37.120  35.141 -0.61 +0.03    +0.060 A 
DOCKED: ATOM      6  C6  CTP A 301       7.820  36.773  34.549 -0.44 +0.05    +0.085 A 
DOCKED: ATOM      7  O2  CTP A 301       9.497  35.176  37.233 -0.42 -0.32    -0.244 OA
DOCKED: ATOM      8  N4  CTP A 301       5.339  37.015  37.182 -0.64 -0.07    -0.127 N 
DOCKED: ENDROOT
DOCKED: BRANCH   1   9
DOCKED: ATOM      9  C1' CTP A 301      10.144  35.752  34.526 -0.27 +0.20    +0.242 C 
DOCKED: ATOM     10  C2' CTP A 301       9.941  35.017  33.197 -0.38 +0.04    +0.234 C 
DOCKED: ATOM     11  O2' CTP A 301       9.880  33.604  33.382 -0.62 +0.11    -0.216 OA
DOCKED: ATOM     12  C3' CTP A 301      11.085  35.491  32.343 -0.35 +0.08    +0.216 C 
DOCKED: ATOM     13  C4' CTP A 301      11.781  36.584  33.137 -0.27 +0.22    +0.181 C 
DOCKED: ATOM     14  O3' CTP A 301      12.102  34.523  32.143 -0.78 -0.05    -0.218 OA
DOCKED: ATOM     15  O4' CTP A 301      10.857  36.907  34.192 -0.24 -0.41    -0.331 OA
DOCKED: BRANCH  13  16
DOCKED: ATOM     16  C5' CTP A 301      11.963  37.593  32.096 -0.30 +0.19    +0.187 C 
DOCKED: BRANCH  16  17
DOCKED: ATOM     17  O5' CTP A 301      12.465  38.795  32.608 -0.52 -0.42    -0.268 OA
DOCKED: BRANCH  17  18
DOCKED: ATOM     18  PA  CTP A 301      11.594  40.197  32.322 -0.05 +0.32    +0.418 P 
DOCKED: ATOM     19  O1A CTP A 301      12.459  41.338  32.884 +0.07 -0.64    -0.624 OA
DOCKED: ATOM     20  O2A CTP A 301      10.268  40.070  33.095 -0.54 -0.58    -0.624 OA
DOCKED: BRANCH  18  21
DOCKED: ATOM     21  O3A CTP A 301      11.228  40.340  30.707 -0.27 -0.01    -0.180 OA
DOCKED: BRANCH  21  22
DOCKED: ATOM     22  PB  CTP A 301      12.365  39.995  29.579 -0.12 +0.35    +0.428 P 
DOCKED: ATOM     23  O1B CTP A 301      11.603  40.184  28.243 -0.24 -0.31    -0.624 OA
DOCKED: ATOM     24  O2B CTP A 301      12.843  38.530  29.720 -0.13 -0.76    -0.624 OA
DOCKED: BRANCH  22  25
DOCKED: ATOM     25  O3B CTP A 301      13.645  41.053  29.789 -0.56 -0.18    -0.173 OA
DOCKED: BRANCH  25  26
DOCKED: ATOM     26  PG  CTP A 301      14.989  40.776  30.706 -0.15 +0.62    +0.431 P 
DOCKED: ATOM     27  O1G CTP A 301      16.222  40.846  29.729 -0.33 -1.19    -0.616 OA
DOCKED: ATOM     28  O2G CTP A 301      14.732  39.361  31.286 -0.90 -1.12    -0.616 OA
DOCKED: ATOM     29  O3G CTP A 301      15.055  41.893  31.768 +0.05 -0.62    -0.616 OA
DOCKED: ENDBRANCH  25  26
DOCKED: ENDBRANCH  22  25
DOCKED: ENDBRANCH  21  22
DOCKED: ENDBRANCH  18  21
DOCKED: ENDBRANCH  17  18
DOCKED: ENDBRANCH  16  17
DOCKED: ENDBRANCH  13  16
DOCKED: ENDBRANCH   1   9
DOCKED: TORSDOF 8
DOCKED: TER
DOCKED: ENDMDL
________________________________________________________________________________


	BEGINNING GENETIC ALGORITHM DOCKING 4 of 100
Run: 4 Seed: 1661147603 1569429203 [ Run 4 of 100 GA/GALS ]
Beginning LAMARCKIAN GENETIC ALGORITHM (LGA), with a maximum of 2500000 energy evaluations.

Final-Value: -11.050


	FINAL GENETIC ALGORITHM DOCKED STATE
	_______________________________________________


Detailed state:  trans 10.986 32.874 33.094 quatxyzw 0.821745 -0.184314 -0.465731 0.271768 center 11.553 38.205 32.782 ntor 8 127.5445 -125.1110 -101.1061 -173.0365 180.0000 37.8852 -138.0824 159.4410
State:	 10.986  32.874  33.094   0.854 -0.192 -0.484 148.461    127.54 -125.11 -101.11 -173.04  180.00   37.89 -138.08  159.44

DOCKED: MODEL        4
DOCKED: USER    Run = 4
DOCKED: USER    DPF = 1UDW.dpf
DOCKED: USER  
DOCKED: USER    Estimated Free Energy of Binding    =  -11.05 kcal/mol  [=(1)+(2)+(3)-(4)]
DOCKED: USER    Estimated Inhibition Constant, Ki   =    7.94 nM (nanomolar)  [Temperature = 298.15 K]
DOCKED: USER    
DOCKED: USER    (1) Final Intermolecular Energy     =  -13.44 kcal/mol
DOCKED: USER        vdW + Hbond + desolv Energy     =   -9.83 kcal/mol
DOCKED: USER        Electrostatic Energy            =   -3.61 kcal/mol
DOCKED: USER    (2) Final Total Internal Energy     =   +2.39 kcal/mol
DOCKED: USER    (3) Torsional Free Energy           =   +2.39 kcal/mol
DOCKED: USER    (4) Unbound System's Energy  [=(2)] =   +2.39 kcal/mol
DOCKED: USER    
DOCKED: USER    
DOCKED: USER    NEWDPF move CTP_lig.pdbqt
DOCKED: USER    NEWDPF about 11.553300 38.205000 32.782200
DOCKED: USER    NEWDPF tran0 10.986146 32.873969 33.094059
DOCKED: USER    NEWDPF quaternion0 0.821745 -0.184314 -0.465731 0.271768
DOCKED: USER    NEWDPF axisangle0 0.853883 -0.191522 -0.483945 148.460956
DOCKED: USER    NEWDPF quat0 0.853883 -0.191522 -0.483945 148.460956
DOCKED: USER    NEWDPF dihe0 127.54 -125.11 -101.11 -173.04 180.00 37.89 -138.08 159.44 
DOCKED: USER  keepresnum = 1 
DOCKED: USER  
DOCKED: REMARK  8 active torsions:
DOCKED: REMARK  status: ('A' for Active; 'I' for Inactive)
DOCKED: REMARK    1  A    between atoms: N1_1  and  C1'_9 
DOCKED: REMARK    2  A    between atoms: C4'_13  and  C5'_16 
DOCKED: REMARK    3  A    between atoms: C5'_16  and  O5'_17 
DOCKED: REMARK    4  A    between atoms: O5'_17  and  PA_18 
DOCKED: REMARK    5  A    between atoms: PA_18  and  O3A_21 
DOCKED: REMARK    6  A    between atoms: O3A_21  and  PB_22 
DOCKED: REMARK    7  A    between atoms: PB_22  and  O3B_25 
DOCKED: REMARK    8  A    between atoms: O3B_25  and  PG_26 
DOCKED: USER                              x       y       z     vdW  Elec       q    Type
DOCKED: USER                           _______ _______ _______ _____ _____    ______ ____
DOCKED: ROOT
DOCKED: ATOM      1  N1  CTP A 301       9.306  36.157  35.024 -0.23 -0.21    -0.254 N 
DOCKED: ATOM      2  C2  CTP A 301       8.496  37.213  34.615 -0.14 +0.28    +0.353 A 
DOCKED: ATOM      3  N3  CTP A 301       7.345  37.529  35.260 -0.37 -0.12    -0.171 NA
DOCKED: ATOM      4  C4  CTP A 301       6.940  36.782  36.377 -0.46 +0.15    +0.190 A 
DOCKED: ATOM      5  C5  CTP A 301       7.702  35.692  36.857 -0.36 +0.07    +0.060 A 
DOCKED: ATOM      6  C6  CTP A 301       8.876  35.426  36.141 -0.40 +0.07    +0.085 A 
DOCKED: ATOM      7  O2  CTP A 301       8.776  37.929  33.634 -0.70 -0.20    -0.244 OA
DOCKED: ATOM      8  N4  CTP A 301       5.793  37.145  36.974 -0.65 -0.08    -0.127 N 
DOCKED: ENDROOT
DOCKED: BRANCH   1   9
DOCKED: ATOM      9  C1' CTP A 301      10.573  35.830  34.298 -0.24 +0.23    +0.242 C 
DOCKED: ATOM     10  C2' CTP A 301      10.356  34.931  33.076 -0.36 +0.05    +0.234 C 
DOCKED: ATOM     11  O2' CTP A 301      10.427  33.549  33.422 -0.79 +0.09    -0.216 OA
DOCKED: ATOM     12  C3' CTP A 301      11.403  35.389  32.099 -0.34 +0.07    +0.216 C 
DOCKED: ATOM     13  C4' CTP A 301      12.049  36.619  32.717 -0.29 +0.21    +0.181 C 
DOCKED: ATOM     14  O3' CTP A 301      12.485  34.487  31.940 -0.84 -0.07    -0.218 OA
DOCKED: ATOM     15  O4' CTP A 301      11.164  36.990  33.789 -0.27 -0.42    -0.331 OA
DOCKED: BRANCH  13  16
DOCKED: ATOM     16  C5' CTP A 301      12.083  37.510  31.559 -0.30 +0.17    +0.187 C 
DOCKED: BRANCH  16  17
DOCKED: ATOM     17  O5' CTP A 301      10.975  37.333  30.722 -0.34 -0.15    -0.268 OA
DOCKED: BRANCH  17  18
DOCKED: ATOM     18  PA  CTP A 301      10.188  38.699  30.158 -0.28 +0.16    +0.418 P 
DOCKED: ATOM     19  O1A CTP A 301       8.811  38.691  30.843 +0.09 -0.27    -0.624 OA
DOCKED: ATOM     20  O2A CTP A 301      10.053  38.543  28.632 -0.55 -0.34    -0.624 OA
DOCKED: BRANCH  18  21
DOCKED: ATOM     21  O3A CTP A 301      11.095  40.060  30.451 -0.28 -0.03    -0.180 OA
DOCKED: BRANCH  21  22
DOCKED: ATOM     22  PB  CTP A 301      12.507  40.290  29.651 -0.11 +0.32    +0.428 P 
DOCKED: ATOM     23  O1B CTP A 301      12.049  40.877  28.292 -0.02 -0.05    -0.624 OA
DOCKED: ATOM     24  O2B CTP A 301      13.233  38.940  29.434 -0.39 -1.12    -0.624 OA
DOCKED: BRANCH  22  25
DOCKED: ATOM     25  O3B CTP A 301      13.455  41.328  30.557 -0.29 -0.11    -0.173 OA
DOCKED: BRANCH  25  26
DOCKED: ATOM     26  PG  CTP A 301      15.050  41.113  30.923 -0.17 +0.54    +0.431 P 
DOCKED: ATOM     27  O1G CTP A 301      15.841  41.217  29.567 -0.11 -1.15    -0.616 OA
DOCKED: ATOM     28  O2G CTP A 301      15.076  39.695  31.554 -0.66 -1.16    -0.616 OA
DOCKED: ATOM     29  O3G CTP A 301      15.453  42.242  31.893 +0.02 -0.56    -0.616 OA
DOCKED: ENDBRANCH  25  26
DOCKED: ENDBRANCH  22  25
DOCKED: ENDBRANCH  21  22
DOCKED: ENDBRANCH  18  21
DOCKED: ENDBRANCH  17  18
DOCKED: ENDBRANCH  16  17
DOCKED: ENDBRANCH  13  16
DOCKED: ENDBRANCH   1   9
DOCKED: TORSDOF 8
DOCKED: TER
DOCKED: ENDMDL
________________________________________________________________________________


	BEGINNING GENETIC ALGORITHM DOCKING 5 of 100
Run: 5 Seed: 1367344140 372316755 [ Run 5 of 100 GA/GALS ]
Beginning LAMARCKIAN GENETIC ALGORITHM (LGA), with a maximum of 2500000 energy evaluations.

Final-Value: -10.930


	FINAL GENETIC ALGORITHM DOCKED STATE
	_______________________________________________


Detailed state:  trans 9.784 38.114 27.529 quatxyzw 0.374736 -0.052098 -0.741376 0.554275 center 11.553 38.205 32.782 ntor 8 -162.9657 134.0524 164.4838 53.6140 93.0347 176.5788 54.3760 -161.1593
State:	  9.784  38.114  27.529   0.450 -0.063 -0.891 112.678   -162.97  134.05  164.48   53.61   93.03  176.58   54.38 -161.16

DOCKED: MODEL        5
DOCKED: USER    Run = 5
DOCKED: USER    DPF = 1UDW.dpf
DOCKED: USER  
DOCKED: USER    Estimated Free Energy of Binding    =  -10.84 kcal/mol  [=(1)+(2)+(3)-(4)]
DOCKED: USER    Estimated Inhibition Constant, Ki   =   11.27 nM (nanomolar)  [Temperature = 298.15 K]
DOCKED: USER    
DOCKED: USER    (1) Final Intermolecular Energy     =  -13.23 kcal/mol
DOCKED: USER        vdW + Hbond + desolv Energy     =   -9.27 kcal/mol
DOCKED: USER        Electrostatic Energy            =   -3.96 kcal/mol
DOCKED: USER    (2) Final Total Internal Energy     =   +2.30 kcal/mol
DOCKED: USER    (3) Torsional Free Energy           =   +2.39 kcal/mol
DOCKED: USER    (4) Unbound System's Energy  [=(2)] =   +2.30 kcal/mol
DOCKED: USER    
DOCKED: USER    
DOCKED: USER    NEWDPF move CTP_lig.pdbqt
DOCKED: USER    NEWDPF about 11.553300 38.205000 32.782200
DOCKED: USER    NEWDPF tran0 9.783856 38.114109 27.529461
DOCKED: USER    NEWDPF quaternion0 0.374736 -0.052098 -0.741376 0.554275
DOCKED: USER    NEWDPF axisangle0 0.450223 -0.062592 -0.890720 112.678376
DOCKED: USER    NEWDPF quat0 0.450223 -0.062592 -0.890720 112.678376
DOCKED: USER    NEWDPF dihe0 -162.97 134.05 164.48 53.61 93.03 176.58 54.38 -161.16 
DOCKED: USER  keepresnum = 1 
DOCKED: USER  
DOCKED: REMARK  8 active torsions:
DOCKED: REMARK  status: ('A' for Active; 'I' for Inactive)
DOCKED: REMARK    1  A    between atoms: N1_1  and  C1'_9 
DOCKED: REMARK    2  A    between atoms: C4'_13  and  C5'_16 
DOCKED: REMARK    3  A    between atoms: C5'_16  and  O5'_17 
DOCKED: REMARK    4  A    between atoms: O5'_17  and  PA_18 
DOCKED: REMARK    5  A    between atoms: PA_18  and  O3A_21 
DOCKED: REMARK    6  A    between atoms: O3A_21  and  PB_22 
DOCKED: REMARK    7  A    between atoms: PB_22  and  O3B_25 
DOCKED: REMARK    8  A    between atoms: O3B_25  and  PG_26 
DOCKED: USER                              x       y       z     vdW  Elec       q    Type
DOCKED: USER                           _______ _______ _______ _____ _____    ______ ____
DOCKED: ROOT
DOCKED: ATOM      1  N1  CTP A 301      10.768  38.001  31.572 -0.18 -0.17    -0.254 N 
DOCKED: ATOM      2  C2  CTP A 301      10.329  38.694  32.697 -0.15 +0.31    +0.353 A 
DOCKED: ATOM      3  N3  CTP A 301       9.920  38.055  33.821 -0.68 -0.22    -0.171 NA
DOCKED: ATOM      4  C4  CTP A 301       9.932  36.652  33.875 -0.25 +0.16    +0.190 A 
DOCKED: ATOM      5  C5  CTP A 301      10.361  35.872  32.777 -0.39 +0.03    +0.060 A 
DOCKED: ATOM      6  C6  CTP A 301      10.768  36.601  31.652 -0.31 +0.04    +0.085 A 
DOCKED: ATOM      7  O2  CTP A 301      10.282  39.939  32.740 -0.87 -0.15    -0.244 OA
DOCKED: ATOM      8  N4  CTP A 301       9.519  36.078  35.016 -0.34 -0.11    -0.127 N 
DOCKED: ENDROOT
DOCKED: BRANCH   1   9
DOCKED: ATOM      9  C1' CTP A 301      11.217  38.729  30.345 -0.24 +0.14    +0.242 C 
DOCKED: ATOM     10  C2' CTP A 301      10.280  39.873  29.942 -0.26 +0.02    +0.234 C 
DOCKED: ATOM     11  O2' CTP A 301       9.251  39.424  29.063 -0.59 -0.05    -0.216 OA
DOCKED: ATOM     12  C3' CTP A 301      11.201  40.908  29.356 -0.36 -0.05    +0.216 C 
DOCKED: ATOM     13  C4' CTP A 301      12.613  40.402  29.599 -0.21 +0.14    +0.181 C 
DOCKED: ATOM     14  O3' CTP A 301      11.125  41.022  27.945 -0.26 +0.06    -0.218 OA
DOCKED: ATOM     15  O4' CTP A 301      12.456  39.341  30.559 -0.22 -0.30    -0.331 OA
DOCKED: BRANCH  13  16
DOCKED: ATOM     16  C5' CTP A 301      13.255  41.624  30.078 -0.24 +0.06    +0.187 C 
DOCKED: BRANCH  16  17
DOCKED: ATOM     17  O5' CTP A 301      14.485  41.856  29.451 -0.29 -0.23    -0.268 OA
DOCKED: BRANCH  17  18
DOCKED: ATOM     18  PA  CTP A 301      15.849  41.139  30.107 -0.22 +0.65    +0.418 P 
DOCKED: ATOM     19  O1A CTP A 301      16.902  41.161  28.985 -1.39 -1.36    -0.624 OA
DOCKED: ATOM     20  O2A CTP A 301      15.465  39.696  30.482 -0.29 -1.28    -0.624 OA
DOCKED: BRANCH  18  21
DOCKED: ATOM     21  O3A CTP A 301      16.309  41.920  31.499 -0.28 -0.18    -0.180 OA
DOCKED: BRANCH  21  22
DOCKED: ATOM     22  PB  CTP A 301      16.827  43.473  31.433 -0.16 +0.28    +0.428 P 
DOCKED: ATOM     23  O1B CTP A 301      17.041  43.708  29.916 -0.60 -0.56    -0.624 OA
DOCKED: ATOM     24  O2B CTP A 301      18.165  43.633  32.194 +0.07 -0.42    -0.624 OA
DOCKED: BRANCH  22  25
DOCKED: ATOM     25  O3B CTP A 301      15.645  44.445  32.112 -0.15 -0.07    -0.173 OA
DOCKED: BRANCH  25  26
DOCKED: ATOM     26  PG  CTP A 301      14.628  44.017  33.340 -0.05 +0.18    +0.431 P 
DOCKED: ATOM     27  O1G CTP A 301      14.583  45.238  34.332 +0.04 -0.03    -0.616 OA
DOCKED: ATOM     28  O2G CTP A 301      15.308  42.755  33.933 -0.44 -0.74    -0.616 OA
DOCKED: ATOM     29  O3G CTP A 301      13.243  43.754  32.715 +0.03 -0.11    -0.616 OA
DOCKED: ENDBRANCH  25  26
DOCKED: ENDBRANCH  22  25
DOCKED: ENDBRANCH  21  22
DOCKED: ENDBRANCH  18  21
DOCKED: ENDBRANCH  17  18
DOCKED: ENDBRANCH  16  17
DOCKED: ENDBRANCH  13  16
DOCKED: ENDBRANCH   1   9
DOCKED: TORSDOF 8
DOCKED: TER
DOCKED: ENDMDL
________________________________________________________________________________


	BEGINNING GENETIC ALGORITHM DOCKING 6 of 100
Run: 6 Seed: 41597881 2125841026 [ Run 6 of 100 GA/GALS ]
Beginning LAMARCKIAN GENETIC ALGORITHM (LGA), with a maximum of 2500000 energy evaluations.

Final-Value: -12.557


	FINAL GENETIC ALGORITHM DOCKED STATE
	_______________________________________________


Detailed state:  trans 11.242 39.421 32.735 quatxyzw -0.038364 -0.005461 -0.074211 0.996489 center 11.553 38.205 32.782 ntor 8 156.2137 -54.7944 173.4345 180.0000 170.7548 104.7985 172.4410 16.7590
State:	 11.242  39.421  32.735  -0.458 -0.065 -0.886  9.605    156.21  -54.79  173.43  180.00  170.75  104.80  172.44   16.76

DOCKED: MODEL        6
DOCKED: USER    Run = 6
DOCKED: USER    DPF = 1UDW.dpf
DOCKED: USER  
DOCKED: USER    Estimated Free Energy of Binding    =  -12.77 kcal/mol  [=(1)+(2)+(3)-(4)]
DOCKED: USER    Estimated Inhibition Constant, Ki   =  435.29 pM (picomolar)  [Temperature = 298.15 K]
DOCKED: USER    
DOCKED: USER    (1) Final Intermolecular Energy     =  -15.16 kcal/mol
DOCKED: USER        vdW + Hbond + desolv Energy     =  -10.38 kcal/mol
DOCKED: USER        Electrostatic Energy            =   -4.77 kcal/mol
DOCKED: USER    (2) Final Total Internal Energy     =   +2.60 kcal/mol
DOCKED: USER    (3) Torsional Free Energy           =   +2.39 kcal/mol
DOCKED: USER    (4) Unbound System's Energy  [=(2)] =   +2.60 kcal/mol
DOCKED: USER    
DOCKED: USER    
DOCKED: USER    NEWDPF move CTP_lig.pdbqt
DOCKED: USER    NEWDPF about 11.553300 38.205000 32.782200
DOCKED: USER    NEWDPF tran0 11.242256 39.420790 32.735290
DOCKED: USER    NEWDPF quaternion0 -0.038364 -0.005461 -0.074211 0.996489
DOCKED: USER    NEWDPF axisangle0 -0.458252 -0.065233 -0.886425 9.604758
DOCKED: USER    NEWDPF quat0 -0.458252 -0.065233 -0.886425 9.604758
DOCKED: USER    NEWDPF dihe0 156.21 -54.79 173.43 180.00 170.75 104.80 172.44 16.76 
DOCKED: USER  keepresnum = 1 
DOCKED: USER  
DOCKED: REMARK  8 active torsions:
DOCKED: REMARK  status: ('A' for Active; 'I' for Inactive)
DOCKED: REMARK    1  A    between atoms: N1_1  and  C1'_9 
DOCKED: REMARK    2  A    between atoms: C4'_13  and  C5'_16 
DOCKED: REMARK    3  A    between atoms: C5'_16  and  O5'_17 
DOCKED: REMARK    4  A    between atoms: O5'_17  and  PA_18 
DOCKED: REMARK    5  A    between atoms: PA_18  and  O3A_21 
DOCKED: REMARK    6  A    between atoms: O3A_21  and  PB_22 
DOCKED: REMARK    7  A    between atoms: PB_22  and  O3B_25 
DOCKED: REMARK    8  A    between atoms: O3B_25  and  PG_26 
DOCKED: USER                              x       y       z     vdW  Elec       q    Type
DOCKED: USER                           _______ _______ _______ _____ _____    ______ ____
DOCKED: ROOT
DOCKED: ATOM      1  N1  CTP A 301       8.960  36.707  34.914 -0.26 -0.22    -0.254 N 
DOCKED: ATOM      2  C2  CTP A 301       8.920  36.326  36.253 -0.15 +0.39    +0.353 A 
DOCKED: ATOM      3  N3  CTP A 301       7.766  36.316  36.965 -0.78 -0.22    -0.171 NA
DOCKED: ATOM      4  C4  CTP A 301       6.561  36.695  36.352 -0.50 +0.13    +0.190 A 
DOCKED: ATOM      5  C5  CTP A 301       6.512  37.097  34.998 -0.60 +0.03    +0.060 A 
DOCKED: ATOM      6  C6  CTP A 301       7.742  37.083  34.328 -0.29 +0.05    +0.085 A 
DOCKED: ATOM      7  O2  CTP A 301       9.940  35.976  36.878 -0.37 -0.30    -0.244 OA
DOCKED: ATOM      8  N4  CTP A 301       5.452  36.661  37.107 -0.62 -0.08    -0.127 N 
DOCKED: ENDROOT
DOCKED: BRANCH   1   9
DOCKED: ATOM      9  C1' CTP A 301      10.246  36.707  34.150 -0.27 +0.24    +0.242 C 
DOCKED: ATOM     10  C2' CTP A 301      10.134  36.032  32.778 -0.27 +0.11    +0.234 C 
DOCKED: ATOM     11  O2' CTP A 301      10.406  34.634  32.856 -0.48 +0.01    -0.216 OA
DOCKED: ATOM     12  C3' CTP A 301      11.087  36.810  31.913 -0.28 +0.14    +0.216 C 
DOCKED: ATOM     13  C4' CTP A 301      11.565  37.981  32.757 -0.30 +0.22    +0.181 C 
DOCKED: ATOM     14  O3' CTP A 301      12.283  36.118  31.595 -0.39 -0.15    -0.218 OA
DOCKED: ATOM     15  O4' CTP A 301      10.657  38.014  33.873 -0.43 -0.49    -0.331 OA
DOCKED: BRANCH  13  16
DOCKED: ATOM     16  C5' CTP A 301      11.450  39.070  31.790 -0.26 +0.15    +0.187 C 
DOCKED: BRANCH  16  17
DOCKED: ATOM     17  O5' CTP A 301      11.305  38.600  30.479 -0.23 -0.16    -0.268 OA
DOCKED: BRANCH  17  18
DOCKED: ATOM     18  PA  CTP A 301      11.710  39.632  29.224 -0.21 +0.26    +0.418 P 
DOCKED: ATOM     19  O1A CTP A 301      10.429  39.777  28.384 -0.53 -0.27    -0.624 OA
DOCKED: ATOM     20  O2A CTP A 301      12.830  38.946  28.419 +0.63 -1.11    -0.624 OA
DOCKED: BRANCH  18  21
DOCKED: ATOM     21  O3A CTP A 301      12.313  41.064  29.814 -0.36 -0.02    -0.180 OA
DOCKED: BRANCH  21  22
DOCKED: ATOM     22  PB  CTP A 301      13.676  41.063  30.723 -0.11 +0.37    +0.428 P 
DOCKED: ATOM     23  O1B CTP A 301      14.008  39.556  30.859 -0.57 -0.96    -0.624 OA
DOCKED: ATOM     24  O2B CTP A 301      13.399  41.679  32.116 +0.10 -0.51    -0.624 OA
DOCKED: BRANCH  22  25
DOCKED: ATOM     25  O3B CTP A 301      14.842  41.948  29.912 -0.34 -0.15    -0.173 OA
DOCKED: BRANCH  25  26
DOCKED: ATOM     26  PG  CTP A 301      16.475  41.809  30.112 -0.36 +0.54    +0.431 P 
DOCKED: ATOM     27  O1G CTP A 301      16.984  40.824  28.995 -1.58 -1.42    -0.616 OA
DOCKED: ATOM     28  O2G CTP A 301      16.605  41.243  31.550 +0.01 -0.75    -0.616 OA
DOCKED: ATOM     29  O3G CTP A 301      17.078  43.218  29.931 -0.60 -0.59    -0.616 OA
DOCKED: ENDBRANCH  25  26
DOCKED: ENDBRANCH  22  25
DOCKED: ENDBRANCH  21  22
DOCKED: ENDBRANCH  18  21
DOCKED: ENDBRANCH  17  18
DOCKED: ENDBRANCH  16  17
DOCKED: ENDBRANCH  13  16
DOCKED: ENDBRANCH   1   9
DOCKED: TORSDOF 8
DOCKED: TER
DOCKED: ENDMDL
________________________________________________________________________________


	BEGINNING GENETIC ALGORITHM DOCKING 7 of 100
Run: 7 Seed: 1572604612 295303992 [ Run 7 of 100 GA/GALS ]
Beginning LAMARCKIAN GENETIC ALGORITHM (LGA), with a maximum of 2500000 energy evaluations.

Final-Value: -13.388


	FINAL GENETIC ALGORITHM DOCKED STATE
	_______________________________________________


Detailed state:  trans 12.240 37.819 33.745 quatxyzw 0.096124 -0.065736 -0.121360 -0.985754 center 11.553 38.205 32.782 ntor 8 118.8971 -126.2538 -170.7971 -179.9405 -174.5635 37.9997 -112.8840 8.2352
State:	 12.240  37.819  33.745   0.572 -0.391 -0.722 -19.366    118.90 -126.25 -170.80 -179.94 -174.56   38.00 -112.88    8.24

DOCKED: MODEL        7
DOCKED: USER    Run = 7
DOCKED: USER    DPF = 1UDW.dpf
DOCKED: USER  
DOCKED: USER    Estimated Free Energy of Binding    =  -13.36 kcal/mol  [=(1)+(2)+(3)-(4)]
DOCKED: USER    Estimated Inhibition Constant, Ki   =  160.18 pM (picomolar)  [Temperature = 298.15 K]
DOCKED: USER    
DOCKED: USER    (1) Final Intermolecular Energy     =  -15.75 kcal/mol
DOCKED: USER        vdW + Hbond + desolv Energy     =  -11.76 kcal/mol
DOCKED: USER        Electrostatic Energy            =   -3.99 kcal/mol
DOCKED: USER    (2) Final Total Internal Energy     =   +2.36 kcal/mol
DOCKED: USER    (3) Torsional Free Energy           =   +2.39 kcal/mol
DOCKED: USER    (4) Unbound System's Energy  [=(2)] =   +2.36 kcal/mol
DOCKED: USER    
DOCKED: USER    
DOCKED: USER    NEWDPF move CTP_lig.pdbqt
DOCKED: USER    NEWDPF about 11.553300 38.205000 32.782200
DOCKED: USER    NEWDPF tran0 12.240384 37.819405 33.745127
DOCKED: USER    NEWDPF quaternion0 0.096124 -0.065736 -0.121360 -0.985754
DOCKED: USER    NEWDPF axisangle0 0.571509 -0.390834 -0.721545 -19.365685
DOCKED: USER    NEWDPF quat0 0.571509 -0.390834 -0.721545 -19.365685
DOCKED: USER    NEWDPF dihe0 118.90 -126.25 -170.80 -179.94 -174.56 38.00 -112.88 8.24 
DOCKED: USER  keepresnum = 1 
DOCKED: USER  
DOCKED: REMARK  8 active torsions:
DOCKED: REMARK  status: ('A' for Active; 'I' for Inactive)
DOCKED: REMARK    1  A    between atoms: N1_1  and  C1'_9 
DOCKED: REMARK    2  A    between atoms: C4'_13  and  C5'_16 
DOCKED: REMARK    3  A    between atoms: C5'_16  and  O5'_17 
DOCKED: REMARK    4  A    between atoms: O5'_17  and  PA_18 
DOCKED: REMARK    5  A    between atoms: PA_18  and  O3A_21 
DOCKED: REMARK    6  A    between atoms: O3A_21  and  PB_22 
DOCKED: REMARK    7  A    between atoms: PB_22  and  O3B_25 
DOCKED: REMARK    8  A    between atoms: O3B_25  and  PG_26 
DOCKED: USER                              x       y       z     vdW  Elec       q    Type
DOCKED: USER                           _______ _______ _______ _____ _____    ______ ____
DOCKED: ROOT
DOCKED: ATOM      1  N1  CTP A 301       8.821  36.019  35.292 -0.26 -0.19    -0.254 N 
DOCKED: ATOM      2  C2  CTP A 301       8.454  35.555  36.552 -0.15 +0.36    +0.353 A 
DOCKED: ATOM      3  N3  CTP A 301       7.294  35.929  37.147 -0.94 -0.21    -0.171 NA
DOCKED: ATOM      4  C4  CTP A 301       6.420  36.808  36.489 -0.51 +0.13    +0.190 A 
DOCKED: ATOM      5  C5  CTP A 301       6.716  37.328  35.208 -0.55 +0.03    +0.060 A 
DOCKED: ATOM      6  C6  CTP A 301       7.931  36.898  34.658 -0.46 +0.05    +0.085 A 
DOCKED: ATOM      7  O2  CTP A 301       9.167  34.773  37.210 -0.58 -0.30    -0.244 OA
DOCKED: ATOM      8  N4  CTP A 301       5.286  37.139  37.127 -0.57 -0.07    -0.127 N 
DOCKED: ENDROOT
DOCKED: BRANCH   1   9
DOCKED: ATOM      9  C1' CTP A 301      10.105  35.589  34.655 -0.27 +0.20    +0.242 C 
DOCKED: ATOM     10  C2' CTP A 301       9.914  34.958  33.272 -0.38 +0.04    +0.234 C 
DOCKED: ATOM     11  O2' CTP A 301       9.712  33.549  33.361 -0.54 +0.12    -0.216 OA
DOCKED: ATOM     12  C3' CTP A 301      11.144  35.370  32.511 -0.34 +0.09    +0.216 C 
DOCKED: ATOM     13  C4' CTP A 301      11.890  36.342  33.411 -0.01 +0.24    +0.181 C 
DOCKED: ATOM     14  O3' CTP A 301      12.077  34.323  32.304 -0.72 -0.04    -0.218 OA
DOCKED: ATOM     15  O4' CTP A 301      10.940  36.689  34.434 -0.21 -0.42    -0.331 OA
DOCKED: BRANCH  13  16
DOCKED: ATOM     16  C5' CTP A 301      12.225  37.390  32.448 -0.29 +0.22    +0.187 C 
DOCKED: BRANCH  16  17
DOCKED: ATOM     17  O5' CTP A 301      11.086  37.952  31.861 -0.24 -0.21    -0.268 OA
DOCKED: BRANCH  17  18
DOCKED: ATOM     18  PA  CTP A 301      11.009  39.620  31.730 -0.17 +0.20    +0.418 P 
DOCKED: ATOM     19  O1A CTP A 301       9.990  40.067  32.792 -0.59 -0.30    -0.624 OA
DOCKED: ATOM     20  O2A CTP A 301      10.510  39.938  30.309 +0.05 -0.03    -0.624 OA
DOCKED: BRANCH  18  21
DOCKED: ATOM     21  O3A CTP A 301      12.520  40.290  31.900 -0.45 -0.18    -0.180 OA
DOCKED: BRANCH  21  22
DOCKED: ATOM     22  PB  CTP A 301      13.708  39.908  30.837 -0.14 +0.58    +0.428 P 
DOCKED: ATOM     23  O1B CTP A 301      12.943  39.187  29.699 -0.48 -0.87    -0.624 OA
DOCKED: ATOM     24  O2B CTP A 301      14.730  38.947  31.488 -0.85 -1.16    -0.624 OA
DOCKED: BRANCH  22  25
DOCKED: ATOM     25  O3B CTP A 301      14.456  41.328  30.362 -0.35 -0.19    -0.173 OA
DOCKED: BRANCH  25  26
DOCKED: ATOM     26  PG  CTP A 301      16.085  41.596  30.317 -0.32 +0.54    +0.431 P 
DOCKED: ATOM     27  O1G CTP A 301      16.695  40.501  29.365 -0.79 -1.39    -0.616 OA
DOCKED: ATOM     28  O2G CTP A 301      16.506  41.437  31.802 +0.01 -0.72    -0.616 OA
DOCKED: ATOM     29  O3G CTP A 301      16.298  43.013  29.748 -0.66 -0.53    -0.616 OA
DOCKED: ENDBRANCH  25  26
DOCKED: ENDBRANCH  22  25
DOCKED: ENDBRANCH  21  22
DOCKED: ENDBRANCH  18  21
DOCKED: ENDBRANCH  17  18
DOCKED: ENDBRANCH  16  17
DOCKED: ENDBRANCH  13  16
DOCKED: ENDBRANCH   1   9
DOCKED: TORSDOF 8
DOCKED: TER
DOCKED: ENDMDL
________________________________________________________________________________


	BEGINNING GENETIC ALGORITHM DOCKING 8 of 100
Run: 8 Seed: 1173118539 68399901 [ Run 8 of 100 GA/GALS ]
Beginning LAMARCKIAN GENETIC ALGORITHM (LGA), with a maximum of 2500000 energy evaluations.

Final-Value: -10.176


	FINAL GENETIC ALGORITHM DOCKED STATE
	_______________________________________________


Detailed state:  trans 11.406 40.919 30.448 quatxyzw 0.387427 0.455763 -0.059620 -0.799141 center 11.553 38.205 32.782 ntor 8 125.2694 129.6918 -115.9449 43.1420 66.9175 -177.4639 22.6189 51.9221
State:	 11.406  40.919  30.448   0.644  0.758 -0.099 -73.904    125.27  129.69 -115.94   43.14   66.92 -177.46   22.62   51.92

DOCKED: MODEL        8
DOCKED: USER    Run = 8
DOCKED: USER    DPF = 1UDW.dpf
DOCKED: USER  
DOCKED: USER    Estimated Free Energy of Binding    =  -10.43 kcal/mol  [=(1)+(2)+(3)-(4)]
DOCKED: USER    Estimated Inhibition Constant, Ki   =   22.59 nM (nanomolar)  [Temperature = 298.15 K]
DOCKED: USER    
DOCKED: USER    (1) Final Intermolecular Energy     =  -12.82 kcal/mol
DOCKED: USER        vdW + Hbond + desolv Energy     =   -8.04 kcal/mol
DOCKED: USER        Electrostatic Energy            =   -4.78 kcal/mol
DOCKED: USER    (2) Final Total Internal Energy     =   +2.64 kcal/mol
DOCKED: USER    (3) Torsional Free Energy           =   +2.39 kcal/mol
DOCKED: USER    (4) Unbound System's Energy  [=(2)] =   +2.64 kcal/mol
DOCKED: USER    
DOCKED: USER    
DOCKED: USER    NEWDPF move CTP_lig.pdbqt
DOCKED: USER    NEWDPF about 11.553300 38.205000 32.782200
DOCKED: USER    NEWDPF tran0 11.405516 40.918864 30.448228
DOCKED: USER    NEWDPF quaternion0 0.387427 0.455763 -0.059620 -0.799141
DOCKED: USER    NEWDPF axisangle0 0.644483 0.758160 -0.099177 -73.903789
DOCKED: USER    NEWDPF quat0 0.644483 0.758160 -0.099177 -73.903789
DOCKED: USER    NEWDPF dihe0 125.27 129.69 -115.94 43.14 66.92 -177.46 22.62 51.92 
DOCKED: USER  keepresnum = 1 
DOCKED: USER  
DOCKED: REMARK  8 active torsions:
DOCKED: REMARK  status: ('A' for Active; 'I' for Inactive)
DOCKED: REMARK    1  A    between atoms: N1_1  and  C1'_9 
DOCKED: REMARK    2  A    between atoms: C4'_13  and  C5'_16 
DOCKED: REMARK    3  A    between atoms: C5'_16  and  O5'_17 
DOCKED: REMARK    4  A    between atoms: O5'_17  and  PA_18 
DOCKED: REMARK    5  A    between atoms: PA_18  and  O3A_21 
DOCKED: REMARK    6  A    between atoms: O3A_21  and  PB_22 
DOCKED: REMARK    7  A    between atoms: PB_22  and  O3B_25 
DOCKED: REMARK    8  A    between atoms: O3B_25  and  PG_26 
DOCKED: USER                              x       y       z     vdW  Elec       q    Type
DOCKED: USER                           _______ _______ _______ _____ _____    ______ ____
DOCKED: ROOT
DOCKED: ATOM      1  N1  CTP A 301      10.486  37.150  31.957 -0.18 -0.17    -0.254 N 
DOCKED: ATOM      2  C2  CTP A 301      11.237  36.022  32.273 -0.15 +0.20    +0.353 A 
DOCKED: ATOM      3  N3  CTP A 301      11.143  35.409  33.479 -0.25 -0.15    -0.171 NA
DOCKED: ATOM      4  C4  CTP A 301      10.266  35.910  34.453 -0.24 +0.17    +0.190 A 
DOCKED: ATOM      5  C5  CTP A 301       9.467  37.053  34.215 -0.35 +0.06    +0.060 A 
DOCKED: ATOM      6  C6  CTP A 301       9.619  37.631  32.949 -0.28 +0.07    +0.085 A 
DOCKED: ATOM      7  O2  CTP A 301      12.042  35.508  31.471 -0.46 -0.09    -0.244 OA
DOCKED: ATOM      8  N4  CTP A 301      10.215  35.260  35.627 -0.31 -0.12    -0.127 N 
DOCKED: ENDROOT
DOCKED: BRANCH   1   9
DOCKED: ATOM      9  C1' CTP A 301      10.605  37.806  30.617 -0.25 +0.13    +0.242 C 
DOCKED: ATOM     10  C2' CTP A 301       9.505  38.839  30.348 -0.28 +0.08    +0.234 C 
DOCKED: ATOM     11  O2' CTP A 301       8.362  38.242  29.737 -0.34 -0.06    -0.216 OA
DOCKED: ATOM     12  C3' CTP A 301      10.188  39.887  29.514 -0.36 +0.02    +0.216 C 
DOCKED: ATOM     13  C4' CTP A 301      11.660  39.510  29.485 -0.33 +0.11    +0.181 C 
DOCKED: ATOM     14  O3' CTP A 301       9.814  39.878  28.146 -0.91 -0.08    -0.218 OA
DOCKED: ATOM     15  O4' CTP A 301      11.801  38.524  30.523 -0.16 -0.24    -0.331 OA
DOCKED: BRANCH  13  16
DOCKED: ATOM     16  C5' CTP A 301      12.272  40.814  29.735 -0.28 +0.05    +0.187 C 
DOCKED: BRANCH  16  17
DOCKED: ATOM     17  O5' CTP A 301      13.638  40.824  29.427 -0.35 -0.40    -0.268 OA
DOCKED: BRANCH  17  18
DOCKED: ATOM     18  PA  CTP A 301      14.703  40.188  30.552 +0.03 +0.72    +0.418 P 
DOCKED: ATOM     19  O1A CTP A 301      15.674  39.310  29.745 +0.48 -1.57    -0.624 OA
DOCKED: ATOM     20  O2A CTP A 301      13.871  39.344  31.534 -0.68 -1.03    -0.624 OA
DOCKED: BRANCH  18  21
DOCKED: ATOM     21  O3A CTP A 301      15.433  41.404  31.420 -0.28 -0.21    -0.180 OA
DOCKED: BRANCH  21  22
DOCKED: ATOM     22  PB  CTP A 301      16.624  42.296  30.734 -0.30 +0.42    +0.428 P 
DOCKED: ATOM     23  O1B CTP A 301      15.882  43.078  29.623 -0.60 -0.45    -0.624 OA
DOCKED: ATOM     24  O2B CTP A 301      17.702  41.376  30.113 -0.48 -0.97    -0.624 OA
DOCKED: BRANCH  22  25
DOCKED: ATOM     25  O3B CTP A 301      17.294  43.268  31.920 -0.20 -0.12    -0.173 OA
DOCKED: BRANCH  25  26
DOCKED: ATOM     26  PG  CTP A 301      17.342  42.931  33.536 -0.07 +0.30    +0.431 P 
DOCKED: ATOM     27  O1G CTP A 301      18.241  41.650  33.702 -0.01 -0.55    -0.616 OA
DOCKED: ATOM     28  O2G CTP A 301      15.850  42.696  33.888 -0.50 -0.68    -0.616 OA
DOCKED: ATOM     29  O3G CTP A 301      17.973  44.151  34.238 +0.08 -0.21    -0.616 OA
DOCKED: ENDBRANCH  25  26
DOCKED: ENDBRANCH  22  25
DOCKED: ENDBRANCH  21  22
DOCKED: ENDBRANCH  18  21
DOCKED: ENDBRANCH  17  18
DOCKED: ENDBRANCH  16  17
DOCKED: ENDBRANCH  13  16
DOCKED: ENDBRANCH   1   9
DOCKED: TORSDOF 8
DOCKED: TER
DOCKED: ENDMDL
________________________________________________________________________________


	BEGINNING GENETIC ALGORITHM DOCKING 9 of 100
Run: 9 Seed: 644784918 1283400033 [ Run 9 of 100 GA/GALS ]
Beginning LAMARCKIAN GENETIC ALGORITHM (LGA), with a maximum of 2500000 energy evaluations.

Final-Value: -9.851


	FINAL GENETIC ALGORITHM DOCKED STATE
	_______________________________________________


Detailed state:  trans 12.837 40.793 31.235 quatxyzw 0.501510 0.339802 -0.036854 -0.794773 center 11.553 38.205 32.782 ntor 8 76.4205 -95.1404 103.3697 80.3465 89.7205 -158.6143 63.8579 35.0315
State:	 12.837  40.793  31.235   0.826  0.560 -0.061 -74.732     76.42  -95.14  103.37   80.35   89.72 -158.61   63.86   35.03

DOCKED: MODEL        9
DOCKED: USER    Run = 9
DOCKED: USER    DPF = 1UDW.dpf
DOCKED: USER  
DOCKED: USER    Estimated Free Energy of Binding    =   -9.79 kcal/mol  [=(1)+(2)+(3)-(4)]
DOCKED: USER    Estimated Inhibition Constant, Ki   =   66.64 nM (nanomolar)  [Temperature = 298.15 K]
DOCKED: USER    
DOCKED: USER    (1) Final Intermolecular Energy     =  -12.18 kcal/mol
DOCKED: USER        vdW + Hbond + desolv Energy     =   -8.53 kcal/mol
DOCKED: USER        Electrostatic Energy            =   -3.65 kcal/mol
DOCKED: USER    (2) Final Total Internal Energy     =   +2.33 kcal/mol
DOCKED: USER    (3) Torsional Free Energy           =   +2.39 kcal/mol
DOCKED: USER    (4) Unbound System's Energy  [=(2)] =   +2.33 kcal/mol
DOCKED: USER    
DOCKED: USER    
DOCKED: USER    NEWDPF move CTP_lig.pdbqt
DOCKED: USER    NEWDPF about 11.553300 38.205000 32.782200
DOCKED: USER    NEWDPF tran0 12.837500 40.793482 31.234905
DOCKED: USER    NEWDPF quaternion0 0.501510 0.339802 -0.036854 -0.794773
DOCKED: USER    NEWDPF axisangle0 0.826338 0.559891 -0.060724 -74.732375
DOCKED: USER    NEWDPF quat0 0.826338 0.559891 -0.060724 -74.732375
DOCKED: USER    NEWDPF dihe0 76.42 -95.14 103.37 80.35 89.72 -158.61 63.86 35.03 
DOCKED: USER  keepresnum = 1 
DOCKED: USER  
DOCKED: REMARK  8 active torsions:
DOCKED: REMARK  status: ('A' for Active; 'I' for Inactive)
DOCKED: REMARK    1  A    between atoms: N1_1  and  C1'_9 
DOCKED: REMARK    2  A    between atoms: C4'_13  and  C5'_16 
DOCKED: REMARK    3  A    between atoms: C5'_16  and  O5'_17 
DOCKED: REMARK    4  A    between atoms: O5'_17  and  PA_18 
DOCKED: REMARK    5  A    between atoms: PA_18  and  O3A_21 
DOCKED: REMARK    6  A    between atoms: O3A_21  and  PB_22 
DOCKED: REMARK    7  A    between atoms: PB_22  and  O3B_25 
DOCKED: REMARK    8  A    between atoms: O3B_25  and  PG_26 
DOCKED: USER                              x       y       z     vdW  Elec       q    Type
DOCKED: USER                           _______ _______ _______ _____ _____    ______ ____
DOCKED: ROOT
DOCKED: ATOM      1  N1  CTP A 301      11.101  37.043  31.723 -0.19 -0.17    -0.254 N 
DOCKED: ATOM      2  C2  CTP A 301      11.602  35.762  31.939 -0.17 +0.17    +0.353 A 
DOCKED: ATOM      3  N3  CTP A 301      11.156  34.976  32.951 -0.42 -0.08    -0.171 NA
DOCKED: ATOM      4  C4  CTP A 301      10.159  35.448  33.818 -0.28 +0.11    +0.190 A 
DOCKED: ATOM      5  C5  CTP A 301       9.597  36.737  33.670 -0.36 +0.04    +0.060 A 
DOCKED: ATOM      6  C6  CTP A 301      10.106  37.490  32.605 -0.28 +0.07    +0.085 A 
DOCKED: ATOM      7  O2  CTP A 301      12.489  35.261  31.220 -0.54 -0.08    -0.244 OA
DOCKED: ATOM      8  N4  CTP A 301       9.757  34.623  34.798 -0.37 -0.07    -0.127 N 
DOCKED: ENDROOT
DOCKED: BRANCH   1   9
DOCKED: ATOM      9  C1' CTP A 301      11.606  37.889  30.597 -0.18 +0.17    +0.242 C 
DOCKED: ATOM     10  C2' CTP A 301      10.562  38.878  30.067 -0.32 +0.10    +0.234 C 
DOCKED: ATOM     11  O2' CTP A 301       9.776  38.303  29.024 -0.67 -0.09    -0.216 OA
DOCKED: ATOM     12  C3' CTP A 301      11.373  40.075  29.656 -0.31 +0.06    +0.216 C 
DOCKED: ATOM     13  C4' CTP A 301      12.795  39.801  30.116 -0.24 +0.19    +0.181 C 
DOCKED: ATOM     14  O3' CTP A 301      11.501  40.238  28.253 -0.65 -0.09    -0.218 OA
DOCKED: ATOM     15  O4' CTP A 301      12.673  38.687  31.019 -0.25 -0.35    -0.331 OA
DOCKED: BRANCH  13  16
DOCKED: ATOM     16  C5' CTP A 301      13.135  41.091  30.712 -0.21 +0.11    +0.187 C 
DOCKED: BRANCH  16  17
DOCKED: ATOM     17  O5' CTP A 301      14.283  41.652  30.142 -0.26 -0.22    -0.268 OA
DOCKED: BRANCH  17  18
DOCKED: ATOM     18  PA  CTP A 301      15.724  40.809  30.282 -0.09 +0.69    +0.418 P 
DOCKED: ATOM     19  O1A CTP A 301      16.614  41.327  29.140 -1.03 -1.27    -0.624 OA
DOCKED: ATOM     20  O2A CTP A 301      15.393  39.317  30.098 -0.10 -1.44    -0.624 OA
DOCKED: BRANCH  18  21
DOCKED: ATOM     21  O3A CTP A 301      16.369  41.002  31.801 -0.32 -0.24    -0.180 OA
DOCKED: BRANCH  21  22
DOCKED: ATOM     22  PB  CTP A 301      16.270  42.455  32.552 -0.05 +0.39    +0.428 P 
DOCKED: ATOM     23  O1B CTP A 301      17.308  43.316  31.790 +0.06 -0.44    -0.624 OA
DOCKED: ATOM     24  O2B CTP A 301      16.673  42.325  34.041 -0.32 -0.65    -0.624 OA
DOCKED: BRANCH  22  25
DOCKED: ATOM     25  O3B CTP A 301      14.696  43.005  32.416 -0.23 -0.11    -0.173 OA
DOCKED: BRANCH  25  26
DOCKED: ATOM     26  PG  CTP A 301      14.004  44.197  33.325 -0.06 +0.14    +0.431 P 
DOCKED: ATOM     27  O1G CTP A 301      15.182  44.965  34.031 +0.05 -0.10    -0.616 OA
DOCKED: ATOM     28  O2G CTP A 301      13.097  43.406  34.305 -0.33 -0.48    -0.616 OA
DOCKED: ATOM     29  O3G CTP A 301      13.235  45.120  32.358 -0.40 -0.00    -0.616 OA
DOCKED: ENDBRANCH  25  26
DOCKED: ENDBRANCH  22  25
DOCKED: ENDBRANCH  21  22
DOCKED: ENDBRANCH  18  21
DOCKED: ENDBRANCH  17  18
DOCKED: ENDBRANCH  16  17
DOCKED: ENDBRANCH  13  16
DOCKED: ENDBRANCH   1   9
DOCKED: TORSDOF 8
DOCKED: TER
DOCKED: ENDMDL
________________________________________________________________________________


	BEGINNING GENETIC ALGORITHM DOCKING 10 of 100
Run: 10 Seed: 1329705890 766727265 [ Run 10 of 100 GA/GALS ]
Beginning LAMARCKIAN GENETIC ALGORITHM (LGA), with a maximum of 2500000 energy evaluations.

Final-Value: -12.424


	FINAL GENETIC ALGORITHM DOCKED STATE
	_______________________________________________


Detailed state:  trans 11.100 38.071 32.460 quatxyzw -0.070604 0.009725 0.018309 -0.997289 center 11.553 38.205 32.782 ntor 8 81.0372 -117.8108 141.8636 -139.0220 -167.5732 -31.5817 -31.2027 -1.6757
State:	 11.100  38.071  32.460  -0.959  0.132  0.249 -8.440     81.04 -117.81  141.86 -139.02 -167.57  -31.58  -31.20   -1.68

DOCKED: MODEL       10
DOCKED: USER    Run = 10
DOCKED: USER    DPF = 1UDW.dpf
DOCKED: USER  
DOCKED: USER    Estimated Free Energy of Binding    =  -12.67 kcal/mol  [=(1)+(2)+(3)-(4)]
DOCKED: USER    Estimated Inhibition Constant, Ki   =  514.05 pM (picomolar)  [Temperature = 298.15 K]
DOCKED: USER    
DOCKED: USER    (1) Final Intermolecular Energy     =  -15.06 kcal/mol
DOCKED: USER        vdW + Hbond + desolv Energy     =  -10.59 kcal/mol
DOCKED: USER        Electrostatic Energy            =   -4.46 kcal/mol
DOCKED: USER    (2) Final Total Internal Energy     =   +2.63 kcal/mol
DOCKED: USER    (3) Torsional Free Energy           =   +2.39 kcal/mol
DOCKED: USER    (4) Unbound System's Energy  [=(2)] =   +2.63 kcal/mol
DOCKED: USER    
DOCKED: USER    
DOCKED: USER    NEWDPF move CTP_lig.pdbqt
DOCKED: USER    NEWDPF about 11.553300 38.205000 32.782200
DOCKED: USER    NEWDPF tran0 11.099668 38.071330 32.460498
DOCKED: USER    NEWDPF quaternion0 -0.070604 0.009725 0.018309 -0.997289
DOCKED: USER    NEWDPF axisangle0 -0.959490 0.132165 0.248819 -8.439873
DOCKED: USER    NEWDPF quat0 -0.959490 0.132165 0.248819 -8.439873
DOCKED: USER    NEWDPF dihe0 81.04 -117.81 141.86 -139.02 -167.57 -31.58 -31.20 -1.68 
DOCKED: USER  keepresnum = 1 
DOCKED: USER  
DOCKED: REMARK  8 active torsions:
DOCKED: REMARK  status: ('A' for Active; 'I' for Inactive)
DOCKED: REMARK    1  A    between atoms: N1_1  and  C1'_9 
DOCKED: REMARK    2  A    between atoms: C4'_13  and  C5'_16 
DOCKED: REMARK    3  A    between atoms: C5'_16  and  O5'_17 
DOCKED: REMARK    4  A    between atoms: O5'_17  and  PA_18 
DOCKED: REMARK    5  A    between atoms: PA_18  and  O3A_21 
DOCKED: REMARK    6  A    between atoms: O3A_21  and  PB_22 
DOCKED: REMARK    7  A    between atoms: PB_22  and  O3B_25 
DOCKED: REMARK    8  A    between atoms: O3B_25  and  PG_26 
DOCKED: USER                              x       y       z     vdW  Elec       q    Type
DOCKED: USER                           _______ _______ _______ _____ _____    ______ ____
DOCKED: ROOT
DOCKED: ATOM      1  N1  CTP A 301       8.552  36.160  35.140 -0.28 -0.18    -0.254 N 
DOCKED: ATOM      2  C2  CTP A 301       8.483  36.086  36.529 -0.15 +0.39    +0.353 A 
DOCKED: ATOM      3  N3  CTP A 301       7.341  36.356  37.208 -0.87 -0.23    -0.171 NA
DOCKED: ATOM      4  C4  CTP A 301       6.180  36.721  36.510 -0.52 +0.12    +0.190 A 
DOCKED: ATOM      5  C5  CTP A 301       6.163  36.823  35.099 -0.61 +0.02    +0.060 A 
DOCKED: ATOM      6  C6  CTP A 301       7.378  36.530  34.468 -0.34 +0.04    +0.085 A 
DOCKED: ATOM      7  O2  CTP A 301       9.464  35.770  37.231 -0.38 -0.34    -0.244 OA
DOCKED: ATOM      8  N4  CTP A 301       5.080  36.973  37.237 -0.58 -0.07    -0.127 N 
DOCKED: ENDROOT
DOCKED: BRANCH   1   9
DOCKED: ATOM      9  C1' CTP A 301       9.824  35.854  34.414 -0.29 +0.18    +0.242 C 
DOCKED: ATOM     10  C2' CTP A 301       9.731  34.605  33.531 -0.37 +0.02    +0.234 C 
DOCKED: ATOM     11  O2' CTP A 301      10.086  33.425  34.250 -0.75 -0.02    -0.216 OA
DOCKED: ATOM     12  C3' CTP A 301      10.622  34.920  32.361 -0.37 -0.02    +0.216 C 
DOCKED: ATOM     13  C4' CTP A 301      11.043  36.371  32.530 -0.33 +0.13    +0.181 C 
DOCKED: ATOM     14  O3' CTP A 301      11.852  34.214  32.359 -0.66 +0.02    -0.218 OA
DOCKED: ATOM     15  O4' CTP A 301      10.153  36.890  33.535 -0.24 -0.29    -0.331 OA
DOCKED: BRANCH  13  16
DOCKED: ATOM     16  C5' CTP A 301      10.850  36.864  31.168 -0.26 +0.10    +0.187 C 
DOCKED: BRANCH  16  17
DOCKED: ATOM     17  O5' CTP A 301      10.326  38.161  31.145 -0.58 -0.15    -0.268 OA
DOCKED: BRANCH  17  18
DOCKED: ATOM     18  PA  CTP A 301      11.273  39.403  31.752 -0.17 +0.27    +0.418 P 
DOCKED: ATOM     19  O1A CTP A 301      10.749  39.658  33.176 -0.37 -0.81    -0.624 OA
DOCKED: ATOM     20  O2A CTP A 301      11.046  40.627  30.847 +0.10 +0.15    -0.624 OA
DOCKED: BRANCH  18  21
DOCKED: ATOM     21  O3A CTP A 301      12.884  39.004  31.672 -0.76 -0.23    -0.180 OA
DOCKED: BRANCH  21  22
DOCKED: ATOM     22  PB  CTP A 301      13.824  39.634  30.486 -0.03 +0.67    +0.428 P 
DOCKED: ATOM     23  O1B CTP A 301      12.859  39.710  29.277 -0.37 -0.93    -0.624 OA
DOCKED: ATOM     24  O2B CTP A 301      15.006  38.687  30.170 -0.04 -1.32    -0.624 OA
DOCKED: BRANCH  22  25
DOCKED: ATOM     25  O3B CTP A 301      14.386  41.122  31.005 -0.31 -0.19    -0.173 OA
DOCKED: BRANCH  25  26
DOCKED: ATOM     26  PG  CTP A 301      15.905  41.722  30.763 -0.26 +0.47    +0.431 P 
DOCKED: ATOM     27  O1G CTP A 301      16.521  40.915  29.560 -0.65 -1.22    -0.616 OA
DOCKED: ATOM     28  O2G CTP A 301      16.607  41.453  32.120 -0.00 -0.72    -0.616 OA
DOCKED: ATOM     29  O3G CTP A 301      15.755  43.217  30.414 -0.15 -0.34    -0.616 OA
DOCKED: ENDBRANCH  25  26
DOCKED: ENDBRANCH  22  25
DOCKED: ENDBRANCH  21  22
DOCKED: ENDBRANCH  18  21
DOCKED: ENDBRANCH  17  18
DOCKED: ENDBRANCH  16  17
DOCKED: ENDBRANCH  13  16
DOCKED: ENDBRANCH   1   9
DOCKED: TORSDOF 8
DOCKED: TER
DOCKED: ENDMDL
________________________________________________________________________________


	BEGINNING GENETIC ALGORITHM DOCKING 11 of 100
Run: 11 Seed: 560211274 1376113259 [ Run 11 of 100 GA/GALS ]
Beginning LAMARCKIAN GENETIC ALGORITHM (LGA), with a maximum of 2500000 energy evaluations.

Final-Value: -12.461


	FINAL GENETIC ALGORITHM DOCKED STATE
	_______________________________________________


Detailed state:  trans 11.213 39.420 32.976 quatxyzw -0.088560 -0.003760 -0.050138 0.994801 center 11.553 38.205 32.782 ntor 8 168.5496 -81.3302 -179.1413 179.1289 176.2915 99.3409 -176.4207 13.8594
State:	 11.213  39.420  32.976  -0.870 -0.037 -0.492 11.690    168.55  -81.33 -179.14  179.13  176.29   99.34 -176.42   13.86

DOCKED: MODEL       11
DOCKED: USER    Run = 11
DOCKED: USER    DPF = 1UDW.dpf
DOCKED: USER  
DOCKED: USER    Estimated Free Energy of Binding    =  -12.58 kcal/mol  [=(1)+(2)+(3)-(4)]
DOCKED: USER    Estimated Inhibition Constant, Ki   =  598.00 pM (picomolar)  [Temperature = 298.15 K]
DOCKED: USER    
DOCKED: USER    (1) Final Intermolecular Energy     =  -14.97 kcal/mol
DOCKED: USER        vdW + Hbond + desolv Energy     =  -10.49 kcal/mol
DOCKED: USER        Electrostatic Energy            =   -4.48 kcal/mol
DOCKED: USER    (2) Final Total Internal Energy     =   +2.51 kcal/mol
DOCKED: USER    (3) Torsional Free Energy           =   +2.39 kcal/mol
DOCKED: USER    (4) Unbound System's Energy  [=(2)] =   +2.51 kcal/mol
DOCKED: USER    
DOCKED: USER    
DOCKED: USER    NEWDPF move CTP_lig.pdbqt
DOCKED: USER    NEWDPF about 11.553300 38.205000 32.782200
DOCKED: USER    NEWDPF tran0 11.213086 39.420310 32.976292
DOCKED: USER    NEWDPF quaternion0 -0.088560 -0.003760 -0.050138 0.994801
DOCKED: USER    NEWDPF axisangle0 -0.869624 -0.036917 -0.492332 11.689897
DOCKED: USER    NEWDPF quat0 -0.869624 -0.036917 -0.492332 11.689897
DOCKED: USER    NEWDPF dihe0 168.55 -81.33 -179.14 179.13 176.29 99.34 -176.42 13.86 
DOCKED: USER  keepresnum = 1 
DOCKED: USER  
DOCKED: REMARK  8 active torsions:
DOCKED: REMARK  status: ('A' for Active; 'I' for Inactive)
DOCKED: REMARK    1  A    between atoms: N1_1  and  C1'_9 
DOCKED: REMARK    2  A    between atoms: C4'_13  and  C5'_16 
DOCKED: REMARK    3  A    between atoms: C5'_16  and  O5'_17 
DOCKED: REMARK    4  A    between atoms: O5'_17  and  PA_18 
DOCKED: REMARK    5  A    between atoms: PA_18  and  O3A_21 
DOCKED: REMARK    6  A    between atoms: O3A_21  and  PB_22 
DOCKED: REMARK    7  A    between atoms: PB_22  and  O3B_25 
DOCKED: REMARK    8  A    between atoms: O3B_25  and  PG_26 
DOCKED: USER                              x       y       z     vdW  Elec       q    Type
DOCKED: USER                           _______ _______ _______ _____ _____    ______ ____
DOCKED: ROOT
DOCKED: ATOM      1  N1  CTP A 301       8.809  36.615  34.892 -0.27 -0.20    -0.254 N 
DOCKED: ATOM      2  C2  CTP A 301       8.756  36.104  36.187 -0.16 +0.36    +0.353 A 
DOCKED: ATOM      3  N3  CTP A 301       7.605  36.078  36.903 -0.89 -0.20    -0.171 NA
DOCKED: ATOM      4  C4  CTP A 301       6.418  36.574  36.342 -0.49 +0.13    +0.190 A 
DOCKED: ATOM      5  C5  CTP A 301       6.383  37.111  35.035 -0.61 +0.03    +0.060 A 
DOCKED: ATOM      6  C6  CTP A 301       7.609  37.105  34.357 -0.26 +0.04    +0.085 A 
DOCKED: ATOM      7  O2  CTP A 301       9.759  35.644  36.765 -0.38 -0.28    -0.244 OA
DOCKED: ATOM      8  N4  CTP A 301       5.311  36.518  37.099 -0.54 -0.08    -0.127 N 
DOCKED: ENDROOT
DOCKED: BRANCH   1   9
DOCKED: ATOM      9  C1' CTP A 301      10.091  36.629  34.121 -0.28 +0.22    +0.242 C 
DOCKED: ATOM     10  C2' CTP A 301       9.957  36.036  32.714 -0.19 +0.10    +0.234 C 
DOCKED: ATOM     11  O2' CTP A 301      10.198  34.630  32.711 -0.48 +0.04    -0.216 OA
DOCKED: ATOM     12  C3' CTP A 301      10.923  36.841  31.888 -0.28 +0.14    +0.216 C 
DOCKED: ATOM     13  C4' CTP A 301      11.431  37.950  32.794 -0.30 +0.21    +0.181 C 
DOCKED: ATOM     14  O3' CTP A 301      12.101  36.141  31.524 -0.37 -0.14    -0.218 OA
DOCKED: ATOM     15  O4' CTP A 301      10.530  37.941  33.916 -0.42 -0.48    -0.331 OA
DOCKED: BRANCH  13  16
DOCKED: ATOM     16  C5' CTP A 301      11.336  39.095  31.891 -0.27 +0.14    +0.187 C 
DOCKED: BRANCH  16  17
DOCKED: ATOM     17  O5' CTP A 301      10.928  38.722  30.605 -0.25 -0.14    -0.268 OA
DOCKED: BRANCH  17  18
DOCKED: ATOM     18  PA  CTP A 301      11.164  39.812  29.356 -0.28 +0.15    +0.418 P 
DOCKED: ATOM     19  O1A CTP A 301       9.754  40.188  28.869 -0.16 -0.04    -0.624 OA
DOCKED: ATOM     20  O2A CTP A 301      11.956  39.078  28.260 +0.09 -0.70    -0.624 OA
DOCKED: BRANCH  18  21
DOCKED: ATOM     21  O3A CTP A 301      12.082  41.100  29.869 -0.33 +0.00    -0.180 OA
DOCKED: BRANCH  21  22
DOCKED: ATOM     22  PB  CTP A 301      13.599  40.848  30.433 -0.09 +0.42    +0.428 P 
DOCKED: ATOM     23  O1B CTP A 301      13.806  39.328  30.222 -0.58 -1.09    -0.624 OA
DOCKED: ATOM     24  O2B CTP A 301      13.684  41.196  31.939 +0.11 -0.69    -0.624 OA
DOCKED: BRANCH  22  25
DOCKED: ATOM     25  O3B CTP A 301      14.648  41.808  29.550 -0.36 -0.17    -0.173 OA
DOCKED: BRANCH  25  26
DOCKED: ATOM     26  PG  CTP A 301      16.272  41.956  29.803 -0.36 +0.55    +0.431 P 
DOCKED: ATOM     27  O1G CTP A 301      16.983  41.195  28.623 -1.41 -1.49    -0.616 OA
DOCKED: ATOM     28  O2G CTP A 301      16.472  41.286  31.188 -0.03 -0.76    -0.616 OA
DOCKED: ATOM     29  O3G CTP A 301      16.603  43.462  29.777 -0.68 -0.54    -0.616 OA
DOCKED: ENDBRANCH  25  26
DOCKED: ENDBRANCH  22  25
DOCKED: ENDBRANCH  21  22
DOCKED: ENDBRANCH  18  21
DOCKED: ENDBRANCH  17  18
DOCKED: ENDBRANCH  16  17
DOCKED: ENDBRANCH  13  16
DOCKED: ENDBRANCH   1   9
DOCKED: TORSDOF 8
DOCKED: TER
DOCKED: ENDMDL
________________________________________________________________________________


	BEGINNING GENETIC ALGORITHM DOCKING 12 of 100
Run: 12 Seed: 2049599182 256961508 [ Run 12 of 100 GA/GALS ]
Beginning LAMARCKIAN GENETIC ALGORITHM (LGA), with a maximum of 2500000 energy evaluations.

Final-Value: -10.465


	FINAL GENETIC ALGORITHM DOCKED STATE
	_______________________________________________


Detailed state:  trans 11.829 42.363 31.627 quatxyzw 0.385724 0.257129 0.136884 -0.875423 center 11.553 38.205 32.782 ntor 8 65.1550 -161.7020 -74.2339 -146.2989 99.5765 18.2960 -52.0478 38.0964
State:	 11.829  42.363  31.627   0.798  0.532  0.283 -57.810     65.15 -161.70  -74.23 -146.30   99.58   18.30  -52.05   38.10

DOCKED: MODEL       12
DOCKED: USER    Run = 12
DOCKED: USER    DPF = 1UDW.dpf
DOCKED: USER  
DOCKED: USER    Estimated Free Energy of Binding    =  -10.54 kcal/mol  [=(1)+(2)+(3)-(4)]
DOCKED: USER    Estimated Inhibition Constant, Ki   =   18.67 nM (nanomolar)  [Temperature = 298.15 K]
DOCKED: USER    
DOCKED: USER    (1) Final Intermolecular Energy     =  -12.93 kcal/mol
DOCKED: USER        vdW + Hbond + desolv Energy     =   -9.21 kcal/mol
DOCKED: USER        Electrostatic Energy            =   -3.72 kcal/mol
DOCKED: USER    (2) Final Total Internal Energy     =   +2.47 kcal/mol
DOCKED: USER    (3) Torsional Free Energy           =   +2.39 kcal/mol
DOCKED: USER    (4) Unbound System's Energy  [=(2)] =   +2.47 kcal/mol
DOCKED: USER    
DOCKED: USER    
DOCKED: USER    NEWDPF move CTP_lig.pdbqt
DOCKED: USER    NEWDPF about 11.553300 38.205000 32.782200
DOCKED: USER    NEWDPF tran0 11.829092 42.363028 31.627468
DOCKED: USER    NEWDPF quaternion0 0.385724 0.257129 0.136884 -0.875423
DOCKED: USER    NEWDPF axisangle0 0.798008 0.531963 0.283193 -57.809953
DOCKED: USER    NEWDPF quat0 0.798008 0.531963 0.283193 -57.809953
DOCKED: USER    NEWDPF dihe0 65.15 -161.70 -74.23 -146.30 99.58 18.30 -52.05 38.10 
DOCKED: USER  keepresnum = 1 
DOCKED: USER  
DOCKED: REMARK  8 active torsions:
DOCKED: REMARK  status: ('A' for Active; 'I' for Inactive)
DOCKED: REMARK    1  A    between atoms: N1_1  and  C1'_9 
DOCKED: REMARK    2  A    between atoms: C4'_13  and  C5'_16 
DOCKED: REMARK    3  A    between atoms: C5'_16  and  O5'_17 
DOCKED: REMARK    4  A    between atoms: O5'_17  and  PA_18 
DOCKED: REMARK    5  A    between atoms: PA_18  and  O3A_21 
DOCKED: REMARK    6  A    between atoms: O3A_21  and  PB_22 
DOCKED: REMARK    7  A    between atoms: PB_22  and  O3B_25 
DOCKED: REMARK    8  A    between atoms: O3B_25  and  PG_26 
DOCKED: USER                              x       y       z     vdW  Elec       q    Type
DOCKED: USER                           _______ _______ _______ _____ _____    ______ ____
DOCKED: ROOT
DOCKED: ATOM      1  N1  CTP A 301      11.001  38.334  32.263 -0.19 -0.22    -0.254 N 
DOCKED: ATOM      2  C2  CTP A 301      11.685  37.288  32.877 -0.12 +0.42    +0.353 A 
DOCKED: ATOM      3  N3  CTP A 301      11.108  36.510  33.827 -0.27 -0.20    -0.171 NA
DOCKED: ATOM      4  C4  CTP A 301       9.781  36.748  34.217 -0.25 +0.17    +0.190 A 
DOCKED: ATOM      5  C5  CTP A 301       9.015  37.791  33.646 -0.31 +0.05    +0.060 A 
DOCKED: ATOM      6  C6  CTP A 301       9.678  38.551  32.673 -0.37 +0.06    +0.085 A 
DOCKED: ATOM      7  O2  CTP A 301      12.866  37.004  32.595 -0.82 -0.34    -0.244 OA
DOCKED: ATOM      8  N4  CTP A 301       9.264  35.944  35.159 -0.35 -0.10    -0.127 N 
DOCKED: ENDROOT
DOCKED: BRANCH   1   9
DOCKED: ATOM      9  C1' CTP A 301      11.659  39.175  31.215 -0.20 +0.17    +0.242 C 
DOCKED: ATOM     10  C2' CTP A 301      10.665  39.812  30.238 -0.26 +0.03    +0.234 C 
DOCKED: ATOM     11  O2' CTP A 301      10.410  38.964  29.120 -0.81 -0.10    -0.216 OA
DOCKED: ATOM     12  C3' CTP A 301      11.292  41.135  29.894 -0.26 -0.09    +0.216 C 
DOCKED: ATOM     13  C4' CTP A 301      12.505  41.276  30.799 -0.22 +0.03    +0.181 C 
DOCKED: ATOM     14  O3' CTP A 301      11.840  41.197  28.588 -0.43 +0.07    -0.218 OA
DOCKED: ATOM     15  O4' CTP A 301      12.330  40.255  31.798 -0.28 -0.28    -0.331 OA
DOCKED: BRANCH  13  16
DOCKED: ATOM     16  C5' CTP A 301      12.345  42.659  31.243 -0.15 -0.10    +0.187 C 
DOCKED: BRANCH  16  17
DOCKED: ATOM     17  O5' CTP A 301      12.227  42.756  32.635 -0.17 +0.01    -0.268 OA
DOCKED: BRANCH  17  18
DOCKED: ATOM     18  PA  CTP A 301      13.435  43.558  33.473 -0.10 +0.20    +0.418 P 
DOCKED: ATOM     19  O1A CTP A 301      12.877  43.771  34.891 -0.52 -0.43    -0.624 OA
DOCKED: ATOM     20  O2A CTP A 301      13.666  44.900  32.757 -0.20 -0.08    -0.624 OA
DOCKED: BRANCH  18  21
DOCKED: ATOM     21  O3A CTP A 301      14.856  42.699  33.414 -0.54 -0.20    -0.180 OA
DOCKED: BRANCH  21  22
DOCKED: ATOM     22  PB  CTP A 301      15.975  43.048  32.270 -0.08 +0.30    +0.428 P 
DOCKED: ATOM     23  O1B CTP A 301      17.111  43.719  33.081 +0.09 -0.34    -0.624 OA
DOCKED: ATOM     24  O2B CTP A 301      15.399  44.042  31.233 +0.13 -0.22    -0.624 OA
DOCKED: BRANCH  22  25
DOCKED: ATOM     25  O3B CTP A 301      16.422  41.617  31.526 -0.31 -0.19    -0.173 OA
DOCKED: BRANCH  25  26
DOCKED: ATOM     26  PG  CTP A 301      15.806  41.026  30.113 -0.15 +0.69    +0.431 P 
DOCKED: ATOM     27  O1G CTP A 301      14.812  42.116  29.565 -0.04 -0.49    -0.616 OA
DOCKED: ATOM     28  O2G CTP A 301      15.109  39.713  30.558 -0.57 -1.21    -0.616 OA
DOCKED: ATOM     29  O3G CTP A 301      16.992  40.816  29.150 -1.48 -1.34    -0.616 OA
DOCKED: ENDBRANCH  25  26
DOCKED: ENDBRANCH  22  25
DOCKED: ENDBRANCH  21  22
DOCKED: ENDBRANCH  18  21
DOCKED: ENDBRANCH  17  18
DOCKED: ENDBRANCH  16  17
DOCKED: ENDBRANCH  13  16
DOCKED: ENDBRANCH   1   9
DOCKED: TORSDOF 8
DOCKED: TER
DOCKED: ENDMDL
________________________________________________________________________________


	BEGINNING GENETIC ALGORITHM DOCKING 13 of 100
Run: 13 Seed: 704775433 1780425340 [ Run 13 of 100 GA/GALS ]
Beginning LAMARCKIAN GENETIC ALGORITHM (LGA), with a maximum of 2500000 energy evaluations.

Final-Value: -8.826


	FINAL GENETIC ALGORITHM DOCKED STATE
	_______________________________________________


Detailed state:  trans 10.883 38.203 32.561 quatxyzw -0.166429 -0.509509 -0.839602 -0.088155 center 11.553 38.205 32.782 ntor 8 100.6426 76.1800 -41.4602 132.4803 -82.6361 7.3071 180.0000 48.8516
State:	 10.883  38.203  32.561  -0.167 -0.512 -0.843 -169.885    100.64   76.18  -41.46  132.48  -82.64    7.31  180.00   48.85

DOCKED: MODEL       13
DOCKED: USER    Run = 13
DOCKED: USER    DPF = 1UDW.dpf
DOCKED: USER  
DOCKED: USER    Estimated Free Energy of Binding    =   -8.44 kcal/mol  [=(1)+(2)+(3)-(4)]
DOCKED: USER    Estimated Inhibition Constant, Ki   =  651.88 nM (nanomolar)  [Temperature = 298.15 K]
DOCKED: USER    
DOCKED: USER    (1) Final Intermolecular Energy     =  -10.83 kcal/mol
DOCKED: USER        vdW + Hbond + desolv Energy     =   -7.81 kcal/mol
DOCKED: USER        Electrostatic Energy            =   -3.02 kcal/mol
DOCKED: USER    (2) Final Total Internal Energy     =   +2.00 kcal/mol
DOCKED: USER    (3) Torsional Free Energy           =   +2.39 kcal/mol
DOCKED: USER    (4) Unbound System's Energy  [=(2)] =   +2.00 kcal/mol
DOCKED: USER    
DOCKED: USER    
DOCKED: USER    NEWDPF move CTP_lig.pdbqt
DOCKED: USER    NEWDPF about 11.553300 38.205000 32.782200
DOCKED: USER    NEWDPF tran0 10.883323 38.203234 32.560609
DOCKED: USER    NEWDPF quaternion0 -0.166429 -0.509509 -0.839602 -0.088155
DOCKED: USER    NEWDPF axisangle0 -0.167079 -0.511500 -0.842883 -169.885003
DOCKED: USER    NEWDPF quat0 -0.167079 -0.511500 -0.842883 -169.885003
DOCKED: USER    NEWDPF dihe0 100.64 76.18 -41.46 132.48 -82.64 7.31 180.00 48.85 
DOCKED: USER  keepresnum = 1 
DOCKED: USER  
DOCKED: REMARK  8 active torsions:
DOCKED: REMARK  status: ('A' for Active; 'I' for Inactive)
DOCKED: REMARK    1  A    between atoms: N1_1  and  C1'_9 
DOCKED: REMARK    2  A    between atoms: C4'_13  and  C5'_16 
DOCKED: REMARK    3  A    between atoms: C5'_16  and  O5'_17 
DOCKED: REMARK    4  A    between atoms: O5'_17  and  PA_18 
DOCKED: REMARK    5  A    between atoms: PA_18  and  O3A_21 
DOCKED: REMARK    6  A    between atoms: O3A_21  and  PB_22 
DOCKED: REMARK    7  A    between atoms: PB_22  and  O3B_25 
DOCKED: REMARK    8  A    between atoms: O3B_25  and  PG_26 
DOCKED: USER                              x       y       z     vdW  Elec       q    Type
DOCKED: USER                           _______ _______ _______ _____ _____    ______ ____
DOCKED: ROOT
DOCKED: ATOM      1  N1  CTP A 301      13.119  41.226  30.776 -0.13 -0.14    -0.254 N 
DOCKED: ATOM      2  C2  CTP A 301      13.388  42.554  31.098 -0.04 +0.03    +0.353 A 
DOCKED: ATOM      3  N3  CTP A 301      14.653  43.041  31.146 -0.14 -0.06    -0.171 NA
DOCKED: ATOM      4  C4  CTP A 301      15.740  42.199  30.864 -0.24 +0.17    +0.190 A 
DOCKED: ATOM      5  C5  CTP A 301      15.556  40.837  30.530 -0.36 +0.09    +0.060 A 
DOCKED: ATOM      6  C6  CTP A 301      14.223  40.406  30.501 -0.21 +0.13    +0.085 A 
DOCKED: ATOM      7  O2  CTP A 301      12.487  43.373  31.364 -0.18 +0.14    -0.244 OA
DOCKED: ATOM      8  N4  CTP A 301      16.967  42.739  30.925 -0.33 -0.11    -0.127 N 
DOCKED: ENDROOT
DOCKED: BRANCH   1   9
DOCKED: ATOM      9  C1' CTP A 301      11.714  40.714  30.726 -0.17 +0.01    +0.242 C 
DOCKED: ATOM     10  C2' CTP A 301      11.587  39.364  30.010 -0.25 +0.13    +0.234 C 
DOCKED: ATOM     11  O2' CTP A 301      11.370  39.531  28.610 -0.84 -0.14    -0.216 OA
DOCKED: ATOM     12  C3' CTP A 301      10.472  38.670  30.741 -0.30 +0.10    +0.216 C 
DOCKED: ATOM     13  C4' CTP A 301      10.129  39.555  31.929 -0.23 +0.06    +0.181 C 
DOCKED: ATOM     14  O3' CTP A 301       9.256  38.599  30.016 -0.58 -0.08    -0.218 OA
DOCKED: ATOM     15  O4' CTP A 301      11.227  40.482  32.016 -0.41 -0.08    -0.331 OA
DOCKED: BRANCH  13  16
DOCKED: ATOM     16  C5' CTP A 301      10.036  38.554  32.989 -0.32 +0.18    +0.187 C 
DOCKED: BRANCH  16  17
DOCKED: ATOM     17  O5' CTP A 301      10.117  37.248  32.491 -0.44 -0.19    -0.268 OA
DOCKED: BRANCH  17  18
DOCKED: ATOM     18  PA  CTP A 301      11.554  36.413  32.703 -0.23 +0.38    +0.418 P 
DOCKED: ATOM     19  O1A CTP A 301      12.590  37.477  33.105 -0.48 -1.10    -0.624 OA
DOCKED: ATOM     20  O2A CTP A 301      11.908  35.773  31.349 -0.07 -0.25    -0.624 OA
DOCKED: BRANCH  18  21
DOCKED: ATOM     21  O3A CTP A 301      11.360  35.187  33.809 -0.18 -0.21    -0.180 OA
DOCKED: BRANCH  21  22
DOCKED: ATOM     22  PB  CTP A 301       9.854  34.727  34.263 -0.26 +0.19    +0.428 P 
DOCKED: ATOM     23  O1B CTP A 301       9.978  33.188  34.381 -0.36 +0.03    -0.624 OA
DOCKED: ATOM     24  O2B CTP A 301       8.821  35.099  33.173 +0.05 +0.02    -0.624 OA
DOCKED: BRANCH  22  25
DOCKED: ATOM     25  O3B CTP A 301       9.489  35.494  35.705 -0.36 -0.15    -0.173 OA
DOCKED: BRANCH  25  26
DOCKED: ATOM     26  PG  CTP A 301      10.581  36.026  36.823 -0.29 +0.51    +0.431 P 
DOCKED: ATOM     27  O1G CTP A 301      11.787  36.637  36.018 -0.01 -0.94    -0.616 OA
DOCKED: ATOM     28  O2G CTP A 301      10.941  34.733  37.602 -0.14 -0.66    -0.616 OA
DOCKED: ATOM     29  O3G CTP A 301       9.875  37.101  37.675 -0.30 -1.07    -0.616 OA
DOCKED: ENDBRANCH  25  26
DOCKED: ENDBRANCH  22  25
DOCKED: ENDBRANCH  21  22
DOCKED: ENDBRANCH  18  21
DOCKED: ENDBRANCH  17  18
DOCKED: ENDBRANCH  16  17
DOCKED: ENDBRANCH  13  16
DOCKED: ENDBRANCH   1   9
DOCKED: TORSDOF 8
DOCKED: TER
DOCKED: ENDMDL
________________________________________________________________________________


	BEGINNING GENETIC ALGORITHM DOCKING 14 of 100
Run: 14 Seed: 1821363355 1233107385 [ Run 14 of 100 GA/GALS ]
Beginning LAMARCKIAN GENETIC ALGORITHM (LGA), with a maximum of 2500000 energy evaluations.

Final-Value: -13.005


	FINAL GENETIC ALGORITHM DOCKED STATE
	_______________________________________________


Detailed state:  trans 12.158 38.576 33.154 quatxyzw -0.131827 0.003173 0.083005 0.987786 center 11.553 38.205 32.782 ntor 8 -88.7208 -137.8586 111.5737 180.0000 -3.3994 54.8247 -2.2518 -21.8329
State:	 12.158  38.576  33.154  -0.846  0.020  0.533 17.928    -88.72 -137.86  111.57  180.00   -3.40   54.82   -2.25  -21.83

DOCKED: MODEL       14
DOCKED: USER    Run = 14
DOCKED: USER    DPF = 1UDW.dpf
DOCKED: USER  
DOCKED: USER    Estimated Free Energy of Binding    =  -13.10 kcal/mol  [=(1)+(2)+(3)-(4)]
DOCKED: USER    Estimated Inhibition Constant, Ki   =  248.59 pM (picomolar)  [Temperature = 298.15 K]
DOCKED: USER    
DOCKED: USER    (1) Final Intermolecular Energy     =  -15.49 kcal/mol
DOCKED: USER        vdW + Hbond + desolv Energy     =  -11.27 kcal/mol
DOCKED: USER        Electrostatic Energy            =   -4.22 kcal/mol
DOCKED: USER    (2) Final Total Internal Energy     =   +2.48 kcal/mol
DOCKED: USER    (3) Torsional Free Energy           =   +2.39 kcal/mol
DOCKED: USER    (4) Unbound System's Energy  [=(2)] =   +2.48 kcal/mol
DOCKED: USER    
DOCKED: USER    
DOCKED: USER    NEWDPF move CTP_lig.pdbqt
DOCKED: USER    NEWDPF about 11.553300 38.205000 32.782200
DOCKED: USER    NEWDPF tran0 12.157647 38.576335 33.153541
DOCKED: USER    NEWDPF quaternion0 -0.131827 0.003173 0.083005 0.987786
DOCKED: USER    NEWDPF axisangle0 -0.846051 0.020361 0.532713 17.928120
DOCKED: USER    NEWDPF quat0 -0.846051 0.020361 0.532713 17.928120
DOCKED: USER    NEWDPF dihe0 -88.72 -137.86 111.57 180.00 -3.40 54.82 -2.25 -21.83 
DOCKED: USER  keepresnum = 1 
DOCKED: USER  
DOCKED: REMARK  8 active torsions:
DOCKED: REMARK  status: ('A' for Active; 'I' for Inactive)
DOCKED: REMARK    1  A    between atoms: N1_1  and  C1'_9 
DOCKED: REMARK    2  A    between atoms: C4'_13  and  C5'_16 
DOCKED: REMARK    3  A    between atoms: C5'_16  and  O5'_17 
DOCKED: REMARK    4  A    between atoms: O5'_17  and  PA_18 
DOCKED: REMARK    5  A    between atoms: PA_18  and  O3A_21 
DOCKED: REMARK    6  A    between atoms: O3A_21  and  PB_22 
DOCKED: REMARK    7  A    between atoms: PB_22  and  O3B_25 
DOCKED: REMARK    8  A    between atoms: O3B_25  and  PG_26 
DOCKED: USER                              x       y       z     vdW  Elec       q    Type
DOCKED: USER                           _______ _______ _______ _____ _____    ______ ____
DOCKED: ROOT
DOCKED: ATOM      1  N1  CTP A 301       9.103  36.343  34.887 -0.24 -0.20    -0.254 N 
DOCKED: ATOM      2  C2  CTP A 301       8.921  35.752  36.135 -0.16 +0.33    +0.353 A 
DOCKED: ATOM      3  N3  CTP A 301       7.805  35.966  36.876 -0.83 -0.20    -0.171 NA
DOCKED: ATOM      4  C4  CTP A 301       6.790  36.804  36.389 -0.48 +0.15    +0.190 A 
DOCKED: ATOM      5  C5  CTP A 301       6.895  37.444  35.133 -0.50 +0.03    +0.060 A 
DOCKED: ATOM      6  C6  CTP A 301       8.074  37.177  34.426 -0.39 +0.05    +0.085 A 
DOCKED: ATOM      7  O2  CTP A 301       9.769  34.996  36.647 -0.42 -0.24    -0.244 OA
DOCKED: ATOM      8  N4  CTP A 301       5.709  36.974  37.167 -0.67 -0.09    -0.127 N 
DOCKED: ENDROOT
DOCKED: BRANCH   1   9
DOCKED: ATOM      9  C1' CTP A 301      10.342  36.088  34.087 -0.27 +0.21    +0.242 C 
DOCKED: ATOM     10  C2' CTP A 301      10.186  34.946  33.077 -0.37 +0.04    +0.234 C 
DOCKED: ATOM     11  O2' CTP A 301      10.532  33.687  33.651 -0.81 +0.00    -0.216 OA
DOCKED: ATOM     12  C3' CTP A 301      11.047  35.366  31.918 -0.35 +0.03    +0.216 C 
DOCKED: ATOM     13  C4' CTP A 301      11.513  36.780  32.229 -0.33 +0.15    +0.181 C 
DOCKED: ATOM     14  O3' CTP A 301      12.255  34.636  31.796 -0.77 -0.02    -0.218 OA
DOCKED: ATOM     15  O4' CTP A 301      10.670  37.206  33.315 -0.24 -0.33    -0.331 OA
DOCKED: BRANCH  13  16
DOCKED: ATOM     16  C5' CTP A 301      11.288  37.423  30.936 -0.27 +0.12    +0.187 C 
DOCKED: BRANCH  16  17
DOCKED: ATOM     17  O5' CTP A 301      11.439  38.813  31.005 -0.19 -0.17    -0.268 OA
DOCKED: BRANCH  17  18
DOCKED: ATOM     18  PA  CTP A 301      11.930  39.621  29.622 -0.20 +0.28    +0.418 P 
DOCKED: ATOM     19  O1A CTP A 301      10.790  39.424  28.607 -0.58 -0.35    -0.624 OA
DOCKED: ATOM     20  O2A CTP A 301      13.227  38.945  29.142 -0.04 -1.26    -0.624 OA
DOCKED: BRANCH  18  21
DOCKED: ATOM     21  O3A CTP A 301      12.281  41.208  29.965 -0.32 -0.00    -0.180 OA
DOCKED: BRANCH  21  22
DOCKED: ATOM     22  PB  CTP A 301      13.475  41.570  31.028 -0.11 +0.24    +0.428 P 
DOCKED: ATOM     23  O1B CTP A 301      12.933  41.014  32.368 +0.12 -0.69    -0.624 OA
DOCKED: ATOM     24  O2B CTP A 301      13.670  43.102  31.123 +0.06 -0.00    -0.624 OA
DOCKED: BRANCH  22  25
DOCKED: ATOM     25  O3B CTP A 301      14.881  40.831  30.501 -0.46 -0.25    -0.173 OA
DOCKED: BRANCH  25  26
DOCKED: ATOM     26  PG  CTP A 301      16.289  41.597  30.106 -0.35 +0.57    +0.431 P 
DOCKED: ATOM     27  O1G CTP A 301      16.982  40.720  28.998 -1.49 -1.44    -0.616 OA
DOCKED: ATOM     28  O2G CTP A 301      17.060  41.628  31.452 -0.03 -0.68    -0.616 OA
DOCKED: ATOM     29  O3G CTP A 301      15.912  42.990  29.561 -0.58 -0.47    -0.616 OA
DOCKED: ENDBRANCH  25  26
DOCKED: ENDBRANCH  22  25
DOCKED: ENDBRANCH  21  22
DOCKED: ENDBRANCH  18  21
DOCKED: ENDBRANCH  17  18
DOCKED: ENDBRANCH  16  17
DOCKED: ENDBRANCH  13  16
DOCKED: ENDBRANCH   1   9
DOCKED: TORSDOF 8
DOCKED: TER
DOCKED: ENDMDL
________________________________________________________________________________


	BEGINNING GENETIC ALGORITHM DOCKING 15 of 100
Run: 15 Seed: 27921825 553053978 [ Run 15 of 100 GA/GALS ]
Beginning LAMARCKIAN GENETIC ALGORITHM (LGA), with a maximum of 2500000 energy evaluations.

Final-Value: -10.598


	FINAL GENETIC ALGORITHM DOCKED STATE
	_______________________________________________


Detailed state:  trans 10.882 39.387 32.031 quatxyzw 0.029835 -0.052189 -0.164351 0.984568 center 11.553 38.205 32.782 ntor 8 7.4589 91.6231 -179.3892 62.6431 64.8978 -145.4329 124.1831 51.0358
State:	 10.882  39.387  32.031   0.170 -0.298 -0.939 20.157      7.46   91.62 -179.39   62.64   64.90 -145.43  124.18   51.04

DOCKED: MODEL       15
DOCKED: USER    Run = 15
DOCKED: USER    DPF = 1UDW.dpf
DOCKED: USER  
DOCKED: USER    Estimated Free Energy of Binding    =  -11.04 kcal/mol  [=(1)+(2)+(3)-(4)]
DOCKED: USER    Estimated Inhibition Constant, Ki   =    8.12 nM (nanomolar)  [Temperature = 298.15 K]
DOCKED: USER    
DOCKED: USER    (1) Final Intermolecular Energy     =  -13.42 kcal/mol
DOCKED: USER        vdW + Hbond + desolv Energy     =   -8.74 kcal/mol
DOCKED: USER        Electrostatic Energy            =   -4.69 kcal/mol
DOCKED: USER    (2) Final Total Internal Energy     =   +2.83 kcal/mol
DOCKED: USER    (3) Torsional Free Energy           =   +2.39 kcal/mol
DOCKED: USER    (4) Unbound System's Energy  [=(2)] =   +2.83 kcal/mol
DOCKED: USER    
DOCKED: USER    
DOCKED: USER    NEWDPF move CTP_lig.pdbqt
DOCKED: USER    NEWDPF about 11.553300 38.205000 32.782200
DOCKED: USER    NEWDPF tran0 10.881758 39.386683 32.031090
DOCKED: USER    NEWDPF quaternion0 0.029835 -0.052189 -0.164351 0.984568
DOCKED: USER    NEWDPF axisangle0 0.170486 -0.298222 -0.939148 20.157296
DOCKED: USER    NEWDPF quat0 0.170486 -0.298222 -0.939148 20.157296
DOCKED: USER    NEWDPF dihe0 7.46 91.62 -179.39 62.64 64.90 -145.43 124.18 51.04 
DOCKED: USER  keepresnum = 1 
DOCKED: USER  
DOCKED: REMARK  8 active torsions:
DOCKED: REMARK  status: ('A' for Active; 'I' for Inactive)
DOCKED: REMARK    1  A    between atoms: N1_1  and  C1'_9 
DOCKED: REMARK    2  A    between atoms: C4'_13  and  C5'_16 
DOCKED: REMARK    3  A    between atoms: C5'_16  and  O5'_17 
DOCKED: REMARK    4  A    between atoms: O5'_17  and  PA_18 
DOCKED: REMARK    5  A    between atoms: PA_18  and  O3A_21 
DOCKED: REMARK    6  A    between atoms: O3A_21  and  PB_22 
DOCKED: REMARK    7  A    between atoms: PB_22  and  O3B_25 
DOCKED: REMARK    8  A    between atoms: O3B_25  and  PG_26 
DOCKED: USER                              x       y       z     vdW  Elec       q    Type
DOCKED: USER                           _______ _______ _______ _____ _____    ______ ____
DOCKED: ROOT
DOCKED: ATOM      1  N1  CTP A 301       9.296  36.658  34.745 -0.24 -0.23    -0.254 N 
DOCKED: ATOM      2  C2  CTP A 301       9.414  36.478  36.121 -0.09 +0.41    +0.353 A 
DOCKED: ATOM      3  N3  CTP A 301       8.329  36.366  36.927 -0.58 -0.23    -0.171 NA
DOCKED: ATOM      4  C4  CTP A 301       7.038  36.429  36.379 -0.44 +0.15    +0.190 A 
DOCKED: ATOM      5  C5  CTP A 301       6.829  36.612  34.993 -0.57 +0.03    +0.060 A 
DOCKED: ATOM      6  C6  CTP A 301       7.995  36.720  34.224 -0.36 +0.04    +0.085 A 
DOCKED: ATOM      7  O2  CTP A 301      10.519  36.411  36.694 -0.43 -0.31    -0.244 OA
DOCKED: ATOM      8  N4  CTP A 301       6.005  36.309  37.227 -0.58 -0.11    -0.127 N 
DOCKED: ENDROOT
DOCKED: BRANCH   1   9
DOCKED: ATOM      9  C1' CTP A 301      10.509  36.776  33.876 -0.27 +0.25    +0.242 C 
DOCKED: ATOM     10  C2' CTP A 301      10.196  36.653  32.381 -0.14 +0.14    +0.234 C 
DOCKED: ATOM     11  O2' CTP A 301      10.252  35.297  31.942 -0.42 +0.01    -0.216 OA
DOCKED: ATOM     12  C3' CTP A 301      11.194  37.568  31.725 -0.26 +0.16    +0.216 C 
DOCKED: ATOM     13  C4' CTP A 301      11.906  38.294  32.855 -0.23 +0.25    +0.181 C 
DOCKED: ATOM     14  O3' CTP A 301      12.241  36.896  31.047 -0.31 -0.16    -0.218 OA
DOCKED: ATOM     15  O4' CTP A 301      11.097  38.036  34.017 -0.27 -0.55    -0.331 OA
DOCKED: BRANCH  13  16
DOCKED: ATOM     16  C5' CTP A 301      11.894  39.662  32.341 -0.22 +0.20    +0.187 C 
DOCKED: BRANCH  16  17
DOCKED: ATOM     17  O5' CTP A 301      12.626  39.788  31.155 -0.32 -0.25    -0.268 OA
DOCKED: BRANCH  17  18
DOCKED: ATOM     18  PA  CTP A 301      14.167  39.133  31.107 +0.02 +0.68    +0.418 P 
DOCKED: ATOM     19  O1A CTP A 301      14.237  38.346  29.787 -0.26 -1.20    -0.624 OA
DOCKED: ATOM     20  O2A CTP A 301      14.296  38.196  32.322 -0.34 -1.10    -0.624 OA
DOCKED: BRANCH  18  21
DOCKED: ATOM     21  O3A CTP A 301      15.315  40.325  31.261 -0.78 -0.29    -0.180 OA
DOCKED: BRANCH  21  22
DOCKED: ATOM     22  PB  CTP A 301      15.327  41.587  30.216 -0.24 +0.51    +0.428 P 
DOCKED: ATOM     23  O1B CTP A 301      14.078  41.327  29.337 +0.13 -0.79    -0.624 OA
DOCKED: ATOM     24  O2B CTP A 301      16.608  41.560  29.348 -0.99 -1.07    -0.624 OA
DOCKED: BRANCH  22  25
DOCKED: ATOM     25  O3B CTP A 301      15.251  43.001  31.107 -0.21 -0.09    -0.173 OA
DOCKED: BRANCH  25  26
DOCKED: ATOM     26  PG  CTP A 301      14.936  43.111  32.724 -0.03 +0.30    +0.431 P 
DOCKED: ATOM     27  O1G CTP A 301      13.590  42.335  32.974 +0.05 -0.58    -0.616 OA
DOCKED: ATOM     28  O2G CTP A 301      14.826  44.641  32.955 +0.00 -0.18    -0.616 OA
DOCKED: ATOM     29  O3G CTP A 301      16.112  42.443  33.465 -0.39 -0.69    -0.616 OA
DOCKED: ENDBRANCH  25  26
DOCKED: ENDBRANCH  22  25
DOCKED: ENDBRANCH  21  22
DOCKED: ENDBRANCH  18  21
DOCKED: ENDBRANCH  17  18
DOCKED: ENDBRANCH  16  17
DOCKED: ENDBRANCH  13  16
DOCKED: ENDBRANCH   1   9
DOCKED: TORSDOF 8
DOCKED: TER
DOCKED: ENDMDL
________________________________________________________________________________


	BEGINNING GENETIC ALGORITHM DOCKING 16 of 100
Run: 16 Seed: 1530116117 760507965 [ Run 16 of 100 GA/GALS ]
Beginning LAMARCKIAN GENETIC ALGORITHM (LGA), with a maximum of 2500000 energy evaluations.

Final-Value: -12.859


	FINAL GENETIC ALGORITHM DOCKED STATE
	_______________________________________________


Detailed state:  trans 11.240 38.617 33.184 quatxyzw -0.021092 0.047372 -0.021054 0.998433 center 11.553 38.205 32.782 ntor 8 92.9194 -111.6030 -14.9321 -61.7846 172.7275 114.2464 138.0558 21.7822
State:	 11.240  38.617  33.184  -0.377  0.846 -0.376  6.417     92.92 -111.60  -14.93  -61.78  172.73  114.25  138.06   21.78

DOCKED: MODEL       16
DOCKED: USER    Run = 16
DOCKED: USER    DPF = 1UDW.dpf
DOCKED: USER  
DOCKED: USER    Estimated Free Energy of Binding    =  -13.25 kcal/mol  [=(1)+(2)+(3)-(4)]
DOCKED: USER    Estimated Inhibition Constant, Ki   =  192.35 pM (picomolar)  [Temperature = 298.15 K]
DOCKED: USER    
DOCKED: USER    (1) Final Intermolecular Energy     =  -15.64 kcal/mol
DOCKED: USER        vdW + Hbond + desolv Energy     =  -11.47 kcal/mol
DOCKED: USER        Electrostatic Energy            =   -4.17 kcal/mol
DOCKED: USER    (2) Final Total Internal Energy     =   +2.78 kcal/mol
DOCKED: USER    (3) Torsional Free Energy           =   +2.39 kcal/mol
DOCKED: USER    (4) Unbound System's Energy  [=(2)] =   +2.78 kcal/mol
DOCKED: USER    
DOCKED: USER    
DOCKED: USER    NEWDPF move CTP_lig.pdbqt
DOCKED: USER    NEWDPF about 11.553300 38.205000 32.782200
DOCKED: USER    NEWDPF tran0 11.240040 38.616852 33.183804
DOCKED: USER    NEWDPF quaternion0 -0.021092 0.047372 -0.021054 0.998433
DOCKED: USER    NEWDPF axisangle0 -0.376874 0.846433 -0.376188 6.416665
DOCKED: USER    NEWDPF quat0 -0.376874 0.846433 -0.376188 6.416665
DOCKED: USER    NEWDPF dihe0 92.92 -111.60 -14.93 -61.78 172.73 114.25 138.06 21.78 
DOCKED: USER  keepresnum = 1 
DOCKED: USER  
DOCKED: REMARK  8 active torsions:
DOCKED: REMARK  status: ('A' for Active; 'I' for Inactive)
DOCKED: REMARK    1  A    between atoms: N1_1  and  C1'_9 
DOCKED: REMARK    2  A    between atoms: C4'_13  and  C5'_16 
DOCKED: REMARK    3  A    between atoms: C5'_16  and  O5'_17 
DOCKED: REMARK    4  A    between atoms: O5'_17  and  PA_18 
DOCKED: REMARK    5  A    between atoms: PA_18  and  O3A_21 
DOCKED: REMARK    6  A    between atoms: O3A_21  and  PB_22 
DOCKED: REMARK    7  A    between atoms: PB_22  and  O3B_25 
DOCKED: REMARK    8  A    between atoms: O3B_25  and  PG_26 
DOCKED: USER                              x       y       z     vdW  Elec       q    Type
DOCKED: USER                           _______ _______ _______ _____ _____    ______ ____
DOCKED: ROOT
DOCKED: ATOM      1  N1  CTP A 301       8.459  36.240  35.169 -0.29 -0.18    -0.254 N 
DOCKED: ATOM      2  C2  CTP A 301       8.242  35.910  36.504 -0.16 +0.36    +0.353 A 
DOCKED: ATOM      3  N3  CTP A 301       7.027  36.048  37.090 -1.00 -0.19    -0.171 NA
DOCKED: ATOM      4  C4  CTP A 301       5.941  36.535  36.347 -0.47 +0.10    +0.190 A 
DOCKED: ATOM      5  C5  CTP A 301       6.075  36.895  34.986 -0.60 +0.02    +0.060 A 
DOCKED: ATOM      6  C6  CTP A 301       7.358  36.726  34.450 -0.31 +0.04    +0.085 A 
DOCKED: ATOM      7  O2  CTP A 301       9.147  35.471  37.241 -0.44 -0.34    -0.244 OA
DOCKED: ATOM      8  N4  CTP A 301       4.763  36.647  36.982 -0.44 -0.05    -0.127 N 
DOCKED: ENDROOT
DOCKED: BRANCH   1   9
DOCKED: ATOM      9  C1' CTP A 301       9.809  36.075  34.544 -0.29 +0.20    +0.242 C 
DOCKED: ATOM     10  C2' CTP A 301       9.754  35.483  33.131 -0.32 +0.06    +0.234 C 
DOCKED: ATOM     11  O2' CTP A 301       9.806  34.058  33.156 -0.55 +0.07    -0.216 OA
DOCKED: ATOM     12  C3' CTP A 301      10.901  36.142  32.417 -0.32 +0.12    +0.216 C 
DOCKED: ATOM     13  C4' CTP A 301      11.448  37.189  33.373 -0.30 +0.23    +0.181 C 
DOCKED: ATOM     14  O3' CTP A 301      12.009  35.289  32.185 -0.61 -0.13    -0.218 OA
DOCKED: ATOM     15  O4' CTP A 301      10.436  37.314  34.388 -0.30 -0.44    -0.331 OA
DOCKED: BRANCH  13  16
DOCKED: ATOM     16  C5' CTP A 301      11.604  38.323  32.463 -0.28 +0.21    +0.187 C 
DOCKED: BRANCH  16  17
DOCKED: ATOM     17  O5' CTP A 301      12.285  37.971  31.292 -0.24 -0.25    -0.268 OA
DOCKED: BRANCH  17  18
DOCKED: ATOM     18  PA  CTP A 301      13.229  39.138  30.549 -0.18 +0.53    +0.418 P 
DOCKED: ATOM     19  O1A CTP A 301      12.622  39.325  29.148 -0.35 -0.84    -0.624 OA
DOCKED: ATOM     20  O2A CTP A 301      14.660  38.576  30.468 -0.42 -1.15    -0.624 OA
DOCKED: BRANCH  18  21
DOCKED: ATOM     21  O3A CTP A 301      13.279  40.522  31.468 -0.46 -0.19    -0.180 OA
DOCKED: BRANCH  21  22
DOCKED: ATOM     22  PB  CTP A 301      14.155  41.810  30.959 -0.12 +0.29    +0.428 P 
DOCKED: ATOM     23  O1B CTP A 301      13.691  42.946  31.904 +0.07 -0.19    -0.624 OA
DOCKED: ATOM     24  O2B CTP A 301      13.806  42.158  29.492 -0.01 -0.08    -0.624 OA
DOCKED: BRANCH  22  25
DOCKED: ATOM     25  O3B CTP A 301      15.777  41.425  31.101 -0.33 -0.20    -0.173 OA
DOCKED: BRANCH  25  26
DOCKED: ATOM     26  PG  CTP A 301      16.985  41.936  30.099 -0.30 +0.54    +0.431 P 
DOCKED: ATOM     27  O1G CTP A 301      16.573  43.368  29.590 -0.63 -0.57    -0.616 OA
DOCKED: ATOM     28  O2G CTP A 301      16.996  40.857  28.984 -1.56 -1.41    -0.616 OA
DOCKED: ATOM     29  O3G CTP A 301      18.279  41.993  30.936 -0.27 -0.73    -0.616 OA
DOCKED: ENDBRANCH  25  26
DOCKED: ENDBRANCH  22  25
DOCKED: ENDBRANCH  21  22
DOCKED: ENDBRANCH  18  21
DOCKED: ENDBRANCH  17  18
DOCKED: ENDBRANCH  16  17
DOCKED: ENDBRANCH  13  16
DOCKED: ENDBRANCH   1   9
DOCKED: TORSDOF 8
DOCKED: TER
DOCKED: ENDMDL
________________________________________________________________________________


	BEGINNING GENETIC ALGORITHM DOCKING 17 of 100
Run: 17 Seed: 1627196268 1233219501 [ Run 17 of 100 GA/GALS ]
Beginning LAMARCKIAN GENETIC ALGORITHM (LGA), with a maximum of 2500000 energy evaluations.

Final-Value: -12.221


	FINAL GENETIC ALGORITHM DOCKED STATE
	_______________________________________________


Detailed state:  trans 11.287 37.950 31.777 quatxyzw 0.189458 -0.014851 -0.096030 0.977069 center 11.553 38.205 32.782 ntor 8 -6.8679 131.4394 -131.2796 -73.7932 -77.5881 65.5231 81.7084 55.5684
State:	 11.287  37.950  31.777   0.890 -0.070 -0.451 24.588     -6.87  131.44 -131.28  -73.79  -77.59   65.52   81.71   55.57

DOCKED: MODEL       17
DOCKED: USER    Run = 17
DOCKED: USER    DPF = 1UDW.dpf
DOCKED: USER  
DOCKED: USER    Estimated Free Energy of Binding    =  -12.51 kcal/mol  [=(1)+(2)+(3)-(4)]
DOCKED: USER    Estimated Inhibition Constant, Ki   =  672.23 pM (picomolar)  [Temperature = 298.15 K]
DOCKED: USER    
DOCKED: USER    (1) Final Intermolecular Energy     =  -14.90 kcal/mol
DOCKED: USER        vdW + Hbond + desolv Energy     =  -10.38 kcal/mol
DOCKED: USER        Electrostatic Energy            =   -4.52 kcal/mol
DOCKED: USER    (2) Final Total Internal Energy     =   +2.68 kcal/mol
DOCKED: USER    (3) Torsional Free Energy           =   +2.39 kcal/mol
DOCKED: USER    (4) Unbound System's Energy  [=(2)] =   +2.68 kcal/mol
DOCKED: USER    
DOCKED: USER    
DOCKED: USER    NEWDPF move CTP_lig.pdbqt
DOCKED: USER    NEWDPF about 11.553300 38.205000 32.782200
DOCKED: USER    NEWDPF tran0 11.286905 37.949611 31.777291
DOCKED: USER    NEWDPF quaternion0 0.189458 -0.014851 -0.096030 0.977069
DOCKED: USER    NEWDPF axisangle0 0.889791 -0.069748 -0.451006 24.587555
DOCKED: USER    NEWDPF quat0 0.889791 -0.069748 -0.451006 24.587555
DOCKED: USER    NEWDPF dihe0 -6.87 131.44 -131.28 -73.79 -77.59 65.52 81.71 55.57 
DOCKED: USER  keepresnum = 1 
DOCKED: USER  
DOCKED: REMARK  8 active torsions:
DOCKED: REMARK  status: ('A' for Active; 'I' for Inactive)
DOCKED: REMARK    1  A    between atoms: N1_1  and  C1'_9 
DOCKED: REMARK    2  A    between atoms: C4'_13  and  C5'_16 
DOCKED: REMARK    3  A    between atoms: C5'_16  and  O5'_17 
DOCKED: REMARK    4  A    between atoms: O5'_17  and  PA_18 
DOCKED: REMARK    5  A    between atoms: PA_18  and  O3A_21 
DOCKED: REMARK    6  A    between atoms: O3A_21  and  PB_22 
DOCKED: REMARK    7  A    between atoms: PB_22  and  O3B_25 
DOCKED: REMARK    8  A    between atoms: O3B_25  and  PG_26 
DOCKED: USER                              x       y       z     vdW  Elec       q    Type
DOCKED: USER                           _______ _______ _______ _____ _____    ______ ____
DOCKED: ROOT
DOCKED: ATOM      1  N1  CTP A 301       9.068  36.361  34.920 -0.25 -0.20    -0.254 N 
DOCKED: ATOM      2  C2  CTP A 301       9.010  36.609  36.289 -0.11 +0.42    +0.353 A 
DOCKED: ATOM      3  N3  CTP A 301       7.838  36.854  36.926 -0.68 -0.22    -0.171 NA
DOCKED: ATOM      4  C4  CTP A 301       6.635  36.860  36.204 -0.49 +0.13    +0.190 A 
DOCKED: ATOM      5  C5  CTP A 301       6.605  36.620  34.811 -0.50 +0.02    +0.060 A 
DOCKED: ATOM      6  C6  CTP A 301       7.852  36.376  34.222 -0.33 +0.04    +0.085 A 
DOCKED: ATOM      7  O2  CTP A 301      10.026  36.624  37.010 -0.54 -0.35    -0.244 OA
DOCKED: ATOM      8  N4  CTP A 301       5.507  37.106  36.891 -0.61 -0.07    -0.127 N 
DOCKED: ENDROOT
DOCKED: BRANCH   1   9
DOCKED: ATOM      9  C1' CTP A 301      10.374  36.090  34.241 -0.27 +0.22    +0.242 C 
DOCKED: ATOM     10  C2' CTP A 301      10.216  35.642  32.784 -0.34 +0.08    +0.234 C 
DOCKED: ATOM     11  O2' CTP A 301      10.091  34.224  32.682 -0.51 +0.11    -0.216 OA
DOCKED: ATOM     12  C3' CTP A 301      11.422  36.218  32.095 -0.32 +0.14    +0.216 C 
DOCKED: ATOM     13  C4' CTP A 301      12.115  37.098  33.122 -0.19 +0.26    +0.181 C 
DOCKED: ATOM     14  O3' CTP A 301      12.411  35.260  31.754 -0.67 -0.12    -0.218 OA
DOCKED: ATOM     15  O4' CTP A 301      11.147  37.253  34.176 -0.30 -0.48    -0.331 OA
DOCKED: BRANCH  13  16
DOCKED: ATOM     16  C5' CTP A 301      12.393  38.283  32.311 -0.26 +0.25    +0.187 C 
DOCKED: BRANCH  16  17
DOCKED: ATOM     17  O5' CTP A 301      13.745  38.382  31.967 -0.88 -0.43    -0.268 OA
DOCKED: BRANCH  17  18
DOCKED: ATOM     18  PA  CTP A 301      14.163  39.396  30.700 -0.06 +0.70    +0.418 P 
DOCKED: ATOM     19  O1A CTP A 301      12.831  39.811  30.052 -0.34 -0.67    -0.624 OA
DOCKED: ATOM     20  O2A CTP A 301      15.023  38.570  29.726 +0.16 -1.45    -0.624 OA
DOCKED: BRANCH  18  21
DOCKED: ATOM     21  O3A CTP A 301      15.089  40.663  31.246 -0.57 -0.26    -0.180 OA
DOCKED: BRANCH  21  22
DOCKED: ATOM     22  PB  CTP A 301      15.879  41.618  30.175 -0.32 +0.54    +0.428 P 
DOCKED: ATOM     23  O1B CTP A 301      14.765  42.029  29.181 -0.01 -0.57    -0.624 OA
DOCKED: ATOM     24  O2B CTP A 301      16.981  40.816  29.442 -1.26 -1.23    -0.624 OA
DOCKED: BRANCH  22  25
DOCKED: ATOM     25  O3B CTP A 301      16.549  42.900  31.016 -0.31 -0.13    -0.173 OA
DOCKED: BRANCH  25  26
DOCKED: ATOM     26  PG  CTP A 301      17.045  42.872  32.590 -0.09 +0.33    +0.431 P 
DOCKED: ATOM     27  O1G CTP A 301      15.749  42.716  33.469 -0.45 -0.64    -0.616 OA
DOCKED: ATOM     28  O2G CTP A 301      17.752  44.243  32.759 +0.09 -0.30    -0.616 OA
DOCKED: ATOM     29  O3G CTP A 301      17.980  41.655  32.752 +0.04 -0.61    -0.616 OA
DOCKED: ENDBRANCH  25  26
DOCKED: ENDBRANCH  22  25
DOCKED: ENDBRANCH  21  22
DOCKED: ENDBRANCH  18  21
DOCKED: ENDBRANCH  17  18
DOCKED: ENDBRANCH  16  17
DOCKED: ENDBRANCH  13  16
DOCKED: ENDBRANCH   1   9
DOCKED: TORSDOF 8
DOCKED: TER
DOCKED: ENDMDL
________________________________________________________________________________


	BEGINNING GENETIC ALGORITHM DOCKING 18 of 100
Run: 18 Seed: 1585172553 134287127 [ Run 18 of 100 GA/GALS ]
Beginning LAMARCKIAN GENETIC ALGORITHM (LGA), with a maximum of 2500000 energy evaluations.

Final-Value: -12.478


	FINAL GENETIC ALGORITHM DOCKED STATE
	_______________________________________________


Detailed state:  trans 11.768 37.767 33.190 quatxyzw 0.030389 -0.036952 -0.074608 -0.996065 center 11.553 38.205 32.782 ntor 8 -168.9109 73.3048 -24.2792 -152.6642 74.9008 164.0165 -65.9528 28.6433
State:	 11.768  37.767  33.190   0.343 -0.417 -0.842 -10.170   -168.91   73.30  -24.28 -152.66   74.90  164.02  -65.95   28.64

DOCKED: MODEL       18
DOCKED: USER    Run = 18
DOCKED: USER    DPF = 1UDW.dpf
DOCKED: USER  
DOCKED: USER    Estimated Free Energy of Binding    =  -12.00 kcal/mol  [=(1)+(2)+(3)-(4)]
DOCKED: USER    Estimated Inhibition Constant, Ki   =    1.59 nM (nanomolar)  [Temperature = 298.15 K]
DOCKED: USER    
DOCKED: USER    (1) Final Intermolecular Energy     =  -14.39 kcal/mol
DOCKED: USER        vdW + Hbond + desolv Energy     =  -11.35 kcal/mol
DOCKED: USER        Electrostatic Energy            =   -3.04 kcal/mol
DOCKED: USER    (2) Final Total Internal Energy     =   +1.91 kcal/mol
DOCKED: USER    (3) Torsional Free Energy           =   +2.39 kcal/mol
DOCKED: USER    (4) Unbound System's Energy  [=(2)] =   +1.91 kcal/mol
DOCKED: USER    
DOCKED: USER    
DOCKED: USER    NEWDPF move CTP_lig.pdbqt
DOCKED: USER    NEWDPF about 11.553300 38.205000 32.782200
DOCKED: USER    NEWDPF tran0 11.768226 37.767318 33.189552
DOCKED: USER    NEWDPF quaternion0 0.030389 -0.036952 -0.074608 -0.996065
DOCKED: USER    NEWDPF axisangle0 0.342877 -0.416927 -0.841788 -10.169597
DOCKED: USER    NEWDPF quat0 0.342877 -0.416927 -0.841788 -10.169597
DOCKED: USER    NEWDPF dihe0 -168.91 73.30 -24.28 -152.66 74.90 164.02 -65.95 28.64 
DOCKED: USER  keepresnum = 1 
DOCKED: USER  
DOCKED: REMARK  8 active torsions:
DOCKED: REMARK  status: ('A' for Active; 'I' for Inactive)
DOCKED: REMARK    1  A    between atoms: N1_1  and  C1'_9 
DOCKED: REMARK    2  A    between atoms: C4'_13  and  C5'_16 
DOCKED: REMARK    3  A    between atoms: C5'_16  and  O5'_17 
DOCKED: REMARK    4  A    between atoms: O5'_17  and  PA_18 
DOCKED: REMARK    5  A    between atoms: PA_18  and  O3A_21 
DOCKED: REMARK    6  A    between atoms: O3A_21  and  PB_22 
DOCKED: REMARK    7  A    between atoms: PB_22  and  O3B_25 
DOCKED: REMARK    8  A    between atoms: O3B_25  and  PG_26 
DOCKED: USER                              x       y       z     vdW  Elec       q    Type
DOCKED: USER                           _______ _______ _______ _____ _____    ______ ____
DOCKED: ROOT
DOCKED: ATOM      1  N1  CTP A 301       8.633  35.899  35.191 -0.27 -0.17    -0.254 N 
DOCKED: ATOM      2  C2  CTP A 301       8.387  35.577  36.523 -0.15 +0.35    +0.353 A 
DOCKED: ATOM      3  N3  CTP A 301       7.234  35.924  37.146 -0.96 -0.21    -0.171 NA
DOCKED: ATOM      4  C4  CTP A 301       6.243  36.628  36.445 -0.50 +0.12    +0.190 A 
DOCKED: ATOM      5  C5  CTP A 301       6.412  36.997  35.090 -0.62 +0.03    +0.060 A 
DOCKED: ATOM      6  C6  CTP A 301       7.628  36.605  34.515 -0.42 +0.04    +0.085 A 
DOCKED: ATOM      7  O2  CTP A 301       9.209  34.954  37.223 -0.53 -0.31    -0.244 OA
DOCKED: ATOM      8  N4  CTP A 301       5.122  36.941  37.114 -0.57 -0.06    -0.127 N 
DOCKED: ENDROOT
DOCKED: BRANCH   1   9
DOCKED: ATOM      9  C1' CTP A 301       9.913  35.501  34.525 -0.29 +0.17    +0.242 C 
DOCKED: ATOM     10  C2' CTP A 301       9.737  35.131  33.048 -0.35 +0.03    +0.234 C 
DOCKED: ATOM     11  O2' CTP A 301       9.448  33.744  32.885 -0.44 +0.15    -0.216 OA
DOCKED: ATOM     12  C3' CTP A 301      11.018  35.586  32.405 -0.34 +0.09    +0.216 C 
DOCKED: ATOM     13  C4' CTP A 301      11.787  36.338  33.480 -0.11 +0.24    +0.181 C 
DOCKED: ATOM     14  O3' CTP A 301      11.895  34.532  32.044 -0.75 +0.01    -0.218 OA
DOCKED: ATOM     15  O4' CTP A 301      10.820  36.565  34.522 -0.21 -0.40    -0.331 OA
DOCKED: BRANCH  13  16
DOCKED: ATOM     16  C5' CTP A 301      12.221  37.511  32.725 -0.25 +0.25    +0.187 C 
DOCKED: BRANCH  16  17
DOCKED: ATOM     17  O5' CTP A 301      11.508  38.662  33.081 -0.32 -0.37    -0.268 OA
DOCKED: BRANCH  17  18
DOCKED: ATOM     18  PA  CTP A 301      10.238  39.137  32.097 -0.23 +0.23    +0.418 P 
DOCKED: ATOM     19  O1A CTP A 301       9.162  39.681  33.053 -0.35 -0.35    -0.624 OA
DOCKED: ATOM     20  O2A CTP A 301       9.745  37.880  31.359 -0.52 -0.42    -0.624 OA
DOCKED: BRANCH  18  21
DOCKED: ATOM     21  O3A CTP A 301      10.759  40.226  30.955 -0.27 +0.01    -0.180 OA
DOCKED: BRANCH  21  22
DOCKED: ATOM     22  PB  CTP A 301      11.336  39.690  29.518 -0.24 +0.18    +0.428 P 
DOCKED: ATOM     23  O1B CTP A 301      11.179  40.923  28.594 -0.11 +0.13    -0.624 OA
DOCKED: ATOM     24  O2B CTP A 301      10.478  38.514  28.993 -0.51 -0.34    -0.624 OA
DOCKED: BRANCH  22  25
DOCKED: ATOM     25  O3B CTP A 301      12.922  39.205  29.743 -0.86 -0.23    -0.173 OA
DOCKED: BRANCH  25  26
DOCKED: ATOM     26  PG  CTP A 301      13.970  39.811  30.866 -0.15 +0.64    +0.431 P 
DOCKED: ATOM     27  O1G CTP A 301      14.594  38.574  31.612 -0.81 -1.07    -0.616 OA
DOCKED: ATOM     28  O2G CTP A 301      13.054  40.684  31.764 -0.10 -0.63    -0.616 OA
DOCKED: ATOM     29  O3G CTP A 301      15.048  40.606  30.102 -0.12 -1.14    -0.616 OA
DOCKED: ENDBRANCH  25  26
DOCKED: ENDBRANCH  22  25
DOCKED: ENDBRANCH  21  22
DOCKED: ENDBRANCH  18  21
DOCKED: ENDBRANCH  17  18
DOCKED: ENDBRANCH  16  17
DOCKED: ENDBRANCH  13  16
DOCKED: ENDBRANCH   1   9
DOCKED: TORSDOF 8
DOCKED: TER
DOCKED: ENDMDL
________________________________________________________________________________


	BEGINNING GENETIC ALGORITHM DOCKING 19 of 100
Run: 19 Seed: 55382249 259408721 [ Run 19 of 100 GA/GALS ]
Beginning LAMARCKIAN GENETIC ALGORITHM (LGA), with a maximum of 2500000 energy evaluations.

Final-Value: -12.962


	FINAL GENETIC ALGORITHM DOCKED STATE
	_______________________________________________


Detailed state:  trans 11.643 39.224 33.426 quatxyzw -0.155328 0.001823 0.024818 0.987549 center 11.553 38.205 32.782 ntor 8 165.7536 -63.5056 163.8355 -173.6512 165.2500 101.5056 174.1904 4.7347
State:	 11.643  39.224  33.426  -0.987  0.012  0.158 18.101    165.75  -63.51  163.84 -173.65  165.25  101.51  174.19    4.73

DOCKED: MODEL       19
DOCKED: USER    Run = 19
DOCKED: USER    DPF = 1UDW.dpf
DOCKED: USER  
DOCKED: USER    Estimated Free Energy of Binding    =  -13.19 kcal/mol  [=(1)+(2)+(3)-(4)]
DOCKED: USER    Estimated Inhibition Constant, Ki   =  214.46 pM (picomolar)  [Temperature = 298.15 K]
DOCKED: USER    
DOCKED: USER    (1) Final Intermolecular Energy     =  -15.58 kcal/mol
DOCKED: USER        vdW + Hbond + desolv Energy     =  -10.92 kcal/mol
DOCKED: USER        Electrostatic Energy            =   -4.66 kcal/mol
DOCKED: USER    (2) Final Total Internal Energy     =   +2.61 kcal/mol
DOCKED: USER    (3) Torsional Free Energy           =   +2.39 kcal/mol
DOCKED: USER    (4) Unbound System's Energy  [=(2)] =   +2.61 kcal/mol
DOCKED: USER    
DOCKED: USER    
DOCKED: USER    NEWDPF move CTP_lig.pdbqt
DOCKED: USER    NEWDPF about 11.553300 38.205000 32.782200
DOCKED: USER    NEWDPF tran0 11.643131 39.224056 33.425512
DOCKED: USER    NEWDPF quaternion0 -0.155328 0.001823 0.024818 0.987549
DOCKED: USER    NEWDPF axisangle0 -0.987409 0.011590 0.157764 18.101444
DOCKED: USER    NEWDPF quat0 -0.987409 0.011590 0.157764 18.101444
DOCKED: USER    NEWDPF dihe0 165.75 -63.51 163.84 -173.65 165.25 101.51 174.19 4.73 
DOCKED: USER  keepresnum = 1 
DOCKED: USER  
DOCKED: REMARK  8 active torsions:
DOCKED: REMARK  status: ('A' for Active; 'I' for Inactive)
DOCKED: REMARK    1  A    between atoms: N1_1  and  C1'_9 
DOCKED: REMARK    2  A    between atoms: C4'_13  and  C5'_16 
DOCKED: REMARK    3  A    between atoms: C5'_16  and  O5'_17 
DOCKED: REMARK    4  A    between atoms: O5'_17  and  PA_18 
DOCKED: REMARK    5  A    between atoms: PA_18  and  O3A_21 
DOCKED: REMARK    6  A    between atoms: O3A_21  and  PB_22 
DOCKED: REMARK    7  A    between atoms: PB_22  and  O3B_25 
DOCKED: REMARK    8  A    between atoms: O3B_25  and  PG_26 
DOCKED: USER                              x       y       z     vdW  Elec       q    Type
DOCKED: USER                           _______ _______ _______ _____ _____    ______ ____
DOCKED: ROOT
DOCKED: ATOM      1  N1  CTP A 301       8.843  36.575  34.997 -0.26 -0.21    -0.254 N 
DOCKED: ATOM      2  C2  CTP A 301       8.713  35.910  36.213 -0.16 +0.34    +0.353 A 
DOCKED: ATOM      3  N3  CTP A 301       7.570  35.959  36.941 -0.89 -0.20    -0.171 NA
DOCKED: ATOM      4  C4  CTP A 301       6.472  36.696  36.474 -0.50 +0.13    +0.190 A 
DOCKED: ATOM      5  C5  CTP A 301       6.520  37.403  35.250 -0.56 +0.03    +0.060 A 
DOCKED: ATOM      6  C6  CTP A 301       7.732  37.306  34.554 -0.38 +0.05    +0.085 A 
DOCKED: ATOM      7  O2  CTP A 301       9.636  35.232  36.707 -0.44 -0.26    -0.244 OA
DOCKED: ATOM      8  N4  CTP A 301       5.368  36.705  37.238 -0.60 -0.08    -0.127 N 
DOCKED: ENDROOT
DOCKED: BRANCH   1   9
DOCKED: ATOM      9  C1' CTP A 301      10.114  36.503  34.210 -0.28 +0.22    +0.242 C 
DOCKED: ATOM     10  C2' CTP A 301       9.924  35.918  32.806 -0.23 +0.09    +0.234 C 
DOCKED: ATOM     11  O2' CTP A 301      10.069  34.499  32.804 -0.49 +0.05    -0.216 OA
DOCKED: ATOM     12  C3' CTP A 301      10.931  36.655  31.967 -0.28 +0.13    +0.216 C 
DOCKED: ATOM     13  C4' CTP A 301      11.524  37.729  32.865 -0.30 +0.22    +0.181 C 
DOCKED: ATOM     14  O3' CTP A 301      12.055  35.877  31.591 -0.41 -0.12    -0.218 OA
DOCKED: ATOM     15  O4' CTP A 301      10.638  37.781  33.998 -0.39 -0.48    -0.331 OA
DOCKED: BRANCH  13  16
DOCKED: ATOM     16  C5' CTP A 301      11.496  38.876  31.961 -0.27 +0.16    +0.187 C 
DOCKED: BRANCH  16  17
DOCKED: ATOM     17  O5' CTP A 301      11.253  38.499  30.635 -0.23 -0.16    -0.268 OA
DOCKED: BRANCH  17  18
DOCKED: ATOM     18  PA  CTP A 301      11.646  39.585  29.422 -0.22 +0.25    +0.418 P 
DOCKED: ATOM     19  O1A CTP A 301      10.366  39.743  28.583 -0.53 -0.23    -0.624 OA
DOCKED: ATOM     20  O2A CTP A 301      12.779  38.948  28.597 +0.32 -1.05    -0.624 OA
DOCKED: BRANCH  18  21
DOCKED: ATOM     21  O3A CTP A 301      12.224  41.001  30.070 -0.31 -0.02    -0.180 OA
DOCKED: BRANCH  21  22
DOCKED: ATOM     22  PB  CTP A 301      13.664  41.014  30.853 -0.11 +0.38    +0.428 P 
DOCKED: ATOM     23  O1B CTP A 301      13.966  39.509  31.058 -0.63 -0.96    -0.624 OA
DOCKED: ATOM     24  O2B CTP A 301      13.532  41.726  32.220 +0.13 -0.56    -0.624 OA
DOCKED: BRANCH  22  25
DOCKED: ATOM     25  O3B CTP A 301      14.775  41.806  29.884 -0.34 -0.17    -0.173 OA
DOCKED: BRANCH  25  26
DOCKED: ATOM     26  PG  CTP A 301      16.415  41.785  30.074 -0.36 +0.55    +0.431 P 
DOCKED: ATOM     27  O1G CTP A 301      16.985  40.834  28.957 -1.54 -1.44    -0.616 OA
DOCKED: ATOM     28  O2G CTP A 301      16.593  41.234  31.514 +0.01 -0.75    -0.616 OA
DOCKED: ATOM     29  O3G CTP A 301      16.915  43.232  29.885 -0.65 -0.58    -0.616 OA
DOCKED: ENDBRANCH  25  26
DOCKED: ENDBRANCH  22  25
DOCKED: ENDBRANCH  21  22
DOCKED: ENDBRANCH  18  21
DOCKED: ENDBRANCH  17  18
DOCKED: ENDBRANCH  16  17
DOCKED: ENDBRANCH  13  16
DOCKED: ENDBRANCH   1   9
DOCKED: TORSDOF 8
DOCKED: TER
DOCKED: ENDMDL
________________________________________________________________________________


	BEGINNING GENETIC ALGORITHM DOCKING 20 of 100
Run: 20 Seed: 1038015112 37998405 [ Run 20 of 100 GA/GALS ]
Beginning LAMARCKIAN GENETIC ALGORITHM (LGA), with a maximum of 2500000 energy evaluations.

Final-Value: -12.257


	FINAL GENETIC ALGORITHM DOCKED STATE
	_______________________________________________


Detailed state:  trans 10.807 39.915 32.660 quatxyzw -0.031602 -0.004416 -0.171821 0.984611 center 11.553 38.205 32.782 ntor 8 169.3191 -64.9263 -177.9698 179.8975 174.8594 116.7610 -179.8332 14.7865
State:	 10.807  39.915  32.660  -0.181 -0.025 -0.983 20.129    169.32  -64.93 -177.97  179.90  174.86  116.76 -179.83   14.79

DOCKED: MODEL       20
DOCKED: USER    Run = 20
DOCKED: USER    DPF = 1UDW.dpf
DOCKED: USER  
DOCKED: USER    Estimated Free Energy of Binding    =  -12.36 kcal/mol  [=(1)+(2)+(3)-(4)]
DOCKED: USER    Estimated Inhibition Constant, Ki   =  876.46 pM (picomolar)  [Temperature = 298.15 K]
DOCKED: USER    
DOCKED: USER    (1) Final Intermolecular Energy     =  -14.74 kcal/mol
DOCKED: USER        vdW + Hbond + desolv Energy     =  -10.16 kcal/mol
DOCKED: USER        Electrostatic Energy            =   -4.58 kcal/mol
DOCKED: USER    (2) Final Total Internal Energy     =   +2.49 kcal/mol
DOCKED: USER    (3) Torsional Free Energy           =   +2.39 kcal/mol
DOCKED: USER    (4) Unbound System's Energy  [=(2)] =   +2.49 kcal/mol
DOCKED: USER    
DOCKED: USER    
DOCKED: USER    NEWDPF move CTP_lig.pdbqt
DOCKED: USER    NEWDPF about 11.553300 38.205000 32.782200
DOCKED: USER    NEWDPF tran0 10.807140 39.915398 32.659645
DOCKED: USER    NEWDPF quaternion0 -0.031602 -0.004416 -0.171821 0.984611
DOCKED: USER    NEWDPF axisangle0 -0.180830 -0.025271 -0.983190 20.129219
DOCKED: USER    NEWDPF quat0 -0.180830 -0.025271 -0.983190 20.129219
DOCKED: USER    NEWDPF dihe0 169.32 -64.93 -177.97 179.90 174.86 116.76 -179.83 14.79 
DOCKED: USER  keepresnum = 1 
DOCKED: USER  
DOCKED: REMARK  8 active torsions:
DOCKED: REMARK  status: ('A' for Active; 'I' for Inactive)
DOCKED: REMARK    1  A    between atoms: N1_1  and  C1'_9 
DOCKED: REMARK    2  A    between atoms: C4'_13  and  C5'_16 
DOCKED: REMARK    3  A    between atoms: C5'_16  and  O5'_17 
DOCKED: REMARK    4  A    between atoms: O5'_17  and  PA_18 
DOCKED: REMARK    5  A    between atoms: PA_18  and  O3A_21 
DOCKED: REMARK    6  A    between atoms: O3A_21  and  PB_22 
DOCKED: REMARK    7  A    between atoms: PB_22  and  O3B_25 
DOCKED: REMARK    8  A    between atoms: O3B_25  and  PG_26 
DOCKED: USER                              x       y       z     vdW  Elec       q    Type
DOCKED: USER                           _______ _______ _______ _____ _____    ______ ____
DOCKED: ROOT
DOCKED: ATOM      1  N1  CTP A 301       9.073  36.830  34.851 -0.24 -0.23    -0.254 N 
DOCKED: ATOM      2  C2  CTP A 301       9.094  36.463  36.194 -0.13 +0.40    +0.353 A 
DOCKED: ATOM      3  N3  CTP A 301       7.956  36.235  36.894 -0.75 -0.22    -0.171 NA
DOCKED: ATOM      4  C4  CTP A 301       6.707  36.365  36.266 -0.45 +0.13    +0.190 A 
DOCKED: ATOM      5  C5  CTP A 301       6.596  36.735  34.906 -0.56 +0.03    +0.060 A 
DOCKED: ATOM      6  C6  CTP A 301       7.813  36.955  34.249 -0.29 +0.04    +0.085 A 
DOCKED: ATOM      7  O2  CTP A 301      10.155  36.325  36.833 -0.43 -0.31    -0.244 OA
DOCKED: ATOM      8  N4  CTP A 301       5.617  36.123  37.012 -0.45 -0.09    -0.127 N 
DOCKED: ENDROOT
DOCKED: BRANCH   1   9
DOCKED: ATOM      9  C1' CTP A 301      10.344  37.074  34.098 -0.23 +0.27    +0.242 C 
DOCKED: ATOM     10  C2' CTP A 301      10.402  36.338  32.755 -0.28 +0.14    +0.234 C 
DOCKED: ATOM     11  O2' CTP A 301      10.962  35.033  32.894 -0.43 -0.08    -0.216 OA
DOCKED: ATOM     12  C3' CTP A 301      11.183  37.266  31.866 -0.27 +0.16    +0.216 C 
DOCKED: ATOM     13  C4' CTP A 301      11.386  38.543  32.665 -0.28 +0.21    +0.181 C 
DOCKED: ATOM     14  O3' CTP A 301      12.503  36.832  31.588 -0.33 -0.19    -0.218 OA
DOCKED: ATOM     15  O4' CTP A 301      10.473  38.427  33.771 -0.44 -0.52    -0.331 OA
DOCKED: BRANCH  13  16
DOCKED: ATOM     16  C5' CTP A 301      11.061  39.544  31.651 -0.26 +0.09    +0.187 C 
DOCKED: BRANCH  16  17
DOCKED: ATOM     17  O5' CTP A 301      10.872  38.975  30.387 -0.26 -0.12    -0.268 OA
DOCKED: BRANCH  17  18
DOCKED: ATOM     18  PA  CTP A 301      11.335  39.864  29.045 -0.27 +0.18    +0.418 P 
DOCKED: ATOM     19  O1A CTP A 301      10.041  40.115  28.254 -0.41 -0.16    -0.624 OA
DOCKED: ATOM     20  O2A CTP A 301      12.319  38.992  28.244 +0.42 -0.83    -0.624 OA
DOCKED: BRANCH  18  21
DOCKED: ATOM     21  O3A CTP A 301      12.140  41.243  29.507 -0.38 +0.02    -0.180 OA
DOCKED: BRANCH  21  22
DOCKED: ATOM     22  PB  CTP A 301      13.536  41.129  30.357 -0.11 +0.34    +0.428 P 
DOCKED: ATOM     23  O1B CTP A 301      13.802  39.603  30.393 -0.57 -1.00    -0.624 OA
DOCKED: ATOM     24  O2B CTP A 301      13.343  41.673  31.793 +0.07 -0.42    -0.624 OA
DOCKED: BRANCH  22  25
DOCKED: ATOM     25  O3B CTP A 301      14.710  42.007  29.549 -0.38 -0.15    -0.173 OA
DOCKED: BRANCH  25  26
DOCKED: ATOM     26  PG  CTP A 301      16.334  41.950  29.841 -0.36 +0.54    +0.431 P 
DOCKED: ATOM     27  O1G CTP A 301      16.983  41.196  28.622 -1.41 -1.49    -0.616 OA
DOCKED: ATOM     28  O2G CTP A 301      16.422  41.169  31.178 -0.03 -0.78    -0.616 OA
DOCKED: ATOM     29  O3G CTP A 301      16.833  43.407  29.927 -0.66 -0.55    -0.616 OA
DOCKED: ENDBRANCH  25  26
DOCKED: ENDBRANCH  22  25
DOCKED: ENDBRANCH  21  22
DOCKED: ENDBRANCH  18  21
DOCKED: ENDBRANCH  17  18
DOCKED: ENDBRANCH  16  17
DOCKED: ENDBRANCH  13  16
DOCKED: ENDBRANCH   1   9
DOCKED: TORSDOF 8
DOCKED: TER
DOCKED: ENDMDL
________________________________________________________________________________


	BEGINNING GENETIC ALGORITHM DOCKING 21 of 100
Run: 21 Seed: 828958249 543140542 [ Run 21 of 100 GA/GALS ]
Beginning LAMARCKIAN GENETIC ALGORITHM (LGA), with a maximum of 2500000 energy evaluations.

Final-Value: -12.473


	FINAL GENETIC ALGORITHM DOCKED STATE
	_______________________________________________


Detailed state:  trans 11.749 38.268 33.650 quatxyzw -0.096092 0.047972 0.076029 0.991304 center 11.553 38.205 32.782 ntor 8 -179.9935 -79.1743 -150.2659 164.8489 85.8554 149.9963 -124.7817 24.0745
State:	 11.749  38.268  33.650  -0.730  0.365  0.578 15.123   -179.99  -79.17 -150.27  164.85   85.86  150.00 -124.78   24.07

DOCKED: MODEL       21
DOCKED: USER    Run = 21
DOCKED: USER    DPF = 1UDW.dpf
DOCKED: USER  
DOCKED: USER    Estimated Free Energy of Binding    =  -12.49 kcal/mol  [=(1)+(2)+(3)-(4)]
DOCKED: USER    Estimated Inhibition Constant, Ki   =  702.20 pM (picomolar)  [Temperature = 298.15 K]
DOCKED: USER    
DOCKED: USER    (1) Final Intermolecular Energy     =  -14.87 kcal/mol
DOCKED: USER        vdW + Hbond + desolv Energy     =  -10.90 kcal/mol
DOCKED: USER        Electrostatic Energy            =   -3.97 kcal/mol
DOCKED: USER    (2) Final Total Internal Energy     =   +2.40 kcal/mol
DOCKED: USER    (3) Torsional Free Energy           =   +2.39 kcal/mol
DOCKED: USER    (4) Unbound System's Energy  [=(2)] =   +2.40 kcal/mol
DOCKED: USER    
DOCKED: USER    
DOCKED: USER    NEWDPF move CTP_lig.pdbqt
DOCKED: USER    NEWDPF about 11.553300 38.205000 32.782200
DOCKED: USER    NEWDPF tran0 11.748532 38.268205 33.650078
DOCKED: USER    NEWDPF quaternion0 -0.096092 0.047972 0.076029 0.991304
DOCKED: USER    NEWDPF axisangle0 -0.730249 0.364559 0.577784 15.122734
DOCKED: USER    NEWDPF quat0 -0.730249 0.364559 0.577784 15.122734
DOCKED: USER    NEWDPF dihe0 -179.99 -79.17 -150.27 164.85 85.86 150.00 -124.78 24.07 
DOCKED: USER  keepresnum = 1 
DOCKED: USER  
DOCKED: REMARK  8 active torsions:
DOCKED: REMARK  status: ('A' for Active; 'I' for Inactive)
DOCKED: REMARK    1  A    between atoms: N1_1  and  C1'_9 
DOCKED: REMARK    2  A    between atoms: C4'_13  and  C5'_16 
DOCKED: REMARK    3  A    between atoms: C5'_16  and  O5'_17 
DOCKED: REMARK    4  A    between atoms: O5'_17  and  PA_18 
DOCKED: REMARK    5  A    between atoms: PA_18  and  O3A_21 
DOCKED: REMARK    6  A    between atoms: O3A_21  and  PB_22 
DOCKED: REMARK    7  A    between atoms: PB_22  and  O3B_25 
DOCKED: REMARK    8  A    between atoms: O3B_25  and  PG_26 
DOCKED: USER                              x       y       z     vdW  Elec       q    Type
DOCKED: USER                           _______ _______ _______ _____ _____    ______ ____
DOCKED: ROOT
DOCKED: ATOM      1  N1  CTP A 301       8.556  36.161  35.291 -0.28 -0.19    -0.254 N 
DOCKED: ATOM      2  C2  CTP A 301       8.269  35.670  36.562 -0.14 +0.36    +0.353 A 
DOCKED: ATOM      3  N3  CTP A 301       7.095  35.935  37.187 -0.98 -0.20    -0.171 NA
DOCKED: ATOM      4  C4  CTP A 301       6.125  36.726  36.552 -0.52 +0.12    +0.190 A 
DOCKED: ATOM      5  C5  CTP A 301       6.337  37.266  35.263 -0.59 +0.03    +0.060 A 
DOCKED: ATOM      6  C6  CTP A 301       7.571  36.950  34.681 -0.47 +0.05    +0.085 A 
DOCKED: ATOM      7  O2  CTP A 301       9.070  34.960  37.202 -0.57 -0.31    -0.244 OA
DOCKED: ATOM      8  N4  CTP A 301       4.983  36.951  37.221 -0.55 -0.06    -0.127 N 
DOCKED: ENDROOT
DOCKED: BRANCH   1   9
DOCKED: ATOM      9  C1' CTP A 301       9.858  35.851  34.621 -0.29 +0.19    +0.242 C 
DOCKED: ATOM     10  C2' CTP A 301       9.714  35.566  33.122 -0.30 +0.07    +0.234 C 
DOCKED: ATOM     11  O2' CTP A 301       9.477  34.182  32.871 -0.50 +0.09    -0.216 OA
DOCKED: ATOM     12  C3' CTP A 301      10.985  36.105  32.527 -0.31 +0.13    +0.216 C 
DOCKED: ATOM     13  C4' CTP A 301      11.712  36.817  33.656 -0.23 +0.26    +0.181 C 
DOCKED: ATOM     14  O3' CTP A 301      11.904  35.107  32.115 -0.67 -0.09    -0.218 OA
DOCKED: ATOM     15  O4' CTP A 301      10.725  36.945  34.696 -0.23 -0.44    -0.331 OA
DOCKED: BRANCH  13  16
DOCKED: ATOM     16  C5' CTP A 301      12.112  38.049  32.980 -0.10 +0.29    +0.187 C 
DOCKED: BRANCH  16  17
DOCKED: ATOM     17  O5' CTP A 301      11.054  38.630  32.271 -0.24 -0.24    -0.268 OA
DOCKED: BRANCH  17  18
DOCKED: ATOM     18  PA  CTP A 301      11.153  38.669  30.600 -0.18 +0.24    +0.418 P 
DOCKED: ATOM     19  O1A CTP A 301       9.697  38.710  30.104 -0.13 -0.22    -0.624 OA
DOCKED: ATOM     20  O2A CTP A 301      11.856  37.372  30.159 +0.34 -0.42    -0.624 OA
DOCKED: BRANCH  18  21
DOCKED: ATOM     21  O3A CTP A 301      12.088  39.948  30.098 -0.33 -0.11    -0.180 OA
DOCKED: BRANCH  21  22
DOCKED: ATOM     22  PB  CTP A 301      13.526  40.244  30.827 -0.12 +0.50    +0.428 P 
DOCKED: ATOM     23  O1B CTP A 301      14.025  38.829  31.208 -0.76 -0.97    -0.624 OA
DOCKED: ATOM     24  O2B CTP A 301      13.324  41.102  32.099 +0.15 -0.69    -0.624 OA
DOCKED: BRANCH  22  25
DOCKED: ATOM     25  O3B CTP A 301      14.509  41.041  29.731 -0.34 -0.28    -0.173 OA
DOCKED: BRANCH  25  26
DOCKED: ATOM     26  PG  CTP A 301      16.045  41.573  30.018 -0.31 +0.59    +0.431 P 
DOCKED: ATOM     27  O1G CTP A 301      16.979  40.820  28.999 -1.57 -1.42    -0.616 OA
DOCKED: ATOM     28  O2G CTP A 301      16.284  41.173  31.497 -0.03 -0.77    -0.616 OA
DOCKED: ATOM     29  O3G CTP A 301      16.056  43.095  29.765 -0.62 -0.46    -0.616 OA
DOCKED: ENDBRANCH  25  26
DOCKED: ENDBRANCH  22  25
DOCKED: ENDBRANCH  21  22
DOCKED: ENDBRANCH  18  21
DOCKED: ENDBRANCH  17  18
DOCKED: ENDBRANCH  16  17
DOCKED: ENDBRANCH  13  16
DOCKED: ENDBRANCH   1   9
DOCKED: TORSDOF 8
DOCKED: TER
DOCKED: ENDMDL
________________________________________________________________________________


	BEGINNING GENETIC ALGORITHM DOCKING 22 of 100
Run: 22 Seed: 367603508 586834348 [ Run 22 of 100 GA/GALS ]
Beginning LAMARCKIAN GENETIC ALGORITHM (LGA), with a maximum of 2500000 energy evaluations.

Final-Value: -11.157


	FINAL GENETIC ALGORITHM DOCKED STATE
	_______________________________________________


Detailed state:  trans 13.264 40.970 32.003 quatxyzw 0.513502 0.182997 -0.101906 -0.832131 center 11.553 38.205 32.782 ntor 8 -121.0820 70.2459 155.6680 63.3715 48.3352 85.7477 16.1291 18.6156
State:	 13.264  40.970  32.003   0.926  0.330 -0.184 -67.363   -121.08   70.25  155.67   63.37   48.34   85.75   16.13   18.62

DOCKED: MODEL       22
DOCKED: USER    Run = 22
DOCKED: USER    DPF = 1UDW.dpf
DOCKED: USER  
DOCKED: USER    Estimated Free Energy of Binding    =  -11.24 kcal/mol  [=(1)+(2)+(3)-(4)]
DOCKED: USER    Estimated Inhibition Constant, Ki   =    5.77 nM (nanomolar)  [Temperature = 298.15 K]
DOCKED: USER    
DOCKED: USER    (1) Final Intermolecular Energy     =  -13.63 kcal/mol
DOCKED: USER        vdW + Hbond + desolv Energy     =   -9.40 kcal/mol
DOCKED: USER        Electrostatic Energy            =   -4.22 kcal/mol
DOCKED: USER    (2) Final Total Internal Energy     =   +2.47 kcal/mol
DOCKED: USER    (3) Torsional Free Energy           =   +2.39 kcal/mol
DOCKED: USER    (4) Unbound System's Energy  [=(2)] =   +2.47 kcal/mol
DOCKED: USER    
DOCKED: USER    
DOCKED: USER    NEWDPF move CTP_lig.pdbqt
DOCKED: USER    NEWDPF about 11.553300 38.205000 32.782200
DOCKED: USER    NEWDPF tran0 13.263951 40.969946 32.002836
DOCKED: USER    NEWDPF quaternion0 0.513502 0.182997 -0.101906 -0.832131
DOCKED: USER    NEWDPF axisangle0 0.925933 0.329975 -0.183754 -67.363376
DOCKED: USER    NEWDPF quat0 0.925933 0.329975 -0.183754 -67.363376
DOCKED: USER    NEWDPF dihe0 -121.08 70.25 155.67 63.37 48.34 85.75 16.13 18.62 
DOCKED: USER  keepresnum = 1 
DOCKED: USER  
DOCKED: REMARK  8 active torsions:
DOCKED: REMARK  status: ('A' for Active; 'I' for Inactive)
DOCKED: REMARK    1  A    between atoms: N1_1  and  C1'_9 
DOCKED: REMARK    2  A    between atoms: C4'_13  and  C5'_16 
DOCKED: REMARK    3  A    between atoms: C5'_16  and  O5'_17 
DOCKED: REMARK    4  A    between atoms: O5'_17  and  PA_18 
DOCKED: REMARK    5  A    between atoms: PA_18  and  O3A_21 
DOCKED: REMARK    6  A    between atoms: O3A_21  and  PB_22 
DOCKED: REMARK    7  A    between atoms: PB_22  and  O3B_25 
DOCKED: REMARK    8  A    between atoms: O3B_25  and  PG_26 
DOCKED: USER                              x       y       z     vdW  Elec       q    Type
DOCKED: USER                           _______ _______ _______ _____ _____    ______ ____
DOCKED: ROOT
DOCKED: ATOM      1  N1  CTP A 301      10.519  37.853  32.271 -0.20 -0.20    -0.254 N 
DOCKED: ATOM      2  C2  CTP A 301      10.603  36.515  32.648 -0.12 +0.23    +0.353 A 
DOCKED: ATOM      3  N3  CTP A 301       9.772  35.975  33.573 -0.28 -0.09    -0.171 NA
DOCKED: ATOM      4  C4  CTP A 301       8.787  36.770  34.181 -0.29 +0.13    +0.190 A 
DOCKED: ATOM      5  C5  CTP A 301       8.634  38.138  33.858 -0.16 +0.05    +0.060 A 
DOCKED: ATOM      6  C6  CTP A 301       9.528  38.625  32.895 -0.37 +0.07    +0.085 A 
DOCKED: ATOM      7  O2  CTP A 301      11.445  35.736  32.162 -0.37 -0.12    -0.244 OA
DOCKED: ATOM      8  N4  CTP A 301       7.993  36.178  35.087 -0.44 -0.08    -0.127 N 
DOCKED: ENDROOT
DOCKED: BRANCH   1   9
DOCKED: ATOM      9  C1' CTP A 301      11.445  38.425  31.244 -0.21 +0.17    +0.242 C 
DOCKED: ATOM     10  C2' CTP A 301      10.733  39.293  30.202 -0.29 +0.08    +0.234 C 
DOCKED: ATOM     11  O2' CTP A 301      10.289  38.520  29.088 -0.82 -0.11    -0.216 OA
DOCKED: ATOM     12  C3' CTP A 301      11.740  40.358  29.867 -0.28 +0.06    +0.216 C 
DOCKED: ATOM     13  C4' CTP A 301      12.897  40.165  30.834 -0.22 +0.16    +0.181 C 
DOCKED: ATOM     14  O3' CTP A 301      12.343  40.209  28.592 -0.50 -0.19    -0.218 OA
DOCKED: ATOM     15  O4' CTP A 301      12.379  39.277  31.842 -0.43 -0.37    -0.331 OA
DOCKED: BRANCH  13  16
DOCKED: ATOM     16  C5' CTP A 301      13.135  41.547  31.243 -0.18 +0.09    +0.187 C 
DOCKED: BRANCH  16  17
DOCKED: ATOM     17  O5' CTP A 301      14.300  41.680  32.006 -0.07 -0.28    -0.268 OA
DOCKED: BRANCH  17  18
DOCKED: ATOM     18  PA  CTP A 301      14.678  43.196  32.611 -0.04 +0.26    +0.418 P 
DOCKED: ATOM     19  O1A CTP A 301      14.622  43.051  34.141 -0.39 -0.62    -0.624 OA
DOCKED: ATOM     20  O2A CTP A 301      13.596  44.166  32.102 -0.06 -0.05    -0.624 OA
DOCKED: BRANCH  18  21
DOCKED: ATOM     21  O3A CTP A 301      16.142  43.713  32.020 -0.16 -0.10    -0.180 OA
DOCKED: BRANCH  21  22
DOCKED: ATOM     22  PB  CTP A 301      17.478  42.786  32.220 -0.14 +0.34    +0.428 P 
DOCKED: ATOM     23  O1B CTP A 301      17.098  41.875  33.414 -0.12 -0.65    -0.624 OA
DOCKED: ATOM     24  O2B CTP A 301      18.699  43.664  32.584 +0.06 -0.42    -0.624 OA
DOCKED: BRANCH  22  25
DOCKED: ATOM     25  O3B CTP A 301      17.755  41.958  30.792 -0.76 -0.20    -0.173 OA
DOCKED: BRANCH  25  26
DOCKED: ATOM     26  PG  CTP A 301      16.599  41.442  29.732 -0.30 +0.68    +0.431 P 
DOCKED: ATOM     27  O1G CTP A 301      17.359  40.769  28.530 -1.44 -1.43    -0.616 OA
DOCKED: ATOM     28  O2G CTP A 301      15.863  42.753  29.351 -0.56 -0.54    -0.616 OA
DOCKED: ATOM     29  O3G CTP A 301      15.719  40.418  30.479 -0.27 -1.06    -0.616 OA
DOCKED: ENDBRANCH  25  26
DOCKED: ENDBRANCH  22  25
DOCKED: ENDBRANCH  21  22
DOCKED: ENDBRANCH  18  21
DOCKED: ENDBRANCH  17  18
DOCKED: ENDBRANCH  16  17
DOCKED: ENDBRANCH  13  16
DOCKED: ENDBRANCH   1   9
DOCKED: TORSDOF 8
DOCKED: TER
DOCKED: ENDMDL
________________________________________________________________________________


	BEGINNING GENETIC ALGORITHM DOCKING 23 of 100
Run: 23 Seed: 442202520 868577832 [ Run 23 of 100 GA/GALS ]
Beginning LAMARCKIAN GENETIC ALGORITHM (LGA), with a maximum of 2500000 energy evaluations.

Final-Value: -12.883


	FINAL GENETIC ALGORITHM DOCKED STATE
	_______________________________________________


Detailed state:  trans 11.596 38.984 33.354 quatxyzw 0.094201 -0.043371 -0.000260 -0.994608 center 11.553 38.205 32.782 ntor 8 168.0842 -76.1132 155.6406 -171.2530 161.9313 90.9551 -171.9615 13.3968
State:	 11.596  38.984  33.354   0.908 -0.418 -0.003 -11.905    168.08  -76.11  155.64 -171.25  161.93   90.96 -171.96   13.40

DOCKED: MODEL       23
DOCKED: USER    Run = 23
DOCKED: USER    DPF = 1UDW.dpf
DOCKED: USER  
DOCKED: USER    Estimated Free Energy of Binding    =  -13.20 kcal/mol  [=(1)+(2)+(3)-(4)]
DOCKED: USER    Estimated Inhibition Constant, Ki   =  211.55 pM (picomolar)  [Temperature = 298.15 K]
DOCKED: USER    
DOCKED: USER    (1) Final Intermolecular Energy     =  -15.58 kcal/mol
DOCKED: USER        vdW + Hbond + desolv Energy     =  -11.07 kcal/mol
DOCKED: USER        Electrostatic Energy            =   -4.51 kcal/mol
DOCKED: USER    (2) Final Total Internal Energy     =   +2.70 kcal/mol
DOCKED: USER    (3) Torsional Free Energy           =   +2.39 kcal/mol
DOCKED: USER    (4) Unbound System's Energy  [=(2)] =   +2.70 kcal/mol
DOCKED: USER    
DOCKED: USER    
DOCKED: USER    NEWDPF move CTP_lig.pdbqt
DOCKED: USER    NEWDPF about 11.553300 38.205000 32.782200
DOCKED: USER    NEWDPF tran0 11.595890 38.983601 33.353871
DOCKED: USER    NEWDPF quaternion0 0.094201 -0.043371 -0.000260 -0.994608
DOCKED: USER    NEWDPF axisangle0 0.908347 -0.418210 -0.002509 -11.905246
DOCKED: USER    NEWDPF quat0 0.908347 -0.418210 -0.002509 -11.905246
DOCKED: USER    NEWDPF dihe0 168.08 -76.11 155.64 -171.25 161.93 90.96 -171.96 13.40 
DOCKED: USER  keepresnum = 1 
DOCKED: USER  
DOCKED: REMARK  8 active torsions:
DOCKED: REMARK  status: ('A' for Active; 'I' for Inactive)
DOCKED: REMARK    1  A    between atoms: N1_1  and  C1'_9 
DOCKED: REMARK    2  A    between atoms: C4'_13  and  C5'_16 
DOCKED: REMARK    3  A    between atoms: C5'_16  and  O5'_17 
DOCKED: REMARK    4  A    between atoms: O5'_17  and  PA_18 
DOCKED: REMARK    5  A    between atoms: PA_18  and  O3A_21 
DOCKED: REMARK    6  A    between atoms: O3A_21  and  PB_22 
DOCKED: REMARK    7  A    between atoms: PB_22  and  O3B_25 
DOCKED: REMARK    8  A    between atoms: O3B_25  and  PG_26 
DOCKED: USER                              x       y       z     vdW  Elec       q    Type
DOCKED: USER                           _______ _______ _______ _____ _____    ______ ____
DOCKED: ROOT
DOCKED: ATOM      1  N1  CTP A 301       8.749  36.436  35.006 -0.27 -0.20    -0.254 N 
DOCKED: ATOM      2  C2  CTP A 301       8.532  35.920  36.281 -0.17 +0.34    +0.353 A 
DOCKED: ATOM      3  N3  CTP A 301       7.328  36.012  36.899 -0.97 -0.19    -0.171 NA
DOCKED: ATOM      4  C4  CTP A 301       6.253  36.640  36.251 -0.50 +0.11    +0.190 A 
DOCKED: ATOM      5  C5  CTP A 301       6.388  37.193  34.956 -0.57 +0.03    +0.060 A 
DOCKED: ATOM      6  C6  CTP A 301       7.659  37.061  34.383 -0.30 +0.05    +0.085 A 
DOCKED: ATOM      7  O2  CTP A 301       9.427  35.347  36.932 -0.48 -0.29    -0.244 OA
DOCKED: ATOM      8  N4  CTP A 301       5.086  36.697  36.912 -0.61 -0.06    -0.127 N 
DOCKED: ENDROOT
DOCKED: BRANCH   1   9
DOCKED: ATOM      9  C1' CTP A 301      10.086  36.319  34.344 -0.28 +0.22    +0.242 C 
DOCKED: ATOM     10  C2' CTP A 301      10.011  35.749  32.924 -0.30 +0.09    +0.234 C 
DOCKED: ATOM     11  O2' CTP A 301      10.103  34.326  32.923 -0.52 +0.06    -0.216 OA
DOCKED: ATOM     12  C3' CTP A 301      11.121  36.451  32.192 -0.30 +0.14    +0.216 C 
DOCKED: ATOM     13  C4' CTP A 301      11.664  37.498  33.152 -0.28 +0.24    +0.181 C 
DOCKED: ATOM     14  O3' CTP A 301      12.246  35.634  31.918 -0.54 -0.15    -0.218 OA
DOCKED: ATOM     15  O4' CTP A 301      10.675  37.578  34.194 -0.32 -0.48    -0.331 OA
DOCKED: BRANCH  13  16
DOCKED: ATOM     16  C5' CTP A 301      11.765  38.650  32.258 -0.26 +0.20    +0.187 C 
DOCKED: BRANCH  16  17
DOCKED: ATOM     17  O5' CTP A 301      11.335  38.352  30.960 -0.21 -0.18    -0.268 OA
DOCKED: BRANCH  17  18
DOCKED: ATOM     18  PA  CTP A 301      11.576  39.503  29.767 -0.21 +0.23    +0.418 P 
DOCKED: ATOM     19  O1A CTP A 301      10.214  39.658  29.068 -0.24 -0.16    -0.624 OA
DOCKED: ATOM     20  O2A CTP A 301      12.636  38.939  28.804 +0.07 -0.91    -0.624 OA
DOCKED: BRANCH  18  21
DOCKED: ATOM     21  O3A CTP A 301      12.179  40.906  30.421 -0.27 -0.03    -0.180 OA
DOCKED: BRANCH  21  22
DOCKED: ATOM     22  PB  CTP A 301      13.711  40.945  31.003 -0.09 +0.41    +0.428 P 
DOCKED: ATOM     23  O1B CTP A 301      14.022  39.451  31.271 -0.73 -0.99    -0.624 OA
DOCKED: ATOM     24  O2B CTP A 301      13.770  41.750  32.324 +0.20 -0.63    -0.624 OA
DOCKED: BRANCH  22  25
DOCKED: ATOM     25  O3B CTP A 301      14.690  41.647  29.843 -0.35 -0.19    -0.173 OA
DOCKED: BRANCH  25  26
DOCKED: ATOM     26  PG  CTP A 301      16.323  41.865  29.956 -0.36 +0.55    +0.431 P 
DOCKED: ATOM     27  O1G CTP A 301      16.984  40.819  28.983 -1.58 -1.43    -0.616 OA
DOCKED: ATOM     28  O2G CTP A 301      16.609  41.589  31.456 -0.00 -0.69    -0.616 OA
DOCKED: ATOM     29  O3G CTP A 301      16.623  43.310  29.510 -0.62 -0.60    -0.616 OA
DOCKED: ENDBRANCH  25  26
DOCKED: ENDBRANCH  22  25
DOCKED: ENDBRANCH  21  22
DOCKED: ENDBRANCH  18  21
DOCKED: ENDBRANCH  17  18
DOCKED: ENDBRANCH  16  17
DOCKED: ENDBRANCH  13  16
DOCKED: ENDBRANCH   1   9
DOCKED: TORSDOF 8
DOCKED: TER
DOCKED: ENDMDL
________________________________________________________________________________


	BEGINNING GENETIC ALGORITHM DOCKING 24 of 100
Run: 24 Seed: 2070098276 880968868 [ Run 24 of 100 GA/GALS ]
Beginning LAMARCKIAN GENETIC ALGORITHM (LGA), with a maximum of 2500000 energy evaluations.

Final-Value: -12.076


	FINAL GENETIC ALGORITHM DOCKED STATE
	_______________________________________________


Detailed state:  trans 11.028 39.023 32.730 quatxyzw 0.048766 0.044286 -0.005322 -0.997814 center 11.553 38.205 32.782 ntor 8 -107.5324 130.3686 -179.8019 -167.9565 86.2830 17.3341 -8.1189 -18.0125
State:	 11.028  39.023  32.730   0.738  0.670 -0.081 -7.579   -107.53  130.37 -179.80 -167.96   86.28   17.33   -8.12  -18.01

DOCKED: MODEL       24
DOCKED: USER    Run = 24
DOCKED: USER    DPF = 1UDW.dpf
DOCKED: USER  
DOCKED: USER    Estimated Free Energy of Binding    =  -12.06 kcal/mol  [=(1)+(2)+(3)-(4)]
DOCKED: USER    Estimated Inhibition Constant, Ki   =    1.45 nM (nanomolar)  [Temperature = 298.15 K]
DOCKED: USER    
DOCKED: USER    (1) Final Intermolecular Energy     =  -14.44 kcal/mol
DOCKED: USER        vdW + Hbond + desolv Energy     =  -10.35 kcal/mol
DOCKED: USER        Electrostatic Energy            =   -4.09 kcal/mol
DOCKED: USER    (2) Final Total Internal Energy     =   +2.37 kcal/mol
DOCKED: USER    (3) Torsional Free Energy           =   +2.39 kcal/mol
DOCKED: USER    (4) Unbound System's Energy  [=(2)] =   +2.37 kcal/mol
DOCKED: USER    
DOCKED: USER    
DOCKED: USER    NEWDPF move CTP_lig.pdbqt
DOCKED: USER    NEWDPF about 11.553300 38.205000 32.782200
DOCKED: USER    NEWDPF tran0 11.028166 39.022935 32.729969
DOCKED: USER    NEWDPF quaternion0 0.048766 0.044286 -0.005322 -0.997814
DOCKED: USER    NEWDPF axisangle0 0.737892 0.670097 -0.080531 -7.578751
DOCKED: USER    NEWDPF quat0 0.737892 0.670097 -0.080531 -7.578751
DOCKED: USER    NEWDPF dihe0 -107.53 130.37 -179.80 -167.96 86.28 17.33 -8.12 -18.01 
DOCKED: USER  keepresnum = 1 
DOCKED: USER  
DOCKED: REMARK  8 active torsions:
DOCKED: REMARK  status: ('A' for Active; 'I' for Inactive)
DOCKED: REMARK    1  A    between atoms: N1_1  and  C1'_9 
DOCKED: REMARK    2  A    between atoms: C4'_13  and  C5'_16 
DOCKED: REMARK    3  A    between atoms: C5'_16  and  O5'_17 
DOCKED: REMARK    4  A    between atoms: O5'_17  and  PA_18 
DOCKED: REMARK    5  A    between atoms: PA_18  and  O3A_21 
DOCKED: REMARK    6  A    between atoms: O3A_21  and  PB_22 
DOCKED: REMARK    7  A    between atoms: PB_22  and  O3B_25 
DOCKED: REMARK    8  A    between atoms: O3B_25  and  PG_26 
DOCKED: USER                              x       y       z     vdW  Elec       q    Type
DOCKED: USER                           _______ _______ _______ _____ _____    ______ ____
DOCKED: ROOT
DOCKED: ATOM      1  N1  CTP A 301       8.541  36.650  35.077 -0.29 -0.20    -0.254 N 
DOCKED: ATOM      2  C2  CTP A 301       8.555  36.253  36.411 -0.16 +0.38    +0.353 A 
DOCKED: ATOM      3  N3  CTP A 301       7.476  36.407  37.219 -0.77 -0.24    -0.171 NA
DOCKED: ATOM      4  C4  CTP A 301       6.298  36.980  36.715 -0.51 +0.14    +0.190 A 
DOCKED: ATOM      5  C5  CTP A 301       6.199  37.412  35.372 -0.56 +0.03    +0.060 A 
DOCKED: ATOM      6  C6  CTP A 301       7.352  37.222  34.600 -0.39 +0.05    +0.085 A 
DOCKED: ATOM      7  O2  CTP A 301       9.556  35.736  36.944 -0.39 -0.30    -0.244 OA
DOCKED: ATOM      8  N4  CTP A 301       5.264  37.103  37.562 -0.55 -0.08    -0.127 N 
DOCKED: ENDROOT
DOCKED: BRANCH   1   9
DOCKED: ATOM      9  C1' CTP A 301       9.743  36.467  34.205 -0.29 +0.20    +0.242 C 
DOCKED: ATOM     10  C2' CTP A 301       9.670  35.210  33.330 -0.36 +0.05    +0.234 C 
DOCKED: ATOM     11  O2' CTP A 301      10.221  34.075  33.996 -0.65 -0.06    -0.216 OA
DOCKED: ATOM     12  C3' CTP A 301      10.383  35.606  32.067 -0.31 +0.04    +0.216 C 
DOCKED: ATOM     13  C4' CTP A 301      10.677  37.092  32.195 -0.29 +0.13    +0.181 C 
DOCKED: ATOM     14  O3' CTP A 301      11.667  35.024  31.917 -0.64 -0.03    -0.218 OA
DOCKED: ATOM     15  O4' CTP A 301       9.863  37.526  33.300 -0.43 -0.30    -0.331 OA
DOCKED: BRANCH  13  16
DOCKED: ATOM     16  C5' CTP A 301      10.278  37.557  30.868 -0.19 +0.11    +0.187 C 
DOCKED: BRANCH  16  17
DOCKED: ATOM     17  O5' CTP A 301      10.118  38.946  30.821 -0.34 -0.10    -0.268 OA
DOCKED: BRANCH  17  18
DOCKED: ATOM     18  PA  CTP A 301      11.174  39.828  29.864 -0.23 +0.12    +0.418 P 
DOCKED: ATOM     19  O1A CTP A 301      10.411  41.110  29.487 -0.04 +0.35    -0.624 OA
DOCKED: ATOM     20  O2A CTP A 301      11.477  38.972  28.621 -0.35 -0.54    -0.624 OA
DOCKED: BRANCH  18  21
DOCKED: ATOM     21  O3A CTP A 301      12.608  40.088  30.662 -0.33 -0.14    -0.180 OA
DOCKED: BRANCH  21  22
DOCKED: ATOM     22  PB  CTP A 301      13.668  38.855  30.863 -0.20 +0.61    +0.428 P 
DOCKED: ATOM     23  O1B CTP A 301      12.993  37.685  30.103 +0.37 -0.65    -0.624 OA
DOCKED: ATOM     24  O2B CTP A 301      13.816  38.505  32.363 -0.25 -1.24    -0.624 OA
DOCKED: BRANCH  22  25
DOCKED: ATOM     25  O3B CTP A 301      15.140  39.325  30.221 -0.69 -0.39    -0.173 OA
DOCKED: BRANCH  25  26
DOCKED: ATOM     26  PG  CTP A 301      15.700  40.875  30.115 -0.04 +0.73    +0.431 P 
DOCKED: ATOM     27  O1G CTP A 301      16.969  40.832  29.185 -1.44 -1.33    -0.616 OA
DOCKED: ATOM     28  O2G CTP A 301      16.019  41.233  31.590 -0.02 -0.77    -0.616 OA
DOCKED: ATOM     29  O3G CTP A 301      14.575  41.724  29.488 +0.01 -0.65    -0.616 OA
DOCKED: ENDBRANCH  25  26
DOCKED: ENDBRANCH  22  25
DOCKED: ENDBRANCH  21  22
DOCKED: ENDBRANCH  18  21
DOCKED: ENDBRANCH  17  18
DOCKED: ENDBRANCH  16  17
DOCKED: ENDBRANCH  13  16
DOCKED: ENDBRANCH   1   9
DOCKED: TORSDOF 8
DOCKED: TER
DOCKED: ENDMDL
________________________________________________________________________________


	BEGINNING GENETIC ALGORITHM DOCKING 25 of 100
Run: 25 Seed: 2066577001 751146257 [ Run 25 of 100 GA/GALS ]
Beginning LAMARCKIAN GENETIC ALGORITHM (LGA), with a maximum of 2500000 energy evaluations.

Final-Value: -13.220


	FINAL GENETIC ALGORITHM DOCKED STATE
	_______________________________________________


Detailed state:  trans 11.750 37.678 32.490 quatxyzw 0.073590 0.004225 0.032574 0.996747 center 11.553 38.205 32.782 ntor 8 -97.5053 -143.9151 -156.1778 161.9108 -146.6889 34.7229 -127.7359 40.4474
State:	 11.750  37.678  32.490   0.913  0.052  0.404  9.245    -97.51 -143.92 -156.18  161.91 -146.69   34.72 -127.74   40.45

DOCKED: MODEL       25
DOCKED: USER    Run = 25
DOCKED: USER    DPF = 1UDW.dpf
DOCKED: USER  
DOCKED: USER    Estimated Free Energy of Binding    =  -13.08 kcal/mol  [=(1)+(2)+(3)-(4)]
DOCKED: USER    Estimated Inhibition Constant, Ki   =  257.03 pM (picomolar)  [Temperature = 298.15 K]
DOCKED: USER    
DOCKED: USER    (1) Final Intermolecular Energy     =  -15.47 kcal/mol
DOCKED: USER        vdW + Hbond + desolv Energy     =  -11.27 kcal/mol
DOCKED: USER        Electrostatic Energy            =   -4.20 kcal/mol
DOCKED: USER    (2) Final Total Internal Energy     =   +2.25 kcal/mol
DOCKED: USER    (3) Torsional Free Energy           =   +2.39 kcal/mol
DOCKED: USER    (4) Unbound System's Energy  [=(2)] =   +2.25 kcal/mol
DOCKED: USER    
DOCKED: USER    
DOCKED: USER    NEWDPF move CTP_lig.pdbqt
DOCKED: USER    NEWDPF about 11.553300 38.205000 32.782200
DOCKED: USER    NEWDPF tran0 11.749865 37.677907 32.490128
DOCKED: USER    NEWDPF quaternion0 0.073590 0.004225 0.032574 0.996747
DOCKED: USER    NEWDPF axisangle0 0.913165 0.052423 0.404204 9.244739
DOCKED: USER    NEWDPF quat0 0.913165 0.052423 0.404204 9.244739
DOCKED: USER    NEWDPF dihe0 -97.51 -143.92 -156.18 161.91 -146.69 34.72 -127.74 40.45 
DOCKED: USER  keepresnum = 1 
DOCKED: USER  
DOCKED: REMARK  8 active torsions:
DOCKED: REMARK  status: ('A' for Active; 'I' for Inactive)
DOCKED: REMARK    1  A    between atoms: N1_1  and  C1'_9 
DOCKED: REMARK    2  A    between atoms: C4'_13  and  C5'_16 
DOCKED: REMARK    3  A    between atoms: C5'_16  and  O5'_17 
DOCKED: REMARK    4  A    between atoms: O5'_17  and  PA_18 
DOCKED: REMARK    5  A    between atoms: PA_18  and  O3A_21 
DOCKED: REMARK    6  A    between atoms: O3A_21  and  PB_22 
DOCKED: REMARK    7  A    between atoms: PB_22  and  O3B_25 
DOCKED: REMARK    8  A    between atoms: O3B_25  and  PG_26 
DOCKED: USER                              x       y       z     vdW  Elec       q    Type
DOCKED: USER                           _______ _______ _______ _____ _____    ______ ____
DOCKED: ROOT
DOCKED: ATOM      1  N1  CTP A 301       8.934  36.051  35.087 -0.25 -0.19    -0.254 N 
DOCKED: ATOM      2  C2  CTP A 301       8.809  35.995  36.473 -0.16 +0.38    +0.353 A 
DOCKED: ATOM      3  N3  CTP A 301       7.676  36.383  37.110 -0.73 -0.24    -0.171 NA
DOCKED: ATOM      4  C4  CTP A 301       6.582  36.856  36.369 -0.50 +0.14    +0.190 A 
DOCKED: ATOM      5  C5  CTP A 301       6.625  36.947  34.959 -0.58 +0.03    +0.060 A 
DOCKED: ATOM      6  C6  CTP A 301       7.826  36.530  34.372 -0.38 +0.04    +0.085 A 
DOCKED: ATOM      7  O2  CTP A 301       9.729  35.590  37.211 -0.38 -0.32    -0.244 OA
DOCKED: ATOM      8  N4  CTP A 301       5.488  37.222  37.056 -0.58 -0.07    -0.127 N 
DOCKED: ENDROOT
DOCKED: BRANCH   1   9
DOCKED: ATOM      9  C1' CTP A 301      10.193  35.614  34.407 -0.27 +0.19    +0.242 C 
DOCKED: ATOM     10  C2' CTP A 301       9.981  35.201  32.947 -0.36 +0.04    +0.234 C 
DOCKED: ATOM     11  O2' CTP A 301       9.669  33.814  32.833 -0.48 +0.15    -0.216 OA
DOCKED: ATOM     12  C3' CTP A 301      11.254  35.617  32.264 -0.34 +0.09    +0.216 C 
DOCKED: ATOM     13  C4' CTP A 301      12.056  36.390  33.299 +0.06 +0.25    +0.181 C 
DOCKED: ATOM     14  O3' CTP A 301      12.108  34.539  31.917 -0.77 +0.00    -0.218 OA
DOCKED: ATOM     15  O4' CTP A 301      11.115  36.664  34.353 -0.23 -0.43    -0.331 OA
DOCKED: BRANCH  13  16
DOCKED: ATOM     16  C5' CTP A 301      12.490  37.533  32.498 -0.25 +0.25    +0.187 C 
DOCKED: BRANCH  16  17
DOCKED: ATOM     17  O5' CTP A 301      11.452  38.060  31.722 -0.21 -0.22    -0.268 OA
DOCKED: BRANCH  17  18
DOCKED: ATOM     18  PA  CTP A 301      11.210  39.717  31.752 -0.16 +0.22    +0.418 P 
DOCKED: ATOM     19  O1A CTP A 301      10.459  39.998  33.065 -0.50 -0.63    -0.624 OA
DOCKED: ATOM     20  O2A CTP A 301      10.343  40.068  30.529 +0.08 +0.04    -0.624 OA
DOCKED: BRANCH  18  21
DOCKED: ATOM     21  O3A CTP A 301      12.655  40.523  31.599 -0.37 -0.15    -0.180 OA
DOCKED: BRANCH  21  22
DOCKED: ATOM     22  PB  CTP A 301      13.762  40.014  30.503 -0.04 +0.61    +0.428 P 
DOCKED: ATOM     23  O1B CTP A 301      12.894  39.320  29.423 -0.43 -0.94    -0.624 OA
DOCKED: ATOM     24  O2B CTP A 301      14.734  38.995  31.145 -0.82 -1.14    -0.624 OA
DOCKED: BRANCH  22  25
DOCKED: ATOM     25  O3B CTP A 301      14.598  41.354  29.948 -0.38 -0.22    -0.173 OA
DOCKED: BRANCH  25  26
DOCKED: ATOM     26  PG  CTP A 301      16.200  41.667  30.196 -0.35 +0.55    +0.431 P 
DOCKED: ATOM     27  O1G CTP A 301      16.390  43.217  30.002 -0.57 -0.49    -0.616 OA
DOCKED: ATOM     28  O2G CTP A 301      16.896  40.811  29.105 -1.32 -1.41    -0.616 OA
DOCKED: ATOM     29  O3G CTP A 301      16.530  41.239  31.641 +0.01 -0.75    -0.616 OA
DOCKED: ENDBRANCH  25  26
DOCKED: ENDBRANCH  22  25
DOCKED: ENDBRANCH  21  22
DOCKED: ENDBRANCH  18  21
DOCKED: ENDBRANCH  17  18
DOCKED: ENDBRANCH  16  17
DOCKED: ENDBRANCH  13  16
DOCKED: ENDBRANCH   1   9
DOCKED: TORSDOF 8
DOCKED: TER
DOCKED: ENDMDL
________________________________________________________________________________


	BEGINNING GENETIC ALGORITHM DOCKING 26 of 100
Run: 26 Seed: 24433798 10795026 [ Run 26 of 100 GA/GALS ]
Beginning LAMARCKIAN GENETIC ALGORITHM (LGA), with a maximum of 2500000 energy evaluations.

Final-Value: -13.657


	FINAL GENETIC ALGORITHM DOCKED STATE
	_______________________________________________


Detailed state:  trans 11.965 37.881 33.398 quatxyzw -0.111063 0.021945 0.130499 0.984964 center 11.553 38.205 32.782 ntor 8 17.3029 -133.8136 -155.1018 160.4489 -135.0553 40.7258 -150.8981 25.1946
State:	 11.965  37.881  33.398  -0.643  0.127  0.755 19.897     17.30 -133.81 -155.10  160.45 -135.06   40.73 -150.90   25.19

DOCKED: MODEL       26
DOCKED: USER    Run = 26
DOCKED: USER    DPF = 1UDW.dpf
DOCKED: USER  
DOCKED: USER    Estimated Free Energy of Binding    =  -13.50 kcal/mol  [=(1)+(2)+(3)-(4)]
DOCKED: USER    Estimated Inhibition Constant, Ki   =  127.04 pM (picomolar)  [Temperature = 298.15 K]
DOCKED: USER    
DOCKED: USER    (1) Final Intermolecular Energy     =  -15.89 kcal/mol
DOCKED: USER        vdW + Hbond + desolv Energy     =  -11.82 kcal/mol
DOCKED: USER        Electrostatic Energy            =   -4.06 kcal/mol
DOCKED: USER    (2) Final Total Internal Energy     =   +2.23 kcal/mol
DOCKED: USER    (3) Torsional Free Energy           =   +2.39 kcal/mol
DOCKED: USER    (4) Unbound System's Energy  [=(2)] =   +2.23 kcal/mol
DOCKED: USER    
DOCKED: USER    
DOCKED: USER    NEWDPF move CTP_lig.pdbqt
DOCKED: USER    NEWDPF about 11.553300 38.205000 32.782200
DOCKED: USER    NEWDPF tran0 11.964906 37.880647 33.398369
DOCKED: USER    NEWDPF quaternion0 -0.111063 0.021945 0.130499 0.984964
DOCKED: USER    NEWDPF axisangle0 -0.642867 0.127023 0.755372 19.896810
DOCKED: USER    NEWDPF quat0 -0.642867 0.127023 0.755372 19.896810
DOCKED: USER    NEWDPF dihe0 17.30 -133.81 -155.10 160.45 -135.06 40.73 -150.90 25.19 
DOCKED: USER  keepresnum = 1 
DOCKED: USER  
DOCKED: REMARK  8 active torsions:
DOCKED: REMARK  status: ('A' for Active; 'I' for Inactive)
DOCKED: REMARK    1  A    between atoms: N1_1  and  C1'_9 
DOCKED: REMARK    2  A    between atoms: C4'_13  and  C5'_16 
DOCKED: REMARK    3  A    between atoms: C5'_16  and  O5'_17 
DOCKED: REMARK    4  A    between atoms: O5'_17  and  PA_18 
DOCKED: REMARK    5  A    between atoms: PA_18  and  O3A_21 
DOCKED: REMARK    6  A    between atoms: O3A_21  and  PB_22 
DOCKED: REMARK    7  A    between atoms: PB_22  and  O3B_25 
DOCKED: REMARK    8  A    between atoms: O3B_25  and  PG_26 
DOCKED: USER                              x       y       z     vdW  Elec       q    Type
DOCKED: USER                           _______ _______ _______ _____ _____    ______ ____
DOCKED: ROOT
DOCKED: ATOM      1  N1  CTP A 301       8.671  36.038  35.153 -0.27 -0.18    -0.254 N 
DOCKED: ATOM      2  C2  CTP A 301       8.407  35.524  36.420 -0.16 +0.33    +0.353 A 
DOCKED: ATOM      3  N3  CTP A 301       7.304  35.880  37.125 -0.93 -0.21    -0.171 NA
DOCKED: ATOM      4  C4  CTP A 301       6.387  36.791  36.580 -0.50 +0.14    +0.190 A 
DOCKED: ATOM      5  C5  CTP A 301       6.579  37.362  35.301 -0.56 +0.03    +0.060 A 
DOCKED: ATOM      6  C6  CTP A 301       7.739  36.949  34.633 -0.46 +0.05    +0.085 A 
DOCKED: ATOM      7  O2  CTP A 301       9.165  34.711  36.983 -0.65 -0.26    -0.244 OA
DOCKED: ATOM      8  N4  CTP A 301       5.314  37.102  37.325 -0.61 -0.08    -0.127 N 
DOCKED: ENDROOT
DOCKED: BRANCH   1   9
DOCKED: ATOM      9  C1' CTP A 301       9.893  35.628  34.393 -0.29 +0.17    +0.242 C 
DOCKED: ATOM     10  C2' CTP A 301       9.641  35.450  32.892 -0.19 +0.04    +0.234 C 
DOCKED: ATOM     11  O2' CTP A 301       9.237  34.118  32.581 -0.34 +0.13    -0.216 OA
DOCKED: ATOM     12  C3' CTP A 301      10.933  35.880  32.254 -0.33 +0.10    +0.216 C 
DOCKED: ATOM     13  C4' CTP A 301      11.792  36.439  33.376 -0.17 +0.23    +0.181 C 
DOCKED: ATOM     14  O3' CTP A 301      11.710  34.814  31.737 -0.62 +0.03    -0.218 OA
DOCKED: ATOM     15  O4' CTP A 301      10.881  36.613  34.476 -0.21 -0.41    -0.331 OA
DOCKED: BRANCH  13  16
DOCKED: ATOM     16  C5' CTP A 301      12.294  37.658  32.745 -0.19 +0.27    +0.187 C 
DOCKED: BRANCH  16  17
DOCKED: ATOM     17  O5' CTP A 301      11.482  38.076  31.684 -0.21 -0.22    -0.268 OA
DOCKED: BRANCH  17  18
DOCKED: ATOM     18  PA  CTP A 301      11.149  39.712  31.545 -0.15 +0.19    +0.418 P 
DOCKED: ATOM     19  O1A CTP A 301      10.281  40.058  32.768 -0.59 -0.37    -0.624 OA
DOCKED: ATOM     20  O2A CTP A 301      10.366  39.902  30.233 +0.04 -0.03    -0.624 OA
DOCKED: BRANCH  18  21
DOCKED: ATOM     21  O3A CTP A 301      12.556  40.588  31.429 -0.31 -0.12    -0.180 OA
DOCKED: BRANCH  21  22
DOCKED: ATOM     22  PB  CTP A 301      13.787  40.037  30.498 -0.04 +0.61    +0.428 P 
DOCKED: ATOM     23  O1B CTP A 301      13.062  39.200  29.416 -0.39 -1.05    -0.624 OA
DOCKED: ATOM     24  O2B CTP A 301      14.734  39.136  31.328 -0.87 -1.15    -0.624 OA
DOCKED: BRANCH  22  25
DOCKED: ATOM     25  O3B CTP A 301      14.615  41.360  29.895 -0.37 -0.22    -0.173 OA
DOCKED: BRANCH  25  26
DOCKED: ATOM     26  PG  CTP A 301      16.230  41.655  30.071 -0.35 +0.57    +0.431 P 
DOCKED: ATOM     27  O1G CTP A 301      16.586  41.333  31.570 +0.01 -0.73    -0.616 OA
DOCKED: ATOM     28  O2G CTP A 301      16.352  43.159  29.710 -0.69 -0.53    -0.616 OA
DOCKED: ATOM     29  O3G CTP A 301      16.974  40.711  29.105 -1.41 -1.40    -0.616 OA
DOCKED: ENDBRANCH  25  26
DOCKED: ENDBRANCH  22  25
DOCKED: ENDBRANCH  21  22
DOCKED: ENDBRANCH  18  21
DOCKED: ENDBRANCH  17  18
DOCKED: ENDBRANCH  16  17
DOCKED: ENDBRANCH  13  16
DOCKED: ENDBRANCH   1   9
DOCKED: TORSDOF 8
DOCKED: TER
DOCKED: ENDMDL
________________________________________________________________________________


	BEGINNING GENETIC ALGORITHM DOCKING 27 of 100
Run: 27 Seed: 1317325654 1386097984 [ Run 27 of 100 GA/GALS ]
Beginning LAMARCKIAN GENETIC ALGORITHM (LGA), with a maximum of 2500000 energy evaluations.

Final-Value: -9.549


	FINAL GENETIC ALGORITHM DOCKED STATE
	_______________________________________________


Detailed state:  trans 12.583 39.498 31.634 quatxyzw -0.427374 -0.255649 0.160851 0.852128 center 11.553 38.205 32.782 ntor 8 -167.4741 44.9434 24.0967 -130.2637 -151.2897 23.5793 130.3106 50.3432
State:	 12.583  39.498  31.634  -0.817 -0.489  0.307 63.112   -167.47   44.94   24.10 -130.26 -151.29   23.58  130.31   50.34

DOCKED: MODEL       27
DOCKED: USER    Run = 27
DOCKED: USER    DPF = 1UDW.dpf
DOCKED: USER  
DOCKED: USER    Estimated Free Energy of Binding    =   -9.78 kcal/mol  [=(1)+(2)+(3)-(4)]
DOCKED: USER    Estimated Inhibition Constant, Ki   =   68.05 nM (nanomolar)  [Temperature = 298.15 K]
DOCKED: USER    
DOCKED: USER    (1) Final Intermolecular Energy     =  -12.16 kcal/mol
DOCKED: USER        vdW + Hbond + desolv Energy     =   -9.06 kcal/mol
DOCKED: USER        Electrostatic Energy            =   -3.10 kcal/mol
DOCKED: USER    (2) Final Total Internal Energy     =   +2.62 kcal/mol
DOCKED: USER    (3) Torsional Free Energy           =   +2.39 kcal/mol
DOCKED: USER    (4) Unbound System's Energy  [=(2)] =   +2.62 kcal/mol
DOCKED: USER    
DOCKED: USER    
DOCKED: USER    NEWDPF move CTP_lig.pdbqt
DOCKED: USER    NEWDPF about 11.553300 38.205000 32.782200
DOCKED: USER    NEWDPF tran0 12.582904 39.498329 31.633783
DOCKED: USER    NEWDPF quaternion0 -0.427374 -0.255649 0.160851 0.852128
DOCKED: USER    NEWDPF axisangle0 -0.816638 -0.488501 0.307359 63.112312
DOCKED: USER    NEWDPF quat0 -0.816638 -0.488501 0.307359 63.112312
DOCKED: USER    NEWDPF dihe0 -167.47 44.94 24.10 -130.26 -151.29 23.58 130.31 50.34 
DOCKED: USER  keepresnum = 1 
DOCKED: USER  
DOCKED: REMARK  8 active torsions:
DOCKED: REMARK  status: ('A' for Active; 'I' for Inactive)
DOCKED: REMARK    1  A    between atoms: N1_1  and  C1'_9 
DOCKED: REMARK    2  A    between atoms: C4'_13  and  C5'_16 
DOCKED: REMARK    3  A    between atoms: C5'_16  and  O5'_17 
DOCKED: REMARK    4  A    between atoms: O5'_17  and  PA_18 
DOCKED: REMARK    5  A    between atoms: PA_18  and  O3A_21 
DOCKED: REMARK    6  A    between atoms: O3A_21  and  PB_22 
DOCKED: REMARK    7  A    between atoms: PB_22  and  O3B_25 
DOCKED: REMARK    8  A    between atoms: O3B_25  and  PG_26 
DOCKED: USER                              x       y       z     vdW  Elec       q    Type
DOCKED: USER                           _______ _______ _______ _____ _____    ______ ____
DOCKED: ROOT
DOCKED: ATOM      1  N1  CTP A 301      10.027  36.485  32.941 -0.21 -0.15    -0.254 N 
DOCKED: ATOM      2  C2  CTP A 301      10.219  35.230  33.515 -0.17 +0.16    +0.353 A 
DOCKED: ATOM      3  N3  CTP A 301       9.593  34.859  34.660 -0.32 -0.09    -0.171 NA
DOCKED: ATOM      4  C4  CTP A 301       8.720  35.750  35.302 -0.31 +0.13    +0.190 A 
DOCKED: ATOM      5  C5  CTP A 301       8.470  37.044  34.788 -0.44 +0.05    +0.060 A 
DOCKED: ATOM      6  C6  CTP A 301       9.151  37.356  33.605 -0.33 +0.07    +0.085 A 
DOCKED: ATOM      7  O2  CTP A 301      10.977  34.376  33.015 -0.59 -0.03    -0.244 OA
DOCKED: ATOM      8  N4  CTP A 301       8.128  35.325  36.429 -0.41 -0.11    -0.127 N 
DOCKED: ENDROOT
DOCKED: BRANCH   1   9
DOCKED: ATOM      9  C1' CTP A 301      10.727  36.869  31.676 -0.24 +0.14    +0.242 C 
DOCKED: ATOM     10  C2' CTP A 301      10.151  38.132  31.025 -0.24 +0.13    +0.234 C 
DOCKED: ATOM     11  O2' CTP A 301       9.095  37.820  30.118 -0.52 -0.11    -0.216 OA
DOCKED: ATOM     12  C3' CTP A 301      11.346  38.793  30.396 -0.25 +0.13    +0.216 C 
DOCKED: ATOM     13  C4' CTP A 301      12.557  37.994  30.848 -0.28 +0.17    +0.181 C 
DOCKED: ATOM     14  O3' CTP A 301      11.389  38.694  28.983 -0.70 -0.16    -0.218 OA
DOCKED: ATOM     15  O4' CTP A 301      12.068  37.175  31.926 -0.24 -0.31    -0.331 OA
DOCKED: BRANCH  13  16
DOCKED: ATOM     16  C5' CTP A 301      13.468  39.077  31.213 -0.26 +0.26    +0.187 C 
DOCKED: BRANCH  16  17
DOCKED: ATOM     17  O5' CTP A 301      13.698  39.956  30.148 -0.78 -0.43    -0.268 OA
DOCKED: BRANCH  17  18
DOCKED: ATOM     18  PA  CTP A 301      13.292  41.567  30.356 -0.14 +0.16    +0.418 P 
DOCKED: ATOM     19  O1A CTP A 301      11.786  41.652  30.052 +0.02 +0.35    -0.624 OA
DOCKED: ATOM     20  O2A CTP A 301      14.113  42.375  29.335 -0.04 -0.07    -0.624 OA
DOCKED: BRANCH  18  21
DOCKED: ATOM     21  O3A CTP A 301      13.719  42.087  31.875 -0.17 -0.12    -0.180 OA
DOCKED: BRANCH  21  22
DOCKED: ATOM     22  PB  CTP A 301      14.940  43.164  32.058 -0.05 +0.24    +0.428 P 
DOCKED: ATOM     23  O1B CTP A 301      15.474  42.853  33.478 -0.45 -0.63    -0.624 OA
DOCKED: ATOM     24  O2B CTP A 301      14.401  44.613  31.993 -0.06 -0.19    -0.624 OA
DOCKED: BRANCH  22  25
DOCKED: ATOM     25  O3B CTP A 301      16.055  42.897  30.838 -0.31 -0.12    -0.173 OA
DOCKED: BRANCH  25  26
DOCKED: ATOM     26  PG  CTP A 301      16.832  41.474  30.530 -0.18 +0.55    +0.431 P 
DOCKED: ATOM     27  O1G CTP A 301      16.691  41.208  28.986 -1.18 -1.38    -0.616 OA
DOCKED: ATOM     28  O2G CTP A 301      16.061  40.457  31.413 -0.04 -0.94    -0.616 OA
DOCKED: ATOM     29  O3G CTP A 301      18.310  41.666  30.931 -0.18 -0.78    -0.616 OA
DOCKED: ENDBRANCH  25  26
DOCKED: ENDBRANCH  22  25
DOCKED: ENDBRANCH  21  22
DOCKED: ENDBRANCH  18  21
DOCKED: ENDBRANCH  17  18
DOCKED: ENDBRANCH  16  17
DOCKED: ENDBRANCH  13  16
DOCKED: ENDBRANCH   1   9
DOCKED: TORSDOF 8
DOCKED: TER
DOCKED: ENDMDL
________________________________________________________________________________


	BEGINNING GENETIC ALGORITHM DOCKING 28 of 100
Run: 28 Seed: 1585092767 1110287929 [ Run 28 of 100 GA/GALS ]
Beginning LAMARCKIAN GENETIC ALGORITHM (LGA), with a maximum of 2500000 energy evaluations.

Final-Value: -10.305


	FINAL GENETIC ALGORITHM DOCKED STATE
	_______________________________________________


Detailed state:  trans 13.479 40.880 31.231 quatxyzw -0.503943 -0.304504 0.055209 0.806394 center 11.553 38.205 32.782 ntor 8 157.5445 -173.8825 93.1214 12.3752 149.8862 160.7458 92.4351 37.7735
State:	 13.479  40.880  31.231  -0.852 -0.515  0.093 72.510    157.54 -173.88   93.12   12.38  149.89  160.75   92.44   37.77

DOCKED: MODEL       28
DOCKED: USER    Run = 28
DOCKED: USER    DPF = 1UDW.dpf
DOCKED: USER  
DOCKED: USER    Estimated Free Energy of Binding    =  -10.12 kcal/mol  [=(1)+(2)+(3)-(4)]
DOCKED: USER    Estimated Inhibition Constant, Ki   =   38.32 nM (nanomolar)  [Temperature = 298.15 K]
DOCKED: USER    
DOCKED: USER    (1) Final Intermolecular Energy     =  -12.50 kcal/mol
DOCKED: USER        vdW + Hbond + desolv Energy     =   -8.96 kcal/mol
DOCKED: USER        Electrostatic Energy            =   -3.54 kcal/mol
DOCKED: USER    (2) Final Total Internal Energy     =   +2.20 kcal/mol
DOCKED: USER    (3) Torsional Free Energy           =   +2.39 kcal/mol
DOCKED: USER    (4) Unbound System's Energy  [=(2)] =   +2.20 kcal/mol
DOCKED: USER    
DOCKED: USER    
DOCKED: USER    NEWDPF move CTP_lig.pdbqt
DOCKED: USER    NEWDPF about 11.553300 38.205000 32.782200
DOCKED: USER    NEWDPF tran0 13.479273 40.880438 31.230668
DOCKED: USER    NEWDPF quaternion0 -0.503943 -0.304504 0.055209 0.806394
DOCKED: USER    NEWDPF axisangle0 -0.852149 -0.514905 0.093357 72.509857
DOCKED: USER    NEWDPF quat0 -0.852149 -0.514905 0.093357 72.509857
DOCKED: USER    NEWDPF dihe0 157.54 -173.88 93.12 12.38 149.89 160.75 92.44 37.77 
DOCKED: USER  keepresnum = 1 
DOCKED: USER  
DOCKED: REMARK  8 active torsions:
DOCKED: REMARK  status: ('A' for Active; 'I' for Inactive)
DOCKED: REMARK    1  A    between atoms: N1_1  and  C1'_9 
DOCKED: REMARK    2  A    between atoms: C4'_13  and  C5'_16 
DOCKED: REMARK    3  A    between atoms: C5'_16  and  O5'_17 
DOCKED: REMARK    4  A    between atoms: O5'_17  and  PA_18 
DOCKED: REMARK    5  A    between atoms: PA_18  and  O3A_21 
DOCKED: REMARK    6  A    between atoms: O3A_21  and  PB_22 
DOCKED: REMARK    7  A    between atoms: PB_22  and  O3B_25 
DOCKED: REMARK    8  A    between atoms: O3B_25  and  PG_26 
DOCKED: USER                              x       y       z     vdW  Elec       q    Type
DOCKED: USER                           _______ _______ _______ _____ _____    ______ ____
DOCKED: ROOT
DOCKED: ATOM      1  N1  CTP A 301      11.479  37.263  31.717 -0.19 -0.19    -0.254 N 
DOCKED: ATOM      2  C2  CTP A 301      11.885  35.958  31.984 -0.15 +0.23    +0.353 A 
DOCKED: ATOM      3  N3  CTP A 301      11.343  35.228  32.990 -0.39 -0.12    -0.171 NA
DOCKED: ATOM      4  C4  CTP A 301      10.341  35.784  33.800 -0.26 +0.14    +0.190 A 
DOCKED: ATOM      5  C5  CTP A 301       9.872  37.103  33.599 -0.35 +0.05    +0.060 A 
DOCKED: ATOM      6  C6  CTP A 301      10.478  37.795  32.543 -0.32 +0.07    +0.085 A 
DOCKED: ATOM      7  O2  CTP A 301      12.768  35.383  31.318 -0.51 -0.14    -0.244 OA
DOCKED: ATOM      8  N4  CTP A 301       9.842  35.011  34.778 -0.35 -0.08    -0.127 N 
DOCKED: ENDROOT
DOCKED: BRANCH   1   9
DOCKED: ATOM      9  C1' CTP A 301      12.089  38.047  30.598 -0.16 +0.20    +0.242 C 
DOCKED: ATOM     10  C2' CTP A 301      11.161  39.133  30.044 -0.27 +0.11    +0.234 C 
DOCKED: ATOM     11  O2' CTP A 301      10.341  38.635  28.988 -0.93 -0.11    -0.216 OA
DOCKED: ATOM     12  C3' CTP A 301      12.096  40.240  29.644 -0.28 +0.11    +0.216 C 
DOCKED: ATOM     13  C4' CTP A 301      13.475  39.826  30.133 +0.04 +0.27    +0.181 C 
DOCKED: ATOM     14  O3' CTP A 301      12.268  40.380  28.243 -0.29 -0.16    -0.218 OA
DOCKED: ATOM     15  O4' CTP A 301      13.223  38.736  31.039 -0.45 -0.42    -0.331 OA
DOCKED: BRANCH  13  16
DOCKED: ATOM     16  C5' CTP A 301      13.931  41.079  30.731 -0.21 +0.18    +0.187 C 
DOCKED: BRANCH  16  17
DOCKED: ATOM     17  O5' CTP A 301      14.703  41.838  29.844 -0.27 -0.25    -0.268 OA
DOCKED: BRANCH  17  18
DOCKED: ATOM     18  PA  CTP A 301      16.367  41.826  30.038 -0.37 +0.53    +0.418 P 
DOCKED: ATOM     19  O1A CTP A 301      16.825  43.263  29.734 -0.70 -0.60    -0.624 OA
DOCKED: ATOM     20  O2A CTP A 301      16.934  40.831  29.010 -1.44 -1.45    -0.624 OA
DOCKED: BRANCH  18  21
DOCKED: ATOM     21  O3A CTP A 301      16.775  41.279  31.553 -0.28 -0.22    -0.180 OA
DOCKED: BRANCH  21  22
DOCKED: ATOM     22  PB  CTP A 301      17.319  42.333  32.684 -0.13 +0.38    +0.428 P 
DOCKED: ATOM     23  O1B CTP A 301      18.829  42.450  32.358 -0.02 -0.57    -0.624 OA
DOCKED: ATOM     24  O2B CTP A 301      17.121  41.754  34.105 -0.14 -0.68    -0.624 OA
DOCKED: BRANCH  22  25
DOCKED: ATOM     25  O3B CTP A 301      16.471  43.765  32.510 -0.14 -0.09    -0.173 OA
DOCKED: BRANCH  25  26
DOCKED: ATOM     26  PG  CTP A 301      14.990  44.098  33.158 -0.04 +0.18    +0.431 P 
DOCKED: ATOM     27  O1G CTP A 301      15.251  44.886  34.496 +0.03 -0.06    -0.616 OA
DOCKED: ATOM     28  O2G CTP A 301      14.377  42.689  33.374 -0.18 -0.67    -0.616 OA
DOCKED: ATOM     29  O3G CTP A 301      14.230  44.968  32.136 -0.19 -0.19    -0.616 OA
DOCKED: ENDBRANCH  25  26
DOCKED: ENDBRANCH  22  25
DOCKED: ENDBRANCH  21  22
DOCKED: ENDBRANCH  18  21
DOCKED: ENDBRANCH  17  18
DOCKED: ENDBRANCH  16  17
DOCKED: ENDBRANCH  13  16
DOCKED: ENDBRANCH   1   9
DOCKED: TORSDOF 8
DOCKED: TER
DOCKED: ENDMDL
________________________________________________________________________________


	BEGINNING GENETIC ALGORITHM DOCKING 29 of 100
Run: 29 Seed: 1713261577 1241686962 [ Run 29 of 100 GA/GALS ]
Beginning LAMARCKIAN GENETIC ALGORITHM (LGA), with a maximum of 2500000 energy evaluations.

Final-Value: -9.009


	FINAL GENETIC ALGORITHM DOCKED STATE
	_______________________________________________


Detailed state:  trans 11.468 38.042 29.218 quatxyzw -0.239542 0.004327 -0.910115 -0.338071 center 11.553 38.205 32.782 ntor 8 115.4219 46.3775 -68.4550 177.3362 -124.9054 45.5569 -175.5150 110.9219
State:	 11.468  38.042  29.218  -0.255  0.005 -0.967 -140.481    115.42   46.38  -68.45  177.34 -124.91   45.56 -175.52  110.92

DOCKED: MODEL       29
DOCKED: USER    Run = 29
DOCKED: USER    DPF = 1UDW.dpf
DOCKED: USER  
DOCKED: USER    Estimated Free Energy of Binding    =   -9.02 kcal/mol  [=(1)+(2)+(3)-(4)]
DOCKED: USER    Estimated Inhibition Constant, Ki   =  244.65 nM (nanomolar)  [Temperature = 298.15 K]
DOCKED: USER    
DOCKED: USER    (1) Final Intermolecular Energy     =  -11.41 kcal/mol
DOCKED: USER        vdW + Hbond + desolv Energy     =   -8.56 kcal/mol
DOCKED: USER        Electrostatic Energy            =   -2.84 kcal/mol
DOCKED: USER    (2) Final Total Internal Energy     =   +2.40 kcal/mol
DOCKED: USER    (3) Torsional Free Energy           =   +2.39 kcal/mol
DOCKED: USER    (4) Unbound System's Energy  [=(2)] =   +2.40 kcal/mol
DOCKED: USER    
DOCKED: USER    
DOCKED: USER    NEWDPF move CTP_lig.pdbqt
DOCKED: USER    NEWDPF about 11.553300 38.205000 32.782200
DOCKED: USER    NEWDPF tran0 11.468188 38.041907 29.217909
DOCKED: USER    NEWDPF quaternion0 -0.239542 0.004327 -0.910115 -0.338071
DOCKED: USER    NEWDPF axisangle0 -0.254528 0.004598 -0.967054 -140.481250
DOCKED: USER    NEWDPF quat0 -0.254528 0.004598 -0.967054 -140.481250
DOCKED: USER    NEWDPF dihe0 115.42 46.38 -68.45 177.34 -124.91 45.56 -175.52 110.92 
DOCKED: USER  keepresnum = 1 
DOCKED: USER  
DOCKED: REMARK  8 active torsions:
DOCKED: REMARK  status: ('A' for Active; 'I' for Inactive)
DOCKED: REMARK    1  A    between atoms: N1_1  and  C1'_9 
DOCKED: REMARK    2  A    between atoms: C4'_13  and  C5'_16 
DOCKED: REMARK    3  A    between atoms: C5'_16  and  O5'_17 
DOCKED: REMARK    4  A    between atoms: O5'_17  and  PA_18 
DOCKED: REMARK    5  A    between atoms: PA_18  and  O3A_21 
DOCKED: REMARK    6  A    between atoms: O3A_21  and  PB_22 
DOCKED: REMARK    7  A    between atoms: PB_22  and  O3B_25 
DOCKED: REMARK    8  A    between atoms: O3B_25  and  PG_26 
DOCKED: USER                              x       y       z     vdW  Elec       q    Type
DOCKED: USER                           _______ _______ _______ _____ _____    ______ ____
DOCKED: ROOT
DOCKED: ATOM      1  N1  CTP A 301      12.918  41.726  30.501 -0.15 -0.03    -0.254 N 
DOCKED: ATOM      2  C2  CTP A 301      13.420  42.205  31.708 -0.02 +0.15    +0.353 A 
DOCKED: ATOM      3  N3  CTP A 301      14.608  42.853  31.787 -0.13 -0.09    -0.171 NA
DOCKED: ATOM      4  C4  CTP A 301      15.372  43.062  30.628 -0.19 +0.09    +0.190 A 
DOCKED: ATOM      5  C5  CTP A 301      14.936  42.607  29.361 -0.43 +0.03    +0.060 A 
DOCKED: ATOM      6  C6  CTP A 301      13.702  41.946  29.359 -0.25 +0.02    +0.085 A 
DOCKED: ATOM      7  O2  CTP A 301      12.812  42.065  32.788 -0.17 -0.17    -0.244 OA
DOCKED: ATOM      8  N4  CTP A 301      16.537  43.713  30.769 -0.29 -0.08    -0.127 N 
DOCKED: ENDROOT
DOCKED: BRANCH   1   9
DOCKED: ATOM      9  C1' CTP A 301      11.602  41.017  30.440 -0.17 -0.05    +0.242 C 
DOCKED: ATOM     10  C2' CTP A 301      11.651  39.720  29.623 -0.28 +0.12    +0.234 C 
DOCKED: ATOM     11  O2' CTP A 301      11.367  39.957  28.245 -0.75 -0.12    -0.216 OA
DOCKED: ATOM     12  C3' CTP A 301      10.673  38.816  30.320 -0.31 +0.09    +0.216 C 
DOCKED: ATOM     13  C4' CTP A 301      10.243  39.549  31.580 -0.24 +0.05    +0.181 C 
DOCKED: ATOM     14  O3' CTP A 301       9.458  38.619  29.617 -0.55 -0.07    -0.218 OA
DOCKED: ATOM     15  O4' CTP A 301      11.195  40.620  31.717 -0.23 +0.01    -0.331 OA
DOCKED: BRANCH  13  16
DOCKED: ATOM     16  C5' CTP A 301      10.330  38.468  32.560 -0.33 +0.16    +0.187 C 
DOCKED: BRANCH  16  17
DOCKED: ATOM     17  O5' CTP A 301      10.686  37.249  31.971 -0.40 -0.18    -0.268 OA
DOCKED: BRANCH  17  18
DOCKED: ATOM     18  PA  CTP A 301      11.710  36.233  32.822 -0.15 +0.41    +0.418 P 
DOCKED: ATOM     19  O1A CTP A 301      12.972  37.066  33.104 -0.51 -1.14    -0.624 OA
DOCKED: ATOM     20  O2A CTP A 301      12.023  35.037  31.904 -0.39 -0.20    -0.624 OA
DOCKED: BRANCH  18  21
DOCKED: ATOM     21  O3A CTP A 301      10.955  35.645  34.181 -0.29 -0.19    -0.180 OA
DOCKED: BRANCH  21  22
DOCKED: ATOM     22  PB  CTP A 301       9.563  34.792  34.038 -0.26 +0.14    +0.428 P 
DOCKED: ATOM     23  O1B CTP A 301       9.964  33.379  34.529 -0.28 -0.09    -0.624 OA
DOCKED: ATOM     24  O2B CTP A 301       9.109  34.737  32.559 +0.02 +0.23    -0.624 OA
DOCKED: BRANCH  22  25
DOCKED: ATOM     25  O3B CTP A 301       8.398  35.537  34.981 -0.40 -0.09    -0.173 OA
DOCKED: BRANCH  25  26
DOCKED: ATOM     26  PG  CTP A 301       8.522  35.864  36.595 -0.21 +0.47    +0.431 P 
DOCKED: ATOM     27  O1G CTP A 301       9.847  36.691  36.786 -0.16 -0.87    -0.616 OA
DOCKED: ATOM     28  O2G CTP A 301       8.571  34.451  37.235 -0.50 -0.69    -0.616 OA
DOCKED: ATOM     29  O3G CTP A 301       7.283  36.694  36.989 -0.56 -0.74    -0.616 OA
DOCKED: ENDBRANCH  25  26
DOCKED: ENDBRANCH  22  25
DOCKED: ENDBRANCH  21  22
DOCKED: ENDBRANCH  18  21
DOCKED: ENDBRANCH  17  18
DOCKED: ENDBRANCH  16  17
DOCKED: ENDBRANCH  13  16
DOCKED: ENDBRANCH   1   9
DOCKED: TORSDOF 8
DOCKED: TER
DOCKED: ENDMDL
________________________________________________________________________________


	BEGINNING GENETIC ALGORITHM DOCKING 30 of 100
Run: 30 Seed: 594140045 19394747 [ Run 30 of 100 GA/GALS ]
Beginning LAMARCKIAN GENETIC ALGORITHM (LGA), with a maximum of 2500000 energy evaluations.

Final-Value: -9.328


	FINAL GENETIC ALGORITHM DOCKED STATE
	_______________________________________________


Detailed state:  trans 13.015 40.164 31.293 quatxyzw 0.480925 0.316558 -0.145097 -0.804642 center 11.553 38.205 32.782 ntor 8 63.1823 147.6356 -75.8408 -104.9463 81.7839 154.1733 74.6727 26.4950
State:	 13.015  40.164  31.293   0.810  0.533 -0.244 -72.849     63.18  147.64  -75.84 -104.95   81.78  154.17   74.67   26.50

DOCKED: MODEL       30
DOCKED: USER    Run = 30
DOCKED: USER    DPF = 1UDW.dpf
DOCKED: USER  
DOCKED: USER    Estimated Free Energy of Binding    =   -9.88 kcal/mol  [=(1)+(2)+(3)-(4)]
DOCKED: USER    Estimated Inhibition Constant, Ki   =   57.27 nM (nanomolar)  [Temperature = 298.15 K]
DOCKED: USER    
DOCKED: USER    (1) Final Intermolecular Energy     =  -12.27 kcal/mol
DOCKED: USER        vdW + Hbond + desolv Energy     =   -8.08 kcal/mol
DOCKED: USER        Electrostatic Energy            =   -4.18 kcal/mol
DOCKED: USER    (2) Final Total Internal Energy     =   +2.94 kcal/mol
DOCKED: USER    (3) Torsional Free Energy           =   +2.39 kcal/mol
DOCKED: USER    (4) Unbound System's Energy  [=(2)] =   +2.94 kcal/mol
DOCKED: USER    
DOCKED: USER    
DOCKED: USER    NEWDPF move CTP_lig.pdbqt
DOCKED: USER    NEWDPF about 11.553300 38.205000 32.782200
DOCKED: USER    NEWDPF tran0 13.014950 40.164411 31.293388
DOCKED: USER    NEWDPF quaternion0 0.480925 0.316558 -0.145097 -0.804642
DOCKED: USER    NEWDPF axisangle0 0.809965 0.533142 -0.244369 -72.848592
DOCKED: USER    NEWDPF quat0 0.809965 0.533142 -0.244369 -72.848592
DOCKED: USER    NEWDPF dihe0 63.18 147.64 -75.84 -104.95 81.78 154.17 74.67 26.50 
DOCKED: USER  keepresnum = 1 
DOCKED: USER  
DOCKED: REMARK  8 active torsions:
DOCKED: REMARK  status: ('A' for Active; 'I' for Inactive)
DOCKED: REMARK    1  A    between atoms: N1_1  and  C1'_9 
DOCKED: REMARK    2  A    between atoms: C4'_13  and  C5'_16 
DOCKED: REMARK    3  A    between atoms: C5'_16  and  O5'_17 
DOCKED: REMARK    4  A    between atoms: O5'_17  and  PA_18 
DOCKED: REMARK    5  A    between atoms: PA_18  and  O3A_21 
DOCKED: REMARK    6  A    between atoms: O3A_21  and  PB_22 
DOCKED: REMARK    7  A    between atoms: PB_22  and  O3B_25 
DOCKED: REMARK    8  A    between atoms: O3B_25  and  PG_26 
DOCKED: USER                              x       y       z     vdW  Elec       q    Type
DOCKED: USER                           _______ _______ _______ _____ _____    ______ ____
DOCKED: ROOT
DOCKED: ATOM      1  N1  CTP A 301      10.689  36.874  32.335 -0.19 -0.18    -0.254 N 
DOCKED: ATOM      2  C2  CTP A 301      10.973  35.555  32.679 -0.16 +0.17    +0.353 A 
DOCKED: ATOM      3  N3  CTP A 301      10.475  34.981  33.803 -0.34 -0.10    -0.171 NA
DOCKED: ATOM      4  C4  CTP A 301       9.645  35.721  34.659 -0.28 +0.14    +0.190 A 
DOCKED: ATOM      5  C5  CTP A 301       9.308  37.067  34.386 -0.34 +0.06    +0.060 A 
DOCKED: ATOM      6  C6  CTP A 301       9.859  37.591  33.209 -0.33 +0.07    +0.085 A 
DOCKED: ATOM      7  O2  CTP A 301      11.700  34.823  31.980 -0.73 -0.01    -0.244 OA
DOCKED: ATOM      8  N4  CTP A 301       9.182  35.098  35.754 -0.38 -0.09    -0.127 N 
DOCKED: ENDROOT
DOCKED: BRANCH   1   9
DOCKED: ATOM      9  C1' CTP A 301      11.247  37.482  31.087 -0.23 +0.15    +0.242 C 
DOCKED: ATOM     10  C2' CTP A 301      10.268  38.428  30.384 -0.31 +0.10    +0.234 C 
DOCKED: ATOM     11  O2' CTP A 301       9.448  37.733  29.446 -0.46 -0.08    -0.216 OA
DOCKED: ATOM     12  C3' CTP A 301      11.152  39.486  29.784 -0.31 +0.09    +0.216 C 
DOCKED: ATOM     13  C4' CTP A 301      12.554  39.207  30.301 -0.26 +0.18    +0.181 C 
DOCKED: ATOM     14  O3' CTP A 301      11.292  39.398  28.376 -0.80 -0.17    -0.218 OA
DOCKED: ATOM     15  O4' CTP A 301      12.362  38.274  31.380 -0.21 -0.33    -0.331 OA
DOCKED: BRANCH  13  16
DOCKED: ATOM     16  C5' CTP A 301      12.973  40.557  30.672 -0.21 +0.15    +0.187 C 
DOCKED: BRANCH  16  17
DOCKED: ATOM     17  O5' CTP A 301      14.007  41.033  29.858 -0.43 -0.34    -0.268 OA
DOCKED: BRANCH  17  18
DOCKED: ATOM     18  PA  CTP A 301      15.535  41.176  30.527 -0.25 +0.56    +0.418 P 
DOCKED: ATOM     19  O1A CTP A 301      16.515  40.949  29.363 -0.71 -1.32    -0.624 OA
DOCKED: ATOM     20  O2A CTP A 301      15.667  40.070  31.590 -0.20 -1.09    -0.624 OA
DOCKED: BRANCH  18  21
DOCKED: ATOM     21  O3A CTP A 301      15.704  42.640  31.294 -0.22 -0.13    -0.180 OA
DOCKED: BRANCH  21  22
DOCKED: ATOM     22  PB  CTP A 301      16.419  42.714  32.767 -0.06 +0.36    +0.428 P 
DOCKED: ATOM     23  O1B CTP A 301      17.795  43.355  32.457 +0.09 -0.42    -0.624 OA
DOCKED: ATOM     24  O2B CTP A 301      16.610  41.293  33.350 +0.04 -0.87    -0.624 OA
DOCKED: BRANCH  22  25
DOCKED: ATOM     25  O3B CTP A 301      15.448  43.635  33.771 -0.33 -0.10    -0.173 OA
DOCKED: BRANCH  25  26
DOCKED: ATOM     26  PG  CTP A 301      13.809  43.505  33.920 -0.08 +0.28    +0.431 P 
DOCKED: ATOM     27  O1G CTP A 301      13.365  42.320  32.984 +0.04 -0.54    -0.616 OA
DOCKED: ATOM     28  O2G CTP A 301      13.304  44.895  33.450 +0.03 -0.05    -0.616 OA
DOCKED: ATOM     29  O3G CTP A 301      13.509  43.191  35.400 -0.43 -0.65    -0.616 OA
DOCKED: ENDBRANCH  25  26
DOCKED: ENDBRANCH  22  25
DOCKED: ENDBRANCH  21  22
DOCKED: ENDBRANCH  18  21
DOCKED: ENDBRANCH  17  18
DOCKED: ENDBRANCH  16  17
DOCKED: ENDBRANCH  13  16
DOCKED: ENDBRANCH   1   9
DOCKED: TORSDOF 8
DOCKED: TER
DOCKED: ENDMDL
________________________________________________________________________________


	BEGINNING GENETIC ALGORITHM DOCKING 31 of 100
Run: 31 Seed: 981851977 1427361839 [ Run 31 of 100 GA/GALS ]
Beginning LAMARCKIAN GENETIC ALGORITHM (LGA), with a maximum of 2500000 energy evaluations.

Final-Value: -12.706


	FINAL GENETIC ALGORITHM DOCKED STATE
	_______________________________________________


Detailed state:  trans 11.585 38.167 33.337 quatxyzw -0.051810 0.037283 0.050041 0.996705 center 11.553 38.205 32.782 ntor 8 -180.0000 -64.0956 -180.0000 -167.5872 85.1607 132.4039 -142.8410 28.3965
State:	 11.585  38.167  33.337  -0.639  0.460  0.617  9.304   -180.00  -64.10 -180.00 -167.59   85.16  132.40 -142.84   28.40

DOCKED: MODEL       31
DOCKED: USER    Run = 31
DOCKED: USER    DPF = 1UDW.dpf
DOCKED: USER  
DOCKED: USER    Estimated Free Energy of Binding    =  -12.95 kcal/mol  [=(1)+(2)+(3)-(4)]
DOCKED: USER    Estimated Inhibition Constant, Ki   =  323.45 pM (picomolar)  [Temperature = 298.15 K]
DOCKED: USER    
DOCKED: USER    (1) Final Intermolecular Energy     =  -15.33 kcal/mol
DOCKED: USER        vdW + Hbond + desolv Energy     =  -11.09 kcal/mol
DOCKED: USER        Electrostatic Energy            =   -4.25 kcal/mol
DOCKED: USER    (2) Final Total Internal Energy     =   +2.63 kcal/mol
DOCKED: USER    (3) Torsional Free Energy           =   +2.39 kcal/mol
DOCKED: USER    (4) Unbound System's Energy  [=(2)] =   +2.63 kcal/mol
DOCKED: USER    
DOCKED: USER    
DOCKED: USER    NEWDPF move CTP_lig.pdbqt
DOCKED: USER    NEWDPF about 11.553300 38.205000 32.782200
DOCKED: USER    NEWDPF tran0 11.584707 38.166641 33.337061
DOCKED: USER    NEWDPF quaternion0 -0.051810 0.037283 0.050041 0.996705
DOCKED: USER    NEWDPF axisangle0 -0.638783 0.459677 0.616971 9.304388
DOCKED: USER    NEWDPF quat0 -0.638783 0.459677 0.616971 9.304388
DOCKED: USER    NEWDPF dihe0 -180.00 -64.10 -180.00 -167.59 85.16 132.40 -142.84 28.40 
DOCKED: USER  keepresnum = 1 
DOCKED: USER  
DOCKED: REMARK  8 active torsions:
DOCKED: REMARK  status: ('A' for Active; 'I' for Inactive)
DOCKED: REMARK    1  A    between atoms: N1_1  and  C1'_9 
DOCKED: REMARK    2  A    between atoms: C4'_13  and  C5'_16 
DOCKED: REMARK    3  A    between atoms: C5'_16  and  O5'_17 
DOCKED: REMARK    4  A    between atoms: O5'_17  and  PA_18 
DOCKED: REMARK    5  A    between atoms: PA_18  and  O3A_21 
DOCKED: REMARK    6  A    between atoms: O3A_21  and  PB_22 
DOCKED: REMARK    7  A    between atoms: PB_22  and  O3B_25 
DOCKED: REMARK    8  A    between atoms: O3B_25  and  PG_26 
DOCKED: USER                              x       y       z     vdW  Elec       q    Type
DOCKED: USER                           _______ _______ _______ _____ _____    ______ ____
DOCKED: ROOT
DOCKED: ATOM      1  N1  CTP A 301       8.540  36.062  35.241 -0.28 -0.18    -0.254 N 
DOCKED: ATOM      2  C2  CTP A 301       8.305  35.674  36.557 -0.15 +0.36    +0.353 A 
DOCKED: ATOM      3  N3  CTP A 301       7.133  35.937  37.186 -0.98 -0.20    -0.171 NA
DOCKED: ATOM      4  C4  CTP A 301       6.110  36.618  36.508 -0.51 +0.12    +0.190 A 
DOCKED: ATOM      5  C5  CTP A 301       6.266  37.050  35.171 -0.63 +0.03    +0.060 A 
DOCKED: ATOM      6  C6  CTP A 301       7.503  36.743  34.588 -0.45 +0.04    +0.085 A 
DOCKED: ATOM      7  O2  CTP A 301       9.155  35.065  37.237 -0.51 -0.32    -0.244 OA
DOCKED: ATOM      8  N4  CTP A 301       4.972  36.846  37.183 -0.53 -0.06    -0.127 N 
DOCKED: ENDROOT
DOCKED: BRANCH   1   9
DOCKED: ATOM      9  C1' CTP A 301       9.841  35.757  34.567 -0.29 +0.18    +0.242 C 
DOCKED: ATOM     10  C2' CTP A 301       9.690  35.434  33.077 -0.30 +0.05    +0.234 C 
DOCKED: ATOM     11  O2' CTP A 301       9.474  34.040  32.861 -0.50 +0.11    -0.216 OA
DOCKED: ATOM     12  C3' CTP A 301      10.947  35.979  32.458 -0.32 +0.12    +0.216 C 
DOCKED: ATOM     13  C4' CTP A 301      11.672  36.729  33.564 -0.27 +0.24    +0.181 C 
DOCKED: ATOM     14  O3' CTP A 301      11.879  34.986  32.063 -0.72 -0.07    -0.218 OA
DOCKED: ATOM     15  O4' CTP A 301      10.691  36.867  34.609 -0.24 -0.43    -0.331 OA
DOCKED: BRANCH  13  16
DOCKED: ATOM     16  C5' CTP A 301      12.046  37.951  32.855 -0.20 +0.27    +0.187 C 
DOCKED: BRANCH  16  17
DOCKED: ATOM     17  O5' CTP A 301      11.136  38.274  31.843 -0.22 -0.21    -0.268 OA
DOCKED: BRANCH  17  18
DOCKED: ATOM     18  PA  CTP A 301      11.742  38.628  30.322 -0.13 +0.30    +0.418 P 
DOCKED: ATOM     19  O1A CTP A 301      10.616  38.268  29.338 -0.18 -0.33    -0.624 OA
DOCKED: ATOM     20  O2A CTP A 301      12.976  37.733  30.109 +0.29 -0.66    -0.624 OA
DOCKED: BRANCH  18  21
DOCKED: ATOM     21  O3A CTP A 301      12.243  40.211  30.246 -0.33 -0.10    -0.180 OA
DOCKED: BRANCH  21  22
DOCKED: ATOM     22  PB  CTP A 301      13.625  40.667  30.999 -0.08 +0.45    +0.428 P 
DOCKED: ATOM     23  O1B CTP A 301      14.169  39.336  31.573 -0.79 -1.10    -0.624 OA
DOCKED: ATOM     24  O2B CTP A 301      13.315  41.659  32.147 +0.09 -0.51    -0.624 OA
DOCKED: BRANCH  22  25
DOCKED: ATOM     25  O3B CTP A 301      14.626  41.379  29.863 -0.37 -0.22    -0.173 OA
DOCKED: BRANCH  25  26
DOCKED: ATOM     26  PG  CTP A 301      16.233  41.706  30.056 -0.35 +0.56    +0.431 P 
DOCKED: ATOM     27  O1G CTP A 301      16.995  40.884  28.952 -1.51 -1.42    -0.616 OA
DOCKED: ATOM     28  O2G CTP A 301      16.516  41.221  31.503 -0.00 -0.76    -0.616 OA
DOCKED: ATOM     29  O3G CTP A 301      16.418  43.223  29.851 -0.64 -0.51    -0.616 OA
DOCKED: ENDBRANCH  25  26
DOCKED: ENDBRANCH  22  25
DOCKED: ENDBRANCH  21  22
DOCKED: ENDBRANCH  18  21
DOCKED: ENDBRANCH  17  18
DOCKED: ENDBRANCH  16  17
DOCKED: ENDBRANCH  13  16
DOCKED: ENDBRANCH   1   9
DOCKED: TORSDOF 8
DOCKED: TER
DOCKED: ENDMDL
________________________________________________________________________________


	BEGINNING GENETIC ALGORITHM DOCKING 32 of 100
Run: 32 Seed: 1069758650 1013392892 [ Run 32 of 100 GA/GALS ]
Beginning LAMARCKIAN GENETIC ALGORITHM (LGA), with a maximum of 2500000 energy evaluations.

Final-Value: -13.265


	FINAL GENETIC ALGORITHM DOCKED STATE
	_______________________________________________


Detailed state:  trans 10.278 38.542 31.902 quatxyzw -0.162041 0.044418 0.135522 -0.976424 center 11.553 38.205 32.782 ntor 8 -177.4701 -72.9433 143.2310 179.8776 -112.0542 111.1906 90.0259 16.6730
State:	 10.278  38.542  31.902  -0.751  0.206  0.628 -24.932   -177.47  -72.94  143.23  179.88 -112.05  111.19   90.03   16.67

DOCKED: MODEL       32
DOCKED: USER    Run = 32
DOCKED: USER    DPF = 1UDW.dpf
DOCKED: USER  
DOCKED: USER    Estimated Free Energy of Binding    =  -13.47 kcal/mol  [=(1)+(2)+(3)-(4)]
DOCKED: USER    Estimated Inhibition Constant, Ki   =  134.74 pM (picomolar)  [Temperature = 298.15 K]
DOCKED: USER    
DOCKED: USER    (1) Final Intermolecular Energy     =  -15.85 kcal/mol
DOCKED: USER        vdW + Hbond + desolv Energy     =  -10.95 kcal/mol
DOCKED: USER        Electrostatic Energy            =   -4.90 kcal/mol
DOCKED: USER    (2) Final Total Internal Energy     =   +2.59 kcal/mol
DOCKED: USER    (3) Torsional Free Energy           =   +2.39 kcal/mol
DOCKED: USER    (4) Unbound System's Energy  [=(2)] =   +2.59 kcal/mol
DOCKED: USER    
DOCKED: USER    
DOCKED: USER    NEWDPF move CTP_lig.pdbqt
DOCKED: USER    NEWDPF about 11.553300 38.205000 32.782200
DOCKED: USER    NEWDPF tran0 10.277727 38.542430 31.901655
DOCKED: USER    NEWDPF quaternion0 -0.162041 0.044418 0.135522 -0.976424
DOCKED: USER    NEWDPF axisangle0 -0.750671 0.205769 0.627815 -24.932221
DOCKED: USER    NEWDPF quat0 -0.750671 0.205769 0.627815 -24.932221
DOCKED: USER    NEWDPF dihe0 -177.47 -72.94 143.23 179.88 -112.05 111.19 90.03 16.67 
DOCKED: USER  keepresnum = 1 
DOCKED: USER  
DOCKED: REMARK  8 active torsions:
DOCKED: REMARK  status: ('A' for Active; 'I' for Inactive)
DOCKED: REMARK    1  A    between atoms: N1_1  and  C1'_9 
DOCKED: REMARK    2  A    between atoms: C4'_13  and  C5'_16 
DOCKED: REMARK    3  A    between atoms: C5'_16  and  O5'_17 
DOCKED: REMARK    4  A    between atoms: O5'_17  and  PA_18 
DOCKED: REMARK    5  A    between atoms: PA_18  and  O3A_21 
DOCKED: REMARK    6  A    between atoms: O3A_21  and  PB_22 
DOCKED: REMARK    7  A    between atoms: PB_22  and  O3B_25 
DOCKED: REMARK    8  A    between atoms: O3B_25  and  PG_26 
DOCKED: USER                              x       y       z     vdW  Elec       q    Type
DOCKED: USER                           _______ _______ _______ _____ _____    ______ ____
DOCKED: ROOT
DOCKED: ATOM      1  N1  CTP A 301       8.421  36.665  35.119 -0.30 -0.20    -0.254 N 
DOCKED: ATOM      2  C2  CTP A 301       8.456  36.845  36.500 -0.12 +0.43    +0.353 A 
DOCKED: ATOM      3  N3  CTP A 301       7.325  36.981  37.236 -0.71 -0.23    -0.171 NA
DOCKED: ATOM      4  C4  CTP A 301       6.070  36.940  36.609 -0.52 +0.12    +0.190 A 
DOCKED: ATOM      5  C5  CTP A 301       5.945  36.763  35.211 -0.59 +0.02    +0.060 A 
DOCKED: ATOM      6  C6  CTP A 301       7.155  36.631  34.518 -0.35 +0.04    +0.085 A 
DOCKED: ATOM      7  O2  CTP A 301       9.524  36.895  37.141 -0.58 -0.39    -0.244 OA
DOCKED: ATOM      8  N4  CTP A 301       4.988  37.078  37.391 -0.51 -0.07    -0.127 N 
DOCKED: ENDROOT
DOCKED: BRANCH   1   9
DOCKED: ATOM      9  C1' CTP A 301       9.683  36.514  34.329 -0.29 +0.20    +0.242 C 
DOCKED: ATOM     10  C2' CTP A 301       9.643  35.342  33.343 -0.34 +0.06    +0.234 C 
DOCKED: ATOM     11  O2' CTP A 301      10.105  34.134  33.944 -0.63 -0.05    -0.216 OA
DOCKED: ATOM     12  C3' CTP A 301      10.466  35.819  32.179 -0.31 +0.07    +0.216 C 
DOCKED: ATOM     13  C4' CTP A 301      10.792  37.277  32.461 -0.30 +0.15    +0.181 C 
DOCKED: ATOM     14  O3' CTP A 301      11.740  35.206  32.076 -0.62 -0.08    -0.218 OA
DOCKED: ATOM     15  O4' CTP A 301       9.907  37.643  33.535 -0.57 -0.33    -0.331 OA
DOCKED: BRANCH  13  16
DOCKED: ATOM     16  C5' CTP A 301      10.515  37.869  31.155 -0.28 +0.11    +0.187 C 
DOCKED: BRANCH  16  17
DOCKED: ATOM     17  O5' CTP A 301      11.675  38.029  30.389 -0.22 -0.19    -0.268 OA
DOCKED: BRANCH  17  18
DOCKED: ATOM     18  PA  CTP A 301      11.709  39.266  29.260 -0.11 +0.30    +0.418 P 
DOCKED: ATOM     19  O1A CTP A 301      10.345  39.211  28.551 -0.64 -0.34    -0.624 OA
DOCKED: ATOM     20  O2A CTP A 301      12.859  38.954  28.285 +0.88 -1.15    -0.624 OA
DOCKED: BRANCH  18  21
DOCKED: ATOM     21  O3A CTP A 301      12.046  40.719  29.993 -0.32 -0.04    -0.180 OA
DOCKED: BRANCH  21  22
DOCKED: ATOM     22  PB  CTP A 301      13.465  40.924  30.788 -0.11 +0.36    +0.428 P 
DOCKED: ATOM     23  O1B CTP A 301      13.744  39.518  31.377 -0.60 -0.95    -0.624 OA
DOCKED: ATOM     24  O2B CTP A 301      13.304  41.959  31.927 +0.07 -0.35    -0.624 OA
DOCKED: BRANCH  22  25
DOCKED: ATOM     25  O3B CTP A 301      14.610  41.440  29.683 -0.34 -0.22    -0.173 OA
DOCKED: BRANCH  25  26
DOCKED: ATOM     26  PG  CTP A 301      16.216  41.668  29.987 -0.34 +0.58    +0.431 P 
DOCKED: ATOM     27  O1G CTP A 301      17.000  40.730  28.996 -1.48 -1.44    -0.616 OA
DOCKED: ATOM     28  O2G CTP A 301      16.352  41.254  31.477 -0.02 -0.76    -0.616 OA
DOCKED: ATOM     29  O3G CTP A 301      16.526  43.154  29.714 -0.71 -0.56    -0.616 OA
DOCKED: ENDBRANCH  25  26
DOCKED: ENDBRANCH  22  25
DOCKED: ENDBRANCH  21  22
DOCKED: ENDBRANCH  18  21
DOCKED: ENDBRANCH  17  18
DOCKED: ENDBRANCH  16  17
DOCKED: ENDBRANCH  13  16
DOCKED: ENDBRANCH   1   9
DOCKED: TORSDOF 8
DOCKED: TER
DOCKED: ENDMDL
________________________________________________________________________________


	BEGINNING GENETIC ALGORITHM DOCKING 33 of 100
Run: 33 Seed: 1500683588 1110018617 [ Run 33 of 100 GA/GALS ]
Beginning LAMARCKIAN GENETIC ALGORITHM (LGA), with a maximum of 2500000 energy evaluations.

Final-Value: -10.086


	FINAL GENETIC ALGORITHM DOCKED STATE
	_______________________________________________


Detailed state:  trans 10.368 41.101 30.084 quatxyzw -0.241548 -0.444602 -0.075250 0.859256 center 11.553 38.205 32.782 ntor 8 16.0085 176.5900 99.6495 168.5986 -7.2611 -179.7838 3.6520 73.4429
State:	 10.368  41.101  30.084  -0.472 -0.869 -0.147 61.534     16.01  176.59   99.65  168.60   -7.26 -179.78    3.65   73.44

DOCKED: MODEL       33
DOCKED: USER    Run = 33
DOCKED: USER    DPF = 1UDW.dpf
DOCKED: USER  
DOCKED: USER    Estimated Free Energy of Binding    =  -10.73 kcal/mol  [=(1)+(2)+(3)-(4)]
DOCKED: USER    Estimated Inhibition Constant, Ki   =   13.63 nM (nanomolar)  [Temperature = 298.15 K]
DOCKED: USER    
DOCKED: USER    (1) Final Intermolecular Energy     =  -13.12 kcal/mol
DOCKED: USER        vdW + Hbond + desolv Energy     =   -8.85 kcal/mol
DOCKED: USER        Electrostatic Energy            =   -4.26 kcal/mol
DOCKED: USER    (2) Final Total Internal Energy     =   +3.03 kcal/mol
DOCKED: USER    (3) Torsional Free Energy           =   +2.39 kcal/mol
DOCKED: USER    (4) Unbound System's Energy  [=(2)] =   +3.03 kcal/mol
DOCKED: USER    
DOCKED: USER    
DOCKED: USER    NEWDPF move CTP_lig.pdbqt
DOCKED: USER    NEWDPF about 11.553300 38.205000 32.782200
DOCKED: USER    NEWDPF tran0 10.367530 41.101183 30.083959
DOCKED: USER    NEWDPF quaternion0 -0.241548 -0.444602 -0.075250 0.859256
DOCKED: USER    NEWDPF axisangle0 -0.472193 -0.869134 -0.147103 61.533697
DOCKED: USER    NEWDPF quat0 -0.472193 -0.869134 -0.147103 61.533697
DOCKED: USER    NEWDPF dihe0 16.01 176.59 99.65 168.60 -7.26 -179.78 3.65 73.44 
DOCKED: USER  keepresnum = 1 
DOCKED: USER  
DOCKED: REMARK  8 active torsions:
DOCKED: REMARK  status: ('A' for Active; 'I' for Inactive)
DOCKED: REMARK    1  A    between atoms: N1_1  and  C1'_9 
DOCKED: REMARK    2  A    between atoms: C4'_13  and  C5'_16 
DOCKED: REMARK    3  A    between atoms: C5'_16  and  O5'_17 
DOCKED: REMARK    4  A    between atoms: O5'_17  and  PA_18 
DOCKED: REMARK    5  A    between atoms: PA_18  and  O3A_21 
DOCKED: REMARK    6  A    between atoms: O3A_21  and  PB_22 
DOCKED: REMARK    7  A    between atoms: PB_22  and  O3B_25 
DOCKED: REMARK    8  A    between atoms: O3B_25  and  PG_26 
DOCKED: USER                              x       y       z     vdW  Elec       q    Type
DOCKED: USER                           _______ _______ _______ _____ _____    ______ ____
DOCKED: ROOT
DOCKED: ATOM      1  N1  CTP A 301      10.470  37.474  32.123 -0.19 -0.18    -0.254 N 
DOCKED: ATOM      2  C2  CTP A 301      11.478  36.733  32.734 -0.12 +0.34    +0.353 A 
DOCKED: ATOM      3  N3  CTP A 301      11.368  36.285  34.010 -0.27 -0.22    -0.171 NA
DOCKED: ATOM      4  C4  CTP A 301      10.212  36.564  34.755 -0.22 +0.21    +0.190 A 
DOCKED: ATOM      5  C5  CTP A 301       9.142  37.312  34.212 -0.31 +0.06    +0.060 A 
DOCKED: ATOM      6  C6  CTP A 301       9.327  37.741  32.891 -0.13 +0.06    +0.085 A 
DOCKED: ATOM      7  O2  CTP A 301      12.539  36.438  32.150 -0.35 -0.25    -0.244 OA
DOCKED: ATOM      8  N4  CTP A 301      10.162  36.092  36.010 -0.36 -0.14    -0.127 N 
DOCKED: ENDROOT
DOCKED: BRANCH   1   9
DOCKED: ATOM      9  C1' CTP A 301      10.613  37.954  30.713 -0.26 +0.13    +0.242 C 
DOCKED: ATOM     10  C2' CTP A 301       9.515  38.939  30.295 -0.28 +0.07    +0.234 C 
DOCKED: ATOM     11  O2' CTP A 301       8.385  38.264  29.745 -0.36 -0.07    -0.216 OA
DOCKED: ATOM     12  C3' CTP A 301      10.211  39.876  29.346 -0.40 +0.03    +0.216 C 
DOCKED: ATOM     13  C4' CTP A 301      11.684  39.505  29.392 -0.33 +0.11    +0.181 C 
DOCKED: ATOM     14  O3' CTP A 301       9.862  39.690  27.985 -0.95 -0.11    -0.218 OA
DOCKED: ATOM     15  O4' CTP A 301      11.808  38.660  30.550 -0.15 -0.24    -0.331 OA
DOCKED: BRANCH  13  16
DOCKED: ATOM     16  C5' CTP A 301      12.289  40.832  29.485 -0.30 +0.05    +0.187 C 
DOCKED: BRANCH  16  17
DOCKED: ATOM     17  O5' CTP A 301      13.680  40.771  29.628 -0.39 -0.39    -0.268 OA
DOCKED: BRANCH  17  18
DOCKED: ATOM     18  PA  CTP A 301      14.304  40.519  31.161 -0.00 +0.57    +0.418 P 
DOCKED: ATOM     19  O1A CTP A 301      13.749  39.156  31.610 -0.68 -1.01    -0.624 OA
DOCKED: ATOM     20  O2A CTP A 301      13.777  41.657  32.055 +0.13 -0.59    -0.624 OA
DOCKED: BRANCH  18  21
DOCKED: ATOM     21  O3A CTP A 301      15.962  40.615  31.142 -0.50 -0.27    -0.180 OA
DOCKED: BRANCH  21  22
DOCKED: ATOM     22  PB  CTP A 301      16.699  41.894  30.430 -0.33 +0.50    +0.428 P 
DOCKED: ATOM     23  O1B CTP A 301      16.588  41.568  28.919 -1.00 -1.26    -0.624 OA
DOCKED: ATOM     24  O2B CTP A 301      18.185  41.970  30.853 -0.31 -0.75    -0.624 OA
DOCKED: BRANCH  22  25
DOCKED: ATOM     25  O3B CTP A 301      15.886  43.283  30.888 -0.28 -0.10    -0.173 OA
DOCKED: BRANCH  25  26
DOCKED: ATOM     26  PG  CTP A 301      15.970  44.011  32.368 -0.04 +0.21    +0.431 P 
DOCKED: ATOM     27  O1G CTP A 301      15.851  42.865  33.440 -0.41 -0.57    -0.616 OA
DOCKED: ATOM     28  O2G CTP A 301      14.757  44.978  32.351 -0.14 -0.20    -0.616 OA
DOCKED: ATOM     29  O3G CTP A 301      17.339  44.716  32.452 +0.07 -0.27    -0.616 OA
DOCKED: ENDBRANCH  25  26
DOCKED: ENDBRANCH  22  25
DOCKED: ENDBRANCH  21  22
DOCKED: ENDBRANCH  18  21
DOCKED: ENDBRANCH  17  18
DOCKED: ENDBRANCH  16  17
DOCKED: ENDBRANCH  13  16
DOCKED: ENDBRANCH   1   9
DOCKED: TORSDOF 8
DOCKED: TER
DOCKED: ENDMDL
________________________________________________________________________________


	BEGINNING GENETIC ALGORITHM DOCKING 34 of 100
Run: 34 Seed: 400227378 735925429 [ Run 34 of 100 GA/GALS ]
Beginning LAMARCKIAN GENETIC ALGORITHM (LGA), with a maximum of 2500000 energy evaluations.

Final-Value: -12.571


	FINAL GENETIC ALGORITHM DOCKED STATE
	_______________________________________________


Detailed state:  trans 10.893 39.922 33.073 quatxyzw 0.087091 0.009645 0.081814 -0.992788 center 11.553 38.205 32.782 ntor 8 150.4813 -55.4721 -179.9934 -178.8372 -163.4269 113.8199 152.4719 -0.1944
State:	 10.893  39.922  33.073   0.726  0.080  0.682 -13.770    150.48  -55.47 -179.99 -178.84 -163.43  113.82  152.47   -0.19

DOCKED: MODEL       34
DOCKED: USER    Run = 34
DOCKED: USER    DPF = 1UDW.dpf
DOCKED: USER  
DOCKED: USER    Estimated Free Energy of Binding    =  -12.70 kcal/mol  [=(1)+(2)+(3)-(4)]
DOCKED: USER    Estimated Inhibition Constant, Ki   =  486.56 pM (picomolar)  [Temperature = 298.15 K]
DOCKED: USER    
DOCKED: USER    (1) Final Intermolecular Energy     =  -15.09 kcal/mol
DOCKED: USER        vdW + Hbond + desolv Energy     =  -10.11 kcal/mol
DOCKED: USER        Electrostatic Energy            =   -4.98 kcal/mol
DOCKED: USER    (2) Final Total Internal Energy     =   +2.52 kcal/mol
DOCKED: USER    (3) Torsional Free Energy           =   +2.39 kcal/mol
DOCKED: USER    (4) Unbound System's Energy  [=(2)] =   +2.52 kcal/mol
DOCKED: USER    
DOCKED: USER    
DOCKED: USER    NEWDPF move CTP_lig.pdbqt
DOCKED: USER    NEWDPF about 11.553300 38.205000 32.782200
DOCKED: USER    NEWDPF tran0 10.893480 39.921982 33.073067
DOCKED: USER    NEWDPF quaternion0 0.087091 0.009645 0.081814 -0.992788
DOCKED: USER    NEWDPF axisangle0 0.726479 0.080459 0.682463 -13.770482
DOCKED: USER    NEWDPF quat0 0.726479 0.080459 0.682463 -13.770482
DOCKED: USER    NEWDPF dihe0 150.48 -55.47 -179.99 -178.84 -163.43 113.82 152.47 -0.19 
DOCKED: USER  keepresnum = 1 
DOCKED: USER  
DOCKED: REMARK  8 active torsions:
DOCKED: REMARK  status: ('A' for Active; 'I' for Inactive)
DOCKED: REMARK    1  A    between atoms: N1_1  and  C1'_9 
DOCKED: REMARK    2  A    between atoms: C4'_13  and  C5'_16 
DOCKED: REMARK    3  A    between atoms: C5'_16  and  O5'_17 
DOCKED: REMARK    4  A    between atoms: O5'_17  and  PA_18 
DOCKED: REMARK    5  A    between atoms: PA_18  and  O3A_21 
DOCKED: REMARK    6  A    between atoms: O3A_21  and  PB_22 
DOCKED: REMARK    7  A    between atoms: PB_22  and  O3B_25 
DOCKED: REMARK    8  A    between atoms: O3B_25  and  PG_26 
DOCKED: USER                              x       y       z     vdW  Elec       q    Type
DOCKED: USER                           _______ _______ _______ _____ _____    ______ ____
DOCKED: ROOT
DOCKED: ATOM      1  N1  CTP A 301       8.686  36.974  35.011 -0.27 -0.23    -0.254 N 
DOCKED: ATOM      2  C2  CTP A 301       8.673  36.465  36.307 -0.15 +0.39    +0.353 A 
DOCKED: ATOM      3  N3  CTP A 301       7.530  36.367  37.031 -0.84 -0.22    -0.171 NA
DOCKED: ATOM      4  C4  CTP A 301       6.311  36.784  36.475 -0.51 +0.13    +0.190 A 
DOCKED: ATOM      5  C5  CTP A 301       6.234  37.314  35.167 -0.57 +0.03    +0.060 A 
DOCKED: ATOM      6  C6  CTP A 301       7.454  37.385  34.482 -0.21 +0.05    +0.085 A 
DOCKED: ATOM      7  O2  CTP A 301       9.708  36.072  36.881 -0.38 -0.31    -0.244 OA
DOCKED: ATOM      8  N4  CTP A 301       5.214  36.660  37.240 -0.54 -0.08    -0.127 N 
DOCKED: ENDROOT
DOCKED: BRANCH   1   9
DOCKED: ATOM      9  C1' CTP A 301       9.960  37.068  34.232 -0.23 +0.26    +0.242 C 
DOCKED: ATOM     10  C2' CTP A 301       9.973  36.179  32.983 -0.25 +0.12    +0.234 C 
DOCKED: ATOM     11  O2' CTP A 301      10.473  34.875  33.272 -0.44 -0.07    -0.216 OA
DOCKED: ATOM     12  C3' CTP A 301      10.788  36.961  31.991 -0.27 +0.14    +0.216 C 
DOCKED: ATOM     13  C4' CTP A 301      11.057  38.311  32.635 -0.30 +0.18    +0.181 C 
DOCKED: ATOM     14  O3' CTP A 301      12.085  36.436  31.761 -0.33 -0.17    -0.218 OA
DOCKED: ATOM     15  O4' CTP A 301      10.148  38.366  33.749 -0.53 -0.48    -0.331 OA
DOCKED: BRANCH  13  16
DOCKED: ATOM     16  C5' CTP A 301      10.770  39.202  31.513 -0.28 +0.09    +0.187 C 
DOCKED: BRANCH  16  17
DOCKED: ATOM     17  O5' CTP A 301      11.146  38.645  30.285 -0.25 -0.15    -0.268 OA
DOCKED: BRANCH  17  18
DOCKED: ATOM     18  PA  CTP A 301      11.635  39.684  29.066 -0.23 +0.26    +0.418 P 
DOCKED: ATOM     19  O1A CTP A 301      10.380  39.931  28.211 -0.48 -0.25    -0.624 OA
DOCKED: ATOM     20  O2A CTP A 301      12.724  38.953  28.260 +0.79 -1.06    -0.624 OA
DOCKED: BRANCH  18  21
DOCKED: ATOM     21  O3A CTP A 301      12.314  41.059  29.706 -0.37 -0.02    -0.180 OA
DOCKED: BRANCH  21  22
DOCKED: ATOM     22  PB  CTP A 301      13.675  40.953  30.613 -0.11 +0.40    +0.428 P 
DOCKED: ATOM     23  O1B CTP A 301      14.021  39.444  30.552 -0.63 -1.03    -0.624 OA
DOCKED: ATOM     24  O2B CTP A 301      13.389  41.378  32.073 +0.11 -0.60    -0.624 OA
DOCKED: BRANCH  22  25
DOCKED: ATOM     25  O3B CTP A 301      14.835  41.946  29.928 -0.34 -0.15    -0.173 OA
DOCKED: BRANCH  25  26
DOCKED: ATOM     26  PG  CTP A 301      16.468  41.808  30.127 -0.36 +0.54    +0.431 P 
DOCKED: ATOM     27  O1G CTP A 301      16.980  40.851  28.987 -1.57 -1.42    -0.616 OA
DOCKED: ATOM     28  O2G CTP A 301      16.597  41.207  31.552 +0.01 -0.76    -0.616 OA
DOCKED: ATOM     29  O3G CTP A 301      17.067  43.222  29.981 -0.58 -0.58    -0.616 OA
DOCKED: ENDBRANCH  25  26
DOCKED: ENDBRANCH  22  25
DOCKED: ENDBRANCH  21  22
DOCKED: ENDBRANCH  18  21
DOCKED: ENDBRANCH  17  18
DOCKED: ENDBRANCH  16  17
DOCKED: ENDBRANCH  13  16
DOCKED: ENDBRANCH   1   9
DOCKED: TORSDOF 8
DOCKED: TER
DOCKED: ENDMDL
________________________________________________________________________________


	BEGINNING GENETIC ALGORITHM DOCKING 35 of 100
Run: 35 Seed: 255378761 738712627 [ Run 35 of 100 GA/GALS ]
Beginning LAMARCKIAN GENETIC ALGORITHM (LGA), with a maximum of 2500000 energy evaluations.

Final-Value: -10.066


	FINAL GENETIC ALGORITHM DOCKED STATE
	_______________________________________________


Detailed state:  trans 14.195 37.796 31.261 quatxyzw 0.628380 0.285192 -0.447231 -0.569025 center 11.553 38.205 32.782 ntor 8 -148.3416 -107.9461 -31.4045 38.6629 156.4808 144.0654 -155.1912 5.0969
State:	 14.195  37.796  31.261   0.764  0.347 -0.544 -110.636   -148.34 -107.95  -31.40   38.66  156.48  144.07 -155.19    5.10

DOCKED: MODEL       35
DOCKED: USER    Run = 35
DOCKED: USER    DPF = 1UDW.dpf
DOCKED: USER  
DOCKED: USER    Estimated Free Energy of Binding    =   -9.95 kcal/mol  [=(1)+(2)+(3)-(4)]
DOCKED: USER    Estimated Inhibition Constant, Ki   =   50.78 nM (nanomolar)  [Temperature = 298.15 K]
DOCKED: USER    
DOCKED: USER    (1) Final Intermolecular Energy     =  -12.34 kcal/mol
DOCKED: USER        vdW + Hbond + desolv Energy     =   -9.90 kcal/mol
DOCKED: USER        Electrostatic Energy            =   -2.43 kcal/mol
DOCKED: USER    (2) Final Total Internal Energy     =   +2.27 kcal/mol
DOCKED: USER    (3) Torsional Free Energy           =   +2.39 kcal/mol
DOCKED: USER    (4) Unbound System's Energy  [=(2)] =   +2.27 kcal/mol
DOCKED: USER    
DOCKED: USER    
DOCKED: USER    NEWDPF move CTP_lig.pdbqt
DOCKED: USER    NEWDPF about 11.553300 38.205000 32.782200
DOCKED: USER    NEWDPF tran0 14.195360 37.795720 31.260535
DOCKED: USER    NEWDPF quaternion0 0.628380 0.285192 -0.447231 -0.569025
DOCKED: USER    NEWDPF axisangle0 0.764154 0.346814 -0.543864 -110.635510
DOCKED: USER    NEWDPF quat0 0.764154 0.346814 -0.543864 -110.635510
DOCKED: USER    NEWDPF dihe0 -148.34 -107.95 -31.40 38.66 156.48 144.07 -155.19 5.10 
DOCKED: USER  keepresnum = 1 
DOCKED: USER  
DOCKED: REMARK  8 active torsions:
DOCKED: REMARK  status: ('A' for Active; 'I' for Inactive)
DOCKED: REMARK    1  A    between atoms: N1_1  and  C1'_9 
DOCKED: REMARK    2  A    between atoms: C4'_13  and  C5'_16 
DOCKED: REMARK    3  A    between atoms: C5'_16  and  O5'_17 
DOCKED: REMARK    4  A    between atoms: O5'_17  and  PA_18 
DOCKED: REMARK    5  A    between atoms: PA_18  and  O3A_21 
DOCKED: REMARK    6  A    between atoms: O3A_21  and  PB_22 
DOCKED: REMARK    7  A    between atoms: PB_22  and  O3B_25 
DOCKED: REMARK    8  A    between atoms: O3B_25  and  PG_26 
DOCKED: USER                              x       y       z     vdW  Elec       q    Type
DOCKED: USER                           _______ _______ _______ _____ _____    ______ ____
DOCKED: ROOT
DOCKED: ATOM      1  N1  CTP A 301      10.588  36.340  32.742 -0.21 -0.16    -0.254 N 
DOCKED: ATOM      2  C2  CTP A 301       9.989  35.083  32.775 -0.20 +0.02    +0.353 A 
DOCKED: ATOM      3  N3  CTP A 301       9.510  34.545  33.923 -0.40 -0.03    -0.171 NA
DOCKED: ATOM      4  C4  CTP A 301       9.609  35.259  35.127 -0.27 +0.13    +0.190 A 
DOCKED: ATOM      5  C5  CTP A 301      10.204  36.540  35.183 -0.30 +0.07    +0.060 A 
DOCKED: ATOM      6  C6  CTP A 301      10.676  37.030  33.959 -0.31 +0.10    +0.085 A 
DOCKED: ATOM      7  O2  CTP A 301       9.859  34.378  31.755 -0.41 +0.20    -0.244 OA
DOCKED: ATOM      8  N4  CTP A 301       9.114  34.674  36.230 -0.39 -0.09    -0.127 N 
DOCKED: ENDROOT
DOCKED: BRANCH   1   9
DOCKED: ATOM      9  C1' CTP A 301      11.106  36.914  31.460 -0.25 +0.14    +0.242 C 
DOCKED: ATOM     10  C2' CTP A 301      10.456  38.251  31.090 -0.26 +0.13    +0.234 C 
DOCKED: ATOM     11  O2' CTP A 301       9.280  38.063  30.304 -0.65 -0.11    -0.216 OA
DOCKED: ATOM     12  C3' CTP A 301      11.556  39.012  30.403 -0.24 +0.13    +0.216 C 
DOCKED: ATOM     13  C4' CTP A 301      12.812  38.169  30.558 -0.24 +0.19    +0.181 C 
DOCKED: ATOM     14  O3' CTP A 301      11.399  39.121  28.998 -0.76 -0.15    -0.218 OA
DOCKED: ATOM     15  O4' CTP A 301      12.472  37.196  31.562 -0.25 -0.31    -0.331 OA
DOCKED: BRANCH  13  16
DOCKED: ATOM     16  C5' CTP A 301      13.775  39.198  30.946 -0.29 +0.28    +0.187 C 
DOCKED: BRANCH  16  17
DOCKED: ATOM     17  O5' CTP A 301      13.148  40.368  31.391 -0.42 -0.28    -0.268 OA
DOCKED: BRANCH  17  18
DOCKED: ATOM     18  PA  CTP A 301      13.434  41.785  30.545 -0.14 +0.14    +0.418 P 
DOCKED: ATOM     19  O1A CTP A 301      13.687  42.858  31.618 +0.07 -0.15    -0.624 OA
DOCKED: ATOM     20  O2A CTP A 301      12.159  42.092  29.738 +0.01 +0.49    -0.624 OA
DOCKED: BRANCH  18  21
DOCKED: ATOM     21  O3A CTP A 301      14.681  41.581  29.466 -0.31 -0.23    -0.180 OA
DOCKED: BRANCH  21  22
DOCKED: ATOM     22  PB  CTP A 301      16.233  41.652  29.988 -0.34 +0.58    +0.428 P 
DOCKED: ATOM     23  O1B CTP A 301      16.983  40.740  28.985 -1.51 -1.46    -0.624 OA
DOCKED: ATOM     24  O2B CTP A 301      16.350  41.081  31.422 -0.01 -0.80    -0.624 OA
DOCKED: BRANCH  22  25
DOCKED: ATOM     25  O3B CTP A 301      16.721  43.252  29.952 -0.97 -0.15    -0.173 OA
DOCKED: BRANCH  25  26
DOCKED: ATOM     26  PG  CTP A 301      17.832  43.949  30.954 -0.23 +0.32    +0.431 P 
DOCKED: ATOM     27  O1G CTP A 301      18.506  45.114  30.139 -0.62 -0.51    -0.616 OA
DOCKED: ATOM     28  O2G CTP A 301      18.795  42.776  31.278 -0.07 -0.61    -0.616 OA
DOCKED: ATOM     29  O3G CTP A 301      17.066  44.493  32.177 +0.06 -0.29    -0.616 OA
DOCKED: ENDBRANCH  25  26
DOCKED: ENDBRANCH  22  25
DOCKED: ENDBRANCH  21  22
DOCKED: ENDBRANCH  18  21
DOCKED: ENDBRANCH  17  18
DOCKED: ENDBRANCH  16  17
DOCKED: ENDBRANCH  13  16
DOCKED: ENDBRANCH   1   9
DOCKED: TORSDOF 8
DOCKED: TER
DOCKED: ENDMDL
________________________________________________________________________________


	BEGINNING GENETIC ALGORITHM DOCKING 36 of 100
Run: 36 Seed: 1218019574 849160694 [ Run 36 of 100 GA/GALS ]
Beginning LAMARCKIAN GENETIC ALGORITHM (LGA), with a maximum of 2500000 energy evaluations.

Final-Value: -11.730


	FINAL GENETIC ALGORITHM DOCKED STATE
	_______________________________________________


Detailed state:  trans 11.718 40.161 34.312 quatxyzw 0.419534 0.104743 -0.031673 -0.901120 center 11.553 38.205 32.782 ntor 8 125.9482 -2.2918 -31.0373 88.3842 68.3217 -14.3722 80.6059 -46.2246
State:	 11.718  40.161  34.312   0.968  0.242 -0.073 -51.389    125.95   -2.29  -31.04   88.38   68.32  -14.37   80.61  -46.22

DOCKED: MODEL       36
DOCKED: USER    Run = 36
DOCKED: USER    DPF = 1UDW.dpf
DOCKED: USER  
DOCKED: USER    Estimated Free Energy of Binding    =  -11.40 kcal/mol  [=(1)+(2)+(3)-(4)]
DOCKED: USER    Estimated Inhibition Constant, Ki   =    4.37 nM (nanomolar)  [Temperature = 298.15 K]
DOCKED: USER    
DOCKED: USER    (1) Final Intermolecular Energy     =  -13.79 kcal/mol
DOCKED: USER        vdW + Hbond + desolv Energy     =   -9.51 kcal/mol
DOCKED: USER        Electrostatic Energy            =   -4.28 kcal/mol
DOCKED: USER    (2) Final Total Internal Energy     =   +2.06 kcal/mol
DOCKED: USER    (3) Torsional Free Energy           =   +2.39 kcal/mol
DOCKED: USER    (4) Unbound System's Energy  [=(2)] =   +2.06 kcal/mol
DOCKED: USER    
DOCKED: USER    
DOCKED: USER    NEWDPF move CTP_lig.pdbqt
DOCKED: USER    NEWDPF about 11.553300 38.205000 32.782200
DOCKED: USER    NEWDPF tran0 11.718273 40.160872 34.312347
DOCKED: USER    NEWDPF quaternion0 0.419534 0.104743 -0.031673 -0.901120
DOCKED: USER    NEWDPF axisangle0 0.967627 0.241583 -0.073051 -51.388698
DOCKED: USER    NEWDPF quat0 0.967627 0.241583 -0.073051 -51.388698
DOCKED: USER    NEWDPF dihe0 125.95 -2.29 -31.04 88.38 68.32 -14.37 80.61 -46.22 
DOCKED: USER  keepresnum = 1 
DOCKED: USER  
DOCKED: REMARK  8 active torsions:
DOCKED: REMARK  status: ('A' for Active; 'I' for Inactive)
DOCKED: REMARK    1  A    between atoms: N1_1  and  C1'_9 
DOCKED: REMARK    2  A    between atoms: C4'_13  and  C5'_16 
DOCKED: REMARK    3  A    between atoms: C5'_16  and  O5'_17 
DOCKED: REMARK    4  A    between atoms: O5'_17  and  PA_18 
DOCKED: REMARK    5  A    between atoms: PA_18  and  O3A_21 
DOCKED: REMARK    6  A    between atoms: O3A_21  and  PB_22 
DOCKED: REMARK    7  A    between atoms: PB_22  and  O3B_25 
DOCKED: REMARK    8  A    between atoms: O3B_25  and  PG_26 
DOCKED: USER                              x       y       z     vdW  Elec       q    Type
DOCKED: USER                           _______ _______ _______ _____ _____    ______ ____
DOCKED: ROOT
DOCKED: ATOM      1  N1  CTP A 301       9.176  36.892  34.725 -0.24 -0.24    -0.254 N 
DOCKED: ATOM      2  C2  CTP A 301       9.259  35.677  35.401 -0.15 +0.28    +0.353 A 
DOCKED: ATOM      3  N3  CTP A 301       8.282  35.253  36.242 -0.41 -0.14    -0.171 NA
DOCKED: ATOM      4  C4  CTP A 301       7.144  36.047  36.451 -0.37 +0.16    +0.190 A 
DOCKED: ATOM      5  C5  CTP A 301       6.980  37.295  35.806 -0.50 +0.04    +0.060 A 
DOCKED: ATOM      6  C6  CTP A 301       8.029  37.665  34.954 -0.19 +0.07    +0.085 A 
DOCKED: ATOM      7  O2  CTP A 301      10.232  34.908  35.278 -0.22 -0.21    -0.244 OA
DOCKED: ATOM      8  N4  CTP A 301       6.211  35.573  37.292 -0.22 -0.11    -0.127 N 
DOCKED: ENDROOT
DOCKED: BRANCH   1   9
DOCKED: ATOM      9  C1' CTP A 301      10.265  37.335  33.800 -0.22 +0.27    +0.242 C 
DOCKED: ATOM     10  C2' CTP A 301      10.342  36.505  32.514 -0.24 +0.14    +0.234 C 
DOCKED: ATOM     11  O2' CTP A 301      11.200  35.375  32.669 -0.43 -0.11    -0.216 OA
DOCKED: ATOM     12  C3' CTP A 301      10.786  37.492  31.471 -0.25 +0.14    +0.216 C 
DOCKED: ATOM     13  C4' CTP A 301      10.777  38.854  32.147 -0.31 +0.14    +0.181 C 
DOCKED: ATOM     14  O3' CTP A 301      12.132  37.335  31.055 -0.29 -0.17    -0.218 OA
DOCKED: ATOM     15  O4' CTP A 301      10.042  38.646  33.367 -0.76 -0.39    -0.331 OA
DOCKED: BRANCH  13  16
DOCKED: ATOM     16  C5' CTP A 301      10.119  39.657  31.118 -0.05 +0.02    +0.187 C 
DOCKED: BRANCH  16  17
DOCKED: ATOM     17  O5' CTP A 301      11.014  40.509  30.461 -0.21 +0.04    -0.268 OA
DOCKED: BRANCH  17  18
DOCKED: ATOM     18  PA  CTP A 301      11.930  39.875  29.209 -0.21 +0.27    +0.418 P 
DOCKED: ATOM     19  O1A CTP A 301      11.886  40.933  28.093 +0.07 +0.05    -0.624 OA
DOCKED: ATOM     20  O2A CTP A 301      11.245  38.569  28.767 -0.25 -0.50    -0.624 OA
DOCKED: BRANCH  18  21
DOCKED: ATOM     21  O3A CTP A 301      13.458  39.494  29.738 -0.83 -0.34    -0.180 OA
DOCKED: BRANCH  21  22
DOCKED: ATOM     22  PB  CTP A 301      14.143  40.357  30.950 -0.09 +0.59    +0.428 P 
DOCKED: ATOM     23  O1B CTP A 301      15.108  39.338  31.606 -0.30 -1.24    -0.624 OA
DOCKED: ATOM     24  O2B CTP A 301      13.069  40.810  31.968 -0.04 -0.66    -0.624 OA
DOCKED: BRANCH  22  25
DOCKED: ATOM     25  O3B CTP A 301      14.909  41.684  30.276 -0.31 -0.18    -0.173 OA
DOCKED: BRANCH  25  26
DOCKED: ATOM     26  PG  CTP A 301      16.537  41.858  30.063 -0.36 +0.54    +0.431 P 
DOCKED: ATOM     27  O1G CTP A 301      16.976  40.759  29.027 -1.49 -1.42    -0.616 OA
DOCKED: ATOM     28  O2G CTP A 301      17.101  41.632  31.491 -0.02 -0.68    -0.616 OA
DOCKED: ATOM     29  O3G CTP A 301      16.775  43.277  29.508 -0.62 -0.63    -0.616 OA
DOCKED: ENDBRANCH  25  26
DOCKED: ENDBRANCH  22  25
DOCKED: ENDBRANCH  21  22
DOCKED: ENDBRANCH  18  21
DOCKED: ENDBRANCH  17  18
DOCKED: ENDBRANCH  16  17
DOCKED: ENDBRANCH  13  16
DOCKED: ENDBRANCH   1   9
DOCKED: TORSDOF 8
DOCKED: TER
DOCKED: ENDMDL
________________________________________________________________________________


	BEGINNING GENETIC ALGORITHM DOCKING 37 of 100
Run: 37 Seed: 485310922 1939124547 [ Run 37 of 100 GA/GALS ]
Beginning LAMARCKIAN GENETIC ALGORITHM (LGA), with a maximum of 2500000 energy evaluations.

Final-Value: -12.237


	FINAL GENETIC ALGORITHM DOCKED STATE
	_______________________________________________


Detailed state:  trans 11.445 37.947 31.661 quatxyzw 0.188283 -0.035671 -0.080826 0.978133 center 11.553 38.205 32.782 ntor 8 -99.5458 -27.9777 -166.2784 180.0000 100.6151 118.2880 -149.7160 57.2827
State:	 11.445  37.947  31.661   0.905 -0.172 -0.389 24.008    -99.55  -27.98 -166.28  180.00  100.62  118.29 -149.72   57.28

DOCKED: MODEL       37
DOCKED: USER    Run = 37
DOCKED: USER    DPF = 1UDW.dpf
DOCKED: USER  
DOCKED: USER    Estimated Free Energy of Binding    =  -12.54 kcal/mol  [=(1)+(2)+(3)-(4)]
DOCKED: USER    Estimated Inhibition Constant, Ki   =  643.00 pM (picomolar)  [Temperature = 298.15 K]
DOCKED: USER    
DOCKED: USER    (1) Final Intermolecular Energy     =  -14.93 kcal/mol
DOCKED: USER        vdW + Hbond + desolv Energy     =  -10.19 kcal/mol
DOCKED: USER        Electrostatic Energy            =   -4.73 kcal/mol
DOCKED: USER    (2) Final Total Internal Energy     =   +2.69 kcal/mol
DOCKED: USER    (3) Torsional Free Energy           =   +2.39 kcal/mol
DOCKED: USER    (4) Unbound System's Energy  [=(2)] =   +2.69 kcal/mol
DOCKED: USER    
DOCKED: USER    
DOCKED: USER    NEWDPF move CTP_lig.pdbqt
DOCKED: USER    NEWDPF about 11.553300 38.205000 32.782200
DOCKED: USER    NEWDPF tran0 11.445207 37.947384 31.661179
DOCKED: USER    NEWDPF quaternion0 0.188283 -0.035671 -0.080826 0.978133
DOCKED: USER    NEWDPF axisangle0 0.905293 -0.171512 -0.388625 24.008031
DOCKED: USER    NEWDPF quat0 0.905293 -0.171512 -0.388625 24.008031
DOCKED: USER    NEWDPF dihe0 -99.55 -27.98 -166.28 180.00 100.62 118.29 -149.72 57.28 
DOCKED: USER  keepresnum = 1 
DOCKED: USER  
DOCKED: REMARK  8 active torsions:
DOCKED: REMARK  status: ('A' for Active; 'I' for Inactive)
DOCKED: REMARK    1  A    between atoms: N1_1  and  C1'_9 
DOCKED: REMARK    2  A    between atoms: C4'_13  and  C5'_16 
DOCKED: REMARK    3  A    between atoms: C5'_16  and  O5'_17 
DOCKED: REMARK    4  A    between atoms: O5'_17  and  PA_18 
DOCKED: REMARK    5  A    between atoms: PA_18  and  O3A_21 
DOCKED: REMARK    6  A    between atoms: O3A_21  and  PB_22 
DOCKED: REMARK    7  A    between atoms: PB_22  and  O3B_25 
DOCKED: REMARK    8  A    between atoms: O3B_25  and  PG_26 
DOCKED: USER                              x       y       z     vdW  Elec       q    Type
DOCKED: USER                           _______ _______ _______ _____ _____    ______ ____
DOCKED: ROOT
DOCKED: ATOM      1  N1  CTP A 301       9.280  36.447  34.884 -0.23 -0.22    -0.254 N 
DOCKED: ATOM      2  C2  CTP A 301       9.279  36.699  36.254 -0.04 +0.44    +0.353 A 
DOCKED: ATOM      3  N3  CTP A 301       8.140  36.988  36.931 -0.55 -0.24    -0.171 NA
DOCKED: ATOM      4  C4  CTP A 301       6.913  37.040  36.251 -0.46 +0.15    +0.190 A 
DOCKED: ATOM      5  C5  CTP A 301       6.825  36.799  34.860 -0.54 +0.03    +0.060 A 
DOCKED: ATOM      6  C6  CTP A 301       8.041  36.508  34.229 -0.38 +0.04    +0.085 A 
DOCKED: ATOM      7  O2  CTP A 301      10.320  36.676  36.938 -0.54 -0.34    -0.244 OA
DOCKED: ATOM      8  N4  CTP A 301       5.821  37.329  36.976 -0.62 -0.08    -0.127 N 
DOCKED: ENDROOT
DOCKED: BRANCH   1   9
DOCKED: ATOM      9  C1' CTP A 301      10.550  36.127  34.160 -0.26 +0.23    +0.242 C 
DOCKED: ATOM     10  C2' CTP A 301      10.327  35.723  32.698 -0.33 +0.09    +0.234 C 
DOCKED: ATOM     11  O2' CTP A 301      10.125  34.317  32.567 -0.49 +0.11    -0.216 OA
DOCKED: ATOM     12  C3' CTP A 301      11.541  36.253  31.987 -0.32 +0.14    +0.216 C 
DOCKED: ATOM     13  C4' CTP A 301      12.308  37.071  33.013 -0.09 +0.26    +0.181 C 
DOCKED: ATOM     14  O3' CTP A 301      12.469  35.255  31.595 -0.70 -0.11    -0.218 OA
DOCKED: ATOM     15  O4' CTP A 301      11.381  37.249  34.099 -0.34 -0.50    -0.331 OA
DOCKED: BRANCH  13  16
DOCKED: ATOM     16  C5' CTP A 301      12.624  38.259  32.222 -0.23 +0.26    +0.187 C 
DOCKED: BRANCH  16  17
DOCKED: ATOM     17  O5' CTP A 301      11.743  38.429  31.148 -0.19 -0.21    -0.268 OA
DOCKED: BRANCH  17  18
DOCKED: ATOM     18  PA  CTP A 301      12.354  39.058  29.721 -0.04 +0.41    +0.418 P 
DOCKED: ATOM     19  O1A CTP A 301      11.245  38.852  28.675 -0.39 -0.50    -0.624 OA
DOCKED: ATOM     20  O2A CTP A 301      13.611  38.242  29.370 +0.44 -1.09    -0.624 OA
DOCKED: BRANCH  18  21
DOCKED: ATOM     21  O3A CTP A 301      12.818  40.640  29.931 -0.53 -0.13    -0.180 OA
DOCKED: BRANCH  21  22
DOCKED: ATOM     22  PB  CTP A 301      13.993  41.011  31.011 -0.09 +0.45    +0.428 P 
DOCKED: ATOM     23  O1B CTP A 301      14.676  39.645  31.270 -0.84 -1.09    -0.624 OA
DOCKED: ATOM     24  O2B CTP A 301      13.374  41.557  32.320 +0.15 -0.61    -0.624 OA
DOCKED: BRANCH  22  25
DOCKED: ATOM     25  O3B CTP A 301      14.997  42.155  30.315 -0.30 -0.13    -0.173 OA
DOCKED: BRANCH  25  26
DOCKED: ATOM     26  PG  CTP A 301      16.645  42.082  30.244 -0.35 +0.49    +0.431 P 
DOCKED: ATOM     27  O1G CTP A 301      17.149  43.549  29.978 -0.61 -0.56    -0.616 OA
DOCKED: ATOM     28  O2G CTP A 301      16.901  41.110  29.062 -1.34 -1.32    -0.616 OA
DOCKED: ATOM     29  O3G CTP A 301      17.138  41.560  31.609 +0.01 -0.69    -0.616 OA
DOCKED: ENDBRANCH  25  26
DOCKED: ENDBRANCH  22  25
DOCKED: ENDBRANCH  21  22
DOCKED: ENDBRANCH  18  21
DOCKED: ENDBRANCH  17  18
DOCKED: ENDBRANCH  16  17
DOCKED: ENDBRANCH  13  16
DOCKED: ENDBRANCH   1   9
DOCKED: TORSDOF 8
DOCKED: TER
DOCKED: ENDMDL
________________________________________________________________________________


	BEGINNING GENETIC ALGORITHM DOCKING 38 of 100
Run: 38 Seed: 1996151614 1856202578 [ Run 38 of 100 GA/GALS ]
Beginning LAMARCKIAN GENETIC ALGORITHM (LGA), with a maximum of 2500000 energy evaluations.

Final-Value: -9.820


	FINAL GENETIC ALGORITHM DOCKED STATE
	_______________________________________________


Detailed state:  trans 11.589 38.057 32.928 quatxyzw 0.005428 0.028931 0.008306 0.999532 center 11.553 38.205 32.782 ntor 8 85.7731 -46.8123 -52.3686 139.2466 -126.1319 29.7194 -163.3299 28.9502
State:	 11.589  38.057  32.928   0.177  0.946  0.272  3.505     85.77  -46.81  -52.37  139.25 -126.13   29.72 -163.33   28.95

DOCKED: MODEL       38
DOCKED: USER    Run = 38
DOCKED: USER    DPF = 1UDW.dpf
DOCKED: USER  
DOCKED: USER    Estimated Free Energy of Binding    =   -9.56 kcal/mol  [=(1)+(2)+(3)-(4)]
DOCKED: USER    Estimated Inhibition Constant, Ki   =   98.13 nM (nanomolar)  [Temperature = 298.15 K]
DOCKED: USER    
DOCKED: USER    (1) Final Intermolecular Energy     =  -11.95 kcal/mol
DOCKED: USER        vdW + Hbond + desolv Energy     =   -8.81 kcal/mol
DOCKED: USER        Electrostatic Energy            =   -3.14 kcal/mol
DOCKED: USER    (2) Final Total Internal Energy     =   +2.13 kcal/mol
DOCKED: USER    (3) Torsional Free Energy           =   +2.39 kcal/mol
DOCKED: USER    (4) Unbound System's Energy  [=(2)] =   +2.13 kcal/mol
DOCKED: USER    
DOCKED: USER    
DOCKED: USER    NEWDPF move CTP_lig.pdbqt
DOCKED: USER    NEWDPF about 11.553300 38.205000 32.782200
DOCKED: USER    NEWDPF tran0 11.589197 38.057367 32.928323
DOCKED: USER    NEWDPF quaternion0 0.005428 0.028931 0.008306 0.999532
DOCKED: USER    NEWDPF axisangle0 0.177487 0.945915 0.271557 3.505305
DOCKED: USER    NEWDPF quat0 0.177487 0.945915 0.271557 3.505305
DOCKED: USER    NEWDPF dihe0 85.77 -46.81 -52.37 139.25 -126.13 29.72 -163.33 28.95 
DOCKED: USER  keepresnum = 1 
DOCKED: USER  
DOCKED: REMARK  8 active torsions:
DOCKED: REMARK  status: ('A' for Active; 'I' for Inactive)
DOCKED: REMARK    1  A    between atoms: N1_1  and  C1'_9 
DOCKED: REMARK    2  A    between atoms: C4'_13  and  C5'_16 
DOCKED: REMARK    3  A    between atoms: C5'_16  and  O5'_17 
DOCKED: REMARK    4  A    between atoms: O5'_17  and  PA_18 
DOCKED: REMARK    5  A    between atoms: PA_18  and  O3A_21 
DOCKED: REMARK    6  A    between atoms: O3A_21  and  PB_22 
DOCKED: REMARK    7  A    between atoms: PB_22  and  O3B_25 
DOCKED: REMARK    8  A    between atoms: O3B_25  and  PG_26 
DOCKED: USER                              x       y       z     vdW  Elec       q    Type
DOCKED: USER                           _______ _______ _______ _____ _____    ______ ____
DOCKED: ROOT
DOCKED: ATOM      1  N1  CTP A 301       8.751  35.957  35.132 -0.26 -0.18    -0.254 N 
DOCKED: ATOM      2  C2  CTP A 301       8.566  35.708  36.489 -0.16 +0.36    +0.353 A 
DOCKED: ATOM      3  N3  CTP A 301       7.385  35.949  37.110 -0.92 -0.21    -0.171 NA
DOCKED: ATOM      4  C4  CTP A 301       6.301  36.464  36.382 -0.47 +0.12    +0.190 A 
DOCKED: ATOM      5  C5  CTP A 301       6.404  36.747  35.000 -0.60 +0.02    +0.060 A 
DOCKED: ATOM      6  C6  CTP A 301       7.653  36.473  34.428 -0.38 +0.04    +0.085 A 
DOCKED: ATOM      7  O2  CTP A 301       9.471  35.252  37.215 -0.42 -0.32    -0.244 OA
DOCKED: ATOM      8  N4  CTP A 301       5.158  36.680  37.052 -0.59 -0.07    -0.127 N 
DOCKED: ENDROOT
DOCKED: BRANCH   1   9
DOCKED: ATOM      9  C1' CTP A 301      10.063  35.679  34.469 -0.28 +0.19    +0.242 C 
DOCKED: ATOM     10  C2' CTP A 301       9.919  35.185  33.025 -0.37 +0.04    +0.234 C 
DOCKED: ATOM     11  O2' CTP A 301       9.808  33.764  32.964 -0.51 +0.15    -0.216 OA
DOCKED: ATOM     12  C3' CTP A 301      11.123  35.752  32.326 -0.34 +0.10    +0.216 C 
DOCKED: ATOM     13  C4' CTP A 301      11.802  36.670  33.330 -0.25 +0.24    +0.181 C 
DOCKED: ATOM     14  O3' CTP A 301      12.124  34.794  32.020 -0.79 -0.07    -0.218 OA
DOCKED: ATOM     15  O4' CTP A 301      10.826  36.846  34.373 -0.23 -0.42    -0.331 OA
DOCKED: BRANCH  13  16
DOCKED: ATOM     16  C5' CTP A 301      12.073  37.832  32.486 -0.28 +0.23    +0.187 C 
DOCKED: BRANCH  16  17
DOCKED: ATOM     17  O5' CTP A 301      11.450  37.735  31.237 -0.23 -0.19    -0.268 OA
DOCKED: BRANCH  17  18
DOCKED: ATOM     18  PA  CTP A 301      10.476  39.005  30.742 -0.21 +0.16    +0.418 P 
DOCKED: ATOM     19  O1A CTP A 301       9.397  39.141  31.829 -0.04 -0.24    -0.624 OA
DOCKED: ATOM     20  O2A CTP A 301       9.859  38.599  29.391 -0.18 -0.24    -0.624 OA
DOCKED: BRANCH  18  21
DOCKED: ATOM     21  O3A CTP A 301      11.383  40.375  30.494 -0.27 -0.01    -0.180 OA
DOCKED: BRANCH  21  22
DOCKED: ATOM     22  PB  CTP A 301      12.998  40.253  30.246 -0.08 +0.42    +0.428 P 
DOCKED: ATOM     23  O1B CTP A 301      13.225  41.120  28.982 +0.01 -0.51    -0.624 OA
DOCKED: ATOM     24  O2B CTP A 301      13.394  38.783  29.965 -0.47 -0.96    -0.624 OA
DOCKED: BRANCH  22  25
DOCKED: ATOM     25  O3B CTP A 301      13.779  40.821  31.612 -0.37 -0.21    -0.173 OA
DOCKED: BRANCH  25  26
DOCKED: ATOM     26  PG  CTP A 301      15.249  41.570  31.646 -0.00 +0.48    +0.431 P 
DOCKED: ATOM     27  O1G CTP A 301      15.461  42.211  30.224 -0.03 -0.54    -0.616 OA
DOCKED: ATOM     28  O2G CTP A 301      16.228  40.407  31.958 +0.16 -0.95    -0.616 OA
DOCKED: ATOM     29  O3G CTP A 301      15.185  42.653  32.743 -0.24 -0.58    -0.616 OA
DOCKED: ENDBRANCH  25  26
DOCKED: ENDBRANCH  22  25
DOCKED: ENDBRANCH  21  22
DOCKED: ENDBRANCH  18  21
DOCKED: ENDBRANCH  17  18
DOCKED: ENDBRANCH  16  17
DOCKED: ENDBRANCH  13  16
DOCKED: ENDBRANCH   1   9
DOCKED: TORSDOF 8
DOCKED: TER
DOCKED: ENDMDL
________________________________________________________________________________


	BEGINNING GENETIC ALGORITHM DOCKING 39 of 100
Run: 39 Seed: 1242021618 746502733 [ Run 39 of 100 GA/GALS ]
Beginning LAMARCKIAN GENETIC ALGORITHM (LGA), with a maximum of 2500000 energy evaluations.

Final-Value: -13.039


	FINAL GENETIC ALGORITHM DOCKED STATE
	_______________________________________________


Detailed state:  trans 12.335 37.886 33.546 quatxyzw 0.115716 -0.061335 -0.128340 -0.983045 center 11.553 38.205 32.782 ntor 8 9.5274 -110.9451 -179.2511 180.0000 -176.4575 53.9048 -144.3493 9.1409
State:	 12.335  37.886  33.546   0.631 -0.334 -0.700 -21.132      9.53 -110.95 -179.25  180.00 -176.46   53.90 -144.35    9.14

DOCKED: MODEL       39
DOCKED: USER    Run = 39
DOCKED: USER    DPF = 1UDW.dpf
DOCKED: USER  
DOCKED: USER    Estimated Free Energy of Binding    =  -13.03 kcal/mol  [=(1)+(2)+(3)-(4)]
DOCKED: USER    Estimated Inhibition Constant, Ki   =  282.15 pM (picomolar)  [Temperature = 298.15 K]
DOCKED: USER    
DOCKED: USER    (1) Final Intermolecular Energy     =  -15.41 kcal/mol
DOCKED: USER        vdW + Hbond + desolv Energy     =  -11.04 kcal/mol
DOCKED: USER        Electrostatic Energy            =   -4.37 kcal/mol
DOCKED: USER    (2) Final Total Internal Energy     =   +2.38 kcal/mol
DOCKED: USER    (3) Torsional Free Energy           =   +2.39 kcal/mol
DOCKED: USER    (4) Unbound System's Energy  [=(2)] =   +2.38 kcal/mol
DOCKED: USER    
DOCKED: USER    
DOCKED: USER    NEWDPF move CTP_lig.pdbqt
DOCKED: USER    NEWDPF about 11.553300 38.205000 32.782200
DOCKED: USER    NEWDPF tran0 12.335044 37.886279 33.546415
DOCKED: USER    NEWDPF quaternion0 0.115716 -0.061335 -0.128340 -0.983045
DOCKED: USER    NEWDPF axisangle0 0.631062 -0.334494 -0.699910 -21.131796
DOCKED: USER    NEWDPF quat0 0.631062 -0.334494 -0.699910 -21.131796
DOCKED: USER    NEWDPF dihe0 9.53 -110.95 -179.25 180.00 -176.46 53.90 -144.35 9.14 
DOCKED: USER  keepresnum = 1 
DOCKED: USER  
DOCKED: REMARK  8 active torsions:
DOCKED: REMARK  status: ('A' for Active; 'I' for Inactive)
DOCKED: REMARK    1  A    between atoms: N1_1  and  C1'_9 
DOCKED: REMARK    2  A    between atoms: C4'_13  and  C5'_16 
DOCKED: REMARK    3  A    between atoms: C5'_16  and  O5'_17 
DOCKED: REMARK    4  A    between atoms: O5'_17  and  PA_18 
DOCKED: REMARK    5  A    between atoms: PA_18  and  O3A_21 
DOCKED: REMARK    6  A    between atoms: O3A_21  and  PB_22 
DOCKED: REMARK    7  A    between atoms: PB_22  and  O3B_25 
DOCKED: REMARK    8  A    between atoms: O3B_25  and  PG_26 
DOCKED: USER                              x       y       z     vdW  Elec       q    Type
DOCKED: USER                           _______ _______ _______ _____ _____    ______ ____
DOCKED: ROOT
DOCKED: ATOM      1  N1  CTP A 301       8.903  36.061  35.035 -0.26 -0.18    -0.254 N 
DOCKED: ATOM      2  C2  CTP A 301       8.537  35.550  36.277 -0.16 +0.32    +0.353 A 
DOCKED: ATOM      3  N3  CTP A 301       7.384  35.911  36.893 -0.94 -0.18    -0.171 NA
DOCKED: ATOM      4  C4  CTP A 301       6.517  36.827  36.276 -0.50 +0.13    +0.190 A 
DOCKED: ATOM      5  C5  CTP A 301       6.813  37.396  35.016 -0.52 +0.03    +0.060 A 
DOCKED: ATOM      6  C6  CTP A 301       8.020  36.975  34.443 -0.41 +0.05    +0.085 A 
DOCKED: ATOM      7  O2  CTP A 301       9.245  34.733  36.899 -0.65 -0.24    -0.244 OA
DOCKED: ATOM      8  N4  CTP A 301       5.390  37.143  36.933 -0.57 -0.07    -0.127 N 
DOCKED: ENDROOT
DOCKED: BRANCH   1   9
DOCKED: ATOM      9  C1' CTP A 301      10.180  35.644  34.375 -0.28 +0.19    +0.242 C 
DOCKED: ATOM     10  C2' CTP A 301       9.977  35.093  32.959 -0.37 +0.03    +0.234 C 
DOCKED: ATOM     11  O2' CTP A 301       9.750  33.684  32.972 -0.49 +0.16    -0.216 OA
DOCKED: ATOM     12  C3' CTP A 301      11.214  35.523  32.222 -0.35 +0.08    +0.216 C 
DOCKED: ATOM     13  C4' CTP A 301      11.978  36.432  33.172 -0.11 +0.23    +0.181 C 
DOCKED: ATOM     14  O3' CTP A 301      12.129  34.474  31.956 -0.79 +0.00    -0.218 OA
DOCKED: ATOM     15  O4' CTP A 301      11.033  36.739  34.213 -0.22 -0.42    -0.331 OA
DOCKED: BRANCH  13  16
DOCKED: ATOM     16  C5' CTP A 301      12.331  37.524  32.268 -0.30 +0.22    +0.187 C 
DOCKED: BRANCH  16  17
DOCKED: ATOM     17  O5' CTP A 301      11.406  37.671  31.229 -0.23 -0.19    -0.268 OA
DOCKED: BRANCH  17  18
DOCKED: ATOM     18  PA  CTP A 301      11.189  39.199  30.577 -0.18 +0.20    +0.418 P 
DOCKED: ATOM     19  O1A CTP A 301       9.803  39.658  31.061 +0.19 -0.06    -0.624 OA
DOCKED: ATOM     20  O2A CTP A 301      11.222  39.044  29.045 -0.41 -0.40    -0.624 OA
DOCKED: BRANCH  18  21
DOCKED: ATOM     21  O3A CTP A 301      12.439  40.203  31.012 -0.28 -0.12    -0.180 OA
DOCKED: BRANCH  21  22
DOCKED: ATOM     22  PB  CTP A 301      13.973  39.841  30.563 -0.02 +0.67    +0.428 P 
DOCKED: ATOM     23  O1B CTP A 301      13.794  38.575  29.689 -0.36 -1.19    -0.624 OA
DOCKED: ATOM     24  O2B CTP A 301      14.841  39.519  31.803 -0.23 -1.24    -0.624 OA
DOCKED: BRANCH  22  25
DOCKED: ATOM     25  O3B CTP A 301      14.597  41.157  29.736 -0.36 -0.27    -0.173 OA
DOCKED: BRANCH  25  26
DOCKED: ATOM     26  PG  CTP A 301      16.174  41.645  29.741 -0.30 +0.62    +0.431 P 
DOCKED: ATOM     27  O1G CTP A 301      16.606  41.756  31.250 -0.01 -0.67    -0.616 OA
DOCKED: ATOM     28  O2G CTP A 301      16.119  43.009  29.005 -0.58 -0.60    -0.616 OA
DOCKED: ATOM     29  O3G CTP A 301      16.989  40.562  29.005 -1.35 -1.48    -0.616 OA
DOCKED: ENDBRANCH  25  26
DOCKED: ENDBRANCH  22  25
DOCKED: ENDBRANCH  21  22
DOCKED: ENDBRANCH  18  21
DOCKED: ENDBRANCH  17  18
DOCKED: ENDBRANCH  16  17
DOCKED: ENDBRANCH  13  16
DOCKED: ENDBRANCH   1   9
DOCKED: TORSDOF 8
DOCKED: TER
DOCKED: ENDMDL
________________________________________________________________________________


	BEGINNING GENETIC ALGORITHM DOCKING 40 of 100
Run: 40 Seed: 1095748615 242108017 [ Run 40 of 100 GA/GALS ]
Beginning LAMARCKIAN GENETIC ALGORITHM (LGA), with a maximum of 2500000 energy evaluations.

Final-Value: -13.341


	FINAL GENETIC ALGORITHM DOCKED STATE
	_______________________________________________


Detailed state:  trans 11.510 39.301 33.758 quatxyzw -0.107792 0.074511 -0.036610 0.990701 center 11.553 38.205 32.782 ntor 8 158.2915 -46.1457 161.5175 -166.9133 173.0420 99.9791 165.9596 0.6841
State:	 11.510  39.301  33.758  -0.792  0.548 -0.269 15.639    158.29  -46.15  161.52 -166.91  173.04   99.98  165.96    0.68

DOCKED: MODEL       40
DOCKED: USER    Run = 40
DOCKED: USER    DPF = 1UDW.dpf
DOCKED: USER  
DOCKED: USER    Estimated Free Energy of Binding    =  -13.54 kcal/mol  [=(1)+(2)+(3)-(4)]
DOCKED: USER    Estimated Inhibition Constant, Ki   =  117.93 pM (picomolar)  [Temperature = 298.15 K]
DOCKED: USER    
DOCKED: USER    (1) Final Intermolecular Energy     =  -15.93 kcal/mol
DOCKED: USER        vdW + Hbond + desolv Energy     =  -10.55 kcal/mol
DOCKED: USER        Electrostatic Energy            =   -5.38 kcal/mol
DOCKED: USER    (2) Final Total Internal Energy     =   +2.59 kcal/mol
DOCKED: USER    (3) Torsional Free Energy           =   +2.39 kcal/mol
DOCKED: USER    (4) Unbound System's Energy  [=(2)] =   +2.59 kcal/mol
DOCKED: USER    
DOCKED: USER    
DOCKED: USER    NEWDPF move CTP_lig.pdbqt
DOCKED: USER    NEWDPF about 11.553300 38.205000 32.782200
DOCKED: USER    NEWDPF tran0 11.509690 39.300697 33.757832
DOCKED: USER    NEWDPF quaternion0 -0.107792 0.074511 -0.036610 0.990701
DOCKED: USER    NEWDPF axisangle0 -0.792261 0.547647 -0.269081 15.639413
DOCKED: USER    NEWDPF quat0 -0.792261 0.547647 -0.269081 15.639413
DOCKED: USER    NEWDPF dihe0 158.29 -46.15 161.52 -166.91 173.04 99.98 165.96 0.68 
DOCKED: USER  keepresnum = 1 
DOCKED: USER  
DOCKED: REMARK  8 active torsions:
DOCKED: REMARK  status: ('A' for Active; 'I' for Inactive)
DOCKED: REMARK    1  A    between atoms: N1_1  and  C1'_9 
DOCKED: REMARK    2  A    between atoms: C4'_13  and  C5'_16 
DOCKED: REMARK    3  A    between atoms: C5'_16  and  O5'_17 
DOCKED: REMARK    4  A    between atoms: O5'_17  and  PA_18 
DOCKED: REMARK    5  A    between atoms: PA_18  and  O3A_21 
DOCKED: REMARK    6  A    between atoms: O3A_21  and  PB_22 
DOCKED: REMARK    7  A    between atoms: PB_22  and  O3B_25 
DOCKED: REMARK    8  A    between atoms: O3B_25  and  PG_26 
DOCKED: USER                              x       y       z     vdW  Elec       q    Type
DOCKED: USER                           _______ _______ _______ _____ _____    ______ ____
DOCKED: ROOT
DOCKED: ATOM      1  N1  CTP A 301       8.741  36.523  35.150 -0.27 -0.21    -0.254 N 
DOCKED: ATOM      2  C2  CTP A 301       8.473  35.959  36.395 -0.17 +0.36    +0.353 A 
DOCKED: ATOM      3  N3  CTP A 301       7.226  35.952  36.929 -0.99 -0.18    -0.171 NA
DOCKED: ATOM      4  C4  CTP A 301       6.157  36.524  36.221 -0.48 +0.11    +0.190 A 
DOCKED: ATOM      5  C5  CTP A 301       6.342  37.119  34.952 -0.58 +0.03    +0.060 A 
DOCKED: ATOM      6  C6  CTP A 301       7.655  37.088  34.466 -0.35 +0.05    +0.085 A 
DOCKED: ATOM      7  O2  CTP A 301       9.359  35.431  37.094 -0.44 -0.31    -0.244 OA
DOCKED: ATOM      8  N4  CTP A 301       4.947  36.484  36.800 -0.50 -0.05    -0.127 N 
DOCKED: ENDROOT
DOCKED: BRANCH   1   9
DOCKED: ATOM      9  C1' CTP A 301      10.125  36.514  34.581 -0.27 +0.25    +0.242 C 
DOCKED: ATOM     10  C2' CTP A 301      10.241  35.705  33.284 -0.32 +0.12    +0.234 C 
DOCKED: ATOM     11  O2' CTP A 301      10.550  34.337  33.545 -0.63 -0.06    -0.216 OA
DOCKED: ATOM     12  C3' CTP A 301      11.282  36.444  32.489 -0.31 +0.16    +0.216 C 
DOCKED: ATOM     13  C4' CTP A 301      11.586  37.714  33.267 -0.25 +0.25    +0.181 C 
DOCKED: ATOM     14  O3' CTP A 301      12.536  35.787  32.418 -0.24 -0.25    -0.218 OA
DOCKED: ATOM     15  O4' CTP A 301      10.523  37.808  34.233 -0.29 -0.52    -0.331 OA
DOCKED: BRANCH  13  16
DOCKED: ATOM     16  C5' CTP A 301      11.576  38.697  32.186 -0.27 +0.19    +0.187 C 
DOCKED: BRANCH  16  17
DOCKED: ATOM     17  O5' CTP A 301      11.789  38.108  30.934 -0.21 -0.20    -0.268 OA
DOCKED: BRANCH  17  18
DOCKED: ATOM     18  PA  CTP A 301      12.234  39.102  29.662 -0.04 +0.39    +0.418 P 
DOCKED: ATOM     19  O1A CTP A 301      11.113  38.958  28.618 -0.50 -0.48    -0.624 OA
DOCKED: ATOM     20  O2A CTP A 301      13.573  38.570  29.121 +0.49 -1.36    -0.624 OA
DOCKED: BRANCH  18  21
DOCKED: ATOM     21  O3A CTP A 301      12.483  40.657  30.194 -0.33 -0.08    -0.180 OA
DOCKED: BRANCH  21  22
DOCKED: ATOM     22  PB  CTP A 301      13.834  41.022  31.047 -0.08 +0.42    +0.428 P 
DOCKED: ATOM     23  O1B CTP A 301      14.368  39.631  31.471 -0.74 -1.09    -0.624 OA
DOCKED: ATOM     24  O2B CTP A 301      13.476  41.862  32.297 +0.10 -0.52    -0.624 OA
DOCKED: BRANCH  22  25
DOCKED: ATOM     25  O3B CTP A 301      14.868  41.873  30.044 -0.32 -0.16    -0.173 OA
DOCKED: BRANCH  25  26
DOCKED: ATOM     26  PG  CTP A 301      16.518  41.838  30.100 -0.36 +0.54    +0.431 P 
DOCKED: ATOM     27  O1G CTP A 301      16.983  40.808  29.005 -1.56 -1.42    -0.616 OA
DOCKED: ATOM     28  O2G CTP A 301      16.809  41.380  31.553 +0.04 -0.72    -0.616 OA
DOCKED: ATOM     29  O3G CTP A 301      17.015  43.262  29.775 -0.68 -0.60    -0.616 OA
DOCKED: ENDBRANCH  25  26
DOCKED: ENDBRANCH  22  25
DOCKED: ENDBRANCH  21  22
DOCKED: ENDBRANCH  18  21
DOCKED: ENDBRANCH  17  18
DOCKED: ENDBRANCH  16  17
DOCKED: ENDBRANCH  13  16
DOCKED: ENDBRANCH   1   9
DOCKED: TORSDOF 8
DOCKED: TER
DOCKED: ENDMDL
________________________________________________________________________________


	BEGINNING GENETIC ALGORITHM DOCKING 41 of 100
Run: 41 Seed: 1886229641 1942145776 [ Run 41 of 100 GA/GALS ]
Beginning LAMARCKIAN GENETIC ALGORITHM (LGA), with a maximum of 2500000 energy evaluations.

Final-Value: -13.568


	FINAL GENETIC ALGORITHM DOCKED STATE
	_______________________________________________


Detailed state:  trans 10.880 39.156 32.403 quatxyzw -0.033813 0.002180 0.103085 -0.994095 center 11.553 38.205 32.782 ntor 8 -37.0904 -154.8343 99.1014 -90.8983 97.3644 -170.9524 112.2817 3.0999
State:	 10.880  39.156  32.403  -0.312  0.020  0.950 -12.459    -37.09 -154.83   99.10  -90.90   97.36 -170.95  112.28    3.10

DOCKED: MODEL       41
DOCKED: USER    Run = 41
DOCKED: USER    DPF = 1UDW.dpf
DOCKED: USER  
DOCKED: USER    Estimated Free Energy of Binding    =  -13.86 kcal/mol  [=(1)+(2)+(3)-(4)]
DOCKED: USER    Estimated Inhibition Constant, Ki   =   69.44 pM (picomolar)  [Temperature = 298.15 K]
DOCKED: USER    
DOCKED: USER    (1) Final Intermolecular Energy     =  -16.24 kcal/mol
DOCKED: USER        vdW + Hbond + desolv Energy     =  -11.34 kcal/mol
DOCKED: USER        Electrostatic Energy            =   -4.90 kcal/mol
DOCKED: USER    (2) Final Total Internal Energy     =   +2.68 kcal/mol
DOCKED: USER    (3) Torsional Free Energy           =   +2.39 kcal/mol
DOCKED: USER    (4) Unbound System's Energy  [=(2)] =   +2.68 kcal/mol
DOCKED: USER    
DOCKED: USER    
DOCKED: USER    NEWDPF move CTP_lig.pdbqt
DOCKED: USER    NEWDPF about 11.553300 38.205000 32.782200
DOCKED: USER    NEWDPF tran0 10.880349 39.156455 32.403242
DOCKED: USER    NEWDPF quaternion0 -0.033813 0.002180 0.103085 -0.994095
DOCKED: USER    NEWDPF axisangle0 -0.311608 0.020095 0.949998 -12.458904
DOCKED: USER    NEWDPF quat0 -0.311608 0.020095 0.949998 -12.458904
DOCKED: USER    NEWDPF dihe0 -37.09 -154.83 99.10 -90.90 97.36 -170.95 112.28 3.10 
DOCKED: USER  keepresnum = 1 
DOCKED: USER  
DOCKED: REMARK  8 active torsions:
DOCKED: REMARK  status: ('A' for Active; 'I' for Inactive)
DOCKED: REMARK    1  A    between atoms: N1_1  and  C1'_9 
DOCKED: REMARK    2  A    between atoms: C4'_13  and  C5'_16 
DOCKED: REMARK    3  A    between atoms: C5'_16  and  O5'_17 
DOCKED: REMARK    4  A    between atoms: O5'_17  and  PA_18 
DOCKED: REMARK    5  A    between atoms: PA_18  and  O3A_21 
DOCKED: REMARK    6  A    between atoms: O3A_21  and  PB_22 
DOCKED: REMARK    7  A    between atoms: PB_22  and  O3B_25 
DOCKED: REMARK    8  A    between atoms: O3B_25  and  PG_26 
DOCKED: USER                              x       y       z     vdW  Elec       q    Type
DOCKED: USER                           _______ _______ _______ _____ _____    ______ ____
DOCKED: ROOT
DOCKED: ATOM      1  N1  CTP A 301       8.705  36.648  34.913 -0.28 -0.20    -0.254 N 
DOCKED: ATOM      2  C2  CTP A 301       8.656  36.459  36.292 -0.16 +0.39    +0.353 A 
DOCKED: ATOM      3  N3  CTP A 301       7.488  36.481  36.980 -0.85 -0.21    -0.171 NA
DOCKED: ATOM      4  C4  CTP A 301       6.278  36.697  36.301 -0.51 +0.12    +0.190 A 
DOCKED: ATOM      5  C5  CTP A 301       6.238  36.899  34.902 -0.56 +0.02    +0.060 A 
DOCKED: ATOM      6  C6  CTP A 301       7.482  36.864  34.261 -0.16 +0.04    +0.085 A 
DOCKED: ATOM      7  O2  CTP A 301       9.679  36.262  36.976 -0.41 -0.33    -0.244 OA
DOCKED: ATOM      8  N4  CTP A 301       5.155  36.705  37.037 -0.60 -0.07    -0.127 N 
DOCKED: ENDROOT
DOCKED: BRANCH   1   9
DOCKED: ATOM      9  C1' CTP A 301      10.007  36.616  34.176 -0.28 +0.22    +0.242 C 
DOCKED: ATOM     10  C2' CTP A 301      10.077  35.508  33.119 -0.34 +0.08    +0.234 C 
DOCKED: ATOM     11  O2' CTP A 301      10.580  34.291  33.666 -0.62 -0.08    -0.216 OA
DOCKED: ATOM     12  C3' CTP A 301      10.922  36.102  32.026 -0.32 +0.10    +0.216 C 
DOCKED: ATOM     13  C4' CTP A 301      11.152  37.554  32.413 -0.30 +0.16    +0.181 C 
DOCKED: ATOM     14  O3' CTP A 301      12.232  35.566  31.947 -0.56 -0.15    -0.218 OA
DOCKED: ATOM     15  O4' CTP A 301      10.201  37.803  33.463 -0.59 -0.36    -0.331 OA
DOCKED: BRANCH  13  16
DOCKED: ATOM     16  C5' CTP A 301      10.899  38.213  31.133 -0.28 +0.11    +0.187 C 
DOCKED: BRANCH  16  17
DOCKED: ATOM     17  O5' CTP A 301      11.957  38.044  30.233 -0.19 -0.21    -0.268 OA
DOCKED: BRANCH  17  18
DOCKED: ATOM     18  PA  CTP A 301      13.362  38.917  30.495 -0.19 +0.56    +0.418 P 
DOCKED: ATOM     19  O1A CTP A 301      14.427  38.257  29.602 +0.02 -1.29    -0.624 OA
DOCKED: ATOM     20  O2A CTP A 301      13.714  38.768  31.986 -0.59 -1.11    -0.624 OA
DOCKED: BRANCH  18  21
DOCKED: ATOM     21  O3A CTP A 301      13.113  40.531  30.191 -0.58 -0.17    -0.180 OA
DOCKED: BRANCH  21  22
DOCKED: ATOM     22  PB  CTP A 301      13.979  41.659  31.005 -0.11 +0.31    +0.428 P 
DOCKED: ATOM     23  O1B CTP A 301      13.281  41.709  32.387 +0.12 -0.55    -0.624 OA
DOCKED: ATOM     24  O2B CTP A 301      13.876  43.035  30.303 +0.02 +0.11    -0.624 OA
DOCKED: BRANCH  22  25
DOCKED: ATOM     25  O3B CTP A 301      15.572  41.149  31.064 -0.38 -0.22    -0.173 OA
DOCKED: BRANCH  25  26
DOCKED: ATOM     26  PG  CTP A 301      16.809  41.726  30.135 -0.31 +0.56    +0.431 P 
DOCKED: ATOM     27  O1G CTP A 301      16.986  40.714  28.943 -1.38 -1.48    -0.616 OA
DOCKED: ATOM     28  O2G CTP A 301      18.007  41.745  31.121 -0.25 -0.73    -0.616 OA
DOCKED: ATOM     29  O3G CTP A 301      16.386  43.119  29.626 -0.69 -0.55    -0.616 OA
DOCKED: ENDBRANCH  25  26
DOCKED: ENDBRANCH  22  25
DOCKED: ENDBRANCH  21  22
DOCKED: ENDBRANCH  18  21
DOCKED: ENDBRANCH  17  18
DOCKED: ENDBRANCH  16  17
DOCKED: ENDBRANCH  13  16
DOCKED: ENDBRANCH   1   9
DOCKED: TORSDOF 8
DOCKED: TER
DOCKED: ENDMDL
________________________________________________________________________________


	BEGINNING GENETIC ALGORITHM DOCKING 42 of 100
Run: 42 Seed: 295346148 1524536562 [ Run 42 of 100 GA/GALS ]
Beginning LAMARCKIAN GENETIC ALGORITHM (LGA), with a maximum of 2500000 energy evaluations.

Final-Value: -10.105


	FINAL GENETIC ALGORITHM DOCKED STATE
	_______________________________________________


Detailed state:  trans 11.100 41.838 31.545 quatxyzw 0.346662 0.296011 0.180340 -0.871597 center 11.553 38.205 32.782 ntor 8 -79.3944 -143.6023 -26.3840 -174.6809 53.6453 68.3612 -34.1771 62.1847
State:	 11.100  41.838  31.545   0.707  0.604  0.368 -58.711    -79.39 -143.60  -26.38 -174.68   53.65   68.36  -34.18   62.18

DOCKED: MODEL       42
DOCKED: USER    Run = 42
DOCKED: USER    DPF = 1UDW.dpf
DOCKED: USER  
DOCKED: USER    Estimated Free Energy of Binding    =  -10.18 kcal/mol  [=(1)+(2)+(3)-(4)]
DOCKED: USER    Estimated Inhibition Constant, Ki   =   34.30 nM (nanomolar)  [Temperature = 298.15 K]
DOCKED: USER    
DOCKED: USER    (1) Final Intermolecular Energy     =  -12.57 kcal/mol
DOCKED: USER        vdW + Hbond + desolv Energy     =   -8.56 kcal/mol
DOCKED: USER        Electrostatic Energy            =   -4.01 kcal/mol
DOCKED: USER    (2) Final Total Internal Energy     =   +2.46 kcal/mol
DOCKED: USER    (3) Torsional Free Energy           =   +2.39 kcal/mol
DOCKED: USER    (4) Unbound System's Energy  [=(2)] =   +2.46 kcal/mol
DOCKED: USER    
DOCKED: USER    
DOCKED: USER    NEWDPF move CTP_lig.pdbqt
DOCKED: USER    NEWDPF about 11.553300 38.205000 32.782200
DOCKED: USER    NEWDPF tran0 11.100071 41.838124 31.545104
DOCKED: USER    NEWDPF quaternion0 0.346662 0.296011 0.180340 -0.871597
DOCKED: USER    NEWDPF axisangle0 0.707150 0.603828 0.367873 -58.710562
DOCKED: USER    NEWDPF quat0 0.707150 0.603828 0.367873 -58.710562
DOCKED: USER    NEWDPF dihe0 -79.39 -143.60 -26.38 -174.68 53.65 68.36 -34.18 62.18 
DOCKED: USER  keepresnum = 1 
DOCKED: USER  
DOCKED: REMARK  8 active torsions:
DOCKED: REMARK  status: ('A' for Active; 'I' for Inactive)
DOCKED: REMARK    1  A    between atoms: N1_1  and  C1'_9 
DOCKED: REMARK    2  A    between atoms: C4'_13  and  C5'_16 
DOCKED: REMARK    3  A    between atoms: C5'_16  and  O5'_17 
DOCKED: REMARK    4  A    between atoms: O5'_17  and  PA_18 
DOCKED: REMARK    5  A    between atoms: PA_18  and  O3A_21 
DOCKED: REMARK    6  A    between atoms: O3A_21  and  PB_22 
DOCKED: REMARK    7  A    between atoms: PB_22  and  O3B_25 
DOCKED: REMARK    8  A    between atoms: O3B_25  and  PG_26 
DOCKED: USER                              x       y       z     vdW  Elec       q    Type
DOCKED: USER                           _______ _______ _______ _____ _____    ______ ____
DOCKED: ROOT
DOCKED: ATOM      1  N1  CTP A 301      10.807  37.778  32.413 -0.19 -0.22    -0.254 N 
DOCKED: ATOM      2  C2  CTP A 301      11.633  36.862  33.060 -0.11 +0.41    +0.353 A 
DOCKED: ATOM      3  N3  CTP A 301      11.181  36.072  34.066 -0.23 -0.20    -0.171 NA
DOCKED: ATOM      4  C4  CTP A 301       9.843  36.161  34.481 -0.26 +0.16    +0.190 A 
DOCKED: ATOM      5  C5  CTP A 301       8.939  37.066  33.879 -0.38 +0.04    +0.060 A 
DOCKED: ATOM      6  C6  CTP A 301       9.477  37.849  32.850 -0.28 +0.07    +0.085 A 
DOCKED: ATOM      7  O2  CTP A 301      12.833  36.714  32.759 -0.84 -0.35    -0.244 OA
DOCKED: ATOM      8  N4  CTP A 301       9.455  35.351  35.479 -0.36 -0.10    -0.127 N 
DOCKED: ENDROOT
DOCKED: BRANCH   1   9
DOCKED: ATOM      9  C1' CTP A 301      11.329  38.637  31.304 -0.21 +0.17    +0.242 C 
DOCKED: ATOM     10  C2' CTP A 301      10.260  39.548  30.690 -0.20 +0.04    +0.234 C 
DOCKED: ATOM     11  O2' CTP A 301       9.580  38.907  29.613 -0.53 -0.07    -0.216 OA
DOCKED: ATOM     12  C3' CTP A 301      11.018  40.788  30.306 -0.15 -0.07    +0.216 C 
DOCKED: ATOM     13  C4' CTP A 301      12.423  40.613  30.860 -0.22 +0.09    +0.181 C 
DOCKED: ATOM     14  O3' CTP A 301      11.225  40.936  28.911 -0.46 +0.05    -0.218 OA
DOCKED: ATOM     15  O4' CTP A 301      12.315  39.509  31.776 -0.36 -0.34    -0.331 OA
DOCKED: BRANCH  13  16
DOCKED: ATOM     16  C5' CTP A 301      12.642  41.932  31.450 -0.18 +0.01    +0.187 C 
DOCKED: BRANCH  16  17
DOCKED: ATOM     17  O5' CTP A 301      13.277  41.855  32.695 -0.03 -0.26    -0.268 OA
DOCKED: BRANCH  17  18
DOCKED: ATOM     18  PA  CTP A 301      13.935  43.258  33.331 -0.04 +0.27    +0.418 P 
DOCKED: ATOM     19  O1A CTP A 301      13.238  43.458  34.689 -0.45 -0.52    -0.624 OA
DOCKED: ATOM     20  O2A CTP A 301      13.593  44.399  32.356 -0.13 -0.07    -0.624 OA
DOCKED: BRANCH  18  21
DOCKED: ATOM     21  O3A CTP A 301      15.590  43.142  33.417 -0.57 -0.14    -0.180 OA
DOCKED: BRANCH  21  22
DOCKED: ATOM     22  PB  CTP A 301      16.476  43.061  32.040 -0.11 +0.30    +0.428 P 
DOCKED: ATOM     23  O1B CTP A 301      17.869  43.568  32.489 +0.09 -0.40    -0.624 OA
DOCKED: ATOM     24  O2B CTP A 301      15.887  44.001  30.960 +0.08 -0.27    -0.624 OA
DOCKED: BRANCH  22  25
DOCKED: ATOM     25  O3B CTP A 301      16.466  41.475  31.507 -0.32 -0.20    -0.173 OA
DOCKED: BRANCH  25  26
DOCKED: ATOM     26  PG  CTP A 301      15.775  40.926  30.112 -0.09 +0.72    +0.431 P 
DOCKED: ATOM     27  O1G CTP A 301      15.105  39.544  30.455 -0.53 -1.26    -0.616 OA
DOCKED: ATOM     28  O2G CTP A 301      16.984  40.812  29.145 -1.49 -1.35    -0.616 OA
DOCKED: ATOM     29  O3G CTP A 301      14.721  41.968  29.684 -0.02 -0.52    -0.616 OA
DOCKED: ENDBRANCH  25  26
DOCKED: ENDBRANCH  22  25
DOCKED: ENDBRANCH  21  22
DOCKED: ENDBRANCH  18  21
DOCKED: ENDBRANCH  17  18
DOCKED: ENDBRANCH  16  17
DOCKED: ENDBRANCH  13  16
DOCKED: ENDBRANCH   1   9
DOCKED: TORSDOF 8
DOCKED: TER
DOCKED: ENDMDL
________________________________________________________________________________


	BEGINNING GENETIC ALGORITHM DOCKING 43 of 100
Run: 43 Seed: 444450918 114378384 [ Run 43 of 100 GA/GALS ]
Beginning LAMARCKIAN GENETIC ALGORITHM (LGA), with a maximum of 2500000 energy evaluations.

Final-Value: -9.163


	FINAL GENETIC ALGORITHM DOCKED STATE
	_______________________________________________


Detailed state:  trans 11.358 37.755 29.760 quatxyzw -0.071068 -0.157931 -0.960029 -0.219889 center 11.553 38.205 32.782 ntor 8 -55.2576 -16.4709 -42.2510 35.9518 177.6389 29.1450 -104.8781 58.9421
State:	 11.358  37.755  29.760  -0.073 -0.162 -0.984 -154.595    -55.26  -16.47  -42.25   35.95  177.64   29.15 -104.88   58.94

DOCKED: MODEL       43
DOCKED: USER    Run = 43
DOCKED: USER    DPF = 1UDW.dpf
DOCKED: USER  
DOCKED: USER    Estimated Free Energy of Binding    =   -9.13 kcal/mol  [=(1)+(2)+(3)-(4)]
DOCKED: USER    Estimated Inhibition Constant, Ki   =  201.80 nM (nanomolar)  [Temperature = 298.15 K]
DOCKED: USER    
DOCKED: USER    (1) Final Intermolecular Energy     =  -11.52 kcal/mol
DOCKED: USER        vdW + Hbond + desolv Energy     =   -7.67 kcal/mol
DOCKED: USER        Electrostatic Energy            =   -3.85 kcal/mol
DOCKED: USER    (2) Final Total Internal Energy     =   +2.36 kcal/mol
DOCKED: USER    (3) Torsional Free Energy           =   +2.39 kcal/mol
DOCKED: USER    (4) Unbound System's Energy  [=(2)] =   +2.36 kcal/mol
DOCKED: USER    
DOCKED: USER    
DOCKED: USER    NEWDPF move CTP_lig.pdbqt
DOCKED: USER    NEWDPF about 11.553300 38.205000 32.782200
DOCKED: USER    NEWDPF tran0 11.357629 37.755155 29.759881
DOCKED: USER    NEWDPF quaternion0 -0.071068 -0.157931 -0.960029 -0.219889
DOCKED: USER    NEWDPF axisangle0 -0.072851 -0.161894 -0.984115 -154.595011
DOCKED: USER    NEWDPF quat0 -0.072851 -0.161894 -0.984115 -154.595011
DOCKED: USER    NEWDPF dihe0 -55.26 -16.47 -42.25 35.95 177.64 29.15 -104.88 58.94 
DOCKED: USER  keepresnum = 1 
DOCKED: USER  
DOCKED: REMARK  8 active torsions:
DOCKED: REMARK  status: ('A' for Active; 'I' for Inactive)
DOCKED: REMARK    1  A    between atoms: N1_1  and  C1'_9 
DOCKED: REMARK    2  A    between atoms: C4'_13  and  C5'_16 
DOCKED: REMARK    3  A    between atoms: C5'_16  and  O5'_17 
DOCKED: REMARK    4  A    between atoms: O5'_17  and  PA_18 
DOCKED: REMARK    5  A    between atoms: PA_18  and  O3A_21 
DOCKED: REMARK    6  A    between atoms: O3A_21  and  PB_22 
DOCKED: REMARK    7  A    between atoms: PB_22  and  O3B_25 
DOCKED: REMARK    8  A    between atoms: O3B_25  and  PG_26 
DOCKED: USER                              x       y       z     vdW  Elec       q    Type
DOCKED: USER                           _______ _______ _______ _____ _____    ______ ____
DOCKED: ROOT
DOCKED: ATOM      1  N1  CTP A 301      12.935  41.458  30.819 -0.13 -0.08    -0.254 N 
DOCKED: ATOM      2  C2  CTP A 301      12.999  42.182  32.007 -0.02 +0.13    +0.353 A 
DOCKED: ATOM      3  N3  CTP A 301      14.166  42.688  32.479 -0.18 -0.12    -0.171 NA
DOCKED: ATOM      4  C4  CTP A 301      15.357  42.490  31.763 -0.12 +0.15    +0.190 A 
DOCKED: ATOM      5  C5  CTP A 301      15.381  41.766  30.549 -0.35 +0.06    +0.060 A 
DOCKED: ATOM      6  C6  CTP A 301      14.140  41.273  30.125 -0.22 +0.09    +0.085 A 
DOCKED: ATOM      7  O2  CTP A 301      11.993  42.407  32.708 -0.20 -0.00    -0.244 OA
DOCKED: ATOM      8  N4  CTP A 301      16.478  43.018  32.280 -0.17 -0.09    -0.127 N 
DOCKED: ENDROOT
DOCKED: BRANCH   1   9
DOCKED: ATOM      9  C1' CTP A 301      11.635  40.913  30.317 -0.20 -0.03    +0.242 C 
DOCKED: ATOM     10  C2' CTP A 301      11.747  40.254  28.938 -0.33 +0.10    +0.234 C 
DOCKED: ATOM     11  O2' CTP A 301      11.535  41.195  27.887 -0.23 +0.10    -0.216 OA
DOCKED: ATOM     12  C3' CTP A 301      10.746  39.133  28.990 -0.33 +0.11    +0.216 C 
DOCKED: ATOM     13  C4' CTP A 301      10.238  39.086  30.422 -0.35 +0.06    +0.181 C 
DOCKED: ATOM     14  O3' CTP A 301       9.574  39.363  28.227 -1.05 -0.09    -0.218 OA
DOCKED: ATOM     15  O4' CTP A 301      11.165  39.902  31.160 -0.16 -0.09    -0.331 OA
DOCKED: BRANCH  13  16
DOCKED: ATOM     16  C5' CTP A 301      10.288  37.648  30.674 -0.24 +0.10    +0.187 C 
DOCKED: BRANCH  16  17
DOCKED: ATOM     17  O5' CTP A 301      11.601  37.163  30.713 -0.24 -0.16    -0.268 OA
DOCKED: BRANCH  17  18
DOCKED: ATOM     18  PA  CTP A 301      12.081  36.296  32.063 -0.24 +0.35    +0.418 P 
DOCKED: ATOM     19  O1A CTP A 301      13.158  37.159  32.742 -0.52 -1.00    -0.624 OA
DOCKED: ATOM     20  O2A CTP A 301      12.668  34.965  31.559 -0.40 -0.28    -0.624 OA
DOCKED: BRANCH  18  21
DOCKED: ATOM     21  O3A CTP A 301      10.773  35.942  33.026 -0.33 -0.12    -0.180 OA
DOCKED: BRANCH  21  22
DOCKED: ATOM     22  PB  CTP A 301      10.217  37.056  34.092 -0.15 +0.46    +0.428 P 
DOCKED: ATOM     23  O1B CTP A 301       8.679  36.896  33.996 -0.04 -0.39    -0.624 OA
DOCKED: ATOM     24  O2B CTP A 301      10.636  38.481  33.656 -0.26 -0.95    -0.624 OA
DOCKED: BRANCH  22  25
DOCKED: ATOM     25  O3B CTP A 301      10.848  36.694  35.599 -0.35 -0.24    -0.173 OA
DOCKED: BRANCH  25  26
DOCKED: ATOM     26  PG  CTP A 301       9.976  36.305  36.946 -0.18 +0.57    +0.431 P 
DOCKED: ATOM     27  O1G CTP A 301      10.244  37.443  37.999 -0.46 -1.09    -0.616 OA
DOCKED: ATOM     28  O2G CTP A 301      10.559  34.927  37.354 -0.05 -0.68    -0.616 OA
DOCKED: ATOM     29  O3G CTP A 301       8.490  36.266  36.532 -0.17 -0.70    -0.616 OA
DOCKED: ENDBRANCH  25  26
DOCKED: ENDBRANCH  22  25
DOCKED: ENDBRANCH  21  22
DOCKED: ENDBRANCH  18  21
DOCKED: ENDBRANCH  17  18
DOCKED: ENDBRANCH  16  17
DOCKED: ENDBRANCH  13  16
DOCKED: ENDBRANCH   1   9
DOCKED: TORSDOF 8
DOCKED: TER
DOCKED: ENDMDL
________________________________________________________________________________


	BEGINNING GENETIC ALGORITHM DOCKING 44 of 100
Run: 44 Seed: 2047093072 1416666032 [ Run 44 of 100 GA/GALS ]
Beginning LAMARCKIAN GENETIC ALGORITHM (LGA), with a maximum of 2500000 energy evaluations.

Final-Value: -12.606


	FINAL GENETIC ALGORITHM DOCKED STATE
	_______________________________________________


Detailed state:  trans 12.439 37.876 33.486 quatxyzw 0.100502 -0.058758 -0.129038 -0.984782 center 11.553 38.205 32.782 ntor 8 -161.0802 62.5435 -8.4201 -176.9007 67.0030 172.5477 -51.4463 10.4087
State:	 12.439  37.876  33.486   0.578 -0.338 -0.742 -20.017   -161.08   62.54   -8.42 -176.90   67.00  172.55  -51.45   10.41

DOCKED: MODEL       44
DOCKED: USER    Run = 44
DOCKED: USER    DPF = 1UDW.dpf
DOCKED: USER  
DOCKED: USER    Estimated Free Energy of Binding    =  -11.89 kcal/mol  [=(1)+(2)+(3)-(4)]
DOCKED: USER    Estimated Inhibition Constant, Ki   =    1.93 nM (nanomolar)  [Temperature = 298.15 K]
DOCKED: USER    
DOCKED: USER    (1) Final Intermolecular Energy     =  -14.28 kcal/mol
DOCKED: USER        vdW + Hbond + desolv Energy     =  -11.22 kcal/mol
DOCKED: USER        Electrostatic Energy            =   -3.05 kcal/mol
DOCKED: USER    (2) Final Total Internal Energy     =   +1.67 kcal/mol
DOCKED: USER    (3) Torsional Free Energy           =   +2.39 kcal/mol
DOCKED: USER    (4) Unbound System's Energy  [=(2)] =   +1.67 kcal/mol
DOCKED: USER    
DOCKED: USER    
DOCKED: USER    NEWDPF move CTP_lig.pdbqt
DOCKED: USER    NEWDPF about 11.553300 38.205000 32.782200
DOCKED: USER    NEWDPF tran0 12.438659 37.875547 33.486324
DOCKED: USER    NEWDPF quaternion0 0.100502 -0.058758 -0.129038 -0.984782
DOCKED: USER    NEWDPF axisangle0 0.578287 -0.338093 -0.742481 -20.016784
DOCKED: USER    NEWDPF quat0 0.578287 -0.338093 -0.742481 -20.016784
DOCKED: USER    NEWDPF dihe0 -161.08 62.54 -8.42 -176.90 67.00 172.55 -51.45 10.41 
DOCKED: USER  keepresnum = 1 
DOCKED: USER  
DOCKED: REMARK  8 active torsions:
DOCKED: REMARK  status: ('A' for Active; 'I' for Inactive)
DOCKED: REMARK    1  A    between atoms: N1_1  and  C1'_9 
DOCKED: REMARK    2  A    between atoms: C4'_13  and  C5'_16 
DOCKED: REMARK    3  A    between atoms: C5'_16  and  O5'_17 
DOCKED: REMARK    4  A    between atoms: O5'_17  and  PA_18 
DOCKED: REMARK    5  A    between atoms: PA_18  and  O3A_21 
DOCKED: REMARK    6  A    between atoms: O3A_21  and  PB_22 
DOCKED: REMARK    7  A    between atoms: PB_22  and  O3B_25 
DOCKED: REMARK    8  A    between atoms: O3B_25  and  PG_26 
DOCKED: USER                              x       y       z     vdW  Elec       q    Type
DOCKED: USER                           _______ _______ _______ _____ _____    ______ ____
DOCKED: ROOT
DOCKED: ATOM      1  N1  CTP A 301       9.017  36.103  35.060 -0.25 -0.19    -0.254 N 
DOCKED: ATOM      2  C2  CTP A 301       8.662  35.630  36.320 -0.16 +0.33    +0.353 A 
DOCKED: ATOM      3  N3  CTP A 301       7.515  36.012  36.935 -0.91 -0.20    -0.171 NA
DOCKED: ATOM      4  C4  CTP A 301       6.644  36.911  36.300 -0.49 +0.13    +0.190 A 
DOCKED: ATOM      5  C5  CTP A 301       6.930  37.441  35.021 -0.50 +0.03    +0.060 A 
DOCKED: ATOM      6  C6  CTP A 301       8.130  37.002  34.449 -0.41 +0.05    +0.085 A 
DOCKED: ATOM      7  O2  CTP A 301       9.373  34.830  36.959 -0.59 -0.26    -0.244 OA
DOCKED: ATOM      8  N4  CTP A 301       5.524  37.249  36.958 -0.56 -0.07    -0.127 N 
DOCKED: ENDROOT
DOCKED: BRANCH   1   9
DOCKED: ATOM      9  C1' CTP A 301      10.287  35.664  34.401 -0.26 +0.20    +0.242 C 
DOCKED: ATOM     10  C2' CTP A 301      10.073  35.100  32.992 -0.37 +0.04    +0.234 C 
DOCKED: ATOM     11  O2' CTP A 301       9.829  33.694  33.020 -0.53 +0.15    -0.216 OA
DOCKED: ATOM     12  C3' CTP A 301      11.313  35.508  32.246 -0.35 +0.09    +0.216 C 
DOCKED: ATOM     13  C4' CTP A 301      12.090  36.417  33.184 -0.02 +0.24    +0.181 C 
DOCKED: ATOM     14  O3' CTP A 301      12.214  34.444  31.989 -0.81 -0.02    -0.218 OA
DOCKED: ATOM     15  O4' CTP A 301      11.153  36.747  34.225 -0.25 -0.44    -0.331 OA
DOCKED: BRANCH  13  16
DOCKED: ATOM     16  C5' CTP A 301      12.454  37.495  32.267 -0.30 +0.23    +0.187 C 
DOCKED: BRANCH  16  17
DOCKED: ATOM     17  O5' CTP A 301      11.966  38.737  32.691 -0.36 -0.37    -0.268 OA
DOCKED: BRANCH  17  18
DOCKED: ATOM     18  PA  CTP A 301      10.452  39.212  32.156 -0.22 +0.25    +0.418 P 
DOCKED: ATOM     19  O1A CTP A 301       9.735  39.768  33.399 -0.45 -0.66    -0.624 OA
DOCKED: ATOM     20  O2A CTP A 301       9.747  37.953  31.622 -0.48 -0.42    -0.624 OA
DOCKED: BRANCH  18  21
DOCKED: ATOM     21  O3A CTP A 301      10.588  40.290  30.899 -0.26 +0.03    -0.180 OA
DOCKED: BRANCH  21  22
DOCKED: ATOM     22  PB  CTP A 301      11.258  39.813  29.482 -0.25 +0.16    +0.428 P 
DOCKED: ATOM     23  O1B CTP A 301      11.062  41.048  28.567 -0.12 +0.21    -0.624 OA
DOCKED: ATOM     24  O2B CTP A 301      10.499  38.594  28.906 -0.55 -0.36    -0.624 OA
DOCKED: BRANCH  22  25
DOCKED: ATOM     25  O3B CTP A 301      12.860  39.426  29.769 -0.85 -0.22    -0.173 OA
DOCKED: BRANCH  25  26
DOCKED: ATOM     26  PG  CTP A 301      13.890  40.243  30.768 -0.11 +0.58    +0.431 P 
DOCKED: ATOM     27  O1G CTP A 301      14.708  39.155  31.558 -0.84 -1.15    -0.616 OA
DOCKED: ATOM     28  O2G CTP A 301      12.929  41.071  31.660 +0.00 -0.45    -0.616 OA
DOCKED: ATOM     29  O3G CTP A 301      14.814  41.094  29.873 +0.01 -0.99    -0.616 OA
DOCKED: ENDBRANCH  25  26
DOCKED: ENDBRANCH  22  25
DOCKED: ENDBRANCH  21  22
DOCKED: ENDBRANCH  18  21
DOCKED: ENDBRANCH  17  18
DOCKED: ENDBRANCH  16  17
DOCKED: ENDBRANCH  13  16
DOCKED: ENDBRANCH   1   9
DOCKED: TORSDOF 8
DOCKED: TER
DOCKED: ENDMDL
________________________________________________________________________________


	BEGINNING GENETIC ALGORITHM DOCKING 45 of 100
Run: 45 Seed: 672980889 1731212722 [ Run 45 of 100 GA/GALS ]
Beginning LAMARCKIAN GENETIC ALGORITHM (LGA), with a maximum of 2500000 energy evaluations.

Final-Value: -10.764


	FINAL GENETIC ALGORITHM DOCKED STATE
	_______________________________________________


Detailed state:  trans 12.270 38.406 32.276 quatxyzw 0.025441 0.038099 -0.053237 -0.997530 center 11.553 38.205 32.782 ntor 8 -37.6357 179.5641 -157.5208 61.8711 140.8696 110.4072 -122.4159 31.3008
State:	 12.270  38.406  32.276   0.362  0.542 -0.758 -8.055    -37.64  179.56 -157.52   61.87  140.87  110.41 -122.42   31.30

DOCKED: MODEL       45
DOCKED: USER    Run = 45
DOCKED: USER    DPF = 1UDW.dpf
DOCKED: USER  
DOCKED: USER    Estimated Free Energy of Binding    =  -10.78 kcal/mol  [=(1)+(2)+(3)-(4)]
DOCKED: USER    Estimated Inhibition Constant, Ki   =   12.51 nM (nanomolar)  [Temperature = 298.15 K]
DOCKED: USER    
DOCKED: USER    (1) Final Intermolecular Energy     =  -13.17 kcal/mol
DOCKED: USER        vdW + Hbond + desolv Energy     =  -10.13 kcal/mol
DOCKED: USER        Electrostatic Energy            =   -3.04 kcal/mol
DOCKED: USER    (2) Final Total Internal Energy     =   +2.40 kcal/mol
DOCKED: USER    (3) Torsional Free Energy           =   +2.39 kcal/mol
DOCKED: USER    (4) Unbound System's Energy  [=(2)] =   +2.40 kcal/mol
DOCKED: USER    
DOCKED: USER    
DOCKED: USER    NEWDPF move CTP_lig.pdbqt
DOCKED: USER    NEWDPF about 11.553300 38.205000 32.782200
DOCKED: USER    NEWDPF tran0 12.269813 38.405961 32.275648
DOCKED: USER    NEWDPF quaternion0 0.025441 0.038099 -0.053237 -0.997530
DOCKED: USER    NEWDPF axisangle0 0.362229 0.542453 -0.757981 -8.055027
DOCKED: USER    NEWDPF quat0 0.362229 0.542453 -0.757981 -8.055027
DOCKED: USER    NEWDPF dihe0 -37.64 179.56 -157.52 61.87 140.87 110.41 -122.42 31.30 
DOCKED: USER  keepresnum = 1 
DOCKED: USER  
DOCKED: REMARK  8 active torsions:
DOCKED: REMARK  status: ('A' for Active; 'I' for Inactive)
DOCKED: REMARK    1  A    between atoms: N1_1  and  C1'_9 
DOCKED: REMARK    2  A    between atoms: C4'_13  and  C5'_16 
DOCKED: REMARK    3  A    between atoms: C5'_16  and  O5'_17 
DOCKED: REMARK    4  A    between atoms: O5'_17  and  PA_18 
DOCKED: REMARK    5  A    between atoms: PA_18  and  O3A_21 
DOCKED: REMARK    6  A    between atoms: O3A_21  and  PB_22 
DOCKED: REMARK    7  A    between atoms: PB_22  and  O3B_25 
DOCKED: REMARK    8  A    between atoms: O3B_25  and  PG_26 
DOCKED: USER                              x       y       z     vdW  Elec       q    Type
DOCKED: USER                           _______ _______ _______ _____ _____    ______ ____
DOCKED: ROOT
DOCKED: ATOM      1  N1  CTP A 301       9.558  36.400  34.715 -0.22 -0.22    -0.254 N 
DOCKED: ATOM      2  C2  CTP A 301       9.528  36.072  36.067 -0.15 +0.37    +0.353 A 
DOCKED: ATOM      3  N3  CTP A 301       8.465  36.367  36.856 -0.58 -0.22    -0.171 NA
DOCKED: ATOM      4  C4  CTP A 301       7.349  37.022  36.312 -0.41 +0.17    +0.190 A 
DOCKED: ATOM      5  C5  CTP A 301       7.298  37.393  34.949 -0.47 +0.04    +0.060 A 
DOCKED: ATOM      6  C6  CTP A 301       8.431  37.056  34.198 -0.38 +0.06    +0.085 A 
DOCKED: ATOM      7  O2  CTP A 301      10.473  35.491  36.636 -0.34 -0.27    -0.244 OA
DOCKED: ATOM      8  N4  CTP A 301       6.327  37.285  37.142 -0.61 -0.11    -0.127 N 
DOCKED: ENDROOT
DOCKED: BRANCH   1   9
DOCKED: ATOM      9  C1' CTP A 301      10.742  36.061  33.865 -0.26 +0.23    +0.242 C 
DOCKED: ATOM     10  C2' CTP A 301      10.372  35.740  32.412 -0.31 +0.07    +0.234 C 
DOCKED: ATOM     11  O2' CTP A 301      10.092  34.353  32.235 -0.45 +0.14    -0.216 OA
DOCKED: ATOM     12  C3' CTP A 301      11.543  36.251  31.619 -0.32 +0.12    +0.216 C 
DOCKED: ATOM     13  C4' CTP A 301      12.436  36.983  32.607 -0.27 +0.23    +0.181 C 
DOCKED: ATOM     14  O3' CTP A 301      12.383  35.234  31.100 -0.52 -0.05    -0.218 OA
DOCKED: ATOM     15  O4' CTP A 301      11.617  37.147  33.780 -0.45 -0.49    -0.331 OA
DOCKED: BRANCH  13  16
DOCKED: ATOM     16  C5' CTP A 301      12.738  38.194  31.847 -0.28 +0.23    +0.187 C 
DOCKED: BRANCH  16  17
DOCKED: ATOM     17  O5' CTP A 301      11.583  38.797  31.335 -0.18 -0.20    -0.268 OA
DOCKED: BRANCH  17  18
DOCKED: ATOM     18  PA  CTP A 301      11.726  39.711  29.938 -0.20 +0.22    +0.418 P 
DOCKED: ATOM     19  O1A CTP A 301      10.620  40.776  30.031 +0.04 +0.26    -0.624 OA
DOCKED: ATOM     20  O2A CTP A 301      11.487  38.760  28.751 -0.17 -0.53    -0.624 OA
DOCKED: BRANCH  18  21
DOCKED: ATOM     21  O3A CTP A 301      13.264  40.325  29.795 -0.76 -0.24    -0.180 OA
DOCKED: BRANCH  21  22
DOCKED: ATOM     22  PB  CTP A 301      13.887  41.255  30.991 -0.10 +0.38    +0.428 P 
DOCKED: ATOM     23  O1B CTP A 301      13.104  40.788  32.243 +0.21 -0.79    -0.624 OA
DOCKED: ATOM     24  O2B CTP A 301      13.611  42.752  30.714 +0.05 +0.01    -0.624 OA
DOCKED: BRANCH  22  25
DOCKED: ATOM     25  O3B CTP A 301      15.534  40.966  31.069 -0.45 -0.23    -0.173 OA
DOCKED: BRANCH  25  26
DOCKED: ATOM     26  PG  CTP A 301      16.673  41.572  30.040 -0.33 +0.60    +0.431 P 
DOCKED: ATOM     27  O1G CTP A 301      16.980  40.441  28.990 -1.24 -1.52    -0.616 OA
DOCKED: ATOM     28  O2G CTP A 301      17.864  41.887  30.984 -0.33 -0.71    -0.616 OA
DOCKED: ATOM     29  O3G CTP A 301      16.060  42.814  29.361 -0.63 -0.57    -0.616 OA
DOCKED: ENDBRANCH  25  26
DOCKED: ENDBRANCH  22  25
DOCKED: ENDBRANCH  21  22
DOCKED: ENDBRANCH  18  21
DOCKED: ENDBRANCH  17  18
DOCKED: ENDBRANCH  16  17
DOCKED: ENDBRANCH  13  16
DOCKED: ENDBRANCH   1   9
DOCKED: TORSDOF 8
DOCKED: TER
DOCKED: ENDMDL
________________________________________________________________________________


	BEGINNING GENETIC ALGORITHM DOCKING 46 of 100
Run: 46 Seed: 911825942 1711854658 [ Run 46 of 100 GA/GALS ]
Beginning LAMARCKIAN GENETIC ALGORITHM (LGA), with a maximum of 2500000 energy evaluations.

Final-Value: -10.654


	FINAL GENETIC ALGORITHM DOCKED STATE
	_______________________________________________


Detailed state:  trans 12.986 40.651 31.137 quatxyzw 0.500211 0.337215 -0.126385 -0.787465 center 11.553 38.205 32.782 ntor 8 -138.3497 35.6054 -6.4008 81.9494 102.3752 -173.1052 67.6644 28.8888
State:	 12.986  40.651  31.137   0.812  0.547 -0.205 -76.101   -138.35   35.61   -6.40   81.95  102.38 -173.11   67.66   28.89

DOCKED: MODEL       46
DOCKED: USER    Run = 46
DOCKED: USER    DPF = 1UDW.dpf
DOCKED: USER  
DOCKED: USER    Estimated Free Energy of Binding    =  -10.53 kcal/mol  [=(1)+(2)+(3)-(4)]
DOCKED: USER    Estimated Inhibition Constant, Ki   =   19.11 nM (nanomolar)  [Temperature = 298.15 K]
DOCKED: USER    
DOCKED: USER    (1) Final Intermolecular Energy     =  -12.92 kcal/mol
DOCKED: USER        vdW + Hbond + desolv Energy     =   -8.64 kcal/mol
DOCKED: USER        Electrostatic Energy            =   -4.28 kcal/mol
DOCKED: USER    (2) Final Total Internal Energy     =   +2.26 kcal/mol
DOCKED: USER    (3) Torsional Free Energy           =   +2.39 kcal/mol
DOCKED: USER    (4) Unbound System's Energy  [=(2)] =   +2.26 kcal/mol
DOCKED: USER    
DOCKED: USER    
DOCKED: USER    NEWDPF move CTP_lig.pdbqt
DOCKED: USER    NEWDPF about 11.553300 38.205000 32.782200
DOCKED: USER    NEWDPF tran0 12.985776 40.650647 31.137420
DOCKED: USER    NEWDPF quaternion0 0.500211 0.337215 -0.126385 -0.787465
DOCKED: USER    NEWDPF axisangle0 0.811558 0.547109 -0.205051 -76.101441
DOCKED: USER    NEWDPF quat0 0.811558 0.547109 -0.205051 -76.101441
DOCKED: USER    NEWDPF dihe0 -138.35 35.61 -6.40 81.95 102.38 -173.11 67.66 28.89 
DOCKED: USER  keepresnum = 1 
DOCKED: USER  
DOCKED: REMARK  8 active torsions:
DOCKED: REMARK  status: ('A' for Active; 'I' for Inactive)
DOCKED: REMARK    1  A    between atoms: N1_1  and  C1'_9 
DOCKED: REMARK    2  A    between atoms: C4'_13  and  C5'_16 
DOCKED: REMARK    3  A    between atoms: C5'_16  and  O5'_17 
DOCKED: REMARK    4  A    between atoms: O5'_17  and  PA_18 
DOCKED: REMARK    5  A    between atoms: PA_18  and  O3A_21 
DOCKED: REMARK    6  A    between atoms: O3A_21  and  PB_22 
DOCKED: REMARK    7  A    between atoms: PB_22  and  O3B_25 
DOCKED: REMARK    8  A    between atoms: O3B_25  and  PG_26 
DOCKED: USER                              x       y       z     vdW  Elec       q    Type
DOCKED: USER                           _______ _______ _______ _____ _____    ______ ____
DOCKED: ROOT
DOCKED: ATOM      1  N1  CTP A 301      10.790  37.223  32.005 -0.19 -0.18    -0.254 N 
DOCKED: ATOM      2  C2  CTP A 301      11.123  35.895  32.257 -0.16 +0.18    +0.353 A 
DOCKED: ATOM      3  N3  CTP A 301      10.668  35.233  33.350 -0.32 -0.09    -0.171 NA
DOCKED: ATOM      4  C4  CTP A 301       9.834  35.888  34.269 -0.27 +0.13    +0.190 A 
DOCKED: ATOM      5  C5  CTP A 301       9.448  37.237  34.091 -0.29 +0.06    +0.060 A 
DOCKED: ATOM      6  C6  CTP A 301       9.956  37.854  32.941 -0.34 +0.07    +0.085 A 
DOCKED: ATOM      7  O2  CTP A 301      11.858  35.235  31.497 -0.50 -0.04    -0.244 OA
DOCKED: ATOM      8  N4  CTP A 301       9.414  35.180  35.329 -0.36 -0.09    -0.127 N 
DOCKED: ENDROOT
DOCKED: BRANCH   1   9
DOCKED: ATOM      9  C1' CTP A 301      11.301  37.930  30.790 -0.22 +0.15    +0.242 C 
DOCKED: ATOM     10  C2' CTP A 301      10.298  38.930  30.204 -0.33 +0.08    +0.234 C 
DOCKED: ATOM     11  O2' CTP A 301       9.440  38.312  29.245 -0.59 -0.08    -0.216 OA
DOCKED: ATOM     12  C3' CTP A 301      11.162  40.032  29.656 -0.32 +0.05    +0.216 C 
DOCKED: ATOM     13  C4' CTP A 301      12.582  39.713  30.094 -0.25 +0.17    +0.181 C 
DOCKED: ATOM     14  O3' CTP A 301      11.246  40.057  28.241 -0.77 -0.11    -0.218 OA
DOCKED: ATOM     15  O4' CTP A 301      12.429  38.696  31.101 -0.21 -0.32    -0.331 OA
DOCKED: BRANCH  13  16
DOCKED: ATOM     16  C5' CTP A 301      13.019  41.028  30.556 -0.22 +0.11    +0.187 C 
DOCKED: BRANCH  16  17
DOCKED: ATOM     17  O5' CTP A 301      14.126  41.499  29.840 -0.33 -0.25    -0.268 OA
DOCKED: BRANCH  17  18
DOCKED: ATOM     18  PA  CTP A 301      15.627  40.844  30.190 -0.04 +0.70    +0.418 P 
DOCKED: ATOM     19  O1A CTP A 301      16.570  41.372  29.095 -0.98 -1.28    -0.624 OA
DOCKED: ATOM     20  O2A CTP A 301      15.481  39.313  30.110 -0.06 -1.43    -0.624 OA
DOCKED: BRANCH  18  21
DOCKED: ATOM     21  O3A CTP A 301      16.087  41.229  31.740 -0.33 -0.23    -0.180 OA
DOCKED: BRANCH  21  22
DOCKED: ATOM     22  PB  CTP A 301      15.720  42.701  32.359 -0.06 +0.35    +0.428 P 
DOCKED: ATOM     23  O1B CTP A 301      16.239  42.609  33.816 -0.46 -0.64    -0.624 OA
DOCKED: ATOM     24  O2B CTP A 301      14.189  42.927  32.350 +0.03 -0.36    -0.624 OA
DOCKED: BRANCH  22  25
DOCKED: ATOM     25  O3B CTP A 301      16.490  43.862  31.433 -0.23 -0.10    -0.173 OA
DOCKED: BRANCH  25  26
DOCKED: ATOM     26  PG  CTP A 301      18.122  44.086  31.321 -0.22 +0.30    +0.431 P 
DOCKED: ATOM     27  O1G CTP A 301      18.374  44.908  30.003 -0.61 -0.55    -0.616 OA
DOCKED: ATOM     28  O2G CTP A 301      18.671  42.635  31.266 -0.09 -0.62    -0.616 OA
DOCKED: ATOM     29  O3G CTP A 301      18.560  44.880  32.568 +0.06 -0.28    -0.616 OA
DOCKED: ENDBRANCH  25  26
DOCKED: ENDBRANCH  22  25
DOCKED: ENDBRANCH  21  22
DOCKED: ENDBRANCH  18  21
DOCKED: ENDBRANCH  17  18
DOCKED: ENDBRANCH  16  17
DOCKED: ENDBRANCH  13  16
DOCKED: ENDBRANCH   1   9
DOCKED: TORSDOF 8
DOCKED: TER
DOCKED: ENDMDL
________________________________________________________________________________


	BEGINNING GENETIC ALGORITHM DOCKING 47 of 100
Run: 47 Seed: 1196035946 62519219 [ Run 47 of 100 GA/GALS ]
Beginning LAMARCKIAN GENETIC ALGORITHM (LGA), with a maximum of 2500000 energy evaluations.

Final-Value: -13.028


	FINAL GENETIC ALGORITHM DOCKED STATE
	_______________________________________________


Detailed state:  trans 11.491 38.260 32.320 quatxyzw -0.082454 0.000632 0.049402 -0.995369 center 11.553 38.205 32.782 ntor 8 144.7854 -73.9175 -144.1639 120.6784 -126.4580 45.0044 178.3641 39.0776
State:	 11.491  38.260  32.320  -0.858  0.007  0.514 -11.032    144.79  -73.92 -144.16  120.68 -126.46   45.00  178.36   39.08

DOCKED: MODEL       47
DOCKED: USER    Run = 47
DOCKED: USER    DPF = 1UDW.dpf
DOCKED: USER  
DOCKED: USER    Estimated Free Energy of Binding    =  -12.99 kcal/mol  [=(1)+(2)+(3)-(4)]
DOCKED: USER    Estimated Inhibition Constant, Ki   =  299.36 pM (picomolar)  [Temperature = 298.15 K]
DOCKED: USER    
DOCKED: USER    (1) Final Intermolecular Energy     =  -15.38 kcal/mol
DOCKED: USER        vdW + Hbond + desolv Energy     =  -11.00 kcal/mol
DOCKED: USER        Electrostatic Energy            =   -4.38 kcal/mol
DOCKED: USER    (2) Final Total Internal Energy     =   +2.35 kcal/mol
DOCKED: USER    (3) Torsional Free Energy           =   +2.39 kcal/mol
DOCKED: USER    (4) Unbound System's Energy  [=(2)] =   +2.35 kcal/mol
DOCKED: USER    
DOCKED: USER    
DOCKED: USER    NEWDPF move CTP_lig.pdbqt
DOCKED: USER    NEWDPF about 11.553300 38.205000 32.782200
DOCKED: USER    NEWDPF tran0 11.491387 38.259853 32.319844
DOCKED: USER    NEWDPF quaternion0 -0.082454 0.000632 0.049402 -0.995369
DOCKED: USER    NEWDPF axisangle0 -0.857798 0.006571 0.513945 -11.031936
DOCKED: USER    NEWDPF quat0 -0.857798 0.006571 0.513945 -11.031936
DOCKED: USER    NEWDPF dihe0 144.79 -73.92 -144.16 120.68 -126.46 45.00 178.36 39.08 
DOCKED: USER  keepresnum = 1 
DOCKED: USER  
DOCKED: REMARK  8 active torsions:
DOCKED: REMARK  status: ('A' for Active; 'I' for Inactive)
DOCKED: REMARK    1  A    between atoms: N1_1  and  C1'_9 
DOCKED: REMARK    2  A    between atoms: C4'_13  and  C5'_16 
DOCKED: REMARK    3  A    between atoms: C5'_16  and  O5'_17 
DOCKED: REMARK    4  A    between atoms: O5'_17  and  PA_18 
DOCKED: REMARK    5  A    between atoms: PA_18  and  O3A_21 
DOCKED: REMARK    6  A    between atoms: O3A_21  and  PB_22 
DOCKED: REMARK    7  A    between atoms: PB_22  and  O3B_25 
DOCKED: REMARK    8  A    between atoms: O3B_25  and  PG_26 
DOCKED: USER                              x       y       z     vdW  Elec       q    Type
DOCKED: USER                           _______ _______ _______ _____ _____    ______ ____
DOCKED: ROOT
DOCKED: ATOM      1  N1  CTP A 301       9.031  36.251  35.009 -0.25 -0.20    -0.254 N 
DOCKED: ATOM      2  C2  CTP A 301       8.946  36.203  36.398 -0.15 +0.40    +0.353 A 
DOCKED: ATOM      3  N3  CTP A 301       7.779  36.415  37.055 -0.70 -0.24    -0.171 NA
DOCKED: ATOM      4  C4  CTP A 301       6.607  36.691  36.333 -0.49 +0.13    +0.190 A 
DOCKED: ATOM      5  C5  CTP A 301       6.605  36.759  34.921 -0.57 +0.03    +0.060 A 
DOCKED: ATOM      6  C6  CTP A 301       7.846  36.530  34.313 -0.37 +0.04    +0.085 A 
DOCKED: ATOM      7  O2  CTP A 301       9.934  35.967  37.121 -0.37 -0.32    -0.244 OA
DOCKED: ATOM      8  N4  CTP A 301       5.483  36.888  37.040 -0.64 -0.08    -0.127 N 
DOCKED: ENDROOT
DOCKED: BRANCH   1   9
DOCKED: ATOM      9  C1' CTP A 301      10.330  36.010  34.307 -0.27 +0.22    +0.242 C 
DOCKED: ATOM     10  C2' CTP A 301      10.157  35.507  32.869 -0.34 +0.07    +0.234 C 
DOCKED: ATOM     11  O2' CTP A 301      10.087  34.084  32.816 -0.54 +0.11    -0.216 OA
DOCKED: ATOM     12  C3' CTP A 301      11.322  36.108  32.133 -0.33 +0.13    +0.216 C 
DOCKED: ATOM     13  C4' CTP A 301      12.003  37.049  33.114 -0.24 +0.25    +0.181 C 
DOCKED: ATOM     14  O3' CTP A 301      12.341  35.180  31.800 -0.69 -0.11    -0.218 OA
DOCKED: ATOM     15  O4' CTP A 301      11.054  37.200  34.186 -0.28 -0.46    -0.331 OA
DOCKED: BRANCH  13  16
DOCKED: ATOM     16  C5' CTP A 301      12.213  38.216  32.260 -0.27 +0.23    +0.187 C 
DOCKED: BRANCH  16  17
DOCKED: ATOM     17  O5' CTP A 301      11.923  37.947  30.917 -0.22 -0.21    -0.268 OA
DOCKED: BRANCH  17  18
DOCKED: ATOM     18  PA  CTP A 301      11.175  39.146  30.018 -0.21 +0.20    +0.418 P 
DOCKED: ATOM     19  O1A CTP A 301       9.860  39.451  30.755 +0.04 -0.11    -0.624 OA
DOCKED: ATOM     20  O2A CTP A 301      10.908  38.561  28.619 -0.40 -0.48    -0.624 OA
DOCKED: BRANCH  18  21
DOCKED: ATOM     21  O3A CTP A 301      12.183  40.455  29.835 -0.38 -0.08    -0.180 OA
DOCKED: BRANCH  21  22
DOCKED: ATOM     22  PB  CTP A 301      13.696  40.416  30.463 -0.05 +0.53    +0.428 P 
DOCKED: ATOM     23  O1B CTP A 301      14.150  38.959  30.194 -0.57 -1.18    -0.624 OA
DOCKED: ATOM     24  O2B CTP A 301      13.660  40.693  31.985 +0.18 -0.89    -0.624 OA
DOCKED: BRANCH  22  25
DOCKED: ATOM     25  O3B CTP A 301      14.615  41.572  29.676 -0.36 -0.20    -0.173 OA
DOCKED: BRANCH  25  26
DOCKED: ATOM     26  PG  CTP A 301      16.229  41.842  29.898 -0.35 +0.56    +0.431 P 
DOCKED: ATOM     27  O1G CTP A 301      16.988  40.809  28.985 -1.57 -1.43    -0.616 OA
DOCKED: ATOM     28  O2G CTP A 301      16.419  41.591  31.417 +0.00 -0.69    -0.616 OA
DOCKED: ATOM     29  O3G CTP A 301      16.514  43.292  29.457 -0.62 -0.59    -0.616 OA
DOCKED: ENDBRANCH  25  26
DOCKED: ENDBRANCH  22  25
DOCKED: ENDBRANCH  21  22
DOCKED: ENDBRANCH  18  21
DOCKED: ENDBRANCH  17  18
DOCKED: ENDBRANCH  16  17
DOCKED: ENDBRANCH  13  16
DOCKED: ENDBRANCH   1   9
DOCKED: TORSDOF 8
DOCKED: TER
DOCKED: ENDMDL
________________________________________________________________________________


	BEGINNING GENETIC ALGORITHM DOCKING 48 of 100
Run: 48 Seed: 1229334183 1197847495 [ Run 48 of 100 GA/GALS ]
Beginning LAMARCKIAN GENETIC ALGORITHM (LGA), with a maximum of 2500000 energy evaluations.

Final-Value: -11.961


	FINAL GENETIC ALGORITHM DOCKED STATE
	_______________________________________________


Detailed state:  trans 11.674 38.071 31.965 quatxyzw 0.120626 -0.011321 -0.044800 0.991622 center 11.553 38.205 32.782 ntor 8 -99.6080 -115.0422 105.5183 -168.2984 86.9667 109.8324 -138.4902 45.5916
State:	 11.674  38.071  31.965   0.934 -0.088 -0.347 14.844    -99.61 -115.04  105.52 -168.30   86.97  109.83 -138.49   45.59

DOCKED: MODEL       48
DOCKED: USER    Run = 48
DOCKED: USER    DPF = 1UDW.dpf
DOCKED: USER  
DOCKED: USER    Estimated Free Energy of Binding    =  -11.87 kcal/mol  [=(1)+(2)+(3)-(4)]
DOCKED: USER    Estimated Inhibition Constant, Ki   =    1.98 nM (nanomolar)  [Temperature = 298.15 K]
DOCKED: USER    
DOCKED: USER    (1) Final Intermolecular Energy     =  -14.26 kcal/mol
DOCKED: USER        vdW + Hbond + desolv Energy     =  -10.45 kcal/mol
DOCKED: USER        Electrostatic Energy            =   -3.81 kcal/mol
DOCKED: USER    (2) Final Total Internal Energy     =   +2.30 kcal/mol
DOCKED: USER    (3) Torsional Free Energy           =   +2.39 kcal/mol
DOCKED: USER    (4) Unbound System's Energy  [=(2)] =   +2.30 kcal/mol
DOCKED: USER    
DOCKED: USER    
DOCKED: USER    NEWDPF move CTP_lig.pdbqt
DOCKED: USER    NEWDPF about 11.553300 38.205000 32.782200
DOCKED: USER    NEWDPF tran0 11.673822 38.071136 31.964661
DOCKED: USER    NEWDPF quaternion0 0.120626 -0.011321 -0.044800 0.991622
DOCKED: USER    NEWDPF axisangle0 0.933827 -0.087645 -0.346822 14.843661
DOCKED: USER    NEWDPF quat0 0.933827 -0.087645 -0.346822 14.843661
DOCKED: USER    NEWDPF dihe0 -99.61 -115.04 105.52 -168.30 86.97 109.83 -138.49 45.59 
DOCKED: USER  keepresnum = 1 
DOCKED: USER  
DOCKED: REMARK  8 active torsions:
DOCKED: REMARK  status: ('A' for Active; 'I' for Inactive)
DOCKED: REMARK    1  A    between atoms: N1_1  and  C1'_9 
DOCKED: REMARK    2  A    between atoms: C4'_13  and  C5'_16 
DOCKED: REMARK    3  A    between atoms: C5'_16  and  O5'_17 
DOCKED: REMARK    4  A    between atoms: O5'_17  and  PA_18 
DOCKED: REMARK    5  A    between atoms: PA_18  and  O3A_21 
DOCKED: REMARK    6  A    between atoms: O3A_21  and  PB_22 
DOCKED: REMARK    7  A    between atoms: PB_22  and  O3B_25 
DOCKED: REMARK    8  A    between atoms: O3B_25  and  PG_26 
DOCKED: USER                              x       y       z     vdW  Elec       q    Type
DOCKED: USER                           _______ _______ _______ _____ _____    ______ ____
DOCKED: ROOT
DOCKED: ATOM      1  N1  CTP A 301       9.240  36.304  34.842 -0.24 -0.20    -0.254 N 
DOCKED: ATOM      2  C2  CTP A 301       9.179  36.366  36.232 -0.14 +0.40    +0.353 A 
DOCKED: ATOM      3  N3  CTP A 301       8.025  36.641  36.889 -0.67 -0.22    -0.171 NA
DOCKED: ATOM      4  C4  CTP A 301       6.844  36.872  36.167 -0.47 +0.14    +0.190 A 
DOCKED: ATOM      5  C5  CTP A 301       6.818  36.831  34.754 -0.50 +0.03    +0.060 A 
DOCKED: ATOM      6  C6  CTP A 301       8.046  36.542  34.145 -0.29 +0.04    +0.085 A 
DOCKED: ATOM      7  O2  CTP A 301      10.176  36.175  36.954 -0.41 -0.31    -0.244 OA
DOCKED: ATOM      8  N4  CTP A 301       5.734  37.137  36.874 -0.64 -0.08    -0.127 N 
DOCKED: ENDROOT
DOCKED: BRANCH   1   9
DOCKED: ATOM      9  C1' CTP A 301      10.525  35.995  34.139 -0.26 +0.22    +0.242 C 
DOCKED: ATOM     10  C2' CTP A 301      10.327  35.534  32.691 -0.35 +0.07    +0.234 C 
DOCKED: ATOM     11  O2' CTP A 301      10.167  34.119  32.608 -0.49 +0.14    -0.216 OA
DOCKED: ATOM     12  C3' CTP A 301      11.532  36.074  31.971 -0.33 +0.12    +0.216 C 
DOCKED: ATOM     13  C4' CTP A 301      12.266  36.949  32.974 -0.15 +0.25    +0.181 C 
DOCKED: ATOM     14  O3' CTP A 301      12.491  35.090  31.622 -0.76 -0.09    -0.218 OA
DOCKED: ATOM     15  O4' CTP A 301      11.324  37.139  34.045 -0.33 -0.47    -0.331 OA
DOCKED: BRANCH  13  16
DOCKED: ATOM     16  C5' CTP A 301      12.554  38.118  32.144 -0.27 +0.24    +0.187 C 
DOCKED: BRANCH  16  17
DOCKED: ATOM     17  O5' CTP A 301      11.540  38.368  31.213 -0.20 -0.20    -0.268 OA
DOCKED: BRANCH  17  18
DOCKED: ATOM     18  PA  CTP A 301      11.950  39.162  29.796 -0.14 +0.32    +0.418 P 
DOCKED: ATOM     19  O1A CTP A 301      10.887  38.739  28.768 -0.50 -0.43    -0.624 OA
DOCKED: ATOM     20  O2A CTP A 301      13.349  38.664  29.390 -0.12 -1.13    -0.624 OA
DOCKED: BRANCH  18  21
DOCKED: ATOM     21  O3A CTP A 301      12.049  40.801  30.051 -0.31 -0.03    -0.180 OA
DOCKED: BRANCH  21  22
DOCKED: ATOM     22  PB  CTP A 301      13.313  41.423  30.888 -0.11 +0.23    +0.428 P 
DOCKED: ATOM     23  O1B CTP A 301      13.030  40.970  32.342 +0.18 -0.73    -0.624 OA
DOCKED: ATOM     24  O2B CTP A 301      13.315  42.968  30.799 +0.04 +0.14    -0.624 OA
DOCKED: BRANCH  22  25
DOCKED: ATOM     25  O3B CTP A 301      14.724  40.796  30.242 -0.49 -0.27    -0.173 OA
DOCKED: BRANCH  25  26
DOCKED: ATOM     26  PG  CTP A 301      16.150  41.607  30.059 -0.34 +0.58    +0.431 P 
DOCKED: ATOM     27  O1G CTP A 301      16.986  40.813  28.988 -1.58 -1.42    -0.616 OA
DOCKED: ATOM     28  O2G CTP A 301      16.761  41.566  31.484 -0.01 -0.69    -0.616 OA
DOCKED: ATOM     29  O3G CTP A 301      15.807  43.026  29.560 -0.56 -0.44    -0.616 OA
DOCKED: ENDBRANCH  25  26
DOCKED: ENDBRANCH  22  25
DOCKED: ENDBRANCH  21  22
DOCKED: ENDBRANCH  18  21
DOCKED: ENDBRANCH  17  18
DOCKED: ENDBRANCH  16  17
DOCKED: ENDBRANCH  13  16
DOCKED: ENDBRANCH   1   9
DOCKED: TORSDOF 8
DOCKED: TER
DOCKED: ENDMDL
________________________________________________________________________________


	BEGINNING GENETIC ALGORITHM DOCKING 49 of 100
Run: 49 Seed: 1159217962 1801930234 [ Run 49 of 100 GA/GALS ]
Beginning LAMARCKIAN GENETIC ALGORITHM (LGA), with a maximum of 2500000 energy evaluations.

Final-Value: -12.649


	FINAL GENETIC ALGORITHM DOCKED STATE
	_______________________________________________


Detailed state:  trans 11.191 37.505 31.867 quatxyzw -0.211162 0.024527 0.056601 -0.975503 center 11.553 38.205 32.782 ntor 8 -155.8623 -127.3615 156.5674 -153.5246 -167.1810 -19.2736 -48.1423 23.1183
State:	 11.191  37.505  31.867  -0.960  0.111  0.257 -25.417   -155.86 -127.36  156.57 -153.52 -167.18  -19.27  -48.14   23.12

DOCKED: MODEL       49
DOCKED: USER    Run = 49
DOCKED: USER    DPF = 1UDW.dpf
DOCKED: USER  
DOCKED: USER    Estimated Free Energy of Binding    =  -13.00 kcal/mol  [=(1)+(2)+(3)-(4)]
DOCKED: USER    Estimated Inhibition Constant, Ki   =  297.74 pM (picomolar)  [Temperature = 298.15 K]
DOCKED: USER    
DOCKED: USER    (1) Final Intermolecular Energy     =  -15.38 kcal/mol
DOCKED: USER        vdW + Hbond + desolv Energy     =  -10.68 kcal/mol
DOCKED: USER        Electrostatic Energy            =   -4.70 kcal/mol
DOCKED: USER    (2) Final Total Internal Energy     =   +2.73 kcal/mol
DOCKED: USER    (3) Torsional Free Energy           =   +2.39 kcal/mol
DOCKED: USER    (4) Unbound System's Energy  [=(2)] =   +2.73 kcal/mol
DOCKED: USER    
DOCKED: USER    
DOCKED: USER    NEWDPF move CTP_lig.pdbqt
DOCKED: USER    NEWDPF about 11.553300 38.205000 32.782200
DOCKED: USER    NEWDPF tran0 11.190544 37.505458 31.866583
DOCKED: USER    NEWDPF quaternion0 -0.211162 0.024527 0.056601 -0.975503
DOCKED: USER    NEWDPF axisangle0 -0.959880 0.111495 0.257291 -25.416602
DOCKED: USER    NEWDPF quat0 -0.959880 0.111495 0.257291 -25.416602
DOCKED: USER    NEWDPF dihe0 -155.86 -127.36 156.57 -153.52 -167.18 -19.27 -48.14 23.12 
DOCKED: USER  keepresnum = 1 
DOCKED: USER  
DOCKED: REMARK  8 active torsions:
DOCKED: REMARK  status: ('A' for Active; 'I' for Inactive)
DOCKED: REMARK    1  A    between atoms: N1_1  and  C1'_9 
DOCKED: REMARK    2  A    between atoms: C4'_13  and  C5'_16 
DOCKED: REMARK    3  A    between atoms: C5'_16  and  O5'_17 
DOCKED: REMARK    4  A    between atoms: O5'_17  and  PA_18 
DOCKED: REMARK    5  A    between atoms: PA_18  and  O3A_21 
DOCKED: REMARK    6  A    between atoms: O3A_21  and  PB_22 
DOCKED: REMARK    7  A    between atoms: PB_22  and  O3B_25 
DOCKED: REMARK    8  A    between atoms: O3B_25  and  PG_26 
DOCKED: USER                              x       y       z     vdW  Elec       q    Type
DOCKED: USER                           _______ _______ _______ _____ _____    ______ ____
DOCKED: ROOT
DOCKED: ATOM      1  N1  CTP A 301       8.858  36.245  35.075 -0.26 -0.19    -0.254 N 
DOCKED: ATOM      2  C2  CTP A 301       8.821  36.560  36.431 -0.13 +0.42    +0.353 A 
DOCKED: ATOM      3  N3  CTP A 301       7.674  36.926  37.054 -0.63 -0.23    -0.171 NA
DOCKED: ATOM      4  C4  CTP A 301       6.474  36.995  36.329 -0.51 +0.13    +0.190 A 
DOCKED: ATOM      5  C5  CTP A 301       6.422  36.694  34.949 -0.58 +0.02    +0.060 A 
DOCKED: ATOM      6  C6  CTP A 301       7.645  36.325  34.375 -0.36 +0.04    +0.085 A 
DOCKED: ATOM      7  O2  CTP A 301       9.837  36.526  37.153 -0.53 -0.35    -0.244 OA
DOCKED: ATOM      8  N4  CTP A 301       5.371  37.361  37.002 -0.45 -0.06    -0.127 N 
DOCKED: ENDROOT
DOCKED: BRANCH   1   9
DOCKED: ATOM      9  C1' CTP A 301      10.136  35.840  34.411 -0.28 +0.20    +0.242 C 
DOCKED: ATOM     10  C2' CTP A 301       9.963  34.687  33.416 -0.38 +0.03    +0.234 C 
DOCKED: ATOM     11  O2' CTP A 301      10.118  33.419  34.051 -0.80 +0.01    -0.216 OA
DOCKED: ATOM     12  C3' CTP A 301      10.974  34.980  32.343 -0.34 +0.01    +0.216 C 
DOCKED: ATOM     13  C4' CTP A 301      11.551  36.348  32.667 -0.33 +0.16    +0.181 C 
DOCKED: ATOM     14  O3' CTP A 301      12.106  34.127  32.360 -0.71 -0.02    -0.218 OA
DOCKED: ATOM     15  O4' CTP A 301      10.654  36.894  33.652 -0.22 -0.34    -0.331 OA
DOCKED: BRANCH  13  16
DOCKED: ATOM     16  C5' CTP A 301      11.524  36.969  31.345 -0.30 +0.12    +0.187 C 
DOCKED: BRANCH  16  17
DOCKED: ATOM     17  O5' CTP A 301      10.816  38.176  31.341 -0.31 -0.17    -0.268 OA
DOCKED: BRANCH  17  18
DOCKED: ATOM     18  PA  CTP A 301      11.574  39.536  31.958 -0.17 +0.33    +0.418 P 
DOCKED: ATOM     19  O1A CTP A 301      11.038  39.689  33.392 -0.11 -1.01    -0.624 OA
DOCKED: ATOM     20  O2A CTP A 301      11.153  40.725  31.075 +0.10 +0.16    -0.624 OA
DOCKED: BRANCH  18  21
DOCKED: ATOM     21  O3A CTP A 301      13.225  39.384  31.852 -0.78 -0.28    -0.180 OA
DOCKED: BRANCH  21  22
DOCKED: ATOM     22  PB  CTP A 301      14.004  39.855  30.489 +0.02 +0.68    +0.428 P 
DOCKED: ATOM     23  O1B CTP A 301      12.879  39.857  29.424 -0.40 -0.85    -0.624 OA
DOCKED: ATOM     24  O2B CTP A 301      15.100  38.832  30.108 -0.15 -1.37    -0.624 OA
DOCKED: BRANCH  22  25
DOCKED: ATOM     25  O3B CTP A 301      14.678  41.361  30.770 -0.29 -0.18    -0.173 OA
DOCKED: BRANCH  25  26
DOCKED: ATOM     26  PG  CTP A 301      16.239  41.797  30.456 -0.33 +0.50    +0.431 P 
DOCKED: ATOM     27  O1G CTP A 301      16.198  43.288  29.955 -0.58 -0.45    -0.616 OA
DOCKED: ATOM     28  O2G CTP A 301      16.672  40.784  29.364 -0.89 -1.33    -0.616 OA
DOCKED: ATOM     29  O3G CTP A 301      17.022  41.673  31.779 +0.01 -0.66    -0.616 OA
DOCKED: ENDBRANCH  25  26
DOCKED: ENDBRANCH  22  25
DOCKED: ENDBRANCH  21  22
DOCKED: ENDBRANCH  18  21
DOCKED: ENDBRANCH  17  18
DOCKED: ENDBRANCH  16  17
DOCKED: ENDBRANCH  13  16
DOCKED: ENDBRANCH   1   9
DOCKED: TORSDOF 8
DOCKED: TER
DOCKED: ENDMDL
________________________________________________________________________________


	BEGINNING GENETIC ALGORITHM DOCKING 50 of 100
Run: 50 Seed: 1915524167 398583454 [ Run 50 of 100 GA/GALS ]
Beginning LAMARCKIAN GENETIC ALGORITHM (LGA), with a maximum of 2500000 energy evaluations.

Final-Value: -11.597


	FINAL GENETIC ALGORITHM DOCKED STATE
	_______________________________________________


Detailed state:  trans 11.203 38.331 31.663 quatxyzw 0.084202 -0.074465 -0.103202 0.988289 center 11.553 38.205 32.782 ntor 8 49.2245 -140.0056 109.8397 -168.5456 79.8874 136.5120 -161.2009 60.4403
State:	 11.203  38.331  31.663   0.552 -0.488 -0.676 17.555     49.22 -140.01  109.84 -168.55   79.89  136.51 -161.20   60.44

DOCKED: MODEL       50
DOCKED: USER    Run = 50
DOCKED: USER    DPF = 1UDW.dpf
DOCKED: USER  
DOCKED: USER    Estimated Free Energy of Binding    =  -11.65 kcal/mol  [=(1)+(2)+(3)-(4)]
DOCKED: USER    Estimated Inhibition Constant, Ki   =    2.91 nM (nanomolar)  [Temperature = 298.15 K]
DOCKED: USER    
DOCKED: USER    (1) Final Intermolecular Energy     =  -14.03 kcal/mol
DOCKED: USER        vdW + Hbond + desolv Energy     =   -9.92 kcal/mol
DOCKED: USER        Electrostatic Energy            =   -4.11 kcal/mol
DOCKED: USER    (2) Final Total Internal Energy     =   +2.44 kcal/mol
DOCKED: USER    (3) Torsional Free Energy           =   +2.39 kcal/mol
DOCKED: USER    (4) Unbound System's Energy  [=(2)] =   +2.44 kcal/mol
DOCKED: USER    
DOCKED: USER    
DOCKED: USER    NEWDPF move CTP_lig.pdbqt
DOCKED: USER    NEWDPF about 11.553300 38.205000 32.782200
DOCKED: USER    NEWDPF tran0 11.202763 38.331326 31.663338
DOCKED: USER    NEWDPF quaternion0 0.084202 -0.074465 -0.103202 0.988289
DOCKED: USER    NEWDPF axisangle0 0.551795 -0.487987 -0.676307 17.554863
DOCKED: USER    NEWDPF quat0 0.551795 -0.487987 -0.676307 17.554863
DOCKED: USER    NEWDPF dihe0 49.22 -140.01 109.84 -168.55 79.89 136.51 -161.20 60.44 
DOCKED: USER  keepresnum = 1 
DOCKED: USER  
DOCKED: REMARK  8 active torsions:
DOCKED: REMARK  status: ('A' for Active; 'I' for Inactive)
DOCKED: REMARK    1  A    between atoms: N1_1  and  C1'_9 
DOCKED: REMARK    2  A    between atoms: C4'_13  and  C5'_16 
DOCKED: REMARK    3  A    between atoms: C5'_16  and  O5'_17 
DOCKED: REMARK    4  A    between atoms: O5'_17  and  PA_18 
DOCKED: REMARK    5  A    between atoms: PA_18  and  O3A_21 
DOCKED: REMARK    6  A    between atoms: O3A_21  and  PB_22 
DOCKED: REMARK    7  A    between atoms: PB_22  and  O3B_25 
DOCKED: REMARK    8  A    between atoms: O3B_25  and  PG_26 
DOCKED: USER                              x       y       z     vdW  Elec       q    Type
DOCKED: USER                           _______ _______ _______ _____ _____    ______ ____
DOCKED: ROOT
DOCKED: ATOM      1  N1  CTP A 301       9.392  36.151  34.712 -0.24 -0.19    -0.254 N 
DOCKED: ATOM      2  C2  CTP A 301       9.528  36.123  36.097 -0.15 +0.38    +0.353 A 
DOCKED: ATOM      3  N3  CTP A 301       8.461  36.236  36.927 -0.55 -0.23    -0.171 NA
DOCKED: ATOM      4  C4  CTP A 301       7.171  36.386  36.395 -0.42 +0.16    +0.190 A 
DOCKED: ATOM      5  C5  CTP A 301       6.944  36.427  35.000 -0.53 +0.03    +0.060 A 
DOCKED: ATOM      6  C6  CTP A 301       8.092  36.304  34.207 -0.37 +0.04    +0.085 A 
DOCKED: ATOM      7  O2  CTP A 301      10.633  35.995  36.658 -0.37 -0.29    -0.244 OA
DOCKED: ATOM      8  N4  CTP A 301       6.155  36.491  37.267 -0.59 -0.11    -0.127 N 
DOCKED: ENDROOT
DOCKED: BRANCH   1   9
DOCKED: ATOM      9  C1' CTP A 301      10.584  36.021  33.817 -0.27 +0.21    +0.242 C 
DOCKED: ATOM     10  C2' CTP A 301      10.223  35.989  32.328 -0.24 +0.09    +0.234 C 
DOCKED: ATOM     11  O2' CTP A 301       9.980  34.658  31.875 -0.47 +0.12    -0.216 OA
DOCKED: ATOM     12  C3' CTP A 301      11.379  36.679  31.659 -0.30 +0.13    +0.216 C 
DOCKED: ATOM     13  C4' CTP A 301      12.253  37.221  32.779 -0.24 +0.24    +0.181 C 
DOCKED: ATOM     14  O3' CTP A 301      12.246  35.810  30.951 -0.39 -0.09    -0.218 OA
DOCKED: ATOM     15  O4' CTP A 301      11.430  37.125  33.956 -0.36 -0.48    -0.331 OA
DOCKED: BRANCH  13  16
DOCKED: ATOM     16  C5' CTP A 301      12.521  38.568  32.279 -0.20 +0.26    +0.187 C 
DOCKED: BRANCH  16  17
DOCKED: ATOM     17  O5' CTP A 301      11.711  38.897  31.186 -0.18 -0.20    -0.268 OA
DOCKED: BRANCH  17  18
DOCKED: ATOM     18  PA  CTP A 301      12.458  39.435  29.787 -0.13 +0.41    +0.418 P 
DOCKED: ATOM     19  O1A CTP A 301      11.566  38.945  28.633 -0.30 -0.56    -0.624 OA
DOCKED: ATOM     20  O2A CTP A 301      13.848  38.776  29.735 -0.40 -1.26    -0.624 OA
DOCKED: BRANCH  18  21
DOCKED: ATOM     21  O3A CTP A 301      12.677  41.081  29.837 -0.40 -0.06    -0.180 OA
DOCKED: BRANCH  21  22
DOCKED: ATOM     22  PB  CTP A 301      13.818  41.724  30.822 -0.12 +0.25    +0.428 P 
DOCKED: ATOM     23  O1B CTP A 301      13.271  41.418  32.239 +0.14 -0.61    -0.624 OA
DOCKED: ATOM     24  O2B CTP A 301      13.922  43.253  30.607 +0.05 +0.08    -0.624 OA
DOCKED: BRANCH  22  25
DOCKED: ATOM     25  O3B CTP A 301      15.279  40.982  30.480 -0.42 -0.25    -0.173 OA
DOCKED: BRANCH  25  26
DOCKED: ATOM     26  PG  CTP A 301      16.636  41.731  29.912 -0.34 +0.59    +0.431 P 
DOCKED: ATOM     27  O1G CTP A 301      16.201  43.178  29.473 -0.65 -0.53    -0.616 OA
DOCKED: ATOM     28  O2G CTP A 301      17.067  40.823  28.730 -1.22 -1.53    -0.616 OA
DOCKED: ATOM     29  O3G CTP A 301      17.650  41.780  31.074 -0.26 -0.71    -0.616 OA
DOCKED: ENDBRANCH  25  26
DOCKED: ENDBRANCH  22  25
DOCKED: ENDBRANCH  21  22
DOCKED: ENDBRANCH  18  21
DOCKED: ENDBRANCH  17  18
DOCKED: ENDBRANCH  16  17
DOCKED: ENDBRANCH  13  16
DOCKED: ENDBRANCH   1   9
DOCKED: TORSDOF 8
DOCKED: TER
DOCKED: ENDMDL
________________________________________________________________________________


	BEGINNING GENETIC ALGORITHM DOCKING 51 of 100
Run: 51 Seed: 30930779 606741699 [ Run 51 of 100 GA/GALS ]
Beginning LAMARCKIAN GENETIC ALGORITHM (LGA), with a maximum of 2500000 energy evaluations.

Final-Value: -9.935


	FINAL GENETIC ALGORITHM DOCKED STATE
	_______________________________________________


Detailed state:  trans 9.987 38.506 27.430 quatxyzw -0.354147 -0.010838 0.763679 -0.539681 center 11.553 38.205 32.782 ntor 8 -111.4975 -4.5512 -4.4816 -151.0198 130.4821 55.2388 -136.6127 -159.6775
State:	  9.987  38.506  27.430  -0.421 -0.013  0.907 -114.676   -111.50   -4.55   -4.48 -151.02  130.48   55.24 -136.61 -159.68

DOCKED: MODEL       51
DOCKED: USER    Run = 51
DOCKED: USER    DPF = 1UDW.dpf
DOCKED: USER  
DOCKED: USER    Estimated Free Energy of Binding    =   -9.66 kcal/mol  [=(1)+(2)+(3)-(4)]
DOCKED: USER    Estimated Inhibition Constant, Ki   =   82.51 nM (nanomolar)  [Temperature = 298.15 K]
DOCKED: USER    
DOCKED: USER    (1) Final Intermolecular Energy     =  -12.05 kcal/mol
DOCKED: USER        vdW + Hbond + desolv Energy     =   -8.71 kcal/mol
DOCKED: USER        Electrostatic Energy            =   -3.34 kcal/mol
DOCKED: USER    (2) Final Total Internal Energy     =   +2.11 kcal/mol
DOCKED: USER    (3) Torsional Free Energy           =   +2.39 kcal/mol
DOCKED: USER    (4) Unbound System's Energy  [=(2)] =   +2.11 kcal/mol
DOCKED: USER    
DOCKED: USER    
DOCKED: USER    NEWDPF move CTP_lig.pdbqt
DOCKED: USER    NEWDPF about 11.553300 38.205000 32.782200
DOCKED: USER    NEWDPF tran0 9.986548 38.505945 27.429583
DOCKED: USER    NEWDPF quaternion0 -0.354147 -0.010838 0.763679 -0.539681
DOCKED: USER    NEWDPF axisangle0 -0.420668 -0.012874 0.907123 -114.676081
DOCKED: USER    NEWDPF quat0 -0.420668 -0.012874 0.907123 -114.676081
DOCKED: USER    NEWDPF dihe0 -111.50 -4.55 -4.48 -151.02 130.48 55.24 -136.61 -159.68 
DOCKED: USER  keepresnum = 1 
DOCKED: USER  
DOCKED: REMARK  8 active torsions:
DOCKED: REMARK  status: ('A' for Active; 'I' for Inactive)
DOCKED: REMARK    1  A    between atoms: N1_1  and  C1'_9 
DOCKED: REMARK    2  A    between atoms: C4'_13  and  C5'_16 
DOCKED: REMARK    3  A    between atoms: C5'_16  and  O5'_17 
DOCKED: REMARK    4  A    between atoms: O5'_17  and  PA_18 
DOCKED: REMARK    5  A    between atoms: PA_18  and  O3A_21 
DOCKED: REMARK    6  A    between atoms: O3A_21  and  PB_22 
DOCKED: REMARK    7  A    between atoms: PB_22  and  O3B_25 
DOCKED: REMARK    8  A    between atoms: O3B_25  and  PG_26 
DOCKED: USER                              x       y       z     vdW  Elec       q    Type
DOCKED: USER                           _______ _______ _______ _____ _____    ______ ____
DOCKED: ROOT
DOCKED: ATOM      1  N1  CTP A 301      10.912  38.045  31.461 -0.18 -0.17    -0.254 N 
DOCKED: ATOM      2  C2  CTP A 301      10.393  38.570  32.642 -0.14 +0.31    +0.353 A 
DOCKED: ATOM      3  N3  CTP A 301      10.026  37.778  33.681 -0.66 -0.20    -0.171 NA
DOCKED: ATOM      4  C4  CTP A 301      10.168  36.385  33.586 -0.26 +0.14    +0.190 A 
DOCKED: ATOM      5  C5  CTP A 301      10.684  35.770  32.422 -0.40 +0.02    +0.060 A 
DOCKED: ATOM      6  C6  CTP A 301      11.040  36.650  31.392 -0.31 +0.04    +0.085 A 
DOCKED: ATOM      7  O2  CTP A 301      10.231  39.793  32.816 -0.84 -0.18    -0.244 OA
DOCKED: ATOM      8  N4  CTP A 301       9.790  35.656  34.647 -0.34 -0.09    -0.127 N 
DOCKED: ENDROOT
DOCKED: BRANCH   1   9
DOCKED: ATOM      9  C1' CTP A 301      11.312  38.940  30.330 -0.24 +0.13    +0.242 C 
DOCKED: ATOM     10  C2' CTP A 301      10.297  40.053  30.051 -0.18 -0.00    +0.234 C 
DOCKED: ATOM     11  O2' CTP A 301       9.304  39.637  29.115 -0.54 -0.04    -0.216 OA
DOCKED: ATOM     12  C3' CTP A 301      11.143  41.210  29.598 -0.32 -0.11    +0.216 C 
DOCKED: ATOM     13  C4' CTP A 301      12.587  40.780  29.797 -0.26 +0.09    +0.181 C 
DOCKED: ATOM     14  O3' CTP A 301      11.063  41.480  28.208 -0.47 +0.17    -0.218 OA
DOCKED: ATOM     15  O4' CTP A 301      12.504  39.608  30.627 -0.22 -0.29    -0.331 OA
DOCKED: BRANCH  13  16
DOCKED: ATOM     16  C5' CTP A 301      13.139  41.982  30.419 -0.23 +0.01    +0.187 C 
DOCKED: BRANCH  16  17
DOCKED: ATOM     17  O5' CTP A 301      12.221  42.603  31.274 -0.17 +0.15    -0.268 OA
DOCKED: BRANCH  17  18
DOCKED: ATOM     18  PA  CTP A 301      12.821  43.498  32.557 -0.10 +0.02    +0.418 P 
DOCKED: ATOM     19  O1A CTP A 301      11.648  43.638  33.542 -0.05 +0.03    -0.624 OA
DOCKED: ATOM     20  O2A CTP A 301      13.242  44.867  31.993 -0.26 +0.01    -0.624 OA
DOCKED: BRANCH  18  21
DOCKED: ATOM     21  O3A CTP A 301      14.173  42.773  33.194 -0.36 -0.17    -0.180 OA
DOCKED: BRANCH  21  22
DOCKED: ATOM     22  PB  CTP A 301      15.657  43.157  32.613 -0.05 +0.30    +0.428 P 
DOCKED: ATOM     23  O1B CTP A 301      16.608  42.305  33.490 -0.34 -0.64    -0.624 OA
DOCKED: ATOM     24  O2B CTP A 301      15.946  44.664  32.817 +0.06 -0.22    -0.624 OA
DOCKED: BRANCH  22  25
DOCKED: ATOM     25  O3B CTP A 301      15.696  42.767  30.987 -0.25 -0.12    -0.173 OA
DOCKED: BRANCH  25  26
DOCKED: ATOM     26  PG  CTP A 301      16.497  41.489  30.316 -0.31 +0.57    +0.431 P 
DOCKED: ATOM     27  O1G CTP A 301      16.393  41.661  28.755 -0.71 -1.28    -0.616 OA
DOCKED: ATOM     28  O2G CTP A 301      15.719  40.263  30.862 -0.22 -1.04    -0.616 OA
DOCKED: ATOM     29  O3G CTP A 301      17.963  41.569  30.790 -0.36 -0.80    -0.616 OA
DOCKED: ENDBRANCH  25  26
DOCKED: ENDBRANCH  22  25
DOCKED: ENDBRANCH  21  22
DOCKED: ENDBRANCH  18  21
DOCKED: ENDBRANCH  17  18
DOCKED: ENDBRANCH  16  17
DOCKED: ENDBRANCH  13  16
DOCKED: ENDBRANCH   1   9
DOCKED: TORSDOF 8
DOCKED: TER
DOCKED: ENDMDL
________________________________________________________________________________


	BEGINNING GENETIC ALGORITHM DOCKING 52 of 100
Run: 52 Seed: 1199435198 1828966960 [ Run 52 of 100 GA/GALS ]
Beginning LAMARCKIAN GENETIC ALGORITHM (LGA), with a maximum of 2500000 energy evaluations.

Final-Value: -11.135


	FINAL GENETIC ALGORITHM DOCKED STATE
	_______________________________________________


Detailed state:  trans 10.812 39.532 32.962 quatxyzw -0.044216 0.006817 -0.087498 0.995160 center 11.553 38.205 32.782 ntor 8 69.8549 -99.4787 -43.5200 173.0692 -35.6324 22.1193 66.3444 6.3952
State:	 10.812  39.532  32.962  -0.450  0.069 -0.890 11.279     69.85  -99.48  -43.52  173.07  -35.63   22.12   66.34    6.40

DOCKED: MODEL       52
DOCKED: USER    Run = 52
DOCKED: USER    DPF = 1UDW.dpf
DOCKED: USER  
DOCKED: USER    Estimated Free Energy of Binding    =  -11.26 kcal/mol  [=(1)+(2)+(3)-(4)]
DOCKED: USER    Estimated Inhibition Constant, Ki   =    5.55 nM (nanomolar)  [Temperature = 298.15 K]
DOCKED: USER    
DOCKED: USER    (1) Final Intermolecular Energy     =  -13.65 kcal/mol
DOCKED: USER        vdW + Hbond + desolv Energy     =   -9.31 kcal/mol
DOCKED: USER        Electrostatic Energy            =   -4.34 kcal/mol
DOCKED: USER    (2) Final Total Internal Energy     =   +2.52 kcal/mol
DOCKED: USER    (3) Torsional Free Energy           =   +2.39 kcal/mol
DOCKED: USER    (4) Unbound System's Energy  [=(2)] =   +2.52 kcal/mol
DOCKED: USER    
DOCKED: USER    
DOCKED: USER    NEWDPF move CTP_lig.pdbqt
DOCKED: USER    NEWDPF about 11.553300 38.205000 32.782200
DOCKED: USER    NEWDPF tran0 10.812420 39.532020 32.962415
DOCKED: USER    NEWDPF quaternion0 -0.044216 0.006817 -0.087498 0.995160
DOCKED: USER    NEWDPF axisangle0 -0.449930 0.069373 -0.890365 11.279351
DOCKED: USER    NEWDPF quat0 -0.449930 0.069373 -0.890365 11.279351
DOCKED: USER    NEWDPF dihe0 69.85 -99.48 -43.52 173.07 -35.63 22.12 66.34 6.40 
DOCKED: USER  keepresnum = 1 
DOCKED: USER  
DOCKED: REMARK  8 active torsions:
DOCKED: REMARK  status: ('A' for Active; 'I' for Inactive)
DOCKED: REMARK    1  A    between atoms: N1_1  and  C1'_9 
DOCKED: REMARK    2  A    between atoms: C4'_13  and  C5'_16 
DOCKED: REMARK    3  A    between atoms: C5'_16  and  O5'_17 
DOCKED: REMARK    4  A    between atoms: O5'_17  and  PA_18 
DOCKED: REMARK    5  A    between atoms: PA_18  and  O3A_21 
DOCKED: REMARK    6  A    between atoms: O3A_21  and  PB_22 
DOCKED: REMARK    7  A    between atoms: PB_22  and  O3B_25 
DOCKED: REMARK    8  A    between atoms: O3B_25  and  PG_26 
DOCKED: USER                              x       y       z     vdW  Elec       q    Type
DOCKED: USER                           _______ _______ _______ _____ _____    ______ ____
DOCKED: ROOT
DOCKED: ATOM      1  N1  CTP A 301       8.548  36.730  35.047 -0.29 -0.20    -0.254 N 
DOCKED: ATOM      2  C2  CTP A 301       8.486  36.330  36.380 -0.16 +0.38    +0.353 A 
DOCKED: ATOM      3  N3  CTP A 301       7.315  36.280  37.062 -0.93 -0.21    -0.171 NA
DOCKED: ATOM      4  C4  CTP A 301       6.116  36.637  36.425 -0.51 +0.12    +0.190 A 
DOCKED: ATOM      5  C5  CTP A 301       6.090  37.057  35.075 -0.62 +0.02    +0.060 A 
DOCKED: ATOM      6  C6  CTP A 301       7.336  37.083  34.436 -0.20 +0.04    +0.085 A 
DOCKED: ATOM      7  O2  CTP A 301       9.499  35.997  37.025 -0.38 -0.32    -0.244 OA
DOCKED: ATOM      8  N4  CTP A 301       4.990  36.565  37.152 -0.45 -0.07    -0.127 N 
DOCKED: ENDROOT
DOCKED: BRANCH   1   9
DOCKED: ATOM      9  C1' CTP A 301       9.852  36.774  34.315 -0.26 +0.23    +0.242 C 
DOCKED: ATOM     10  C2' CTP A 301       9.867  35.905  33.052 -0.28 +0.10    +0.234 C 
DOCKED: ATOM     11  O2' CTP A 301      10.292  34.573  33.336 -0.51 -0.03    -0.216 OA
DOCKED: ATOM     12  C3' CTP A 301      10.755  36.660  32.103 -0.28 +0.13    +0.216 C 
DOCKED: ATOM     13  C4' CTP A 301      11.066  37.985  32.779 -0.31 +0.19    +0.181 C 
DOCKED: ATOM     14  O3' CTP A 301      12.031  36.075  31.910 -0.39 -0.16    -0.218 OA
DOCKED: ATOM     15  O4' CTP A 301      10.121  38.069  33.862 -0.60 -0.46    -0.331 OA
DOCKED: BRANCH  13  16
DOCKED: ATOM     16  C5' CTP A 301      10.863  38.907  31.663 -0.28 +0.12    +0.187 C 
DOCKED: BRANCH  16  17
DOCKED: ATOM     17  O5' CTP A 301      12.014  39.649  31.374 -0.22 -0.20    -0.268 OA
DOCKED: BRANCH  17  18
DOCKED: ATOM     18  PA  CTP A 301      12.696  39.484  29.853 -0.04 +0.47    +0.418 P 
DOCKED: ATOM     19  O1A CTP A 301      11.515  39.223  28.901 -0.34 -0.46    -0.624 OA
DOCKED: ATOM     20  O2A CTP A 301      13.642  38.271  29.912 -0.28 -0.96    -0.624 OA
DOCKED: BRANCH  18  21
DOCKED: ATOM     21  O3A CTP A 301      13.606  40.820  29.472 -0.48 -0.26    -0.180 OA
DOCKED: BRANCH  21  22
DOCKED: ATOM     22  PB  CTP A 301      14.792  41.318  30.487 -0.17 +0.49    +0.428 P 
DOCKED: ATOM     23  O1B CTP A 301      15.936  41.718  29.522 -0.27 -0.93    -0.624 OA
DOCKED: ATOM     24  O2B CTP A 301      15.245  40.156  31.404 -0.46 -1.05    -0.624 OA
DOCKED: BRANCH  22  25
DOCKED: ATOM     25  O3B CTP A 301      14.196  42.588  31.400 -0.18 -0.08    -0.173 OA
DOCKED: BRANCH  25  26
DOCKED: ATOM     26  PG  CTP A 301      14.785  43.094  32.856 +0.00 +0.31    +0.431 P 
DOCKED: ATOM     27  O1G CTP A 301      16.131  42.314  33.093 -0.31 -0.68    -0.616 OA
DOCKED: ATOM     28  O2G CTP A 301      13.656  42.704  33.846 -0.10 -0.68    -0.616 OA
DOCKED: ATOM     29  O3G CTP A 301      15.032  44.613  32.745 +0.01 -0.20    -0.616 OA
DOCKED: ENDBRANCH  25  26
DOCKED: ENDBRANCH  22  25
DOCKED: ENDBRANCH  21  22
DOCKED: ENDBRANCH  18  21
DOCKED: ENDBRANCH  17  18
DOCKED: ENDBRANCH  16  17
DOCKED: ENDBRANCH  13  16
DOCKED: ENDBRANCH   1   9
DOCKED: TORSDOF 8
DOCKED: TER
DOCKED: ENDMDL
________________________________________________________________________________


	BEGINNING GENETIC ALGORITHM DOCKING 53 of 100
Run: 53 Seed: 1036288821 1780930043 [ Run 53 of 100 GA/GALS ]
Beginning LAMARCKIAN GENETIC ALGORITHM (LGA), with a maximum of 2500000 energy evaluations.

Final-Value: -13.938


	FINAL GENETIC ALGORITHM DOCKED STATE
	_______________________________________________


Detailed state:  trans 11.823 38.565 34.093 quatxyzw -0.200694 0.048434 0.095878 0.973747 center 11.553 38.205 32.782 ntor 8 118.7730 -151.8765 126.3400 -80.7494 46.1448 -175.1265 86.8405 -29.4418
State:	 11.823  38.565  34.093  -0.882  0.213  0.421 26.315    118.77 -151.88  126.34  -80.75   46.14 -175.13   86.84  -29.44

DOCKED: MODEL       53
DOCKED: USER    Run = 53
DOCKED: USER    DPF = 1UDW.dpf
DOCKED: USER  
DOCKED: USER    Estimated Free Energy of Binding    =  -14.27 kcal/mol  [=(1)+(2)+(3)-(4)]
DOCKED: USER    Estimated Inhibition Constant, Ki   =   34.63 pM (picomolar)  [Temperature = 298.15 K]
DOCKED: USER    
DOCKED: USER    (1) Final Intermolecular Energy     =  -16.66 kcal/mol
DOCKED: USER        vdW + Hbond + desolv Energy     =  -12.59 kcal/mol
DOCKED: USER        Electrostatic Energy            =   -4.07 kcal/mol
DOCKED: USER    (2) Final Total Internal Energy     =   +2.72 kcal/mol
DOCKED: USER    (3) Torsional Free Energy           =   +2.39 kcal/mol
DOCKED: USER    (4) Unbound System's Energy  [=(2)] =   +2.72 kcal/mol
DOCKED: USER    
DOCKED: USER    
DOCKED: USER    NEWDPF move CTP_lig.pdbqt
DOCKED: USER    NEWDPF about 11.553300 38.205000 32.782200
DOCKED: USER    NEWDPF tran0 11.823324 38.565062 34.093405
DOCKED: USER    NEWDPF quaternion0 -0.200694 0.048434 0.095878 0.973747
DOCKED: USER    NEWDPF axisangle0 -0.881657 0.212775 0.421199 26.315437
DOCKED: USER    NEWDPF quat0 -0.881657 0.212775 0.421199 26.315437
DOCKED: USER    NEWDPF dihe0 118.77 -151.88 126.34 -80.75 46.14 -175.13 86.84 -29.44 
DOCKED: USER  keepresnum = 1 
DOCKED: USER  
DOCKED: REMARK  8 active torsions:
DOCKED: REMARK  status: ('A' for Active; 'I' for Inactive)
DOCKED: REMARK    1  A    between atoms: N1_1  and  C1'_9 
DOCKED: REMARK    2  A    between atoms: C4'_13  and  C5'_16 
DOCKED: REMARK    3  A    between atoms: C5'_16  and  O5'_17 
DOCKED: REMARK    4  A    between atoms: O5'_17  and  PA_18 
DOCKED: REMARK    5  A    between atoms: PA_18  and  O3A_21 
DOCKED: REMARK    6  A    between atoms: O3A_21  and  PB_22 
DOCKED: REMARK    7  A    between atoms: PB_22  and  O3B_25 
DOCKED: REMARK    8  A    between atoms: O3B_25  and  PG_26 
DOCKED: USER                              x       y       z     vdW  Elec       q    Type
DOCKED: USER                           _______ _______ _______ _____ _____    ______ ____
DOCKED: ROOT
DOCKED: ATOM      1  N1  CTP A 301       8.540  36.267  35.216 -0.28 -0.19    -0.254 N 
DOCKED: ATOM      2  C2  CTP A 301       8.215  35.528  36.351 -0.15 +0.31    +0.353 A 
DOCKED: ATOM      3  N3  CTP A 301       7.038  35.695  37.005 -0.87 -0.17    -0.171 NA
DOCKED: ATOM      4  C4  CTP A 301       6.104  36.634  36.540 -0.51 +0.12    +0.190 A 
DOCKED: ATOM      5  C5  CTP A 301       6.355  37.427  35.397 -0.56 +0.03    +0.060 A 
DOCKED: ATOM      6  C6  CTP A 301       7.590  37.199  34.775 -0.45 +0.05    +0.085 A 
DOCKED: ATOM      7  O2  CTP A 301       8.982  34.673  36.835 -0.73 -0.23    -0.244 OA
DOCKED: ATOM      8  N4  CTP A 301       4.957  36.751  37.228 -0.52 -0.07    -0.127 N 
DOCKED: ENDROOT
DOCKED: BRANCH   1   9
DOCKED: ATOM      9  C1' CTP A 301       9.843  36.062  34.510 -0.29 +0.20    +0.242 C 
DOCKED: ATOM     10  C2' CTP A 301       9.798  34.937  33.470 -0.38 +0.05    +0.234 C 
DOCKED: ATOM     11  O2' CTP A 301      10.134  33.676  34.045 -0.74 -0.02    -0.216 OA
DOCKED: ATOM     12  C3' CTP A 301      10.733  35.404  32.389 -0.36 +0.05    +0.216 C 
DOCKED: ATOM     13  C4' CTP A 301      11.133  36.823  32.761 -0.32 +0.16    +0.181 C 
DOCKED: ATOM     14  O3' CTP A 301      11.968  34.709  32.347 -0.73 -0.10    -0.218 OA
DOCKED: ATOM     15  O4' CTP A 301      10.198  37.204  33.786 -0.36 -0.34    -0.331 OA
DOCKED: BRANCH  13  16
DOCKED: ATOM     16  C5' CTP A 301      10.991  37.487  31.467 -0.28 +0.12    +0.187 C 
DOCKED: BRANCH  16  17
DOCKED: ATOM     17  O5' CTP A 301      12.222  37.662  30.825 -0.24 -0.22    -0.268 OA
DOCKED: BRANCH  17  18
DOCKED: ATOM     18  PA  CTP A 301      13.208  38.914  31.339 -0.13 +0.55    +0.418 P 
DOCKED: ATOM     19  O1A CTP A 301      14.449  38.236  31.943 -0.52 -1.01    -0.624 OA
DOCKED: ATOM     20  O2A CTP A 301      12.423  39.696  32.409 -0.20 -0.87    -0.624 OA
DOCKED: BRANCH  18  21
DOCKED: ATOM     21  O3A CTP A 301      13.533  39.956  30.086 -0.85 -0.28    -0.180 OA
DOCKED: BRANCH  21  22
DOCKED: ATOM     22  PB  CTP A 301      14.052  41.478  30.402 -0.14 +0.35    +0.428 P 
DOCKED: ATOM     23  O1B CTP A 301      13.016  41.996  31.431 +0.08 -0.15    -0.624 OA
DOCKED: ATOM     24  O2B CTP A 301      14.011  42.343  29.119 -0.03 -0.00    -0.624 OA
DOCKED: BRANCH  22  25
DOCKED: ATOM     25  O3B CTP A 301      15.614  41.382  30.996 -0.33 -0.21    -0.173 OA
DOCKED: BRANCH  25  26
DOCKED: ATOM     26  PG  CTP A 301      16.988  41.787  30.176 -0.27 +0.56    +0.431 P 
DOCKED: ATOM     27  O1G CTP A 301      16.829  43.293  29.747 -0.70 -0.58    -0.616 OA
DOCKED: ATOM     28  O2G CTP A 301      16.989  40.795  28.983 -1.55 -1.43    -0.616 OA
DOCKED: ATOM     29  O3G CTP A 301      18.171  41.606  31.150 -0.19 -0.75    -0.616 OA
DOCKED: ENDBRANCH  25  26
DOCKED: ENDBRANCH  22  25
DOCKED: ENDBRANCH  21  22
DOCKED: ENDBRANCH  18  21
DOCKED: ENDBRANCH  17  18
DOCKED: ENDBRANCH  16  17
DOCKED: ENDBRANCH  13  16
DOCKED: ENDBRANCH   1   9
DOCKED: TORSDOF 8
DOCKED: TER
DOCKED: ENDMDL
________________________________________________________________________________


	BEGINNING GENETIC ALGORITHM DOCKING 54 of 100
Run: 54 Seed: 2053649074 906488395 [ Run 54 of 100 GA/GALS ]
Beginning LAMARCKIAN GENETIC ALGORITHM (LGA), with a maximum of 2500000 energy evaluations.

Final-Value: -9.613


	FINAL GENETIC ALGORITHM DOCKED STATE
	_______________________________________________


Detailed state:  trans 11.441 41.877 30.335 quatxyzw 0.256618 0.300042 0.163040 -0.904179 center 11.553 38.205 32.782 ntor 8 98.6019 84.5725 156.1269 45.9101 -18.9185 -57.5958 -4.9451 60.3723
State:	 11.441  41.877  30.335   0.601  0.702  0.382 -50.574     98.60   84.57  156.13   45.91  -18.92  -57.60   -4.95   60.37

DOCKED: MODEL       54
DOCKED: USER    Run = 54
DOCKED: USER    DPF = 1UDW.dpf
DOCKED: USER  
DOCKED: USER    Estimated Free Energy of Binding    =   -9.98 kcal/mol  [=(1)+(2)+(3)-(4)]
DOCKED: USER    Estimated Inhibition Constant, Ki   =   48.72 nM (nanomolar)  [Temperature = 298.15 K]
DOCKED: USER    
DOCKED: USER    (1) Final Intermolecular Energy     =  -12.36 kcal/mol
DOCKED: USER        vdW + Hbond + desolv Energy     =   -8.53 kcal/mol
DOCKED: USER        Electrostatic Energy            =   -3.83 kcal/mol
DOCKED: USER    (2) Final Total Internal Energy     =   +2.75 kcal/mol
DOCKED: USER    (3) Torsional Free Energy           =   +2.39 kcal/mol
DOCKED: USER    (4) Unbound System's Energy  [=(2)] =   +2.75 kcal/mol
DOCKED: USER    
DOCKED: USER    
DOCKED: USER    NEWDPF move CTP_lig.pdbqt
DOCKED: USER    NEWDPF about 11.553300 38.205000 32.782200
DOCKED: USER    NEWDPF tran0 11.440626 41.876559 30.334636
DOCKED: USER    NEWDPF quaternion0 0.256618 0.300042 0.163040 -0.904179
DOCKED: USER    NEWDPF axisangle0 0.600762 0.702423 0.381689 -50.574075
DOCKED: USER    NEWDPF quat0 0.600762 0.702423 0.381689 -50.574075
DOCKED: USER    NEWDPF dihe0 98.60 84.57 156.13 45.91 -18.92 -57.60 -4.95 60.37 
DOCKED: USER  keepresnum = 1 
DOCKED: USER  
DOCKED: REMARK  8 active torsions:
DOCKED: REMARK  status: ('A' for Active; 'I' for Inactive)
DOCKED: REMARK    1  A    between atoms: N1_1  and  C1'_9 
DOCKED: REMARK    2  A    between atoms: C4'_13  and  C5'_16 
DOCKED: REMARK    3  A    between atoms: C5'_16  and  O5'_17 
DOCKED: REMARK    4  A    between atoms: O5'_17  and  PA_18 
DOCKED: REMARK    5  A    between atoms: PA_18  and  O3A_21 
DOCKED: REMARK    6  A    between atoms: O3A_21  and  PB_22 
DOCKED: REMARK    7  A    between atoms: PB_22  and  O3B_25 
DOCKED: REMARK    8  A    between atoms: O3B_25  and  PG_26 
DOCKED: USER                              x       y       z     vdW  Elec       q    Type
DOCKED: USER                           _______ _______ _______ _____ _____    ______ ____
DOCKED: ROOT
DOCKED: ATOM      1  N1  CTP A 301      11.163  38.051  31.951 -0.17 -0.21    -0.254 N 
DOCKED: ATOM      2  C2  CTP A 301      11.976  37.289  32.786 -0.10 +0.44    +0.353 A 
DOCKED: ATOM      3  N3  CTP A 301      11.499  36.697  33.909 -0.40 -0.23    -0.171 NA
DOCKED: ATOM      4  C4  CTP A 301      10.148  36.841  34.258 -0.22 +0.20    +0.190 A 
DOCKED: ATOM      5  C5  CTP A 301       9.254  37.599  33.467 -0.35 +0.05    +0.060 A 
DOCKED: ATOM      6  C6  CTP A 301       9.818  38.181  32.325 -0.32 +0.06    +0.085 A 
DOCKED: ATOM      7  O2  CTP A 301      13.188  37.108  32.556 -0.77 -0.36    -0.244 OA
DOCKED: ATOM      8  N4  CTP A 301       9.734  36.229  35.379 -0.33 -0.13    -0.127 N 
DOCKED: ENDROOT
DOCKED: BRANCH   1   9
DOCKED: ATOM      9  C1' CTP A 301      11.713  38.692  30.716 -0.21 +0.17    +0.242 C 
DOCKED: ATOM     10  C2' CTP A 301      10.647  39.414  29.883 -0.32 +0.07    +0.234 C 
DOCKED: ATOM     11  O2' CTP A 301      10.046  38.541  28.928 -0.87 -0.10    -0.216 OA
DOCKED: ATOM     12  C3' CTP A 301      11.382  40.584  29.290 -0.36 +0.01    +0.216 C 
DOCKED: ATOM     13  C4' CTP A 301      12.761  40.585  29.929 -0.24 +0.13    +0.181 C 
DOCKED: ATOM     14  O3' CTP A 301      11.656  40.458  27.905 -0.38 -0.08    -0.218 OA
DOCKED: ATOM     15  O4' CTP A 301      12.642  39.683  31.045 -0.26 -0.31    -0.331 OA
DOCKED: BRANCH  13  16
DOCKED: ATOM     16  C5' CTP A 301      12.904  42.004  30.250 -0.24 -0.02    +0.187 C 
DOCKED: BRANCH  16  17
DOCKED: ATOM     17  O5' CTP A 301      13.985  42.247  31.105 -0.14 -0.12    -0.268 OA
DOCKED: BRANCH  17  18
DOCKED: ATOM     18  PA  CTP A 301      15.395  41.377  30.858 -0.22 +0.49    +0.418 P 
DOCKED: ATOM     19  O1A CTP A 301      15.696  41.504  29.354 -0.10 -1.09    -0.624 OA
DOCKED: ATOM     20  O2A CTP A 301      15.098  39.917  31.246 -0.65 -1.09    -0.624 OA
DOCKED: BRANCH  18  21
DOCKED: ATOM     21  O3A CTP A 301      16.606  41.930  31.852 -0.28 -0.18    -0.180 OA
DOCKED: BRANCH  21  22
DOCKED: ATOM     22  PB  CTP A 301      17.320  43.373  31.546 -0.18 +0.31    +0.428 P 
DOCKED: ATOM     23  O1B CTP A 301      17.006  43.609  30.047 -0.62 -0.54    -0.624 OA
DOCKED: ATOM     24  O2B CTP A 301      18.849  43.279  31.765 -0.00 -0.53    -0.624 OA
DOCKED: BRANCH  22  25
DOCKED: ATOM     25  O3B CTP A 301      16.649  44.513  32.571 -0.12 -0.07    -0.173 OA
DOCKED: BRANCH  25  26
DOCKED: ATOM     26  PG  CTP A 301      15.228  44.357  33.396 -0.04 +0.15    +0.431 P 
DOCKED: ATOM     27  O1G CTP A 301      15.140  42.856  33.860 -0.46 -0.70    -0.616 OA
DOCKED: ATOM     28  O2G CTP A 301      14.164  44.746  32.336 -0.22 -0.15    -0.616 OA
DOCKED: ATOM     29  O3G CTP A 301      15.295  45.312  34.605 +0.03 +0.02    -0.616 OA
DOCKED: ENDBRANCH  25  26
DOCKED: ENDBRANCH  22  25
DOCKED: ENDBRANCH  21  22
DOCKED: ENDBRANCH  18  21
DOCKED: ENDBRANCH  17  18
DOCKED: ENDBRANCH  16  17
DOCKED: ENDBRANCH  13  16
DOCKED: ENDBRANCH   1   9
DOCKED: TORSDOF 8
DOCKED: TER
DOCKED: ENDMDL
________________________________________________________________________________


	BEGINNING GENETIC ALGORITHM DOCKING 55 of 100
Run: 55 Seed: 1439594674 621121160 [ Run 55 of 100 GA/GALS ]
Beginning LAMARCKIAN GENETIC ALGORITHM (LGA), with a maximum of 2500000 energy evaluations.

Final-Value: -10.338


	FINAL GENETIC ALGORITHM DOCKED STATE
	_______________________________________________


Detailed state:  trans 11.019 37.359 31.062 quatxyzw 0.238084 -0.108564 -0.106575 0.959256 center 11.553 38.205 32.782 ntor 8 143.8530 -75.7816 13.4735 -132.4667 -175.2347 39.9146 179.6242 83.0275
State:	 11.019  37.359  31.062   0.843 -0.384 -0.377 32.824    143.85  -75.78   13.47 -132.47 -175.23   39.91  179.62   83.03

DOCKED: MODEL       55
DOCKED: USER    Run = 55
DOCKED: USER    DPF = 1UDW.dpf
DOCKED: USER  
DOCKED: USER    Estimated Free Energy of Binding    =  -10.43 kcal/mol  [=(1)+(2)+(3)-(4)]
DOCKED: USER    Estimated Inhibition Constant, Ki   =   22.49 nM (nanomolar)  [Temperature = 298.15 K]
DOCKED: USER    
DOCKED: USER    (1) Final Intermolecular Energy     =  -12.82 kcal/mol
DOCKED: USER        vdW + Hbond + desolv Energy     =   -9.63 kcal/mol
DOCKED: USER        Electrostatic Energy            =   -3.19 kcal/mol
DOCKED: USER    (2) Final Total Internal Energy     =   +2.48 kcal/mol
DOCKED: USER    (3) Torsional Free Energy           =   +2.39 kcal/mol
DOCKED: USER    (4) Unbound System's Energy  [=(2)] =   +2.48 kcal/mol
DOCKED: USER    
DOCKED: USER    
DOCKED: USER    NEWDPF move CTP_lig.pdbqt
DOCKED: USER    NEWDPF about 11.553300 38.205000 32.782200
DOCKED: USER    NEWDPF tran0 11.018583 37.358915 31.061834
DOCKED: USER    NEWDPF quaternion0 0.238084 -0.108564 -0.106575 0.959256
DOCKED: USER    NEWDPF axisangle0 0.842659 -0.384243 -0.377204 32.823604
DOCKED: USER    NEWDPF quat0 0.842659 -0.384243 -0.377204 32.823604
DOCKED: USER    NEWDPF dihe0 143.85 -75.78 13.47 -132.47 -175.23 39.91 179.62 83.03 
DOCKED: USER  keepresnum = 1 
DOCKED: USER  
DOCKED: REMARK  8 active torsions:
DOCKED: REMARK  status: ('A' for Active; 'I' for Inactive)
DOCKED: REMARK    1  A    between atoms: N1_1  and  C1'_9 
DOCKED: REMARK    2  A    between atoms: C4'_13  and  C5'_16 
DOCKED: REMARK    3  A    between atoms: C5'_16  and  O5'_17 
DOCKED: REMARK    4  A    between atoms: O5'_17  and  PA_18 
DOCKED: REMARK    5  A    between atoms: PA_18  and  O3A_21 
DOCKED: REMARK    6  A    between atoms: O3A_21  and  PB_22 
DOCKED: REMARK    7  A    between atoms: PB_22  and  O3B_25 
DOCKED: REMARK    8  A    between atoms: O3B_25  and  PG_26 
DOCKED: USER                              x       y       z     vdW  Elec       q    Type
DOCKED: USER                           _______ _______ _______ _____ _____    ______ ____
DOCKED: ROOT
DOCKED: ATOM      1  N1  CTP A 301       9.396  36.198  34.715 -0.23 -0.20    -0.254 N 
DOCKED: ATOM      2  C2  CTP A 301       9.581  36.607  36.033 -0.03 +0.43    +0.353 A 
DOCKED: ATOM      3  N3  CTP A 301       8.541  36.949  36.833 -0.50 -0.24    -0.171 NA
DOCKED: ATOM      4  C4  CTP A 301       7.229  36.895  36.339 -0.43 +0.17    +0.190 A 
DOCKED: ATOM      5  C5  CTP A 301       6.951  36.493  35.012 -0.55 +0.03    +0.060 A 
DOCKED: ATOM      6  C6  CTP A 301       8.075  36.156  34.246 -0.36 +0.04    +0.085 A 
DOCKED: ATOM      7  O2  CTP A 301      10.710  36.686  36.556 -0.43 -0.33    -0.244 OA
DOCKED: ATOM      8  N4  CTP A 301       6.241  37.243  37.179 -0.63 -0.11    -0.127 N 
DOCKED: ENDROOT
DOCKED: BRANCH   1   9
DOCKED: ATOM      9  C1' CTP A 301      10.560  35.822  33.852 -0.27 +0.20    +0.242 C 
DOCKED: ATOM     10  C2' CTP A 301      10.238  35.852  32.354 -0.28 +0.07    +0.234 C 
DOCKED: ATOM     11  O2' CTP A 301       9.743  34.594  31.899 -0.46 +0.13    -0.216 OA
DOCKED: ATOM     12  C3' CTP A 301      11.526  36.289  31.715 -0.32 +0.12    +0.216 C 
DOCKED: ATOM     13  C4' CTP A 301      12.462  36.653  32.856 -0.08 +0.25    +0.181 C 
DOCKED: ATOM     14  O3' CTP A 301      12.218  35.257  31.033 -0.48 -0.03    -0.218 OA
DOCKED: ATOM     15  O4' CTP A 301      11.607  36.735  34.011 -0.40 -0.48    -0.331 OA
DOCKED: BRANCH  13  16
DOCKED: ATOM     16  C5' CTP A 301      13.010  37.913  32.359 -0.16 +0.28    +0.187 C 
DOCKED: BRANCH  16  17
DOCKED: ATOM     17  O5' CTP A 301      12.623  38.174  31.040 -0.27 -0.27    -0.268 OA
DOCKED: BRANCH  17  18
DOCKED: ATOM     18  PA  CTP A 301      12.145  39.731  30.652 -0.14 +0.28    +0.418 P 
DOCKED: ATOM     19  O1A CTP A 301      10.619  39.658  30.470 +0.05 -0.12    -0.624 OA
DOCKED: ATOM     20  O2A CTP A 301      12.847  40.103  29.332 -0.35 -0.79    -0.624 OA
DOCKED: BRANCH  18  21
DOCKED: ATOM     21  O3A CTP A 301      12.650  40.805  31.815 -0.32 -0.14    -0.180 OA
DOCKED: BRANCH  21  22
DOCKED: ATOM     22  PB  CTP A 301      13.858  41.862  31.483 -0.06 +0.29    +0.428 P 
DOCKED: ATOM     23  O1B CTP A 301      14.298  42.344  32.887 +0.04 -0.69    -0.624 OA
DOCKED: ATOM     24  O2B CTP A 301      13.325  43.052  30.650 +0.03 +0.20    -0.624 OA
DOCKED: BRANCH  22  25
DOCKED: ATOM     25  O3B CTP A 301      15.049  41.042  30.640 -0.38 -0.23    -0.173 OA
DOCKED: BRANCH  25  26
DOCKED: ATOM     26  PG  CTP A 301      16.486  41.675  30.131 -0.36 +0.56    +0.431 P 
DOCKED: ATOM     27  O1G CTP A 301      17.467  41.608  31.360 -0.09 -0.70    -0.616 OA
DOCKED: ATOM     28  O2G CTP A 301      16.104  43.121  29.716 -0.65 -0.48    -0.616 OA
DOCKED: ATOM     29  O3G CTP A 301      16.986  40.795  28.968 -1.53 -1.44    -0.616 OA
DOCKED: ENDBRANCH  25  26
DOCKED: ENDBRANCH  22  25
DOCKED: ENDBRANCH  21  22
DOCKED: ENDBRANCH  18  21
DOCKED: ENDBRANCH  17  18
DOCKED: ENDBRANCH  16  17
DOCKED: ENDBRANCH  13  16
DOCKED: ENDBRANCH   1   9
DOCKED: TORSDOF 8
DOCKED: TER
DOCKED: ENDMDL
________________________________________________________________________________


	BEGINNING GENETIC ALGORITHM DOCKING 56 of 100
Run: 56 Seed: 544278767 52703639 [ Run 56 of 100 GA/GALS ]
Beginning LAMARCKIAN GENETIC ALGORITHM (LGA), with a maximum of 2500000 energy evaluations.

Final-Value: -11.543


	FINAL GENETIC ALGORITHM DOCKED STATE
	_______________________________________________


Detailed state:  trans 11.035 37.025 31.913 quatxyzw 0.269012 -0.037446 -0.075266 0.959461 center 11.553 38.205 32.782 ntor 8 -157.1775 -19.3804 -118.1152 -162.8950 177.6832 36.6504 -96.1733 51.6140
State:	 11.035  37.025  31.913   0.954 -0.133 -0.267 32.740   -157.18  -19.38 -118.12 -162.90  177.68   36.65  -96.17   51.61

DOCKED: MODEL       56
DOCKED: USER    Run = 56
DOCKED: USER    DPF = 1UDW.dpf
DOCKED: USER  
DOCKED: USER    Estimated Free Energy of Binding    =  -11.85 kcal/mol  [=(1)+(2)+(3)-(4)]
DOCKED: USER    Estimated Inhibition Constant, Ki   =    2.07 nM (nanomolar)  [Temperature = 298.15 K]
DOCKED: USER    
DOCKED: USER    (1) Final Intermolecular Energy     =  -14.23 kcal/mol
DOCKED: USER        vdW + Hbond + desolv Energy     =  -10.98 kcal/mol
DOCKED: USER        Electrostatic Energy            =   -3.25 kcal/mol
DOCKED: USER    (2) Final Total Internal Energy     =   +2.69 kcal/mol
DOCKED: USER    (3) Torsional Free Energy           =   +2.39 kcal/mol
DOCKED: USER    (4) Unbound System's Energy  [=(2)] =   +2.69 kcal/mol
DOCKED: USER    
DOCKED: USER    
DOCKED: USER    NEWDPF move CTP_lig.pdbqt
DOCKED: USER    NEWDPF about 11.553300 38.205000 32.782200
DOCKED: USER    NEWDPF tran0 11.034876 37.024972 31.913287
DOCKED: USER    NEWDPF quaternion0 0.269012 -0.037446 -0.075266 0.959461
DOCKED: USER    NEWDPF axisangle0 0.954480 -0.132861 -0.267051 32.740239
DOCKED: USER    NEWDPF quat0 0.954480 -0.132861 -0.267051 32.740239
DOCKED: USER    NEWDPF dihe0 -157.18 -19.38 -118.12 -162.90 177.68 36.65 -96.17 51.61 
DOCKED: USER  keepresnum = 1 
DOCKED: USER  
DOCKED: REMARK  8 active torsions:
DOCKED: REMARK  status: ('A' for Active; 'I' for Inactive)
DOCKED: REMARK    1  A    between atoms: N1_1  and  C1'_9 
DOCKED: REMARK    2  A    between atoms: C4'_13  and  C5'_16 
DOCKED: REMARK    3  A    between atoms: C5'_16  and  O5'_17 
DOCKED: REMARK    4  A    between atoms: O5'_17  and  PA_18 
DOCKED: REMARK    5  A    between atoms: PA_18  and  O3A_21 
DOCKED: REMARK    6  A    between atoms: O3A_21  and  PB_22 
DOCKED: REMARK    7  A    between atoms: PB_22  and  O3B_25 
DOCKED: REMARK    8  A    between atoms: O3B_25  and  PG_26 
DOCKED: USER                              x       y       z     vdW  Elec       q    Type
DOCKED: USER                           _______ _______ _______ _____ _____    ______ ____
DOCKED: ROOT
DOCKED: ATOM      1  N1  CTP A 301       8.832  36.082  35.316 -0.26 -0.20    -0.254 N 
DOCKED: ATOM      2  C2  CTP A 301       8.818  36.556  36.626 -0.09 +0.45    +0.353 A 
DOCKED: ATOM      3  N3  CTP A 301       7.673  36.955  37.234 -0.50 -0.26    -0.171 NA
DOCKED: ATOM      4  C4  CTP A 301       6.454  36.896  36.542 -0.51 +0.14    +0.190 A 
DOCKED: ATOM      5  C5  CTP A 301       6.379  36.430  35.209 -0.49 +0.03    +0.060 A 
DOCKED: ATOM      6  C6  CTP A 301       7.600  36.035  34.648 -0.33 +0.04    +0.085 A 
DOCKED: ATOM      7  O2  CTP A 301       9.852  36.644  37.316 -0.60 -0.37    -0.244 OA
DOCKED: ATOM      8  N4  CTP A 301       5.355  37.303  37.198 -0.56 -0.07    -0.127 N 
DOCKED: ENDROOT
DOCKED: BRANCH   1   9
DOCKED: ATOM      9  C1' CTP A 301      10.108  35.644  34.669 -0.27 +0.20    +0.242 C 
DOCKED: ATOM     10  C2' CTP A 301       9.890  34.882  33.357 -0.38 +0.04    +0.234 C 
DOCKED: ATOM     11  O2' CTP A 301       9.749  33.480  33.581 -0.63 +0.10    -0.216 OA
DOCKED: ATOM     12  C3' CTP A 301      11.072  35.268  32.512 -0.34 +0.07    +0.216 C 
DOCKED: ATOM     13  C4' CTP A 301      11.812  36.345  33.289 -0.15 +0.22    +0.181 C 
DOCKED: ATOM     14  O3' CTP A 301      12.039  34.242  32.361 -0.72 -0.03    -0.218 OA
DOCKED: ATOM     15  O4' CTP A 301      10.888  36.749  34.315 -0.22 -0.41    -0.331 OA
DOCKED: BRANCH  13  16
DOCKED: ATOM     16  C5' CTP A 301      12.067  37.312  32.223 -0.31 +0.20    +0.187 C 
DOCKED: BRANCH  16  17
DOCKED: ATOM     17  O5' CTP A 301      10.924  38.048  31.892 -0.26 -0.20    -0.268 OA
DOCKED: BRANCH  17  18
DOCKED: ATOM     18  PA  CTP A 301      11.075  39.709  31.733 -0.16 +0.20    +0.418 P 
DOCKED: ATOM     19  O1A CTP A 301      10.237  40.308  32.876 -0.48 -0.33    -0.624 OA
DOCKED: ATOM     20  O2A CTP A 301      10.494  40.085  30.358 +0.06 +0.02    -0.624 OA
DOCKED: BRANCH  18  21
DOCKED: ATOM     21  O3A CTP A 301      12.676  40.155  31.746 -0.50 -0.19    -0.180 OA
DOCKED: BRANCH  21  22
DOCKED: ATOM     22  PB  CTP A 301      13.590  39.961  30.400 +0.08 +0.60    +0.428 P 
DOCKED: ATOM     23  O1B CTP A 301      12.934  40.932  29.387 -0.21 -0.42    -0.624 OA
DOCKED: ATOM     24  O2B CTP A 301      13.494  38.505  29.884 -0.38 -0.97    -0.624 OA
DOCKED: BRANCH  22  25
DOCKED: ATOM     25  O3B CTP A 301      15.172  40.344  30.786 -0.75 -0.28    -0.173 OA
DOCKED: BRANCH  25  26
DOCKED: ATOM     26  PG  CTP A 301      16.088  41.514  30.067 -0.32 +0.59    +0.431 P 
DOCKED: ATOM     27  O1G CTP A 301      16.943  42.181  31.207 -0.03 -0.60    -0.616 OA
DOCKED: ATOM     28  O2G CTP A 301      15.025  42.460  29.449 -0.13 -0.40    -0.616 OA
DOCKED: ATOM     29  O3G CTP A 301      16.990  40.814  29.029 -1.55 -1.40    -0.616 OA
DOCKED: ENDBRANCH  25  26
DOCKED: ENDBRANCH  22  25
DOCKED: ENDBRANCH  21  22
DOCKED: ENDBRANCH  18  21
DOCKED: ENDBRANCH  17  18
DOCKED: ENDBRANCH  16  17
DOCKED: ENDBRANCH  13  16
DOCKED: ENDBRANCH   1   9
DOCKED: TORSDOF 8
DOCKED: TER
DOCKED: ENDMDL
________________________________________________________________________________


	BEGINNING GENETIC ALGORITHM DOCKING 57 of 100
Run: 57 Seed: 255414144 1540291169 [ Run 57 of 100 GA/GALS ]
Beginning LAMARCKIAN GENETIC ALGORITHM (LGA), with a maximum of 2500000 energy evaluations.

Final-Value: -12.535


	FINAL GENETIC ALGORITHM DOCKED STATE
	_______________________________________________


Detailed state:  trans 10.986 37.890 32.112 quatxyzw 0.123484 -0.001834 -0.058414 0.990624 center 11.553 38.205 32.782 ntor 8 38.8924 -57.9624 -81.6072 -30.4056 -141.3009 -20.3194 -35.5423 2.8472
State:	 10.986  37.890  32.112   0.904 -0.013 -0.428 15.704     38.89  -57.96  -81.61  -30.41 -141.30  -20.32  -35.54    2.85

DOCKED: MODEL       57
DOCKED: USER    Run = 57
DOCKED: USER    DPF = 1UDW.dpf
DOCKED: USER  
DOCKED: USER    Estimated Free Energy of Binding    =  -12.78 kcal/mol  [=(1)+(2)+(3)-(4)]
DOCKED: USER    Estimated Inhibition Constant, Ki   =  426.60 pM (picomolar)  [Temperature = 298.15 K]
DOCKED: USER    
DOCKED: USER    (1) Final Intermolecular Energy     =  -15.17 kcal/mol
DOCKED: USER        vdW + Hbond + desolv Energy     =  -10.71 kcal/mol
DOCKED: USER        Electrostatic Energy            =   -4.46 kcal/mol
DOCKED: USER    (2) Final Total Internal Energy     =   +2.63 kcal/mol
DOCKED: USER    (3) Torsional Free Energy           =   +2.39 kcal/mol
DOCKED: USER    (4) Unbound System's Energy  [=(2)] =   +2.63 kcal/mol
DOCKED: USER    
DOCKED: USER    
DOCKED: USER    NEWDPF move CTP_lig.pdbqt
DOCKED: USER    NEWDPF about 11.553300 38.205000 32.782200
DOCKED: USER    NEWDPF tran0 10.985808 37.889695 32.112287
DOCKED: USER    NEWDPF quaternion0 0.123484 -0.001834 -0.058414 0.990624
DOCKED: USER    NEWDPF axisangle0 0.903877 -0.013423 -0.427581 15.704097
DOCKED: USER    NEWDPF quat0 0.903877 -0.013423 -0.427581 15.704097
DOCKED: USER    NEWDPF dihe0 38.89 -57.96 -81.61 -30.41 -141.30 -20.32 -35.54 2.85 
DOCKED: USER  keepresnum = 1 
DOCKED: USER  
DOCKED: REMARK  8 active torsions:
DOCKED: REMARK  status: ('A' for Active; 'I' for Inactive)
DOCKED: REMARK    1  A    between atoms: N1_1  and  C1'_9 
DOCKED: REMARK    2  A    between atoms: C4'_13  and  C5'_16 
DOCKED: REMARK    3  A    between atoms: C5'_16  and  O5'_17 
DOCKED: REMARK    4  A    between atoms: O5'_17  and  PA_18 
DOCKED: REMARK    5  A    between atoms: PA_18  and  O3A_21 
DOCKED: REMARK    6  A    between atoms: O3A_21  and  PB_22 
DOCKED: REMARK    7  A    between atoms: PB_22  and  O3B_25 
DOCKED: REMARK    8  A    between atoms: O3B_25  and  PG_26 
DOCKED: USER                              x       y       z     vdW  Elec       q    Type
DOCKED: USER                           _______ _______ _______ _____ _____    ______ ____
DOCKED: ROOT
DOCKED: ATOM      1  N1  CTP A 301       8.560  36.065  34.960 -0.28 -0.16    -0.254 N 
DOCKED: ATOM      2  C2  CTP A 301       8.475  36.131  36.348 -0.17 +0.36    +0.353 A 
DOCKED: ATOM      3  N3  CTP A 301       7.303  36.375  36.986 -0.94 -0.20    -0.171 NA
DOCKED: ATOM      4  C4  CTP A 301       6.127  36.568  36.244 -0.49 +0.11    +0.190 A 
DOCKED: ATOM      5  C5  CTP A 301       6.125  36.519  34.831 -0.39 +0.02    +0.060 A 
DOCKED: ATOM      6  C6  CTP A 301       7.371  36.264  34.243 -0.16 +0.03    +0.085 A 
DOCKED: ATOM      7  O2  CTP A 301       9.466  35.973  37.087 -0.38 -0.33    -0.244 OA
DOCKED: ATOM      8  N4  CTP A 301       4.999  36.803  36.933 -0.56 -0.06    -0.127 N 
DOCKED: ENDROOT
DOCKED: BRANCH   1   9
DOCKED: ATOM      9  C1' CTP A 301       9.864  35.791  34.279 -0.30 +0.17    +0.242 C 
DOCKED: ATOM     10  C2' CTP A 301       9.852  34.507  33.442 -0.40 +0.01    +0.234 C 
DOCKED: ATOM     11  O2' CTP A 301      10.239  33.372  34.215 -0.75 -0.02    -0.216 OA
DOCKED: ATOM     12  C3' CTP A 301      10.761  34.819  32.286 -0.33 -0.03    +0.216 C 
DOCKED: ATOM     13  C4' CTP A 301      11.111  36.293  32.410 -0.34 +0.12    +0.181 C 
DOCKED: ATOM     14  O3' CTP A 301      12.020  34.171  32.343 -0.67 -0.01    -0.218 OA
DOCKED: ATOM     15  O4' CTP A 301      10.170  36.808  33.370 -0.22 -0.27    -0.331 OA
DOCKED: BRANCH  13  16
DOCKED: ATOM     16  C5' CTP A 301      10.934  36.726  31.026 -0.23 +0.09    +0.187 C 
DOCKED: BRANCH  16  17
DOCKED: ATOM     17  O5' CTP A 301      10.266  37.953  30.937 -0.73 -0.15    -0.268 OA
DOCKED: BRANCH  17  18
DOCKED: ATOM     18  PA  CTP A 301      11.130  39.346  31.282 -0.16 +0.21    +0.418 P 
DOCKED: ATOM     19  O1A CTP A 301      11.314  39.346  32.809 -0.21 -0.74    -0.624 OA
DOCKED: ATOM     20  O2A CTP A 301      10.267  40.536  30.825 +0.43 +0.32    -0.624 OA
DOCKED: BRANCH  18  21
DOCKED: ATOM     21  O3A CTP A 301      12.548  39.385  30.417 -0.39 -0.17    -0.180 OA
DOCKED: BRANCH  21  22
DOCKED: ATOM     22  PB  CTP A 301      13.866  40.133  31.041 -0.03 +0.59    +0.428 P 
DOCKED: ATOM     23  O1B CTP A 301      14.725  38.954  31.562 -0.85 -1.16    -0.624 OA
DOCKED: ATOM     24  O2B CTP A 301      13.461  41.059  32.212 +0.41 -0.79    -0.624 OA
DOCKED: BRANCH  22  25
DOCKED: ATOM     25  O3B CTP A 301      14.590  41.016  29.818 -0.36 -0.28    -0.173 OA
DOCKED: BRANCH  25  26
DOCKED: ATOM     26  PG  CTP A 301      16.152  41.551  29.804 -0.28 +0.64    +0.431 P 
DOCKED: ATOM     27  O1G CTP A 301      16.625  41.596  31.304 -0.01 -0.69    -0.616 OA
DOCKED: ATOM     28  O2G CTP A 301      16.036  42.950  29.143 -0.60 -0.57    -0.616 OA
DOCKED: ATOM     29  O3G CTP A 301      16.976  40.533  28.988 -1.31 -1.50    -0.616 OA
DOCKED: ENDBRANCH  25  26
DOCKED: ENDBRANCH  22  25
DOCKED: ENDBRANCH  21  22
DOCKED: ENDBRANCH  18  21
DOCKED: ENDBRANCH  17  18
DOCKED: ENDBRANCH  16  17
DOCKED: ENDBRANCH  13  16
DOCKED: ENDBRANCH   1   9
DOCKED: TORSDOF 8
DOCKED: TER
DOCKED: ENDMDL
________________________________________________________________________________


	BEGINNING GENETIC ALGORITHM DOCKING 58 of 100
Run: 58 Seed: 2006925118 738874368 [ Run 58 of 100 GA/GALS ]
Beginning LAMARCKIAN GENETIC ALGORITHM (LGA), with a maximum of 2500000 energy evaluations.

Final-Value: -11.393


	FINAL GENETIC ALGORITHM DOCKED STATE
	_______________________________________________


Detailed state:  trans 11.860 38.102 33.791 quatxyzw 0.118449 -0.055357 -0.096797 -0.986679 center 11.553 38.205 32.782 ntor 8 147.3213 -147.5361 -68.6147 170.2013 -105.0237 12.6080 179.8154 18.6512
State:	 11.860  38.102  33.791   0.728 -0.340 -0.595 -18.725    147.32 -147.54  -68.61  170.20 -105.02   12.61  179.82   18.65

DOCKED: MODEL       58
DOCKED: USER    Run = 58
DOCKED: USER    DPF = 1UDW.dpf
DOCKED: USER  
DOCKED: USER    Estimated Free Energy of Binding    =  -11.13 kcal/mol  [=(1)+(2)+(3)-(4)]
DOCKED: USER    Estimated Inhibition Constant, Ki   =    6.98 nM (nanomolar)  [Temperature = 298.15 K]
DOCKED: USER    
DOCKED: USER    (1) Final Intermolecular Energy     =  -13.51 kcal/mol
DOCKED: USER        vdW + Hbond + desolv Energy     =   -9.87 kcal/mol
DOCKED: USER        Electrostatic Energy            =   -3.64 kcal/mol
DOCKED: USER    (2) Final Total Internal Energy     =   +2.12 kcal/mol
DOCKED: USER    (3) Torsional Free Energy           =   +2.39 kcal/mol
DOCKED: USER    (4) Unbound System's Energy  [=(2)] =   +2.12 kcal/mol
DOCKED: USER    
DOCKED: USER    
DOCKED: USER    NEWDPF move CTP_lig.pdbqt
DOCKED: USER    NEWDPF about 11.553300 38.205000 32.782200
DOCKED: USER    NEWDPF tran0 11.859972 38.102076 33.790894
DOCKED: USER    NEWDPF quaternion0 0.118449 -0.055357 -0.096797 -0.986679
DOCKED: USER    NEWDPF axisangle0 0.728118 -0.340285 -0.595021 -18.724705
DOCKED: USER    NEWDPF quat0 0.728118 -0.340285 -0.595021 -18.724705
DOCKED: USER    NEWDPF dihe0 147.32 -147.54 -68.61 170.20 -105.02 12.61 179.82 18.65 
DOCKED: USER  keepresnum = 1 
DOCKED: USER  
DOCKED: REMARK  8 active torsions:
DOCKED: REMARK  status: ('A' for Active; 'I' for Inactive)
DOCKED: REMARK    1  A    between atoms: N1_1  and  C1'_9 
DOCKED: REMARK    2  A    between atoms: C4'_13  and  C5'_16 
DOCKED: REMARK    3  A    between atoms: C5'_16  and  O5'_17 
DOCKED: REMARK    4  A    between atoms: O5'_17  and  PA_18 
DOCKED: REMARK    5  A    between atoms: PA_18  and  O3A_21 
DOCKED: REMARK    6  A    between atoms: O3A_21  and  PB_22 
DOCKED: REMARK    7  A    between atoms: PB_22  and  O3B_25 
DOCKED: REMARK    8  A    between atoms: O3B_25  and  PG_26 
DOCKED: USER                              x       y       z     vdW  Elec       q    Type
DOCKED: USER                           _______ _______ _______ _____ _____    ______ ____
DOCKED: ROOT
DOCKED: ATOM      1  N1  CTP A 301       8.560  36.056  35.289 -0.27 -0.18    -0.254 N 
DOCKED: ATOM      2  C2  CTP A 301       8.233  35.519  36.532 -0.14 +0.34    +0.353 A 
DOCKED: ATOM      3  N3  CTP A 301       7.061  35.804  37.153 -0.95 -0.19    -0.171 NA
DOCKED: ATOM      4  C4  CTP A 301       6.134  36.663  36.542 -0.51 +0.12    +0.190 A 
DOCKED: ATOM      5  C5  CTP A 301       6.387  37.252  35.282 -0.60 +0.03    +0.060 A 
DOCKED: ATOM      6  C6  CTP A 301       7.617  36.912  34.703 -0.47 +0.05    +0.085 A 
DOCKED: ATOM      7  O2  CTP A 301       8.994  34.749  37.149 -0.66 -0.29    -0.244 OA
DOCKED: ATOM      8  N4  CTP A 301       4.992  36.904  37.205 -0.55 -0.06    -0.127 N 
DOCKED: ENDROOT
DOCKED: BRANCH   1   9
DOCKED: ATOM      9  C1' CTP A 301       9.858  35.724  34.623 -0.29 +0.18    +0.242 C 
DOCKED: ATOM     10  C2' CTP A 301       9.705  35.385  33.136 -0.33 +0.05    +0.234 C 
DOCKED: ATOM     11  O2' CTP A 301       9.469  33.992  32.936 -0.49 +0.11    -0.216 OA
DOCKED: ATOM     12  C3' CTP A 301      10.972  35.903  32.514 -0.33 +0.12    +0.216 C 
DOCKED: ATOM     13  C4' CTP A 301      11.705  36.655  33.613 -0.24 +0.25    +0.181 C 
DOCKED: ATOM     14  O3' CTP A 301      11.890  34.892  32.133 -0.74 -0.07    -0.218 OA
DOCKED: ATOM     15  O4' CTP A 301      10.724  36.821  34.653 -0.23 -0.43    -0.331 OA
DOCKED: BRANCH  13  16
DOCKED: ATOM     16  C5' CTP A 301      12.099  37.863  32.890 -0.17 +0.27    +0.187 C 
DOCKED: BRANCH  16  17
DOCKED: ATOM     17  O5' CTP A 301      11.824  37.773  31.521 -0.22 -0.23    -0.268 OA
DOCKED: BRANCH  17  18
DOCKED: ATOM     18  PA  CTP A 301      10.589  38.721  30.903 -0.21 +0.20    +0.418 P 
DOCKED: ATOM     19  O1A CTP A 301       9.503  38.741  31.993 -0.20 -0.33    -0.624 OA
DOCKED: ATOM     20  O2A CTP A 301      10.084  38.026  29.625 -0.11 -0.28    -0.624 OA
DOCKED: BRANCH  18  21
DOCKED: ATOM     21  O3A CTP A 301      11.162  40.220  30.473 -0.28 -0.01    -0.180 OA
DOCKED: BRANCH  21  22
DOCKED: ATOM     22  PB  CTP A 301      12.478  40.346  29.505 -0.10 +0.31    +0.428 P 
DOCKED: ATOM     23  O1B CTP A 301      11.906  40.988  28.216 -0.00 +0.08    -0.624 OA
DOCKED: ATOM     24  O2B CTP A 301      13.058  38.945  29.193 -0.18 -1.10    -0.624 OA
DOCKED: BRANCH  22  25
DOCKED: ATOM     25  O3B CTP A 301      13.614  41.290  30.291 -0.36 -0.13    -0.173 OA
DOCKED: BRANCH  25  26
DOCKED: ATOM     26  PG  CTP A 301      15.049  40.763  30.913 -0.16 +0.61    +0.431 P 
DOCKED: ATOM     27  O1G CTP A 301      16.094  40.813  29.738 -0.24 -1.21    -0.616 OA
DOCKED: ATOM     28  O2G CTP A 301      14.715  39.325  31.391 -0.87 -1.13    -0.616 OA
DOCKED: ATOM     29  O3G CTP A 301      15.438  41.731  32.049 +0.03 -0.71    -0.616 OA
DOCKED: ENDBRANCH  25  26
DOCKED: ENDBRANCH  22  25
DOCKED: ENDBRANCH  21  22
DOCKED: ENDBRANCH  18  21
DOCKED: ENDBRANCH  17  18
DOCKED: ENDBRANCH  16  17
DOCKED: ENDBRANCH  13  16
DOCKED: ENDBRANCH   1   9
DOCKED: TORSDOF 8
DOCKED: TER
DOCKED: ENDMDL
________________________________________________________________________________


	BEGINNING GENETIC ALGORITHM DOCKING 59 of 100
Run: 59 Seed: 1666739455 664081882 [ Run 59 of 100 GA/GALS ]
Beginning LAMARCKIAN GENETIC ALGORITHM (LGA), with a maximum of 2500000 energy evaluations.

Final-Value: -12.502


	FINAL GENETIC ALGORITHM DOCKED STATE
	_______________________________________________


Detailed state:  trans 12.164 37.965 32.488 quatxyzw 0.009089 0.007844 0.053874 0.998476 center 11.553 38.205 32.782 ntor 8 29.2925 -49.1415 -120.5373 169.5008 -153.9774 37.7330 -133.6054 37.8605
State:	 12.164  37.965  32.488   0.165  0.142  0.976  6.328     29.29  -49.14 -120.54  169.50 -153.98   37.73 -133.61   37.86

DOCKED: MODEL       59
DOCKED: USER    Run = 59
DOCKED: USER    DPF = 1UDW.dpf
DOCKED: USER  
DOCKED: USER    Estimated Free Energy of Binding    =  -12.54 kcal/mol  [=(1)+(2)+(3)-(4)]
DOCKED: USER    Estimated Inhibition Constant, Ki   =  641.20 pM (picomolar)  [Temperature = 298.15 K]
DOCKED: USER    
DOCKED: USER    (1) Final Intermolecular Energy     =  -14.93 kcal/mol
DOCKED: USER        vdW + Hbond + desolv Energy     =  -10.93 kcal/mol
DOCKED: USER        Electrostatic Energy            =   -4.00 kcal/mol
DOCKED: USER    (2) Final Total Internal Energy     =   +2.43 kcal/mol
DOCKED: USER    (3) Torsional Free Energy           =   +2.39 kcal/mol
DOCKED: USER    (4) Unbound System's Energy  [=(2)] =   +2.43 kcal/mol
DOCKED: USER    
DOCKED: USER    
DOCKED: USER    NEWDPF move CTP_lig.pdbqt
DOCKED: USER    NEWDPF about 11.553300 38.205000 32.782200
DOCKED: USER    NEWDPF tran0 12.164329 37.964692 32.487923
DOCKED: USER    NEWDPF quaternion0 0.009089 0.007844 0.053874 0.998476
DOCKED: USER    NEWDPF axisangle0 0.164674 0.142105 0.976058 6.328173
DOCKED: USER    NEWDPF quat0 0.164674 0.142105 0.976058 6.328173
DOCKED: USER    NEWDPF dihe0 29.29 -49.14 -120.54 169.50 -153.98 37.73 -133.61 37.86 
DOCKED: USER  keepresnum = 1 
DOCKED: USER  
DOCKED: REMARK  8 active torsions:
DOCKED: REMARK  status: ('A' for Active; 'I' for Inactive)
DOCKED: REMARK    1  A    between atoms: N1_1  and  C1'_9 
DOCKED: REMARK    2  A    between atoms: C4'_13  and  C5'_16 
DOCKED: REMARK    3  A    between atoms: C5'_16  and  O5'_17 
DOCKED: REMARK    4  A    between atoms: O5'_17  and  PA_18 
DOCKED: REMARK    5  A    between atoms: PA_18  and  O3A_21 
DOCKED: REMARK    6  A    between atoms: O3A_21  and  PB_22 
DOCKED: REMARK    7  A    between atoms: PB_22  and  O3B_25 
DOCKED: REMARK    8  A    between atoms: O3B_25  and  PG_26 
DOCKED: USER                              x       y       z     vdW  Elec       q    Type
DOCKED: USER                           _______ _______ _______ _____ _____    ______ ____
DOCKED: ROOT
DOCKED: ATOM      1  N1  CTP A 301       9.241  36.138  34.820 -0.24 -0.19    -0.254 N 
DOCKED: ATOM      2  C2  CTP A 301       9.091  35.911  36.186 -0.16 +0.35    +0.353 A 
DOCKED: ATOM      3  N3  CTP A 301       7.963  36.261  36.854 -0.76 -0.21    -0.171 NA
DOCKED: ATOM      4  C4  CTP A 301       6.902  36.871  36.167 -0.47 +0.14    +0.190 A 
DOCKED: ATOM      5  C5  CTP A 301       6.972  37.140  34.781 -0.48 +0.03    +0.060 A 
DOCKED: ATOM      6  C6  CTP A 301       8.166  36.751  34.160 -0.32 +0.04    +0.085 A 
DOCKED: ATOM      7  O2  CTP A 301       9.980  35.376  36.876 -0.39 -0.27    -0.244 OA
DOCKED: ATOM      8  N4  CTP A 301       5.812  37.191  36.882 -0.63 -0.08    -0.127 N 
DOCKED: ENDROOT
DOCKED: BRANCH   1   9
DOCKED: ATOM      9  C1' CTP A 301      10.493  35.739  34.105 -0.26 +0.20    +0.242 C 
DOCKED: ATOM     10  C2' CTP A 301      10.277  35.465  32.612 -0.35 +0.05    +0.234 C 
DOCKED: ATOM     11  O2' CTP A 301       9.937  34.101  32.373 -0.47 +0.17    -0.216 OA
DOCKED: ATOM     12  C3' CTP A 301      11.560  35.916  31.971 -0.34 +0.12    +0.216 C 
DOCKED: ATOM     13  C4' CTP A 301      12.374  36.575  33.073 +0.15 +0.26    +0.181 C 
DOCKED: ATOM     14  O3' CTP A 301      12.393  34.857  31.530 -0.78 -0.04    -0.218 OA
DOCKED: ATOM     15  O4' CTP A 301      11.436  36.771  34.147 -0.32 -0.47    -0.331 OA
DOCKED: BRANCH  13  16
DOCKED: ATOM     16  C5' CTP A 301      12.834  37.777  32.380 -0.22 +0.27    +0.187 C 
DOCKED: BRANCH  16  17
DOCKED: ATOM     17  O5' CTP A 301      11.846  38.319  31.551 -0.20 -0.24    -0.268 OA
DOCKED: BRANCH  17  18
DOCKED: ATOM     18  PA  CTP A 301      11.598  39.975  31.601 -0.13 +0.22    +0.418 P 
DOCKED: ATOM     19  O1A CTP A 301      10.612  40.207  32.759 -0.52 -0.42    -0.624 OA
DOCKED: ATOM     20  O2A CTP A 301      10.977  40.379  30.251 +0.06 +0.04    -0.624 OA
DOCKED: BRANCH  18  21
DOCKED: ATOM     21  O3A CTP A 301      13.044  40.779  31.755 -0.36 -0.17    -0.180 OA
DOCKED: BRANCH  21  22
DOCKED: ATOM     22  PB  CTP A 301      14.283  40.434  30.740 -0.10 +0.61    +0.428 P 
DOCKED: ATOM     23  O1B CTP A 301      13.720  40.828  29.352 +0.13 -1.01    -0.624 OA
DOCKED: ATOM     24  O2B CTP A 301      14.610  38.922  30.776 -0.68 -1.13    -0.624 OA
DOCKED: BRANCH  22  25
DOCKED: ATOM     25  O3B CTP A 301      15.611  41.334  31.217 -0.33 -0.21    -0.173 OA
DOCKED: BRANCH  25  26
DOCKED: ATOM     26  PG  CTP A 301      16.823  41.869  30.231 -0.32 +0.53    +0.431 P 
DOCKED: ATOM     27  O1G CTP A 301      16.982  40.797  29.090 -1.50 -1.38    -0.616 OA
DOCKED: ATOM     28  O2G CTP A 301      18.042  41.949  31.188 -0.26 -0.69    -0.616 OA
DOCKED: ATOM     29  O3G CTP A 301      16.378  43.231  29.660 -0.67 -0.53    -0.616 OA
DOCKED: ENDBRANCH  25  26
DOCKED: ENDBRANCH  22  25
DOCKED: ENDBRANCH  21  22
DOCKED: ENDBRANCH  18  21
DOCKED: ENDBRANCH  17  18
DOCKED: ENDBRANCH  16  17
DOCKED: ENDBRANCH  13  16
DOCKED: ENDBRANCH   1   9
DOCKED: TORSDOF 8
DOCKED: TER
DOCKED: ENDMDL
________________________________________________________________________________


	BEGINNING GENETIC ALGORITHM DOCKING 60 of 100
Run: 60 Seed: 277206200 1147738477 [ Run 60 of 100 GA/GALS ]
Beginning LAMARCKIAN GENETIC ALGORITHM (LGA), with a maximum of 2500000 energy evaluations.

Final-Value: -12.969


	FINAL GENETIC ALGORITHM DOCKED STATE
	_______________________________________________


Detailed state:  trans 12.083 38.545 34.239 quatxyzw -0.209576 0.057557 0.098768 0.971087 center 11.553 38.205 32.782 ntor 8 65.9728 34.5058 -13.2917 -13.3082 -158.9932 115.2997 133.4265 -6.0230
State:	 12.083  38.545  34.239  -0.878  0.241  0.414 27.623     65.97   34.51  -13.29  -13.31 -158.99  115.30  133.43   -6.02

DOCKED: MODEL       60
DOCKED: USER    Run = 60
DOCKED: USER    DPF = 1UDW.dpf
DOCKED: USER  
DOCKED: USER    Estimated Free Energy of Binding    =  -13.09 kcal/mol  [=(1)+(2)+(3)-(4)]
DOCKED: USER    Estimated Inhibition Constant, Ki   =  254.70 pM (picomolar)  [Temperature = 298.15 K]
DOCKED: USER    
DOCKED: USER    (1) Final Intermolecular Energy     =  -15.47 kcal/mol
DOCKED: USER        vdW + Hbond + desolv Energy     =  -11.20 kcal/mol
DOCKED: USER        Electrostatic Energy            =   -4.27 kcal/mol
DOCKED: USER    (2) Final Total Internal Energy     =   +2.51 kcal/mol
DOCKED: USER    (3) Torsional Free Energy           =   +2.39 kcal/mol
DOCKED: USER    (4) Unbound System's Energy  [=(2)] =   +2.51 kcal/mol
DOCKED: USER    
DOCKED: USER    
DOCKED: USER    NEWDPF move CTP_lig.pdbqt
DOCKED: USER    NEWDPF about 11.553300 38.205000 32.782200
DOCKED: USER    NEWDPF tran0 12.082515 38.544985 34.238747
DOCKED: USER    NEWDPF quaternion0 -0.209576 0.057557 0.098768 0.971087
DOCKED: USER    NEWDPF axisangle0 -0.877894 0.241100 0.413731 27.622676
DOCKED: USER    NEWDPF quat0 -0.877894 0.241100 0.413731 27.622676
DOCKED: USER    NEWDPF dihe0 65.97 34.51 -13.29 -13.31 -158.99 115.30 133.43 -6.02 
DOCKED: USER  keepresnum = 1 
DOCKED: USER  
DOCKED: REMARK  8 active torsions:
DOCKED: REMARK  status: ('A' for Active; 'I' for Inactive)
DOCKED: REMARK    1  A    between atoms: N1_1  and  C1'_9 
DOCKED: REMARK    2  A    between atoms: C4'_13  and  C5'_16 
DOCKED: REMARK    3  A    between atoms: C5'_16  and  O5'_17 
DOCKED: REMARK    4  A    between atoms: O5'_17  and  PA_18 
DOCKED: REMARK    5  A    between atoms: PA_18  and  O3A_21 
DOCKED: REMARK    6  A    between atoms: O3A_21  and  PB_22 
DOCKED: REMARK    7  A    between atoms: PB_22  and  O3B_25 
DOCKED: REMARK    8  A    between atoms: O3B_25  and  PG_26 
DOCKED: USER                              x       y       z     vdW  Elec       q    Type
DOCKED: USER                           _______ _______ _______ _____ _____    ______ ____
DOCKED: ROOT
DOCKED: ATOM      1  N1  CTP A 301       8.759  36.258  35.261 -0.26 -0.20    -0.254 N 
DOCKED: ATOM      2  C2  CTP A 301       8.406  35.503  36.377 -0.16 +0.32    +0.353 A 
DOCKED: ATOM      3  N3  CTP A 301       7.219  35.670  37.012 -0.89 -0.18    -0.171 NA
DOCKED: ATOM      4  C4  CTP A 301       6.302  36.625  36.546 -0.50 +0.13    +0.190 A 
DOCKED: ATOM      5  C5  CTP A 301       6.581  37.435  35.421 -0.54 +0.03    +0.060 A 
DOCKED: ATOM      6  C6  CTP A 301       7.825  37.207  34.819 -0.45 +0.06    +0.085 A 
DOCKED: ATOM      7  O2  CTP A 301       9.157  34.634  36.861 -0.70 -0.23    -0.244 OA
DOCKED: ATOM      8  N4  CTP A 301       5.144  36.741  37.215 -0.57 -0.07    -0.127 N 
DOCKED: ENDROOT
DOCKED: BRANCH   1   9
DOCKED: ATOM      9  C1' CTP A 301      10.073  36.054  34.576 -0.28 +0.21    +0.242 C 
DOCKED: ATOM     10  C2' CTP A 301       9.940  35.407  33.192 -0.35 +0.07    +0.234 C 
DOCKED: ATOM     11  O2' CTP A 301       9.980  33.984  33.272 -0.61 +0.07    -0.216 OA
DOCKED: ATOM     12  C3' CTP A 301      11.056  36.024  32.395 -0.32 +0.12    +0.216 C 
DOCKED: ATOM     13  C4' CTP A 301      11.661  37.102  33.280 -0.29 +0.23    +0.181 C 
DOCKED: ATOM     14  O3' CTP A 301      12.143  35.151  32.143 -0.65 -0.14    -0.218 OA
DOCKED: ATOM     15  O4' CTP A 301      10.703  37.279  34.339 -0.28 -0.45    -0.331 OA
DOCKED: BRANCH  13  16
DOCKED: ATOM     16  C5' CTP A 301      11.781  38.197  32.320 -0.28 +0.21    +0.187 C 
DOCKED: BRANCH  16  17
DOCKED: ATOM     17  O5' CTP A 301      12.490  37.819  31.173 -0.26 -0.26    -0.268 OA
DOCKED: BRANCH  17  18
DOCKED: ATOM     18  PA  CTP A 301      13.415  38.982  30.401 -0.13 +0.59    +0.418 P 
DOCKED: ATOM     19  O1A CTP A 301      12.484  39.619  29.355 -0.39 -0.67    -0.624 OA
DOCKED: ATOM     20  O2A CTP A 301      14.591  38.250  29.729 +0.09 -1.26    -0.624 OA
DOCKED: BRANCH  18  21
DOCKED: ATOM     21  O3A CTP A 301      14.048  40.053  31.502 -0.70 -0.28    -0.180 OA
DOCKED: BRANCH  21  22
DOCKED: ATOM     22  PB  CTP A 301      13.932  41.666  31.234 -0.09 +0.31    +0.428 P 
DOCKED: ATOM     23  O1B CTP A 301      14.385  42.280  32.582 +0.04 -0.63    -0.624 OA
DOCKED: ATOM     24  O2B CTP A 301      12.468  42.062  30.930 +0.07 +0.15    -0.624 OA
DOCKED: BRANCH  22  25
DOCKED: ATOM     25  O3B CTP A 301      14.925  42.050  29.942 -0.34 -0.14    -0.173 OA
DOCKED: BRANCH  25  26
DOCKED: ATOM     26  PG  CTP A 301      16.574  41.979  29.933 -0.36 +0.54    +0.431 P 
DOCKED: ATOM     27  O1G CTP A 301      17.005  41.362  31.316 +0.03 -0.74    -0.616 OA
DOCKED: ATOM     28  O2G CTP A 301      16.987  43.464  29.756 -0.68 -0.59    -0.616 OA
DOCKED: ATOM     29  O3G CTP A 301      16.985  41.065  28.761 -1.36 -1.47    -0.616 OA
DOCKED: ENDBRANCH  25  26
DOCKED: ENDBRANCH  22  25
DOCKED: ENDBRANCH  21  22
DOCKED: ENDBRANCH  18  21
DOCKED: ENDBRANCH  17  18
DOCKED: ENDBRANCH  16  17
DOCKED: ENDBRANCH  13  16
DOCKED: ENDBRANCH   1   9
DOCKED: TORSDOF 8
DOCKED: TER
DOCKED: ENDMDL
________________________________________________________________________________


	BEGINNING GENETIC ALGORITHM DOCKING 61 of 100
Run: 61 Seed: 853277370 754681065 [ Run 61 of 100 GA/GALS ]
Beginning LAMARCKIAN GENETIC ALGORITHM (LGA), with a maximum of 2500000 energy evaluations.

Final-Value: -13.745


	FINAL GENETIC ALGORITHM DOCKED STATE
	_______________________________________________


Detailed state:  trans 11.914 37.790 32.149 quatxyzw 0.104052 0.003032 -0.010080 0.994516 center 11.553 38.205 32.782 ntor 8 124.1660 -138.5732 -124.4271 90.7575 -109.3717 -22.7984 -64.2031 19.6324
State:	 11.914  37.790  32.149   0.995  0.029 -0.096 12.006    124.17 -138.57 -124.43   90.76 -109.37  -22.80  -64.20   19.63

DOCKED: MODEL       61
DOCKED: USER    Run = 61
DOCKED: USER    DPF = 1UDW.dpf
DOCKED: USER  
DOCKED: USER    Estimated Free Energy of Binding    =  -13.93 kcal/mol  [=(1)+(2)+(3)-(4)]
DOCKED: USER    Estimated Inhibition Constant, Ki   =   61.28 pM (picomolar)  [Temperature = 298.15 K]
DOCKED: USER    
DOCKED: USER    (1) Final Intermolecular Energy     =  -16.32 kcal/mol
DOCKED: USER        vdW + Hbond + desolv Energy     =  -11.35 kcal/mol
DOCKED: USER        Electrostatic Energy            =   -4.97 kcal/mol
DOCKED: USER    (2) Final Total Internal Energy     =   +2.57 kcal/mol
DOCKED: USER    (3) Torsional Free Energy           =   +2.39 kcal/mol
DOCKED: USER    (4) Unbound System's Energy  [=(2)] =   +2.57 kcal/mol
DOCKED: USER    
DOCKED: USER    
DOCKED: USER    NEWDPF move CTP_lig.pdbqt
DOCKED: USER    NEWDPF about 11.553300 38.205000 32.782200
DOCKED: USER    NEWDPF tran0 11.914454 37.789681 32.149222
DOCKED: USER    NEWDPF quaternion0 0.104052 0.003032 -0.010080 0.994516
DOCKED: USER    NEWDPF axisangle0 0.994922 0.028988 -0.096386 12.006348
DOCKED: USER    NEWDPF quat0 0.994922 0.028988 -0.096386 12.006348
DOCKED: USER    NEWDPF dihe0 124.17 -138.57 -124.43 90.76 -109.37 -22.80 -64.20 19.63 
DOCKED: USER  keepresnum = 1 
DOCKED: USER  
DOCKED: REMARK  8 active torsions:
DOCKED: REMARK  status: ('A' for Active; 'I' for Inactive)
DOCKED: REMARK    1  A    between atoms: N1_1  and  C1'_9 
DOCKED: REMARK    2  A    between atoms: C4'_13  and  C5'_16 
DOCKED: REMARK    3  A    between atoms: C5'_16  and  O5'_17 
DOCKED: REMARK    4  A    between atoms: O5'_17  and  PA_18 
DOCKED: REMARK    5  A    between atoms: PA_18  and  O3A_21 
DOCKED: REMARK    6  A    between atoms: O3A_21  and  PB_22 
DOCKED: REMARK    7  A    between atoms: PB_22  and  O3B_25 
DOCKED: REMARK    8  A    between atoms: O3B_25  and  PG_26 
DOCKED: USER                              x       y       z     vdW  Elec       q    Type
DOCKED: USER                           _______ _______ _______ _____ _____    ______ ____
DOCKED: ROOT
DOCKED: ATOM      1  N1  CTP A 301       9.267  36.095  34.877 -0.24 -0.19    -0.254 N 
DOCKED: ATOM      2  C2  CTP A 301       9.159  36.115  36.265 -0.15 +0.38    +0.353 A 
DOCKED: ATOM      3  N3  CTP A 301       8.002  36.444  36.892 -0.71 -0.22    -0.171 NA
DOCKED: ATOM      4  C4  CTP A 301       6.866  36.777  36.139 -0.47 +0.14    +0.190 A 
DOCKED: ATOM      5  C5  CTP A 301       6.890  36.784  34.725 -0.50 +0.03    +0.060 A 
DOCKED: ATOM      6  C6  CTP A 301       8.117  36.434  34.149 -0.32 +0.04    +0.085 A 
DOCKED: ATOM      7  O2  CTP A 301      10.115  35.834  37.014 -0.37 -0.30    -0.244 OA
DOCKED: ATOM      8  N4  CTP A 301       5.751  37.092  36.816 -0.65 -0.08    -0.127 N 
DOCKED: ENDROOT
DOCKED: BRANCH   1   9
DOCKED: ATOM      9  C1' CTP A 301      10.553  35.725  34.209 -0.25 +0.22    +0.242 C 
DOCKED: ATOM     10  C2' CTP A 301      10.368  34.763  33.029 -0.37 +0.02    +0.234 C 
DOCKED: ATOM     11  O2' CTP A 301      10.419  33.401  33.449 -0.77 +0.12    -0.216 OA
DOCKED: ATOM     12  C3' CTP A 301      11.447  35.164  32.062 -0.32 +0.04    +0.216 C 
DOCKED: ATOM     13  C4' CTP A 301      12.082  36.421  32.634 -0.26 +0.20    +0.181 C 
DOCKED: ATOM     14  O3' CTP A 301      12.528  34.250  31.985 -0.70 -0.04    -0.218 OA
DOCKED: ATOM     15  O4' CTP A 301      11.167  36.853  33.658 -0.26 -0.39    -0.331 OA
DOCKED: BRANCH  13  16
DOCKED: ATOM     16  C5' CTP A 301      12.157  37.250  31.433 -0.31 +0.16    +0.187 C 
DOCKED: BRANCH  16  17
DOCKED: ATOM     17  O5' CTP A 301      11.237  38.305  31.460 -0.21 -0.19    -0.268 OA
DOCKED: BRANCH  17  18
DOCKED: ATOM     18  PA  CTP A 301      11.555  39.603  32.470 -0.11 +0.43    +0.418 P 
DOCKED: ATOM     19  O1A CTP A 301      12.090  38.986  33.774 +0.25 -1.34    -0.624 OA
DOCKED: ATOM     20  O2A CTP A 301      10.219  40.331  32.703 -0.52 -0.19    -0.624 OA
DOCKED: BRANCH  18  21
DOCKED: ATOM     21  O3A CTP A 301      12.595  40.672  31.737 -0.34 -0.14    -0.180 OA
DOCKED: BRANCH  21  22
DOCKED: ATOM     22  PB  CTP A 301      13.667  40.135  30.620 -0.09 +0.56    +0.428 P 
DOCKED: ATOM     23  O1B CTP A 301      12.759  39.493  29.542 -0.42 -0.80    -0.624 OA
DOCKED: ATOM     24  O2B CTP A 301      14.604  39.069  31.236 -0.90 -1.11    -0.624 OA
DOCKED: BRANCH  22  25
DOCKED: ATOM     25  O3B CTP A 301      14.550  41.448  30.074 -0.37 -0.19    -0.173 OA
DOCKED: BRANCH  25  26
DOCKED: ATOM     26  PG  CTP A 301      16.186  41.634  30.198 -0.34 +0.55    +0.431 P 
DOCKED: ATOM     27  O1G CTP A 301      16.836  40.477  29.351 -0.96 -1.36    -0.616 OA
DOCKED: ATOM     28  O2G CTP A 301      16.437  41.507  31.724 +0.00 -0.70    -0.616 OA
DOCKED: ATOM     29  O3G CTP A 301      16.533  43.018  29.613 -0.70 -0.59    -0.616 OA
DOCKED: ENDBRANCH  25  26
DOCKED: ENDBRANCH  22  25
DOCKED: ENDBRANCH  21  22
DOCKED: ENDBRANCH  18  21
DOCKED: ENDBRANCH  17  18
DOCKED: ENDBRANCH  16  17
DOCKED: ENDBRANCH  13  16
DOCKED: ENDBRANCH   1   9
DOCKED: TORSDOF 8
DOCKED: TER
DOCKED: ENDMDL
________________________________________________________________________________


	BEGINNING GENETIC ALGORITHM DOCKING 62 of 100
Run: 62 Seed: 22885187 1552062281 [ Run 62 of 100 GA/GALS ]
Beginning LAMARCKIAN GENETIC ALGORITHM (LGA), with a maximum of 2500000 energy evaluations.

Final-Value: -11.710


	FINAL GENETIC ALGORITHM DOCKED STATE
	_______________________________________________


Detailed state:  trans 12.296 37.919 31.789 quatxyzw -0.114572 0.025639 0.007942 -0.993052 center 11.553 38.205 32.782 ntor 8 -76.6273 -147.2825 180.0000 81.4322 88.8798 98.9805 -54.7779 23.2040
State:	 12.296  37.919  31.789  -0.974  0.218  0.067 -13.516    -76.63 -147.28  180.00   81.43   88.88   98.98  -54.78   23.20

DOCKED: MODEL       62
DOCKED: USER    Run = 62
DOCKED: USER    DPF = 1UDW.dpf
DOCKED: USER  
DOCKED: USER    Estimated Free Energy of Binding    =  -11.83 kcal/mol  [=(1)+(2)+(3)-(4)]
DOCKED: USER    Estimated Inhibition Constant, Ki   =    2.13 nM (nanomolar)  [Temperature = 298.15 K]
DOCKED: USER    
DOCKED: USER    (1) Final Intermolecular Energy     =  -14.22 kcal/mol
DOCKED: USER        vdW + Hbond + desolv Energy     =  -11.08 kcal/mol
DOCKED: USER        Electrostatic Energy            =   -3.14 kcal/mol
DOCKED: USER    (2) Final Total Internal Energy     =   +2.51 kcal/mol
DOCKED: USER    (3) Torsional Free Energy           =   +2.39 kcal/mol
DOCKED: USER    (4) Unbound System's Energy  [=(2)] =   +2.51 kcal/mol
DOCKED: USER    
DOCKED: USER    
DOCKED: USER    NEWDPF move CTP_lig.pdbqt
DOCKED: USER    NEWDPF about 11.553300 38.205000 32.782200
DOCKED: USER    NEWDPF tran0 12.295611 37.918798 31.788757
DOCKED: USER    NEWDPF quaternion0 -0.114572 0.025639 0.007942 -0.993052
DOCKED: USER    NEWDPF axisangle0 -0.973639 0.217881 0.067489 -13.515779
DOCKED: USER    NEWDPF quat0 -0.973639 0.217881 0.067489 -13.515779
DOCKED: USER    NEWDPF dihe0 -76.63 -147.28 180.00 81.43 88.88 98.98 -54.78 23.20 
DOCKED: USER  keepresnum = 1 
DOCKED: USER  
DOCKED: REMARK  8 active torsions:
DOCKED: REMARK  status: ('A' for Active; 'I' for Inactive)
DOCKED: REMARK    1  A    between atoms: N1_1  and  C1'_9 
DOCKED: REMARK    2  A    between atoms: C4'_13  and  C5'_16 
DOCKED: REMARK    3  A    between atoms: C5'_16  and  O5'_17 
DOCKED: REMARK    4  A    between atoms: O5'_17  and  PA_18 
DOCKED: REMARK    5  A    between atoms: PA_18  and  O3A_21 
DOCKED: REMARK    6  A    between atoms: O3A_21  and  PB_22 
DOCKED: REMARK    7  A    between atoms: PB_22  and  O3B_25 
DOCKED: REMARK    8  A    between atoms: O3B_25  and  PG_26 
DOCKED: USER                              x       y       z     vdW  Elec       q    Type
DOCKED: USER                           _______ _______ _______ _____ _____    ______ ____
DOCKED: ROOT
DOCKED: ATOM      1  N1  CTP A 301       9.790  36.312  34.698 -0.22 -0.23    -0.254 N 
DOCKED: ATOM      2  C2  CTP A 301       9.761  36.363  36.089 -0.11 +0.41    +0.353 A 
DOCKED: ATOM      3  N3  CTP A 301       8.645  36.718  36.773 -0.48 -0.23    -0.171 NA
DOCKED: ATOM      4  C4  CTP A 301       7.471  37.047  36.077 -0.41 +0.16    +0.190 A 
DOCKED: ATOM      5  C5  CTP A 301       7.415  37.024  34.665 -0.48 +0.03    +0.060 A 
DOCKED: ATOM      6  C6  CTP A 301       8.605  36.648  34.028 -0.35 +0.05    +0.085 A 
DOCKED: ATOM      7  O2  CTP A 301      10.755  36.088  36.789 -0.40 -0.29    -0.244 OA
DOCKED: ATOM      8  N4  CTP A 301       6.399  37.389  36.809 -0.59 -0.10    -0.127 N 
DOCKED: ENDROOT
DOCKED: BRANCH   1   9
DOCKED: ATOM      9  C1' CTP A 301      11.033  35.913  33.967 -0.19 +0.26    +0.242 C 
DOCKED: ATOM     10  C2' CTP A 301      10.763  34.998  32.768 -0.35 +0.05    +0.234 C 
DOCKED: ATOM     11  O2' CTP A 301      10.776  33.622  33.144 -0.74 +0.11    -0.216 OA
DOCKED: ATOM     12  C3' CTP A 301      11.818  35.387  31.769 -0.32 +0.07    +0.216 C 
DOCKED: ATOM     13  C4' CTP A 301      12.525  36.600  32.353 -0.25 +0.20    +0.181 C 
DOCKED: ATOM     14  O3' CTP A 301      12.857  34.435  31.620 -0.83 -0.06    -0.218 OA
DOCKED: ATOM     15  O4' CTP A 301      11.669  37.034  33.425 -0.49 -0.45    -0.331 OA
DOCKED: BRANCH  13  16
DOCKED: ATOM     16  C5' CTP A 301      12.585  37.463  31.175 -0.30 +0.17    +0.187 C 
DOCKED: BRANCH  16  17
DOCKED: ATOM     17  O5' CTP A 301      11.874  38.655  31.356 -0.20 -0.23    -0.268 OA
DOCKED: BRANCH  17  18
DOCKED: ATOM     18  PA  CTP A 301      11.498  39.562  30.000 -0.20 +0.20    +0.418 P 
DOCKED: ATOM     19  O1A CTP A 301      10.285  40.417  30.402 +0.14 +0.19    -0.624 OA
DOCKED: ATOM     20  O2A CTP A 301      11.135  38.569  28.880 -0.37 -0.46    -0.624 OA
DOCKED: BRANCH  18  21
DOCKED: ATOM     21  O3A CTP A 301      12.819  40.435  29.495 -0.70 -0.17    -0.180 OA
DOCKED: BRANCH  21  22
DOCKED: ATOM     22  PB  CTP A 301      13.837  41.090  30.600 -0.12 +0.40    +0.428 P 
DOCKED: ATOM     23  O1B CTP A 301      13.255  40.598  31.948 -0.05 -0.79    -0.624 OA
DOCKED: ATOM     24  O2B CTP A 301      13.792  42.636  30.529 +0.05 -0.04    -0.624 OA
DOCKED: BRANCH  22  25
DOCKED: ATOM     25  O3B CTP A 301      15.382  40.533  30.279 -0.56 -0.31    -0.173 OA
DOCKED: BRANCH  25  26
DOCKED: ATOM     26  PG  CTP A 301      16.637  41.435  29.700 -0.25 +0.69    +0.431 P 
DOCKED: ATOM     27  O1G CTP A 301      17.357  40.558  28.610 -1.43 -1.43    -0.616 OA
DOCKED: ATOM     28  O2G CTP A 301      17.497  41.690  30.966 -0.30 -0.73    -0.616 OA
DOCKED: ATOM     29  O3G CTP A 301      16.033  42.712  29.080 -0.62 -0.63    -0.616 OA
DOCKED: ENDBRANCH  25  26
DOCKED: ENDBRANCH  22  25
DOCKED: ENDBRANCH  21  22
DOCKED: ENDBRANCH  18  21
DOCKED: ENDBRANCH  17  18
DOCKED: ENDBRANCH  16  17
DOCKED: ENDBRANCH  13  16
DOCKED: ENDBRANCH   1   9
DOCKED: TORSDOF 8
DOCKED: TER
DOCKED: ENDMDL
________________________________________________________________________________


	BEGINNING GENETIC ALGORITHM DOCKING 63 of 100
Run: 63 Seed: 615191570 1103178884 [ Run 63 of 100 GA/GALS ]
Beginning LAMARCKIAN GENETIC ALGORITHM (LGA), with a maximum of 2500000 energy evaluations.

Final-Value: -13.532


	FINAL GENETIC ALGORITHM DOCKED STATE
	_______________________________________________


Detailed state:  trans 10.559 38.613 32.270 quatxyzw -0.097483 0.014094 0.101953 -0.989901 center 11.553 38.205 32.782 ntor 8 6.8415 -39.6756 37.6405 13.3492 108.0587 -144.9397 92.2234 11.1628
State:	 10.559  38.613  32.270  -0.688  0.099  0.719 -16.299      6.84  -39.68   37.64   13.35  108.06 -144.94   92.22   11.16

DOCKED: MODEL       63
DOCKED: USER    Run = 63
DOCKED: USER    DPF = 1UDW.dpf
DOCKED: USER  
DOCKED: USER    Estimated Free Energy of Binding    =  -13.82 kcal/mol  [=(1)+(2)+(3)-(4)]
DOCKED: USER    Estimated Inhibition Constant, Ki   =   73.86 pM (picomolar)  [Temperature = 298.15 K]
DOCKED: USER    
DOCKED: USER    (1) Final Intermolecular Energy     =  -16.21 kcal/mol
DOCKED: USER        vdW + Hbond + desolv Energy     =  -11.83 kcal/mol
DOCKED: USER        Electrostatic Energy            =   -4.38 kcal/mol
DOCKED: USER    (2) Final Total Internal Energy     =   +2.68 kcal/mol
DOCKED: USER    (3) Torsional Free Energy           =   +2.39 kcal/mol
DOCKED: USER    (4) Unbound System's Energy  [=(2)] =   +2.68 kcal/mol
DOCKED: USER    
DOCKED: USER    
DOCKED: USER    NEWDPF move CTP_lig.pdbqt
DOCKED: USER    NEWDPF about 11.553300 38.205000 32.782200
DOCKED: USER    NEWDPF tran0 10.558937 38.613104 32.269760
DOCKED: USER    NEWDPF quaternion0 -0.097483 0.014094 0.101953 -0.989901
DOCKED: USER    NEWDPF axisangle0 -0.687661 0.099422 0.719192 -16.299471
DOCKED: USER    NEWDPF quat0 -0.687661 0.099422 0.719192 -16.299471
DOCKED: USER    NEWDPF dihe0 6.84 -39.68 37.64 13.35 108.06 -144.94 92.22 11.16 
DOCKED: USER  keepresnum = 1 
DOCKED: USER  
DOCKED: REMARK  8 active torsions:
DOCKED: REMARK  status: ('A' for Active; 'I' for Inactive)
DOCKED: REMARK    1  A    between atoms: N1_1  and  C1'_9 
DOCKED: REMARK    2  A    between atoms: C4'_13  and  C5'_16 
DOCKED: REMARK    3  A    between atoms: C5'_16  and  O5'_17 
DOCKED: REMARK    4  A    between atoms: O5'_17  and  PA_18 
DOCKED: REMARK    5  A    between atoms: PA_18  and  O3A_21 
DOCKED: REMARK    6  A    between atoms: O3A_21  and  PB_22 
DOCKED: REMARK    7  A    between atoms: PB_22  and  O3B_25 
DOCKED: REMARK    8  A    between atoms: O3B_25  and  PG_26 
DOCKED: USER                              x       y       z     vdW  Elec       q    Type
DOCKED: USER                           _______ _______ _______ _____ _____    ______ ____
DOCKED: ROOT
DOCKED: ATOM      1  N1  CTP A 301       8.407  36.455  35.105 -0.30 -0.18    -0.254 N 
DOCKED: ATOM      2  C2  CTP A 301       8.373  36.446  36.497 -0.15 +0.40    +0.353 A 
DOCKED: ATOM      3  N3  CTP A 301       7.212  36.560  37.188 -0.90 -0.22    -0.171 NA
DOCKED: ATOM      4  C4  CTP A 301       5.995  36.689  36.500 -0.52 +0.11    +0.190 A 
DOCKED: ATOM      5  C5  CTP A 301       5.940  36.709  35.087 -0.58 +0.02    +0.060 A 
DOCKED: ATOM      6  C6  CTP A 301       7.178  36.588  34.443 -0.27 +0.04    +0.085 A 
DOCKED: ATOM      7  O2  CTP A 301       9.403  36.336  37.190 -0.42 -0.36    -0.244 OA
DOCKED: ATOM      8  N4  CTP A 301       4.880  36.795  37.240 -0.48 -0.06    -0.127 N 
DOCKED: ENDROOT
DOCKED: BRANCH   1   9
DOCKED: ATOM      9  C1' CTP A 301       9.701  36.325  34.364 -0.29 +0.19    +0.242 C 
DOCKED: ATOM     10  C2' CTP A 301       9.689  35.207  33.315 -0.36 +0.05    +0.234 C 
DOCKED: ATOM     11  O2' CTP A 301      10.105  33.961  33.871 -0.70 -0.02    -0.216 OA
DOCKED: ATOM     12  C3' CTP A 301      10.571  35.732  32.216 -0.34 +0.06    +0.216 C 
DOCKED: ATOM     13  C4' CTP A 301      10.905  37.166  32.592 -0.30 +0.15    +0.181 C 
DOCKED: ATOM     14  O3' CTP A 301      11.839  35.103  32.137 -0.67 -0.09    -0.218 OA
DOCKED: ATOM     15  O4' CTP A 301       9.977  37.490  33.643 -0.49 -0.34    -0.331 OA
DOCKED: BRANCH  13  16
DOCKED: ATOM     16  C5' CTP A 301      10.695  37.832  31.308 -0.29 +0.12    +0.187 C 
DOCKED: BRANCH  16  17
DOCKED: ATOM     17  O5' CTP A 301      11.885  37.969  30.583 -0.22 -0.20    -0.268 OA
DOCKED: BRANCH  17  18
DOCKED: ATOM     18  PA  CTP A 301      13.229  38.572  31.380 -0.18 +0.54    +0.418 P 
DOCKED: ATOM     19  O1A CTP A 301      14.375  38.506  30.357 -0.47 -1.10    -0.624 OA
DOCKED: ATOM     20  O2A CTP A 301      13.496  37.643  32.578 -0.36 -1.05    -0.624 OA
DOCKED: BRANCH  18  21
DOCKED: ATOM     21  O3A CTP A 301      12.922  40.093  31.975 -0.53 -0.24    -0.180 OA
DOCKED: BRANCH  21  22
DOCKED: ATOM     22  PB  CTP A 301      13.571  41.405  31.238 -0.09 +0.31    +0.428 P 
DOCKED: ATOM     23  O1B CTP A 301      13.998  42.301  32.428 +0.04 -0.52    -0.624 OA
DOCKED: ATOM     24  O2B CTP A 301      12.506  42.127  30.379 +0.04 +0.25    -0.624 OA
DOCKED: BRANCH  22  25
DOCKED: ATOM     25  O3B CTP A 301      14.844  40.888  30.282 -0.46 -0.26    -0.173 OA
DOCKED: BRANCH  25  26
DOCKED: ATOM     26  PG  CTP A 301      16.276  41.680  30.066 -0.35 +0.56    +0.431 P 
DOCKED: ATOM     27  O1G CTP A 301      15.918  43.137  29.591 -0.60 -0.44    -0.616 OA
DOCKED: ATOM     28  O2G CTP A 301      16.987  40.827  28.982 -1.57 -1.42    -0.616 OA
DOCKED: ATOM     29  O3G CTP A 301      16.998  41.698  31.429 -0.03 -0.67    -0.616 OA
DOCKED: ENDBRANCH  25  26
DOCKED: ENDBRANCH  22  25
DOCKED: ENDBRANCH  21  22
DOCKED: ENDBRANCH  18  21
DOCKED: ENDBRANCH  17  18
DOCKED: ENDBRANCH  16  17
DOCKED: ENDBRANCH  13  16
DOCKED: ENDBRANCH   1   9
DOCKED: TORSDOF 8
DOCKED: TER
DOCKED: ENDMDL
________________________________________________________________________________


	BEGINNING GENETIC ALGORITHM DOCKING 64 of 100
Run: 64 Seed: 362082344 1335254140 [ Run 64 of 100 GA/GALS ]
Beginning LAMARCKIAN GENETIC ALGORITHM (LGA), with a maximum of 2500000 energy evaluations.

Final-Value: -9.038


	FINAL GENETIC ALGORITHM DOCKED STATE
	_______________________________________________


Detailed state:  trans 12.577 39.857 31.208 quatxyzw -0.390818 -0.273189 0.137804 0.868124 center 11.553 38.205 32.782 ntor 8 149.0133 62.6029 3.3492 11.2158 90.4060 102.6863 -180.0000 72.2618
State:	 12.577  39.857  31.208  -0.787 -0.550  0.278 59.517    149.01   62.60    3.35   11.22   90.41  102.69 -180.00   72.26

DOCKED: MODEL       64
DOCKED: USER    Run = 64
DOCKED: USER    DPF = 1UDW.dpf
DOCKED: USER  
DOCKED: USER    Estimated Free Energy of Binding    =   -9.69 kcal/mol  [=(1)+(2)+(3)-(4)]
DOCKED: USER    Estimated Inhibition Constant, Ki   =   78.74 nM (nanomolar)  [Temperature = 298.15 K]
DOCKED: USER    
DOCKED: USER    (1) Final Intermolecular Energy     =  -12.08 kcal/mol
DOCKED: USER        vdW + Hbond + desolv Energy     =   -8.37 kcal/mol
DOCKED: USER        Electrostatic Energy            =   -3.71 kcal/mol
DOCKED: USER    (2) Final Total Internal Energy     =   +3.04 kcal/mol
DOCKED: USER    (3) Torsional Free Energy           =   +2.39 kcal/mol
DOCKED: USER    (4) Unbound System's Energy  [=(2)] =   +3.04 kcal/mol
DOCKED: USER    
DOCKED: USER    
DOCKED: USER    NEWDPF move CTP_lig.pdbqt
DOCKED: USER    NEWDPF about 11.553300 38.205000 32.782200
DOCKED: USER    NEWDPF tran0 12.577202 39.856884 31.208019
DOCKED: USER    NEWDPF quaternion0 -0.390818 -0.273189 0.137804 0.868124
DOCKED: USER    NEWDPF axisangle0 -0.787388 -0.550398 0.277637 59.517357
DOCKED: USER    NEWDPF quat0 -0.787388 -0.550398 0.277637 59.517357
DOCKED: USER    NEWDPF dihe0 149.01 62.60 3.35 11.22 90.41 102.69 -180.00 72.26 
DOCKED: USER  keepresnum = 1 
DOCKED: USER  
DOCKED: REMARK  8 active torsions:
DOCKED: REMARK  status: ('A' for Active; 'I' for Inactive)
DOCKED: REMARK    1  A    between atoms: N1_1  and  C1'_9 
DOCKED: REMARK    2  A    between atoms: C4'_13  and  C5'_16 
DOCKED: REMARK    3  A    between atoms: C5'_16  and  O5'_17 
DOCKED: REMARK    4  A    between atoms: O5'_17  and  PA_18 
DOCKED: REMARK    5  A    between atoms: PA_18  and  O3A_21 
DOCKED: REMARK    6  A    between atoms: O3A_21  and  PB_22 
DOCKED: REMARK    7  A    between atoms: PB_22  and  O3B_25 
DOCKED: REMARK    8  A    between atoms: O3B_25  and  PG_26 
DOCKED: USER                              x       y       z     vdW  Elec       q    Type
DOCKED: USER                           _______ _______ _______ _____ _____    ______ ____
DOCKED: ROOT
DOCKED: ATOM      1  N1  CTP A 301      10.281  36.736  32.729 -0.20 -0.17    -0.254 N 
DOCKED: ATOM      2  C2  CTP A 301      10.577  35.537  33.371 -0.14 +0.21    +0.353 A 
DOCKED: ATOM      3  N3  CTP A 301       9.996  35.187  34.545 -0.27 -0.12    -0.171 NA
DOCKED: ATOM      4  C4  CTP A 301       9.062  36.043  35.149 -0.29 +0.15    +0.190 A 
DOCKED: ATOM      5  C5  CTP A 301       8.706  37.281  34.565 -0.37 +0.05    +0.060 A 
DOCKED: ATOM      6  C6  CTP A 301       9.347  37.575  33.355 -0.31 +0.07    +0.085 A 
DOCKED: ATOM      7  O2  CTP A 301      11.393  34.715  32.910 -0.56 -0.12    -0.244 OA
DOCKED: ATOM      8  N4  CTP A 301       8.519  35.640  36.308 -0.41 -0.12    -0.127 N 
DOCKED: ENDROOT
DOCKED: BRANCH   1   9
DOCKED: ATOM      9  C1' CTP A 301      10.934  37.099  31.432 -0.24 +0.15    +0.242 C 
DOCKED: ATOM     10  C2' CTP A 301      10.636  38.534  30.985 -0.26 +0.12    +0.234 C 
DOCKED: ATOM     11  O2' CTP A 301       9.456  38.602  30.187 -0.59 -0.08    -0.216 OA
DOCKED: ATOM     12  C3' CTP A 301      11.895  38.964  30.284 -0.24 +0.16    +0.216 C 
DOCKED: ATOM     13  C4' CTP A 301      12.903  37.847  30.503 -0.14 +0.19    +0.181 C 
DOCKED: ATOM     14  O3' CTP A 301      11.780  39.037  28.873 -0.61 -0.19    -0.218 OA
DOCKED: ATOM     15  O4' CTP A 301      12.326  37.040  31.546 -0.24 -0.29    -0.331 OA
DOCKED: BRANCH  13  16
DOCKED: ATOM     16  C5' CTP A 301      14.088  38.625  30.860 -0.22 +0.29    +0.187 C 
DOCKED: BRANCH  16  17
DOCKED: ATOM     17  O5' CTP A 301      13.886  40.000  30.697 -0.71 -0.39    -0.268 OA
DOCKED: BRANCH  17  18
DOCKED: ATOM     18  PA  CTP A 301      15.235  40.984  30.570 -0.20 +0.59    +0.418 P 
DOCKED: ATOM     19  O1A CTP A 301      14.744  42.264  29.872 -0.02 -0.39    -0.624 OA
DOCKED: ATOM     20  O2A CTP A 301      16.260  40.234  29.701 -0.20 -1.39    -0.624 OA
DOCKED: BRANCH  18  21
DOCKED: ATOM     21  O3A CTP A 301      15.921  41.233  32.063 -0.28 -0.24    -0.180 OA
DOCKED: BRANCH  21  22
DOCKED: ATOM     22  PB  CTP A 301      15.780  42.693  32.794 +0.05 +0.39    +0.428 P 
DOCKED: ATOM     23  O1B CTP A 301      16.680  42.547  34.047 -0.28 -0.58    -0.624 OA
DOCKED: ATOM     24  O2B CTP A 301      14.314  42.951  33.214 -0.19 -0.53    -0.624 OA
DOCKED: BRANCH  22  25
DOCKED: ATOM     25  O3B CTP A 301      16.297  43.865  31.717 -0.18 -0.09    -0.173 OA
DOCKED: BRANCH  25  26
DOCKED: ATOM     26  PG  CTP A 301      17.584  43.738  30.691 -0.21 +0.34    +0.431 P 
DOCKED: ATOM     27  O1G CTP A 301      17.043  43.079  29.369 -0.54 -0.69    -0.616 OA
DOCKED: ATOM     28  O2G CTP A 301      18.572  42.837  31.479 -0.04 -0.57    -0.616 OA
DOCKED: ATOM     29  O3G CTP A 301      18.104  45.167  30.431 -0.48 -0.45    -0.616 OA
DOCKED: ENDBRANCH  25  26
DOCKED: ENDBRANCH  22  25
DOCKED: ENDBRANCH  21  22
DOCKED: ENDBRANCH  18  21
DOCKED: ENDBRANCH  17  18
DOCKED: ENDBRANCH  16  17
DOCKED: ENDBRANCH  13  16
DOCKED: ENDBRANCH   1   9
DOCKED: TORSDOF 8
DOCKED: TER
DOCKED: ENDMDL
________________________________________________________________________________


	BEGINNING GENETIC ALGORITHM DOCKING 65 of 100
Run: 65 Seed: 1550590526 1914928813 [ Run 65 of 100 GA/GALS ]
Beginning LAMARCKIAN GENETIC ALGORITHM (LGA), with a maximum of 2500000 energy evaluations.

Final-Value: -13.035


	FINAL GENETIC ALGORITHM DOCKED STATE
	_______________________________________________


Detailed state:  trans 11.273 38.560 33.382 quatxyzw -0.066210 0.031492 0.025598 0.996980 center 11.553 38.205 32.782 ntor 8 53.8858 -21.2020 -6.9555 41.6950 23.7796 2.7841 39.1773 -3.5162
State:	 11.273  38.560  33.382  -0.853  0.406  0.330  8.908     53.89  -21.20   -6.96   41.70   23.78    2.78   39.18   -3.52

DOCKED: MODEL       65
DOCKED: USER    Run = 65
DOCKED: USER    DPF = 1UDW.dpf
DOCKED: USER  
DOCKED: USER    Estimated Free Energy of Binding    =  -13.10 kcal/mol  [=(1)+(2)+(3)-(4)]
DOCKED: USER    Estimated Inhibition Constant, Ki   =  250.23 pM (picomolar)  [Temperature = 298.15 K]
DOCKED: USER    
DOCKED: USER    (1) Final Intermolecular Energy     =  -15.49 kcal/mol
DOCKED: USER        vdW + Hbond + desolv Energy     =  -10.34 kcal/mol
DOCKED: USER        Electrostatic Energy            =   -5.14 kcal/mol
DOCKED: USER    (2) Final Total Internal Energy     =   +2.45 kcal/mol
DOCKED: USER    (3) Torsional Free Energy           =   +2.39 kcal/mol
DOCKED: USER    (4) Unbound System's Energy  [=(2)] =   +2.45 kcal/mol
DOCKED: USER    
DOCKED: USER    
DOCKED: USER    NEWDPF move CTP_lig.pdbqt
DOCKED: USER    NEWDPF about 11.553300 38.205000 32.782200
DOCKED: USER    NEWDPF tran0 11.273032 38.560018 33.382296
DOCKED: USER    NEWDPF quaternion0 -0.066210 0.031492 0.025598 0.996980
DOCKED: USER    NEWDPF axisangle0 -0.852585 0.405524 0.329620 8.907971
DOCKED: USER    NEWDPF quat0 -0.852585 0.405524 0.329620 8.907971
DOCKED: USER    NEWDPF dihe0 53.89 -21.20 -6.96 41.70 23.78 2.78 39.18 -3.52 
DOCKED: USER  keepresnum = 1 
DOCKED: USER  
DOCKED: REMARK  8 active torsions:
DOCKED: REMARK  status: ('A' for Active; 'I' for Inactive)
DOCKED: REMARK    1  A    between atoms: N1_1  and  C1'_9 
DOCKED: REMARK    2  A    between atoms: C4'_13  and  C5'_16 
DOCKED: REMARK    3  A    between atoms: C5'_16  and  O5'_17 
DOCKED: REMARK    4  A    between atoms: O5'_17  and  PA_18 
DOCKED: REMARK    5  A    between atoms: PA_18  and  O3A_21 
DOCKED: REMARK    6  A    between atoms: O3A_21  and  PB_22 
DOCKED: REMARK    7  A    between atoms: PB_22  and  O3B_25 
DOCKED: REMARK    8  A    between atoms: O3B_25  and  PG_26 
DOCKED: USER                              x       y       z     vdW  Elec       q    Type
DOCKED: USER                           _______ _______ _______ _____ _____    ______ ____
DOCKED: ROOT
DOCKED: ATOM      1  N1  CTP A 301       8.354  36.253  35.248 -0.30 -0.18    -0.254 N 
DOCKED: ATOM      2  C2  CTP A 301       8.150  35.818  36.555 -0.15 +0.36    +0.353 A 
DOCKED: ATOM      3  N3  CTP A 301       6.971  36.004  37.199 -1.01 -0.20    -0.171 NA
DOCKED: ATOM      4  C4  CTP A 301       5.910  36.651  36.547 -0.51 +0.11    +0.190 A 
DOCKED: ATOM      5  C5  CTP A 301       6.033  37.126  35.221 -0.61 +0.02    +0.060 A 
DOCKED: ATOM      6  C6  CTP A 301       7.278  36.899  34.621 -0.45 +0.04    +0.085 A 
DOCKED: ATOM      7  O2  CTP A 301       9.034  35.235  37.211 -0.52 -0.33    -0.244 OA
DOCKED: ATOM      8  N4  CTP A 301       4.767  36.803  37.236 -0.44 -0.06    -0.127 N 
DOCKED: ENDROOT
DOCKED: BRANCH   1   9
DOCKED: ATOM      9  C1' CTP A 301       9.663  36.033  34.558 -0.30 +0.19    +0.242 C 
DOCKED: ATOM     10  C2' CTP A 301       9.573  35.045  33.389 -0.36 +0.04    +0.234 C 
DOCKED: ATOM     11  O2' CTP A 301       9.794  33.703  33.819 -0.69 +0.03    -0.216 OA
DOCKED: ATOM     12  C3' CTP A 301      10.578  35.562  32.398 -0.36 +0.06    +0.216 C 
DOCKED: ATOM     13  C4' CTP A 301      11.068  36.892  32.948 -0.31 +0.17    +0.181 C 
DOCKED: ATOM     14  O3' CTP A 301      11.759  34.783  32.307 -0.74 -0.06    -0.218 OA
DOCKED: ATOM     15  O4' CTP A 301      10.126  37.222  33.986 -0.39 -0.36    -0.331 OA
DOCKED: BRANCH  13  16
DOCKED: ATOM     16  C5' CTP A 301      11.021  37.712  31.740 -0.28 +0.14    +0.187 C 
DOCKED: BRANCH  16  17
DOCKED: ATOM     17  O5' CTP A 301      12.014  38.699  31.731 -0.25 -0.26    -0.268 OA
DOCKED: BRANCH  17  18
DOCKED: ATOM     18  PA  CTP A 301      13.403  38.410  30.842 -0.20 +0.53    +0.418 P 
DOCKED: ATOM     19  O1A CTP A 301      13.129  39.007  29.450 -0.39 -1.06    -0.624 OA
DOCKED: ATOM     20  O2A CTP A 301      13.582  36.883  30.768 +0.34 -0.65    -0.624 OA
DOCKED: BRANCH  18  21
DOCKED: ATOM     21  O3A CTP A 301      14.733  39.040  31.613 -1.19 -0.34    -0.180 OA
DOCKED: BRANCH  21  22
DOCKED: ATOM     22  PB  CTP A 301      15.022  40.652  31.557 +0.52 +0.64    +0.428 P 
DOCKED: ATOM     23  O1B CTP A 301      16.266  40.818  32.466 +0.16 -0.91    -0.624 OA
DOCKED: ATOM     24  O2B CTP A 301      13.824  41.439  32.140 +0.30 -0.70    -0.624 OA
DOCKED: BRANCH  22  25
DOCKED: ATOM     25  O3B CTP A 301      15.284  41.079  29.960 -0.37 -0.29    -0.173 OA
DOCKED: BRANCH  25  26
DOCKED: ATOM     26  PG  CTP A 301      16.628  41.831  29.366 -0.05 +0.67    +0.431 P 
DOCKED: ATOM     27  O1G CTP A 301      17.509  42.225  30.609 -0.31 -0.69    -0.616 OA
DOCKED: ATOM     28  O2G CTP A 301      16.040  43.049  28.607 -0.13 -0.61    -0.616 OA
DOCKED: ATOM     29  O3G CTP A 301      17.358  40.816  28.463 -1.39 -1.44    -0.616 OA
DOCKED: ENDBRANCH  25  26
DOCKED: ENDBRANCH  22  25
DOCKED: ENDBRANCH  21  22
DOCKED: ENDBRANCH  18  21
DOCKED: ENDBRANCH  17  18
DOCKED: ENDBRANCH  16  17
DOCKED: ENDBRANCH  13  16
DOCKED: ENDBRANCH   1   9
DOCKED: TORSDOF 8
DOCKED: TER
DOCKED: ENDMDL
________________________________________________________________________________


	BEGINNING GENETIC ALGORITHM DOCKING 66 of 100
Run: 66 Seed: 1625307236 1050615997 [ Run 66 of 100 GA/GALS ]
Beginning LAMARCKIAN GENETIC ALGORITHM (LGA), with a maximum of 2500000 energy evaluations.

Final-Value: -12.999


	FINAL GENETIC ALGORITHM DOCKED STATE
	_______________________________________________


Detailed state:  trans 11.036 38.925 34.044 quatxyzw -0.144458 0.054163 0.017680 0.987869 center 11.553 38.205 32.782 ntor 8 -11.5810 -154.4148 170.2810 180.0000 58.1733 -164.8639 144.5182 -2.2898
State:	 11.036  38.925  34.044  -0.930  0.349  0.114 17.867    -11.58 -154.41  170.28  180.00   58.17 -164.86  144.52   -2.29

DOCKED: MODEL       66
DOCKED: USER    Run = 66
DOCKED: USER    DPF = 1UDW.dpf
DOCKED: USER  
DOCKED: USER    Estimated Free Energy of Binding    =  -13.27 kcal/mol  [=(1)+(2)+(3)-(4)]
DOCKED: USER    Estimated Inhibition Constant, Ki   =  188.31 pM (picomolar)  [Temperature = 298.15 K]
DOCKED: USER    
DOCKED: USER    (1) Final Intermolecular Energy     =  -15.65 kcal/mol
DOCKED: USER        vdW + Hbond + desolv Energy     =  -11.12 kcal/mol
DOCKED: USER        Electrostatic Energy            =   -4.54 kcal/mol
DOCKED: USER    (2) Final Total Internal Energy     =   +2.65 kcal/mol
DOCKED: USER    (3) Torsional Free Energy           =   +2.39 kcal/mol
DOCKED: USER    (4) Unbound System's Energy  [=(2)] =   +2.65 kcal/mol
DOCKED: USER    
DOCKED: USER    
DOCKED: USER    NEWDPF move CTP_lig.pdbqt
DOCKED: USER    NEWDPF about 11.553300 38.205000 32.782200
DOCKED: USER    NEWDPF tran0 11.036073 38.924556 34.044165
DOCKED: USER    NEWDPF quaternion0 -0.144458 0.054163 0.017680 0.987869
DOCKED: USER    NEWDPF axisangle0 -0.930259 0.348792 0.113852 17.866955
DOCKED: USER    NEWDPF quat0 -0.930259 0.348792 0.113852 17.866955
DOCKED: USER    NEWDPF dihe0 -11.58 -154.41 170.28 180.00 58.17 -164.86 144.52 -2.29 
DOCKED: USER  keepresnum = 1 
DOCKED: USER  
DOCKED: REMARK  8 active torsions:
DOCKED: REMARK  status: ('A' for Active; 'I' for Inactive)
DOCKED: REMARK    1  A    between atoms: N1_1  and  C1'_9 
DOCKED: REMARK    2  A    between atoms: C4'_13  and  C5'_16 
DOCKED: REMARK    3  A    between atoms: C5'_16  and  O5'_17 
DOCKED: REMARK    4  A    between atoms: O5'_17  and  PA_18 
DOCKED: REMARK    5  A    between atoms: PA_18  and  O3A_21 
DOCKED: REMARK    6  A    between atoms: O3A_21  and  PB_22 
DOCKED: REMARK    7  A    between atoms: PB_22  and  O3B_25 
DOCKED: REMARK    8  A    between atoms: O3B_25  and  PG_26 
DOCKED: USER                              x       y       z     vdW  Elec       q    Type
DOCKED: USER                           _______ _______ _______ _____ _____    ______ ____
DOCKED: ROOT
DOCKED: ATOM      1  N1  CTP A 301       8.078  36.317  35.377 -0.32 -0.18    -0.254 N 
DOCKED: ATOM      2  C2  CTP A 301       7.819  35.681  36.588 -0.12 +0.34    +0.353 A 
DOCKED: ATOM      3  N3  CTP A 301       6.606  35.749  37.191 -0.89 -0.16    -0.171 NA
DOCKED: ATOM      4  C4  CTP A 301       5.565  36.476  36.593 -0.39 +0.10    +0.190 A 
DOCKED: ATOM      5  C5  CTP A 301       5.743  37.153  35.364 -0.54 +0.02    +0.060 A 
DOCKED: ATOM      6  C6  CTP A 301       7.021  37.038  34.802 -0.48 +0.04    +0.085 A 
DOCKED: ATOM      7  O2  CTP A 301       8.682  35.015  37.192 -0.69 -0.32    -0.244 OA
DOCKED: ATOM      8  N4  CTP A 301       4.387  36.504  37.236 -0.03 -0.05    -0.127 N 
DOCKED: ENDROOT
DOCKED: BRANCH   1   9
DOCKED: ATOM      9  C1' CTP A 301       9.424  36.224  34.729 -0.30 +0.19    +0.242 C 
DOCKED: ATOM     10  C2' CTP A 301       9.407  35.454  33.404 -0.30 +0.06    +0.234 C 
DOCKED: ATOM     11  O2' CTP A 301       9.622  34.058  33.605 -0.54 +0.02    -0.216 OA
DOCKED: ATOM     12  C3' CTP A 301      10.456  36.139  32.573 -0.30 +0.11    +0.216 C 
DOCKED: ATOM     13  C4' CTP A 301      10.900  37.354  33.371 -0.31 +0.20    +0.181 C 
DOCKED: ATOM     14  O3' CTP A 301      11.649  35.392  32.411 -0.53 -0.13    -0.218 OA
DOCKED: ATOM     15  O4' CTP A 301       9.902  37.496  34.398 -0.34 -0.43    -0.331 OA
DOCKED: BRANCH  13  16
DOCKED: ATOM     16  C5' CTP A 301      10.906  38.372  32.322 -0.30 +0.16    +0.187 C 
DOCKED: BRANCH  16  17
DOCKED: ATOM     17  O5' CTP A 301      11.470  37.901  31.131 -0.22 -0.19    -0.268 OA
DOCKED: BRANCH  17  18
DOCKED: ATOM     18  PA  CTP A 301      13.110  37.564  31.116 -0.12 +0.45    +0.418 P 
DOCKED: ATOM     19  O1A CTP A 301      13.225  36.116  30.607 +0.20 -0.49    -0.624 OA
DOCKED: ATOM     20  O2A CTP A 301      13.609  37.687  32.567 -0.32 -1.06    -0.624 OA
DOCKED: BRANCH  18  21
DOCKED: ATOM     21  O3A CTP A 301      13.929  38.683  30.200 -0.88 -0.30    -0.180 OA
DOCKED: BRANCH  21  22
DOCKED: ATOM     22  PB  CTP A 301      13.898  40.265  30.624 -0.07 +0.59    +0.428 P 
DOCKED: ATOM     23  O1B CTP A 301      12.881  40.297  31.791 -0.20 -0.69    -0.624 OA
DOCKED: ATOM     24  O2B CTP A 301      13.391  41.133  29.447 -0.14 -0.54    -0.624 OA
DOCKED: BRANCH  22  25
DOCKED: ATOM     25  O3B CTP A 301      15.450  40.717  31.060 -0.57 -0.25    -0.173 OA
DOCKED: BRANCH  25  26
DOCKED: ATOM     26  PG  CTP A 301      16.495  41.604  30.140 -0.35 +0.57    +0.431 P 
DOCKED: ATOM     27  O1G CTP A 301      16.986  40.659  28.980 -1.43 -1.47    -0.616 OA
DOCKED: ATOM     28  O2G CTP A 301      17.611  41.986  31.148 -0.20 -0.67    -0.616 OA
DOCKED: ATOM     29  O3G CTP A 301      15.706  42.807  29.584 -0.42 -0.46    -0.616 OA
DOCKED: ENDBRANCH  25  26
DOCKED: ENDBRANCH  22  25
DOCKED: ENDBRANCH  21  22
DOCKED: ENDBRANCH  18  21
DOCKED: ENDBRANCH  17  18
DOCKED: ENDBRANCH  16  17
DOCKED: ENDBRANCH  13  16
DOCKED: ENDBRANCH   1   9
DOCKED: TORSDOF 8
DOCKED: TER
DOCKED: ENDMDL
________________________________________________________________________________


	BEGINNING GENETIC ALGORITHM DOCKING 67 of 100
Run: 67 Seed: 1017045183 310893497 [ Run 67 of 100 GA/GALS ]
Beginning LAMARCKIAN GENETIC ALGORITHM (LGA), with a maximum of 2500000 energy evaluations.

Final-Value: -10.128


	FINAL GENETIC ALGORITHM DOCKED STATE
	_______________________________________________


Detailed state:  trans 14.032 40.179 31.696 quatxyzw 0.572907 0.299161 -0.107495 -0.755463 center 11.553 38.205 32.782 ntor 8 -25.2157 -134.2924 -62.3033 169.4035 -149.7641 18.3969 29.2784 33.0301
State:	 14.032  40.179  31.696   0.874  0.457 -0.164 -81.868    -25.22 -134.29  -62.30  169.40 -149.76   18.40   29.28   33.03

DOCKED: MODEL       67
DOCKED: USER    Run = 67
DOCKED: USER    DPF = 1UDW.dpf
DOCKED: USER  
DOCKED: USER    Estimated Free Energy of Binding    =   -9.87 kcal/mol  [=(1)+(2)+(3)-(4)]
DOCKED: USER    Estimated Inhibition Constant, Ki   =   57.85 nM (nanomolar)  [Temperature = 298.15 K]
DOCKED: USER    
DOCKED: USER    (1) Final Intermolecular Energy     =  -12.26 kcal/mol
DOCKED: USER        vdW + Hbond + desolv Energy     =   -8.97 kcal/mol
DOCKED: USER        Electrostatic Energy            =   -3.29 kcal/mol
DOCKED: USER    (2) Final Total Internal Energy     =   +2.13 kcal/mol
DOCKED: USER    (3) Torsional Free Energy           =   +2.39 kcal/mol
DOCKED: USER    (4) Unbound System's Energy  [=(2)] =   +2.13 kcal/mol
DOCKED: USER    
DOCKED: USER    
DOCKED: USER    NEWDPF move CTP_lig.pdbqt
DOCKED: USER    NEWDPF about 11.553300 38.205000 32.782200
DOCKED: USER    NEWDPF tran0 14.031702 40.179369 31.695894
DOCKED: USER    NEWDPF quaternion0 0.572907 0.299161 -0.107495 -0.755463
DOCKED: USER    NEWDPF axisangle0 0.874413 0.456601 -0.164067 -81.868254
DOCKED: USER    NEWDPF quat0 0.874413 0.456601 -0.164067 -81.868254
DOCKED: USER    NEWDPF dihe0 -25.22 -134.29 -62.30 169.40 -149.76 18.40 29.28 33.03 
DOCKED: USER  keepresnum = 1 
DOCKED: USER  
DOCKED: REMARK  8 active torsions:
DOCKED: REMARK  status: ('A' for Active; 'I' for Inactive)
DOCKED: REMARK    1  A    between atoms: N1_1  and  C1'_9 
DOCKED: REMARK    2  A    between atoms: C4'_13  and  C5'_16 
DOCKED: REMARK    3  A    between atoms: C5'_16  and  O5'_17 
DOCKED: REMARK    4  A    between atoms: O5'_17  and  PA_18 
DOCKED: REMARK    5  A    between atoms: PA_18  and  O3A_21 
DOCKED: REMARK    6  A    between atoms: O3A_21  and  PB_22 
DOCKED: REMARK    7  A    between atoms: PB_22  and  O3B_25 
DOCKED: REMARK    8  A    between atoms: O3B_25  and  PG_26 
DOCKED: USER                              x       y       z     vdW  Elec       q    Type
DOCKED: USER                           _______ _______ _______ _____ _____    ______ ____
DOCKED: ROOT
DOCKED: ATOM      1  N1  CTP A 301      11.573  36.826  31.878 -0.22 -0.19    -0.254 N 
DOCKED: ATOM      2  C2  CTP A 301      11.805  35.455  31.948 -0.14 +0.16    +0.353 A 
DOCKED: ATOM      3  N3  CTP A 301      11.226  34.674  32.893 -0.51 -0.06    -0.171 NA
DOCKED: ATOM      4  C4  CTP A 301      10.361  35.244  33.840 -0.26 +0.12    +0.190 A 
DOCKED: ATOM      5  C5  CTP A 301      10.072  36.629  33.842 -0.36 +0.05    +0.060 A 
DOCKED: ATOM      6  C6  CTP A 301      10.706  37.370  32.837 -0.31 +0.08    +0.085 A 
DOCKED: ATOM      7  O2  CTP A 301      12.559  34.863  31.150 -0.63 -0.02    -0.244 OA
DOCKED: ATOM      8  N4  CTP A 301       9.816  34.420  34.749 -0.38 -0.06    -0.127 N 
DOCKED: ENDROOT
DOCKED: BRANCH   1   9
DOCKED: ATOM      9  C1' CTP A 301      12.222  37.665  30.822 -0.19 +0.20    +0.242 C 
DOCKED: ATOM     10  C2' CTP A 301      11.371  38.867  30.397 -0.24 +0.14    +0.234 C 
DOCKED: ATOM     11  O2' CTP A 301      10.495  38.537  29.321 -0.63 -0.11    -0.216 OA
DOCKED: ATOM     12  C3' CTP A 301      12.382  39.933  30.079 -0.23 +0.16    +0.216 C 
DOCKED: ATOM     13  C4' CTP A 301      13.733  39.370  30.492 -0.25 +0.28    +0.181 C 
DOCKED: ATOM     14  O3' CTP A 301      12.538  40.194  28.695 -0.49 -0.23    -0.218 OA
DOCKED: ATOM     15  O4' CTP A 301      13.414  38.221  31.296 -0.46 -0.42    -0.331 OA
DOCKED: BRANCH  13  16
DOCKED: ATOM     16  C5' CTP A 301      14.298  40.521  31.193 -0.16 +0.26    +0.187 C 
DOCKED: BRANCH  16  17
DOCKED: ATOM     17  O5' CTP A 301      15.695  40.468  31.258 -0.56 -0.41    -0.268 OA
DOCKED: BRANCH  17  18
DOCKED: ATOM     18  PA  CTP A 301      16.567  41.651  30.455 -0.33 +0.51    +0.418 P 
DOCKED: ATOM     19  O1A CTP A 301      16.621  41.194  28.987 -1.11 -1.42    -0.624 OA
DOCKED: ATOM     20  O2A CTP A 301      17.972  41.679  31.083 -0.25 -0.75    -0.624 OA
DOCKED: BRANCH  18  21
DOCKED: ATOM     21  O3A CTP A 301      15.877  43.145  30.687 -0.35 -0.11    -0.180 OA
DOCKED: BRANCH  21  22
DOCKED: ATOM     22  PB  CTP A 301      15.516  43.652  32.203 -0.04 +0.22    +0.428 P 
DOCKED: ATOM     23  O1B CTP A 301      16.347  44.952  32.345 +0.06 -0.23    -0.624 OA
DOCKED: ATOM     24  O2B CTP A 301      15.973  42.607  33.248 -0.37 -0.63    -0.624 OA
DOCKED: BRANCH  22  25
DOCKED: ATOM     25  O3B CTP A 301      13.862  43.888  32.292 -0.19 -0.04    -0.173 OA
DOCKED: BRANCH  25  26
DOCKED: ATOM     26  PG  CTP A 301      12.839  43.175  33.374 -0.03 +0.21    +0.431 P 
DOCKED: ATOM     27  O1G CTP A 301      12.423  41.789  32.755 -0.02 -0.40    -0.616 OA
DOCKED: ATOM     28  O2G CTP A 301      11.670  44.191  33.473 -0.02 +0.12    -0.616 OA
DOCKED: ATOM     29  O3G CTP A 301      13.624  42.987  34.689 -0.32 -0.69    -0.616 OA
DOCKED: ENDBRANCH  25  26
DOCKED: ENDBRANCH  22  25
DOCKED: ENDBRANCH  21  22
DOCKED: ENDBRANCH  18  21
DOCKED: ENDBRANCH  17  18
DOCKED: ENDBRANCH  16  17
DOCKED: ENDBRANCH  13  16
DOCKED: ENDBRANCH   1   9
DOCKED: TORSDOF 8
DOCKED: TER
DOCKED: ENDMDL
________________________________________________________________________________


	BEGINNING GENETIC ALGORITHM DOCKING 68 of 100
Run: 68 Seed: 2051697671 419412731 [ Run 68 of 100 GA/GALS ]
Beginning LAMARCKIAN GENETIC ALGORITHM (LGA), with a maximum of 2500000 energy evaluations.

Final-Value: -12.476


	FINAL GENETIC ALGORITHM DOCKED STATE
	_______________________________________________


Detailed state:  trans 12.241 37.755 34.086 quatxyzw 0.151536 -0.074319 -0.149323 -0.974277 center 11.553 38.205 32.782 ntor 8 178.9204 89.9920 -30.0144 -176.3975 87.0144 152.8466 -45.4591 0.9553
State:	 12.241  37.755  34.086   0.672 -0.330 -0.663 -26.047    178.92   89.99  -30.01 -176.40   87.01  152.85  -45.46    0.96

DOCKED: MODEL       68
DOCKED: USER    Run = 68
DOCKED: USER    DPF = 1UDW.dpf
DOCKED: USER  
DOCKED: USER    Estimated Free Energy of Binding    =  -12.04 kcal/mol  [=(1)+(2)+(3)-(4)]
DOCKED: USER    Estimated Inhibition Constant, Ki   =    1.50 nM (nanomolar)  [Temperature = 298.15 K]
DOCKED: USER    
DOCKED: USER    (1) Final Intermolecular Energy     =  -14.42 kcal/mol
DOCKED: USER        vdW + Hbond + desolv Energy     =  -10.97 kcal/mol
DOCKED: USER        Electrostatic Energy            =   -3.45 kcal/mol
DOCKED: USER    (2) Final Total Internal Energy     =   +1.95 kcal/mol
DOCKED: USER    (3) Torsional Free Energy           =   +2.39 kcal/mol
[truncated: 211,337 more chars]
