# Supplementary material for: In Silico Discovery of Potential Uridine-Cytidine Kinase 2 Inhibitors from the Rhizome of Alpinia mutica
Source: Molecules. 2016 Apr 8;21(4):417. doi: 10.3390/molecules21040417 (PMC6274218; doi:10.3390/molecules21040417)
Supplement: Supplementary file 1 [file molecules-21-00417-s001.zip › Supplementary/S2 files/1UDW+CTP/1UDW.dpf]

autodock_parameter_version 4.2       # used by autodock to validate parameter set
outlev 1                             # diagnostic output level
intelec                              # calculate internal electrostatics
seed pid time                        # seeds for random generator
ligand_types A C NA OA N P           # atoms types in ligand
fld 1UDW_rec.maps.fld                # grid_data_file
map 1UDW_rec.A.map                   # atom-specific affinity map
map 1UDW_rec.C.map                   # atom-specific affinity map
map 1UDW_rec.NA.map                  # atom-specific affinity map
map 1UDW_rec.OA.map                  # atom-specific affinity map
map 1UDW_rec.N.map                   # atom-specific affinity map
map 1UDW_rec.P.map                   # atom-specific affinity map
elecmap 1UDW_rec.e.map               # electrostatics map
desolvmap 1UDW_rec.d.map             # desolvation map
move CTP_lig.pdbqt                   # small molecule
about 11.5533 38.205 32.7822         # small molecule center
tran0 random                         # initial coordinates/A or random
quaternion0 random                   # initial orientation
dihe0 random                         # initial dihedrals (relative) or random
torsdof 8                            # torsional degrees of freedom
rmstol 2.0                           # cluster_tolerance/A
extnrg 1000.0                        # external grid energy
e0max 0.0 10000                      # max initial energy; max number of retries
ga_pop_size 150                      # number of individuals in population
ga_num_evals 2500000                 # maximum number of energy evaluations
ga_num_generations 27000             # maximum number of generations
ga_elitism 1                         # number of top individuals to survive to next generation
ga_mutation_rate 0.02                # rate of gene mutation
ga_crossover_rate 0.8                # rate of crossover
ga_window_size 10                    # 
ga_cauchy_alpha 0.0                  # Alpha parameter of Cauchy distribution
ga_cauchy_beta 1.0                   # Beta parameter Cauchy distribution
set_ga                               # set the above parameters for GA or LGA
sw_max_its 300                       # iterations of Solis & Wets local search
sw_max_succ 4                        # consecutive successes before changing rho
sw_max_fail 4                        # consecutive failures before changing rho
sw_rho 1.0                           # size of local search space to sample
sw_lb_rho 0.01                       # lower bound on rho
ls_search_freq 0.06                  # probability of performing local search on individual
set_psw1                             # set the above pseudo-Solis & Wets parameters
unbound_model bound                  # state of unbound ligand
ga_run 100                           # do this many hybrid GA-LS runs
analysis                             # perform a ranked cluster analysis
