# Supplementary material for: In Silico Discovery of Potential Uridine-Cytidine Kinase 2 Inhibitors from the Rhizome of Alpinia mutica
Source: Molecules. 2016 Apr 8;21(4):417. doi: 10.3390/molecules21040417 (PMC6274218; doi:10.3390/molecules21040417)
Supplement: Supplementary file 1 [file molecules-21-00417-s001.zip › Supplementary/S2 files/1UDW+CTP/1UDW_rec.A.map]

GRID_PARAMETER_FILE 1UDW.gpf
GRID_DATA_FILE 1UDW_rec.maps.fld
MACROMOLECULE 1UDW_rec.pdbqt
SPACING 0.375
NELEMENTS 40 40 40
CENTER 11.359 38.570 33.111
11952.705
35905.496
117510.406
106829.508
103001.547
101158.820
5763.151
440.770
76.994
39.513
40.065
35.846
23.441
13.741
6.739
2.557
0.545
-0.324
-0.690
-0.815
-0.787
-0.552
0.205
2.232
7.484
17.293
30.554
43.376
50.573
63.467
168.655
1329.716
17248.158
106247.414
131733.234
152303.766
120979.969
12233.001
6036.650
17671.051
46761.758
36323.879
60290.563
57959.984
67122.742
43263.875
9065.138
1106.862
181.323
113.705
202.095
292.651
240.792
121.634
43.872
14.108
4.429
1.283
0.062
-0.480
-0.730
-0.753
-0.457
0.654
4.353
13.809
34.445
58.820
68.105
53.678
51.434
218.884
2783.046
70582.492
100907.094
102881.313
106196.719
114294.125
38770.156
13746.832
18113.201
28935.145
48548.473
40409.871
29757.207
9334.952
2713.972
847.698
221.690
157.069
509.395
1591.582
2960.639
2162.822
766.322
190.463
44.123
11.687
4.008
1.276
0.088
-0.491
-0.645
-0.309
1.237
6.472
21.426
54.152
99.138
106.538
78.138
59.182
227.467
2753.252
78152.891
100316.813
102213.281
121849.242
200276.938
122215.039
91297.109
24682.504
27257.385
23199.404
9247.753
6416.452
2328.389
581.966
169.226
100.262
392.699
2529.062
13617.481
31598.068
21586.361
4837.793
733.429
127.570
31.838
10.796
4.066
1.156
-0.087
-0.496
-0.262
1.260
6.499
22.757
57.735
106.239
114.797
84.676
57.971
144.755
1283.453
19699.033
100349.242
103797.094
163525.531
200076.375
107658.883
102025.227
31387.926
9761.812
5175.116
1586.094
1023.022
438.210
141.825
55.653
111.017
821.742
8013.235
70380.195
100012.922
100036.016
17987.881
1821.173
292.443
81.002
27.660
9.361
2.881
0.430
-0.332
-0.274
0.862
4.958
16.549
41.761
72.567
81.956
67.788
50.445
73.077
372.438
2773.470
18205.436
55004.820
89250.109
109563.750
101370.695
100556.289
20625.910
2750.953
916.386
281.695
154.138
81.667
33.776
25.827
108.185
946.413
10416.067
96404.320
100033.938
100118.766
24000.150
2597.546
582.482
206.440
63.146
17.878
4.900
0.956
-0.170
-0.334
0.339
2.736
8.682
21.149
39.249
53.486
62.080
62.579
55.703
97.581
363.738
1241.969
3180.858
11392.231
58088.859
96621.430
34942.785
5400.183
802.780
231.264
61.658
29.161
16.076
9.316
14.341
73.954
536.216
4440.407
28703.588
78151.820
47097.527
9501.144
2274.359
1091.640
431.390
118.763
28.990
6.785
1.507
0.174
-0.100
0.151
1.228
4.312
11.157
25.281
48.387
78.703
89.847
73.130
52.014
72.055
167.260
436.236
1423.664
4176.000
5737.843
2985.413
845.920
192.102
74.127
19.108
10.254
7.755
6.336
9.132
35.828
185.862
1021.022
4106.157
8095.839
6054.335
2812.271
2186.611
1431.155
549.402
147.873
33.070
7.950
2.640
1.610
1.405
1.212
1.322
2.670
7.203
19.785
49.636
86.559
109.097
82.472
48.452
40.694
65.873
126.955
251.603
409.204
494.703
324.072
126.584
41.994
24.567
16.670
20.895
23.808
19.754
14.032
17.283
52.065
178.495
484.335
778.774
835.796
1023.754
1261.417
968.144
414.150
115.476
29.281
9.731
7.005
7.893
8.323
6.883
4.652
3.428
5.616
15.225
35.739
66.949
80.498
67.018
48.178
71.921
169.897
323.257
368.878
276.316
154.686
74.807
31.293
11.108
24.087
47.993
83.449
99.976
79.996
41.007
22.119
21.226
38.546
75.811
125.422
197.442
345.075
461.593
367.296
169.157
61.186
24.251
20.207
26.559
35.221
38.871
31.809
19.122
9.135
5.776
8.897
19.304
33.734
41.714
41.425
60.209
195.319
669.479
1637.575
1932.997
1277.836
525.447
162.572
49.194
13.416
57.115
150.005
315.336
384.151
278.233
122.067
48.436
23.757
18.228
23.226
37.641
64.134
102.284
122.345
104.740
63.052
38.221
40.469
66.678
111.574
161.153
183.570
142.323
76.471
30.356
10.814
6.407
8.757
15.119
21.091
34.465
96.707
452.483
2054.001
6634.759
11732.721
10324.449
3945.168
1040.278
314.650
67.153
134.430
337.641
778.438
1027.801
673.028
257.092
89.594
37.811
20.464
15.078
18.069
27.283
35.671
38.651
36.642
38.397
58.301
114.945
241.764
491.420
755.136
861.437
634.479
291.541
99.022
26.926
8.800
7.301
14.945
34.571
71.184
186.190
781.403
4472.086
34207.629
108132.227
103671.875
81726.852
14997.607
4789.070
494.614
281.367
510.179
1073.715
1395.494
899.207
336.218
108.784
46.204
22.745
12.841
10.809
13.670
16.573
19.969
30.372
60.707
127.756
300.680
837.388
2002.231
3210.218
3849.967
2784.720
1108.229
300.446
69.651
18.816
19.673
71.652
245.028
521.206
813.493
1887.876
11195.471
105637.594
104938.203
102779.188
117692.375
133601.484
61921.523
2015.413
648.527
612.173
823.174
946.361
602.565
248.593
86.675
39.650
20.066
9.753
6.454
6.563
9.337
18.624
47.785
117.400
250.633
626.497
2093.857
6346.446
15015.970
25967.621
20296.256
6104.731
1099.041
184.391
41.952
78.846
521.756
3136.002
10509.346
10889.600
12226.982
38229.074
127086.758
108485.805
102286.852
115351.148
156916.297
47023.715
1827.606
1189.935
771.912
600.961
428.761
261.104
114.278
50.596
25.803
14.019
7.122
4.117
4.088
8.113
23.789
75.133
193.091
383.082
822.268
3238.451
18384.580
107899.531
106319.094
103550.594
79227.391
5490.702
493.856
89.815
275.642
3398.120
60547.059
100542.914
105739.539
112260.742
107904.922
200409.953
152036.516
104705.375
101870.938
23784.807
3972.563
407.932
1300.681
826.520
464.822
216.404
102.507
52.090
30.133
20.027
13.223
8.306
6.262
6.717
12.129
37.091
124.930
280.063
405.014
767.780
3956.543
66645.734
103900.039
102817.016
101516.617
100532.195
21721.797
1058.244
147.976
614.620
13821.285
100083.219
100765.594
110435.297
200129.297
111348.766
109878.773
156939.359
87058.773
23013.920
2749.519
414.522
74.041
755.544
500.673
287.713
122.560
55.793
43.034
44.504
41.789
33.547
26.988
26.612
30.494
37.313
71.700
239.468
484.108
415.298
591.342
4014.324
98233.813
102395.180
101634.930
100677.086
100231.953
28759.135
1293.855
156.612
614.852
15268.190
100065.414
100576.438
106207.617
178127.672
111512.445
101254.750
59343.160
7149.883
1600.993
368.239
81.569
24.924
282.661
197.997
127.179
63.946
53.102
81.472
130.244
156.733
151.199
133.278
155.375
197.783
184.895
156.910
283.025
505.396
371.809
675.082
5077.181
50081.668
137397.391
116755.484
102815.477
100387.742
11445.017
779.341
106.205
316.619
4437.115
85134.266
100240.656
101721.047
78132.273
38572.090
31951.338
9736.729
1555.093
325.348
121.747
83.402
55.088
83.167
67.244
51.136
43.127
72.739
183.660
433.229
763.037
854.416
733.981
1051.311
1727.811
1396.316
552.745
227.790
201.031
268.384
1805.749
30882.020
104760.070
135182.672
200247.266
122395.352
20987.104
2285.663
273.686
49.647
94.121
652.503
4444.647
16941.531
15572.425
5238.013
3107.195
2449.329
1080.562
341.864
306.733
1186.850
1481.504
525.579
24.735
24.461
26.081
40.839
116.753
414.336
1611.627
4216.118
5453.417
3742.235
7147.280
16725.574
11385.054
2578.460
442.952
122.516
302.357
4072.152
101153.875
103316.430
105511.594
105960.398
92336.648
4190.576
515.341
86.190
21.589
26.243
94.397
316.362
671.612
709.974
427.963
314.630
262.203
161.720
202.376
3117.157
70644.992
100622.352
9567.978
9.370
12.135
22.344
64.015
228.632
939.319
4742.153
16584.574
22008.355
11979.330
29007.949
99193.609
57176.781
8847.167
1007.197
160.751
355.805
3994.031
95736.664
134962.875
152022.734
119953.398
66823.063
2837.505
267.069
45.251
21.978
28.945
45.313
67.596
87.974
86.216
65.148
52.649
43.344
48.141
332.585
17376.188
101334.914
103410.492
98521.297
6.562
11.552
43.764
199.406
898.320
3058.075
8684.137
25623.516
32505.090
16077.576
32460.055
101318.727
73562.609
22495.938
2805.603
290.612
439.591
4100.273
47407.680
200199.641
200142.969
200086.031
21692.533
1857.840
206.910
56.322
80.836
153.644
217.242
267.266
268.778
192.891
95.422
40.788
20.504
30.590
281.578
8396.379
102846.055
109357.898
41758.102
9.109
20.227
123.065
897.189
6844.907
35367.133
66466.570
36544.754
17119.859
7730.542
10006.491
30398.816
115070.703
103218.602
20030.627
659.089
705.954
5074.025
60686.316
106968.305
109359.664
104780.414
17424.994
1460.590
186.865
146.665
465.782
1146.312
1810.508
2309.283
2795.351
1792.817
649.451
168.317
53.636
33.430
120.919
1104.430
8542.343
15967.554
7961.892
13.886
36.636
293.407
3215.656
51840.797
100222.836
100852.859
102267.539
28936.930
3910.593
2232.096
11416.270
101696.305
100618.922
22583.721
852.706
2594.422
18374.484
73504.383
147164.375
111841.484
72155.227
7670.585
838.919
180.679
494.882
2611.621
8631.193
15825.935
31324.195
58522.953
28952.143
5841.160
933.068
264.342
116.103
81.841
238.738
978.375
2041.825
1783.533
15.924
45.470
408.852
5704.016
100034.922
100165.203
100772.227
103257.289
78740.578
11507.704
3503.248
2140.757
13452.868
17227.301
2279.509
1260.678
16443.092
100585.992
103501.023
112491.648
117969.258
16796.873
2232.758
352.751
208.495
1302.553
9735.674
49005.305
101980.328
126094.766
103848.273
100786.680
43562.809
4906.075
2257.240
913.233
256.794
106.907
178.975
317.646
293.285
13.217
38.525
335.202
4099.655
78150.813
100489.578
104864.563
151858.688
138477.922
102391.211
52045.266
4964.640
827.906
492.260
318.573
2366.598
57355.512
100147.367
100491.516
101192.359
101479.031
26961.908
1484.912
208.037
231.141
1752.745
15220.801
90810.352
196407.000
146891.891
106015.578
103149.672
116418.828
63029.625
52178.867
11423.427
1598.875
222.115
58.843
48.792
43.307
8.137
24.265
157.839
1292.071
11517.719
79517.523
126190.523
157462.313
107459.602
100873.008
100123.531
26102.203
1393.603
151.196
188.208
2171.813
51820.363
100100.656
100320.547
100726.508
100838.445
24166.141
1339.346
164.063
169.829
1127.286
8267.914
41616.836
120817.648
119762.125
104311.945
116791.109
186805.875
104126.266
100353.695
100046.500
9545.950
665.128
73.912
16.156
9.523
4.237
12.073
58.225
317.242
1532.103
6824.701
64468.656
104750.219
101712.422
100460.586
100105.898
57341.938
2007.970
168.891
114.867
962.628
12498.159
100238.758
101072.453
102998.742
103536.266
8296.539
911.712
143.129
90.191
377.260
1978.858
6878.097
18754.664
100353.977
103273.063
157632.734
115194.438
101752.094
100317.055
100085.055
28712.225
1276.811
109.102
15.881
5.336
2.230
7.047
30.988
140.772
715.282
4236.566
38673.012
113937.859
106883.477
101636.930
100272.430
28739.697
1379.982
132.522
68.450
295.193
1873.949
10967.366
31082.551
33445.254
16252.468
4654.339
886.715
145.540
49.982
101.718
339.120
921.702
2218.890
5978.135
12261.521
59629.348
105369.430
104404.492
101774.297
100457.414
26169.971
1209.573
120.653
22.042
7.729
1.752
6.003
30.458
185.480
1456.266
12995.716
83388.094
157377.828
146899.453
106260.148
58080.934
5360.786
535.613
91.664
122.479
424.732
1231.643
2686.977
5797.691
9603.653
9457.120
3431.254
721.423
146.240
47.090
38.181
67.709
148.900
327.947
908.280
4327.185
36601.422
200205.984
200077.141
126134.008
103300.391
7822.085
716.074
130.566
44.908
19.270
2.835
6.312
33.062
234.823
2193.851
26209.598
100697.477
103295.266
108982.586
21605.838
4709.628
1080.243
311.754
183.665
750.083
5032.850
18026.000
23298.662
24842.713
24075.801
9607.662
2360.249
546.362
189.857
107.019
54.875
29.468
40.055
139.336
1039.028
16638.604
101771.148
110465.500
131711.109
126457.000
27958.537
3483.108
1045.008
383.124
146.747
56.131
7.224
6.645
28.242
180.552
1605.661
14955.235
100169.797
100641.172
65641.836
12342.545
4486.610
2680.637
2991.113
1259.905
5000.948
95891.609
102751.594
123767.234
185274.313
104411.438
29356.371
3529.338
676.416
440.054
330.021
140.965
45.423
28.857
137.199
1735.315
42461.512
100246.195
100807.406
101987.172
105043.531
67298.180
23807.668
9886.648
2249.331
462.304
138.419
18.343
8.086
18.840
94.846
587.804
3510.381
13797.737
22819.910
18249.107
29551.828
21777.906
30723.803
96097.203
12281.751
17413.910
100362.313
102967.891
128708.203
200048.313
113903.109
35515.887
4038.906
898.848
839.767
623.881
261.096
73.486
30.844
116.922
1372.696
26087.738
100067.242
100350.008
102853.906
134942.969
131690.875
101711.430
100347.734
13934.352
1422.833
251.533
38.255
11.159
12.656
39.477
158.391
578.009
1719.072
3837.054
17811.971
63882.492
53078.309
69990.070
101082.805
23130.742
16033.848
100233.711
101481.461
109553.344
134866.047
51018.996
12100.804
2285.929
974.412
1069.765
828.651
358.994
105.288
32.869
66.875
538.834
6208.857
78149.664
100528.430
107410.711
186815.422
106859.234
100739.141
100256.961
52030.938
2720.254
352.774
64.304
15.745
10.287
19.736
47.663
130.701
376.052
1618.665
8863.326
30502.018
25322.477
12425.111
17849.223
4188.327
4325.722
75959.906
100415.352
101737.438
64987.820
8018.443
2727.149
1630.973
2235.867
2866.376
2057.872
753.553
193.886
46.505
32.364
147.245
892.924
4897.099
14217.486
23236.633
105908.156
101671.188
100594.336
100242.016
57461.219
2852.312
347.321
98.021
21.624
11.230
16.505
30.411
68.343
204.784
741.271
2351.183
5059.696
4161.176
1707.212
841.152
361.486
614.164
3735.334
12605.189
12792.566
3959.689
1425.983
2084.989
6141.466
13179.984
15995.885
9429.009
2480.466
473.822
84.222
22.443
36.933
140.131
500.077
1510.318
6078.972
45599.320
108185.625
103542.703
100858.852
15094.373
1272.464
301.216
168.175
30.822
13.089
17.086
29.231
62.090
176.134
509.577
1048.617
1269.249
879.393
413.622
175.253
87.456
98.509
261.959
543.371
591.600
479.502
1392.571
12073.168
89766.383
114240.117
118723.383
31210.744
5669.743
810.132
122.556
22.345
15.673
55.451
282.678
1940.562
15841.143
74923.422
103489.891
50004.762
13961.858
2600.178
420.734
263.242
307.312
40.858
13.325
15.457
26.036
50.560
128.405
343.138
636.153
691.734
484.709
344.702
227.541
121.717
54.286
43.070
59.672
95.462
360.171
3898.823
87198.359
102414.914
110704.781
123914.891
101720.258
7886.212
893.727
123.942
21.849
12.636
57.201
428.444
3924.077
45138.711
109762.961
110368.094
91095.758
9255.212
1058.643
199.711
186.423
362.053
44.169
10.944
10.647
16.808
31.111
69.085
163.666
285.341
371.034
447.816
569.441
465.138
239.191
85.108
33.512
26.971
60.680
433.380
6257.839
100226.547
100962.422
103304.609
105767.977
104123.086
8127.470
711.879
95.422
17.023
11.946
64.681
529.537
6060.707
83274.461
200063.453
200107.766
124081.805
10219.720
923.984
132.671
97.694
241.651
32.007
7.133
5.473
8.433
14.999
31.956
70.019
139.178
269.032
506.326
756.239
647.974
356.728
151.735
62.933
33.252
48.200
303.914
3791.407
86793.430
100232.148
100598.883
100898.484
87439.922
4402.892
399.734
55.507
11.072
10.709
63.865
643.160
11473.003
108024.969
131612.406
142418.766
113634.102
15981.587
920.429
104.696
62.414
99.986
16.020
3.458
2.151
3.483
7.553
20.674
63.965
191.804
469.310
794.290
972.422
881.042
802.144
662.838
315.965
101.709
45.233
135.603
1102.783
11400.160
86770.602
100098.523
86858.578
11494.406
1236.777
156.955
27.033
6.716
8.649
53.729
575.552
12804.180
101185.445
102967.570
103481.539
101720.398
17341.131
747.473
91.197
141.904
2452.311
8561.852
86790.664
147409.875
147037.328
44941.066
4119.907
441.065
71.942
26.247
25.833
36.204
48.544
49.298
30.517
13.334
3.681
0.359
-0.617
-0.840
-0.859
-0.761
-0.485
0.221
1.939
6.061
14.275
30.310
51.226
79.862
208.964
1475.683
18432.219
121668.047
200100.656
200222.859
196997.469
17826.066
3276.126
2939.665
4353.855
4732.296
4383.871
11238.295
25489.703
21252.369
6289.281
1115.272
192.994
61.401
65.426
82.950
74.414
50.929
31.209
16.213
6.467
1.798
-0.059
-0.664
-0.841
-0.867
-0.785
-0.476
0.372
2.378
5.665
9.432
12.924
16.684
37.018
221.610
2811.252
70754.859
101897.500
106363.852
109378.781
106095.250
23095.244
3014.526
1766.267
1822.905
6827.512
2707.992
2653.119
2506.000
1907.094
824.163
248.337
89.929
131.277
294.052
437.608
358.698
178.168
60.137
18.459
5.836
1.535
0.016
-0.580
-0.788
-0.834
-0.733
-0.341
0.783
3.182
7.456
12.028
13.655
14.118
30.004
218.457
2980.076
78159.477
100256.055
100845.992
102843.695
108374.430
34265.453
7617.903
2401.210
1509.030
4231.367
1233.855
851.581
531.924
299.164
137.610
69.314
107.871
410.774
1269.871
2161.526
1717.794
620.996
169.039
40.202
10.593
3.116
0.648
-0.287
-0.666
-0.777
-0.698
-0.296
0.791
3.383
7.858
12.614
14.139
13.579
23.058
131.523
1276.819
19678.910
100130.125
100751.180
104872.516
121629.656
39024.254
14362.049
3239.314
976.550
1347.745
388.484
233.819
135.062
69.466
35.933
43.702
176.764
946.428
3475.228
6750.436
4827.930
1488.442
329.526
74.502
20.819
7.083
2.018
0.210
-0.473
-0.693
-0.667
-0.366
0.501
2.565
5.836
9.666
11.336
11.258
15.186
53.539
361.239
2751.281
18007.395
52416.273
46175.047
25884.594
25007.232
11624.875
2331.830
512.604
337.880
109.551
56.212
33.407
17.845
13.655
36.982
197.437
1094.697
4439.424
8019.125
5715.389
1889.244
406.612
106.931
37.634
13.764
4.232
0.879
-0.224
-0.569
-0.610
-0.429
0.112
1.376
3.597
6.255
8.586
10.418
11.930
22.898
79.455
345.531
1152.469
2456.099
3223.917
5205.886
6405.207
3269.561
923.133
216.346
93.172
31.284
16.059
9.971
6.740
7.874
25.727
126.917
616.747
2163.675
3779.900
2769.261
1022.843
328.898
136.281
57.089
21.658
6.658
1.716
0.265
-0.156
-0.266
-0.228
-0.006
0.610
1.983
4.323
7.709
11.173
12.609
14.395
24.198
60.348
143.749
265.109
480.776
859.172
988.528
634.046
235.590
67.975
33.991
16.006
15.271
15.897
13.248
10.942
17.197
56.945
212.068
579.153
895.347
755.163
409.986
222.358
140.048
66.594
25.197
8.494
3.174
1.860
1.648
1.614
1.305
0.880
0.752
1.417
3.504
6.934
10.989
13.420
14.560
21.113
50.489
120.949
227.555
277.676
252.334
193.982
119.809
52.897
19.050
25.457
43.537
74.314
89.054
68.274
39.288
24.468
28.141
57.925
118.320
176.641
171.952
147.416
132.003
102.234
52.717
23.629
11.084
7.948
8.462
10.779
11.742
10.040
6.429
3.243
1.945
2.734
5.554
9.167
12.258
17.599
47.081
190.929
720.316
1611.267
1888.063
991.501
330.912
91.013
27.222
8.053
68.256
213.815
469.712
621.050
418.415
184.503
75.852
43.590
31.895
33.165
40.773
46.519
55.517
60.336
51.755
33.799
24.818
23.979
27.825
40.426
61.315
75.552
65.443
36.752
15.463
5.453
2.830
3.559
5.906
9.943
25.803
133.054
831.248
4858.392
16445.020
19876.975
7609.608
1637.877
287.087
55.323
12.051
235.972
963.786
2973.153
4102.928
2367.680
774.616
236.527
112.479
56.927
26.798
16.665
16.948
21.303
24.335
26.529
33.231
52.368
80.228
111.606
198.086
393.292
562.023
453.027
220.043
70.387
19.420
5.638
3.124
4.523
10.818
42.438
270.126
2383.548
21797.338
101040.078
103218.898
42229.070
6634.876
960.111
172.307
33.403
640.186
3056.073
11442.385
19693.090
9605.332
2144.611
542.895
236.422
108.737
39.969
14.821
8.627
9.107
12.946
25.933
66.837
159.186
286.552
416.435
950.125
2874.267
5350.315
3850.319
1317.687
294.712
60.937
14.264
5.948
9.288
23.744
72.784
389.879
3384.455
36004.324
111349.766
170760.547
169283.969
34182.047
3971.059
616.600
106.222
1433.695
4982.021
19937.402
31719.137
15013.698
3162.890
720.153
334.984
146.207
51.650
15.617
6.249
5.661
12.427
40.135
137.714
409.747
770.004
1146.744
3543.552
18537.377
43185.781
29318.113
6516.655
990.281
153.698
32.220
17.128
41.636
126.101
271.653
549.481
2476.003
19172.910
157505.734
196633.875
128844.797
104332.258
15800.657
1810.973
231.560
4187.418
5373.475
11704.854
15265.253
8151.412
1893.224
535.184
275.835
123.010
44.297
13.862
4.868
4.578
13.717
53.225
202.401
622.899
1281.316
2050.711
8438.535
56663.766
110631.117
95552.875
17916.320
2198.794
301.856
59.486
52.331
251.882
1146.125
3191.863
3302.611
3138.424
11127.943
111327.586
111547.953
104811.344
101501.977
21881.543
1955.697
242.613
11874.099
11366.808
5960.415
3742.036
2026.581
684.008
254.678
136.223
71.570
27.820
9.819
3.746
4.085
13.420
51.645
178.097
531.790
1060.753
2241.092
12714.490
109277.414
200260.734
163599.484
46269.645
4625.665
511.500
96.811
148.147
1231.320
11366.214
54251.914
55024.672
15067.643
16399.762
53666.652
105150.797
101381.484
100450.813
8139.091
779.332
109.819
16014.760
13993.186
5219.406
1404.698
488.377
189.816
90.560
56.463
32.868
16.334
7.489
3.983
4.686
11.899
37.979
114.632
279.829
629.229
2393.462
31031.033
109157.406
119905.547
113742.906
103548.961
12011.306
836.313
129.357
283.633
3710.996
67731.617
100201.680
101389.484
62209.289
27489.166
26468.129
27078.830
28469.367
9570.939
1480.890
215.165
40.732
7333.817
6393.269
2646.091
680.697
190.551
69.869
40.216
31.244
23.266
16.236
12.318
10.528
10.188
14.156
30.126
65.664
138.209
403.839
2643.446
44137.680
103188.281
103265.563
101974.000
100727.055
15110.857
944.736
125.236
301.585
4055.963
75887.109
100164.516
100954.008
65333.410
17131.846
13125.427
5527.685
2151.252
805.462
231.579
62.732
34.044
1712.113
1506.789
821.420
288.623
98.077
47.470
40.517
44.585
44.655
40.489
43.851
47.890
42.115
29.860
30.164
47.797
117.015
650.697
5336.630
43753.930
157066.953
122567.789
103718.133
100507.734
6851.346
531.887
86.217
162.024
1570.804
15272.082
85176.180
76244.336
15186.491
4457.780
3156.686
1394.916
437.187
163.803
109.745
110.767
125.667
346.672
359.854
262.379
137.477
69.159
58.461
85.892
132.709
153.154
142.746
187.670
236.518
201.877
96.099
42.665
42.167
190.222
2206.751
46358.852
102971.164
118122.133
157445.859
80398.227
12099.516
1513.136
208.334
41.416
55.999
309.616
1574.279
4460.210
4150.915
1719.585
775.004
528.315
291.019
147.186
299.975
1316.953
1781.568
952.810
96.953
120.942
113.368
79.221
63.413
100.620
229.869
411.891
489.769
457.931
709.849
1060.747
830.425
325.328
88.532
52.390
308.629
5101.043
100690.313
101786.391
102334.461
102998.406
102321.344
4419.997
459.061
75.064
20.364
21.481
58.835
174.787
326.049
318.695
207.526
125.945
93.427
71.954
201.550
3353.830
72068.922
104939.219
13864.318
32.880
45.805
53.431
55.681
91.208
210.859
513.466
1035.194
1205.226
992.326
1624.166
2783.687
2181.346
768.912
182.452
69.708
303.653
4146.118
101642.992
104561.703
104714.500
102321.633
99630.961
3167.181
246.065
44.717
30.943
47.976
65.160
75.315
85.228
77.634
50.719
30.403
23.064
43.847
439.849
18675.852
115274.867
175959.094
150129.828
12.299
19.224
34.565
91.943
294.505
716.337
1270.672
1614.365
1647.024
1211.188
1812.479
3166.480
2782.039
1513.216
379.726
98.324
241.881
1840.760
21574.543
111050.016
115280.266
106859.477
15159.634
1209.401
154.164
76.238
172.617
353.883
462.904
365.830
250.796
158.412
77.943
30.587
16.598
43.608
473.733
11583.681
160494.047
200072.641
134382.469
5.933
13.803
56.905
300.228
1500.945
4919.553
7072.775
4461.834
1916.815
907.845
981.408
1857.142
5788.873
6516.880
1210.671
173.849
321.397
1409.745
6278.873
22955.738
34438.133
14800.503
3188.761
504.345
134.829
328.262
1494.377
4510.542
5935.149
3314.562
1623.048
757.017
294.813
94.711
36.362
43.515
301.585
3763.150
49548.750
108968.734
101686.352
5.339
18.256
113.940
823.787
6216.492
31657.604
51979.570
24126.205
4691.083
1091.586
548.986
1048.441
5087.823
6266.986
1174.616
286.974
1108.987
5689.363
15929.145
18524.518
13830.844
5513.058
1349.966
277.779
230.477
1606.496
13663.293
78330.664
101238.156
46602.941
12738.761
5514.246
1548.692
395.497
148.730
83.449
146.600
1011.052
7878.311
28453.965
25553.879
5.838
23.295
154.914
1275.373
11404.202
78188.813
100449.414
59100.605
11513.497
4975.837
1894.725
681.244
944.435
1049.970
350.418
582.590
5279.854
51954.977
100637.313
101513.273
33494.941
4339.522
713.504
176.260
464.252
5715.654
100093.313
100678.805
105292.617
128797.445
89711.289
36661.754
6919.726
1808.658
1057.463
458.587
171.447
221.239
773.069
1864.730
1718.013
5.777
21.396
132.132
960.404
8070.287
42737.473
80862.906
53222.406
101677.914
97042.461
21683.258
2784.228
389.224
138.890
141.774
1029.423
13631.641
100049.695
100141.172
100279.594
100317.578
7567.579
673.983
145.703
554.744
8033.193
100129.938
101105.570
110447.836
186798.344
147072.234
103471.328
19518.883
16307.788
13776.570
4112.610
773.599
156.729
103.159
155.260
143.996
5.202
17.367
78.483
415.956
2300.550
8970.836
25148.988
106526.063
101694.523
100366.547
100075.172
12464.964
830.913
102.977
109.121
951.317
12454.000
100028.422
100068.313
100120.063
100129.711
6836.800
582.872
119.242
395.591
4456.061
70490.359
100885.492
108032.875
157403.016
120215.758
70580.586
67023.070
101143.797
100157.938
38437.848
3483.345
362.759
57.400
23.705
17.657
5.173
15.311
50.606
188.519
772.562
3352.199
28334.525
105352.766
102664.922
100747.234
100165.141
23742.225
1277.860
123.320
74.276
475.924
4106.882
34873.266
100125.828
100241.805
21848.254
2685.346
335.941
79.203
166.377
1191.577
8797.605
47226.484
72732.625
34249.219
24498.480
27975.342
103055.727
100750.336
100225.016
100076.539
8762.698
627.271
73.286
16.092
6.752
5.041
14.844
49.074
221.584
1477.858
11506.857
76181.531
200185.422
142490.453
105738.781
100682.742
12537.601
898.910
99.883
49.763
171.350
835.870
3610.426
8283.040
7818.308
3023.311
815.967
194.937
64.524
68.287
238.203
973.056
2636.982
3669.775
3259.363
3825.872
16785.256
104291.289
104223.023
101753.516
100459.656
8122.383
665.877
101.982
35.245
16.121
4.882
13.828
59.391
424.199
4935.246
96846.398
103090.664
123827.594
200122.141
138552.109
25997.002
3221.217
393.868
79.307
100.520
319.579
762.698
1103.817
1351.587
1334.988
899.209
423.147
192.380
141.994
112.629
90.592
136.365
248.145
385.447
704.505
3497.224
28343.176
138504.219
200055.641
126147.898
29413.232
3283.330
573.836
254.091
148.332
65.500
6.922
12.583
65.282
561.972
8802.483
100170.094
100588.125
102124.430
105278.359
102639.164
7183.868
1498.722
521.588
246.889
600.616
3446.823
12733.530
12074.346
4722.939
2291.870
1078.365
499.042
548.490
850.387
711.974
274.864
87.380
58.079
142.338
1014.427
16519.670
100854.117
103815.984
108890.125
108598.727
23908.975
3714.674
1861.441
1273.095
705.135
267.252
17.084
11.663
51.789
448.807
5726.879
100079.016
100287.414
101621.359
110617.953
89327.492
33410.102
12909.219
15863.937
3738.291
3664.689
60574.922
100389.391
101608.820
52231.570
7007.236
2232.549
1003.736
2530.409
5878.999
4451.429
1232.972
221.182
54.210
147.954
1731.098
42442.895
100151.328
100510.984
101612.695
107385.383
83807.883
54454.516
21778.896
6740.443
2597.185
770.395
50.565
14.349
30.293
191.746
1733.417
16407.166
100522.742
107155.844
170476.344
108943.844
105762.102
156969.906
103273.359
100775.953
12915.939
100132.055
100413.273
101723.359
104459.672
14222.373
2657.576
1655.510
6690.919
18836.543
13885.523
2872.081
393.379
68.953
121.139
1372.729
26085.602
100066.773
100432.742
105323.367
196503.516
131792.641
102437.156
103356.406
37567.996
5477.673
1361.530
124.043
22.277
15.668
64.256
330.624
1682.004
6067.863
21179.740
104414.898
101505.172
109310.484
200103.734
105983.133
100884.445
12729.139
100124.172
100261.742
100954.641
102192.750
10768.603
1907.416
2047.397
6499.720
16029.884
11671.180
2492.834
386.099
65.662
70.259
539.472
6211.041
78169.922
100803.750
115009.258
196577.234
107033.656
101292.969
102071.711
103292.203
6773.815
1516.692
216.797
31.752
11.596
24.818
85.637
295.944
1174.068
9127.010
102174.766
102054.641
102577.852
115913.578
103580.961
22922.457
3539.886
43455.004
100099.617
100287.297
39521.363
3441.329
1787.592
4152.603
7087.664
6750.544
3785.062
1140.167
241.072
48.740
32.253
147.949
898.167
4936.271
14591.599
30643.080
107106.891
103158.906
101446.219
100933.313
100957.617
5692.716
1320.231
262.426
40.668
12.434
21.558
65.999
217.513
943.989
4689.749
20468.656
53276.457
40305.313
9343.357
2830.231
821.396
554.318
2867.227
8522.504
8576.049
2614.950
1178.973
3688.069
13371.446
21667.029
13087.356
4165.509
991.380
212.953
46.770
17.264
37.847
160.367
603.856
2450.019
15562.173
138853.422
147022.938
116439.945
102659.227
32131.145
2399.472
1410.752
377.821
53.504
15.353
27.632
83.131
270.187
1167.711
5556.788
15907.755
17115.189
6847.651
1968.847
682.603
257.195
139.269
236.358
428.518
459.764
438.319
1912.691
18304.006
107076.625
111283.156
107028.070
20350.578
2280.912
327.868
57.818
14.427
18.106
80.604
578.629
7004.129
101224.891
107648.828
138671.969
157463.500
36556.352
4643.989
827.590
1890.850
659.587
71.064
16.255
26.110
79.731
231.246
877.276
3583.219
9725.952
9216.991
4376.932
2743.656
1867.663
795.916
214.158
69.353
54.409
86.661
421.609
5445.261
100840.664
102602.625
103926.516
103104.258
101503.867
6190.973
508.427
70.208
13.829
15.899
97.402
941.739
16627.707
101283.742
103545.578
104750.875
103317.641
48373.480
2615.968
425.666
1395.780
775.181
72.991
14.060
18.276
48.191
126.641
359.377
1168.107
2520.648
3203.382
4541.807
8322.044
6827.210
2185.018
477.720
91.144
29.207
59.167
523.402
8814.512
100253.195
100597.102
100951.555
100937.547
100554.672
9758.594
605.438
66.336
12.414
15.123
98.421
953.697
14800.911
110409.219
154272.219
160693.344
112694.016
39860.531
2059.265
264.363
448.588
504.006
52.642
9.452
8.554
20.978
48.064
119.528
316.576
702.641
1722.205
5738.622
12719.258
10532.620
3260.858
647.445
117.608
31.918
47.366
364.670
5261.494
100062.969
100129.305
100204.633
100212.422
100150.078
5771.336
406.147
48.604
9.230
12.748
74.888
626.761
7520.729
112356.563
200101.188
200077.938
175904.938
12810.225
1062.288
144.159
153.465
185.834
25.976
4.760
3.119
7.328
18.958
57.895
216.515
878.030
2839.743
6114.108
9019.203
6802.322
2284.253
621.892
172.878
52.502
34.153
157.590
1480.487
16349.763
100028.469
100042.000
100044.523
17945.371
1609.284
170.561
24.868
5.776
9.162
49.378
372.763
4441.703
79995.578
113668.242
116372.227
101783.414
6129.994
512.182
97.953
374.524
1786.539
14780.845
107734.555
117525.984
113930.688
103597.758
9361.887
779.823
105.746
36.345
62.652
183.675
418.230
481.327
265.750
81.810
18.697
3.284
-0.063
-0.738
-0.847
-0.811
-0.663
-0.281
0.793
3.834
11.174
27.402
51.968
91.414
225.307
1025.985
8155.948
75735.375
200131.563
200120.094
123952.156
14192.722
1923.285
786.616
600.860
1905.171
6342.269
26813.637
82293.594
72799.297
17125.213
2355.070
300.212
57.438
29.965
39.963
68.664
112.625
113.164
69.369
26.379
7.540
1.143
-0.428
-0.799
-0.876
-0.860
-0.773
-0.521
0.018
1.065
2.772
5.635
11.014
30.034
150.461
1273.874
18328.547
102039.859
106804.367
109660.961
105065.914
8252.534
1006.716
347.687
250.229
1687.968
3358.269
5704.923
5796.457
4428.252
1664.590
410.452
96.177
42.366
57.427
75.611
70.781
53.150
34.799
19.110
7.860
2.151
0.037
-0.635
-0.830
-0.869
-0.847
-0.747
-0.498
-0.025
0.716
1.603
2.526
4.964
19.479
126.323
1290.215
19721.807
100220.805
100517.047
100812.898
100982.320
7677.871
1132.270
351.512
181.933
928.443
1146.230
1406.836
1033.029
523.936
225.179
79.905
41.596
70.245
144.986
211.655
176.391
92.139
35.645
12.919
4.162
0.984
-0.194
-0.642
-0.793
-0.837
-0.819
-0.724
-0.496
-0.021
0.667
1.305
1.953
3.318
12.299
79.709
666.409
6763.973
63535.516
100162.727
100488.570
29826.264
4133.457
1208.684
383.437
148.495
341.648
269.852
275.803
197.165
96.750
42.934
24.304
39.186
112.883
272.669
407.632
334.254
165.588
55.049
17.415
5.346
1.534
0.070
-0.483
-0.693
-0.776
-0.771
-0.702
-0.522
-0.159
0.409
1.029
1.495
2.247
6.802
33.466
198.994
1185.610
5725.213
13727.704
11768.391
4427.924
1803.664
829.556
296.821
97.514
104.833
63.357
53.482
36.793
20.293
11.152
12.698
37.245
126.480
311.101
467.693
383.415
178.810
65.220
21.810
7.882
2.870
0.737
-0.095
-0.442
-0.591
-0.640
-0.619
-0.521
-0.286
0.087
0.556
1.082
1.627
3.507
12.134
50.623
190.869
555.562
1010.317
1010.642
793.660
624.196
366.109
149.605
50.581
32.926
18.119
14.526
11.654
8.250
6.404
9.515
27.048
82.974
197.501
293.105
244.200
128.648
53.109
22.804
10.547
4.571
2.050
0.935
0.358
0.074
-0.067
-0.197
-0.275
-0.272
-0.087
0.283
0.815
1.469
2.471
5.454
15.837
43.872
101.103
162.014
197.376
204.944
181.534
113.520
54.682
21.115
17.731
19.905
29.616
34.486
27.478
18.710
15.163
20.330
42.339
80.070
114.994
99.558
63.137
35.485
20.934
12.188
7.292
5.177
4.154
3.406
3.103
2.899
2.248
1.269
0.515
0.139
0.259
0.746
1.415
2.752
6.751
22.847
79.677
236.623
456.545
529.754
329.774
142.830
57.737
22.280
8.447
41.205
107.266
225.947
276.876
207.978
104.336
59.284
39.643
31.923
33.285
35.720
33.825
27.264
21.167
16.768
14.528
14.579
15.936
15.975
16.639
19.315
20.361
17.265
10.373
4.866
1.706
0.666
0.710
1.426
4.063
16.256
84.146
469.792
2166.904
6759.923
7368.527
3495.180
778.965
154.151
29.803
7.002
194.160
768.987
2343.214
3223.152
1897.239
679.308
289.176
169.125
86.046
36.718
18.792
13.260
11.818
13.131
16.564
26.185
46.267
64.273
74.923
86.262
129.044
169.920
138.085
75.124
27.264
8.763
2.617
1.060
1.675
6.763
37.852
294.144
2741.394
26092.559
100050.430
100088.273
51891.691
5759.603
602.241
78.360
13.045
869.537
5737.091
28722.971
51847.898
21743.238
4235.278
1261.973
730.368
323.630
96.793
26.251
9.262
6.836
11.052
28.899
83.349
213.735
344.921
392.632
529.421
1162.477
1877.879
1487.513
584.065
150.474
37.258
9.420
2.902
2.811
10.784
72.949
670.846
10442.866
100095.555
100316.086
100721.547
100828.813
26528.174
1618.383
171.290
25.259
2691.732
31888.000
100184.734
100154.781
100425.766
17813.826
4102.897
2480.739
900.060
228.607
47.631
11.303
6.384
17.226
73.804
300.801
1039.392
2235.511
2252.439
3577.943
15168.989
38502.246
23765.605
5281.219
849.781
131.715
27.935
8.194
6.490
18.651
97.739
910.445
14997.710
100377.977
101876.031
106547.617
108564.969
45921.766
2724.693
285.721
41.634
6645.954
60343.125
101400.992
100484.648
100690.906
31041.398
6679.273
4268.261
1395.570
318.726
64.149
13.572
7.767
27.793
156.165
888.608
4117.463
10569.440
10943.512
21205.553
100804.922
100391.453
100289.867
47047.566
3603.872
382.392
67.938
20.910
21.091
50.383
137.746
687.498
8240.494
101005.781
107329.813
137356.875
156950.313
34540.074
3438.633
394.215
57.676
38838.352
62299.277
111426.266
101828.164
100744.688
15375.943
4672.968
2887.590
1129.535
269.704
57.399
12.831
8.529
35.632
226.830
1482.793
8048.579
23949.879
22280.238
57882.652
102167.734
102540.656
102300.219
101097.836
7815.156
708.766
132.991
46.761
76.363
241.616
534.132
783.091
2276.841
15215.076
74293.641
150471.953
122753.047
28207.447
3177.864
386.513
55.563
105115.039
104774.641
83203.539
37369.484
15670.593
3429.462
1538.861
1047.907
452.217
142.577
39.472
10.780
7.566
31.813
187.233
1186.984
5733.260
15147.893
16061.525
44608.027
110360.602
126289.953
121810.484
106112.969
7612.438
882.698
193.426
87.552
258.020
1236.689
3154.114
3324.206
1968.132
2907.216
8482.796
24229.408
32176.682
9904.800
1540.570
219.890
37.565
105025.547
100992.211
98136.930
9613.679
1994.178
691.970
392.620
288.080
166.783
71.498
24.807
8.316
5.737
18.931
95.808
475.127
1885.091
3953.424
4939.089
15434.767
134015.469
200204.578
200245.719
45736.117
5029.129
795.600
202.307
120.956
568.051
3715.202
12559.499
11545.005
3796.728
1990.945
2442.583
3648.098
3931.226
1808.577
439.478
91.143
26.421
102224.102
100632.664
32181.482
4237.722
670.119
207.203
126.805
105.051
72.900
40.621
17.989
7.787
5.250
10.243
35.788
135.555
390.580
792.200
1650.164
8978.485
76617.430
112062.047
108356.297
37273.434
3914.816
568.104
142.512
109.534
609.263
3712.382
13848.691
12655.989
3838.399
1402.409
1131.628
901.774
627.968
311.126
116.828
50.069
59.234
13351.939
13468.111
5874.188
1560.294
387.119
130.235
74.550
58.782
44.912
29.377
18.756
13.555
9.801
8.761
14.785
39.376
118.757
465.432
2529.132
12850.655
40794.059
87362.484
65730.750
14203.291
1928.134
308.060
75.855
63.698
290.200
1448.460
4070.831
3778.135
1532.973
614.148
457.977
356.367
220.896
121.719
99.391
140.590
294.835
1685.635
2386.923
1916.899
956.415
318.782
117.051
67.074
53.864
45.475
36.753
36.746
37.305
30.593
17.902
12.024
24.703
135.510
1244.257
15869.713
102588.867
104365.086
108238.750
18121.723
3277.655
592.194
120.824
33.690
27.922
87.617
293.591
620.396
639.461
335.520
188.312
156.498
137.357
120.693
216.629
695.298
1332.739
1945.666
510.004
937.154
960.637
547.343
205.451
95.142
71.875
73.655
73.828
69.501
84.405
101.129
80.085
43.554
18.798
28.331
206.462
2763.311
60063.660
152544.734
115523.531
101652.438
37951.902
2009.089
248.002
50.207
18.332
18.758
37.157
85.280
164.908
184.294
107.529
58.963
49.006
58.812
178.909
1326.951
10242.455
29389.754
24750.357
171.007
291.078
328.289
206.732
110.173
85.039
100.278
119.584
124.475
119.300
146.998
183.149
148.754
77.477
30.805
30.881
201.792
2655.575
63012.695
200325.703
145618.469
101855.219
27508.293
1488.726
147.429
37.072
39.690
67.260
102.324
172.598
369.580
466.325
192.104
48.265
21.747
50.472
446.182
7038.321
125745.047
145599.531
108913.094
46.453
77.946
88.289
81.063
99.733
157.932
208.898
214.665
175.771
141.200
157.857
210.280
193.266
119.409
48.661
33.041
128.243
1061.432
12242.702
79944.859
107751.469
46897.313
5633.959
584.329
95.924
92.669
252.254
579.292
806.410
774.446
872.986
841.499
319.311
67.348
20.589
58.769
715.614
17874.682
111570.992
117359.367
104556.391
12.102
20.159
34.655
84.983
254.415
560.487
760.583
551.987
290.298
154.859
129.421
162.824
211.361
188.268
77.330
44.258
119.654
448.608
1723.030
4661.923
6386.682
3402.045
936.477
203.458
119.079
511.599
2758.125
8845.666
12841.112
6729.126
2701.628
1181.201
383.155
97.241
31.038
56.452
578.228
12682.159
100827.070
101214.883
100946.469
4.111
10.592
37.712
159.052
626.247
1738.032
2581.185
1587.257
635.361
279.070
148.293
119.875
175.040
166.987
76.143
80.372
301.095
986.890
2192.946
2358.896
1660.870
806.592
280.513
112.385
309.964
2970.887
38448.230
100189.883
100813.805
102197.484
14286.724
2755.407
688.328
193.735
73.975
56.177
262.255
2864.085
43449.348
100092.102
100164.539
3.695
12.058
50.340
234.711
1036.850
3014.877
4619.290
3083.537
1825.098
1265.215
583.288
199.316
98.950
69.837
56.318
172.171
958.069
4477.903
11488.610
9749.516
3448.825
785.916
190.940
109.362
721.328
12455.567
100050.039
100247.242
101099.313
103156.102
82721.875
6159.867
1356.323
517.875
305.368
162.344
116.302
427.750
2202.836
6409.523
5859.035
6.687
20.012
59.821
208.382
823.681
2339.620
4033.567
5680.925
11033.903
10564.886
3806.093
776.796
140.422
39.540
48.575
258.725
1856.459
11394.348
34854.891
28744.316
8077.586
1226.345
207.165
113.151
954.567
19662.182
100048.945
100252.766
101225.680
103970.680
106824.859
9161.584
2612.793
2465.708
1910.042
832.977
239.747
104.325
183.318
333.443
313.015
13.473
40.764
91.782
195.810
502.528
1332.243
3808.902
20803.580
78636.039
78276.922
19705.256
2540.507
296.864
49.354
45.994
257.379
1718.065
10421.912
31609.793
26094.211
7376.227
1115.247
181.364
90.637
623.386
9545.438
100038.055
100192.883
100879.578
102870.375
62446.414
6599.869
6451.639
13883.218
12503.741
3784.649
717.474
129.195
40.093
33.704
30.501
22.232
67.316
152.648
283.196
717.899
2498.181
9255.250
45576.570
103942.352
101000.555
38609.102
3805.232
415.589
57.772
33.504
139.036
768.550
3486.795
8759.798
7381.710
2557.875
559.893
111.688
55.824
233.256
2168.298
21599.662
100100.469
100377.836
71466.992
9291.088
4127.114
14273.163
42674.074
38530.004
9585.237
1389.295
214.309
46.291
19.532
12.108
24.387
74.357
182.346
468.866
2424.612
20952.191
103596.633
120269.109
173657.203
96332.773
20629.371
2646.627
333.315
50.017
25.831
70.164
240.677
702.581
1318.348
1234.542
589.158
196.148
79.366
62.362
98.048
354.478
1606.156
4858.857
6872.244
3537.582
1637.352
3182.403
14177.496
40170.398
35662.488
9004.988
1474.234
283.559
129.020
82.667
40.844
19.513
54.894
163.342
725.614
8588.517
101258.703
102114.359
104804.344
111724.547
89731.234
7501.528
1182.230
206.033
52.530
51.947
136.377
279.012
364.805
362.244
299.419
191.591
157.142
260.077
424.064
371.355
206.367
206.913
357.300
440.631
512.184
1573.114
8311.059
30200.393
36520.164
16819.385
4478.321
1144.967
814.096
908.022
599.068
235.067
16.404
32.701
123.058
892.605
16677.170
100723.430
100951.813
101347.125
102849.094
104718.891
9517.496
1749.957
475.658
177.268
245.823
979.506
2650.918
2502.029
1071.442
410.749
251.017
590.961
2639.503
6413.467
4861.634
1339.918
252.817
79.106
109.365
550.487
5319.891
70621.578
100797.594
101600.758
79920.664
8095.192
3339.203
6385.799
10625.494
6055.424
1437.360
32.341
21.530
77.071
630.341
9677.676
100275.484
100590.172
103195.719
130423.781
200200.531
104518.242
20262.867
8535.644
2192.587
1155.279
8522.097
35009.848
31568.910
7314.117
1215.823
575.680
2993.166
31517.227
100069.742
85133.297
11353.993
968.994
110.593
101.182
830.299
11403.700
100068.602
100227.758
100917.086
104685.656
33898.531
34645.359
49744.215
101290.609
46491.133
6683.661
102.304
24.382
41.147
259.736
2578.403
31743.262
100988.914
118424.047
200198.844
115179.031
103966.070
200173.406
107821.398
39785.953
3431.760
35009.445
100065.945
100169.094
28571.229
2624.609
1067.620
8351.430
100741.727
100513.688
100204.164
43449.551
2209.911
174.934
87.911
666.227
8023.026
100049.813
100340.281
103527.469
151920.141
110334.852
109314.320
188444.219
118105.391
102258.469
13622.901
297.012
39.076
21.972
88.212
480.073
2521.838
10390.816
54444.273
107693.242
103075.258
105251.977
200247.984
115107.492
100861.141
3979.334
31478.484
100046.938
100117.508
28500.096
2541.183
2339.938
11737.730
108077.109
104485.266
101206.445
35185.332
1898.032
165.157
56.704
295.529
2347.319
19723.711
87341.086
96383.195
121840.617
103432.234
105429.977
137307.453
177284.063
46356.703
15026.972
521.273
58.635
19.802
48.986
173.959
598.516
2704.070
27099.723
118379.234
118143.875
106760.781
120615.516
79057.211
10735.517
1382.338
7063.350
28281.795
25509.355
6045.252
1915.040
9205.042
53955.676
112025.992
103172.055
45262.293
7158.525
758.575
93.910
29.261
92.971
455.356
2114.977
5717.640
16347.594
104777.609
103899.227
102806.227
105457.813
87832.906
10616.496
11239.125
587.872
69.447
27.304
81.408
317.783
1016.217
4967.975
46218.457
137290.156
200102.625
138646.422
24734.381
3347.991
749.303
305.380
845.171
2031.669
2064.322
1020.113
2401.514
24712.484
103322.250
106216.781
105879.625
19536.254
2298.754
334.002
55.829
15.829
29.054
117.650
485.103
2599.170
19150.438
135718.406
196584.234
126308.406
104045.008
21058.188
3319.548
9392.639
566.704
73.141
38.011
143.296
628.927
1959.908
8872.770
101038.063
102157.289
104878.234
91561.719
9926.333
2583.739
846.570
241.813
141.991
192.396
221.873
397.951
2651.058
27062.076
151899.609
200216.063
152104.109
21889.816
2253.985
296.433
47.842
11.726
18.144
95.614
796.609
10704.355
101113.273
105669.359
121874.633
134975.766
39803.895
4210.812
1519.348
14571.062
797.619
84.431
38.117
150.215
658.726
1912.760
6407.579
52535.117
100540.883
101880.219
55832.172
28271.313
20137.648
5311.684
903.063
146.186
50.568
71.713
365.137
3745.251
57527.070
128751.820
151889.953
123827.719
55983.555
3795.275
353.482
49.873
11.176
18.774
123.329
1371.849
29102.156
101177.906
102009.453
102300.484
102035.891
97476.133
3371.257
907.776
9498.660
904.620
85.941
28.423
88.498
338.480
860.902
2190.251
9159.116
29397.256
31867.424
65422.957
101337.484
100224.703
26123.855
2754.346
303.408
49.856
53.190
378.591
4659.236
100966.242
102993.359
104138.352
102586.203
100810.641
5000.029
397.504
46.237
10.357
19.155
125.020
1247.065
24403.270
102554.297
105103.813
104697.164
101711.164
70797.008
2864.075
433.443
2068.032
580.598
60.663
15.377
32.809
100.703
226.897
490.511
1263.443
3268.887
12317.830
101779.055
100763.328
100244.125
51870.680
4120.652
396.967
57.708
41.620
254.979
3010.003
46985.168
100324.938
100400.328
100295.945
51931.551
3007.081
269.414
35.224
8.372
16.524
91.079
674.052
7082.364
101016.719
114952.453
115932.445
104644.250
15617.455
1127.585
183.687
353.918
211.341
29.518
6.767
9.383
24.563
57.220
149.607
583.487
3299.925
16771.285
63625.988
106653.477
101336.367
23980.389
2610.673
308.155
53.410
26.903
117.541
890.464
7374.965
51836.621
100052.156
51837.207
8037.372
957.120
123.112
18.479
6.118
14.541
62.804
302.063
1712.950
10627.957
38875.383
45816.496
14489.341
2450.758
360.892
93.490
410.603
5413.513
52447.277
135457.813
112263.813
102478.180
100699.383
21884.453
1248.704
177.714
96.081
298.742
1495.436
5357.024
7044.077
2612.642
516.815
76.601
11.413
1.222
-0.512
-0.800
-0.809
-0.722
-0.463
0.317
2.470
7.978
19.658
41.583
90.621
246.466
756.036
2655.381
13302.873
53986.055
86913.266
31514.703
5122.835
820.633
253.960
137.059
12003.049
105792.828
163656.625
148694.078
104291.203
47337.574
4190.669
447.405
77.905
43.984
93.289
295.709
672.124
770.068
415.767
115.590
25.919
4.455
0.195
-0.680
-0.841
-0.860
-0.833
-0.734
-0.488
0.081
1.212
3.627
8.404
22.657
81.975
401.929
2618.583
15905.695
45167.637
35395.574
10220.212
1855.767
351.188
109.800
66.365
9594.403
76682.031
103530.750
47725.484
11455.946
3299.863
667.229
120.993
31.827
23.405
34.581
60.800
91.430
89.714
58.464
22.424
6.086
1.020
-0.423
-0.766
-0.846
-0.853
-0.837
-0.775
-0.642
-0.422
-0.078
0.590
2.527
10.765
55.456
350.375
2575.333
15038.338
47115.422
35172.031
8291.044
1346.614
258.005
81.286
49.873
2727.248
12644.171
18965.326
7540.279
1606.812
413.479
112.215
32.562
18.556
23.829
31.765
31.152
26.227
18.420
10.793
4.439
1.155
-0.182
-0.634
-0.766
-0.811
-0.829
-0.815
-0.763
-0.661
-0.531
-0.368
-0.072
0.971
6.106
33.685
200.577
1188.525
5720.809
13665.240
10500.718
3326.073
745.264
194.090
70.394
41.978
436.161
1162.504
1482.900
811.172
262.236
73.999
24.101
12.632
18.385
31.359
41.785
38.062
23.102
11.540
4.720
1.641
0.308
-0.281
-0.522
-0.644
-0.722
-0.767
-0.772
-0.740
-0.669
-0.572
-0.451
-0.274
0.298
2.912
15.050
74.054
314.250
1026.423
2022.350
1766.702
797.154
287.849
118.706
51.170
30.121
73.907
118.049
139.690
96.000
43.237
15.712
7.365
8.566
17.809
34.189
45.722
38.875
24.066
10.944
4.405
1.877
0.905
0.477
0.170
-0.130
-0.388
-0.547
-0.630
-0.661
-0.645
-0.598
-0.514
-0.386
-0.074
1.098
5.638
21.916
72.611
182.414
291.790
274.819
181.622
107.544
59.732
29.402
18.558
17.573
20.623
23.000
19.572
13.033
7.956
6.074
7.979
14.640
24.941
32.669
29.519
17.925
9.317
5.069
3.607
3.525
3.412
2.807
1.676
0.838
0.311
-0.015
-0.274
-0.443
-0.534
-0.537
-0.447
-0.196
0.548
3.008
10.357
29.592
65.604
101.643
109.657
84.826
54.427
29.298
14.734
9.766
15.237
27.591
46.165
55.266
47.362
31.806
23.162
18.707
16.094
16.750
17.414
15.364
10.577
7.320
6.707
8.802
12.451
13.902
11.992
8.520
5.931
4.417
3.120
1.730
0.613
-0.047
-0.349
-0.386
-0.093
1.115
5.793
25.792
102.177
317.417
625.490
720.968
418.490
153.194
45.557
13.239
6.042
61.832
199.296
439.722
546.682
412.470
221.087
141.923
99.260
56.375
25.915
12.943
8.094
6.228
6.917
12.086
24.570
41.575
52.425
47.580
35.745
31.128
28.593
23.296
13.935
6.287
2.179
0.497
-0.052
0.312
3.126
17.829
106.177
663.692
3479.930
11388.739
13626.029
5705.906
1185.207
188.572
32.711
7.175
368.640
1862.360
6213.697
9584.827
5412.366
1768.699
1057.269
750.464
340.481
101.691
26.809
8.076
5.121
9.705
27.293
73.616
150.383
222.433
212.212
175.759
204.794
253.460
202.705
102.707
37.558
12.520
3.689
1.102
1.195
6.967
46.873
410.956
4447.920
57338.660
100034.883
100042.836
100038.578
9560.816
829.340
91.530
13.527
1930.397
21647.537
100068.867
100171.047
100886.109
15920.620
9107.796
6326.103
2017.799
411.086
74.728
15.107
7.003
18.207
73.509
273.346
859.518
1610.232
1470.947
1191.325
2190.688
3524.475
2755.430
964.878
228.463
56.628
15.624
4.741
3.069
12.290
91.729
1030.542
19691.412
100096.391
100170.188
100220.492
100195.781
57427.809
2377.391
186.128
22.967
7445.081
100686.867
100413.578
100527.016
103237.914
106382.078
60799.898
42680.133
9573.884
1278.588
166.205
27.008
11.416
38.671
214.736
1316.452
6847.379
19835.006
17031.824
10523.167
39318.656
100171.625
63567.926
11479.863
1470.557
232.723
55.899
15.802
7.132
17.126
117.545
1307.750
31727.369
100385.063
100742.461
101029.672
100875.180
96836.500
3339.863
258.326
30.754
22181.266
111451.594
104173.047
101397.758
105846.250
146880.359
105270.125
100371.516
19721.520
2025.535
249.842
35.915
16.646
69.596
548.214
5728.638
57392.723
100261.609
102394.633
81716.680
103550.930
100502.617
100333.969
100511.984
7339.474
827.480
184.725
47.118
16.653
25.184
109.708
912.257
13953.085
101175.664
102473.453
103381.180
102661.891
39548.137
2149.899
216.506
31.470
107801.727
200177.422
163582.375
106181.719
104324.008
92280.961
90024.578
63860.480
12598.131
1546.255
212.496
37.883
19.216
96.134
885.902
11397.663
100056.727
100345.914
104870.680
196507.594
106489.500
101131.211
101234.008
102354.023
19130.668
2308.854
509.601
113.102
38.029
55.552
129.687
472.032
3297.498
28141.973
104586.641
105373.813
55810.086
7305.669
954.262
144.008
25.495
105299.773
115281.148
196561.500
126359.445
72982.961
14654.247
14729.223
10881.892
3287.571
739.717
151.165
33.134
17.587
79.641
712.367
8021.287
96436.453
100298.023
104171.602
157633.094
105917.008
102675.086
103769.758
106916.328
20641.805
4518.094
1021.229
193.913
73.857
136.249
269.998
418.067
1010.990
3589.339
8855.213
9781.987
5324.799
1689.395
410.748
84.502
18.994
104636.813
102162.492
104798.773
45073.449
5369.013
2019.842
1913.072
1765.228
1012.690
385.458
110.765
28.953
13.330
44.531
312.490
2341.081
14935.919
51970.215
44019.816
32695.900
104317.227
106327.242
107441.891
65926.039
12888.495
4494.095
1072.061
208.594
106.475
257.884
541.772
618.341
600.393
1153.852
2274.752
2629.235
1723.020
675.382
193.329
50.906
24.774
103236.547
104070.469
104769.109
17515.430
1963.146
625.645
583.630
636.901
503.760
246.334
79.857
22.148
8.468
18.841
88.567
440.025
1610.235
3579.533
3772.493
4403.049
15475.853
34566.359
25760.006
9231.456
4607.434
2033.988
569.772
134.225
100.157
272.768
572.745
573.026
436.095
653.147
1652.279
2580.514
1819.186
595.266
145.437
57.880
100.480
83352.391
94509.148
39373.988
10214.487
2013.735
593.488
390.912
329.045
242.693
121.864
44.641
14.528
5.964
7.080
22.109
78.565
212.898
463.113
985.465
2557.937
5031.892
6482.111
4802.144
2393.419
1230.598
551.938
193.013
60.669
58.489
147.273
277.793
299.759
239.181
430.757
1243.209
2286.201
1506.515
492.674
164.884
184.290
604.979
10395.535
29305.717
33111.500
11881.207
2330.555
648.836
352.195
191.850
106.031
52.425
24.097
11.544
6.332
4.611
7.161
21.940
87.247
548.544
4596.402
19431.227
22245.561
9852.556
2645.296
782.347
298.889
137.958
54.341
24.603
29.955
68.565
132.703
154.438
124.803
199.070
511.937
848.827
642.923
360.124
566.348
1337.560
4111.673
4009.086
12695.613
15082.809
5840.962
1397.368
467.894
248.751
124.885
58.046
30.479
18.743
14.332
10.609
6.424
5.356
15.684
125.091
2067.666
99898.445
130275.016
163498.875
30475.289
4082.441
541.118
111.696
40.367
21.242
22.095
47.703
179.649
789.423
1160.741
404.912
111.934
131.997
196.054
267.757
1084.586
7286.604
29226.219
37971.359
1046.913
2557.952
2768.641
1424.239
483.020
221.763
133.606
73.781
40.926
25.288
21.164
20.322
16.606
10.187
6.146
15.541
137.993
3472.458
103836.352
122335.523
145934.406
27188.613
3134.351
397.924
66.634
27.757
41.204
87.968
224.263
1105.345
10462.754
19754.178
3460.164
239.549
49.472
72.342
423.584
6520.581
100533.875
101486.352
118102.367
201.325
386.817
419.226
280.734
141.235
96.089
76.074
55.661
37.661
26.096
22.160
21.804
19.015
12.688
7.778
13.149
79.534
1213.957
35223.457
105025.109
78950.359
6507.089
1129.700
191.189
49.946
80.863
241.007
630.451
1358.385
3682.130
25252.518
53751.914
7334.000
405.556
43.622
66.720
775.031
20768.432
100361.273
100980.508
108876.070
35.242
60.505
69.360
62.567
69.842
92.049
103.699
86.936
54.338
32.563
23.154
20.351
19.032
14.353
9.424
13.295
45.639
217.225
1229.799
3456.741
2299.052
845.046
259.481
76.411
88.966
420.191
2230.441
7238.420
13077.316
19931.631
27136.826
14941.862
2892.238
333.768
51.522
58.535
655.885
15284.433
100095.680
100302.656
101896.242
7.841
14.073
23.372
42.202
91.515
168.225
219.748
178.223
112.652
68.622
38.724
23.648
16.869
12.616
10.603
21.507
67.556
179.451
328.863
407.004
331.699
179.054
79.349
56.892
247.632
2351.317
26173.920
100894.336
107816.469
132724.906
79805.930
23586.824
3061.612
406.053
74.005
46.042
271.316
3395.129
54109.938
100070.047
100304.695
7.378
18.762
38.750
70.817
140.209
267.607
345.437
337.046
298.287
232.452
131.617
52.237
20.281
10.486
12.207
40.225
146.810
446.295
786.749
750.852
378.518
140.708
53.212
71.645
580.004
8752.752
100089.133
100727.117
105495.883
130391.391
97949.133
17896.885
2503.511
497.098
135.130
58.591
84.877
449.313
2610.969
7734.653
7077.153
23.828
71.540
148.495
199.576
245.996
374.633
524.926
775.665
1150.893
1067.950
516.667
158.204
41.352
12.188
14.381
55.049
240.101
765.323
1481.597
1379.431
629.884
185.071
55.557
80.088
766.031
14918.287
100052.766
100308.336
101636.047
105675.148
103888.078
7139.405
1425.623
595.610
322.439
149.722
67.830
74.729
190.530
359.867
344.379
73.171
272.037
634.192
837.248
764.328
1082.510
1489.467
2289.164
3878.523
3619.185
1516.153
391.885
76.338
17.116
14.182
54.864
224.473
711.014
1370.479
1273.730
579.856
168.169
48.641
64.654
503.452
7356.188
100024.758
100104.563
100373.258
100884.891
39588.820
3062.482
1017.278
1030.115
860.783
419.587
134.538
43.404
30.856
36.425
38.716
143.174
662.669
1781.719
2260.228
2668.629
5779.565
8356.105
8623.958
8629.776
6481.944
2331.065
534.347
100.478
20.872
11.665
35.816
128.398
358.405
620.135
579.687
296.964
99.792
35.413
40.658
204.595
1721.265
16346.518
96431.969
100099.898
47054.078
6022.212
1115.566
1116.919
1961.138
1770.242
790.615
224.839
84.193
47.746
30.390
22.724
155.277
724.567
2163.507
3169.055
7070.053
27051.305
83572.922
108852.500
43383.914
9422.377
2191.090
481.835
97.649
21.088
10.373
21.603
58.333
123.513
196.143
184.614
112.234
59.077
56.381
77.344
110.874
321.583
1381.770
4104.247
5275.445
2612.679
909.133
664.820
1343.346
2143.785
1845.792
835.163
365.133
364.260
328.566
191.326
85.625
100.645
383.194
1070.930
2359.874
11506.165
110596.289
128896.961
111007.141
102850.844
36283.805
2909.308
445.948
97.471
27.368
19.790
40.640
72.978
88.053
84.430
71.717
71.051
152.321
487.778
894.549
772.610
333.530
216.778
311.896
358.247
314.700
472.634
1454.389
3386.357
3743.081
2132.518
888.763
1091.052
2877.698
3645.900
2100.172
637.107
46.852
133.448
366.764
1381.814
12081.507
109607.438
111502.195
105272.750
102538.609
90062.078
6136.373
1221.977
283.834
81.936
71.578
179.015
364.443
349.747
194.245
105.402
183.856
1158.903
8511.824
25458.025
16882.469
3713.901
463.360
91.767
69.793
186.984
1050.853
5760.235
18058.420
18191.168
6654.628
2189.054
5823.578
35403.453
89505.641
41635.234
5882.041
49.357
45.809
133.064
661.524
6548.987
101904.250
102427.734
103439.414
120562.750
135319.375
73376.148
13000.233
1897.763
422.072
235.098
768.945
1862.298
1874.813
744.627
263.600
633.346
9493.396
100169.211
100121.508
100059.109
48442.496
2398.939
183.892
57.119
232.517
1725.619
12471.429
46930.543
47195.387
15161.819
8151.252
39644.590
103524.727
101353.055
101333.055
45753.285
148.736
33.563
51.299
252.267
1767.437
16724.594
101150.266
114042.563
170780.672
108382.898
101333.883
103181.938
12916.364
2132.746
521.196
1872.301
5328.565
5343.944
1770.851
551.068
1739.507
32907.344
102171.438
101373.117
100438.758
100106.711
6419.542
315.618
56.774
201.781
1373.703
8766.997
28847.830
32727.959
18472.293
50956.117
157339.781
128877.195
104806.398
106761.453
141361.750
441.388
52.020
28.405
96.164
417.662
1908.837
6955.887
39644.254
108629.648
105503.938
102485.797
105922.352
24514.961
3602.779
603.424
1728.001
4863.637
4884.579
1698.977
1116.927
6283.534
51556.387
146875.625
121600.016
104100.484
100541.578
5391.241
300.043
44.415
103.664
544.639
2570.955
7042.300
9378.566
34609.551
102439.555
130448.570
200218.281
113842.680
118979.109
141597.578
835.414
81.825
34.568
120.106
469.508
1447.276
5167.112
44572.820
200421.656
200183.266
126314.750
104249.047
9250.359
1217.734
308.331
669.719
1578.873
1612.272
953.734
3443.712
52315.188
105484.125
185270.219
200123.578
131654.172
27623.107
1769.933
157.678
26.583
42.057
159.991
551.496
1423.126
4233.401
33916.465
102672.367
105625.719
133958.563
92891.273
56388.734
107543.125
824.278
88.933
69.082
399.724
2503.119
8868.812
25942.902
105152.063
127746.945
200185.563
188634.594
30488.018
2935.274
531.754
170.472
181.159
301.423
346.121
660.095
7573.656
100570.523
101625.141
104655.578
109344.547
106722.531
6228.720
597.777
76.141
15.771
19.134
71.054
303.855
1597.056
9636.561
41623.738
94579.516
100931.734
32616.260
8181.521
8823.337
54265.352
578.806
83.884
119.195
978.292
8625.872
40652.770
81872.820
109732.391
102703.133
104322.805
106175.383
39388.520
7418.423
2185.509
486.582
120.706
75.213
113.147
556.584
6628.049
101985.781
107072.211
111750.055
107183.953
98460.852
4548.021
389.125
50.535
11.344
17.316
92.958
650.840
6594.543
89554.305
105005.320
106654.195
107272.953
17349.217
2376.102
2752.261
52293.086
563.936
81.111
125.427
1055.056
9453.371
49604.352
70022.813
110405.664
101836.844
106050.094
152019.422
118038.984
101095.234
26232.633
2586.414
305.595
62.959
67.745
365.679
3040.972
35106.629
138637.156
186864.797
142478.813
26446.262
2316.375
267.326
39.066
10.112
22.127
143.820
1283.814
18160.514
115149.398
122580.336
109066.734
102154.117
39045.027
2163.322
1406.984
28700.266
567.640
70.032
76.729
486.387
3156.007
11809.444
15800.522
50392.473
102198.828
128857.961
138540.188
104198.305
100518.406
100167.875
10513.281
759.096
94.503
51.862
223.815
1617.776
14441.669
98204.711
119718.547
96288.750
13556.091
1541.333
192.310
30.742
9.601
26.342
170.051
1450.654
17390.436
133682.672
157174.969
118613.313
102704.313
31992.561
1836.215
543.758
4507.940
363.313
46.749
30.863
135.283
576.976
1452.349
2027.523
3788.820
10192.062
65655.328
103962.555
101328.867
100417.914
100205.164
18038.219
1008.137
109.682
39.010
129.486
863.071
6539.018
39203.012
87759.086
43071.363
7008.651
890.124
122.252
20.722
9.322
29.298
152.884
972.877
7250.884
59470.629
125402.695
110020.070
88709.719
8320.667
781.374
181.897
523.397
136.253
22.319
10.391
27.770
84.385
179.484
321.882
1042.562
6141.633
48858.223
137463.125
113817.203
102083.828
100373.703
9671.661
721.560
89.154
26.442
61.291
311.213
1760.564
6278.854
11473.695
6819.893
1751.075
324.572
55.649
11.780
9.532
37.076
163.201
683.120
2437.133
7591.317
16700.100
16460.475
6583.303
1391.970
248.247
83.312
198.192
26847.736
123743.844
200073.984
200162.031
108050.172
101069.453
17003.725
1352.603
323.290
343.000
1390.797
10794.188
76217.844
100143.898
25483.658
2400.031
231.163
26.137
3.126
-0.184
-0.695
-0.775
-0.737
-0.578
-0.074
1.236
4.399
11.342
26.738
72.415
228.016
603.493
1165.524
2477.683
5809.123
7531.164
3843.875
1018.826
244.967
88.160
82.934
100521.234
104843.602
146872.250
200048.703
125505.734
35939.668
3628.992
432.753
117.865
137.856
356.946
1173.585
3255.283
4117.708
1725.249
387.787
64.272
9.912
1.090
-0.492
-0.771
-0.822
-0.827
-0.788
-0.653
-0.313
0.435
2.015
5.934
16.314
46.233
133.965
438.839
1270.045
2407.013
2308.932
1210.097
385.606
112.647
53.009
94.604
95742.133
100677.125
102745.703
106761.969
29690.619
3310.888
622.221
116.224
39.609
44.307
85.449
163.767
260.577
271.308
160.263
54.885
13.926
2.540
-0.053
-0.652
-0.787
-0.818
-0.822
-0.811
-0.764
-0.671
-0.476
-0.016
1.238
5.216
19.830
81.679
317.644
1001.567
1951.315
1702.468
749.394
224.871
68.355
45.188
109.388
13870.045
100098.125
100244.086
60920.406
5261.349
608.087
118.486
29.756
13.185
14.642
22.161
31.251
36.132
31.388
19.583
8.583
2.559
0.284
-0.456
-0.670
-0.747
-0.786
-0.803
-0.790
-0.768
-0.730
-0.666
-0.500
0.058
2.291
11.067
47.995
178.719
510.736
897.681
785.095
380.295
133.323
46.876
35.641
92.620
1245.499
4449.457
6426.938
2885.409
643.535
121.206
27.730
8.313
5.303
6.849
9.072
9.912
8.520
6.271
3.677
1.670
0.550
0.068
-0.203
-0.411
-0.578
-0.693
-0.745
-0.754
-0.745
-0.731
-0.705
-0.627
-0.329
0.836
5.269
21.070
66.347
165.993
261.576
249.244
140.361
60.434
27.052
23.043
56.555
122.980
269.573
334.451
205.476
78.254
22.848
7.091
3.185
3.326
4.906
6.134
5.793
4.211
2.617
1.728
1.647
2.014
2.088
1.573
0.787
0.087
-0.346
-0.563
-0.658
-0.697
-0.712
-0.710
-0.667
-0.506
0.080
2.010
7.794
22.027
46.058
66.535
66.069
45.009
25.582
14.551
12.965
30.535
18.964
29.681
36.655
28.774
17.884
10.130
6.537
5.064
4.503
4.455
4.596
4.000
3.060
2.491
3.625
6.923
10.389
12.249
9.961
5.955
2.665
0.969
0.161
-0.222
-0.470
-0.602
-0.673
-0.671
-0.538
-0.048
1.597
6.359
17.674
38.715
61.765
65.260
47.317
25.361
11.958
7.929
16.379
15.775
29.719
50.254
60.812
54.411
41.659
36.004
27.396
17.330
8.892
4.909
3.091
2.627
4.648
11.783
27.533
48.555
58.297
47.290
25.976
12.508
6.122
3.471
1.882
0.675
-0.037
-0.428
-0.556
-0.378
0.638
4.893
21.455
79.602
242.553
471.440
504.940
315.235
114.810
32.773
10.088
9.230
66.805
213.121
473.012
637.029
471.683
324.615
284.247
221.155
114.487
41.797
13.019
4.277
3.811
10.913
36.444
103.145
205.354
268.844
193.584
100.697
50.812
31.986
22.801
13.419
6.307
2.510
0.642
-0.074
0.113
2.610
15.448
84.572
471.828
2344.580
6759.451
8023.450
3482.888
823.040
145.497
27.406
8.335
396.241
2013.364
7376.166
11482.067
6163.872
3063.462
3461.178
2569.613
1025.197
240.942
49.223
11.094
7.151
23.083
92.599
303.798
737.792
1039.570
775.424
389.103
249.791
226.683
184.030
95.262
37.751
14.394
5.139
1.657
1.308
6.366
41.123
300.256
2758.262
28739.160
100071.117
100068.320
57360.047
5716.582
581.954
75.708
12.488
2249.660
26155.672
100106.703
100427.844
103213.859
35197.066
71650.234
46982.000
10437.207
1373.569
175.734
26.890
12.750
43.610
204.623
873.914
2872.027
5475.425
4459.075
2145.988
2003.835
2827.466
2040.885
808.445
233.586
72.612
24.784
8.182
4.000
11.781
77.749
743.464
11499.133
100323.328
100518.188
100490.547
100246.969
28781.904
1616.605
142.034
19.111
8883.858
100846.352
100565.461
101414.430
117951.211
200020.250
104113.742
100325.258
86782.430
5262.915
445.496
54.035
21.000
78.570
512.091
3856.030
29644.861
101337.836
97715.586
24035.336
28321.678
70706.828
42604.695
8352.838
1476.762
398.726
119.479
32.601
10.529
17.170
106.251
1063.748
16884.238
102186.305
104482.555
103835.891
101541.898
47219.906
2244.719
191.771
23.849
28987.148
116394.648
105882.320
103103.422
142591.578
200083.578
106330.141
100578.227
100220.883
10517.801
700.085
79.015
29.552
135.472
1330.346
21776.449
100456.406
100748.555
102236.164
131763.453
111489.656
101043.742
101185.023
89945.922
8913.997
2542.293
617.824
125.592
27.663
22.835
110.854
876.295
10032.998
112487.773
134907.969
128835.547
107506.461
20842.010
1459.223
153.729
21.936
107437.258
200134.125
200194.203
109526.586
124438.781
178367.406
104107.258
101354.492
101047.438
7218.296
635.188
89.626
34.737
182.987
2185.377
57389.953
100164.047
100437.836
103897.523
200095.578
126265.031
102262.367
106911.922
131641.063
58238.555
17000.822
2795.949
389.757
61.070
30.378
106.236
710.771
5975.187
46584.590
170563.016
183412.234
44263.641
5629.261
704.417
103.250
18.100
103106.914
116764.742
200412.969
139205.359
93885.406
53584.555
103155.281
104950.813
22020.590
3477.511
580.354
97.922
34.543
148.963
1723.548
34843.652
100059.578
100283.313
103256.859
178185.594
118276.672
103469.406
123970.977
200104.297
109574.344
78671.883
8072.577
772.099
102.832
39.555
96.624
503.942
3576.223
25261.477
90808.891
68919.813
16617.332
2604.385
414.617
72.059
15.931
102948.516
104728.648
108365.625
72184.961
7453.360
5350.255
10653.864
14883.967
9757.018
3096.514
606.334
107.502
28.312
77.002
663.729
7357.620
78112.875
100144.023
101221.078
66835.117
104578.992
103322.375
129074.383
138590.281
103021.992
96685.250
8777.366
827.278
105.790
47.267
83.797
278.307
1504.158
7491.203
21597.350
28020.496
13329.607
2661.647
413.425
70.331
28.445
111177.500
147100.328
157717.609
42321.563
4922.765
2476.389
4356.004
8004.339
6459.055
2238.537
456.073
87.782
19.886
30.106
163.543
948.669
4833.385
11445.312
10747.126
5360.285
9155.935
19679.080
22426.613
50267.988
70983.719
23815.205
3786.887
473.408
73.213
40.400
66.473
149.171
638.234
4087.600
27203.049
86735.281
44090.781
5524.789
615.181
101.693
120.127
163708.969
200085.844
131783.594
104198.305
12940.969
4456.752
3402.491
2925.918
2030.983
862.012
220.179
48.331
11.354
10.068
34.842
128.994
393.424
721.626
841.130
923.912
1244.916
1797.206
2639.967
5289.907
6344.848
3242.925
827.721
157.343
37.217
28.693
45.979
89.596
366.239
2994.171
25664.732
76069.961
39040.352
5374.099
573.921
218.289
759.457
104144.672
104488.570
102057.102
101425.609
18241.590
6908.090
3845.534
1445.500
597.191
240.497
73.808
19.888
5.605
3.117
7.722
23.588
68.100
283.160
1852.021
5576.022
3257.671
1168.963
641.601
647.839
625.650
395.936
148.836
44.496
25.565
56.221
156.793
214.661
251.022
1085.516
5866.019
13843.284
8524.958
1791.298
547.168
922.942
5273.589
42687.219
100325.133
100326.992
87497.563
9713.916
4506.907
2655.282
848.881
242.043
77.124
25.026
8.455
2.877
1.411
2.275
9.361
65.975
1096.034
45651.664
101323.094
83798.109
3172.867
515.342
168.663
96.063
58.134
33.873
32.102
85.723
570.541
4919.096
9008.389
1788.489
369.815
778.300
1344.664
1033.807
800.006
2771.007
8763.385
26693.898
6232.286
23755.652
28787.443
9838.475
2540.349
1441.674
869.198
333.403
103.721
30.351
10.656
4.695
2.295
1.153
1.369
7.311
77.161
1998.253
100368.000
101119.906
101665.109
5323.938
439.602
90.786
30.590
23.075
40.734
124.926
535.505
5728.023
101122.891
100611.008
45412.699
977.366
133.127
159.198
324.462
2457.564
31547.803
101298.656
131628.922
715.203
1601.260
1881.991
1031.226
480.039
310.429
206.989
99.079
36.932
14.006
6.128
3.436
2.144
1.275
1.176
5.315
45.116
707.579
17281.061
100428.797
30139.244
1633.500
209.466
50.206
24.388
52.322
182.157
705.298
3959.398
25342.939
122363.148
108546.000
101313.891
1727.222
90.147
59.428
398.440
6419.673
100096.391
100843.469
113661.773
88.939
166.772
184.089
136.677
91.043
74.195
56.147
35.934
19.276
9.943
5.407
3.263
2.117
1.287
1.285
3.965
18.361
109.970
661.187
1837.038
964.396
240.823
64.613
27.202
48.542
218.784
1001.805
4283.937
33048.793
103632.453
161060.797
200155.234
22853.428
1150.596
107.403
46.514
334.135
4860.595
95609.227
100287.305
102569.648
16.509
29.343
38.341
39.540
39.960
43.161
42.371
35.745
26.109
17.436
10.051
5.252
2.596
1.395
1.697
5.093
15.112
38.135
79.405
113.257
91.509
48.565
23.341
27.285
132.187
907.760
6474.618
30241.516
138458.875
115117.469
103622.227
102620.711
22096.910
1764.353
210.787
43.538
154.960
1445.268
13824.147
60558.160
54475.758
20.186
53.194
103.104
121.483
103.942
96.744
94.769
83.592
68.434
49.851
29.560
13.168
4.887
1.984
2.551
8.268
23.934
54.324
84.895
84.454
55.067
28.127
16.442
38.540
276.745
2758.325
31835.092
103220.820
163397.219
200067.406
110735.000
104036.086
26935.531
5133.007
489.946
53.230
50.675
248.869
1133.374
2863.094
2683.534
88.332
358.730
906.059
1029.615
636.040
496.103
477.788
338.201
229.047
153.629
82.191
32.792
10.750
3.334
3.525
11.130
34.160
78.152
120.477
114.372
67.989
30.713
16.013
44.045
335.315
3782.566
57425.863
100958.586
109368.586
163419.828
115507.250
31968.016
16514.238
5200.882
480.462
60.647
24.282
42.986
110.814
208.271
219.051
383.567
2401.692
8555.207
10631.124
4895.466
4412.654
4694.876
2464.606
906.508
417.916
187.129
65.558
19.420
5.209
3.717
10.546
32.087
73.026
112.058
105.807
65.956
27.698
13.979
33.924
241.208
2342.087
23745.146
100199.195
100965.633
81070.781
11946.834
3258.978
2330.176
1002.460
222.954
71.783
31.687
22.055
24.328
31.741
51.477
965.602
9370.505
54290.711
62096.320
26367.455
59294.758
71509.297
23009.156
4101.591
1001.682
335.218
98.969
27.858
6.813
3.460
7.596
20.849
46.004
69.421
65.803
40.069
20.065
13.685
24.708
111.710
666.531
4099.224
16371.839
23825.504
9781.262
2157.024
574.456
328.715
255.031
176.131
104.426
90.673
129.900
100.303
52.467
51.467
1049.400
11389.779
68147.258
89992.484
87691.203
104067.258
109004.281
112685.914
16960.719
2684.024
542.941
131.821
33.187
8.677
3.570
5.523
12.056
22.370
30.034
29.209
24.454
26.698
45.346
70.916
88.058
173.310
548.796
1378.539
1736.417
986.640
381.102
192.642
207.982
234.864
198.721
205.900
843.140
2590.841
1639.667
415.546
150.736
526.950
3760.316
15778.246
25022.307
106591.109
112224.828
170553.797
200192.484
56298.430
7500.383
961.987
194.917
47.998
13.681
6.779
9.513
15.248
19.205
19.242
20.610
38.334
138.046
447.811
891.869
710.582
313.788
145.648
159.653
174.189
139.813
135.381
230.857
395.231
447.645
324.902
629.759
8641.116
73089.188
30261.385
4380.402
952.428
156.950
695.189
2042.126
5281.538
37806.660
123929.352
200108.734
163716.203
106802.031
12977.523
1966.475
524.119
128.944
34.122
18.198
29.617
47.907
50.294
35.870
39.297
159.204
1149.768
7741.304
22945.818
16882.572
3396.599
456.301
76.317
38.153
57.931
177.453
553.392
1127.050
1160.089
725.885
1491.816
25060.107
170833.047
160733.328
90836.141
10488.086
68.346
117.974
325.210
1178.904
6026.449
30020.076
116204.188
108169.977
63302.746
20040.170
11117.955
3099.650
516.105
104.147
46.080
80.177
142.770
146.440
94.974
106.583
609.308
8655.410
100212.469
100153.719
100069.539
48445.195
2397.875
179.176
31.486
56.905
243.730
828.583
1882.541
1963.050
1364.306
3619.859
74610.586
115554.484
107582.828
103619.445
104755.844
128.586
42.229
76.466
271.047
1112.599
4473.608
15386.651
23818.691
43647.879
102453.500
100571.063
18509.893
1840.295
252.969
85.411
147.086
268.320
276.210
180.304
288.748
1774.292
33584.680
102968.984
101856.047
100576.250
100127.219
6422.462
312.984
37.177
49.787
200.293
673.700
1528.790
1745.869
2044.247
7619.784
104353.766
103001.750
102668.320
126294.617
200108.344
360.928
49.278
34.980
107.593
362.215
1069.181
2758.858
10018.211
86364.172
106588.852
102469.867
41970.074
3024.092
354.433
95.424
149.946
271.117
272.399
283.417
1167.032
9055.345
69845.914
196444.922
138431.141
105704.766
100712.391
5409.592
279.135
33.269
31.641
104.432
313.599
675.927
1082.418
2890.340
11226.961
75940.188
106045.445
105493.555
200280.594
188577.891
671.210
71.916
59.805
308.230
1540.651
5031.081
9360.069
52112.504
137609.547
200134.484
138493.313
24383.648
2203.393
307.734
83.277
86.408
143.518
186.229
490.456
5087.544
97213.117
105294.633
176113.203
200096.078
157349.625
25897.426
1807.774
159.716
21.939
16.560
49.533
143.313
373.508
990.312
3401.197
10139.889
19971.588
76823.883
105517.430
179393.688
110140.609
647.388
81.159
162.338
1584.567
18800.332
101400.898
126216.641
121595.078
106857.141
115333.945
112765.180
25384.680
2233.284
468.218
138.763
63.204
64.223
131.584
823.707
12187.284
102178.438
102778.070
104417.320
108836.242
106507.836
8345.545
679.993
78.715
14.000
12.498
47.544
212.247
945.607
3467.276
8066.721
10511.747
8123.270
5712.439
7099.037
27176.664
111078.531
392.176
82.225
339.261
5334.937
100165.203
102170.258
163527.438
200190.266
107121.828
102414.984
105435.922
57716.238
10772.106
3001.042
642.481
151.015
58.654
119.592
906.717
11182.812
105142.969
105632.953
102933.172
101420.656
100672.852
6424.379
439.843
50.091
10.663
17.892
105.216
759.166
5674.954
33809.914
80720.078
76663.805
22569.283
3746.242
1305.317
4061.552
46416.254
261.345
71.389
362.622
5844.589
100127.117
101593.469
131614.875
200110.516
107855.320
108508.406
196568.875
126252.609
101663.070
42924.813
4116.367
513.901
106.498
99.993
573.131
4688.072
56208.461
106219.023
104938.242
102652.078
32378.287
2347.167
237.223
32.609
9.941
29.232
216.984
2277.134
33214.383
131688.172
200143.156
200172.594
67756.141
7045.011
894.315
1246.487
19643.492
214.769
52.328
191.773
2202.877
31473.867
100578.023
106222.344
113223.813
104592.641
152080.766
163655.484
105568.891
101287.742
101244.891
17225.322
1238.373
189.914
78.157
246.909
1304.380
6233.286
24254.896
41035.703
19935.814
4251.146
652.904
107.942
20.364
11.005
42.617
314.906
3881.713
81718.250
123964.938
200188.031
200117.578
67079.375
6392.360
694.413
416.756
3492.049
142.600
30.429
63.347
415.186
2413.160
8628.227
9344.026
6986.866
14323.748
111149.695
104683.164
101630.070
101381.594
101912.813
30069.023
1772.030
229.964
60.582
94.543
365.678
1288.417
3376.038
4948.756
3253.222
1030.531
247.510
52.123
12.796
14.281
62.478
366.344
2917.341
39660.145
107948.297
124646.813
129028.023
21805.123
2652.243
382.362
142.055
447.278
59.663
14.068
16.466
64.660
221.685
484.622
673.334
1113.762
5381.737
55425.316
118673.219
107474.992
102155.750
101462.883
15886.434
1205.078
185.759
41.016
37.654
111.003
349.375
828.049
1149.034
800.185
315.824
93.327
22.828
8.889
21.387
113.172
705.801
3866.042
15640.143
40782.020
53729.930
19212.564
3784.716
790.682
211.205
118.864
128.442
49048.414
106214.281
170414.641
200140.250
112941.305
53452.711
5746.954
1518.926
992.063
2022.477
7174.645
36289.855
104446.625
101183.688
95792.781
5358.663
389.671
39.910
4.947
0.392
-0.459
-0.683
-0.732
-0.662
-0.408
0.268
1.731
5.410
14.981
47.164
137.035
339.140
527.378
597.108
693.068
737.161
467.470
183.652
67.453
65.380
309.187
100391.344
101605.336
110426.086
131620.516
82836.344
9557.022
1512.617
379.379
295.955
652.704
1807.423
3861.489
8994.104
9782.211
3810.934
672.441
99.067
14.811
2.163
-0.093
-0.606
-0.749
-0.791
-0.789
-0.726
-0.549
-0.142
0.841
3.295
9.906
25.878
57.108
109.572
192.628
274.517
279.656
173.236
82.252
43.453
98.403
549.862
100284.438
100307.367
101098.797
102341.148
41092.781
2289.698
367.644
101.441
78.248
154.088
323.912
511.307
614.062
520.196
266.675
87.158
21.095
4.422
0.530
-0.417
-0.680
-0.753
-0.783
-0.786
-0.776
-0.737
-0.627
-0.351
0.382
2.365
7.566
20.807
53.333
113.377
172.917
158.059
98.983
46.114
33.606
123.024
779.807
23048.934
100061.633
100128.219
100210.914
7929.414
636.376
96.091
27.449
20.220
32.441
58.108
77.497
78.184
59.301
32.918
14.078
4.620
1.071
-0.089
-0.483
-0.641
-0.721
-0.759
-0.770
-0.767
-0.762
-0.737
-0.650
-0.364
0.523
3.233
10.907
29.873
65.430
93.727
89.580
55.285
27.225
24.667
101.111
585.323
1735.603
7037.106
11358.272
4455.673
844.972
131.026
26.022
7.312
4.829
7.114
11.088
13.344
13.250
9.927
6.170
3.280
1.692
0.950
0.476
0.005
-0.344
-0.567
-0.680
-0.725
-0.737
-0.742
-0.741
-0.710
-0.581
-0.129
1.215
5.134
13.904
27.105
38.354
37.014
25.110
14.112
14.932
51.652
257.450
160.191
357.779
446.178
268.754
91.607
24.957
6.574
2.262
1.414
1.739
2.424
2.787
2.749
2.464
2.776
4.036
5.576
6.371
5.040
2.808
1.016
0.017
-0.437
-0.613
-0.685
-0.717
-0.725
-0.712
-0.643
-0.392
0.367
2.305
6.265
11.641
16.473
16.446
11.978
7.741
7.747
22.093
92.289
21.937
33.561
40.675
31.009
17.874
10.127
6.929
4.847
3.151
1.779
1.137
0.918
1.237
2.959
8.300
19.574
34.331
40.879
30.844
16.853
6.824
2.141
0.440
-0.205
-0.472
-0.606
-0.672
-0.697
-0.629
-0.309
0.692
3.534
9.648
19.748
29.873
31.237
22.565
12.441
6.861
10.451
39.723
14.819
23.004
37.668
46.235
43.498
41.771
42.339
34.130
20.944
9.148
3.244
1.399
2.534
9.774
34.715
106.470
212.695
276.367
188.894
86.063
30.468
9.725
3.769
1.538
0.509
-0.076
-0.419
-0.563
-0.451
0.328
3.310
13.367
43.624
109.503
201.730
214.164
137.395
59.271
19.027
8.747
19.919
51.090
138.331
280.051
383.143
331.772
328.593
387.539
319.030
164.275
54.615
14.999
4.600
6.923
30.079
138.352
546.044
1388.812
1884.056
1211.020
405.766
113.096
36.930
18.227
10.301
5.132
2.307
0.756
0.017
0.088
2.083
11.090
48.790
209.643
782.479
1875.266
2020.296
1107.367
317.066
75.692
17.479
12.619
241.094
1030.092
3236.622
4957.184
3443.786
3721.861
6351.574
4850.651
1722.266
357.600
65.879
14.362
14.761
70.380
400.610
2072.039
7535.308
11694.564
5999.710
1660.708
386.978
167.339
105.710
61.370
30.156
15.005
6.381
2.248
1.473
5.368
27.609
156.563
938.084
5357.625
19821.586
23862.844
8825.638
1621.973
249.426
39.909
12.100
1164.655
8806.890
51908.016
97074.102
44614.086
63020.527
100671.609
100101.211
23734.240
2346.297
259.955
37.215
24.157
113.177
765.672
4973.275
21813.668
39654.449
19403.742
4899.639
1437.955
1098.474
831.265
419.273
186.574
87.853
35.232
12.419
5.047
11.135
56.929
355.120
2855.330
27071.346
101898.258
101617.305
47515.949
5428.416
578.444
78.199
14.498
4004.732
57881.121
100467.234
102269.406
146880.469
128726.320
101921.477
100278.234
100120.375
11440.765
733.242
80.027
33.449
146.617
1082.461
8526.094
56324.598
128727.117
113855.945
27607.672
8836.433
12898.478
9167.631
3413.577
1453.977
689.017
236.352
56.821
15.709
18.955
96.616
659.298
5841.181
53889.563
134917.063
126125.773
93494.781
9118.621
866.849
107.296
16.816
12669.580
108061.453
103474.156
104445.938
200169.547
151992.188
103275.203
101171.219
100844.563
24092.609
1214.067
120.398
42.476
191.525
1765.081
30164.164
104832.445
107438.234
104800.609
107859.945
67000.305
101579.953
100256.094
29830.563
21243.305
8923.241
1740.675
276.773
47.282
28.374
138.387
1155.202
13628.701
118048.141
196537.797
200102.953
98369.008
8938.536
885.536
113.282
17.616
103186.891
142511.656
142667.453
106895.273
171006.094
124730.742
106175.930
110586.172
108762.508
17645.777
1354.950
169.683
51.311
210.512
2827.023
78444.594
100896.961
101313.938
101985.352
116647.734
135208.734
104705.492
142523.469
142418.938
103210.648
100292.219
12478.326
1022.749
116.572
38.271
174.027
1727.569
29388.240
103392.406
110775.781
112937.313
105621.563
11654.577
935.877
109.747
17.290
101493.453
107354.727
135568.938
75054.961
35866.813
108099.898
129332.672
200122.250
133589.922
19816.006
2333.401
267.647
58.676
175.221
2024.732
46913.023
100150.602
100283.711
101224.820
112568.672
122228.648
110659.953
200122.328
131620.859
102741.641
100257.523
51826.582
2531.562
201.567
44.436
147.425
1434.167
21863.438
101325.570
105103.938
109610.227
105950.555
10273.078
870.959
104.682
18.049
103473.547
110373.633
112697.344
31654.119
6802.752
15470.260
101164.250
110717.898
103284.547
42991.215
3571.205
373.586
57.742
91.041
768.505
8752.731
100031.680
100092.953
100534.547
74232.305
29642.760
74376.531
138497.469
108042.977
101028.375
100138.102
63505.066
2737.431
213.877
38.732
86.810
638.668
6212.502
57702.750
175987.516
200131.641
126161.984
15283.686
1194.039
127.473
30.700
142626.391
200176.953
200477.766
98850.563
14250.221
15710.533
63835.504
102067.586
100566.766
28824.957
2763.813
298.155
44.739
35.075
186.584
1097.846
5706.184
14944.126
13772.907
4820.551
3496.642
8696.741
66756.563
101124.320
100267.523
100052.383
17920.363
1271.384
129.579
26.738
45.345
243.980
1932.085
27032.117
109558.328
108033.625
102542.164
60991.555
2291.192
190.788
98.878
146932.000
146966.406
114361.945
107771.898
77789.922
74172.477
45460.160
34962.055
24505.756
6317.181
1037.161
147.256
24.162
12.361
36.962
144.556
412.803
784.893
786.721
555.148
575.075
1353.279
6559.270
26247.904
38469.883
14925.160
2530.248
357.399
54.898
18.225
30.764
125.000
1176.885
23289.447
100621.297
100540.688
100278.008
54185.992
2242.439
256.241
502.065
102374.820
102470.242
102197.148
110746.594
148612.453
103110.141
88196.688
13934.619
3346.155
1025.360
244.245
51.555
10.488
3.896
7.654
22.079
54.798
125.395
353.349
671.222
478.859
338.735
668.580
1518.134
1732.448
1023.223
314.006
82.598
30.360
54.762
153.644
235.558
546.645
5378.435
67765.094
100060.883
100043.484
10336.712
940.911
503.774
2876.850
100216.703
100303.680
100939.023
106801.688
71122.805
98055.367
47140.949
7623.261
1121.453
238.777
62.316
16.011
3.663
0.913
1.492
5.504
25.767
211.113
1970.826
7069.516
2833.756
431.476
146.255
150.162
151.742
103.421
53.991
40.955
102.976
604.028
4423.381
9040.498
1859.186
860.077
3410.371
7037.945
4462.973
1271.394
736.062
1739.863
10536.171
21608.684
100077.555
100348.336
40268.563
12456.986
14128.396
8096.803
2041.380
387.911
77.616
19.004
4.920
0.916
-0.092
0.130
2.794
23.683
287.465
3846.363
17194.893
6268.316
577.101
82.516
33.107
23.670
22.605
42.208
155.429
764.304
6491.285
102117.695
101117.352
45534.691
1047.349
292.920
396.756
354.635
569.388
2721.188
8565.100
22019.357
1596.606
4460.277
4910.009
2692.799
1521.974
1482.206
1042.776
390.304
105.031
25.709
6.578
1.467
0.034
-0.409
-0.242
1.528
14.824
139.204
1260.547
3851.381
1774.062
251.309
43.709
14.327
12.445
33.069
146.826
985.463
8109.397
56116.383
170754.531
122308.867
102730.352
1692.282
113.446
56.845
137.545
911.966
6468.340
26007.768
29819.594
154.919
299.064
356.351
258.453
208.322
190.213
136.871
66.831
25.441
8.462
2.652
0.588
-0.200
-0.457
-0.330
0.778
5.672
31.899
131.062
267.239
179.649
55.208
16.658
9.594
22.217
95.522
493.154
4724.671
100920.727
102680.250
160820.250
200232.234
35559.289
1741.332
162.634
35.493
106.792
766.639
5353.663
18897.537
18613.830
25.621
46.463
61.069
61.556
54.405
46.405
36.620
23.896
13.509
6.930
3.244
1.107
0.040
-0.352
-0.208
0.688
3.180
9.077
20.077
28.583
23.387
12.341
6.983
11.247
48.506
253.036
1366.642
13036.998
103886.438
102350.148
101928.383
106655.727
86278.117
8968.569
625.297
55.656
54.186
309.810
1581.537
4124.464
4065.070
40.809
128.027
257.112
288.360
198.979
128.191
98.617
65.449
37.531
19.405
9.324
3.760
1.056
-0.006
0.057
1.135
3.789
8.092
12.203
12.816
9.899
6.026
5.045
15.504
87.027
537.083
3145.079
16756.438
112780.898
106014.023
102905.273
200287.141
141331.078
101538.625
3122.318
107.860
24.992
78.966
252.978
542.812
588.278
247.364
1333.638
4074.988
4958.695
2189.779
1076.872
897.368
510.878
194.707
74.633
29.214
11.112
3.406
0.697
0.322
1.683
4.937
9.965
14.180
13.719
9.710
5.265
4.892
17.587
101.725
681.086
4263.515
16729.635
48912.340
108849.172
103586.734
199140.344
107141.523
100534.328
3445.797
104.210
13.704
18.196
42.896
80.712
132.790
1330.922
16888.844
100112.641
100713.773
29222.400
14870.997
15200.201
6346.096
1322.645
305.760
88.573
27.297
8.052
1.847
0.596
1.604
4.601
9.224
13.026
12.471
8.721
4.945
4.452
14.512
74.828
443.838
2383.582
8330.356
12215.623
11328.577
10811.764
10164.566
30324.676
9075.069
628.619
50.402
15.846
17.923
21.549
35.211
109.637
4438.494
100046.344
100409.445
104449.258
157358.828
108616.406
100787.227
100561.328
10101.399
1126.422
237.000
61.535
15.844
3.713
0.820
1.181
3.331
6.321
8.920
8.667
6.543
4.910
5.837
11.995
40.647
178.041
722.121
1762.910
2320.735
1639.601
846.917
577.761
610.060
319.575
83.975
45.212
114.825
243.439
181.790
91.402
176.195
5331.337
100084.883
100951.219
116362.008
200119.125
110735.648
101765.664
102088.789
48752.766
3014.317
511.115
120.063
30.500
6.873
1.442
0.978
2.100
3.781
5.011
5.501
7.007
12.612
26.068
39.039
44.861
65.956
152.392
301.199
375.709
261.412
143.065
84.140
68.370
54.897
52.001
222.582
2749.079
13271.082
6341.969
768.640
304.178
2037.840
31506.891
101104.156
123760.063
160751.906
104959.969
104104.398
105897.344
74677.922
4310.317
759.179
203.627
55.307
12.599
2.941
1.830
2.654
3.536
4.260
7.145
20.204
74.753
216.176
384.293
310.706
152.754
67.292
58.986
60.636
51.107
40.122
45.924
61.198
66.312
105.265
1355.489
82279.766
101537.078
102517.344
7887.090
899.600
438.906
2917.830
10960.859
22108.688
104070.797
102512.219
106538.781
109449.516
29611.479
3380.183
827.017
301.963
89.066
20.734
5.961
4.924
6.908
7.875
8.824
18.755
82.757
493.067
2211.111
5330.017
4057.247
1229.292
219.820
40.607
17.167
17.617
32.065
66.910
107.994
121.973
193.236
2418.550
103852.453
127317.383
170826.813
42187.637
6174.211
97.567
287.990
791.872
2506.342
16925.154
79583.820
100647.133
34802.492
7612.235
2747.578
1416.320
552.446
155.790
35.116
11.213
11.138
15.798
18.017
21.646
57.156
296.005
2512.724
25595.871
100113.031
67754.305
9359.663
893.044
90.676
15.353
13.776
36.160
85.874
154.021
181.429
281.144
2076.888
41881.199
200151.875
170894.953
105960.500
57518.223
79.698
52.954
115.664
381.208
1368.339
3547.663
4942.862
4103.207
3921.850
6151.712
4821.037
1510.873
330.851
62.198
18.282
17.630
25.265
31.910
55.105
192.429
976.222
7697.028
101870.875
101186.734
100409.711
35047.031
1871.726
155.044
19.627
12.226
32.191
78.292
137.861
188.278
385.714
2670.608
57749.164
102127.742
103261.109
138652.156
179264.219
169.378
34.983
40.022
127.470
399.707
892.363
1429.840
2860.794
7644.595
13610.065
9937.365
2872.681
506.848
91.710
24.593
19.672
29.268
49.862
158.256
845.714
5135.608
27713.678
134125.516
117960.516
103487.367
25909.742
1771.153
142.053
18.777
9.254
22.165
53.047
106.409
192.912
452.068
2018.779
25397.666
100806.086
105441.453
200104.734
130463.914
279.189
47.318
75.018
464.100
2914.131
10646.002
12971.346
21569.953
73242.367
75902.203
21340.229
3739.274
620.248
127.014
41.725
24.526
29.969
87.400
514.369
3984.616
41974.215
105275.844
113844.914
143663.641
57526.469
7175.969
774.796
89.527
13.502
7.222
19.199
60.348
173.900
434.486
775.726
1302.344
4673.770
28073.059
68801.508
130349.742
105128.875
286.897
61.284
237.925
3117.084
54178.422
100836.141
111433.102
167898.922
104386.820
101659.398
101478.938
10434.319
1246.234
350.191
144.018
62.364
43.928
162.338
1376.311
14702.629
143457.188
143684.516
111451.398
103545.844
88872.641
4437.640
426.359
54.857
9.865
9.476
41.480
211.752
1082.838
3562.195
5633.241
3487.932
1744.522
2080.533
4670.433
36618.762
102901.789
183.129
69.150
522.447
12523.919
100113.750
101274.234
123727.820
200072.625
115509.234
101435.906
102810.828
25607.672
6332.176
2398.694
832.323
272.843
101.416
247.323
2584.082
33513.445
200054.625
200127.672
135173.406
102661.852
70781.953
3589.207
286.338
37.425
9.248
19.547
122.941
1104.810
11722.142
90553.719
105485.820
45590.578
6426.669
1140.912
846.550
4024.236
25036.621
104.974
63.886
562.184
13821.620
100093.609
100948.258
113629.992
200074.109
117402.430
105152.914
138640.484
112122.055
103167.992
23826.816
5132.578
1189.808
265.543
235.205
1915.593
22711.299
123798.602
200190.750
123195.664
102229.992
15185.548
1428.336
159.098
24.112
10.572
37.582
306.517
4664.325
100600.297
102620.258
107379.227
107291.375
36814.625
2187.359
393.696
742.790
4499.491
71.479
43.966
289.660
4438.436
100048.891
100358.469
103224.578
128826.008
106713.438
121998.656
124117.273
105158.930
110766.656
121627.555
21637.092
4052.293
610.237
180.978
693.856
4493.887
17894.646
26662.746
21098.695
8917.152
2046.809
361.008
64.626
15.192
15.249
64.805
533.074
8909.119
101095.609
102659.383
105798.609
105930.648
81790.344
2985.187
322.893
220.267
1073.719
46.140
23.230
91.454
704.713
5333.871
20784.215
23454.934
8188.042
8115.850
48042.469
102779.164
104131.180
119816.789
146880.500
42313.652
6517.285
845.082
152.104
166.733
624.100
1583.343
2068.460
1689.976
943.707
337.704
97.169
25.906
11.342
25.669
129.196
843.546
7737.633
108950.656
111201.727
106324.898
102984.172
38371.262
1902.000
234.918
120.699
216.325
23.046
10.596
21.699
95.330
360.831
788.162
947.810
853.922
2542.473
22415.713
103786.938
104067.758
111823.984
123793.898
22275.660
4345.493
634.406
103.935
46.391
96.263
193.819
270.369
256.757
171.538
84.383
30.623
11.181
10.947
43.984
315.308
2871.307
27307.055
113742.969
200248.531
152280.813
57346.883
6001.472
835.037
379.675
368.912
262.218
17114.666
100960.945
104851.797
88428.594
17138.438
5682.932
3495.608
5747.461
7093.413
17025.574
101736.305
118759.070
186767.375
110453.641
49465.660
3837.692
333.121
41.234
8.489
2.226
0.255
-0.425
-0.667
-0.716
-0.620
-0.332
0.353
2.039
6.916
21.340
57.254
125.747
170.511
168.965
133.169
101.511
65.962
35.693
32.257
132.937
1297.520
76347.883
100377.617
101376.055
102982.820
21466.873
2154.558
720.612
760.045
1104.077
3548.359
13964.226
25197.656
16743.355
8966.418
3015.957
589.826
95.601
18.932
4.799
1.250
-0.045
-0.538
-0.712
-0.773
-0.755
-0.676
-0.478
0.041
1.359
4.720
11.707
22.160
33.857
43.126
48.398
44.528
31.204
21.401
43.764
310.549
3391.218
61125.668
100119.570
100258.758
100471.297
15703.738
1007.179
196.611
131.686
206.853
555.861
1432.535
2009.343
1497.741
770.469
307.959
96.626
26.771
7.403
2.103
0.364
-0.316
-0.595
-0.715
-0.762
-0.766
-0.755
-0.700
-0.556
-0.172
0.708
2.597
6.016
11.562
19.100
24.058
23.117
16.963
15.493
53.491
464.905
5980.781
9600.578
85134.727
100047.633
38991.957
3772.288
353.211
61.428
29.016
39.518
84.374
167.701
212.676
178.287
111.142
54.124
22.387
8.118
2.771
0.852
0.014
-0.385
-0.586
-0.692
-0.738
-0.747
-0.756
-0.754
-0.716
-0.593
-0.247
0.538
2.314
5.455
10.082
13.172
12.799
9.608
10.611
44.613
378.954
4218.129
1019.687
3399.520
4860.363
2204.427
488.466
90.019
18.041
6.836
7.949
14.483
24.762
31.551
29.611
21.546
13.065
7.025
3.980
2.602
1.640
0.726
0.031
-0.382
-0.595
-0.677
-0.716
-0.734
-0.743
-0.735
-0.686
-0.529
-0.106
0.829
2.574
4.890
6.527
6.410
4.922
6.178
24.191
161.896
1182.300
118.451
234.057
286.718
174.942
65.015
17.767
4.852
1.806
1.587
2.483
4.138
5.430
5.927
5.712
6.202
8.757
12.377
13.291
10.517
6.007
2.364
0.511
-0.275
-0.561
-0.665
-0.708
-0.718
-0.719
-0.693
-0.579
-0.247
0.483
1.766
3.258
4.406
4.379
3.449
3.615
10.814
52.141
263.833
22.654
25.938
29.521
21.888
13.272
7.691
5.542
3.993
2.552
1.394
0.967
1.133
2.220
6.078
17.945
45.809
87.588
105.171
77.676
38.451
13.366
3.862
0.799
-0.173
-0.482
-0.611
-0.666
-0.694
-0.647
-0.389
0.392
2.332
5.717
9.872
12.803
12.554
9.378
5.526
5.774
17.953
83.761
13.655
14.457
20.416
25.323
27.782
31.403
35.567
29.612
18.374
7.909
2.719
1.539
4.656
20.673
93.256
333.398
820.358
1019.888
664.008
257.579
66.770
16.422
4.317
1.269
0.284
-0.168
-0.427
-0.556
-0.443
0.309
3.016
10.282
25.896
47.663
68.521
68.012
46.689
22.509
9.412
9.776
38.684
31.148
58.277
112.222
151.039
170.354
239.556
326.498
276.930
135.610
48.460
13.485
5.251
12.621
69.542
438.384
2533.655
9552.803
14931.595
7373.213
1732.580
303.108
55.247
15.979
7.091
3.761
1.928
0.671
0.036
0.186
2.225
10.258
37.672
104.137
236.347
389.295
392.968
244.139
96.135
28.047
11.218
24.309
104.940
321.164
786.717
1137.338
1236.054
2400.401
4504.542
3785.364
1274.925
293.539
59.183
14.945
27.280
188.689
1604.663
16385.611
100118.820
100198.180
86909.844
9655.945
1014.932
163.817
59.549
34.442
22.762
13.500
6.535
2.502
1.773
6.217
27.729
109.712
370.272
1013.570
2071.679
2114.914
1153.472
339.039
82.910
19.802
16.538
353.287
1629.462
5784.222
8557.667
9264.635
39596.219
100228.211
86782.227
16364.143
1866.955
217.567
36.734
42.392
306.484
3547.101
57649.410
101179.016
102341.047
102182.242
29638.670
2249.644
470.204
274.391
209.141
153.804
91.938
40.643
14.042
6.154
13.661
62.244
286.517
1241.301
4261.562
9602.024
9879.464
4188.308
1012.261
194.975
36.897
13.180
978.558
5916.347
28963.109
48610.980
50299.879
103829.680
100644.094
100292.797
100220.383
8125.092
615.776
75.285
49.840
314.629
3250.218
49002.188
113618.711
142414.234
138482.391
33542.746
3992.044
1955.438
1642.367
1743.147
1593.670
906.664
296.488
70.421
18.923
25.165
124.723
769.746
5127.166
35745.473
109857.289
96681.000
20527.545
2967.247
391.689
61.346
12.594
2843.267
10490.576
52834.996
99619.945
116643.484
106119.875
102140.711
103049.289
102539.313
17353.990
1135.354
137.023
52.533
233.951
1996.655
20829.250
163489.859
200032.656
147018.078
94432.531
10853.950
8823.096
11507.820
27670.186
38742.262
14966.065
2536.476
358.051
56.609
39.019
209.273
1953.311
30078.322
103551.711
105883.563
105774.594
102492.781
11074.429
840.466
94.010
14.864
15700.751
21246.127
29655.576
41768.465
60905.973
106229.797
122043.523
170456.828
157333.391
22861.627
2251.370
265.552
61.709
186.517
1658.882
25183.428
104827.281
107396.813
104366.750
102778.242
21060.686
24004.656
99249.516
103218.250
100537.758
100087.680
23722.629
1476.806
148.763
51.444
263.149
3181.709
97131.516
101668.078
102293.688
102263.320
101302.773
29128.736
1285.053
121.936
17.115
97012.875
101880.648
28593.426
10511.305
13082.165
97230.242
200409.500
200133.953
128727.430
102742.945
7625.075
613.533
83.299
128.923
1153.192
16532.676
100442.688
100616.422
100645.234
101700.984
16410.982
30580.912
109607.156
102744.852
100468.961
100077.969
100013.313
3770.413
259.675
54.374
215.154
2630.750
63882.406
101713.680
108936.602
121012.797
111516.570
23837.102
1343.888
131.498
19.397
103346.602
110706.742
51593.512
10662.467
7331.271
55165.473
111959.680
108130.273
102512.063
100501.164
16423.869
962.242
94.799
71.943
448.457
4117.548
34877.703
100088.813
100191.336
22296.443
5579.410
24019.883
103001.563
101026.328
100241.469
100046.203
100008.688
4089.649
275.444
46.033
118.570
1033.561
13254.709
112589.336
200087.891
200067.313
178125.719
33511.234
2039.640
170.591
28.166
103660.922
151947.984
115776.180
108630.758
49328.781
119480.742
139083.703
107263.266
101059.875
100178.234
12479.004
769.486
78.448
31.905
122.308
621.097
2743.268
6219.672
5758.565
2232.744
1379.756
7547.573
100595.891
100262.023
100079.969
100019.180
34825.523
1852.155
164.291
28.865
53.446
360.813
3453.097
76454.750
123726.367
117924.453
105247.641
100885.148
4180.251
247.584
63.859
106248.008
106436.547
105077.813
143112.625
147643.500
108971.859
170599.734
146911.125
102991.047
35089.156
3240.381
337.957
42.792
12.691
28.443
99.794
257.996
444.415
432.970
298.641
326.614
1410.752
10519.288
51849.887
78108.289
26076.889
3769.379
467.414
67.011
16.923
29.271
162.869
1904.785
61060.051
101021.063
100948.773
100438.672
100131.523
4092.741
269.216
217.399
100702.578
101024.531
104825.773
200158.781
186919.313
103918.609
104643.367
110442.750
13983.823
3317.035
613.165
98.045
17.450
4.326
5.905
16.026
34.787
59.230
80.068
93.834
107.703
239.152
844.266
2174.714
2532.081
1476.163
437.333
96.716
30.037
32.275
69.156
137.600
761.168
11410.399
100090.156
100084.031
100052.398
25472.893
1489.399
266.383
829.778
100112.992
100338.250
103015.656
151826.547
134866.375
101852.461
100500.086
64118.672
4051.429
545.053
119.607
27.364
5.702
1.073
0.896
2.860
8.602
28.337
97.550
190.115
136.537
72.372
102.055
168.423
187.131
128.748
61.034
40.565
75.942
233.417
848.188
1210.242
560.098
1195.848
7042.784
15269.966
9357.415
1891.353
387.182
458.204
2392.807
26098.920
100130.594
100954.352
55586.473
68731.445
100555.648
70484.703
10485.003
1153.280
168.681
33.056
7.578
1.307
-0.196
-0.291
0.617
5.209
29.407
136.794
283.486
170.657
52.290
23.708
22.451
23.278
22.619
39.105
142.729
569.531
2059.670
10598.538
20448.662
3279.415
381.718
379.847
608.192
464.222
260.278
351.152
829.727
3660.371
1723.540
4860.100
5907.609
3621.556
4385.418
6320.322
3795.701
1190.213
247.048
48.105
10.101
1.991
-0.080
-0.620
-0.618
-0.048
2.859
17.898
68.416
125.163
84.508
27.989
9.406
5.671
7.563
23.785
130.595
946.389
6153.378
31896.592
68375.258
67359.117
8118.013
564.679
86.533
58.291
64.995
158.507
505.572
1232.709
2929.399
165.847
323.849
399.697
348.367
397.015
463.489
320.127
147.455
45.505
12.643
2.995
0.284
-0.514
-0.736
-0.700
-0.367
0.927
5.713
17.049
27.269
21.303
9.359
3.745
3.334
10.354
53.763
447.633
5677.276
76616.789
107422.805
104469.281
107256.406
15725.058
1245.062
146.772
26.749
32.048
120.410
414.880
963.722
1725.843
28.515
52.846
74.276
80.338
74.404
67.514
51.949
30.320
15.005
6.309
2.193
0.340
-0.427
-0.684
-0.673
-0.445
0.170
1.531
3.690
5.145
4.509
2.534
1.735
4.020
17.683
96.173
842.772
14301.340
170649.719
125980.180
102146.117
108303.961
86636.344
14684.677
840.212
54.372
19.607
60.978
188.994
401.525
706.970
51.848
178.762
392.955
435.999
264.593
150.627
106.073
68.076
38.106
18.756
7.752
2.662
0.361
-0.438
-0.586
-0.386
0.119
0.870
1.596
1.904
1.475
0.964
1.293
5.206
25.420
125.422
755.301
7961.866
113851.109
107468.859
103232.953
200109.219
127295.789
101205.461
4918.806
130.386
13.427
22.081
57.950
120.438
251.922
355.713
2199.721
8515.557
9454.460
3486.935
1387.804
986.854
568.418
231.087
95.167
35.482
11.615
2.910
0.241
-0.404
-0.283
0.243
0.937
1.500
1.608
1.106
0.701
1.216
5.710
27.233
120.063
528.658
2470.564
18172.844
101086.633
102987.016
156908.625
104966.195
100452.164
5491.690
126.417
9.773
7.974
19.020
50.827
177.247
2394.176
38942.160
100119.430
100765.203
80311.180
19386.990
18368.891
7158.716
1870.319
559.010
171.035
44.290
10.329
1.876
-0.070
-0.225
0.234
0.885
1.384
1.365
0.986
0.674
1.168
4.722
20.926
85.360
285.173
808.220
2059.468
5414.857
7175.950
14526.141
70962.000
17214.184
829.088
52.542
11.011
13.027
21.857
66.419
356.117
9355.378
100053.711
100437.656
104828.008
170411.797
118834.086
101501.367
102814.266
14619.761
3403.095
772.469
156.766
31.685
6.002
0.638
-0.218
0.017
0.493
0.889
0.959
0.912
1.149
2.075
4.713
12.877
41.792
116.225
252.784
379.996
463.044
482.075
529.037
744.154
387.705
81.251
30.170
83.759
181.534
146.013
150.482
826.133
11384.888
100098.445
101022.078
119666.211
200072.141
125842.773
103436.172
113861.688
82088.406
14870.398
2528.753
523.857
108.264
17.706
2.166
-0.071
-0.155
0.139
0.475
0.890
2.075
4.990
9.803
14.703
16.616
21.328
37.512
65.578
81.621
76.263
62.309
49.386
42.484
29.284
25.904
155.914
1740.088
7013.851
3897.028
596.946
1232.806
3846.071
95693.875
101278.117
128710.742
200101.484
107610.703
104499.195
125026.656
138058.844
25756.352
5370.349
2336.347
416.505
44.455
4.879
0.339
-0.019
0.209
0.725
2.370
8.116
25.861
60.458
94.935
83.918
47.315
23.360
18.538
18.446
16.455
13.891
12.644
13.341
15.531
51.031
856.454
34137.734
100456.852
100680.289
3985.666
1223.896
848.832
5431.045
23648.715
39659.449
107820.359
101521.867
102646.844
110800.047
49293.039
11916.617
6820.674
4581.250
708.248
63.553
6.683
0.943
0.663
1.176
2.663
8.360
32.304
123.625
391.705
708.747
604.986
232.001
61.622
15.928
6.461
5.323
6.733
10.631
15.615
22.503
81.311
1403.452
82705.070
103831.922
107176.383
10670.394
2562.359
203.646
417.841
1154.229
3144.748
20172.303
96787.438
100917.094
37197.840
7422.235
2826.886
2233.332
1557.696
345.333
44.312
6.072
1.857
2.069
3.718
8.892
28.344
104.494
474.739
1923.917
4486.131
3415.024
1050.716
188.554
30.783
6.068
3.422
6.260
12.478
19.385
31.199
94.234
839.463
12456.850
106524.250
86720.094
30754.969
14631.170
71.625
64.295
139.097
409.899
1481.156
3648.725
4421.834
2429.449
1258.616
865.367
650.716
358.048
112.738
26.153
6.494
3.220
4.418
10.324
32.352
109.030
350.408
1317.616
5462.729
14229.395
9507.165
2435.765
340.169
48.255
7.710
3.065
5.760
12.477
21.587
38.864
106.692
698.165
6340.545
58109.383
101867.547
78508.359
108138.313
66.750
27.757
45.745
135.984
354.649
665.031
862.915
974.353
1340.549
1424.656
903.067
356.479
110.184
31.259
10.926
6.345
9.179
30.717
143.040
607.994
2097.494
5287.354
10125.729
14644.722
8683.852
2202.524
340.337
49.174
7.855
2.868
5.740
14.775
35.941
80.808
158.184
501.232
3620.023
24957.258
59638.121
79164.258
104760.906
91.460
29.774
68.668
387.639
2084.225
6573.092
7123.519
5503.394
8617.559
8433.961
3290.582
802.202
201.748
72.601
36.542
20.979
22.736
102.688
756.432
5622.707
24419.947
52560.988
63857.699
29376.893
6724.869
1287.585
219.636
36.823
6.647
3.621
10.733
43.242
185.129
790.557
1384.980
847.126
1108.793
3784.532
9250.750
55671.793
101345.383
89.355
40.808
196.015
2211.365
31465.770
100307.539
102181.352
51327.348
66193.688
57715.480
15180.034
2298.111
589.923
346.658
224.125
107.924
64.090
279.954
3868.342
77340.250
114929.906
200081.719
185332.438
91565.344
11030.348
1196.389
163.172
27.308
6.346
7.655
34.177
207.078
1441.762
13892.044
48545.410
10627.308
1181.708
708.382
1833.409
14145.982
100550.984
69.287
53.631
420.381
7731.037
100055.969
100411.836
103776.672
134849.391
109432.961
100788.141
32559.373
5117.680
3146.230
3116.204
2014.316
701.942
211.765
500.832
9501.813
101373.164
112456.148
196423.656
200050.969
81783.547
9309.345
1017.999
128.215
21.745
8.557
18.922
113.194
967.564
10290.825
133859.375
200247.531
75710.906
4819.720
589.401
466.997
2009.656
9336.139
54.568
58.982
454.767
9352.108
100045.156
100313.242
102534.008
119692.164
88587.367
79885.641
24171.373
19488.371
31340.627
45925.996
26697.258
5349.662
815.484
503.956
7824.490
100624.461
104101.852
117934.656
131627.188
24280.002
3422.411
484.516
75.790
18.903
15.595
43.562
292.786
3935.115
89220.961
115292.508
161067.000
111987.758
25461.262
1356.808
214.229
341.358
1116.350
52.021
52.266
244.055
3110.966
54114.734
100145.656
100829.641
64636.676
15243.920
15609.740
33938.699
118766.086
178267.156
116377.773
101861.406
31823.000
2577.389
423.719
1918.630
25624.398
100725.852
102187.969
31248.723
4072.651
776.602
165.488
36.845
19.843
31.293
90.044
538.045
7095.276
101454.281
102388.734
102637.180
101286.883
57223.430
2069.847
198.356
117.158
269.929
44.519
37.311
86.741
522.547
3399.043
12556.860
14008.481
4410.327
2553.343
7731.333
60197.934
135114.328
200107.813
128723.250
102742.453
70670.953
4132.033
386.787
335.464
1614.973
4983.062
5127.772
2039.994
575.895
164.034
47.011
19.891
24.149
55.564
215.306
1395.230
10620.291
126169.016
134996.594
111642.992
102252.711
27713.203
1459.253
265.923
257.326
216.384
27.945
22.287
26.815
81.649
269.769
617.003
659.822
486.154
809.464
4130.211
28062.842
106680.977
170500.203
113653.805
101724.570
38620.566
2764.944
270.822
78.146
147.296
291.930
311.137
196.455
90.694
37.276
15.532
12.581
26.423
89.097
566.457
6390.586
101158.109
110405.102
179135.250
200216.750
52365.695
5609.954
985.825
1159.904
1883.871
1121.777
2301.229
10434.891
15686.248
7244.796
2095.495
2284.617
11870.514
57492.688
61775.938
112503.367
102040.672
103741.664
115612.734
84531.508
10459.751
1411.163
232.891
72.174
30.257
11.363
3.382
0.525
-0.394
-0.678
-0.700
-0.573
-0.271
0.455
2.377
7.578
17.961
33.638
43.995
41.040
29.791
19.558
12.497
10.975
34.901
249.775
2661.168
6167.667
39006.820
67880.266
20992.018
2731.329
667.455
1104.697
2698.183
3886.299
14689.547
96823.633
100763.234
72149.391
11574.966
1970.406
426.258
109.915
41.870
18.689
7.444
2.160
0.240
-0.445
-0.683
-0.748
-0.731
-0.643
-0.405
0.177
1.472
3.922
7.365
9.931
11.162
10.420
8.562
6.952
12.280
74.695
754.288
12692.697
5761.853
31457.354
54144.121
16952.938
2105.885
319.663
161.701
245.479
445.892
1392.153
4554.730
6989.863
4203.866
1470.971
468.919
146.567
49.079
20.059
8.909
3.686
1.072
0.035
-0.446
-0.648
-0.728
-0.748
-0.733
-0.670
-0.510
-0.128
0.537
1.494
2.627
3.718
4.251
4.068
4.336
13.935
110.674
1347.669
30693.877
1774.976
6424.723
9357.789
4068.313
777.507
125.889
38.634
37.135
69.121
167.623
350.898
494.898
432.373
277.027
133.538
53.077
20.039
8.285
3.791
1.636
0.505
-0.074
-0.423
-0.612
-0.702
-0.737
-0.748
-0.735
-0.688
-0.569
-0.323
0.110
0.722
1.420
1.912
1.995
2.707
12.042
99.104
1055.551
18915.758
341.594
718.916
967.857
519.819
154.517
36.920
10.272
7.274
12.389
25.740
47.644
70.361
72.809
60.747
37.316
18.448
9.485
5.513
3.457
1.877
0.776
0.077
-0.327
-0.550
-0.664
-0.717
-0.735
-0.735
-0.715
-0.667
-0.527
-0.257
0.156
0.607
0.845
0.897
1.517
7.265
51.674
392.635
3473.151
81.296
95.669
104.949
69.118
28.704
8.648
2.763
1.541
2.295
4.590
8.482
12.570
14.855
14.838
13.844
15.424
19.468
21.327
16.775
9.193
3.887
1.123
-0.012
-0.448
-0.618
-0.691
-0.711
-0.714
-0.699
-0.611
-0.330
0.234
1.021
1.567
1.582
1.261
1.165
3.344
17.888
101.261
563.063
31.954
20.492
16.435
11.471
7.018
4.216
3.240
2.590
1.879
1.465
1.742
2.665
4.660
10.376
29.055
78.444
152.894
184.673
134.592
61.142
20.680
5.623
1.170
-0.094
-0.477
-0.611
-0.663
-0.677
-0.611
-0.244
0.990
4.311
9.287
11.460
9.421
6.293
3.879
2.833
6.356
26.893
128.473
19.650
11.019
10.417
11.469
13.669
17.141
20.606
17.603
11.114
5.190
2.127
1.943
7.013
32.612
162.819
661.508
1852.314
2527.433
1475.305
501.092
112.653
23.812
5.095
1.073
0.066
-0.285
-0.467
-0.532
-0.311
1.008
6.887
27.483
74.189
88.539
56.181
30.925
17.372
8.479
5.259
12.110
63.297
22.928
21.544
34.200
49.341
68.724
112.680
148.825
136.490
73.600
27.430
9.023
4.942
18.908
119.147
946.968
7354.468
38416.539
70388.555
28700.379
4446.432
580.199
81.924
15.593
5.003
2.415
1.275
0.458
0.000
0.527
4.341
24.902
134.525
482.515
624.566
304.555
145.568
71.819
30.538
11.546
9.975
46.734
43.348
76.264
150.406
228.129
374.538
877.329
1495.874
1277.714
540.274
145.806
34.258
12.880
40.257
334.630
4445.377
78110.695
100050.977
100077.891
100074.992
38458.734
2364.429
216.633
42.270
20.125
14.769
9.617
4.913
2.157
2.488
11.645
65.963
370.697
1505.462
2222.397
1313.558
660.167
298.937
103.474
31.465
12.197
31.847
94.689
258.379
620.379
953.240
1945.733
7545.802
17982.930
14951.276
4119.016
727.187
114.159
27.782
59.797
582.478
10446.309
100118.406
100355.570
100617.742
100581.055
100309.953
5371.279
421.101
124.139
111.390
103.422
68.143
31.310
11.394
7.175
25.307
152.951
885.012
4017.333
8875.878
8079.026
4290.839
1512.575
393.177
85.544
20.772
17.625
209.373
643.438
1705.817
2844.429
8044.998
57828.230
100284.102
100311.766
23984.994
2479.200
307.239
53.713
63.630
557.629
8849.784
100574.031
102336.172
105243.367
104839.469
101774.523
4989.126
666.713
570.069
964.024
1045.297
624.093
211.820
55.611
19.406
45.629
303.675
2378.538
17033.020
59095.215
103280.578
62402.016
13319.668
1782.956
240.622
39.840
12.161
463.097
1076.200
2439.329
4069.088
14432.079
101120.617
102292.258
104464.766
61410.895
5562.649
688.733
113.556
57.004
313.912
3231.887
44397.883
112445.633
138417.609
131635.406
32588.967
3414.879
1451.386
4221.178
13807.957
19713.287
8027.453
1718.328
256.897
48.984
61.384
427.477
4102.246
41832.684
163573.625
137530.109
106875.742
100958.602
8200.047
617.073
71.978
12.554
1444.140
1827.136
2173.811
2921.108
10508.205
91974.016
138537.203
200038.719
131605.656
24539.232
2627.416
295.186
62.048
148.000
981.894
7242.202
45025.949
126083.586
99223.328
20668.963
3367.265
4398.022
39161.816
100298.195
100088.547
100020.594
12448.339
1018.921
119.461
64.874
374.318
3954.765
71322.555
120370.000
114097.938
103609.992
100894.227
19903.330
1078.030
102.336
15.005
4021.047
4321.663
2667.003
1814.472
4917.859
49036.781
135187.250
126218.016
106793.156
100956.578
12581.186
785.016
88.989
78.924
432.517
2881.699
18857.932
64674.957
52611.582
12947.239
2870.807
10524.375
100650.422
100278.242
100078.469
100019.492
51797.797
2336.903
202.480
56.573
246.038
2553.933
48296.160
103415.906
106843.547
110986.656
106566.625
17818.924
1104.748
118.100
17.602
6453.024
9435.120
7351.764
4270.038
8472.078
104685.352
107211.492
103438.109
101120.078
100255.555
31648.271
1280.460
112.956
43.502
171.703
991.468
4521.676
11487.696
9646.624
3402.443
1484.933
10879.709
100311.344
100138.445
100046.297
100012.563
57320.043
2526.770
200.172
42.171
119.774
943.588
10245.832
107334.539
200256.625
200122.750
157363.703
19709.799
1426.915
137.104
22.486
17468.936
80975.039
98802.367
39077.617
106158.391
164079.203
200316.906
113849.906
101487.563
100193.156
21609.379
1023.531
91.159
23.315
55.716
216.725
672.628
1285.722
1207.122
619.312
594.774
4231.214
63581.027
100050.602
100020.008
100005.875
16336.039
1269.148
128.092
25.911
52.962
315.280
2526.705
38201.531
116375.805
113640.938
104100.508
76576.242
2721.580
187.869
37.811
100750.164
101048.391
105219.313
200229.063
115836.195
112430.594
200138.266
200042.766
105715.672
70764.797
4860.987
441.724
49.985
10.872
14.698
44.089
100.826
166.683
162.924
120.889
182.927
917.423
5723.345
23723.955
34827.930
13617.988
2526.301
355.790
52.723
13.773
24.844
131.411
1309.507
28763.627
100887.836
100768.000
100384.984
75977.344
2641.925
192.315
86.899
100182.297
100611.797
108832.547
200072.172
123933.188
102741.281
106879.242
117929.867
25327.625
4974.568
813.168
124.972
20.411
4.144
3.467
8.209
16.223
25.246
28.075
29.043
48.589
163.691
581.633
1371.254
1716.725
946.199
311.718
75.294
21.390
15.504
25.439
74.348
512.377
6455.405
85177.906
100075.500
100047.367
12538.202
997.069
171.334
261.355
70441.242
100406.313
105716.727
200018.797
111426.758
101043.234
100593.367
100892.391
7511.127
791.130
154.425
32.624
6.414
1.050
0.360
1.228
3.098
6.128
11.002
15.628
18.746
31.961
67.835
127.755
143.899
100.001
47.491
29.270
41.639
74.065
124.181
135.755
183.568
842.733
4061.712
8499.427
5332.115
1271.484
330.448
310.380
754.944
8764.635
34988.320
43991.813
34563.547
102344.070
100335.328
100094.094
21656.676
1920.817
224.931
41.546
9.103
1.608
-0.166
-0.470
-0.199
0.735
3.274
9.078
13.452
11.996
9.490
11.513
15.627
17.629
17.468
30.866
103.329
307.949
612.774
854.048
708.252
279.745
148.146
276.004
417.211
355.389
287.345
627.715
991.820
1925.659
889.116
2212.087
2837.414
2984.494
7707.502
12525.174
7373.069
2011.437
341.499
63.418
12.341
2.384
-0.015
-0.620
-0.707
-0.554
0.014
1.624
4.954
7.968
6.586
3.821
2.545
2.909
5.012
19.394
138.593
1175.998
5340.703
7636.827
7791.655
3836.807
921.899
166.508
51.776
44.640
68.794
297.520
1270.539
1809.202
3163.985
108.755
211.784
266.958
322.221
524.014
680.394
474.059
200.675
60.086
15.445
3.645
0.429
-0.500
-0.749
-0.763
-0.666
-0.373
0.351
1.637
2.608
2.271
1.175
0.635
1.199
5.766
46.589
772.739
26660.031
109366.273
163420.734
102420.461
27715.477
3500.544
452.862
73.198
18.075
31.444
164.623
624.498
1081.134
2628.250
21.803
41.109
59.218
70.332
77.092
77.072
62.066
36.203
17.438
7.657
2.721
0.569
-0.372
-0.689
-0.749
-0.694
-0.550
-0.271
0.132
0.435
0.332
0.105
0.126
1.303
8.451
73.620
1721.238
101821.859
127309.523
200051.469
111734.289
100634.953
12562.718
2664.211
304.329
30.226
14.217
50.752
152.027
363.596
1100.884
42.958
135.813
274.129
326.129
202.103
115.332
84.448
64.107
42.769
24.298
11.516
3.948
0.772
-0.357
-0.670
-0.683
-0.588
-0.435
-0.253
-0.173
-0.177
-0.212
0.036
1.577
8.854
59.070
830.237
30990.656
116635.633
200083.141
104489.906
74075.688
104962.508
26147.863
1156.256
57.173
8.181
14.077
40.784
114.354
362.452
266.337
1446.520
4871.587
5396.551
2248.511
877.238
634.712
448.068
289.160
159.720
64.023
20.055
4.982
0.630
-0.452
-0.635
-0.566
-0.435
-0.319
-0.284
-0.295
-0.288
0.011
1.502
7.673
35.444
207.248
1589.715
7695.267
19049.928
25626.469
28113.914
101410.906
29705.107
1135.043
58.574
5.657
5.808
20.037
76.739
327.404
1572.660
18686.219
100084.070
100442.258
33596.320
8922.676
7495.155
4547.517
3036.472
1560.226
453.329
98.231
19.559
3.428
0.100
-0.549
-0.562
-0.450
-0.338
-0.306
-0.304
-0.273
0.004
1.136
5.288
19.393
65.120
213.099
643.724
1535.980
1880.778
2803.636
7213.031
2737.111
282.011
25.148
5.501
8.889
30.572
172.509
1176.760
5352.169
100043.523
100259.703
102349.148
121648.063
110770.906
104384.195
63166.609
55540.809
22844.678
3355.996
471.097
75.017
12.708
1.475
-0.368
-0.575
-0.508
-0.414
-0.329
-0.233
-0.015
0.394
1.236
3.520
9.793
24.878
53.087
103.690
159.646
197.167
223.214
267.831
154.910
38.051
13.244
27.516
55.067
81.413
370.238
3881.933
6724.042
100116.969
100586.578
107372.984
200140.125
113956.969
122960.102
200139.688
118028.914
101655.117
20536.447
3040.944
464.778
48.380
4.998
0.008
-0.571
-0.567
-0.450
-0.208
0.315
1.307
2.730
4.180
4.739
5.927
9.472
15.459
21.393
26.117
26.408
24.429
21.314
13.877
10.847
44.170
257.343
682.537
511.879
542.479
6211.161
5135.073
39249.945
100689.086
110443.750
167878.641
106199.758
141641.422
200126.266
124001.141
106952.977
128960.203
83486.172
4413.442
185.076
11.252
0.519
-0.499
-0.507
-0.232
0.518
2.511
6.785
13.991
19.751
17.683
11.212
6.647
5.112
5.315
5.418
4.998
4.325
3.894
4.573
17.278
155.832
1752.529
7051.407
3967.937
817.133
3566.724
6686.885
3568.837
12956.782
18662.662
68054.773
101942.992
118430.555
200101.547
110874.898
117957.891
113750.852
101044.922
11634.195
283.870
15.476
0.795
-0.323
-0.119
0.772
3.170
9.684
26.140
59.870
91.054
78.765
38.880
14.199
4.394
1.843
1.296
1.382
1.807
2.661
5.392
24.877
227.680
2834.783
15408.818
7617.609
1338.770
2103.136
1875.731
487.479
798.025
1799.605
7789.357
29202.336
37608.477
26484.467
32446.893
18240.145
62959.734
52635.773
3059.328
150.234
10.235
0.789
0.158
1.229
4.568
13.200
32.935
85.803
188.879
304.837
256.807
111.187
32.684
7.845
1.659
0.538
0.825
1.763
3.382
7.340
28.495
170.140
1126.682
4012.346
3794.751
2405.506
4619.192
237.066
104.645
159.461
416.035
1048.755
1994.967
2281.874
2043.341
1927.419
1392.077
1595.637
1335.063
272.815
35.521
5.173
1.216
1.628
6.242
21.967
64.136
147.440
269.768
474.519
664.266
492.643
202.651
53.485
11.616
2.246
0.517
0.938
2.578
5.813
13.066
33.680
135.924
660.003
2360.854
4029.723
5053.911
15649.679
66.007
50.286
117.136
470.003
1012.614
784.767
479.961
407.865
399.902
338.090
235.452
125.995
50.788
18.275
8.200
4.623
6.518
26.024
130.907
511.502
1284.379
1663.045
1450.546
1065.684
619.356
228.134
58.896
12.883
2.564
0.805
2.023
7.244
25.859
77.166
125.588
158.533
436.954
1412.075
2849.200
7739.012
48668.637
47.076
41.000
110.141
477.824
1303.013
1874.709
1809.798
1132.989
1018.383
904.938
470.687
182.286
87.316
58.750
40.532
24.570
23.181
103.176
852.915
7188.672
32129.947
33453.578
10799.603
3024.587
866.116
222.407
54.048
12.059
3.039
2.189
6.948
34.641
249.970
1802.235
4392.906
1492.842
357.378
509.704
1330.811
6678.102
47426.297
51.698
45.595
123.839
746.270
5020.845
18840.881
19037.311
6603.801
3465.020
2882.488
1304.910
520.940
423.133
456.518
350.214
161.493
80.841
327.308
5367.306
100274.523
101274.375
104454.438
106786.117
10219.561
1423.258
258.375
51.260
12.347
5.546
7.339
23.811
151.627
2460.150
96160.766
101047.445
70984.539
1620.387
244.303
491.762
2456.883
12624.377
82.623
75.410
196.083
1732.117
20723.344
100110.133
100476.742
24944.111
6891.374
5171.034
2377.011
1859.141
4169.253
6915.979
4875.594
1493.943
339.014
663.215
15312.201
100241.641
101181.195
103773.953
105707.383
22159.713
1658.657
242.007
47.301
17.968
17.316
24.388
73.757
507.858
8663.550
110296.195
115069.984
106515.844
4950.902
313.514
178.806
580.575
1807.055
177.516
144.115
231.490
1877.098
25464.439
100082.414
100387.602
29758.256
5533.494
3960.498
3551.558
11651.089
88189.594
100567.477
100158.047
16375.945
1764.000
668.921
11392.999
100139.367
100538.547
101477.859
102004.742
15082.939
996.584
157.441
42.361
40.236
59.378
77.279
187.477
1364.631
16172.572
200146.438
200117.656
152250.594
6531.902
535.295
102.246
133.038
291.441
299.446
225.842
188.697
851.535
7041.625
31453.295
31580.066
8298.664
2218.349
2324.170
6850.096
75844.906
104067.820
101427.805
100342.500
100069.461
6782.025
670.354
2663.789
38978.223
100155.813
100336.344
48861.320
3416.633
360.124
73.464
48.099
100.305
167.963
213.511
438.102
2590.900
31712.186
103827.344
106968.555
102201.055
9627.721
760.831
133.932
119.301
128.882
315.555
231.917
134.445
232.027
973.956
2409.469
2666.370
1136.093
706.770
1705.607
9761.901
107297.547
105772.711
101987.875
100436.086
100079.578
12466.708
719.968
416.701
2215.603
7062.659
7091.467
2475.448
475.421
94.471
35.073
59.216
160.788
310.606
477.468
1437.388
8398.108
39086.180
131855.875
110630.383
65351.707
5764.486
665.289
699.298
1837.571
1094.411
187.245
138.926
76.982
60.779
124.279
222.928
253.760
188.298
281.776
1011.967
5758.946
90918.008
103440.398
101252.227
100308.938
100061.555
7364.716
481.032
98.819
171.542
338.797
343.478
189.838
66.425
23.721
19.013
50.852
158.558
350.042
918.382
6977.312
98090.211
103908.680
112983.523
118547.102
20940.441
2619.100
1182.718
8247.514
53979.793
20525.871
285.061
677.950
879.514
603.048
529.892
2982.987
33862.508
100690.164
107441.742
137275.031
103480.422
102667.953
105989.313
106610.781
7389.580
1374.774
702.754
466.256
203.091
63.034
16.517
3.776
0.507
-0.408
-0.630
-0.576
-0.371
-0.034
0.625
2.065
4.675
8.157
9.904
9.038
6.423
4.032
2.900
6.590
39.098
296.491
2722.092
581.171
1469.442
1884.550
1014.308
377.380
470.002
1882.115
5191.715
7299.073
23637.299
100994.773
102899.906
107581.859
21900.277
4692.562
1065.883
405.758
238.754
105.463
36.712
11.039
3.192
0.564
-0.296
-0.613
-0.703
-0.679
-0.578
-0.359
0.087
0.851
1.688
2.434
2.429
2.015
1.532
2.352
13.016
114.167
1219.309
18167.787
574.409
1259.513
1721.952
907.376
258.777
111.509
177.574
341.347
643.767
1954.129
6666.746
11286.208
9366.466
5854.153
2143.716
578.818
182.350
86.150
41.828
16.915
6.709
2.673
0.793
-0.114
-0.537
-0.684
-0.724
-0.704
-0.645
-0.513
-0.294
-0.034
0.228
0.390
0.425
0.535
2.369
21.222
254.760
4093.133
66990.188
363.511
532.054
619.902
363.586
122.300
38.194
28.284
43.948
89.537
230.047
579.688
1078.494
1457.525
1340.529
630.559
213.875
69.594
28.703
14.585
7.635
4.460
2.464
1.021
0.071
-0.459
-0.660
-0.725
-0.734
-0.715
-0.675
-0.605
-0.491
-0.362
-0.236
-0.170
0.033
2.041
21.825
281.868
5311.520
69898.570
246.621
190.825
154.317
94.570
38.132
12.269
6.171
8.140
17.114
40.326
88.434
168.776
249.920
246.938
146.690
59.773
24.030
12.098
7.614
5.127
3.722
2.359
1.071
0.126
-0.418
-0.634
-0.709
-0.721
-0.709
-0.687
-0.608
-0.461
-0.285
-0.173
-0.187
-0.126
1.110
12.123
122.969
1267.296
9038.577
190.655
92.243
47.029
22.974
9.785
3.407
1.374
1.723
3.909
8.712
17.584
31.386
44.352
43.670
32.735
25.434
24.401
24.530
18.398
11.450
5.800
2.732
1.018
0.058
-0.419
-0.619
-0.684
-0.695
-0.666
-0.543
-0.139
0.783
2.113
2.469
1.552
0.648
0.695
4.386
29.638
174.323
836.944
115.228
48.952
19.909
7.942
3.353
1.788
1.464
1.569
1.875
2.685
4.175
6.515
9.841
15.703
34.186
80.354
163.773
197.372
143.761
65.548
22.671
6.693
1.723
0.149
-0.396
-0.583
-0.644
-0.643
-0.520
0.116
2.828
12.456
28.846
34.433
17.817
6.531
2.485
2.106
7.559
34.253
148.826
54.119
23.705
10.679
6.083
5.636
7.120
8.438
7.933
5.518
3.377
2.241
2.839
8.022
35.361
163.278
709.933
1999.824
2733.991
1715.602
536.322
119.419
23.597
4.898
0.883
-0.082
-0.383
-0.507
-0.503
-0.072
2.633
19.671
128.439
506.800
624.405
213.344
44.183
12.404
4.740
3.962
14.646
88.733
30.556
14.328
12.179
15.718
24.182
38.035
50.056
46.510
27.982
12.633
4.886
4.442
18.883
126.563
1017.524
8013.440
42401.773
78091.055
31598.695
4823.465
618.236
84.114
14.212
3.335
1.331
0.594
0.110
-0.035
1.143
9.566
89.265
1172.847
11703.003
17375.348
2369.139
258.387
56.951
17.189
6.733
12.197
91.796
27.844
20.739
32.450
53.920
99.913
209.936
318.321
277.103
138.041
50.719
15.405
9.280
41.596
356.305
4822.939
96404.258
100016.219
100022.969
100023.516
46858.078
2535.871
217.287
31.913
11.776
7.927
5.549
2.860
1.576
3.740
24.518
228.114
4265.873
97163.336
103582.938
11777.562
1236.347
259.811
64.098
17.371
11.743
63.909
34.084
45.316
87.645
157.846
376.098
1056.722
1879.871
1616.903
684.583
188.141
46.447
17.956
60.527
619.240
11391.182
100033.789
100077.281
100119.133
100113.531
100073.719
5734.265
383.808
71.056
51.063
48.812
35.061
17.674
7.557
9.024
51.695
441.230
4975.206
53182.570
128086.109
55979.785
8946.358
1293.590
236.000
50.161
14.622
29.341
48.943
89.418
174.825
335.101
1018.505
3884.111
8892.932
6962.886
2358.222
540.900
119.218
32.717
61.449
582.525
10444.663
100111.305
100310.898
100575.469
100540.367
100285.930
4940.190
431.329
214.212
330.157
387.040
240.932
99.352
30.474
18.944
88.845
940.883
15455.434
102321.930
107125.531
114046.742
62522.629
6228.692
888.679
135.312
25.681
13.782
84.818
139.957
247.972
484.684
1719.397
7806.298
19304.848
16358.070
6295.983
1678.560
344.907
74.262
50.188
306.706
3270.609
52084.289
100945.727
101853.555
101723.984
26860.752
2147.790
509.015
1171.629
2990.336
3779.040
2002.892
536.644
120.848
36.830
112.912
1197.187
22877.965
105360.547
146998.656
200126.281
188404.484
27257.762
2790.822
309.854
46.859
12.293
176.708
228.700
275.630
452.918
1608.035
7871.111
31080.674
72244.078
54534.922
11882.583
1562.457
214.999
48.199
114.385
703.977
4523.272
19499.932
35072.152
16835.113
4049.027
906.808
1140.888
6834.140
28728.947
42414.039
16339.233
2734.545
382.242
66.375
92.955
772.550
9528.001
112572.883
200185.406
200227.656
124888.625
80050.008
5476.486
484.529
67.852
15.644
362.314
439.975
414.127
522.451
1962.131
18185.209
103003.297
102451.477
100916.797
100233.852
6795.850
547.018
67.851
47.489
179.159
735.740
2286.358
3896.484
3167.438
1363.063
622.926
2300.190
23780.760
100037.055
100013.680
70380.938
7351.368
763.181
95.665
59.912
309.996
2299.925
18238.695
122719.008
114883.820
105281.203
59236.984
4608.098
490.700
75.440
18.888
734.352
1244.341
1433.638
1702.130
5294.308
47570.895
103688.242
101356.547
100420.586
100107.391
14933.543
885.636
82.179
25.489
59.589
208.206
587.717
987.158
907.180
493.629
426.427
2410.992
26112.422
100022.297
100009.273
86722.563
8738.902
819.079
97.623
37.211
120.317
649.223
3835.165
22303.344
73784.219
75080.484
25298.059
4114.547
544.109
80.625
20.097
2566.365
7076.696
9109.085
12414.442
65882.688
128893.711
170481.344
109610.813
101135.938
100143.078
11404.110
713.974
70.880
14.780
21.022
61.084
145.557
224.147
213.807
147.355
211.944
1208.574
8756.770
42408.543
63488.785
21578.109
3474.510
435.883
63.413
20.587
46.872
203.888
993.095
6346.455
47946.219
103834.906
69209.031
8071.845
780.396
92.907
26.285
8858.099
35184.266
45943.512
84093.891
102966.227
106521.641
163541.203
178106.016
104096.703
31909.059
2994.804
316.074
39.402
7.710
6.353
15.089
30.467
45.601
45.625
41.198
77.784
342.494
1479.966
4441.186
5697.707
2959.619
761.611
143.332
28.561
10.147
19.602
78.504
470.511
4315.890
39329.020
100376.508
67901.461
7795.086
683.181
100.220
63.402
13682.012
63892.969
84308.133
121613.938
103372.859
101262.563
104141.438
109546.766
15364.626
3169.551
578.641
98.409
16.313
3.081
1.548
3.218
6.029
8.781
9.615
11.124
23.365
71.910
225.731
467.459
574.543
355.453
134.747
39.465
11.903
7.550
12.174
36.627
196.670
1367.951
8541.368
20732.727
12546.815
2430.241
381.563
187.578
303.099
6786.626
26388.211
35688.723
106821.039
101886.453
100381.836
100396.281
100622.641
5356.575
627.688
123.377
26.595
5.434
0.728
-0.043
0.229
0.866
1.616
2.371
3.395
6.281
15.129
34.764
61.248
68.830
48.817
25.590
16.375
18.898
25.236
29.787
32.399
67.038
275.123
970.537
1714.375
1258.216
591.960
995.545
1378.790
2302.865
1610.106
4232.138
6090.024
15778.450
100581.180
100131.023
100061.086
14969.713
1421.818
186.482
34.388
7.631
1.351
-0.243
-0.565
-0.498
-0.251
0.135
0.681
1.280
1.909
3.341
5.808
8.678
10.054
10.359
20.048
64.648
148.919
182.856
162.914
105.215
57.317
58.070
112.668
172.394
239.233
2009.469
19883.355
21914.547
17306.115
280.580
581.145
829.288
1722.894
5366.063
8775.710
5251.958
1483.329
298.691
53.101
10.870
2.093
-0.077
-0.620
-0.721
-0.670
-0.532
-0.277
0.072
0.399
0.502
0.562
0.865
1.409
2.979
12.836
108.205
971.456
3656.157
2794.803
1103.990
497.676
167.005
47.125
23.718
32.765
211.401
4893.661
100502.102
105490.305
51949.820
46.194
85.824
127.292
218.689
406.854
546.870
385.804
166.346
54.105
14.412
3.591
0.525
-0.426
-0.697
-0.741
-0.713
-0.633
-0.488
-0.301
-0.143
-0.118
-0.150
-0.107
0.354
3.364
34.923
630.927
25892.598
100952.203
102951.867
7206.885
2081.623
492.724
105.854
24.416
15.288
119.202
1967.458
19992.918
23790.301
36057.563
12.226
21.860
33.754
45.880
59.561
65.628
54.322
35.974
19.535
9.702
4.063
1.234
-0.047
-0.543
-0.682
-0.700
-0.667
-0.587
-0.489
-0.421
-0.393
-0.387
-0.297
0.299
4.367
55.238
1425.232
100317.539
101795.367
106483.242
19522.748
4147.007
1037.532
277.217
55.563
12.240
30.579
216.842
1013.286
2160.680
7074.053
21.344
58.397
113.425
128.663
96.359
73.481
73.860
71.579
60.393
37.389
17.379
6.319
1.730
0.006
-0.527
-0.667
-0.666
-0.628
-0.567
-0.522
-0.494
-0.459
-0.332
0.296
3.876
37.442
704.828
25959.016
101414.422
104965.758
9930.457
3552.729
1843.900
701.200
116.110
14.750
7.964
29.400
105.287
320.987
982.543
102.379
414.159
1052.925
1265.719
669.187
369.264
376.964
443.704
416.850
260.937
100.657
30.355
7.760
1.515
-0.179
-0.587
-0.652
-0.629
-0.593
-0.554
-0.519
-0.476
-0.343
0.184
2.496
16.060
127.835
1020.184
4295.083
3560.107
2168.906
1444.210
1491.346
711.332
118.311
13.799
3.197
8.698
38.884
176.529
700.264
453.233
3112.330
11380.347
13978.678
5039.515
2118.995
2606.424
4572.268
5877.761
3365.374
805.065
155.796
28.973
5.615
0.649
-0.439
-0.638
-0.632
-0.595
-0.556
-0.528
-0.477
-0.356
0.019
1.297
5.883
24.123
89.795
212.408
334.158
347.831
327.050
366.975
188.005
43.222
6.699
2.508
10.011
79.201
769.378
5524.566
1216.829
12548.010
75971.305
96172.508
23804.816
12508.800
21400.299
104027.984
101426.852
88701.094
8716.209
836.588
115.966
18.458
2.525
-0.145
-0.603
-0.643
-0.599
-0.555
-0.496
-0.392
-0.241
0.022
0.680
2.359
6.654
16.562
32.449
47.812
54.283
54.145
51.246
29.165
9.802
3.599
6.247
20.535
153.994
2342.141
27373.258
3100.368
15485.536
100215.469
101524.891
36150.016
52506.422
146413.969
118706.844
103311.172
101419.898
76255.336
7335.429
903.485
77.526
7.210
0.333
-0.544
-0.643
-0.601
-0.497
-0.310
-0.009
0.408
0.705
0.921
1.287
2.286
4.156
6.552
8.604
9.355
8.443
6.726
4.076
2.916
7.994
27.780
62.166
158.553
1587.718
21593.375
61382.914
6290.797
23216.752
27222.627
20970.447
76460.594
187181.219
124157.523
103886.500
120091.227
200092.313
103827.406
13346.987
320.032
16.637
1.006
-0.470
-0.611
-0.494
-0.195
0.429
1.434
2.730
3.574
3.365
2.264
1.380
1.189
1.316
1.513
1.495
1.228
0.933
1.032
3.590
19.734
86.345
195.204
205.005
637.629
7940.847
100494.680
3529.894
2481.092
3514.391
7512.638
26750.021
99580.898
110603.844
102559.641
182124.266
151095.406
102121.523
52452.543
554.999
22.734
1.226
-0.382
-0.419
0.018
0.956
2.828
5.776
10.200
12.514
11.291
6.515
2.711
0.840
0.189
0.033
0.003
0.015
0.163
1.003
5.555
29.476
125.104
305.138
280.111
387.855
2484.307
26082.225
1128.927
487.963
862.121
1952.463
4403.217
11284.637
58914.301
100869.320
59133.504
105441.813
100567.938
9001.307
256.657
14.424
0.874
-0.135
0.418
2.230
6.007
11.853
19.587
28.278
33.205
28.214
14.882
5.634
1.476
0.112
-0.257
-0.261
-0.061
0.400
1.720
6.620
27.415
102.814
225.929
281.362
476.535
3082.639
972.577
307.678
574.972
2448.604
6680.641
3102.089
1400.787
2456.666
3400.265
2587.526
3550.987
2799.386
510.602
51.817
5.922
0.956
0.892
3.708
13.114
35.928
65.067
82.214
82.751
72.652
50.455
26.033
9.087
2.450
0.269
-0.232
-0.132
0.489
2.065
5.385
11.045
27.600
81.101
189.330
334.308
726.859
4401.607
185.207
236.887
954.963
13656.157
82181.398
19793.049
1108.019
296.468
273.788
219.913
170.426
114.960
45.814
15.599
7.171
4.075
4.855
17.691
76.402
279.927
641.742
683.874
397.392
188.083
84.442
35.159
11.405
3.159
0.700
0.200
0.777
3.886
15.398
48.544
74.889
61.310
70.752
142.437
311.803
920.364
4109.146
119.139
177.865
698.162
9259.711
45528.211
13457.415
1025.547
254.955
176.051
142.445
104.405
75.235
61.601
54.841
40.322
23.231
18.702
67.780
486.607
3132.455
10382.806
11530.472
3640.926
709.354
168.350
47.909
13.940
4.519
2.375
2.298
4.565
20.405
146.850
927.399
2174.047
843.949
142.403
94.683
210.931
773.780
2831.474
155.923
153.211
257.410
1134.423
2946.880
2381.748
1444.697
670.987
390.884
326.793
320.279
331.872
404.209
480.323
346.035
158.783
72.919
214.755
2404.310
34994.039
100144.406
100314.109
39335.563
3122.095
340.272
65.357
17.988
10.913
11.759
12.604
18.049
82.310
1195.511
29696.961
100211.539
19705.734
798.132
88.398
114.641
371.790
1138.054
457.504
323.625
210.236
373.382
1470.522
3804.638
3794.727
1530.723
703.370
886.593
1630.506
2562.204
4792.502
7540.391
5281.909
1486.881
344.779
386.004
5849.761
100044.992
100127.164
100292.195
100357.625
7281.409
496.515
76.406
31.129
46.261
69.821
70.597
67.185
208.906
3418.644
101042.523
101418.984
100764.922
2143.710
130.590
56.599
127.801
305.137
1741.166
1122.552
440.229
373.708
1478.905
4078.921
4115.988
1768.098
933.145
2827.568
10587.996
21933.246
90557.000
100673.055
100110.398
17933.781
1746.924
471.205
4461.793
100029.922
100073.953
100153.188
100185.516
5460.397
398.046
70.859
82.261
233.078
450.568
406.179
258.297
417.133
2645.296
43791.645
106537.055
28675.877
1613.380
164.459
42.012
47.102
77.778
4449.730
2748.977
799.664
322.022
687.366
1585.896
1611.788
861.316
1081.255
6866.035
35142.930
117331.508
110553.336
101360.992
100189.602
100033.391
6769.638
599.421
1379.570
13826.885
75890.492
75915.328
15322.106
1494.168
183.612
69.077
236.051
967.821
2219.521
1946.791
1011.966
1055.266
3138.058
10529.067
15852.936
6567.089
1195.300
205.214
116.823
193.990
145.005
4827.692
2973.423
845.233
237.937
204.735
345.802
356.039
287.759
802.095
5345.379
28877.588
128649.531
108056.797
101215.836
100184.094
100033.672
12456.384
700.109
291.664
1139.432
3111.703
3116.621
1241.369
262.040
58.915
73.984
416.455
2210.182
5400.676
5255.958
3074.479
5156.651
10971.162
14701.329
11207.903
4149.479
916.066
353.405
2015.620
9031.175
4351.388
2168.279
1385.827
467.812
145.616
71.395
67.068
68.156
91.642
341.760
1803.357
8807.198
101994.148
102274.328
100517.625
100111.813
100023.164
8018.589
509.175
82.208
114.666
202.175
202.711
111.629
43.069
21.524
63.249
360.882
1736.338
4649.520
5485.064
9601.705
37891.285
116795.383
106468.141
40932.445
5560.749
977.255
1603.158
71274.797
101215.234
100710.320
51.834
72.693
85.032
99.249
359.436
3222.594
24523.016
102737.352
104127.859
93018.859
105286.188
126363.289
200173.063
142729.813
35372.016
8840.992
9980.895
6261.088
1868.036
364.611
66.763
14.043
3.298
0.476
-0.306
-0.360
-0.096
0.231
0.459
0.681
0.997
1.488
1.720
1.544
0.946
0.392
0.696
5.221
37.534
250.539
1468.948
123.593
127.013
132.449
99.383
115.348
413.515
1662.237
4114.515
5003.346
12366.301
67911.547
146935.469
151866.578
107503.078
58660.453
6939.460
3292.125
2072.285
730.717
186.777
46.442
13.663
4.630
1.156
-0.123
-0.528
-0.580
-0.518
-0.417
-0.302
-0.170
-0.023
0.077
0.046
-0.083
-0.082
1.379
15.336
175.994
2362.611
19066.602
320.682
199.100
142.397
86.004
48.877
65.635
157.275
301.397
509.977
1526.412
6059.750
26845.521
99382.469
100929.961
26385.648
3575.765
867.191
465.454
205.207
75.057
31.321
15.524
7.214
2.436
0.307
-0.435
-0.629
-0.640
-0.607
-0.562
-0.526
-0.486
-0.461
-0.477
-0.483
-0.258
2.146
31.323
658.330
34676.590
112412.000
893.533
347.308
134.417
55.838
24.178
15.366
22.519
41.717
89.437
267.855
997.501
4134.165
11645.126
11507.166
4504.987
951.879
232.017
101.528
55.930
34.378
27.542
19.705
9.978
3.739
0.687
-0.349
-0.623
-0.673
-0.659
-0.645
-0.630
-0.623
-0.609
-0.607
-0.597
-0.341
2.231
34.322
862.035
70909.938
107787.992
1782.526
561.154
139.017
38.709
11.946
4.892
4.974
9.840
23.314
62.593
191.649
543.296
1127.048
1114.517
588.878
189.154
62.185
29.829
21.796
22.825
23.960
19.288
10.728
3.870
0.752
-0.325
-0.617
-0.680
-0.672
-0.643
-0.581
-0.452
-0.307
-0.264
-0.343
-0.295
1.237
17.560
274.293
6360.809
83635.875
1777.323
548.252
124.629
28.106
6.731
1.929
1.803
4.190
9.202
19.075
39.085
81.970
125.387
131.746
84.130
43.575
27.985
23.175
20.406
19.579
18.151
13.870
7.597
2.666
0.450
-0.366
-0.615
-0.667
-0.633
-0.478
0.078
1.477
3.226
3.892
2.250
0.723
0.652
5.565
46.838
333.715
1331.780
807.857
280.128
74.871
17.325
3.794
1.236
1.561
3.542
6.568
9.964
12.803
16.477
20.537
23.669
32.062
61.150
102.099
121.165
90.753
48.450
22.524
10.273
4.456
1.473
0.055
-0.443
-0.599
-0.610
-0.449
0.435
4.660
22.187
57.754
68.782
32.216
9.229
2.417
1.942
8.342
36.876
136.334
254.813
98.355
31.810
8.690
3.288
2.728
3.746
5.314
7.056
8.226
7.712
6.883
9.348
27.412
106.984
407.963
1017.573
1367.782
819.420
292.771
79.832
18.595
4.738
1.086
-0.053
-0.411
-0.531
-0.469
0.125
4.181
35.002
341.938
1939.086
2432.826
570.477
74.318
13.534
3.823
3.503
16.652
139.292
73.436
30.981
12.387
6.885
7.390
11.256
14.429
14.029
11.446
8.786
6.124
5.616
14.817
82.908
535.899
3206.095
13616.727
21578.121
10415.717
2161.623
356.698
55.352
9.999
2.104
0.519
0.049
-0.196
-0.066
1.667
15.230
195.188
5539.009
100258.445
100424.586
13481.806
518.275
67.515
14.928
5.423
17.609
225.081
33.587
12.984
9.812
13.635
24.298
44.044
60.518
54.513
34.243
17.113
7.798
6.990
28.220
210.114
2160.932
26072.467
100004.211
100005.711
100005.953
14912.920
1271.825
137.125
20.340
5.887
3.465
2.283
1.210
1.036
4.847
36.596
495.112
30348.197
103829.867
108553.922
101296.742
2691.448
330.167
58.447
13.369
15.976
166.528
22.329
12.317
16.599
31.601
69.558
145.660
222.592
199.042
112.306
45.976
16.683
10.432
42.166
356.466
4822.835
96403.828
100015.344
100022.930
100022.141
46857.152
2536.080
218.847
36.599
19.712
17.571
12.705
7.027
4.122
10.578
75.211
840.206
17951.543
198950.484
200188.297
125982.828
23065.521
1801.407
199.836
33.948
14.392
55.736
18.428
17.686
29.522
58.304
153.494
371.455
604.996
567.256
312.362
125.251
43.088
17.339
42.093
335.139
4095.350
78108.195
100048.047
100068.883
100065.906
38452.410
2187.122
225.428
74.206
88.560
94.635
69.136
32.586
13.584
19.116
136.856
1739.565
46656.633
105839.344
107985.805
102932.211
101626.453
6564.452
522.840
79.360
23.026
21.152
20.092
25.320
41.918
84.749
240.100
677.259
1292.920
1531.771
1096.422
456.048
138.231
37.897
31.801
178.473
1603.502
14951.152
100104.813
100162.852
78241.477
9631.419
1002.833
198.520
234.828
473.854
538.004
333.033
126.824
39.172
28.848
163.412
2393.560
79386.922
101419.844
104454.820
108418.766
107515.781
10911.692
948.276
145.189
49.191
29.071
30.879
40.124
55.730
105.388
334.319
1292.855
4451.151
9325.242
7629.238
2612.036
523.422
96.296
29.614
69.032
373.425
1908.604
6890.596
10653.902
5465.528
1498.431
332.792
260.146
780.948
2006.736
2528.644
1367.885
436.098
95.823
37.920
133.909
1372.840
25338.240
102667.219
109514.094
122444.242
115530.000
8766.161
1148.438
218.426
91.745
56.322
56.512
77.455
99.198
180.559
625.410
3813.205
24106.104
87023.305
63635.359
13670.411
1731.674
216.200
37.147
26.233
85.351
275.046
654.415
906.935
654.920
305.675
163.659
388.388
1864.939
5702.350
7352.768
3475.027
879.762
164.810
42.566
84.525
500.278
3776.542
27404.906
87104.727
63495.133
21348.318
5188.534
982.954
245.405
126.979
81.386
127.578
211.852
296.153
584.558
1714.191
8411.875
71556.406
100483.813
100148.227
34864.207
3217.949
315.134
43.736
13.342
23.296
61.272
122.486
168.367
147.826
96.644
107.039
396.657
2007.426
6201.741
8013.396
3767.942
945.616
174.587
39.242
47.656
198.572
834.651
2639.174
5588.944
7485.958
5848.711
2544.916
791.857
242.941
118.375
71.953
347.336
704.989
1119.198
2821.504
11106.915
24525.076
53808.707
102754.953
100449.141
23784.316
2540.280
275.686
37.629
7.865
7.908
17.127
32.679
43.953
42.320
35.905
59.929
231.187
949.374
2527.702
3206.352
1714.875
499.673
105.739
26.286
23.788
75.565
243.427
636.624
1377.470
2854.270
4287.013
2873.469
872.884
233.178
90.035
51.565
793.615
1863.785
3193.899
12440.145
96930.820
101663.531
108758.141
37332.805
20924.191
5383.739
901.042
138.093
21.317
4.138
2.395
4.620
8.476
11.193
12.120
12.985
25.497
90.133
273.760
616.513
761.787
466.308
162.242
45.837
12.718
10.081
25.923
73.738
197.373
595.524
1918.822
3590.052
2350.920
757.511
187.275
86.929
94.233
973.845
2525.533
4591.401
25093.141
100454.930
100416.344
101196.375
30853.789
4161.109
1015.598
235.771
49.249
9.492
1.671
0.422
0.821
1.756
2.540
2.927
3.912
8.700
25.154
65.146
118.829
134.360
92.716
40.573
14.511
5.382
4.605
9.597
24.163
70.641
238.820
697.526
1184.372
881.035
369.604
231.408
346.966
772.398
636.936
1618.466
2958.580
15732.108
100273.930
100122.633
100156.359
16576.727
1684.240
281.319
64.739
15.730
3.290
0.259
-0.330
-0.270
-0.050
0.209
0.432
0.896
2.411
6.068
13.290
20.512
22.925
17.588
10.124
6.701
6.946
8.147
9.301
12.017
25.112
69.793
164.716
251.930
263.945
723.083
3657.490
5624.616
10944.228
236.040
539.596
999.788
3766.512
16444.109
31635.818
17939.512
3799.952
564.866
100.787
20.658
4.896
0.734
-0.375
-0.607
-0.587
-0.496
-0.382
-0.252
-0.049
0.353
1.134
2.391
3.747
4.176
4.594
8.552
23.891
46.187
47.898
34.901
23.008
15.642
19.763
34.402
59.694
320.574
11643.667
100898.852
113692.055
111742.805
66.246
130.563
237.855
608.806
1622.627
2539.568
1722.238
580.309
139.570
32.178
7.259
1.395
-0.165
-0.601
-0.691
-0.667
-0.609
-0.533
-0.448
-0.359
-0.238
-0.078
0.168
0.458
1.232
5.826
37.892
219.949
581.798
481.574
177.513
76.504
31.157
13.066
10.775
31.778
617.644
52439.199
101805.609
141325.781
160947.156
16.400
29.467
50.971
99.997
183.679
245.341
189.993
92.662
33.182
11.108
3.378
0.735
-0.201
-0.545
-0.654
-0.661
-0.631
-0.577
-0.517
-0.466
-0.417
-0.369
-0.304
-0.071
1.323
13.888
164.078
2171.488
10251.682
5665.026
793.229
199.496
67.040
20.803
7.664
18.718
286.892
10263.010
101418.898
130264.758
111895.563
5.696
9.434
15.566
24.302
34.967
44.760
46.357
39.284
26.261
14.601
6.945
2.834
0.813
-0.100
-0.483
-0.614
-0.622
-0.595
-0.549
-0.514
-0.478
-0.449
-0.399
-0.132
1.801
20.131
310.370
6196.876
52459.641
19922.199
1655.437
328.512
107.863
36.264
10.086
8.028
58.852
657.276
3911.096
9342.905
57672.508
8.813
18.972
32.428
42.107
50.972
80.381
131.619
156.903
118.132
66.858
29.030
11.482
4.037
1.077
-0.087
-0.498
-0.593
-0.592
-0.567
-0.534
-0.501
-0.467
-0.413
-0.157
1.459
14.415
166.142
2181.089
11675.182
5737.439
906.352
283.891
118.839
46.127
13.407
4.202
10.843
55.654
231.137
894.054
3422.936
31.145
84.903
170.676
205.755
211.622
358.816
752.067
989.549
773.193
377.298
138.389
42.994
13.055
3.713
0.676
-0.287
-0.545
-0.585
-0.577
-0.544
-0.516
-0.479
-0.423
-0.232
0.688
6.008
40.070
248.521
663.959
530.398
248.076
134.193
84.608
39.973
11.503
2.502
2.721
13.425
71.195
438.066
1870.407
100.986
338.953
844.906
981.060
802.404
1480.704
3951.966
7177.142
6932.754
3400.919
867.686
175.366
37.007
9.099
2.021
0.036
-0.479
-0.582
-0.578
-0.551
-0.521
-0.486
-0.438
-0.307
0.134
1.885
8.250
27.605
56.961
66.303
57.286
45.432
32.711
17.767
5.563
1.160
1.662
14.664
210.103
4972.539
101256.266
286.084
860.049
2448.242
3059.214
2049.273
4306.753
18189.426
84841.188
106928.656
64927.902
7446.034
730.193
110.469
20.866
4.086
0.463
-0.393
-0.567
-0.574
-0.549
-0.515
-0.468
-0.409
-0.325
-0.131
0.423
1.914
4.966
9.361
12.507
12.993
11.264
8.181
4.464
1.528
0.517
2.370
23.091
476.121
26042.000
104979.023
2696.974
1230.587
2963.361
3486.530
2921.166
7775.791
83531.477
116112.664
107738.789
102079.289
53257.711
3883.757
494.888
58.608
7.669
0.962
-0.266
-0.538
-0.570
-0.530
-0.460
-0.368
-0.261
-0.176
-0.115
0.012
0.336
0.941
1.775
2.351
2.522
2.030
1.371
0.639
0.242
0.936
4.403
22.578
316.569
10606.480
108559.813
100525.852
2287.107
1452.985
1816.946
2285.454
8205.778
107128.680
107208.047
103583.750
105742.539
182007.891
63855.219
4009.944
180.080
14.180
1.562
-0.149
-0.492
-0.520
-0.424
-0.239
-0.004
0.248
0.368
0.327
0.139
0.007
-0.003
0.066
0.146
0.123
-0.008
-0.156
-0.191
0.269
2.354
8.049
21.785
106.094
1006.518
9519.567
100914.180
4163.832
769.781
1002.424
1439.105
4272.961
53598.441
101957.805
101304.828
113460.719
137240.922
101815.156
10293.191
266.759
17.025
1.816
-0.065
-0.377
-0.275
0.064
0.584
1.182
1.728
1.867
1.546
0.864
0.213
-0.164
-0.322
-0.366
-0.391
-0.424
-0.425
-0.228
0.628
3.680
10.959
23.462
54.703
250.385
1699.580
46213.613
1810.305
1893.249
2736.395
2633.550
1996.559
6223.041
41759.648
99268.211
40630.102
49785.207
39658.559
2746.949
141.482
11.395
1.439
0.074
0.050
0.841
2.316
4.225
5.541
5.968
5.410
4.060
2.207
0.724
-0.044
-0.363
-0.465
-0.482
-0.451
-0.332
0.045
1.150
4.374
12.037
25.228
52.197
199.961
1595.315
1755.427
1663.513
6085.364
22833.428
99278.094
23472.150
1793.572
1973.278
2808.422
1951.979
1607.533
1100.261
248.130
35.515
5.717
1.259
0.591
1.745
5.900
14.753
23.794
27.641
21.838
14.520
8.547
4.108
1.457
0.241
-0.244
-0.382
-0.363
-0.138
0.488
1.589
3.037
5.567
11.768
25.319
57.749
218.726
1737.236
682.316
2032.071
9851.359
110308.977
104581.047
101014.398
5074.977
305.545
208.412
169.257
119.685
74.663
34.236
13.512
6.334
3.253
2.921
8.507
30.505
90.498
180.072
185.412
109.764
46.214
18.484
6.974
2.520
0.851
0.308
0.214
0.336
1.452
5.518
14.573
21.648
16.800
14.025
23.721
55.452
195.650
1141.830
658.712
1251.225
5216.659
104209.641
102147.867
100566.688
3951.030
169.265
63.166
63.745
74.416
73.669
59.361
44.955
29.730
16.148
11.328
28.660
142.610
605.859
1579.223
1589.632
677.155
185.440
44.082
12.623
4.772
3.559
3.808
3.730
3.820
8.365
38.598
149.739
256.052
138.592
37.795
20.889
42.787
133.366
480.869
881.722
825.990
1172.506
5731.901
22961.701
7223.875
638.447
135.198
115.903
256.804
563.777
647.901
465.173
324.467
217.673
104.489
45.128
77.003
519.521
3395.260
12526.593
12540.698
3740.895
587.443
95.059
20.968
13.200
21.415
29.971
29.194
22.465
31.338
192.733
1269.960
3049.530
1138.756
146.088
25.457
26.782
69.998
183.377
3325.042
2014.571
784.137
486.967
553.161
450.825
287.187
199.412
430.888
2459.079
8637.435
10844.345
5116.176
3522.865
2245.614
776.670
188.717
143.894
969.595
9349.296
43408.938
43421.898
10324.055
1157.566
141.252
35.262
56.506
162.672
286.666
270.912
139.797
96.567
413.358
3937.918
10291.893
3108.661
289.029
35.931
15.950
29.056
60.477
26224.875
12567.352
2820.343
497.805
215.105
250.461
264.351
296.332
1782.935
23044.809
100536.195
103802.922
64997.766
54912.246
31847.639
6229.630
834.958
206.012
838.485
7031.298
31421.002
31428.225
7741.267
980.189
125.561
70.833
310.159
1445.293
3712.475
3132.691
1117.192
357.852
469.074
1934.424
4233.595
1490.493
237.061
41.412
16.027
18.114
24.053
100053.750
57375.371
7410.400
885.493
194.440
154.234
159.692
352.655
4113.055
100187.422
101630.453
119703.867
200050.109
108516.852
100488.758
38453.172
2746.503
304.607
362.066
1857.996
5321.863
5837.950
2025.231
365.343
79.781
161.703
1446.335
12520.073
48466.918
39099.301
7572.505
1854.066
1361.078
1267.024
1143.875
574.897
174.562
57.118
74.848
129.146
93.495
100034.266
63561.465
8143.006
1023.707
203.425
88.363
77.973
267.154
3435.021
76095.539
102372.859
142451.813
200053.016
106427.641
100423.258
86762.133
4828.699
373.273
117.548
290.515
602.675
651.242
309.754
88.566
47.935
270.168
3394.791
43423.184
100173.398
101055.148
28319.783
17188.396
15078.127
6053.837
1946.211
628.015
192.025
184.172
1283.066
4871.990
2430.052
38456.945
18065.107
3787.383
781.054
240.154
76.613
40.035
123.398
1072.382
10466.175
69316.563
108844.625
116906.156
101723.820
100182.297
42422.301
2964.009
277.365
47.553
45.300
72.902
72.631
44.258
20.368
31.687
232.365
2852.580
35017.770
100553.406
105786.570
80861.055
103989.406
107548.156
55733.746
8035.622
1363.471
339.659
924.427
29857.729
100424.367
100260.313
42.668
27.454
20.775
48.771
502.426
10806.884
85999.352
44708.668
17549.400
14318.605
66267.188
200251.547
142600.906
107251.773
111141.211
114413.648
101132.500
100151.906
21651.107
1906.980
244.727
45.178
11.666
3.141
0.599
0.213
0.626
1.213
1.442
1.291
0.821
0.371
0.057
-0.188
-0.386
-0.472
0.002
3.428
24.780
139.490
562.639
239.685
111.269
44.600
29.419
87.491
465.261
1500.090
1795.409
1751.345
3988.432
29902.365
112636.086
106892.023
102056.406
103264.133
47992.020
40036.738
23901.254
5341.835
854.305
172.692
58.969
22.227
6.953
1.611
0.053
-0.163
0.033
0.223
0.292
0.128
-0.127
-0.340
-0.503
-0.609
-0.528
0.691
11.531
138.298
1849.606
14164.152
1618.296
513.218
130.598
34.247
21.942
47.444
109.268
177.932
330.713
1264.950
12464.912
101379.023
100896.258
100430.117
100622.680
16653.350
4009.854
2322.147
875.179
314.465
172.520
107.921
48.316
15.297
3.618
0.398
-0.250
-0.214
-0.087
-0.022
-0.139
-0.334
-0.507
-0.634
-0.689
-0.498
1.577
27.529
621.713
29730.934
101793.539
10464.101
2172.926
362.956
59.900
14.402
10.641
20.379
42.300
104.027
387.273
2516.500
19842.223
86858.039
96485.500
23819.234
3169.607
667.872
329.107
208.230
204.691
244.722
183.705
84.878
24.980
5.675
0.748
-0.266
-0.375
-0.307
-0.295
-0.346
-0.462
-0.557
-0.618
-0.650
-0.442
1.786
31.137
752.278
60760.504
101305.695
34897.688
5250.817
619.739
84.495
14.417
5.447
8.958
21.338
47.766
121.623
408.098
1518.432
3797.676
3788.221
1737.059
469.509
136.157
76.338
91.396
174.165
258.155
203.430
88.658
26.045
5.903
0.769
-0.325
-0.510
-0.495
-0.454
-0.417
-0.333
-0.220
-0.196
-0.285
-0.268
1.019
15.754
259.644
6223.850
82244.883
31681.721
5249.806
617.801
82.806
13.154
4.101
7.263
18.831
39.147
64.958
101.040
179.217
285.874
298.261
169.619
76.039
36.484
31.982
51.486
97.756
145.649
116.324
55.728
17.868
4.021
0.434
-0.403
-0.575
-0.547
-0.382
0.134
1.396
3.187
3.585
2.231
0.896
0.688
4.858
41.508
299.058
1118.201
8805.037
2008.270
333.407
51.116
8.833
3.261
7.365
21.653
46.651
68.803
66.788
51.016
42.976
37.792
32.453
36.160
49.946
59.254
54.925
55.585
57.343
42.952
22.228
7.742
1.833
0.009
-0.489
-0.566
-0.400
0.457
4.258
19.426
49.476
54.680
26.594
8.674
2.575
1.725
6.763
29.223
103.533
1408.321
472.508
105.667
21.817
4.806
2.915
7.193
21.072
45.314
65.940
58.761
34.156
17.544
19.149
46.935
136.476
292.353
357.695
259.902
114.174
45.097
19.914
8.139
2.799
0.521
-0.282
-0.501
-0.432
0.230
3.990
30.762
259.453
1259.349
1568.572
429.152
64.289
12.559
3.546
3.014
16.757
207.197
223.981
91.932
28.292
8.317
3.534
4.038
7.656
16.016
30.195
41.924
36.741
21.278
14.699
38.683
173.838
761.913
2160.454
2959.903
1716.187
537.878
121.554
26.874
6.415
1.595
0.207
-0.234
-0.346
-0.040
1.834
14.418
153.438
3467.997
70575.602
100368.680
8178.187
406.598
57.938
13.121
4.991
21.781
474.065
53.158
19.921
8.654
5.603
6.595
9.864
13.625
16.887
19.449
20.267
16.501
11.484
16.898
83.372
535.812
3205.934
13616.591
21577.996
10415.659
2161.492
356.615
55.430
10.273
2.629
1.100
0.547
0.287
0.841
5.035
34.396
420.075
15643.604
102971.789
106505.070
49781.609
1978.625
275.618
47.317
11.598
20.441
322.479
21.880
7.996
6.549
9.181
16.012
26.247
34.251
34.697
26.030
17.605
10.968
8.594
20.727
127.118
946.051
7351.698
42401.414
78090.594
31598.447
4823.136
618.360
80.099
15.593
6.820
5.088
3.771
2.388
2.731
10.974
72.175
698.127
12138.682
163495.406
200161.313
115119.008
17053.590
1364.396
152.857
30.387
19.912
89.396
12.265
7.124
9.937
17.356
32.753
56.382
80.818
85.626
63.955
36.937
19.566
11.507
21.173
120.341
881.100
6751.319
34828.836
63494.441
26080.592
4095.278
541.774
80.578
24.472
20.919
21.046
15.657
9.021
6.574
19.715
137.687
1552.596
34311.230
104155.023
105297.820
101552.289
100446.102
4702.314
343.261
78.861
56.918
51.343
9.408
9.796
15.998
28.426
55.453
112.346
193.958
245.493
209.289
119.287
51.420
22.654
19.941
72.044
410.196
2342.166
8751.328
13635.358
6766.445
1603.303
284.490
64.789
47.974
70.996
77.943
54.331
27.882
13.884
28.961
188.760
2143.599
52704.863
105051.883
106664.313
103847.430
101362.281
6936.677
537.193
227.011
231.809
180.075
10.493
14.234
22.992
41.640
92.567
240.107
616.339
1015.610
865.746
438.730
142.062
45.445
19.651
32.450
130.873
508.457
1286.134
1739.315
1118.256
374.560
106.963
60.055
104.899
198.461
224.253
152.535
65.491
25.500
35.463
206.977
1784.379
21860.188
121781.164
129257.383
113524.563
66528.430
3881.118
662.835
611.960
796.099
566.204
15.643
23.287
36.664
69.152
172.988
593.168
1941.599
3836.793
3250.813
1299.986
334.948
77.021
21.625
14.904
34.975
95.406
188.731
231.824
174.313
87.478
46.778
67.842
176.624
381.439
435.879
272.327
112.252
36.747
35.247
174.377
1302.363
9690.559
51566.059
103350.688
49096.539
9530.370
2023.341
956.833
1082.174
1521.037
980.348
27.796
46.542
78.567
165.476
411.416
1101.356
3743.865
8152.798
6808.043
2364.289
484.743
94.050
21.618
8.061
9.952
20.992
35.455
44.114
38.221
26.492
27.355
65.684
186.332
380.857
466.553
290.824
111.992
37.513
27.522
113.766
725.679
4072.252
15969.414
21775.521
10745.866
3400.327
1943.386
1366.776
1077.404
1169.955
731.598
54.480
104.636
194.737
521.752
1430.460
2683.031
3913.149
6181.014
4953.734
1750.695
393.857
79.716
16.704
4.610
3.196
5.229
8.685
10.992
10.481
9.732
15.167
42.463
119.557
224.032
272.247
172.883
73.081
24.823
16.046
51.209
254.803
1069.698
2878.426
3786.900
2478.615
1766.685
1840.266
1379.053
750.750
479.105
289.276
94.335
191.321
414.744
1484.685
4933.696
9051.311
6197.902
3336.274
1870.446
715.025
196.987
44.393
10.030
2.262
0.833
1.234
2.101
2.816
3.022
3.638
7.224
20.145
48.519
87.407
98.562
68.525
32.208
12.038
7.321
17.745
65.861
199.641
452.172
598.687
643.081
849.464
1033.494
779.443
390.583
213.005
177.356
110.731
233.307
543.574
2287.802
9615.469
16442.674
9770.780
2697.832
744.223
240.946
73.444
19.198
4.357
0.698
-0.096
-0.074
0.189
0.417
0.629
1.045
2.672
6.718
14.799
24.242
27.061
20.403
10.594
4.606
2.793
5.577
16.052
40.578
78.325
126.698
207.344
317.594
378.504
316.735
294.638
465.217
1118.628
83.011
175.914
408.571
1680.409
6245.590
10450.662
6250.782
1784.303
375.079
89.140
25.575
7.131
1.446
-0.117
-0.474
-0.475
-0.385
-0.288
-0.183
0.028
0.591
1.819
3.752
5.782
6.438
4.952
3.159
2.089
2.211
3.032
5.216
10.130
19.493
36.813
68.385
110.371
169.300
580.910
2818.096
5667.081
22918.660
42.582
85.480
188.241
618.839
1737.837
2747.415
1728.235
630.269
155.935
37.315
9.783
2.391
0.171
-0.470
-0.610
-0.598
-0.549
-0.494
-0.431
-0.328
-0.146
0.204
0.631
1.052
1.272
1.376
2.304
5.346
9.261
9.567
7.547
6.234
7.570
13.265
25.726
51.795
282.099
7109.335
101448.109
130310.180
108232.727
16.052
30.605
64.085
150.217
341.836
441.662
337.482
148.119
49.744
14.724
4.103
0.915
-0.148
-0.511
-0.614
-0.623
-0.598
-0.547
-0.494
-0.448
-0.374
-0.276
-0.170
-0.042
0.210
1.454
7.587
29.089
56.712
50.202
26.663
12.924
7.195
6.592
11.362
34.493
475.985
25898.873
102985.141
200150.188
130124.883
6.053
9.298
17.627
34.643
63.028
79.557
66.002
39.683
19.778
9.060
4.094
1.717
0.482
-0.171
-0.470
-0.571
-0.587
-0.555
-0.510
-0.476
-0.441
-0.399
-0.364
-0.284
0.199
3.286
22.249
114.148
284.715
209.037
75.432
26.873
10.791
5.221
5.388
19.434
248.173
7125.614
102522.289
179122.688
107523.383
3.662
3.582
6.635
12.642
23.695
40.326
58.700
64.510
48.809
27.983
14.244
7.377
3.351
1.092
0.026
-0.406
-0.534
-0.544
-0.511
-0.480
-0.454
-0.430
-0.406
-0.312
0.321
4.702
35.496
212.308
556.850
394.463
119.972
37.256
14.396
5.762
3.035
7.579
54.915
524.146
3230.263
13758.055
100753.695
5.104
5.854
11.640
24.399
64.835
184.314
394.295
486.594
336.502
154.717
62.367
28.351
12.444
4.716
1.234
-0.054
-0.427
-0.515
-0.510
-0.486
-0.463
-0.434
-0.412
-0.327
0.201
3.384
24.366
125.422
288.360
233.436
82.802
31.654
13.764
5.597
2.049
2.296
11.043
59.254
266.043
1248.411
5625.112
10.794
19.802
39.030
84.432
289.175
1216.030
3832.536
5356.031
3116.880
901.904
264.336
90.923
36.396
12.571
3.637
0.618
-0.261
-0.476
-0.511
-0.491
-0.471
-0.443
-0.418
-0.353
-0.048
1.412
8.471
30.264
59.661
55.116
32.364
17.620
9.344
4.145
1.257
0.563
2.743
15.036
80.569
520.447
2182.412
29.002
54.807
116.781
256.202
1132.435
8165.665
42792.855
71450.719
27655.088
5491.198
965.141
247.934
79.956
25.718
6.938
1.492
-0.042
-0.422
-0.505
-0.494
-0.468
-0.441
-0.417
-0.378
-0.236
0.297
1.976
5.901
10.774
12.210
9.884
6.856
4.127
1.861
0.350
-0.066
1.387
15.665
221.956
6234.610
100466.039
100.328
124.432
255.786
549.965
2669.449
29230.258
102446.914
112503.336
122390.117
25055.068
3338.411
569.749
142.921
39.662
10.656
2.457
0.265
-0.333
-0.478
-0.490
-0.460
-0.435
-0.410
-0.383
-0.321
-0.147
0.266
1.079
2.081
2.619
2.534
1.851
1.085
0.308
-0.219
-0.266
1.435
21.983
506.525
39306.031
101420.945
769.307
264.153
432.303
932.252
3609.763
36357.902
111620.328
200180.656
200133.828
113974.523
10982.511
1200.076
223.998
52.065
13.401
3.450
0.661
-0.186
-0.429
-0.476
-0.454
-0.419
-0.385
-0.356
-0.334
-0.295
-0.198
-0.025
0.182
0.334
0.288
0.118
-0.133
-0.346
-0.445
-0.242
1.442
18.650
321.820
13321.818
102128.984
8407.321
731.256
757.676
1596.478
3154.532
13819.960
84202.266
200226.828
142546.938
106118.789
18860.213
2653.896
436.305
70.063
16.475
4.522
1.130
-0.002
-0.358
-0.438
-0.402
-0.342
-0.282
-0.258
-0.261
-0.295
-0.322
-0.320
-0.300
-0.297
-0.334
-0.400
-0.472
-0.511
-0.451
-0.085
1.325
9.326
85.524
961.857
7511.416
23627.439
1620.062
2302.157
3819.897
3613.117
4336.675
16138.591
97262.016
104575.063
72595.516
11410.281
3745.595
655.733
81.460
17.776
5.517
1.530
0.175
-0.213
-0.242
-0.128
-0.004
0.059
0.047
-0.046
-0.172
-0.299
-0.376
-0.421
-0.450
-0.478
-0.511
-0.540
-0.515
-0.372
0.114
1.433
5.757
26.104
135.841
718.164
5995.779
4377.020
20659.518
34727.680
14461.937
3659.282
2856.556
8684.893
15578.961
7575.592
2841.185
1379.171
315.347
56.794
15.880
5.252
1.592
0.360
0.224
0.617
1.118
1.370
1.249
0.917
0.457
0.092
-0.195
-0.353
-0.431
-0.470
-0.492
-0.506
-0.496
-0.415
-0.225
0.314
1.622
5.042
17.396
82.069
477.550
2596.351
16979.197
100784.953
111875.273
149735.875
24568.078
1800.536
885.030
1056.409
707.082
377.459
219.739
82.851
29.425
11.398
4.342
1.510
0.942
1.954
4.527
7.104
7.555
5.722
3.396
1.614
0.569
0.013
-0.226
-0.313
-0.360
-0.389
-0.366
-0.227
0.062
0.362
0.788
1.890
5.055
16.622
76.232
498.203
3582.396
25738.971
102527.391
200164.469
200118.594
108611.023
5015.002
273.332
131.668
111.246
86.608
63.621
38.200
19.971
9.453
4.219
2.113
3.061
9.029
22.078
36.569
37.425
25.531
11.689
4.551
1.614
0.605
0.418
0.460
0.405
0.291
0.385
1.198
2.786
3.796
3.157
2.725
4.907
14.393
57.869
316.729
6413.718
10896.454
59481.059
199059.734
130265.953
103524.945
3397.724
163.046
53.702
72.335
107.660
108.490
72.045
39.435
21.025
10.341
5.805
9.296
31.874
94.263
187.180
188.457
103.905
36.831
11.435
3.879
2.989
4.485
6.157
5.930
4.216
3.747
7.264
17.126
24.251
15.797
6.603
4.704
10.443
33.983
134.692
10024.176
6777.090
6256.622
11666.397
20378.900
6876.184
583.614
83.817
116.304
405.744
995.938
1093.393
556.076
225.301
103.439
47.037
20.139
22.098
83.416
307.042
703.042
704.565
333.935
91.828
23.123
9.859
16.308
38.121
59.409
56.399
32.195
18.289
25.718
67.786
107.197
60.129
17.535
5.609
6.578
16.759
47.710
21242.777
10929.630
3124.905
1155.709
711.609
321.768
103.801
106.843
666.392
5341.834
25509.004
31612.180
8953.282
1717.075
626.994
241.760
71.756
43.002
135.022
557.439
1330.002
1445.175
604.715
154.967
34.732
29.537
108.809
383.095
760.849
707.397
297.767
101.838
67.041
138.839
211.777
115.936
30.542
7.408
4.265
7.297
15.779
101295.711
100864.016
15297.569
1444.448
233.912
81.169
61.643
267.207
3720.222
95610.602
100206.305
100943.477
103119.344
13029.107
3932.041
1221.436
247.941
69.289
123.216
479.590
1129.720
1130.664
518.301
135.917
43.152
113.364
823.860
5837.974
18688.705
15298.005
3790.780
627.793
232.216
190.259
181.630
98.662
31.904
9.649
5.150
6.004
7.561
100278.336
100284.547
63768.066
3456.072
375.372
88.236
65.758
458.852
10306.776
100075.141
100469.727
103101.391
114107.375
54318.746
18826.414
4151.363
625.444
107.199
74.001
201.498
411.881
412.051
215.458
68.619
51.149
387.312
5328.392
100034.766
100083.102
100271.789
49317.281
4354.522
1840.493
880.503
311.564
110.393
37.936
17.629
24.271
37.095
29.712
100174.773
100591.359
71724.758
4813.463
863.599
180.431
70.316
394.455
8505.491
100092.250
100649.539
104741.773
126474.617
82313.672
39193.137
7409.745
953.182
124.864
37.782
54.972
94.099
93.937
56.638
27.055
62.369
706.661
16894.820
100085.281
100308.094
102032.930
112487.695
49523.090
38954.797
10662.621
1638.279
280.335
69.724
56.797
221.757
503.258
341.495
100338.945
101867.281
25507.705
7444.465
2180.006
382.203
79.594
186.036
2028.128
35016.238
100434.813
103047.211
75492.531
38918.184
19946.777
4469.220
665.353
100.872
20.712
13.812
18.470
18.242
12.752
11.190
51.374
605.418
13836.526
100130.203
100993.469
113658.445
200093.500
105611.891
100890.734
100707.758
9945.810
871.370
149.465
195.618
1618.194
6245.956
3082.321
80.214
40.400
18.270
36.180
475.301
10290.149
95916.352
30845.289
3297.466
3987.145
31257.443
105942.813
103185.898
104058.063
170566.969
138485.797
101875.258
100519.953
100600.820
7208.275
696.657
138.689
37.918
10.694
2.866
1.510
2.518
4.340
5.705
5.641
4.147
2.132
0.567
-0.220
-0.581
-0.677
-0.411
1.390
10.427
49.063
136.809
716.232
257.538
71.555
25.481
66.603
408.505
1138.096
924.982
929.420
3615.846
50671.840
103326.516
101588.297
101529.578
112560.750
170460.719
102566.867
100803.398
24721.396
3002.981
748.121
288.752
106.342
29.551
6.851
1.687
1.512
2.851
4.388
4.561
3.548
1.851
0.442
-0.281
-0.612
-0.650
0.003
5.298
48.475
394.462
1523.420
8756.458
2003.188
312.767
54.251
19.416
37.508
83.399
163.314
456.745
2031.152
21306.016
101369.422
100633.852
100437.844
101532.148
34953.301
14123.836
9402.677
3284.543
1672.802
1547.084
975.983
349.154
80.749
14.943
2.906
1.194
1.927
3.076
3.242
2.516
1.252
0.232
-0.345
-0.604
-0.573
0.548
11.355
150.057
2438.357
19767.479
100043.102
13622.291
1179.464
127.596
21.172
15.256
37.073
100.836
257.101
745.795
4237.556
38791.125
100190.578
100111.563
47041.547
5323.807
1287.115
938.195
1013.702
2197.523
4200.188
2888.070
831.717
152.884
24.771
4.194
0.932
0.969
1.495
1.705
1.283
0.552
-0.025
-0.329
-0.460
-0.406
0.707
12.877
193.536
3839.213
39333.461
100075.023
46851.191
2527.118
210.339
28.233
13.370
34.130
95.853
206.531
354.992
729.172
2475.892
6264.465
6231.176
2769.470
681.993
225.819
232.005
618.834
2294.089
4900.779
3405.580
965.532
173.706
27.591
4.190
0.524
0.190
0.382
0.451
0.346
0.203
0.152
0.201
0.161
0.125
0.682
7.236
80.779
829.076
4361.692
100084.234
46851.965
2526.928
209.937
26.288
12.680
35.825
115.331
281.517
439.910
427.819
373.104
432.256
397.588
234.382
97.848
53.724
84.597
279.212
986.178
1865.025
1447.181
478.952
99.974
17.755
2.757
0.111
-0.263
-0.200
-0.011
0.382
1.193
2.359
3.092
2.824
1.995
1.381
2.917
17.287
92.787
258.139
100064.664
11388.633
1095.044
118.727
18.122
11.117
40.204
160.126
511.365
861.085
687.143
285.796
108.625
55.433
34.171
24.736
26.197
41.927
95.725
241.257
387.386
331.219
131.457
37.565
7.990
1.135
-0.215
-0.418
-0.215
0.528
2.784
9.692
21.047
24.359
16.259
8.920
4.454
2.441
3.831
14.197
51.723
7388.190
1720.302
291.464
48.358
9.546
8.811
36.741
157.108
525.585
972.917
768.428
293.201
75.531
23.821
20.698
39.399
67.929
84.800
76.918
72.668
74.229
58.786
28.394
9.865
2.445
0.126
-0.379
-0.299
0.426
3.094
14.788
70.686
225.427
275.093
119.050
36.507
13.461
5.140
2.983
11.431
134.059
639.003
227.829
62.020
14.981
4.945
6.451
23.643
89.915
267.710
446.047
384.185
152.853
44.293
21.723
45.306
135.054
291.437
356.950
258.880
112.548
42.346
17.528
7.162
2.423
0.443
-0.236
-0.308
0.198
2.292
10.689
60.055
457.418
2809.049
3562.545
882.134
153.391
39.559
12.531
5.316
16.561
285.781
82.345
36.449
15.076
7.944
6.035
7.180
13.691
35.067
85.110
125.287
109.456
54.532
22.987
27.551
105.836
380.214
945.413
1269.020
818.952
292.191
74.659
18.086
4.544
1.131
0.205
-0.084
0.062
1.263
6.349
27.972
156.587
1430.927
12553.499
18965.711
3601.098
649.574
143.229
33.089
11.956
18.530
217.879
23.297
12.337
12.137
14.949
15.870
15.128
14.998
19.418
27.902
36.076
32.628
20.291
14.864
36.886
163.027
660.938
1851.385
2526.310
1589.907
500.338
112.287
23.831
5.563
1.964
1.135
0.792
0.952
3.154
13.779
63.111
342.908
2455.803
15463.844
33831.141
17954.453
3708.759
542.649
93.293
38.885
37.171
79.250
14.146
14.970
26.015
37.960
43.067
38.520
31.738
30.450
33.975
40.757
40.437
28.577
19.255
36.818
153.774
616.554
1715.802
2336.634
1475.152
467.762
106.214
23.606
7.275
4.716
4.321
3.299
2.785
5.970
25.008
129.260
862.306
7295.991
74725.367
105010.633
102560.805
17266.670
1598.380
244.015
198.396
240.484
185.371
15.346
25.882
51.235
80.488
91.925
79.772
71.746
75.298
85.823
105.652
106.982
73.179
35.763
30.356
90.311
312.377
763.617
947.996
618.465
241.198
63.590
18.293
10.750
11.967
12.603
9.670
6.554
9.201
39.662
248.991
1973.772
19039.586
151937.297
178236.813
128839.336
31544.713
2533.351
693.272
1325.729
2224.913
1451.920
21.592
38.374
72.326
113.112
134.032
133.909
156.375
184.920
201.385
227.908
216.543
142.669
58.794
25.656
38.880
100.919
199.273
258.291
176.437
80.705
29.805
14.863
16.849
24.775
27.226
20.687
12.053
12.644
53.846
415.259
4513.417
61193.215
133581.875
200156.641
171039.703
26406.436
3457.067
2349.468
7416.009
16981.850
9366.737
27.113
42.246
70.665
114.087
149.007
195.113
301.377
406.141
400.483
331.479
261.294
160.786
62.004
23.307
15.780
26.737
45.451
54.245
43.775
23.922
13.024
13.551
24.046
38.504
42.910
32.321
16.864
14.466
56.599
464.514
5844.317
100851.398
103885.953
108751.086
106890.898
31176.887
9045.961
7842.910
18618.637
48782.914
22990.016
29.225
41.057
61.823
98.465
151.858
251.051
434.945
589.986
533.612
333.596
197.374
103.563
45.959
17.203
7.656
7.562
10.777
12.194
10.515
7.411
6.755
11.465
24.763
40.600
45.418
32.236
17.389
12.345
40.902
301.961
2998.562
38559.414
100434.344
100955.680
102704.336
24115.471
30002.852
21499.820
15135.082
26209.297
13923.491
27.720
39.783
62.656
119.463
226.949
367.068
484.004
559.781
441.493
242.124
115.326
53.171
23.434
9.417
3.507
2.158
2.553
2.918
2.846
2.604
3.562
7.776
16.622
27.163
30.334
22.920
12.338
8.188
20.920
122.463
829.487
5731.383
23817.100
32036.410
16242.213
16052.245
35306.605
24313.904
7918.424
4881.095
2738.574
26.465
42.156
80.821
196.144
427.215
626.558
578.485
408.292
260.538
135.668
56.046
23.182
9.459
3.593
1.075
0.358
0.341
0.500
0.572
0.783
1.683
4.147
8.574
13.154
14.636
11.121
6.345
3.869
8.412
37.391
166.141
674.016
1641.283
2255.898
2512.777
6160.609
12673.234
8944.268
2867.354
965.643
501.939
24.422
43.199
90.820
250.906
604.495
865.464
650.240
332.631
149.709
64.306
25.546
9.435
3.270
0.870
-0.040
-0.292
-0.285
-0.219
-0.136
0.023
0.482
1.530
3.174
4.642
5.150
3.884
2.283
1.421
2.623
9.507
32.155
89.206
180.809
305.500
600.784
1428.985
2438.131
1928.306
858.045
538.914
969.762
19.486
34.536
74.303
205.103
455.948
642.385
471.542
223.009
88.925
33.279
11.945
3.914
0.907
-0.126
-0.459
-0.514
-0.483
-0.437
-0.381
-0.285
-0.089
0.289
0.810
1.284
1.346
1.026
0.599
0.393
0.778
2.333
6.811
17.142
37.112
84.030
212.619
453.969
639.116
615.931
841.082
2539.316
13169.663
13.182
21.140
43.361
100.916
210.296
271.284
215.866
112.563
45.460
17.157
5.905
1.638
0.104
-0.426
-0.561
-0.570
-0.541
-0.498
-0.456
-0.399
-0.316
-0.197
-0.050
0.050
0.099
0.087
0.227
0.750
1.338
1.824
2.635
5.563
14.258
39.250
102.803
214.590
344.891
958.089
5407.402
20322.178
103114.313
7.936
10.527
19.211
38.859
66.222
82.853
72.640
43.505
21.176
9.138
3.692
1.290
0.200
-0.285
-0.482
-0.546
-0.552
-0.519
-0.474
-0.437
-0.396
-0.349
-0.308
-0.275
-0.218
0.035
0.982
3.086
5.451
5.552
3.947
3.788
7.416
18.790
45.275
91.762
218.362
1773.528
17078.150
66778.016
107007.930
5.431
4.725
7.843
14.016
22.406
28.692
30.397
25.700
18.622
11.782
7.266
4.445
2.133
0.714
-0.080
-0.414
-0.515
-0.514
-0.476
-0.443
-0.417
-0.391
-0.370
-0.347
-0.240
0.318
2.501
8.356
15.754
13.864
7.842
4.186
4.011
7.074
15.514
32.386
108.097
827.871
5926.972
42135.383
105601.391
5.128
2.632
4.550
10.174
23.764
52.709
89.724
107.468
85.309
52.546
34.044
21.408
10.987
4.482
1.235
-0.012
-0.390
-0.475
-0.465
-0.442
-0.422
-0.399
-0.378
-0.351
-0.200
0.535
3.655
12.096
22.895
19.976
10.793
4.828
2.668
2.520
4.523
10.297
34.996
185.548
960.159
7137.793
72559.563
6.228
3.825
9.040
28.654
105.338
363.123
890.300
1199.711
755.125
338.024
166.613
98.489
46.608
17.134
4.982
0.975
-0.147
-0.412
-0.450
-0.433
-0.419
-0.403
-0.378
-0.351
-0.226
0.372
2.800
8.591
16.052
14.429
8.318
3.982
1.831
0.937
1.084
2.922
10.193
41.859
194.114
959.396
3932.763
9.068
11.013
29.937
110.052
600.058
3795.209
14946.666
23786.910
10592.030
2525.613
815.234
412.926
163.472
50.624
13.079
2.807
0.300
-0.297
-0.430
-0.433
-0.417
-0.401
-0.383
-0.357
-0.278
0.037
1.105
3.529
5.962
6.052
4.155
2.256
1.016
0.243
-0.005
0.501
3.007
13.088
56.359
249.759
805.513
18.868
34.726
98.860
392.258
3096.794
42524.809
100156.609
100313.109
100634.406
19122.430
3040.512
1264.328
462.891
117.975
26.478
5.764
0.986
-0.105
-0.378
-0.431
-0.415
-0.399
-0.379
-0.357
-0.320
-0.191
0.164
0.838
1.549
1.734
1.376
0.793
0.235
-0.182
-0.388
-0.238
1.037
9.220
88.571
1151.294
9077.343
57.246
111.324
370.216
1275.036
9658.895
100686.086
100638.773
101393.344
102383.594
89552.703
6804.720
2343.527
716.371
178.596
38.705
8.885
2.032
0.245
-0.266
-0.402
-0.410
-0.391
-0.373
-0.356
-0.338
-0.297
-0.200
-0.031
0.149
0.233
0.168
-0.041
-0.252
-0.422
-0.528
-0.437
0.680
11.065
163.871
3848.137
70594.828
211.730
359.205
1482.544
5083.999
16369.015
103710.063
102194.641
105265.180
109028.938
105926.102
6990.168
2079.850
676.199
174.433
46.477
12.945
3.732
0.919
-0.042
-0.335
-0.389
-0.388
-0.371
-0.351
-0.338
-0.333
-0.317
-0.283
-0.256
-0.251
-0.294
-0.373
-0.461
-0.533
-0.572
-0.474
0.453
8.975
117.266
1964.689
22723.988
731.914
916.623
4846.248
20464.441
35697.152
77483.070
104447.539
108260.648
115332.055
33790.363
4299.449
1149.129
435.541
165.309
58.026
19.060
6.145
1.781
0.276
-0.237
-0.365
-0.378
-0.358
-0.342
-0.336
-0.339
-0.350
-0.356
-0.372
-0.394
-0.431
-0.480
-0.528
-0.560
-0.567
-0.470
0.162
4.204
36.335
291.009
1350.581
1499.381
2508.195
11673.483
37359.426
51527.992
28798.203
33345.617
51557.840
26908.414
7522.483
1726.101
650.718
346.856
186.756
74.480
26.356
8.708
2.611
0.602
-0.097
-0.273
-0.289
-0.281
-0.287
-0.306
-0.327
-0.351
-0.376
-0.402
-0.428
-0.462
-0.493
-0.527
-0.542
-0.536
-0.452
-0.017
1.945
11.161
52.465
196.247
2670.639
19068.916
103313.859
112599.211
108326.180
17392.842
4387.145
3344.857
2693.758
1415.611
599.669
398.650
314.523
187.416
78.138
26.765
8.970
2.943
0.783
0.177
0.083
0.085
0.038
-0.073
-0.190
-0.284
-0.345
-0.376
-0.401
-0.429
-0.459
-0.484
-0.499
-0.502
-0.486
-0.403
-0.049
1.252
6.281
27.472
118.219
7091.768
101336.664
101324.156
103547.195
106642.813
40787.398
2494.037
595.377
412.996
345.061
323.721
293.557
225.467
135.826
56.504
20.616
6.952
2.331
1.068
1.104
1.485
1.634
1.193
0.573
0.104
-0.148
-0.261
-0.281
-0.288
-0.318
-0.368
-0.409
-0.411
-0.381
-0.342
-0.264
0.003
1.062
5.052
22.399
107.678
24827.393
108923.211
102582.820
106846.008
130020.375
66112.102
2699.706
265.763
146.015
242.074
365.020
303.722
174.745
81.518
34.072
12.782
4.519
2.119
2.410
4.429
6.648
7.182
4.934
2.438
0.910
0.237
0.173
0.343
0.571
0.512
0.250
0.037
0.027
0.159
0.271
0.158
0.188
0.918
4.048
16.665
73.261
103295.008
103387.258
108425.094
105715.586
119737.383
23590.111
1473.837
153.064
108.989
244.528
381.911
332.985
164.374
66.533
25.462
9.883
3.967
3.102
6.492
14.243
23.121
23.348
15.553
7.120
2.643
1.521
2.577
4.905
6.958
6.623
4.342
2.340
1.733
2.119
2.396
1.608
0.774
0.793
2.661
9.853
35.614
102387.250
105222.344
35180.648
39027.305
15337.663
2871.321
389.281
80.842
135.292
419.547
931.619
976.749
506.877
168.517
54.819
20.202
8.269
6.048
13.180
33.429
59.149
59.366
36.043
14.203
5.905
6.543
17.547
43.406
67.971
64.109
37.319
15.546
8.063
7.736
7.839
5.180
2.050
0.861
1.464
4.554
13.546
138582.828
70115.883
11273.553
2693.241
1075.651
324.806
87.745
89.774
538.337
4098.954
16977.857
20907.916
6127.547
1091.210
224.935
69.068
23.488
11.636
19.600
52.172
87.563
93.740
52.512
20.636
11.168
29.967
133.929
483.146
1048.260
895.454
365.773
104.252
36.799
22.030
16.756
9.909
3.905
1.224
0.810
1.838
4.428
113668.594
107450.563
36713.855
2654.899
376.100
92.120
46.139
208.774
2853.963
54138.098
100383.195
102541.430
104142.078
7229.842
826.247
217.290
60.500
19.397
20.412
46.301
81.920
82.021
49.320
20.963
23.297
136.668
1147.758
8540.666
31478.846
25499.303
4935.599
730.591
197.322
94.267
42.762
18.284
6.589
2.263
1.205
1.403
1.990
101389.453
101267.641
101428.820
6913.276
898.013
172.321
65.641
390.536
7729.873
100085.281
101320.789
119874.195
140110.438
23169.422
2041.939
502.707
119.332
29.608
15.438
25.482
40.337
42.954
26.780
15.766
45.438
458.920
7829.065
100411.063
100541.602
100380.625
85884.938
5185.598
1715.580
699.751
201.797
53.243
14.553
5.460
5.330
6.770
5.961
100744.492
104155.695
116926.164
23090.697
5240.324
745.366
122.002
343.707
5840.556
100082.430
101104.164
113572.820
127065.805
18225.617
2519.602
678.566
159.384
34.431
10.566
10.601
14.338
14.274
10.253
11.545
67.540
916.335
25718.113
101412.164
101951.805
102117.461
110468.742
45131.391
32034.207
8803.641
1297.784
200.188
36.420
15.364
26.018
43.672
32.215
102037.398
128291.422
151861.453
102796.406
31658.342
2423.716
219.881
163.722
1711.053
22967.197
100287.703
101567.875
41651.750
5177.630
1483.312
498.687
122.909
26.714
6.656
3.638
4.027
3.941
3.357
7.591
62.279
783.216
20897.709
101085.867
102115.922
111684.469
200056.047
107761.211
100448.320
100103.516
8065.613
643.923
82.330
39.177
88.497
174.585
125.087
121.005
57.313
24.132
22.648
133.220
1272.348
4948.068
3140.335
3319.472
21306.172
84626.523
146206.047
107588.398
105348.344
200158.891
119882.586
102279.617
104554.359
108784.672
16195.359
2453.662
496.808
116.905
28.742
7.719
5.288
10.258
20.843
32.753
35.718
26.496
13.375
5.061
1.174
-0.229
-0.625
-0.586
0.116
3.030
11.901
28.472
1272.947
437.055
100.635
27.761
32.863
135.548
346.048
628.462
3575.396
31652.938
123952.234
163571.328
109613.016
102482.297
119826.281
135153.531
103600.547
109713.398
62265.672
16106.668
4919.871
1610.175
468.208
95.907
19.305
6.315
9.273
20.809
34.234
38.227
26.999
13.660
5.185
1.226
-0.196
-0.586
-0.420
1.164
9.867
43.941
116.860
23720.174
4089.780
536.293
75.311
21.035
39.168
129.398
498.169
2203.036
11720.731
39103.555
118479.539
103937.008
100865.336
102122.023
26159.789
22405.188
21206.557
19168.156
17098.076
21279.332
12988.518
2679.914
366.866
48.362
9.258
7.412
14.661
24.028
26.865
20.201
10.284
3.914
0.905
-0.165
-0.459
-0.176
2.575
22.477
138.696
393.357
100027.414
38412.039
2335.868
198.242
32.452
40.630
158.897
602.855
1658.266
3366.044
6423.726
22276.707
97253.164
96639.102
23995.252
3729.789
1996.801
3399.304
7793.709
41970.637
100966.367
85311.750
10331.224
894.869
89.013
11.933
4.877
7.588
11.551
12.896
9.782
5.356
2.261
0.750
0.190
0.012
0.231
3.127
25.761
162.680
512.038
100045.742
100006.234
5696.982
356.788
44.261
43.821
174.454
665.469
1783.351
2456.343
2118.018
2342.098
4015.493
4165.433
1771.078
553.164
374.628
875.442
4748.756
54639.508
100228.539
100069.891
13825.940
1044.004
93.943
11.631
2.781
2.968
4.450
4.760
3.967
2.658
1.877
1.883
2.170
1.893
1.483
2.544
14.164
69.048
185.049
100054.797
100006.992
5239.035
356.486
41.274
38.949
171.934
793.858
2919.569
5711.364
3981.083
1329.937
531.078
340.879
192.224
92.209
91.447
290.938
1814.228
13899.232
43437.969
25458.082
4435.323
515.809
58.900
7.775
1.257
0.721
1.132
1.562
1.918
2.771
4.830
7.462
9.490
8.600
5.783
3.426
5.022
15.706
36.793
100042.258
34827.180
2160.776
185.237
28.536
35.178
189.308
1335.929
7930.836
23189.656
15444.251
2939.537
436.831
87.892
34.026
21.030
27.989
83.020
375.053
1583.056
3397.236
2393.654
758.540
140.198
22.677
3.605
0.311
-0.007
0.407
1.402
3.614
8.330
16.503
27.163
32.941
30.525
18.912
8.740
4.042
5.132
16.408
19675.766
3478.365
467.125
69.694
15.252
27.888
173.955
1357.953
9392.235
28313.160
18715.924
3411.435
423.372
60.432
15.283
12.840
19.371
33.733
74.602
182.185
268.890
230.629
100.111
29.176
6.253
0.919
-0.115
0.106
1.342
4.730
12.714
30.145
61.509
88.004
96.416
78.224
46.254
19.359
6.982
6.055
35.724
1108.825
383.742
89.784
22.730
9.596
18.663
98.390
656.112
3399.030
7731.352
5326.206
1447.796
233.070
38.001
15.385
24.371
41.856
52.028
48.166
40.240
37.372
28.435
14.681
5.417
1.225
-0.013
-0.065
1.081
4.904
16.282
43.649
109.417
226.949
282.819
237.304
168.198
86.720
33.373
11.496
9.655
70.093
110.977
52.475
27.156
20.002
17.544
18.623
41.046
167.025
562.173
1048.192
827.150
311.640
76.131
20.518
22.287
51.514
98.763
119.210
88.859
45.779
18.541
7.614
3.073
0.927
0.026
-0.170
0.451
3.318
13.908
47.600
140.289
344.085
683.546
838.924
577.887
300.941
129.182
47.603
19.779
16.310
60.667
27.150
27.773
45.305
67.167
71.277
51.065
35.879
48.827
102.653
154.511
143.463
78.597
31.681
16.395
29.235
77.681
152.317
184.379
134.573
61.352
21.057
6.098
1.635
0.365
0.005
0.114
1.281
6.994
31.402
120.247
424.713
1102.314
2305.933
3196.568
2109.054
819.559
232.432
87.038
70.683
79.539
74.968
29.485
60.946
149.725
259.922
279.072
174.954
88.219
64.448
101.973
197.353
246.819
160.406
61.143
24.798
29.632
73.671
143.196
173.049
126.373
57.643
19.674
5.947
1.785
0.802
0.632
0.781
2.378
11.006
51.778
245.606
1125.243
4524.664
14178.016
21996.738
11362.738
2812.551
607.536
312.853
600.830
902.992
656.737
60.503
146.962
398.570
775.560
838.495
479.157
223.399
174.971
347.367
850.174
1141.491
707.831
204.809
50.807
26.022
44.741
82.655
98.931
73.186
36.456
13.687
4.624
2.163
1.893
1.921
1.800
3.373
14.005
74.347
456.132
3565.751
40382.352
105573.391
110856.094
107416.305
13721.915
2026.329
1894.758
8709.496
18736.248
10305.756
117.457
236.812
621.436
1301.049
1325.282
800.792
482.908
439.526
838.831
2468.813
3418.305
1872.620
465.679
93.552
25.451
21.786
33.029
36.560
29.220
16.105
6.974
3.279
2.911
3.473
3.770
3.388
4.297
14.996
91.098
764.882
11730.240
101027.148
102825.641
104999.219
104151.734
74704.813
9965.990
13570.445
101622.219
100337.547
100062.227
179.525
280.796
552.082
1003.529
1134.530
869.558
883.850
964.224
1179.643
2782.898
4112.531
2077.427
563.825
133.431
30.369
10.988
10.540
11.721
9.501
5.851
3.121
2.537
3.487
4.980
5.504
4.494
4.571
13.528
85.968
922.448
18038.957
100333.688
100749.797
101562.109
105582.039
135202.125
105215.422
93599.977
112478.219
101479.695
100174.633
197.721
232.470
311.181
484.230
599.773
775.302
1249.021
1423.099
1094.046
1297.568
1529.434
986.661
391.763
133.070
30.945
6.816
3.387
3.097
2.667
1.766
1.414
1.998
3.484
5.211
5.481
4.613
3.860
9.931
59.502
550.178
8051.642
100093.609
100270.906
101444.195
118071.078
142561.453
103148.352
114023.516
157353.281
104097.234
100336.789
139.355
146.612
147.402
187.772
283.971
542.726
994.283
1130.788
730.975
461.588
381.343
264.304
158.808
69.986
18.369
3.522
0.958
0.627
0.524
0.423
0.574
1.288
2.565
3.731
4.148
3.252
2.595
5.649
29.106
214.300
1863.368
16371.980
100174.938
101525.555
73465.703
106385.984
101103.070
102813.531
96824.703
58934.324
25839.428
77.403
80.955
78.172
97.745
167.121
312.428
518.326
535.369
351.839
177.285
100.146
62.537
38.874
19.008
5.994
1.080
0.002
-0.154
-0.149
-0.085
0.097
0.556
1.316
1.984
2.079
1.669
1.233
2.360
10.669
55.696
295.827
1387.518
3880.858
6129.197
11528.646
79514.063
101153.609
100966.891
25149.893
4444.882
1779.631
51.027
53.805
54.554
75.713
131.144
219.300
303.078
289.730
186.071
86.339
37.219
16.734
8.468
3.949
1.078
-0.065
-0.357
-0.391
-0.358
-0.297
-0.169
0.062
0.394
0.691
0.722
0.510
0.310
0.633
3.162
13.075
48.439
148.671
345.922
726.881
2568.638
10601.755
21769.471
14633.349
4178.034
1053.809
845.519
40.051
41.232
47.174
66.929
110.117
175.724
225.090
211.886
127.611
55.797
20.309
6.730
2.153
0.488
-0.198
-0.439
-0.477
-0.459
-0.423
-0.374
-0.308
-0.206
-0.086
-0.002
0.015
-0.084
-0.163
-0.068
0.618
2.941
10.155
30.781
94.345
332.824
1333.569
4900.335
7690.030
4252.561
1467.212
1443.238
5193.356
28.361
30.961
39.227
55.806
79.905
113.950
144.529
129.734
81.855
34.994
12.310
3.683
0.782
-0.160
-0.447
-0.515
-0.506
-0.476
-0.440
-0.404
-0.360
-0.320
-0.283
-0.261
-0.274
-0.301
-0.301
-0.219
0.031
0.767
3.558
15.340
65.060
239.287
820.404
2412.806
3669.953
2254.703
1399.385
4828.364
36459.609
18.704
20.175
27.732
39.126
50.484
60.037
69.262
61.433
39.902
20.201
8.530
3.265
1.112
0.150
-0.302
-0.459
-0.500
-0.482
-0.442
-0.409
-0.380
-0.359
-0.345
-0.343
-0.343
-0.322
-0.214
0.017
0.302
0.618
1.851
8.673
38.390
117.909
296.407
646.921
898.987
833.080
1563.991
10354.229
128401.281
12.625
11.462
16.360
22.540
28.070
33.425
38.144
36.651
29.916
21.465
15.442
10.731
5.565
2.315
0.544
-0.188
-0.418
-0.458
-0.436
-0.405
-0.380
-0.366
-0.351
-0.344
-0.334
-0.270
-0.027
0.455
0.932
1.043
1.241
3.526
12.665
33.963
70.187
133.453
203.616
335.085
1134.356
8340.828
92971.461
10.536
6.229
9.541
16.481
30.750
62.559
110.954
135.942
114.371
94.288
83.870
58.719
31.482
11.949
3.658
0.641
-0.193
-0.397
-0.414
-0.393
-0.375
-0.363
-0.344
-0.330
-0.313
-0.217
0.106
0.797
1.347
1.356
0.979
1.266
3.098
7.467
15.575
28.877
54.206
128.593
480.280
2855.681
20013.811
10.585
5.885
12.333
36.573
129.600
446.930
1195.519
1521.741
1092.403
668.772
578.641
397.507
176.982
51.987
13.382
2.853
0.329
-0.274
-0.383
-0.381
-0.369
-0.363
-0.342
-0.324
-0.308
-0.219
0.055
0.583
1.009
1.017
0.652
0.362
0.527
1.331
3.118
6.910
15.981
45.188
148.063
611.509
2397.722
12.740
14.896
40.922
145.437
809.766
5281.146
23762.994
38586.672
17109.180
5494.809
4500.430
3023.880
957.543
199.944
39.529
7.810
1.393
-0.013
-0.318
-0.369
-0.362
-0.354
-0.343
-0.327
-0.313
-0.263
-0.118
0.130
0.395
0.398
0.213
-0.027
-0.154
-0.093
0.317
1.502
4.642
14.007
43.101
134.289
371.251
24.422
58.883
191.837
654.403
4479.468
63761.895
100197.727
100505.625
103015.789
43638.219
30563.623
16522.664
3799.523
585.459
87.715
15.777
3.291
0.554
-0.140
-0.326
-0.358
-0.352
-0.342
-0.329
-0.318
-0.295
-0.243
-0.151
-0.067
-0.064
-0.140
-0.266
-0.384
-0.432
-0.362
-0.004
1.180
5.414
24.096
118.197
394.509
69.509
268.725
1185.788
4167.083
17291.689
102776.516
100919.445
100993.703
105897.766
134966.484
91621.672
42770.234
7436.212
988.349
139.993
26.732
6.724
1.795
0.286
-0.208
-0.331
-0.352
-0.342
-0.328
-0.315
-0.312
-0.299
-0.280
-0.266
-0.277
-0.321
-0.384
-0.462
-0.517
-0.523
-0.411
0.214
3.694
28.063
200.542
856.529
201.324
1162.545
8889.999
47643.195
100408.781
134899.984
105456.750
101510.289
104980.711
124072.125
62785.852
29253.326
5979.615
934.067
185.132
45.673
14.256
4.622
1.208
0.064
-0.264
-0.336
-0.338
-0.326
-0.314
-0.316
-0.317
-0.322
-0.333
-0.356
-0.393
-0.439
-0.489
-0.534
-0.545
-0.500
-0.109
2.570
20.454
142.310
536.565
467.628
3443.021
47370.152
100991.359
105601.422
200182.359
121828.016
102277.430
102257.414
48638.344
13266.379
7812.331
2908.723
963.680
297.219
85.102
27.821
9.390
2.776
0.501
-0.169
-0.313
-0.330
-0.323
-0.320
-0.319
-0.323
-0.335
-0.356
-0.380
-0.415
-0.458
-0.498
-0.528
-0.539
-0.521
-0.291
1.130
8.895
44.377
132.748
951.405
6137.297
85945.195
111467.039
106088.648
109816.711
81960.281
80655.055
32537.811
6215.919
2767.578
3258.685
3134.811
1713.239
515.742
139.644
44.464
14.822
4.382
0.897
-0.078
-0.287
-0.316
-0.321
-0.321
-0.321
-0.324
-0.342
-0.364
-0.389
-0.415
-0.448
-0.480
-0.511
-0.523
-0.520
-0.377
0.328
3.342
13.652
40.388
2801.560
27353.275
128851.344
200110.656
200224.984
110099.234
17677.213
4225.323
2043.902
1153.767
1601.591
2940.466
3661.534
1920.276
614.071
153.205
46.638
15.832
4.657
1.023
0.022
-0.197
-0.248
-0.276
-0.303
-0.317
-0.325
-0.337
-0.357
-0.385
-0.408
-0.432
-0.461
-0.485
-0.500
-0.499
-0.405
0.040
1.750
7.497
25.400
13266.112
104248.719
105425.031
119942.891
131807.531
70634.617
4879.924
816.419
549.195
1304.875
2448.761
2728.620
2281.805
1198.045
391.693
107.400
34.066
11.488
3.452
0.936
0.272
0.112
0.003
-0.128
-0.228
-0.277
-0.278
-0.263
-0.257
-0.288
-0.335
-0.387
-0.423
-0.443
-0.453
-0.456
-0.392
-0.045
1.284
5.969
21.852
109321.531
163761.641
109333.227
102548.672
102364.750
80417.828
2762.360
379.912
678.750
2930.448
6609.682
4466.822
1548.732
513.017
170.328
52.551
17.445
6.287
2.222
1.158
1.096
1.034
0.680
0.270
-0.018
-0.088
0.031
0.243
0.403
0.387
0.145
-0.091
-0.233
-0.294
-0.334
-0.368
-0.351
-0.110
0.874
4.227
15.643
104425.000
170917.953
151951.563
103063.938
100732.422
22649.590
1232.498
227.530
682.947
3145.831
7108.129
4558.151
1257.692
276.323
71.623
22.758
7.742
3.036
1.770
2.286
3.215
3.219
2.148
1.064
0.499
0.717
1.839
3.735
5.305
5.012
3.378
1.580
0.608
0.231
0.032
-0.140
-0.254
-0.175
0.402
2.424
8.143
102267.422
106288.945
133809.813
61072.656
18692.826
2817.180
336.108
116.531
356.486
1363.987
2695.660
2053.192
741.480
193.375
51.043
14.870
4.960
2.172
2.298
4.374
6.501
6.539
4.414
2.291
1.752
4.404
13.415
30.904
47.391
44.347
25.917
11.062
4.495
2.091
1.159
0.463
-0.009
-0.183
0.030
0.939
3.307
126293.445
112923.078
50691.355
4725.058
1258.637
326.955
82.782
72.181
306.008
1409.178
3922.842
4927.883
2526.784
659.985
119.234
26.622
7.805
3.085
3.117
5.877
8.744
8.776
6.330
3.573
5.404
21.580
95.708
303.612
577.629
491.247
223.149
69.495
22.557
10.221
4.882
2.060
0.592
-0.053
-0.151
0.176
0.990
200074.469
146993.578
28617.330
2789.492
446.905
108.485
40.612
106.605
913.359
7840.523
44997.707
83688.297
73182.656
8468.260
503.142
66.593
15.916
5.074
3.479
5.679
8.255
8.278
5.814
4.687
14.643
96.046
691.403
3751.545
10694.485
8637.993
2259.597
426.182
118.876
52.158
21.212
7.563
2.278
0.434
-0.010
0.000
0.207
105056.477
103963.813
104215.766
8313.929
1680.309
310.386
70.978
161.277
1867.591
25657.564
110171.055
200051.484
148518.719
98848.414
1479.594
121.301
26.889
7.522
3.296
3.748
4.877
5.191
3.975
5.772
33.687
335.007
4386.734
58574.309
113168.609
101831.148
23402.186
2373.085
759.196
329.766
109.586
27.766
6.916
1.868
0.866
0.821
0.764
101899.672
118912.266
200103.344
104857.133
23249.873
1890.598
194.353
162.618
1579.327
20874.377
107898.672
200055.516
135067.063
63606.336
1261.887
128.048
31.397
8.278
2.620
1.769
2.140
2.158
2.184
6.565
52.789
670.920
14169.087
200021.875
200126.578
110855.859
103506.148
12079.493
7602.259
2761.769
581.546
101.999
19.459
5.103
3.571
4.188
3.684
107062.406
200049.422
131668.438
102225.492
100210.844
9371.023
491.031
106.036
565.489
4107.860
19496.012
30872.309
26049.057
4032.223
398.397
85.667
23.972
6.753
1.796
0.695
0.573
0.638
1.045
5.638
48.713
573.524
10736.898
152353.281
182195.375
109625.531
104799.297
103407.242
100239.102
21608.414
2536.486
296.252
42.097
10.734
9.336
12.088
10.895
111.507
66.229
44.257
37.712
45.759
126.107
317.748
1195.915
18569.314
100705.375
103547.391
128877.500
179253.875
106055.055
86981.742
104999.438
109190.602
170463.547
200091.125
105892.867
15625.499
1879.869
286.767
58.442
16.710
18.748
52.885
147.702
294.838
335.057
225.201
93.280
27.108
6.580
1.076
-0.268
-0.441
0.115
2.590
12.892
56.923
1181.463
384.131
99.387
28.918
23.897
64.618
259.915
1679.902
25817.914
101741.852
105243.000
152094.547
200197.328
105521.586
80365.453
93926.328
120212.633
200161.969
120189.859
104467.023
48428.676
7416.422
1404.525
232.564
38.177
20.220
55.967
163.365
333.006
380.535
254.975
98.474
28.460
6.940
1.203
-0.207
-0.412
0.173
2.851
13.706
56.604
19656.736
3475.992
501.566
73.777
29.596
87.991
482.854
2627.818
15332.435
109081.391
106851.813
124753.531
130441.828
102387.211
30281.189
10010.604
25747.299
107159.375
106445.773
154476.125
128756.734
102347.578
14049.526
1070.018
100.466
22.676
37.832
105.095
196.537
238.586
162.071
68.410
21.530
5.456
1.124
0.024
-0.201
0.362
3.362
13.749
40.442
100012.250
31596.471
2000.277
189.202
46.308
135.955
868.036
5940.838
25283.002
43698.551
36851.434
21544.580
16046.641
13042.001
5130.560
1908.021
4927.943
25125.277
78230.594
134889.828
106765.516
100883.492
100119.555
3405.861
203.009
25.181
20.604
45.550
81.966
92.543
64.530
30.525
11.178
4.139
2.093
1.300
0.787
0.849
3.356
12.080
27.605
100020.258
100003.109
4820.953
315.307
58.341
148.028
1024.290
6628.637
30583.633
42394.902
18702.279
4841.277
1954.901
1352.925
698.581
387.629
841.331
3438.107
29560.418
102972.609
100949.852
100224.898
100043.109
4056.244
230.871
22.698
8.796
14.809
24.086
27.107
20.917
12.079
7.806
7.515
8.725
7.881
5.286
3.000
2.829
6.984
13.650
100024.227
100003.492
4820.757
314.374
51.869
117.853
752.689
5135.442
32494.691
97608.227
54229.910
8441.776
1090.194
252.460
115.572
82.692
171.077
764.447
8079.065
100293.633
100135.367
100045.680
28266.197
1704.372
131.330
14.765
3.486
4.083
5.914
7.152
7.407
8.961
16.318
29.949
43.360
40.481
25.472
11.090
4.518
3.210
5.089
100018.945
28691.691
1851.731
175.554
36.055
92.842
720.704
10004.881
101594.922
102009.219
101193.703
39298.266
1956.364
178.768
35.908
20.608
40.920
175.464
1172.531
7060.425
18691.525
12516.515
2607.435
354.310
45.427
6.513
1.157
1.008
2.116
4.351
9.201
21.942
54.550
123.720
187.351
185.575
98.899
38.121
11.855
3.718
4.048
16346.623
2961.677
436.805
67.513
20.953
70.441
692.465
11458.916
100240.078
100274.078
100186.945
48501.809
2221.094
160.204
21.398
7.989
12.298
37.666
139.409
449.357
761.143
601.501
229.252
58.706
11.537
1.926
0.302
0.999
3.882
11.627
28.294
68.399
168.673
406.944
724.101
667.202
334.472
105.440
25.895
7.012
7.650
953.579
336.719
88.463
27.856
17.821
43.745
342.469
3725.706
43429.270
100042.773
100032.844
11356.709
967.664
96.753
13.676
6.583
8.703
14.153
24.148
44.595
61.002
49.216
25.937
9.093
2.271
0.320
0.489
3.122
12.806
44.840
122.283
255.014
461.870
963.440
1658.311
1499.887
669.814
187.636
44.780
11.447
12.730
104.242
59.223
49.003
56.711
58.407
52.644
114.194
614.148
3117.570
7738.965
5336.847
1342.940
236.740
37.325
9.235
8.632
12.857
15.738
14.459
11.329
9.053
6.414
3.334
1.198
0.110
0.029
1.468
8.462
40.491
171.390
607.235
1292.614
1640.310
1728.456
2141.826
1811.489
793.111
210.132
56.875
21.743
19.424
39.768
79.022
192.417
336.846
360.151
221.026
110.285
135.547
325.992
555.085
496.590
244.547
81.133
22.570
9.393
11.405
17.385
20.536
16.697
9.564
4.502
1.759
0.499
-0.073
-0.226
0.236
2.993
17.649
98.750
562.088
2632.728
7113.597
8219.760
4347.967
2189.832
1241.302
515.948
190.063
118.005
118.247
93.877
94.747
290.790
968.797
2349.446
2542.714
1211.732
396.394
209.215
432.505
1101.509
1606.559
908.263
255.641
56.756
14.935
11.831
16.617
19.325
15.486
8.521
3.611
1.099
0.155
-0.160
-0.132
0.551
4.487
27.130
168.176
1106.575
6728.071
22494.406
31426.199
21542.508
8204.158
2050.032
584.038
468.231
1107.958
1874.035
1231.126
293.719
872.807
3858.757
11429.455
12509.540
4981.610
1348.299
782.570
2435.353
11433.014
18705.221
8509.569
1350.698
188.224
30.771
11.289
11.803
12.500
9.989
5.813
2.425
0.762
0.145
0.019
0.100
0.812
5.082
30.215
190.443
1315.521
8686.822
58177.594
121904.773
107936.453
101952.156
12459.103
2456.027
3859.778
23331.740
67809.008
34973.180
884.344
1796.551
7670.549
26207.215
31831.215
10371.217
3786.179
3226.913
8937.017
68068.609
100111.031
43537.648
4680.421
524.149
72.453
13.333
6.556
5.974
4.956
2.886
1.263
0.455
0.237
0.249
0.379
0.925
4.499
25.318
159.374
1166.918
13739.856
106282.227
106994.297
103330.414
102729.023
80248.750
25730.344
40591.461
104117.563
100665.648
100099.734
1999.714
2542.085
5967.807
18191.014
20272.070
10334.531
10885.205
13353.014
13768.980
76979.031
100318.016
49450.746
7540.421
1521.310
185.415
19.528
4.012
2.386
1.732
1.025
0.451
0.229
0.284
0.453
0.542
0.873
3.302
17.468
115.028
1036.238
18424.389
101145.148
101297.844
101957.461
116628.930
200225.891
106321.516
185387.078
151828.250
103774.219
100334.227
2427.112
2399.987
2567.497
4806.860
5827.360
8399.878
24292.066
29156.396
13303.928
18759.053
31912.695
13776.632
9737.021
2898.206
274.871
23.089
2.711
0.699
0.371
0.152
0.044
0.069
0.273
0.448
0.561
0.688
2.087
10.797
69.796
613.123
8840.324
100201.133
100437.523
103354.070
186834.156
147046.922
104004.656
143647.469
200054.859
112459.656
100715.883
1356.456
1341.310
924.760
962.210
1553.122
4953.157
16640.799
19942.047
8597.920
3231.639
2772.883
2365.727
2755.954
1066.225
141.004
14.757
1.469
0.016
-0.165
-0.190
-0.169
-0.055
0.125
0.304
0.336
0.353
1.004
5.439
30.761
219.627
1875.145
17970.098
100302.641
103858.508
152069.844
106954.656
102092.406
106475.594
167912.875
114970.469
100790.453
574.067
518.774
344.593
300.941
585.020
1859.971
4712.925
5434.576
2748.644
855.049
392.465
288.297
285.941
145.778
31.768
4.703
0.356
-0.281
-0.345
-0.325
-0.269
-0.177
-0.050
0.038
0.035
0.023
0.287
2.041
11.008
57.002
299.214
1401.337
4301.285
7360.679
35788.066
107823.523
111515.094
106058.164
103760.664
11288.802
3712.800
363.892
309.914
219.309
202.093
382.488
1028.918
2165.654
2369.036
1214.130
399.054
123.343
51.512
30.835
15.848
4.979
0.821
-0.232
-0.401
-0.398
-0.368
-0.326
-0.271
-0.206
-0.172
-0.193
-0.233
-0.153
0.447
3.241
13.634
53.980
166.869
474.051
1717.383
12187.282
85667.758
178166.672
93220.313
15323.355
2346.720
1244.610
282.085
264.430
226.873
249.436
410.241
1023.423
1986.641
2125.925
1025.359
309.456
76.685
19.832
6.185
2.171
0.408
-0.255
-0.424
-0.435
-0.406
-0.378
-0.348
-0.322
-0.300
-0.295
-0.316
-0.350
-0.345
-0.178
0.617
3.443
14.497
72.342
454.224
2356.496
15139.503
101828.453
103079.102
90999.203
9503.666
2903.464
7900.784
171.054
185.734
224.000
305.924
389.574
665.734
1156.113
1211.176
633.736
193.430
49.661
11.427
2.644
0.400
-0.259
-0.448
-0.471
-0.446
-0.410
-0.381
-0.357
-0.341
-0.333
-0.341
-0.360
-0.393
-0.404
-0.371
-0.125
1.114
8.850
79.281
744.926
4106.139
9229.440
46491.305
99301.977
34533.367
7151.469
8064.804
74082.391
84.889
109.074
174.578
256.146
272.744
308.144
400.727
398.339
218.629
83.163
27.371
8.607
2.848
0.733
-0.065
-0.369
-0.446
-0.444
-0.413
-0.379
-0.353
-0.339
-0.335
-0.341
-0.361
-0.379
-0.392
-0.376
-0.275
0.420
5.333
48.875
400.656
1617.902
2658.179
5720.081
9647.146
5805.848
5675.015
15761.780
106515.844
39.798
54.217
98.649
139.558
140.310
124.309
124.532
111.461
78.932
48.169
31.796
20.670
10.805
4.474
1.289
0.051
-0.318
-0.406
-0.399
-0.369
-0.348
-0.336
-0.326
-0.325
-0.337
-0.349
-0.341
-0.312
-0.258
0.024
1.957
14.360
76.827
241.069
370.117
649.019
960.480
1335.578
3228.298
11726.297
104466.477
22.238
23.017
39.907
58.294
67.268
80.015
110.129
126.236
137.101
164.071
187.158
138.687
69.765
24.447
6.825
1.515
0.041
-0.314
-0.368
-0.352
-0.336
-0.331
-0.322
-0.312
-0.318
-0.322
-0.309
-0.269
-0.229
-0.153
0.361
2.971
11.372
28.345
49.835
87.525
172.878
407.272
1123.653
3869.760
39935.172
16.535
12.581
22.711
45.038
112.270
314.392
743.832
992.207
1014.350
1481.022
2058.154
1487.866
503.279
127.354
27.588
5.718
0.909
-0.107
-0.318
-0.338
-0.326
-0.325
-0.317
-0.309
-0.306
-0.306
-0.295
-0.260
-0.234
-0.234
-0.165
0.231
1.480
3.921
8.403
17.657
42.079
107.930
274.933
795.040
3800.083
19.190
24.102
55.771
148.741
543.569
2802.519
10513.250
15388.173
10562.319
19629.109
35097.676
19700.961
4449.740
620.786
89.937
15.308
2.837
0.428
-0.170
-0.300
-0.316
-0.318
-0.313
-0.304
-0.298
-0.296
-0.290
-0.281
-0.272
-0.292
-0.324
-0.308
-0.142
0.319
1.371
3.883
10.433
26.974
62.317
147.221
403.472
37.638
107.083
330.853
848.618
2956.381
26605.309
100355.211
101648.867
121598.977
112459.383
101112.461
100143.648
28732.207
2359.696
236.839
33.811
7.260
1.829
0.314
-0.165
-0.288
-0.309
-0.311
-0.304
-0.296
-0.291
-0.291
-0.294
-0.306
-0.325
-0.362
-0.411
-0.424
-0.352
-0.096
0.585
2.297
6.388
15.477
35.815
75.720
117.087
545.921
2774.038
10175.573
21221.348
107418.766
101848.688
103253.227
157392.250
151848.203
102826.523
100376.953
86932.039
4581.040
399.006
65.935
18.538
6.028
1.731
0.254
-0.191
-0.294
-0.311
-0.305
-0.296
-0.294
-0.293
-0.301
-0.319
-0.343
-0.373
-0.413
-0.458
-0.472
-0.437
-0.266
0.230
1.649
6.065
19.102
43.380
334.987
2625.089
32225.205
101098.102
107058.563
200123.781
115157.680
103647.609
138612.406
163660.953
103480.844
101503.023
58942.328
4443.667
640.401
155.613
52.563
19.177
5.603
1.254
0.022
-0.255
-0.306
-0.305
-0.299
-0.300
-0.294
-0.305
-0.320
-0.344
-0.377
-0.407
-0.450
-0.484
-0.492
-0.465
-0.297
0.454
3.317
12.893
29.682
711.090
9218.340
101093.570
101385.984
103538.320
138603.813
200170.313
104710.719
108420.055
75775.570
103936.477
80084.445
24077.379
7437.959
1740.719
419.704
150.625
50.281
13.057
2.842
0.349
-0.194
-0.294
-0.300
-0.299
-0.306
-0.302
-0.309
-0.324
-0.342
-0.371
-0.406
-0.443
-0.475
-0.491
-0.494
-0.422
-0.032
1.518
5.992
15.124
1075.826
13703.734
103763.203
105157.164
103221.563
105083.102
119826.586
34219.484
15271.461
7573.848
16071.704
51490.266
71748.953
26453.271
4405.368
863.382
299.463
92.687
22.008
4.552
0.656
-0.143
-0.279
-0.296
-0.295
-0.300
-0.305
-0.314
-0.324
-0.339
-0.365
-0.391
-0.427
-0.462
-0.475
-0.484
-0.456
-0.243
0.512
2.680
7.472
2248.704
16085.271
163713.328
200248.922
133721.109
104318.695
58925.641
4737.717
1805.577
3201.148
14163.943
65459.410
100677.648
38682.410
5574.372
1032.474
324.464
99.371
24.801
4.832
0.723
-0.120
-0.271
-0.288
-0.287
-0.290
-0.294
-0.310
-0.318
-0.332
-0.351
-0.375
-0.405
-0.435
-0.452
-0.460
-0.454
-0.324
0.170
1.612
4.967
15047.744
58207.453
113970.555
187027.219
200099.391
73969.492
8452.868
1215.024
2043.150
13377.361
40260.016
40302.715
38255.105
15376.079
2750.254
616.640
205.533
64.473
16.544
3.652
0.529
-0.115
-0.237
-0.262
-0.272
-0.270
-0.260
-0.254
-0.254
-0.271
-0.300
-0.337
-0.376
-0.407
-0.423
-0.440
-0.443
-0.356
0.013
1.137
4.100
104451.836
179335.109
116030.672
104864.523
104990.836
25066.693
2029.379
718.061
5935.960
76138.344
101193.039
103486.891
16961.307
3518.181
808.094
225.135
79.052
26.922
7.937
1.895
0.356
-0.009
-0.116
-0.189
-0.219
-0.181
-0.071
0.067
0.166
0.132
0.002
-0.162
-0.277
-0.348
-0.388
-0.414
-0.427
-0.371
-0.109
0.729
2.809
102471.500
120339.023
200156.625
104698.531
100642.813
8028.892
752.939
578.993
6434.594
85171.227
100211.000
100451.047
14358.048
1306.222
238.349
66.823
23.962
9.022
2.897
0.877
0.372
0.238
0.108
-0.032
-0.023
0.276
1.032
2.065
2.917
2.711
1.793
0.805
0.190
-0.114
-0.268
-0.354
-0.404
-0.388
-0.223
0.288
1.493
101220.602
102873.531
111437.078
23990.314
7545.819
1375.526
230.458
268.565
2217.913
16926.031
48532.137
25594.920
4192.794
530.315
90.427
22.907
7.697
2.759
1.004
0.592
0.619
0.593
0.417
0.263
0.603
2.450
7.447
15.668
22.931
20.896
12.305
5.583
2.257
0.831
0.178
-0.149
-0.318
-0.387
-0.331
-0.077
0.485
105862.711
103507.141
101603.359
5175.157
862.772
219.515
65.797
94.786
470.968
1919.081
3669.283
3276.428
1716.754
482.767
85.327
16.685
4.201
1.223
0.504
0.611
0.854
0.867
0.644
0.729
2.638
12.130
47.316
129.621
200.888
169.737
79.684
29.972
11.127
4.652
1.937
0.628
-0.044
-0.320
-0.380
-0.291
-0.071
178155.922
131738.359
17959.898
2084.363
376.467
94.180
31.934
49.589
226.568
1002.872
4153.769
36569.309
71484.648
7220.041
356.370
31.464
5.418
1.316
0.481
0.559
0.798
0.820
0.731
1.611
8.673
57.473
377.641
1647.083
2679.682
1665.941
535.910
145.980
49.669
21.593
9.026
3.300
0.796
-0.073
-0.331
-0.353
-0.288
108282.594
105770.648
21568.715
5647.593
1629.809
315.831
62.020
55.593
305.506
1810.790
16881.193
106424.680
102217.086
100462.250
1191.672
57.838
7.854
1.752
0.488
0.346
0.464
0.494
0.659
2.806
21.644
229.449
4451.515
99384.758
112522.055
18209.322
2981.448
569.601
226.572
107.289
39.921
12.327
3.028
0.540
-0.083
-0.212
-0.181
102318.586
123239.828
118047.234
101517.172
28419.199
2216.861
208.581
61.273
260.081
1517.983
12315.404
104861.820
101867.406
70748.758
973.332
52.449
8.134
1.888
0.418
0.109
0.090
0.138
0.509
3.671
34.469
550.101
30853.910
111349.258
143436.875
130465.133
8537.983
1966.526
1178.719
547.913
154.770
39.019
8.481
1.758
0.458
0.291
0.442
108532.945
146886.188
106788.141
100793.195
100112.359
11357.212
521.331
65.271
123.634
533.499
2124.934
11594.268
20220.914
3187.829
231.381
26.874
5.851
1.530
0.261
-0.070
-0.131
-0.083
0.312
3.373
30.088
430.291
16110.106
109361.328
135066.406
68078.492
8708.194
7420.547
6277.311
2346.961
502.446
93.940
17.209
3.689
1.431
1.288
1.974
87.086
107.436
163.729
171.432
112.742
87.345
229.028
1947.711
46675.941
102627.617
103900.953
103053.148
105914.195
14092.210
9868.651
54766.488
138608.922
186919.766
113868.234
101689.617
87325.953
5181.021
502.608
84.361
31.287
70.052
304.029
1380.181
4099.381
5245.856
2737.295
710.772
143.401
25.568
4.570
0.733
0.477
1.969
9.214
60.163
558.088
542.040
211.242
79.208
45.225
45.376
115.398
549.029
4152.970
76980.133
108231.477
104823.938
104216.945
108982.250
19282.434
6407.644
15681.078
121812.664
115192.609
104339.492
104369.586
109461.227
16832.646
2144.799
307.115
55.439
69.896
336.613
1593.083
4823.219
6199.992
3206.655
818.420
152.279
27.005
4.894
0.806
0.355
1.256
6.384
47.788
526.872
5699.192
1370.101
245.003
55.092
56.595
247.856
1863.257
17430.635
116643.398
200138.750
147321.766
107575.313
104325.094
8837.321
3093.359
5292.702
89070.805
102132.367
107102.320
200204.656
200051.359
108023.945
23429.789
1494.548
137.948
57.949
212.358
880.331
2335.896
2959.584
1589.327
466.341
104.966
20.836
4.327
1.139
0.530
0.770
3.294
20.710
166.987
63488.797
8013.218
821.555
118.759
79.664
435.341
4562.077
70797.352
102786.984
118773.625
157374.344
57524.961
9160.201
2207.973
978.168
1658.574
15296.698
101457.938
135070.172
200050.609
128705.727
102340.016
100240.031
4880.791
273.212
44.323
84.921
272.538
615.728
709.129
435.553
162.917
47.115
13.680
6.437
4.308
2.687
1.543
1.728
6.267
26.174
100006.938
23710.113
1717.431
175.013
85.547
463.242
5410.602
87587.922
104357.742
111266.711
108866.492
26944.043
2484.155
551.512
249.491
387.668
1861.581
8828.905
63353.531
110426.391
102737.875
100467.805
100073.250
6408.839
288.124
32.046
26.909
64.846
118.559
134.578
93.950
46.600
24.053
22.594
26.617
24.291
16.242
7.534
2.985
2.160
4.317
100007.813
23710.068
1716.627
171.133
66.236
304.821
2809.765
30143.752
200051.859
200089.906
178222.297
31064.875
2297.086
277.867
75.025
83.677
263.605
1243.243
13330.920
100618.383
100273.305
100077.656
54107.648
2393.323
162.183
18.127
8.104
14.141
22.039
25.772
23.482
26.026
51.013
114.009
173.853
162.432
92.593
35.826
11.046
2.895
1.321
51800.105
7351.456
762.876
104.291
41.884
180.031
1809.743
38166.559
111392.977
114922.359
106763.680
101489.930
5103.902
295.886
39.167
21.446
51.989
228.495
1639.520
11400.517
34981.813
20694.645
3705.712
443.336
55.304
7.760
2.362
3.135
5.912
10.492
22.026
63.711
221.179
668.743
1272.804
1179.480
535.762
162.130
35.816
7.541
1.841
4824.475
1179.746
226.180
43.739
25.523
119.126
1437.380
43776.023
100883.141
101020.109
100618.883
100226.594
5888.741
298.852
28.139
7.389
12.347
43.570
170.548
563.875
1045.314
821.378
306.096
71.492
13.913
2.351
0.796
2.369
8.120
24.936
71.199
217.615
897.441
3820.511
8762.622
8020.280
2735.653
574.596
98.605
17.440
3.768
440.875
179.902
60.687
31.890
29.708
73.052
628.034
11395.192
100096.805
100108.898
100076.953
43428.477
2206.789
154.633
17.688
3.506
3.633
8.514
22.550
50.231
72.439
59.117
31.096
10.869
2.624
0.559
1.174
6.402
28.660
119.058
373.248
938.357
2568.202
12832.808
38549.984
31632.971
8748.325
1271.710
174.374
28.533
6.555
69.823
63.173
94.841
148.382
158.228
117.294
209.516
1355.620
9371.881
25481.836
16912.383
3415.779
424.149
56.671
8.855
2.435
2.207
3.116
4.606
6.350
7.416
6.215
3.680
1.304
0.195
0.317
2.986
18.745
107.219
626.514
3011.525
8328.881
10942.085
17139.938
47642.398
38564.891
9570.795
1379.369
194.345
39.121
13.858
74.092
209.931
676.538
1482.728
1598.252
780.712
294.270
242.707
618.462
1182.089
1086.248
495.127
151.048
34.845
7.877
2.701
2.400
2.606
2.453
1.883
1.224
0.673
0.182
-0.178
-0.206
0.638
5.919
41.480
315.727
2754.330
23793.223
100335.563
101422.273
37694.734
18937.996
12971.052
4195.888
818.140
195.963
117.833
81.964
297.963
1152.660
5776.090
19688.648
21614.135
8092.710
1525.729
543.945
1296.125
4539.355
7788.883
3421.813
772.358
120.530
19.497
4.434
2.496
2.474
1.938
1.141
0.410
-0.057
-0.289
-0.380
-0.219
1.059
8.900
63.371
586.256
6808.467
100295.398
101356.641
104112.180
105963.297
14272.995
3678.545
1244.955
605.318
923.029
1471.079
968.328
1475.980
5106.505
42841.695
100168.898
100184.453
64037.168
7545.981
2870.527
12231.991
100273.641
100080.773
75923.617
6476.678
524.236
62.109
9.131
2.580
1.724
1.313
0.694
0.136
-0.189
-0.339
-0.367
-0.171
1.104
8.864
65.733
562.774
6917.959
97784.086
111431.586
157443.156
187013.375
38816.473
5852.774
2083.209
3278.617
17279.133
43508.992
22954.395
8631.573
15368.158
102356.750
100620.156
100852.695
104470.156
28935.031
24916.150
75808.789
101616.430
100360.766
100935.547
33809.926
2222.141
217.294
22.816
3.133
0.982
0.564
0.210
-0.079
-0.254
-0.323
-0.321
-0.153
0.918
7.058
45.360
335.164
2891.453
25688.434
163530.281
200103.172
129070.344
105557.945
28837.174
28313.295
34930.918
104461.766
100713.953
100106.008
42915.992
37311.535
86147.219
101496.383
103132.328
131647.922
108922.891
103387.727
155573.766
107411.164
101564.039
125776.609
134959.016
27026.871
991.864
55.616
4.537
0.537
0.063
-0.103
-0.229
-0.295
-0.308
-0.285
-0.171
0.526
4.390
25.236
150.735
981.280
8747.059
107397.148
108180.258
104607.406
118663.273
128955.531
103468.508
154264.766
157347.984
104095.055
100357.828
63798.102
53590.727
23921.197
53762.922
69417.969
114421.375
102752.672
101480.242
116996.063
116446.977
103245.641
200114.891
108502.875
100601.922
2194.480
76.820
5.032
0.257
-0.203
-0.275
-0.309
-0.322
-0.302
-0.280
-0.222
0.156
2.138
12.177
64.649
416.917
3534.380
43020.191
100894.492
103868.328
196609.844
112737.023
102457.016
128517.641
200078.328
113640.625
100771.500
24219.186
20377.682
6940.725
4836.810
8505.011
59507.898
101389.727
101271.414
102223.695
19307.164
15538.792
28339.004
101142.867
22555.039
920.189
45.443
3.205
-0.013
-0.324
-0.345
-0.343
-0.331
-0.305
-0.293
-0.283
-0.119
0.819
5.255
26.988
147.961
930.956
5802.981
24082.902
39101.074
114347.211
104870.242
104237.695
106433.820
143900.203
116454.266
61344.234
5223.897
4572.365
1953.434
1094.185
2505.745
13012.377
58101.277
70304.609
24491.977
4030.956
1200.792
1265.632
2046.926
840.836
124.695
12.928
1.061
-0.229
-0.369
-0.364
-0.352
-0.335
-0.323
-0.325
-0.337
-0.301
0.094
1.842
9.269
41.502
187.249
709.147
2001.859
4913.615
46725.992
151429.875
200189.109
137707.813
106666.227
11062.704
3095.138
4283.164
3260.613
1476.544
971.430
2158.370
10233.424
35148.598
35712.344
12440.456
2294.368
404.012
129.540
90.226
45.990
12.607
2.122
-0.003
-0.362
-0.384
-0.362
-0.347
-0.342
-0.342
-0.351
-0.373
-0.381
-0.255
0.329
2.655
11.087
40.564
151.510
711.976
4321.106
62407.852
131878.828
196543.594
157720.984
39645.930
4306.860
1893.762
3633.267
2870.385
1836.872
2047.950
3192.048
13195.482
47311.027
52186.590
15143.310
2254.315
305.061
54.133
14.082
4.931
1.386
-0.016
-0.360
-0.404
-0.387
-0.363
-0.345
-0.340
-0.346
-0.359
-0.379
-0.398
-0.379
-0.217
0.509
3.654
21.799
227.891
4098.219
49507.934
134502.922
104178.227
103657.297
104413.563
71727.625
14566.692
13210.446
1519.839
1616.078
2184.940
3747.062
4015.277
6821.096
19947.025
19744.313
6787.718
1286.091
191.631
33.546
6.395
1.250
-0.027
-0.375
-0.439
-0.422
-0.396
-0.364
-0.342
-0.330
-0.330
-0.347
-0.372
-0.390
-0.403
-0.371
-0.091
1.859
21.296
421.852
15167.518
102316.430
151121.469
108152.930
101401.914
107586.125
71896.555
101265.094
106134.109
467.139
750.417
1740.364
3319.658
3080.708
2391.851
3468.401
3533.671
1606.480
415.198
88.087
19.613
5.281
1.374
0.120
-0.298
-0.406
-0.411
-0.390
-0.360
-0.338
-0.321
-0.318
-0.329
-0.346
-0.374
-0.393
-0.399
-0.265
1.017
14.450
235.499
5517.596
70957.547
58249.086
40337.582
72236.336
40967.762
104000.102
108486.469
186968.750
151.379
303.388
800.879
1304.706
1183.416
744.822
578.743
511.419
280.124
120.831
56.460
31.252
15.479
6.377
1.839
0.242
-0.255
-0.372
-0.371
-0.349
-0.331
-0.317
-0.313
-0.312
-0.325
-0.345
-0.373
-0.387
-0.339
0.210
4.994
49.967
421.347
1828.084
2111.569
2210.620
3475.348
9472.067
47689.125
103897.742
142588.219
55.172
98.608
221.559
325.301
320.757
206.053
155.534
149.065
170.444
245.999
304.173
227.905
106.004
34.339
9.532
2.117
0.186
-0.261
-0.335
-0.330
-0.315
-0.311
-0.307
-0.300
-0.306
-0.323
-0.344
-0.361
-0.358
-0.197
0.943
7.575
33.563
92.079
138.195
209.534
533.655
2151.683
7636.414
14833.522
41664.984
26.242
32.644
60.356
91.076
115.168
174.425
315.012
490.704
981.297
2618.192
4468.857
2968.183
948.350
211.012
38.950
7.660
1.402
0.055
-0.256
-0.308
-0.305
-0.301
-0.298
-0.293
-0.293
-0.301
-0.318
-0.334
-0.352
-0.336
-0.133
0.781
3.441
8.499
16.839
37.338
113.028
382.715
965.092
1786.112
4056.974
26.694
42.768
85.458
142.741
289.611
846.509
2299.704
3626.835
9607.309
57821.195
100116.703
70406.766
10426.350
1185.395
147.733
22.085
4.510
0.935
0.038
-0.225
-0.282
-0.293
-0.294
-0.291
-0.284
-0.282
-0.296
-0.310
-0.331
-0.358
-0.353
-0.238
0.127
0.972
2.860
8.152
23.819
64.143
134.288
235.985
447.471
71.565
208.858
536.375
954.406
1524.476
4664.176
18380.219
29601.107
82839.273
102351.313
100385.695
100103.523
100068.320
5286.326
383.160
53.375
12.950
4.214
1.152
0.107
-0.200
-0.275
-0.290
-0.285
-0.275
-0.273
-0.279
-0.293
-0.316
-0.338
-0.368
-0.390
-0.352
-0.196
0.283
1.586
4.798
11.322
22.180
37.516
60.658
253.602
1260.655
4744.148
11894.998
17169.348
20035.254
80246.781
107032.211
151859.875
106823.125
100922.945
100562.641
100594.758
10791.191
753.216
137.826
47.715
18.317
5.470
1.178
0.050
-0.228
-0.283
-0.283
-0.276
-0.268
-0.269
-0.281
-0.301
-0.322
-0.349
-0.382
-0.415
-0.404
-0.312
-0.027
0.660
1.955
4.102
7.615
12.367
727.824
5926.166
42970.500
112695.211
105191.172
115506.922
113146.391
106534.398
157524.734
107730.680
102623.227
105800.305
108055.313
12202.505
1746.195
538.472
239.208
78.563
20.298
4.246
0.622
-0.131
-0.271
-0.283
-0.276
-0.272
-0.269
-0.274
-0.288
-0.311
-0.337
-0.367
-0.399
-0.428
-0.431
-0.386
-0.253
0.074
0.779
2.191
4.168
1273.436
14109.259
123035.422
123139.672
106666.188
106569.750
126350.734
48251.676
39994.563
104982.539
116815.414
200108.266
131708.359
60070.664
8903.325
2803.461
1137.453
298.053
57.350
10.174
1.550
0.008
-0.250
-0.282
-0.281
-0.279
-0.273
-0.275
-0.285
-0.302
-0.328
-0.355
-0.389
-0.420
-0.442
-0.443
-0.426
-0.325
-0.004
0.704
1.931
1262.901
15603.224
111015.609
111219.344
103863.305
101789.633
103383.469
10577.244
5526.309
15787.597
114902.867
111765.516
103054.984
101599.688
36522.055
9582.557
3562.382
721.239
109.716
17.306
2.400
0.152
-0.227
-0.276
-0.278
-0.279
-0.276
-0.275
-0.280
-0.291
-0.313
-0.341
-0.374
-0.404
-0.424
-0.436
-0.439
-0.399
-0.234
0.193
1.038
1400.646
8586.111
107245.891
109523.414
104259.125
101097.945
64065.258
3685.277
2051.339
11567.336
110268.164
106529.797
101914.406
101618.359
52720.254
11684.593
4627.976
842.394
125.339
18.405
2.713
0.178
-0.220
-0.272
-0.269
-0.270
-0.270
-0.269
-0.273
-0.282
-0.300
-0.321
-0.350
-0.382
-0.409
-0.416
-0.422
-0.406
-0.303
0.008
0.660
7842.627
9819.781
39495.328
128399.102
115193.000
59688.977
7742.329
1422.963
7496.346
98867.945
142491.406
200085.000
115413.750
101701.648
18821.451
4667.490
1837.908
428.195
78.997
12.887
1.881
0.066
-0.227
-0.262
-0.257
-0.259
-0.251
-0.245
-0.241
-0.250
-0.268
-0.295
-0.324
-0.356
-0.381
-0.398
-0.409
-0.401
-0.325
-0.083
0.460
101174.656
76607.180
47025.500
67815.953
25125.176
5478.975
1179.271
1444.399
35106.414
100838.094
105253.164
123727.445
138456.875
18184.738
3361.732
997.247
413.512
131.576
30.878
6.039
0.921
-0.068
-0.233
-0.252
-0.247
-0.216
-0.154
-0.093
-0.049
-0.064
-0.130
-0.202
-0.272
-0.323
-0.357
-0.377
-0.396
-0.393
-0.345
-0.175
0.268
100775.555
102594.852
68733.031
21495.904
7645.928
1548.117
373.999
1393.062
38970.063
100159.445
100580.719
101597.945
102014.703
4600.696
651.360
193.119
79.651
29.987
8.563
1.998
0.264
-0.139
-0.219
-0.226
-0.170
0.008
0.364
0.793
1.124
1.022
0.622
0.218
-0.059
-0.212
-0.300
-0.349
-0.381
-0.396
-0.370
-0.265
0.000
100413.305
100691.805
101717.969
6774.688
1550.386
401.848
142.297
622.475
9357.500
100038.180
100091.688
100169.680
23126.252
1464.629
175.912
43.323
16.155
6.407
2.076
0.435
-0.037
-0.149
-0.179
-0.137
0.131
1.036
3.196
6.291
8.311
7.298
4.435
2.089
0.827
0.207
-0.100
-0.262
-0.348
-0.389
-0.396
-0.348
-0.220
100902.641
100648.703
52226.465
3062.025
408.056
103.047
47.272
160.675
1143.193
6437.890
15365.107
9573.018
2275.018
380.463
71.066
14.945
4.330
1.351
0.297
-0.044
-0.121
-0.134
-0.119
0.089
1.194
5.760
20.593
50.063
64.323
46.126
23.197
9.969
4.104
1.746
0.636
0.050
-0.227
-0.354
-0.403
-0.390
-0.340
104480.039
54404.848
8262.029
1133.803
224.342
59.911
22.557
40.007
152.023
494.428
1173.191
3336.832
4569.706
1083.062
121.308
14.165
2.445
0.400
-0.076
-0.169
-0.154
-0.132
-0.051
0.549
4.383
28.499
177.527
759.119
903.990
389.276
113.598
38.305
15.402
7.223
3.247
1.056
0.120
-0.247
-0.373
-0.400
-0.388
18998.396
10960.711
4102.902
2170.400
784.592
177.990
38.145
21.176
62.184
236.890
1709.021
22749.791
52485.453
5505.550
289.367
21.119
2.695
0.307
-0.132
-0.205
-0.195
-0.160
0.021
1.316
11.350
121.139
2239.274
29854.740
45871.465
4415.259
458.548
117.645
53.756
27.301
11.855
4.146
0.997
0.007
-0.291
-0.356
-0.334
17509.992
15274.690
33365.797
31753.006
7778.715
971.639
118.281
24.160
44.330
183.316
1361.414
15248.848
34120.891
4333.063
239.470
19.408
2.405
0.304
-0.140
-0.229
-0.234
-0.193
0.061
1.887
18.933
303.019
11698.406
100651.516
101340.680
30788.318
1114.096
291.645
174.704
91.544
36.964
11.425
2.773
0.459
-0.139
-0.243
-0.110
8834.333
57325.223
100966.008
100195.719
67738.438
3709.519
266.808
33.397
26.266
82.228
340.150
1499.509
2212.880
566.466
74.104
9.685
1.588
0.190
-0.163
-0.248
-0.254
-0.215
0.030
1.652
15.998
234.559
7108.171
100562.203
101252.039
18249.553
1101.177
654.669
520.630
258.953
88.213
23.232
5.386
1.101
0.094
-0.017
0.475
106.491
344.505
833.414
912.317
466.043
232.824
346.318
1784.323
29235.781
110251.313
117950.438
103159.055
100650.602
5160.788
1538.463
6003.338
63545.449
106628.945
104335.461
101628.211
100540.070
6449.166
541.073
86.528
55.780
241.406
1896.527
16392.119
100052.273
100033.852
51808.949
6203.202
662.296
82.671
12.584
3.778
4.665
10.004
31.599
233.080
4519.231
167.835
110.432
106.290
111.858
130.213
289.962
1112.874
6460.064
57004.680
128975.313
111759.844
102535.492
100856.375
6592.342
1356.679
7045.988
102717.602
103952.070
103752.758
103104.828
104321.047
16765.711
1605.574
233.680
68.706
236.925
2173.383
21592.973
100015.102
100009.977
63489.492
7352.011
762.112
87.619
13.217
3.548
3.580
6.672
19.758
170.379
4992.589
882.505
318.131
94.474
61.825
162.184
663.904
5050.865
64791.598
112706.773
200155.672
200136.016
118125.672
47614.785
3266.047
862.600
4883.016
100793.008
101522.289
104276.984
131928.719
200133.969
78140.969
9109.286
881.731
112.213
156.218
1098.926
8015.835
38411.844
57319.680
21578.104
3474.848
436.038
61.925
11.080
3.530
2.850
3.970
9.131
61.890
930.748
4439.155
1180.601
234.013
82.997
213.482
1180.075
14427.645
101061.594
102263.922
111788.492
133857.266
109226.672
8194.269
980.200
378.259
1728.481
21807.303
100956.602
112737.719
200126.078
142440.047
102970.195
54363.219
2424.116
177.421
79.237
335.019
1590.201
4820.530
6198.175
3206.103
819.497
155.678
33.155
13.360
8.958
6.171
4.144
4.121
12.987
82.915
12445.691
2527.563
388.101
94.553
190.634
1127.479
16980.436
101231.406
103886.398
109284.508
107165.281
102500.305
4431.029
436.400
140.983
378.957
2261.489
11216.706
38487.051
113640.461
103484.688
100538.727
75943.469
2856.246
191.739
36.885
75.106
238.988
535.574
616.318
382.269
150.343
60.318
50.350
63.164
57.911
36.275
15.849
5.939
3.552
7.931
12445.813
2526.905
385.229
80.647
114.618
613.057
6334.214
105535.781
176015.469
200114.125
200111.063
47452.422
2994.085
290.090
61.317
79.591
287.730
1034.590
6339.334
76626.555
100312.836
100088.016
18691.311
1227.831
108.808
17.711
17.130
38.464
65.292
75.368
63.182
60.297
130.558
336.790
575.619
535.835
272.142
87.167
22.833
5.331
1.592
4089.384
1095.025
212.563
47.969
55.846
271.983
2281.471
34243.020
142442.797
163511.547
123726.844
103487.570
4492.492
296.377
37.076
20.078
48.726
176.685
902.532
4920.239
12546.459
8502.151
1855.413
285.093
40.480
6.924
3.835
6.981
12.329
20.044
42.122
155.102
727.008
3217.597
8017.755
6749.496
2526.140
499.459
92.474
16.126
2.512
819.952
292.649
76.717
25.166
29.481
135.202
1330.036
35726.582
102011.844
102342.984
101371.664
100409.664
4945.504
265.585
26.884
6.691
10.293
32.878
116.951
362.459
605.265
479.552
185.740
48.509
10.385
2.079
1.298
3.787
12.610
41.090
136.746
571.282
4223.108
34909.387
100036.516
100011.984
23711.611
2526.251
290.664
37.970
5.407
139.296
70.658
40.043
36.834
40.514
82.111
601.214
9432.689
100159.672
100179.289
100124.172
35005.664
1870.219
145.737
16.626
2.752
2.269
5.905
16.410
34.368
49.189
42.884
22.800
8.048
2.102
0.644
1.930
10.081
47.926
223.301
809.685
2537.344
15334.130
100821.883
100257.953
100059.375
100012.875
7353.107
575.063
61.595
9.169
44.322
72.209
152.271
259.975
278.808
187.505
216.526
1169.520
7760.227
20735.055
13862.203
2877.360
370.540
54.010
8.037
1.276
0.456
1.019
2.397
4.234
5.456
4.720
2.627
0.970
0.215
0.639
4.818
29.362
199.705
1383.309
9648.173
35928.906
54762.234
111401.203
101867.523
100265.023
100044.180
8749.052
622.276
70.786
14.297
121.405
400.789
1502.615
3782.673
4101.168
1876.582
531.075
290.860
623.551
1216.746
1169.755
554.322
166.764
38.299
7.931
1.369
0.218
0.151
0.267
0.391
0.403
0.236
-0.028
-0.223
-0.120
1.178
9.246
69.858
620.829
8759.025
100099.195
100641.727
106312.664
163611.656
112539.563
100927.719
42519.445
3807.329
398.546
93.980
45.382
708.986
2743.133
21776.715
100081.367
100064.961
28825.670
3750.961
908.323
1819.944
7854.267
12580.354
5864.643
1056.606
157.203
22.584
3.617
0.497
0.024
-0.072
-0.165
-0.256
-0.341
-0.415
-0.412
-0.130
1.625
13.028
107.523
1279.718
26112.613
100158.031
100567.125
102065.813
107104.945
60876.289
17011.615
5112.489
1009.448
467.610
513.061
362.149
6516.096
17266.756
101862.414
100438.258
100365.781
101294.172
24886.457
6263.099
22656.527
100523.234
100130.563
100093.477
10411.187
719.163
76.564
9.970
1.275
0.041
-0.163
-0.261
-0.351
-0.416
-0.445
-0.423
-0.123
1.696
13.482
109.887
1291.916
26173.223
100454.945
101889.734
105541.992
107449.422
47214.055
4167.356
1538.015
1399.050
3653.313
6478.128
4068.368
101375.531
115420.305
116369.891
102226.336
102095.313
116389.672
144246.625
105869.125
131763.531
104125.703
100675.633
101974.859
65933.781
3764.838
319.001
28.072
2.734
0.096
-0.252
-0.322
-0.380
-0.417
-0.431
-0.410
-0.179
1.270
9.932
72.283
652.713
8198.808
100995.695
105960.508
123961.766
135160.719
26156.568
7394.133
9556.958
9676.516
33427.953
95949.836
43461.191
101069.828
119703.172
200091.469
107379.422
110055.688
200105.969
135083.750
105807.758
200176.406
128783.391
103509.617
200144.984
175878.109
102016.344
2027.008
75.587
5.147
0.202
-0.299
-0.363
-0.393
-0.413
-0.417
-0.410
-0.258
0.692
5.961
35.352
214.251
1484.245
9294.425
37000.379
70292.391
68540.500
28170.889
60855.785
101064.070
107809.469
117933.328
101858.578
100212.859
100820.172
105146.484
157558.859
109831.148
122283.289
187002.109
107831.953
102609.555
131711.375
178287.969
107582.469
200215.609
115279.414
100822.203
5511.044
116.316
6.451
0.201
-0.325
-0.370
-0.383
-0.400
-0.399
-0.401
-0.330
0.202
2.811
14.771
73.148
335.695
1386.922
5626.154
18084.096
26143.814
35947.664
102173.211
100989.000
105095.781
150574.875
105269.008
76281.297
103606.594
103266.633
62093.234
16961.736
28224.342
106759.383
105443.680
105293.961
104636.453
61214.406
29412.227
105812.031
101588.422
95534.711
1738.299
68.115
4.233
0.029
-0.346
-0.363
-0.373
-0.378
-0.384
-0.394
-0.384
-0.156
0.986
5.844
24.744
95.988
349.550
1284.560
3312.342
5890.228
34590.625
104108.578
105702.453
103972.781
107083.500
21622.930
9021.582
60356.137
44194.715
11486.860
3302.033
7215.471
65345.391
178296.406
186822.984
121803.383
13114.481
2224.382
2359.797
5005.058
1750.429
194.050
17.407
1.493
-0.184
-0.358
-0.359
-0.358
-0.363
-0.375
-0.384
-0.405
-0.336
0.107
1.835
7.968
27.390
89.980
259.220
675.803
2635.686
23049.660
200166.766
200123.656
171027.969
42832.063
4974.242
1410.827
102004.164
65579.617
12961.529
5703.981
11619.344
104643.109
111662.539
113683.688
105733.516
11646.188
1089.402
216.815
135.691
68.228
18.143
2.899
0.103
-0.331
-0.373
-0.360
-0.348
-0.351
-0.364
-0.379
-0.398
-0.400
-0.263
0.295
2.165
8.244
28.827
130.308
1009.555
7203.411
104741.305
110921.938
123978.953
118902.656
64594.594
7866.015
3660.842
100537.414
59353.918
20130.227
28075.479
31291.646
105578.922
101548.086
100891.570
100459.039
15070.148
1066.035
117.055
22.728
6.961
1.885
0.137
-0.324
-0.388
-0.382
-0.361
-0.340
-0.336
-0.345
-0.365
-0.377
-0.396
-0.383
-0.233
0.388
3.316
25.324
401.451
15317.346
106556.977
200317.484
108891.063
102724.859
109955.617
157927.375
103840.375
49524.816
22200.902
17754.248
35145.617
101015.258
83426.758
85337.211
101779.211
100279.664
86795.172
7377.966
626.289
72.593
11.243
2.074
0.145
-0.334
-0.417
-0.408
-0.384
-0.356
-0.333
-0.322
-0.325
-0.343
-0.363
-0.382
-0.390
-0.360
-0.077
2.303
31.913
923.262
95560.133
103514.633
198932.141
139549.359
104103.203
163655.500
146130.594
103370.234
116612.234
3111.724
5647.421
29383.199
96746.000
64791.082
20468.377
30288.133
28895.852
9572.668
1600.860
230.061
38.109
7.903
1.856
0.208
-0.273
-0.390
-0.400
-0.378
-0.349
-0.329
-0.315
-0.311
-0.323
-0.347
-0.358
-0.356
-0.336
-0.182
1.406
22.294
453.202
22491.543
100886.797
109393.414
90913.492
105967.109
151103.609
105700.773
103539.195
151945.609
597.688
1713.574
8136.865
19739.154
15144.718
4911.664
2430.050
1971.947
913.736
281.891
86.331
35.407
15.775
6.232
1.776
0.224
-0.254
-0.363
-0.360
-0.339
-0.324
-0.312
-0.303
-0.305
-0.316
-0.322
-0.302
-0.271
-0.194
0.518
7.188
80.922
1024.137
5595.630
5611.954
3441.416
7340.556
65633.125
100812.867
102863.094
142472.906
151.467
396.536
1204.392
2358.832
2046.365
866.538
380.364
258.123
212.861
247.937
271.566
214.461
99.899
32.504
9.073
2.032
0.212
-0.253
-0.329
-0.324
-0.313
-0.304
-0.298
-0.293
-0.296
-0.283
-0.250
-0.211
-0.185
-0.006
1.504
10.754
52.523
145.405
203.728
331.212
1248.667
9705.609
63676.684
101125.922
61362.363
46.296
86.275
193.211
297.558
274.627
190.336
164.326
265.233
785.104
2371.389
3781.677
2738.636
881.769
198.066
39.209
7.519
1.481
0.131
-0.214
-0.291
-0.297
-0.296
-0.287
-0.287
-0.278
-0.262
-0.230
-0.194
-0.193
-0.189
0.020
1.149
4.728
11.350
22.633
60.565
232.565
1042.685
3261.737
5518.922
4338.691
37.993
80.894
151.478
186.793
188.279
246.268
466.992
1240.370
7026.762
46958.402
100040.695
57335.434
9549.226
1103.618
140.984
22.682
5.435
1.514
0.288
-0.143
-0.258
-0.283
-0.283
-0.280
-0.272
-0.257
-0.235
-0.210
-0.212
-0.248
-0.267
-0.150
0.313
1.392
4.157
13.186
43.930
131.779
287.687
412.025
443.541
143.795
567.628
1376.890
1569.262
1106.475
935.880
1746.472
4715.956
58427.039
100373.789
100128.969
100092.648
96485.289
4507.252
375.597
65.227
21.044
7.882
2.529
0.469
-0.102
-0.251
-0.275
-0.273
-0.264
-0.255
-0.244
-0.234
-0.242
-0.268
-0.307
-0.337
-0.287
-0.065
0.606
2.585
7.797
18.698
34.310
49.765
59.144
751.528
5573.546
24115.422
26742.670
11879.672
4912.297
4774.349
11199.192
102582.180
100809.203
100487.539
100793.953
100968.164
10208.649
867.751
259.021
126.811
46.470
12.492
2.773
0.376
-0.168
-0.266
-0.268
-0.259
-0.253
-0.248
-0.248
-0.261
-0.279
-0.310
-0.343
-0.369
-0.343
-0.197
0.217
1.197
2.954
5.094
7.415
9.257
2990.016
44490.941
109550.117
157371.094
150747.656
43010.273
10024.668
10379.204
102914.344
101395.055
103636.203
113664.125
121671.852
16696.434
3614.416
2187.417
1091.937
292.782
56.604
10.081
1.553
0.021
-0.240
-0.266
-0.254
-0.248
-0.246
-0.246
-0.257
-0.275
-0.300
-0.328
-0.352
-0.378
-0.373
-0.304
-0.135
0.153
0.584
1.043
1.484
4736.144
103492.953
151824.875
200058.813
200174.766
105962.789
28276.670
5597.592
21509.893
103960.320
146990.531
200100.141
126445.336
105268.352
34992.000
32803.387
12646.474
1719.866
215.773
26.265
3.643
0.300
-0.195
-0.261
-0.255
-0.248
-0.243
-0.244
-0.247
-0.266
-0.286
-0.310
-0.336
-0.364
-0.387
-0.391
-0.373
-0.334
-0.247
-0.093
0.110
2805.316
39462.305
186840.438
200149.063
143542.547
103087.883
39149.531
3318.503
3323.463
20929.842
116903.867
110045.133
103447.945
112955.336
200073.188
103780.508
85372.023
6425.099
481.015
48.998
5.842
0.572
-0.160
-0.259
-0.256
-0.251
-0.245
-0.240
-0.242
-0.255
-0.270
-0.293
-0.320
-0.345
-0.371
-0.387
-0.395
-0.405
-0.387
-0.317
-0.174
1119.728
6898.343
47363.250
117455.430
104791.352
100825.305
16582.541
1659.655
2204.027
22245.076
113353.234
108431.547
103085.406
117189.297
200052.875
104828.703
100312.430
8519.904
559.567
52.271
6.203
0.620
-0.148
-0.251
-0.252
-0.247
-0.239
-0.237
-0.233
-0.245
-0.256
-0.275
-0.300
-0.329
-0.351
-0.370
-0.378
-0.391
-0.387
-0.344
-0.230
2112.651
2618.349
7289.334
24080.850
36136.906
15291.785
3120.741
1103.734
9916.102
106821.992
200085.969
200118.078
123515.359
106655.359
90343.563
87636.172
25638.803
3124.430
308.833
33.645
4.366
0.410
-0.169
-0.247
-0.244
-0.241
-0.234
-0.226
-0.224
-0.226
-0.239
-0.255
-0.277
-0.302
-0.329
-0.351
-0.365
-0.374
-0.372
-0.342
-0.247
21857.850
11104.158
4215.626
3696.387
3124.237
1599.736
580.899
1701.786
48624.000
101488.414
112458.758
178118.172
200155.141
47335.457
9297.173
5531.028
2473.896
567.691
95.152
14.389
2.120
0.120
-0.210
-0.240
-0.234
-0.224
-0.196
-0.164
-0.146
-0.156
-0.182
-0.217
-0.250
-0.281
-0.309
-0.331
-0.349
-0.360
-0.363
-0.343
-0.277
100194.695
70705.523
9525.111
2048.058
851.089
335.565
211.433
1740.475
60535.211
100242.781
101020.953
102968.203
104118.734
6705.068
1109.306
500.679
255.591
86.814
21.182
4.461
0.677
-0.103
-0.229
-0.235
-0.203
-0.128
0.017
0.181
0.263
0.234
0.075
-0.068
-0.168
-0.236
-0.283
-0.312
-0.338
-0.357
-0.359
-0.353
-0.312
100114.836
100133.109
15142.459
1548.310
328.468
106.984
94.554
712.282
12522.127
100041.273
100116.234
100231.117
31674.533
1904.607
230.381
73.638
34.153
13.645
4.432
1.014
0.009
-0.216
-0.240
-0.210
-0.077
0.287
1.032
2.033
2.438
2.115
1.276
0.555
0.143
-0.079
-0.198
-0.275
-0.320
-0.350
-0.365
-0.367
-0.349
100143.906
63605.672
8107.361
955.775
153.657
41.122
34.572
177.005
1332.812
8500.888
22957.973
12562.945
2667.010
368.585
63.153
16.084
5.955
2.353
0.681
-0.002
-0.212
-0.244
-0.229
-0.116
0.339
2.025
6.881
14.385
17.159
12.332
6.194
2.742
1.176
0.441
0.067
-0.156
-0.272
-0.333
-0.364
-0.371
-0.367
16708.535
9024.624
2014.686
397.904
94.224
27.053
13.937
36.594
145.981
460.151
814.520
762.266
415.898
137.360
30.170
6.396
1.496
0.285
-0.106
-0.238
-0.261
-0.249
-0.193
0.085
1.604
9.402
45.845
133.963
151.930
71.602
24.854
9.276
4.124
2.045
0.838
0.179
-0.138
-0.289
-0.348
-0.363
-0.364
2233.481
1607.495
859.345
467.076
205.188
63.129
16.313
10.534
25.964
67.473
171.058
511.494
635.959
221.531
38.565
5.555
0.757
-0.073
-0.246
-0.272
-0.266
-0.244
-0.147
0.411
4.071
32.799
285.944
1411.622
1768.703
454.710
81.722
24.631
11.641
6.235
2.990
1.074
0.147
-0.198
-0.320
-0.348
-0.335
1112.982
1607.510
2855.927
2681.080
1059.264
233.306
41.696
9.502
10.381
29.079
111.101
390.546
505.298
195.471
31.344
4.614
0.540
-0.124
-0.245
-0.267
-0.261
-0.235
-0.110
0.655
6.490
65.679
831.463
7012.828
10236.479
1466.243
170.952
48.902
28.232
16.838
7.600
2.831
0.693
-0.049
-0.270
-0.313
-0.241
1010.650
4008.568
13944.604
15299.534
4059.453
602.456
82.383
12.493
6.198
13.537
41.587
105.183
128.677
59.201
13.853
2.365
0.269
-0.152
-0.241
-0.256
-0.248
-0.219
-0.104
0.585
5.673
56.220
614.913
4331.272
5531.930
1092.200
162.222
79.155
59.122
35.304
15.898
5.374
1.415
0.150
-0.202
-0.236
-0.002
182.034
899.058
2636.358
2934.330
1445.884
708.177
801.854
1472.036
6477.554
52181.152
109744.016
102004.789
13896.382
1330.924
533.989
3284.555
37174.617
200280.953
200149.484
123025.383
44512.141
3220.382
337.495
70.584
101.716
630.854
8213.818
100330.742
100321.250
100188.688
100070.164
42418.492
2165.278
186.659
24.911
15.171
28.277
52.982
106.606
511.782
10455.591
61.004
104.803
188.171
256.295
419.054
1232.257
2958.828
7814.163
28542.756
102747.867
112729.016
102467.188
18682.934
1681.645
587.741
4440.481
78916.961
195730.578
200199.797
121148.828
102677.242
7020.687
705.048
119.623
90.180
643.245
9585.151
100068.414
100070.688
100043.719
100019.570
57324.090
2527.897
198.136
26.735
12.876
21.690
37.065
60.297
289.246
9489.004
139.164
74.976
60.257
158.742
774.637
3614.089
13240.619
78697.555
105487.828
120827.992
163518.156
60977.059
8509.541
971.529
421.617
2921.082
46175.664
115396.945
117544.188
107962.555
104817.484
10223.874
1835.600
278.831
83.051
367.572
4098.925
63498.563
100013.531
100009.555
100004.656
17912.047
1270.007
128.229
20.167
9.556
12.802
19.503
27.585
98.979
1456.033
408.247
168.361
74.825
185.853
1093.785
6012.475
29853.576
115052.531
105495.500
103549.539
105244.359
100309.766
4722.236
507.653
213.031
1033.570
9296.744
79626.234
103299.742
114459.797
59877.176
29873.443
5041.306
543.783
87.120
144.460
948.770
6750.151
28691.176
42400.449
16336.202
2735.414
384.861
63.200
21.530
15.196
12.653
11.156
11.508
21.992
113.915
762.451
276.378
96.394
153.153
789.317
4038.421
25136.965
108308.555
104100.883
103069.352
102267.375
100901.977
4045.016
338.395
94.504
263.360
1277.216
5183.424
11064.124
24945.660
62359.668
39285.176
5891.634
612.330
76.554
45.626
163.922
661.242
1589.703
2000.109
1180.997
365.305
111.413
82.537
102.649
94.286
55.713
25.069
10.014
6.176
10.679
762.202
274.745
82.504
84.503
329.130
1511.588
8552.629
103580.875
112310.422
135243.000
123033.070
35698.359
2356.771
233.026
45.032
59.261
182.053
553.669
1550.699
6305.770
15470.827
10353.699
2405.312
332.889
45.644
15.025
29.723
77.672
143.872
165.504
123.993
101.817
215.528
622.171
1180.029
1094.857
499.959
152.687
34.510
8.217
2.347
380.571
153.804
52.114
38.173
106.012
407.910
1952.842
15220.469
122913.320
170458.875
123738.883
22450.830
1695.620
175.115
26.921
14.752
33.241
93.445
292.037
939.198
1731.178
1338.691
446.055
94.226
18.705
4.911
5.768
12.215
20.634
30.718
60.495
248.641
1493.553
8751.157
26076.629
21579.049
6198.195
1016.751
152.134
24.014
3.545
127.236
59.609
24.752
18.575
37.780
128.698
693.181
7225.404
97610.383
102550.188
101377.672
23338.367
1535.733
134.527
18.079
4.819
6.883
18.399
50.675
121.171
189.294
152.004
72.146
21.669
5.447
1.833
2.094
5.070
15.335
49.213
177.710
1024.084
11533.417
100093.172
100038.313
100012.398
96399.016
6198.101
535.245
57.094
7.738
35.206
26.963
27.774
34.502
42.434
68.559
285.222
2491.937
20858.994
76055.758
43524.734
6454.296
667.317
77.074
10.211
1.699
1.267
3.416
8.355
15.836
22.033
19.208
10.417
4.093
1.547
1.366
3.066
11.571
52.041
243.645
982.300
4013.262
53794.797
100947.102
100273.461
100061.656
100012.805
23711.186
1178.385
98.704
11.858
31.415
69.894
160.318
295.891
297.413
192.685
154.650
487.441
2057.158
4479.012
3146.801
917.250
174.969
30.508
5.272
0.647
-0.042
0.236
1.006
2.041
2.717
2.344
1.382
0.632
0.666
1.714
6.295
32.245
214.541
1612.818
11560.580
49187.125
115289.195
114917.977
102167.039
100294.945
100043.164
28697.199
1272.142
107.441
14.582
147.428
449.854
1631.062
4108.380
4452.773
2024.373
552.672
225.382
342.477
592.543
600.744
330.448
108.895
28.144
5.863
0.785
-0.240
-0.341
-0.236
-0.092
-0.022
-0.073
-0.163
-0.113
0.359
2.095
10.890
75.679
717.920
10445.931
100149.383
101233.828
119711.953
200049.719
114939.734
101035.750
100110.953
10438.825
726.192
86.309
22.974
1109.624
3443.398
24067.340
100118.297
100074.891
34966.777
4371.040
887.547
1147.885
3815.148
5881.159
2865.174
659.123
104.328
17.386
2.563
0.021
-0.383
-0.432
-0.423
-0.418
-0.426
-0.418
-0.304
0.173
2.272
15.490
124.191
1495.668
34904.395
100247.609
100648.273
103046.961
119885.203
127832.508
59551.617
13832.163
1793.817
313.918
146.164
89.160
17216.328
28527.953
104100.102
100771.180
100424.352
101395.063
29914.611
6508.271
10778.301
85693.242
100128.883
54150.641
4920.248
450.468
53.821
7.440
0.682
-0.288
-0.435
-0.443
-0.452
-0.458
-0.452
-0.374
0.037
2.166
15.407
130.024
1530.644
31880.813
100975.859
101740.359
101821.469
102168.164
54822.195
4784.515
1436.421
586.689
557.232
690.083
488.520
101489.195
134839.078
163525.016
104681.719
102573.258
119719.102
170522.688
104549.539
87010.000
104854.445
100639.547
100795.820
24649.098
1771.627
185.021
19.285
1.990
-0.147
-0.409
-0.429
-0.436
-0.444
-0.445
-0.406
-0.094
1.646
12.457
86.296
767.750
10168.453
102753.516
105406.422
104175.195
102535.820
15105.762
2324.620
1821.135
1690.287
2220.255
3526.450
2225.070
101298.938
123817.508
200123.391
118647.219
111387.055
200145.313
142615.453
104111.141
154286.906
134894.547
102383.242
115133.414
107274.031
16108.785
811.797
47.791
3.608
-0.004
-0.377
-0.411
-0.420
-0.425
-0.426
-0.418
-0.219
0.981
7.735
47.404
318.491
2210.868
12813.412
44908.035
47546.457
15491.837
4471.064
5923.564
11651.610
9542.506
5930.110
7497.186
4511.851
101840.125
106274.758
170894.188
127397.273
127399.109
200477.563
108820.344
102309.047
112970.133
196592.547
104775.398
166145.063
107049.258
70866.430
1582.790
65.046
4.274
0.062
-0.355
-0.390
-0.399
-0.406
-0.411
-0.415
-0.318
0.383
4.007
22.765
118.769
578.291
2157.606
4229.856
4241.309
2957.688
4309.088
20143.975
52159.570
35528.824
9809.353
5479.126
2997.337
123859.742
115723.188
107744.484
26761.105
34539.141
109474.625
113603.758
114011.609
106294.867
70867.172
13635.474
18197.381
71333.773
13270.582
678.395
38.880
2.965
-0.057
-0.348
-0.372
-0.375
-0.388
-0.395
-0.409
-0.378
-0.056
1.546
8.888
39.286
145.677
414.095
714.500
862.125
1194.488
4695.790
28149.139
73173.000
48600.266
10712.095
2476.862
1081.255
200129.016
200374.547
52415.457
7353.947
12026.077
128667.047
200295.328
200108.016
196562.375
19125.055
2101.528
1159.425
1671.665
690.031
105.415
11.186
0.995
-0.227
-0.358
-0.358
-0.363
-0.373
-0.383
-0.393
-0.398
-0.288
0.326
2.717
10.952
33.429
81.281
150.727
289.089
1071.855
7896.649
46763.453
92372.414
42412.289
8144.862
1885.045
884.554
104497.063
105540.844
110273.836
28939.359
42864.969
108688.711
114408.453
116469.016
106786.633
36229.551
1978.390
233.352
91.372
44.283
12.002
2.031
-0.017
-0.334
-0.366
-0.356
-0.355
-0.356
-0.366
-0.378
-0.391
-0.375
-0.201
0.485
2.563
8.105
22.230
84.817
547.277
3623.213
42900.957
102025.844
103539.508
104170.109
29033.811
10616.290
6271.179
101515.813
110736.773
200279.953
106911.375
138916.031
147227.266
104193.945
101154.141
100510.289
57490.320
2210.316
179.228
26.290
6.285
1.473
0.023
-0.336
-0.385
-0.372
-0.357
-0.344
-0.343
-0.348
-0.359
-0.369
-0.378
-0.342
-0.170
0.439
2.732
19.063
232.491
5059.016
73594.328
140750.219
103444.531
102141.023
118316.289
141696.859
102736.984
102158.727
102288.430
131699.891
121693.688
102960.977
115139.102
200067.469
108808.016
100690.008
100112.992
21609.090
1279.331
115.332
15.468
2.388
0.143
-0.334
-0.413
-0.404
-0.377
-0.353
-0.337
-0.329
-0.330
-0.340
-0.346
-0.331
-0.288
-0.204
0.049
1.836
23.438
459.142
22563.809
101955.672
137218.719
110596.789
106513.523
200125.672
118581.992
102187.664
103630.625
16946.178
38290.965
102577.930
100750.516
102810.109
126089.008
108022.664
100584.063
31660.258
3488.304
412.436
54.288
9.434
1.850
0.133
-0.301
-0.401
-0.403
-0.376
-0.351
-0.337
-0.318
-0.316
-0.322
-0.311
-0.234
-0.048
0.140
0.284
1.440
15.474
256.313
7021.304
100527.164
86406.469
31655.846
62591.035
120235.539
103165.672
101312.156
105107.539
1792.912
8094.584
78397.695
100161.438
100400.938
33315.512
6825.231
4734.385
1897.445
487.902
111.838
33.467
12.299
4.555
1.250
0.054
-0.301
-0.378
-0.371
-0.345
-0.330
-0.313
-0.306
-0.298
-0.250
-0.078
0.311
0.752
0.933
1.100
5.729
53.751
507.765
2250.660
2438.600
2289.125
8896.545
101232.242
100493.391
100760.500
104295.570
345.927
1266.966
5743.647
13651.593
10480.267
3364.571
856.532
407.061
243.715
174.934
164.304
117.014
58.860
20.855
6.249
1.431
0.067
-0.279
-0.342
-0.329
-0.317
-0.307
-0.298
-0.279
-0.203
0.038
0.612
1.252
1.360
1.014
1.659
8.346
36.023
97.964
149.333
320.343
1870.462
19771.695
100109.594
100317.242
101525.102
81.117
198.911
526.219
845.358
738.503
372.926
165.665
160.500
395.566
964.830
1481.908
1097.749
408.793
106.273
23.985
5.447
1.199
0.118
-0.206
-0.288
-0.302
-0.297
-0.286
-0.270
-0.191
0.032
0.509
1.057
1.232
0.802
0.544
1.171
3.861
9.408
21.069
70.234
328.906
1732.959
6228.863
9639.656
6064.900
49.573
121.034
239.619
277.623
201.457
133.760
147.746
453.932
2385.775
11407.253
21591.934
13627.235
2969.949
508.981
84.757
17.744
5.279
1.829
0.434
-0.082
-0.242
-0.281
-0.280
-0.263
-0.210
-0.050
0.232
0.543
0.668
0.451
0.164
0.041
0.343
1.355
4.404
15.391
53.793
176.807
415.533
560.973
448.491
225.916
1067.632
3168.630
3230.975
1300.852
432.999
359.024
1456.972
13746.282
100071.031
100055.523
100071.492
17989.027
1782.023
236.284
62.313
27.027
11.308
3.650
0.796
-0.034
-0.233
-0.270
-0.262
-0.232
-0.151
-0.004
0.139
0.202
0.136
-0.037
-0.179
-0.209
-0.006
0.762
3.127
9.436
23.818
42.737
54.178
51.806
1589.136
18759.602
100314.883
100775.125
21743.396
2611.188
848.715
2556.560
35068.992
100179.078
100320.688
100675.406
52643.129
3848.321
733.314
412.321
229.817
79.752
20.880
4.400
0.671
-0.115
-0.247
-0.256
-0.243
-0.205
-0.145
-0.076
-0.050
-0.079
-0.153
-0.244
-0.305
-0.289
-0.130
0.334
1.441
3.341
5.738
7.428
7.842
7774.303
100312.570
101593.297
105251.461
107397.641
13577.731
1925.198
2277.602
24055.285
100638.813
102996.961
111417.094
51332.145
11004.820
6243.209
7324.593
3434.282
708.307
107.982
16.093
2.388
0.147
-0.205
-0.250
-0.243
-0.229
-0.201
-0.178
-0.168
-0.186
-0.219
-0.269
-0.307
-0.334
-0.320
-0.246
-0.061
0.230
0.593
0.846
0.993
13912.409
100714.742
104827.766
121591.086
138443.813
35104.422
3916.375
1379.885
5721.547
37873.332
116555.234
142509.297
108324.398
113392.195
113735.984
101195.859
85226.594
6412.912
479.559
48.828
5.827
0.579
-0.149
-0.242
-0.241
-0.234
-0.220
-0.210
-0.204
-0.219
-0.241
-0.270
-0.295
-0.322
-0.343
-0.348
-0.329
-0.297
-0.251
-0.216
-0.192
7161.551
100898.859
106771.188
134848.109
157348.297
32245.980
4638.286
896.301
1591.867
12496.389
105133.281
103610.430
103952.203
195802.359
178133.594
103214.727
100240.461
34973.605
1330.789
93.699
9.339
0.971
-0.100
-0.236
-0.241
-0.229
-0.223
-0.218
-0.212
-0.222
-0.235
-0.255
-0.275
-0.298
-0.323
-0.342
-0.355
-0.364
-0.376
-0.388
-0.382
1387.315
13153.776
71242.961
90835.164
37566.715
11892.031
2357.079
584.857
1417.079
15126.107
105254.797
103592.250
104408.438
200193.141
200035.719
104094.203
100273.445
48449.996
1569.462
100.219
9.911
1.039
-0.084
-0.237
-0.243
-0.229
-0.220
-0.213
-0.208
-0.214
-0.222
-0.238
-0.260
-0.282
-0.304
-0.321
-0.335
-0.347
-0.365
-0.380
-0.385
563.461
1242.571
3086.015
4884.140
4669.121
2389.100
708.945
530.737
4188.041
40687.875
200057.938
160631.688
109179.688
128963.266
138482.609
102169.820
100185.820
12529.884
760.153
63.190
6.964
0.732
-0.127
-0.236
-0.236
-0.225
-0.214
-0.204
-0.200
-0.203
-0.208
-0.219
-0.241
-0.261
-0.282
-0.302
-0.317
-0.332
-0.341
-0.351
-0.359
1798.456
1271.973
775.914
724.757
674.967
407.533
221.982
825.009
13975.918
101277.883
110427.047
157362.906
135650.375
39278.313
18759.684
26028.115
9415.355
1577.088
186.809
24.605
3.434
0.286
-0.178
-0.231
-0.221
-0.215
-0.199
-0.184
-0.173
-0.177
-0.187
-0.203
-0.220
-0.239
-0.258
-0.280
-0.298
-0.313
-0.326
-0.335
-0.339
6794.391
3829.551
1130.660
343.462
166.049
95.117
105.467
840.410
15303.983
100212.000
100882.648
102538.039
46921.391
4094.362
1323.703
1019.624
580.375
165.736
36.181
7.054
1.124
-0.018
-0.209
-0.222
-0.206
-0.178
-0.128
-0.076
-0.051
-0.066
-0.111
-0.157
-0.193
-0.221
-0.244
-0.266
-0.284
-0.297
-0.313
-0.323
-0.328
10442.464
5724.654
1511.988
299.819
79.720
33.386
51.518
387.292
4862.322
54123.223
100100.125
95764.977
10536.204
1008.185
197.310
95.482
52.925
21.971
6.865
1.585
0.154
-0.178
-0.225
-0.210
-0.164
-0.044
0.171
0.427
0.548
0.416
0.203
0.018
-0.102
-0.170
-0.216
-0.250
-0.277
-0.293
-0.305
-0.320
-0.327
6225.024
3497.523
965.852
201.473
46.752
15.743
20.308
108.588
703.075
3394.093
7733.672
4876.900
1254.236
210.508
45.355
15.851
7.404
3.234
1.077
0.137
-0.170
-0.231
-0.220
-0.176
-0.022
0.436
1.558
2.991
3.466
2.473
1.297
0.563
0.174
-0.018
-0.132
-0.211
-0.263
-0.289
-0.301
-0.315
-0.324
1520.333
987.010
363.672
108.530
30.575
10.384
7.440
22.530
88.538
267.564
418.579
343.729
147.167
46.199
12.480
3.707
1.198
0.329
-0.042
-0.201
-0.247
-0.237
-0.208
-0.105
0.332
2.028
7.408
16.353
18.482
11.031
4.792
2.012
0.909
0.379
0.080
-0.112
-0.222
-0.279
-0.303
-0.311
-0.316
350.446
279.601
168.925
94.808
44.174
16.471
5.710
5.470
13.846
29.538
47.737
53.596
40.864
19.578
5.954
1.376
0.141
-0.162
-0.233
-0.255
-0.250
-0.225
-0.186
0.000
0.982
5.785
26.470
74.944
83.318
40.047
12.495
4.806
2.388
1.288
0.567
0.120
-0.138
-0.252
-0.294
-0.304
-0.302
152.101
204.649
275.699
246.882
127.832
41.560
10.987
3.140
3.112
6.582
13.305
22.758
24.831
13.253
3.932
0.735
-0.061
-0.223
-0.243
-0.247
-0.234
-0.214
-0.164
0.085
1.482
10.035
53.270
176.956
196.512
80.600
21.534
8.385
5.120
3.003
1.534
0.510
0.015
-0.199
-0.276
-0.290
-0.263
130.227
326.881
670.549
657.104
308.547
87.897
19.160
3.642
1.383
2.334
5.338
9.230
9.799
5.736
1.815
0.284
-0.132
-0.220
-0.233
-0.234
-0.218
-0.196
-0.147
0.083
1.317
8.772
45.510
136.284
151.824
65.699
22.086
11.889
8.520
5.673
2.755
1.038
0.178
-0.143
-0.253
-0.259
-0.165
204.896
1060.975
3185.302
3998.707
2335.769
2364.813
3903.273
4223.940
3275.448
4088.448
6216.358
4237.863
1205.364
288.905
476.053
7526.093
103242.516
117943.359
142423.422
126092.711
16008.566
1299.381
176.638
65.405
175.239
1141.684
15972.962
102366.672
102350.055
101099.867
100292.609
100065.313
3781.324
262.577
47.182
75.084
207.725
424.354
602.099
1155.570
8779.263
38.900
107.586
234.365
445.971
1510.303
7752.918
22664.496
24636.393
15257.297
13790.148
11181.054
5693.428
1628.005
341.330
508.252
7185.066
106772.586
151821.313
200042.453
178168.125
21900.559
1945.853
256.778
63.548
114.937
1022.209
19826.686
100299.367
100295.172
100174.586
100065.102
100018.570
4443.299
277.466
45.521
59.866
148.238
288.738
351.869
449.374
2743.123
27.892
31.537
84.361
501.495
4510.588
47137.203
102166.523
119902.234
142895.766
105562.055
60461.652
8920.014
1430.156
269.497
291.140
2484.147
30694.686
134852.891
196500.719
91023.625
12656.637
1766.406
342.899
80.833
76.771
555.479
7382.134
100043.320
100041.859
100027.609
100013.313
38413.266
2162.800
177.060
31.287
32.538
71.962
124.406
135.347
148.429
552.822
50.433
35.702
86.270
675.940
7408.850
100433.898
105291.313
196492.453
186911.328
106609.844
101193.586
24280.561
1819.418
223.063
133.454
630.715
3577.848
14450.901
23572.918
13561.416
4585.040
1657.187
469.127
106.686
46.691
191.706
1480.026
12450.890
70383.617
100004.898
34824.355
4822.794
579.323
82.888
26.562
23.960
31.524
41.402
43.891
40.961
76.301
74.233
44.756
72.762
479.856
4877.600
47300.410
105754.492
200137.953
142681.813
104519.117
100806.477
28947.984
1803.787
185.760
56.597
143.164
526.179
1494.578
2434.212
2438.777
2260.260
1475.933
474.532
101.858
29.092
49.671
240.420
1018.133
2734.414
3475.747
1854.336
545.547
140.809
87.171
104.266
96.834
60.653
32.326
17.725
11.502
11.497
73.755
41.569
45.510
208.490
1312.197
7639.831
26342.236
50620.566
107882.016
103441.039
98175.352
10101.457
1002.701
125.903
27.451
33.996
89.604
204.011
371.843
635.759
914.809
681.157
255.247
61.735
15.171
13.425
36.988
105.456
197.592
241.943
164.599
114.903
219.101
622.942
1180.340
1095.475
501.113
154.302
36.226
9.543
3.022
46.105
25.966
22.940
66.999
283.446
1013.304
2622.100
5936.556
17921.152
25918.586
13408.527
3052.933
490.480
76.459
14.850
8.813
17.548
37.980
77.870
148.972
214.555
179.164
78.710
23.888
6.997
4.703
7.992
15.060
25.127
34.631
61.155
245.508
1490.193
8748.542
26075.273
21578.617
6198.300
1017.038
152.482
24.284
3.701
20.465
13.957
11.952
22.832
64.542
176.589
450.351
1361.330
4821.442
10605.485
7139.186
1815.483
310.165
49.668
8.729
2.628
3.611
7.792
16.516
30.043
40.258
34.439
18.511
7.452
4.572
5.532
6.441
7.883
14.526
40.837
153.740
974.186
11479.837
100064.992
100027.148
100008.844
96398.211
6197.952
535.220
57.076
7.692
10.727
12.449
18.641
27.335
38.633
60.740
137.286
467.869
1714.993
3244.756
2482.531
742.926
155.041
27.322
4.675
0.744
0.435
1.322
3.098
5.347
6.792
5.898
3.905
3.077
5.950
11.267
12.762
15.505
41.157
164.913
631.866
3179.856
52812.711
100536.898
100173.633
100043.102
100009.453
23710.273
1177.987
98.364
11.535
22.662
48.087
105.810
178.382
191.752
127.659
90.092
143.868
368.193
593.033
472.567
203.829
54.058
12.832
2.428
0.096
-0.309
-0.179
0.173
0.581
0.812
0.738
0.774
2.035
6.556
13.614
18.418
31.788
144.492
908.435
5007.782
17261.627
79834.555
105705.219
101098.695
100174.945
100029.742
28694.168
1270.059
105.536
12.941
117.511
289.065
918.624
2018.541
2173.445
1035.871
324.967
126.213
127.032
185.061
181.050
114.778
46.157
13.296
2.881
0.183
-0.409
-0.480
-0.416
-0.337
-0.286
-0.236
0.010
1.178
4.331
9.756
17.584
62.010
426.785
4498.988
52010.527
101324.898
119765.711
170433.438
106219.578
100582.867
100073.570
10427.929
715.221
73.519
12.687
946.446
1978.793
9073.248
31709.703
38468.934
11476.582
2028.704
493.077
431.250
825.076
1068.813
660.152
190.096
42.085
8.305
1.205
-0.233
-0.476
-0.493
-0.470
-0.458
-0.421
-0.257
0.336
1.917
5.398
16.655
92.850
883.239
12743.326
101022.320
102054.898
103886.383
120006.922
88381.477
58525.934
13739.131
1745.707
245.823
54.433
22.024
15410.717
18143.846
81864.367
100753.313
100309.828
100785.742
10623.600
3137.710
2620.431
6743.044
11419.468
4878.222
978.668
150.960
22.720
3.529
0.164
-0.395
-0.469
-0.461
-0.463
-0.449
-0.377
-0.120
0.672
3.251
16.078
107.797
980.158
13096.686
110328.281
123044.961
112927.586
103534.680
20766.873
3524.702
1189.215
335.771
133.548
93.089
64.662
100781.766
111400.578
157351.016
104596.250
101480.445
107409.414
48406.457
40072.867
18164.252
33590.164
68036.305
23064.770
3019.012
384.568
55.489
7.915
0.756
-0.289
-0.434
-0.437
-0.443
-0.444
-0.424
-0.317
0.138
2.216
14.011
98.427
888.308
9930.270
114577.945
200086.094
185266.969
72239.438
6682.912
969.957
426.530
294.139
254.958
237.520
162.240
100791.141
108163.445
200122.453
118353.117
105411.945
163616.063
113743.852
101527.016
105458.688
50344.410
76905.523
26136.555
4490.612
966.311
126.592
14.848
1.480
-0.200
-0.395
-0.415
-0.424
-0.429
-0.426
-0.389
-0.112
1.403
10.612
76.715
684.963
7795.878
89217.836
112526.148
113772.867
15747.599
2103.062
851.180
975.709
812.309
536.568
430.163
275.272
102806.492
104205.023
120398.594
120931.563
110879.758
129166.156
104188.844
101384.523
102284.508
38177.754
18650.594
8550.186
4624.168
1539.281
178.657
18.288
1.672
-0.155
-0.367
-0.390
-0.402
-0.411
-0.414
-0.409
-0.260
0.660
6.155
42.890
318.403
2738.523
19100.242
49360.852
23929.162
4066.929
1026.062
1453.786
2286.456
1849.141
866.574
459.423
264.819
170495.266
138910.750
109545.508
17397.527
14203.965
106790.977
113077.016
113815.734
105198.320
21738.168
3207.239
1699.988
1660.250
649.916
100.802
11.780
1.024
-0.210
-0.362
-0.375
-0.385
-0.393
-0.398
-0.406
-0.348
0.121
2.705
16.381
95.805
503.231
2078.182
3503.714
2358.337
856.317
800.259
1938.806
3260.296
2519.483
1074.833
523.938
417.120
200182.188
187201.688
115874.414
10457.857
10291.720
89417.906
196708.500
200087.688
125202.672
11925.262
1297.714
331.361
220.425
99.221
23.905
3.878
0.243
-0.298
-0.359
-0.363
-0.369
-0.381
-0.384
-0.393
-0.381
-0.208
0.714
4.876
21.167
77.598
199.219
316.001
279.523
393.272
1512.538
5331.107
8424.587
4718.578
1835.556
1574.964
2086.975
104835.227
106753.797
122998.492
84426.781
76676.828
112368.781
106631.516
106931.094
102995.992
35552.086
1747.236
183.744
41.866
15.305
4.486
0.711
-0.202
-0.361
-0.368
-0.359
-0.358
-0.362
-0.370
-0.374
-0.379
-0.333
-0.064
0.968
4.337
12.941
27.994
57.625
169.123
777.646
5223.669
30546.787
57498.121
23941.572
8139.716
11064.832
14272.897
102813.141
126419.898
200274.234
112928.656
135570.969
200279.000
108429.695
101004.969
100350.500
57432.535
2195.096
173.247
21.783
4.257
0.739
-0.171
-0.373
-0.389
-0.376
-0.359
-0.353
-0.351
-0.353
-0.354
-0.351
-0.319
-0.190
0.114
0.828
2.693
10.102
59.512
494.734
2542.530
9944.346
63844.887
101423.695
57600.680
93572.508
111912.656
105360.352
105098.336
196568.984
163606.219
105048.391
115256.859
200067.219
121628.438
101066.297
100122.063
21604.691
1277.160
114.282
14.901
2.106
0.020
-0.375
-0.425
-0.408
-0.386
-0.365
-0.346
-0.338
-0.333
-0.326
-0.280
-0.118
0.263
0.726
1.036
1.668
8.873
86.735
964.176
5971.362
8858.698
25588.143
55579.914
114945.586
104448.359
110828.227
131894.469
42800.719
110550.656
105296.078
101076.867
102841.352
123729.805
119660.258
100952.844
31682.656
3488.647
384.349
53.037
8.623
1.451
-0.025
-0.366
-0.426
-0.412
-0.390
-0.363
-0.345
-0.330
-0.312
-0.283
-0.130
0.504
2.020
4.026
4.267
3.249
6.939
55.857
518.461
2325.762
2985.935
4610.502
13328.455
103099.719
101486.195
103708.063
108471.273
3328.986
19149.518
100489.867
100198.117
100408.313
97992.016
9786.854
4907.261
1907.512
481.169
102.493
25.084
7.705
2.438
0.530
-0.154
-0.367
-0.397
-0.381
-0.358
-0.342
-0.323
-0.300
-0.227
0.136
1.547
5.792
12.158
12.556
7.438
5.106
16.966
94.566
273.827
409.752
816.518
5019.296
96814.617
100360.875
100792.656
101686.750
566.796
2289.659
13680.321
34861.434
26136.283
6903.802
1293.775
443.740
217.853
109.701
71.734
48.118
25.482
9.786
3.066
0.618
-0.129
-0.324
-0.359
-0.345
-0.331
-0.308
-0.288
-0.181
0.324
2.383
9.240
19.526
20.314
11.525
4.906
4.671
13.279
33.464
65.342
201.928
1339.118
12508.799
96480.727
100180.945
78474.438
113.928
302.017
844.580
1497.661
1292.128
565.410
195.630
103.386
135.974
268.908
360.875
274.732
127.714
41.569
11.471
3.083
0.711
0.004
-0.233
-0.306
-0.314
-0.300
-0.279
-0.177
0.290
2.116
7.430
15.380
16.354
10.018
4.217
2.051
2.424
5.406
14.415
54.172
265.004
1280.841
4458.137
6793.367
3865.705
49.781
123.586
244.426
288.081
204.355
111.223
72.689
143.653
514.132
1598.148
2532.662
1721.837
623.292
149.904
36.451
10.680
4.185
1.660
0.414
-0.093
-0.255
-0.289
-0.277
-0.198
0.104
1.088
3.566
6.910
7.664
5.652
2.822
1.186
0.592
1.028
3.517
12.543
47.238
145.809
316.127
447.278
334.835
205.878
973.887
2632.059
2885.544
1093.743
282.993
122.657
327.375
1737.962
7370.051
13643.631
8779.662
2208.712
426.079
108.380
48.765
27.033
11.357
3.757
0.829
-0.022
-0.236
-0.270
-0.224
-0.064
0.379
1.334
2.511
3.011
2.601
1.494
0.585
0.096
0.040
0.637
2.736
8.381
20.001
35.414
45.797
39.809
1449.686
15281.737
95631.664
95695.711
17033.424
1842.224
309.834
537.561
3251.822
16401.189
34981.633
19971.389
4500.012
985.284
476.582
425.745
256.503
89.456
21.947
4.619
0.668
-0.103
-0.246
-0.243
-0.166
0.014
0.367
0.778
1.080
0.966
0.595
0.182
-0.113
-0.221
-0.123
0.278
1.265
2.938
4.960
6.152
5.627
7040.310
100064.984
100210.625
100502.727
100625.344
8921.679
696.991
505.803
2617.001
11654.249
24899.459
17123.520
7843.491
4249.282
6054.013
8643.297
4076.121
824.600
123.069
18.057
2.526
0.171
-0.199
-0.249
-0.214
-0.144
-0.014
0.129
0.235
0.226
0.083
-0.075
-0.215
-0.285
-0.291
-0.223
-0.072
0.200
0.468
0.615
0.631
12536.571
100127.508
100468.047
101271.813
101596.773
16292.894
1013.322
358.483
1135.225
4324.974
14462.588
46272.047
72517.898
43182.039
104131.570
100508.188
100070.273
7728.873
557.127
51.917
6.156
0.627
-0.135
-0.239
-0.229
-0.204
-0.161
-0.108
-0.075
-0.079
-0.125
-0.194
-0.249
-0.292
-0.313
-0.318
-0.305
-0.286
-0.256
-0.244
-0.261
5864.689
100147.875
100578.781
101594.195
102166.672
8304.273
878.490
249.934
558.516
3608.952
39341.418
100892.188
103677.891
200085.016
114929.109
101182.688
100127.250
48437.703
1567.979
100.004
9.884
1.045
-0.077
-0.228
-0.231
-0.220
-0.203
-0.188
-0.175
-0.176
-0.194
-0.220
-0.247
-0.267
-0.284
-0.307
-0.325
-0.338
-0.347
-0.368
-0.388
1170.412
10408.544
54481.344
61436.586
13784.806
2154.506
425.232
181.618
547.915
4340.654
58276.320
100912.328
104309.695
200070.297
119667.359
101477.156
100143.781
67717.945
1853.462
114.462
10.497
1.121
-0.065
-0.224
-0.232
-0.222
-0.211
-0.201
-0.193
-0.195
-0.200
-0.214
-0.230
-0.247
-0.263
-0.279
-0.296
-0.315
-0.332
-0.351
-0.372
235.893
799.141
2035.411
2181.746
1176.179
454.577
168.040
172.948
877.774
5120.043
26707.246
104576.586
102839.086
117198.219
108767.352
100822.844
100099.453
16884.441
821.294
67.283
7.371
0.798
-0.105
-0.225
-0.227
-0.215
-0.202
-0.192
-0.184
-0.186
-0.190
-0.197
-0.214
-0.229
-0.245
-0.256
-0.271
-0.288
-0.305
-0.323
-0.342
221.796
222.181
229.314
225.042
176.174
104.216
72.497
228.837
1795.564
13048.250
38163.020
30099.143
21652.621
11494.761
20434.303
31687.658
12551.875
1858.270
214.388
26.066
3.642
0.332
-0.160
-0.220
-0.210
-0.202
-0.191
-0.179
-0.169
-0.171
-0.176
-0.180
-0.195
-0.209
-0.225
-0.237
-0.249
-0.265
-0.281
-0.296
-0.312
448.731
309.837
156.405
75.358
44.941
28.461
39.246
223.253
1878.397
13921.131
39331.883
21709.988
5029.502
1436.493
1060.784
1111.756
615.621
188.187
40.669
7.433
1.207
0.011
-0.194
-0.209
-0.196
-0.185
-0.168
-0.149
-0.138
-0.143
-0.155
-0.166
-0.177
-0.191
-0.205
-0.223
-0.235
-0.248
-0.261
-0.276
-0.290
581.098
387.104
161.297
55.608
20.559
11.186
20.931
117.116
826.126
4070.028
9398.841
5936.306
1463.175
328.319
130.868
90.489
53.457
22.700
7.158
1.682
0.186
-0.157
-0.207
-0.196
-0.179
-0.145
-0.088
-0.032
-0.005
-0.034
-0.077
-0.124
-0.152
-0.171
-0.189
-0.206
-0.220
-0.231
-0.246
-0.261
-0.277
412.397
277.039
123.176
40.146
12.313
5.301
8.689
40.779
186.511
652.042
1137.131
834.107
301.746
79.403
26.159
12.462
6.987
3.237
1.053
0.149
-0.148
-0.209
-0.205
-0.181
-0.141
-0.032
0.190
0.423
0.484
0.355
0.151
-0.004
-0.088
-0.135
-0.167
-0.195
-0.216
-0.229
-0.242
-0.253
-0.269
169.659
125.795
63.380
23.839
8.391
3.057
2.963
9.989
35.572
82.536
124.183
103.047
49.256
18.351
6.041
2.297
0.929
0.308
-0.020
-0.177
-0.225
-0.215
-0.192
-0.161
-0.055
0.275
1.005
1.935
2.190
1.461
0.714
0.287
0.075
-0.040
-0.117
-0.170
-0.208
-0.230
-0.239
-0.250
-0.259
59.343
50.967
32.607
18.511
9.021
3.643
1.537
2.277
5.876
12.206
17.038
15.271
9.528
4.608
1.582
0.366
-0.040
-0.170
-0.216
-0.232
-0.226
-0.204
-0.181
-0.131
0.074
0.787
2.606
5.291
5.905
3.788
1.735
0.759
0.374
0.154
-0.008
-0.121
-0.190
-0.228
-0.240
-0.247
-0.252
27.234
32.587
35.701
30.337
17.385
7.227
2.145
0.691
0.975
1.983
2.998
3.447
2.768
1.506
0.456
-0.044
-0.202
-0.227
-0.226
-0.225
-0.211
-0.187
-0.163
-0.100
0.181
1.204
4.197
9.157
10.235
6.068
2.817
1.394
0.813
0.471
0.166
-0.041
-0.160
-0.221
-0.233
-0.241
-0.240
20.158
36.576
52.986
53.700
31.796
12.541
3.488
0.668
0.085
0.228
0.625
0.941
0.922
0.491
0.067
-0.147
-0.209
-0.213
-0.212
-0.208
-0.192
-0.168
-0.144
-0.085
0.158
1.131
3.935
8.075
9.057
5.630
2.967
1.842
1.324
0.834
0.383
0.067
-0.117
-0.204
-0.232
-0.234
-0.208
130.288
589.736
1611.969
2308.609
3425.141
9805.265
37448.945
69649.727
27172.531
4448.857
940.508
387.976
155.203
86.297
548.422
12612.981
100440.758
101371.781
102164.641
101594.336
21303.209
921.305
113.409
105.853
329.573
1730.898
14501.133
114986.992
116366.547
105248.203
101019.664
57480.930
2555.371
219.056
115.591
478.765
2189.257
6332.081
7443.562
6240.840
11587.656
25.799
76.261
190.597
632.156
4243.569
36589.703
106768.469
111901.984
38376.480
6487.372
1829.579
643.267
213.547
101.617
519.883
11488.022
100713.484
102530.570
104445.047
103219.133
19705.715
943.133
117.353
61.733
158.725
930.948
13001.474
101049.953
101030.875
100504.125
100163.570
78128.055
2970.894
239.707
92.398
340.924
1379.296
3513.162
3917.826
2328.822
1825.066
9.675
25.459
126.244
1219.234
19766.727
100403.969
101385.438
103778.648
109576.766
28104.289
6445.182
1457.204
311.834
93.821
254.195
3232.190
54707.488
102005.508
103490.125
87656.805
5358.174
546.725
96.813
39.022
76.479
456.065
5315.042
86824.313
100103.906
100062.758
100026.219
23717.826
1594.042
152.818
55.379
149.153
471.822
1028.101
1124.346
651.502
393.023
9.788
21.849
141.306
1729.783
38460.539
100219.328
101202.063
107619.391
131835.891
78615.000
19404.469
3157.744
462.042
87.182
93.095
514.889
3376.466
12109.063
13802.795
4709.864
1073.292
268.930
77.435
27.597
33.586
154.819
1108.634
8027.773
38422.348
57326.434
21581.918
3208.885
440.343
70.709
30.581
50.716
118.510
202.157
216.761
140.696
83.549
12.025
19.866
110.729
1190.621
19701.742
100236.563
101354.000
108481.719
138897.859
73960.813
22671.762
3361.476
472.264
75.833
32.651
92.982
313.709
682.208
814.517
541.121
294.702
146.631
59.859
20.791
14.203
41.814
187.496
764.477
2001.590
2527.864
1369.893
414.351
112.945
60.435
68.733
69.176
59.578
52.331
44.789
29.707
17.799
11.248
14.993
57.801
421.111
4145.213
38659.418
101088.836
104535.375
45165.934
22049.619
8013.200
1744.656
294.278
51.388
14.663
19.119
45.400
84.182
113.482
115.450
103.337
69.103
33.955
12.662
6.553
11.645
32.701
84.009
163.987
187.151
134.809
85.985
138.363
338.522
576.709
538.299
276.822
93.913
29.994
10.578
4.411
8.876
10.567
25.717
119.752
628.979
2746.177
6976.581
7713.860
5726.719
3996.238
1950.996
598.261
141.807
29.618
7.183
4.624
8.538
15.318
22.657
30.075
33.061
26.182
14.023
6.812
6.839
11.551
14.999
18.630
23.556
28.981
44.149
150.103
719.540
3211.589
8014.774
6748.769
2526.678
500.605
93.754
17.115
2.996
6.212
7.776
13.474
36.666
121.742
363.173
802.814
1307.056
1437.977
1175.010
685.860
265.309
72.257
16.909
3.680
1.094
1.473
2.938
5.021
7.485
8.586
7.249
5.053
7.195
23.012
50.751
54.230
29.067
19.278
28.412
89.435
478.585
4131.761
34850.457
100013.922
100004.820
23709.838
2525.871
290.641
37.947
5.187
6.051
9.262
14.594
23.573
43.599
95.084
204.562
355.507
437.843
415.099
264.574
116.904
35.607
8.996
1.680
0.044
-0.109
0.213
0.728
1.343
1.609
1.695
2.822
13.487
68.269
195.857
187.327
78.516
44.601
85.275
268.241
1241.419
13930.130
100186.188
100069.297
100020.586
100004.766
7350.980
573.902
60.548
8.122
14.342
26.963
50.558
76.300
84.974
75.039
76.746
100.997
123.663
120.190
88.391
43.194
15.932
4.392
0.740
-0.278
-0.466
-0.408
-0.273
-0.136
-0.017
0.258
2.289
16.606
88.839
261.517
252.816
113.843
100.047
313.243
1152.402
3654.195
18885.682
101190.727
100337.094
100074.367
100014.289
8740.819
616.117
64.564
8.347
67.021
129.471
282.772
514.446
546.360
326.023
129.821
65.205
54.556
55.985
50.234
32.034
14.353
4.693
0.889
-0.227
-0.492
-0.519
-0.481
-0.440
-0.381
-0.117
1.433
9.759
44.799
123.521
131.745
94.981
202.697
1068.952
6022.703
18860.131
26104.357
70335.172
101296.508
100203.867
42431.297
3773.735
357.128
46.412
7.117
453.768
711.837
1776.027
4154.961
4472.816
2044.446
572.617
188.442
124.523
146.639
163.540
105.101
44.657
12.368
2.695
0.181
-0.385
-0.497
-0.495
-0.474
-0.445
-0.287
0.472
3.670
13.728
32.028
45.614
84.262
409.046
2819.955
20181.965
77692.383
83345.742
28745.154
20799.004
15268.194
4873.336
830.151
131.902
24.819
6.677
4984.912
5268.926
8830.133
26446.316
28832.264
9790.860
2069.135
822.284
534.132
641.221
735.369
420.780
144.620
33.400
6.833
1.060
-0.212
-0.448
-0.468
-0.457
-0.449
-0.383
-0.079
0.996
3.787
9.427
23.905
103.496
838.078
9131.286
101695.969
170637.078
178347.719
30574.711
4682.053
1511.114
567.635
165.421
49.349
20.040
10.685
78343.484
65501.758
28545.813
72158.359
78611.938
22981.846
6526.928
4881.421
2623.675
1912.297
1968.280
1071.054
302.002
65.370
13.314
2.208
0.013
-0.390
-0.440
-0.429
-0.437
-0.419
-0.312
0.038
1.058
4.076
18.218
135.730
1726.851
39942.785
105417.359
116497.320
118000.313
66779.414
3509.248
463.632
144.252
72.846
44.583
31.446
21.247
100351.031
101605.523
88591.023
47811.539
48276.070
21189.563
25933.443
32014.875
11891.185
3462.314
2320.587
1202.996
362.985
93.243
20.159
3.397
0.215
-0.334
-0.407
-0.412
-0.424
-0.421
-0.393
-0.277
0.165
2.116
14.304
127.036
1762.895
54366.555
100993.977
102209.438
102373.242
86234.547
2761.394
309.964
141.397
103.603
73.649
54.779
40.856
102105.992
102061.922
103580.781
15752.361
11105.106
17657.018
64626.559
87265.000
26534.553
4500.011
1358.849
627.939
254.369
89.452
21.118
3.496
0.228
-0.312
-0.387
-0.393
-0.405
-0.410
-0.404
-0.377
-0.164
1.068
8.898
71.577
836.792
12567.613
100163.484
100288.023
100294.375
18870.018
1179.779
245.518
209.826
184.576
130.140
117.141
123.313
146914.859
128899.063
49243.164
5790.337
3380.576
12006.516
46713.922
61831.547
19989.441
3365.250
656.344
239.649
113.158
47.630
13.085
2.302
0.068
-0.322
-0.375
-0.379
-0.388
-0.396
-0.398
-0.395
-0.291
0.335
3.920
27.218
202.972
1453.978
8515.472
18714.850
10343.506
1919.739
367.334
271.981
329.842
300.902
323.604
577.649
986.386
123896.859
120042.969
69954.906
7123.860
5020.963
19928.932
79348.656
88561.797
24116.676
3784.750
546.863
111.142
37.838
15.391
4.578
0.737
-0.181
-0.353
-0.370
-0.372
-0.379
-0.384
-0.384
-0.380
-0.327
-0.057
1.246
7.669
38.673
163.673
483.198
769.144
540.259
258.831
274.442
556.002
778.054
737.482
1359.379
5484.536
12598.589
102385.094
104171.703
117044.266
58057.844
42948.371
108589.211
102289.406
101427.063
100736.789
9770.369
827.026
101.170
18.525
4.835
1.137
-0.030
-0.336
-0.383
-0.378
-0.374
-0.367
-0.368
-0.370
-0.360
-0.320
-0.184
0.245
1.734
6.879
19.884
45.092
63.422
77.935
153.970
531.465
1602.311
2338.680
2245.606
6895.834
53732.066
101202.828
102791.602
119916.203
200170.375
110291.680
110993.367
200141.781
106350.148
100630.906
100157.109
13669.509
962.619
98.343
13.725
2.274
0.144
-0.330
-0.406
-0.398
-0.390
-0.374
-0.362
-0.354
-0.350
-0.337
-0.257
-0.040
0.393
1.052
1.924
3.590
7.368
17.085
59.117
210.796
730.389
2411.899
3798.776
5782.032
29018.135
123813.398
111416.742
105089.938
170575.813
146927.109
103683.375
105120.250
163533.797
116361.750
100903.234
78180.961
6765.966
621.031
70.218
9.952
1.304
-0.154
-0.417
-0.437
-0.416
-0.397
-0.374
-0.359
-0.339
-0.332
-0.285
-0.029
0.822
2.983
5.793
6.584
4.523
4.406
14.676
66.858
222.615
581.638
1502.569
3419.248
15675.792
112786.867
200082.875
196446.828
33070.836
81544.906
104133.609
100792.836
101272.898
107367.656
40984.746
26892.686
8818.914
1485.444
212.472
33.153
5.614
0.776
-0.215
-0.421
-0.441
-0.425
-0.399
-0.376
-0.355
-0.329
-0.303
-0.162
0.624
4.166
17.725
41.918
43.052
21.571
8.260
10.878
42.104
124.822
255.106
631.132
2581.809
26875.816
104214.422
134873.500
200059.531
3124.148
14708.401
100427.094
100161.766
100234.641
71143.953
6536.566
2123.212
927.075
264.615
61.794
14.807
3.887
0.995
0.002
-0.329
-0.412
-0.415
-0.394
-0.372
-0.351
-0.327
-0.271
0.020
1.744
12.444
68.203
212.421
215.477
80.447
20.454
8.644
15.475
37.147
82.911
246.929
1499.675
15125.275
100799.398
103503.680
104460.070
547.841
1973.033
10471.472
26102.143
19694.086
5333.673
1033.658
292.289
125.749
56.341
29.024
16.356
8.589
3.549
1.013
0.042
-0.278
-0.366
-0.371
-0.351
-0.331
-0.317
-0.244
0.183
2.665
19.955
125.421
455.854
462.113
151.021
34.181
9.525
5.812
9.940
24.725
91.580
526.228
3255.224
13753.675
24079.172
13092.078
108.631
264.331
728.473
1284.756
1108.978
484.839
159.374
61.690
49.174
60.557
72.643
55.970
31.419
12.528
4.125
1.215
0.237
-0.118
-0.244
-0.274
-0.285
-0.289
-0.227
0.173
2.445
15.107
85.537
267.034
301.881
112.093
31.899
9.769
3.474
2.991
7.841
29.502
124.410
477.197
1391.389
1903.266
1347.703
37.810
82.121
157.555
189.758
145.743
79.101
40.734
42.746
94.487
201.141
276.149
213.874
109.145
38.263
12.906
5.422
2.623
1.126
0.302
-0.030
-0.169
-0.241
-0.222
0.061
1.377
7.368
28.613
66.978
79.974
47.861
21.041
7.751
2.452
1.116
2.217
8.019
26.897
75.236
157.155
193.615
156.838
104.471
388.743
900.782
979.834
431.989
126.202
48.167
73.226
231.328
582.434
831.224
635.221
278.309
97.032
42.573
27.791
17.001
7.856
2.890
0.755
0.072
-0.157
-0.215
-0.076
0.571
2.796
8.319
17.279
22.409
18.340
11.079
4.810
1.543
0.357
0.431
1.728
5.168
12.305
21.500
26.103
22.280
517.327
3708.260
13822.905
13832.324
4077.445
628.258
116.834
105.329
347.264
971.615
1426.285
1123.506
515.211
259.770
222.740
231.520
145.104
52.927
15.351
3.445
0.670
-0.038
-0.199
-0.166
0.113
0.896
2.719
5.312
7.268
6.819
4.602
2.172
0.656
0.009
-0.115
0.132
0.797
1.861
3.183
3.717
3.413
2018.218
25453.533
100032.281
100058.102
28325.201
2250.801
246.496
115.022
303.928
851.504
1459.109
1457.372
1210.737
1188.210
2398.659
3154.060
1714.018
413.146
72.120
12.002
1.994
0.170
-0.182
-0.212
-0.110
0.163
0.715
1.485
2.188
2.190
1.615
0.773
0.143
-0.164
-0.263
-0.246
-0.134
0.041
0.209
0.290
0.262
3108.262
54110.152
100057.586
100111.945
67835.289
3805.232
325.967
96.698
200.605
597.932
1660.764
3895.600
5501.446
7894.521
39645.055
76006.828
22955.236
2846.426
284.947
33.355
4.395
0.464
-0.148
-0.227
-0.195
-0.112
0.055
0.277
0.472
0.534
0.363
0.103
-0.111
-0.238
-0.289
-0.299
-0.297
-0.289
-0.283
-0.287
-0.315
1710.896
20706.258
100069.492
100126.961
23090.822
2128.956
249.814
76.123
155.132
695.750
3637.921
12683.787
19417.154
37017.043
101722.430
100292.875
100045.961
12515.750
701.492
62.932
6.949
0.752
-0.115
-0.228
-0.225
-0.197
-0.149
-0.090
-0.032
-0.022
-0.063
-0.135
-0.199
-0.244
-0.264
-0.281
-0.298
-0.313
-0.332
-0.352
-0.375
452.981
2863.380
9391.425
10382.003
3214.164
599.457
115.833
56.244
150.439
765.237
4246.321
18145.502
27829.867
46348.836
102166.102
100333.781
100051.445
15264.650
820.437
67.166
7.351
0.798
-0.100
-0.222
-0.225
-0.216
-0.202
-0.181
-0.167
-0.160
-0.171
-0.188
-0.211
-0.223
-0.236
-0.251
-0.266
-0.285
-0.303
-0.325
-0.346
97.101
325.055
678.305
694.392
358.778
128.111
48.426
48.835
169.420
698.958
2619.411
7786.684
11377.370
15565.330
101186.656
100211.578
60517.207
5321.790
411.543
42.825
5.167
0.552
-0.127
-0.217
-0.219
-0.215
-0.201
-0.187
-0.179
-0.179
-0.180
-0.185
-0.198
-0.206
-0.219
-0.228
-0.236
-0.250
-0.269
-0.293
-0.311
40.474
59.745
80.327
83.564
58.051
30.346
21.507
51.898
219.745
802.739
1707.973
2323.509
2482.716
2572.788
6196.867
9430.367
4066.896
822.878
122.802
18.038
2.545
0.230
-0.163
-0.212
-0.209
-0.203
-0.186
-0.173
-0.164
-0.161
-0.166
-0.168
-0.182
-0.189
-0.198
-0.204
-0.211
-0.224
-0.242
-0.262
-0.276
47.735
41.598
28.666
19.650
13.320
8.926
12.197
46.961
210.474
741.398
1343.693
1134.064
634.269
413.966
476.796
542.902
312.927
108.325
26.216
5.211
0.866
-0.037
-0.194
-0.204
-0.192
-0.180
-0.169
-0.160
-0.153
-0.150
-0.150
-0.154
-0.163
-0.171
-0.176
-0.183
-0.193
-0.203
-0.214
-0.233
-0.247
52.932
42.407
24.146
10.873
5.040
3.264
6.330
27.057
109.995
338.324
578.888
450.749
213.186
93.590
64.179
54.009
33.673
15.619
4.986
1.221
0.097
-0.160
-0.202
-0.187
-0.173
-0.158
-0.142
-0.126
-0.118
-0.121
-0.128
-0.135
-0.141
-0.152
-0.161
-0.170
-0.177
-0.186
-0.200
-0.216
-0.230
41.523
33.048
18.181
7.624
2.703
1.220
2.577
10.584
38.243
95.187
144.444
121.171
60.374
24.775
11.901
7.444
4.621
2.312
0.729
0.077
-0.147
-0.198
-0.191
-0.172
-0.155
-0.126
-0.085
-0.047
-0.035
-0.053
-0.083
-0.111
-0.127
-0.139
-0.151
-0.161
-0.173
-0.178
-0.189
-0.207
-0.220
22.822
18.430
10.419
4.666
1.599
0.453
0.682
3.041
9.243
20.510
28.262
24.127
14.077
6.138
2.642
1.206
0.540
0.155
-0.071
-0.174
-0.203
-0.192
-0.174
-0.156
-0.128
-0.073
0.027
0.133
0.169
0.094
0.009
-0.063
-0.098
-0.118
-0.139
-0.157
-0.168
-0.178
-0.184
-0.198
-0.209
10.228
8.789
5.977
3.373
1.498
0.421
0.054
0.498
1.798
3.764
4.944
4.579
2.859
1.292
0.420
0.021
-0.124
-0.183
-0.204
-0.209
-0.197
-0.178
-0.158
-0.138
-0.099
0.009
0.212
0.442
0.504
0.342
0.155
0.024
-0.044
-0.084
-0.116
-0.143
-0.167
-0.176
-0.185
-0.192
-0.201
4.799
5.379
5.216
4.062
2.412
0.851
0.069
-0.131
0.051
0.381
0.666
0.669
0.417
0.108
-0.094
-0.196
-0.218
-0.212
-0.204
-0.197
-0.181
-0.162
-0.141
-0.119
-0.073
0.064
0.336
0.693
0.789
0.564
0.286
0.122
0.037
-0.029
-0.084
-0.131
-0.162
-0.175
-0.185
-0.191
-0.196
3.195
4.887
6.215
5.719
3.787
1.573
0.306
-0.184
-0.288
-0.231
-0.144
-0.092
-0.108
-0.156
-0.197
-0.210
-0.207
-0.195
-0.190
-0.176
-0.161
-0.140
-0.123
-0.107
-0.061
0.059
0.320
0.619
0.720
0.545
0.337
0.202
0.114
0.029
-0.047
-0.116
-0.160
-0.181
-0.185
-0.187
-0.189
57.661
193.768
553.186
1459.269
5711.893
57781.348
110203.344
108720.133
103193.992
28030.406
1606.157
183.420
42.473
41.849
337.494
5849.160
100061.555
100134.891
100185.063
100153.953
9423.316
526.641
144.684
431.887
1377.062
3836.035
16253.135
76040.273
151924.844
113645.070
98401.867
9794.925
928.333
158.939
371.110
3518.077
34901.484
100318.320
102189.773
72356.859
49070.574
16.984
43.208
143.760
723.926
6269.351
66930.656
179210.484
200203.688
115419.047
11188.513
1191.075
214.335
57.362
44.358
316.530
5343.881
100082.750
100197.211
100273.477
100226.266
8604.171
494.759
96.293
168.104
449.277
1067.986
4247.640
37006.547
102057.516
100960.523
100258.641
11440.118
1037.015
148.527
268.303
2024.159
16369.008
78170.938
96721.203
24846.197
5577.070
7.560
22.927
144.345
1527.155
28923.068
101188.234
104337.547
106912.477
104328.820
25432.717
1959.042
341.260
82.211
38.232
161.621
1727.248
20754.184
100173.914
100241.148
31609.842
2494.998
257.386
52.598
57.369
126.552
340.170
1660.209
12638.335
70548.734
100098.781
34861.305
4833.278
582.256
95.980
122.606
627.571
3218.691
9558.138
11431.493
4561.390
1160.164
5.881
21.343
170.009
2182.422
63564.855
100287.805
100867.078
101770.875
102630.078
49356.957
3120.924
541.438
114.966
32.845
55.104
321.433
1745.193
5409.596
5958.399
2126.005
445.069
89.564
25.704
18.934
34.981
102.297
467.792
2188.834
7372.221
9550.331
4444.280
1097.870
188.999
44.311
46.802
151.411
473.241
1023.754
1104.122
591.494
211.833
6.377
20.256
135.649
1499.978
31702.770
100525.867
102209.203
105523.773
106571.680
27892.465
2928.467
586.910
122.341
27.440
17.877
53.550
168.035
364.190
375.530
216.091
87.688
32.466
12.976
7.645
10.654
28.471
99.763
316.767
665.043
821.079
502.125
188.675
58.349
32.630
37.599
52.945
86.272
127.626
123.262
81.088
38.507
8.828
19.471
77.071
538.705
5419.208
58451.113
106324.086
120047.156
72342.906
11751.362
2292.651
461.548
97.323
20.901
7.264
10.194
22.928
39.956
44.035
35.417
22.514
12.728
6.492
4.138
6.067
12.340
25.615
51.309
81.307
95.938
69.902
46.190
57.037
115.851
176.238
168.085
103.695
52.771
27.949
14.981
7.231
12.717
23.002
46.596
174.134
913.080
4600.294
16809.711
34232.887
29309.330
8969.293
1702.062
313.183
65.644
14.406
3.488
2.147
3.784
6.177
7.935
7.677
6.523
4.733
3.671
7.209
24.313
54.356
57.745
38.250
26.636
22.656
25.508
60.070
215.066
663.735
1270.337
1179.305
537.238
164.712
38.456
9.425
2.362
16.891
26.670
37.947
71.509
238.462
1053.353
4260.826
10930.872
10755.766
4276.154
917.631
179.861
38.981
8.687
1.678
0.261
0.333
0.816
1.363
1.684
1.709
1.874
4.488
29.058
195.181
682.013
639.949
210.323
64.244
32.932
43.073
160.179
833.638
3778.069
8743.546
8013.708
2733.830
574.282
98.670
17.278
2.625
17.237
26.636
33.106
41.735
86.976
300.262
1005.586
2065.005
2057.945
995.525
289.218
75.868
19.243
4.437
0.641
-0.274
-0.398
-0.282
-0.120
0.024
0.213
1.040
8.429
88.837
1128.851
7938.627
6279.729
980.776
194.924
83.863
103.517
350.800
1928.980
11427.948
38430.664
31601.707
8013.534
1268.805
172.636
25.246
3.773
16.528
26.016
34.317
41.275
51.334
87.255
193.440
308.474
308.102
189.719
78.076
26.285
7.955
1.982
0.071
-0.444
-0.539
-0.504
-0.454
-0.390
-0.215
0.841
9.830
126.312
1744.437
15091.986
11792.252
1579.077
349.578
197.108
285.356
677.404
2527.768
13828.575
46919.941
38431.301
9541.888
1367.880
184.211
28.354
4.063
32.103
49.941
82.240
113.413
118.399
89.890
68.828
64.742
58.589
42.092
24.067
11.910
4.752
1.341
-0.028
-0.437
-0.528
-0.519
-0.496
-0.464
-0.329
0.496
6.513
62.498
572.439
2797.546
2415.287
781.055
384.953
475.974
1132.587
2065.990
2721.362
6488.208
15150.805
12499.025
4099.799
763.908
118.998
19.306
3.234
141.654
192.525
292.655
466.738
483.850
291.709
126.421
61.511
40.417
34.342
29.084
18.798
8.682
2.780
0.453
-0.300
-0.475
-0.502
-0.479
-0.456
-0.378
0.079
2.733
17.658
87.198
243.401
334.889
301.829
445.017
2153.465
9093.134
15241.335
9431.098
3716.446
2879.741
2264.896
899.116
243.164
52.440
10.698
2.247
924.683
948.948
1020.171
1593.939
1641.103
827.255
343.010
169.996
111.422
84.782
75.616
46.586
21.433
6.439
1.495
-0.026
-0.407
-0.475
-0.453
-0.440
-0.406
-0.195
0.767
4.484
16.809
43.212
79.587
163.412
980.252
13019.606
116102.156
112908.891
103708.180
16771.350
1633.502
448.691
179.723
64.605
18.909
6.082
2.438
5765.514
5522.147
2879.410
2955.192
2882.262
1495.617
800.450
590.072
351.248
209.563
146.389
90.734
36.204
11.072
2.746
0.282
-0.316
-0.432
-0.432
-0.426
-0.416
-0.344
-0.013
1.106
4.271
11.530
31.086
159.607
2179.537
69111.992
107503.117
105468.953
101734.453
100692.625
3091.982
267.823
59.985
23.249
11.859
7.311
5.530
26202.229
21872.287
6562.982
2852.037
2317.802
1670.209
1790.664
1687.981
951.293
375.312
191.140
104.694
41.664
13.427
3.346
0.459
-0.255
-0.394
-0.404
-0.405
-0.411
-0.392
-0.287
0.026
0.953
3.799
17.522
152.289
2438.599
95816.594
100761.047
100735.820
100416.805
100209.109
3472.974
225.107
42.660
22.124
18.981
20.607
22.656
39204.805
32330.484
8660.906
2036.982
1221.592
1529.183
2792.162
3126.099
1583.293
529.151
177.002
75.515
31.530
10.918
2.994
0.433
-0.244
-0.376
-0.388
-0.393
-0.399
-0.398
-0.377
-0.281
0.076
1.567
10.162
85.284
1052.228
20718.301
100078.742
100100.227
100081.898
28307.898
1475.171
136.091
43.397
39.951
60.510
115.257
168.303
25362.547
19264.725
5940.650
1425.940
775.057
1412.939
2888.451
3241.130
1662.318
531.192
143.174
45.943
17.686
6.456
1.857
0.166
-0.286
-0.377
-0.381
-0.385
-0.389
-0.395
-0.385
-0.313
-0.066
0.796
4.750
30.493
231.607
2020.727
12520.456
31425.615
15274.308
2623.362
330.576
76.525
63.097
109.473
340.145
1113.951
2172.309
102858.664
80615.391
13904.470
2574.526
1533.197
2907.523
6575.580
7109.079
3036.268
755.293
156.272
36.449
9.987
3.122
0.677
-0.138
-0.349
-0.376
-0.377
-0.381
-0.385
-0.387
-0.360
-0.256
0.041
0.717
2.368
9.257
43.651
199.930
602.281
964.279
707.578
245.069
89.340
85.820
136.530
397.284
2602.919
16404.814
51841.215
100887.836
101400.375
47051.828
13627.311
9522.792
10017.306
26763.609
28975.656
8889.113
1532.211
229.644
38.627
7.575
1.512
0.058
-0.329
-0.394
-0.395
-0.391
-0.382
-0.380
-0.374
-0.336
-0.192
0.190
0.905
1.796
3.314
8.493
23.759
49.524
69.354
58.971
46.979
74.487
146.513
305.672
1403.066
18230.932
100371.797
100260.898
101536.820
105388.266
80882.133
102964.273
101861.570
28382.289
40451.445
42664.148
12503.572
2019.256
261.797
40.404
6.479
0.921
-0.191
-0.413
-0.428
-0.413
-0.400
-0.379
-0.368
-0.356
-0.322
-0.166
0.310
1.296
2.713
4.226
4.988
5.655
7.413
9.395
14.456
30.999
82.710
197.271
495.626
2966.704
64909.695
102018.508
101276.484
102616.070
71080.008
109581.516
101327.633
101092.914
68749.063
20783.588
18298.979
6249.733
1187.937
175.505
29.418
4.791
0.503
-0.320
-0.448
-0.443
-0.424
-0.402
-0.378
-0.351
-0.336
-0.297
-0.077
0.777
3.845
13.064
28.680
30.058
17.128
7.852
5.369
9.731
25.955
70.967
177.214
603.288
3734.016
57074.355
108754.383
104829.141
8873.259
17379.191
101501.445
100358.484
100366.156
58505.938
7050.170
3341.286
1411.488
362.690
78.985
15.169
2.788
0.193
-0.353
-0.456
-0.445
-0.423
-0.406
-0.381
-0.346
-0.324
-0.250
0.210
2.706
19.078
116.056
377.439
421.765
139.592
31.921
9.896
7.976
16.573
42.674
125.438
539.345
3149.856
21203.279
114918.883
108021.781
1469.285
4582.172
28899.414
96479.125
70470.148
13829.295
1997.193
604.298
267.169
93.093
26.365
7.032
1.740
0.215
-0.278
-0.428
-0.436
-0.409
-0.385
-0.361
-0.330
-0.307
-0.174
0.695
6.918
70.900
830.082
6200.137
7033.960
1075.391
120.949
24.498
8.458
8.563
20.853
73.627
347.560
1743.227
6961.473
19158.643
33517.219
331.193
835.539
2994.265
6216.667
5259.283
1888.726
438.660
131.383
56.066
24.971
11.389
5.754
2.760
0.996
0.105
-0.265
-0.362
-0.342
-0.282
-0.241
-0.236
-0.245
-0.086
1.150
11.117
130.801
2438.842
29645.553
34182.691
3218.045
248.268
46.515
11.349
5.125
9.202
33.972
142.535
593.875
1700.493
2872.739
2739.749
71.362
135.722
343.127
543.591
473.702
232.639
84.346
33.355
19.360
17.268
16.609
13.032
7.856
3.602
1.315
0.306
-0.032
-0.058
0.069
0.162
0.052
-0.081
-0.001
1.178
9.676
92.588
1173.247
9115.151
10482.826
1549.223
249.303
60.291
13.719
3.810
3.799
12.493
44.747
138.096
305.630
429.932
369.487
21.732
39.751
70.516
84.661
72.720
41.942
21.544
15.535
22.008
34.818
41.939
35.615
21.241
10.217
4.616
2.308
1.291
0.985
1.106
1.125
0.712
0.241
0.094
0.826
5.556
34.826
208.148
752.988
868.960
427.013
164.676
48.063
12.114
2.823
1.475
3.704
11.608
28.112
53.751
67.837
60.061
34.789
97.938
192.406
194.733
109.575
41.463
17.878
18.520
38.034
71.545
90.836
78.701
47.222
25.053
15.937
11.606
8.052
4.762
3.307
2.637
1.623
0.676
0.193
0.456
2.591
11.993
43.930
108.977
159.969
143.393
73.942
28.053
7.873
1.762
0.457
0.823
2.461
5.689
9.507
11.710
10.356
123.775
516.727
1226.518
1228.106
561.330
137.348
35.407
26.288
53.506
104.448
145.189
135.002
94.387
70.156
73.606
73.676
50.770
23.096
8.851
4.218
2.134
0.821
0.216
0.172
1.012
4.183
12.393
27.953
43.155
45.618
29.451
13.071
4.025
0.865
0.018
-0.038
0.270
0.838
1.474
1.856
1.677
330.863
1853.761
5320.860
5837.297
2024.118
363.705
66.888
31.425
56.887
115.390
180.424
206.277
212.823
264.756
455.891
571.520
358.445
115.920
29.137
7.321
2.268
0.746
0.144
-0.012
0.222
1.146
3.404
7.417
11.681
13.263
10.403
5.205
1.623
0.253
-0.176
-0.255
-0.223
-0.132
-0.047
-0.013
-0.045
446.120
2846.024
9348.916
10300.586
3116.991
528.822
84.428
31.180
51.459
117.775
248.035
424.366
585.131
1107.991
3218.359
4463.745
2201.715
516.900
88.231
14.993
2.821
0.555
0.023
-0.125
-0.083
0.156
0.720
1.723
2.764
3.395
2.760
1.448
0.408
-0.074
-0.244
-0.290
-0.296
-0.301
-0.309
-0.326
-0.350
290.003
1571.832
4860.479
4866.461
1719.258
343.795
63.832
25.360
44.969
129.026
381.393
839.454
1273.798
2973.700
12721.409
22985.936
9353.521
1443.930
185.716
24.690
3.493
0.489
-0.071
-0.190
-0.191
-0.131
0.003
0.218
0.465
0.605
0.485
0.204
-0.052
-0.188
-0.243
-0.263
-0.281
-0.297
-0.314
-0.336
-0.361
114.627
417.217
968.634
972.296
455.811
125.586
32.494
18.513
40.457
131.542
418.668
949.642
1548.294
3557.991
17111.840
31470.436
11353.237
1704.747
199.083
26.024
3.703
0.391
-0.129
-0.217
-0.219
-0.202
-0.174
-0.123
-0.067
-0.043
-0.064
-0.120
-0.170
-0.203
-0.219
-0.232
-0.246
-0.260
-0.281
-0.302
-0.324
34.910
82.749
146.294
147.371
89.649
34.469
13.925
13.769
36.761
109.891
291.886
605.484
880.909
1771.367
5480.606
8533.655
4058.887
821.418
122.547
18.007
2.552
0.208
-0.166
-0.217
-0.213
-0.208
-0.198
-0.183
-0.169
-0.163
-0.162
-0.173
-0.181
-0.187
-0.197
-0.206
-0.214
-0.223
-0.242
-0.264
-0.282
14.521
18.744
24.819
24.263
16.906
9.000
5.958
11.220
33.967
87.876
179.243
261.605
319.147
447.806
891.062
1245.622
706.335
199.896
42.937
7.825
1.283
0.020
-0.189
-0.212
-0.205
-0.199
-0.186
-0.175
-0.165
-0.163
-0.162
-0.164
-0.168
-0.172
-0.177
-0.180
-0.185
-0.192
-0.209
-0.227
-0.246
9.578
8.295
7.084
5.452
3.684
2.363
2.934
8.819
28.578
67.639
111.859
119.846
105.253
105.658
131.514
149.067
95.855
38.271
11.241
2.554
0.372
-0.111
-0.195
-0.199
-0.192
-0.183
-0.168
-0.157
-0.151
-0.150
-0.149
-0.152
-0.159
-0.158
-0.160
-0.160
-0.161
-0.167
-0.181
-0.196
-0.213
7.957
6.192
3.969
2.029
0.864
0.471
1.304
5.148
16.129
36.570
56.216
52.611
36.485
26.173
22.890
21.006
14.257
6.786
2.443
0.565
-0.038
-0.176
-0.191
-0.181
-0.172
-0.157
-0.145
-0.136
-0.134
-0.129
-0.130
-0.131
-0.135
-0.140
-0.141
-0.144
-0.148
-0.150
-0.162
-0.175
-0.190
5.753
4.605
2.551
1.035
0.131
-0.155
0.276
2.215
6.636
14.011
19.552
18.603
12.236
7.170
4.683
3.375
2.181
1.062
0.318
-0.049
-0.167
-0.187
-0.178
-0.162
-0.148
-0.136
-0.123
-0.114
-0.109
-0.107
-0.110
-0.114
-0.118
-0.126
-0.130
-0.132
-0.137
-0.142
-0.149
-0.161
-0.173
3.527
2.748
1.419
0.439
-0.150
-0.380
-0.239
0.465
1.934
4.054
5.374
5.028
3.315
1.749
0.860
0.408
0.160
-0.024
-0.130
-0.184
-0.186
-0.173
-0.158
-0.145
-0.128
-0.113
-0.095
-0.082
-0.079
-0.083
-0.096
-0.104
-0.108
-0.115
-0.119
-0.127
-0.130
-0.136
-0.143
-0.151
-0.165
1.800
1.302
0.668
0.153
-0.219
-0.414
-0.429
-0.239
0.161
0.689
1.036
0.975
0.600
0.202
-0.037
-0.143
-0.188
-0.201
-0.198
-0.188
-0.172
-0.155
-0.141
-0.124
-0.107
-0.087
-0.065
-0.046
-0.040
-0.052
-0.076
-0.089
-0.097
-0.107
-0.116
-0.123
-0.128
-0.132
-0.143
-0.150
-0.157
0.858
0.600
0.397
0.142
-0.107
-0.330
-0.423
-0.402
-0.314
-0.185
-0.092
-0.059
-0.119
-0.183
-0.217
-0.228
-0.217
-0.202
-0.186
-0.169
-0.152
-0.136
-0.122
-0.109
-0.091
-0.070
-0.044
-0.016
-0.011
-0.028
-0.053
-0.074
-0.085
-0.098
-0.110
-0.123
-0.127
-0.134
-0.141
-0.150
-0.150
0.378
0.361
0.393
0.298
0.043
-0.186
-0.348
-0.398
-0.382
-0.341
-0.299
-0.271
-0.252
-0.243
-0.226
-0.212
-0.196
-0.182
-0.165
-0.145
-0.126
-0.114
-0.103
-0.092
-0.083
-0.066
-0.042
-0.015
-0.007
-0.024
-0.043
-0.059
-0.071
-0.086
-0.104
-0.122
-0.132
-0.136
-0.141
-0.146
-0.150
34.430
71.626
243.695
993.289
6723.493
104207.641
105588.969
104688.000
102503.492
100300.789
3165.492
243.082
31.905
19.567
116.179
1131.425
11347.812
67715.656
75882.195
15276.576
1587.396
228.594
463.414
2999.766
16576.883
36489.965
32432.488
45185.125
50411.727
21016.398
6552.020
1342.200
262.872
192.767
1127.338
18252.836
100387.766
100634.711
103849.422
128746.500
134986.797
19.491
26.972
99.353
548.436
4413.562
46424.598
196574.844
186868.469
119832.242
17745.180
1415.090
166.278
29.743
19.634
116.883
1045.308
10299.092
60502.273
67728.281
13833.950
1462.043
187.901
185.867
835.452
3026.027
5545.590
5086.406
5626.706
10692.124
13307.771
5944.634
1329.002
241.531
141.794
755.833
8886.151
100170.406
100186.648
100477.219
101741.391
19863.525
11.639
19.117
104.569
944.851
12780.925
102046.703
109594.641
117003.891
108240.508
12248.858
1130.935
163.806
35.104
16.864
61.965
447.095
2852.290
10307.906
11364.952
3725.619
572.141
94.827
60.650
170.087
428.595
704.668
839.828
1711.362
4295.632
5341.430
2773.471
723.782
148.208
74.526
273.355
2047.142
16385.561
78137.844
96469.484
26222.924
3458.145
9.266
21.911
125.858
1308.478
23859.191
100654.273
102375.578
105164.234
104994.531
21815.744
1676.499
242.544
47.987
14.258
24.735
110.034
449.642
1052.789
1144.524
529.701
141.574
34.698
19.268
34.348
69.753
114.292
192.180
432.459
911.009
1110.362
668.067
227.765
63.219
31.778
77.669
346.801
1381.411
3487.231
4101.972
1871.501
494.044
14.367
31.154
117.802
950.089
12763.546
102232.492
116437.695
163627.609
170558.219
28509.746
3217.812
420.289
69.063
14.450
8.571
23.464
62.270
120.098
121.894
74.351
30.297
11.698
6.588
8.256
14.022
24.198
45.396
98.575
169.342
188.346
128.537
56.685
23.642
16.442
27.641
65.543
151.947
278.057
294.683
176.585
72.695
33.616
63.866
118.486
465.059
3610.998
31147.738
192876.734
186806.031
119756.734
102633.305
7718.659
692.895
88.128
14.773
3.945
4.773
9.993
16.210
17.035
12.551
7.532
4.584
3.729
5.063
10.383
19.102
27.125
33.277
39.087
36.087
26.823
18.012
19.582
31.738
44.831
50.334
45.830
42.246
36.734
23.230
11.238
75.396
135.926
175.773
286.837
1255.576
11496.745
104175.219
104150.203
101770.164
100457.961
9650.718
794.584
87.567
13.471
2.277
0.846
1.371
2.292
2.645
2.569
2.398
2.851
4.820
16.091
70.598
197.000
205.620
114.662
59.118
30.006
16.938
20.594
50.921
120.085
185.532
174.640
101.642
42.268
16.052
5.870
2.045
120.650
216.415
249.072
245.164
620.514
4714.697
47219.656
100350.453
100200.203
46927.980
4471.018
479.382
58.705
9.433
1.290
-0.087
-0.185
-0.012
0.170
0.387
0.906
2.415
10.797
93.724
1146.334
7079.956
6425.343
1094.535
316.953
110.222
40.784
47.689
140.523
383.542
710.905
661.437
311.186
105.192
25.954
5.939
0.936
120.432
214.314
237.940
191.445
253.831
1095.752
5766.546
16390.678
17945.754
5715.770
1104.412
167.130
27.526
4.934
0.509
-0.371
-0.503
-0.467
-0.381
-0.192
0.323
2.573
22.411
383.170
15080.322
100452.000
101410.078
11049.111
1456.525
391.376
109.945
93.734
276.770
831.305
1595.602
1475.804
661.187
184.235
42.594
8.161
1.123
75.765
131.438
144.850
105.643
98.653
219.115
638.947
1283.634
1278.153
621.618
187.860
44.717
10.241
1.938
-0.031
-0.474
-0.542
-0.523
-0.483
-0.373
0.061
2.559
28.190
569.926
34170.898
101112.898
104160.484
23593.828
3869.694
930.639
282.011
205.855
360.343
991.790
1871.117
1721.523
710.954
196.726
45.193
8.628
1.259
39.537
61.425
70.153
60.599
51.967
56.984
92.605
134.959
131.386
80.812
34.580
11.498
3.370
0.557
-0.279
-0.498
-0.524
-0.504
-0.482
-0.417
-0.096
1.799
17.545
237.981
4488.725
61805.305
56844.848
10821.968
4169.055
1710.496
1858.943
1498.445
671.835
675.971
1003.777
895.303
410.830
127.000
30.380
6.623
1.013
45.822
59.852
70.575
78.987
75.248
54.754
37.619
29.864
25.254
17.435
10.225
5.102
2.005
0.403
-0.250
-0.461
-0.502
-0.486
-0.459
-0.423
-0.228
0.832
7.474
52.394
368.557
1559.702
2700.721
2980.272
2409.958
9828.234
98413.477
57055.301
5292.295
1048.794
463.337
307.973
150.717
52.732
15.048
3.591
0.752
147.802
161.684
151.377
161.062
151.740
104.403
58.548
37.425
24.580
16.578
11.476
6.966
3.182
0.972
-0.042
-0.381
-0.465
-0.463
-0.438
-0.418
-0.331
0.177
2.626
13.643
60.524
195.489
434.840
686.323
1802.214
57391.699
139369.375
200270.922
60185.188
6224.678
642.464
133.399
50.256
19.101
6.495
2.045
0.973
517.836
513.022
349.467
269.726
234.280
159.862
109.506
80.279
53.782
31.934
19.223
11.247
4.947
1.600
0.197
-0.295
-0.424
-0.434
-0.417
-0.409
-0.381
-0.180
0.667
3.684
13.475
38.400
83.132
206.185
1646.431
40380.770
200138.516
200134.391
104952.719
28493.863
1496.678
132.701
24.407
8.285
4.069
3.095
3.233
1310.900
1157.200
606.706
313.730
231.699
185.444
178.761
165.818
107.160
54.219
26.591
13.115
5.790
1.926
0.297
-0.249
-0.391
-0.410
-0.404
-0.402
-0.394
-0.335
-0.086
0.762
3.011
8.491
23.496
112.968
1249.307
26579.023
105483.656
103850.633
100535.219
38995.246
1724.413
124.887
18.910
8.164
9.420
14.510
19.237
1796.574
1554.426
755.106
304.890
182.086
186.941
242.566
252.059
162.042
75.205
29.656
12.566
4.976
1.570
0.212
-0.255
-0.376
-0.398
-0.393
-0.391
-0.394
-0.386
-0.297
0.000
0.813
2.848
10.227
61.155
572.480
7784.401
95717.680
100133.008
100051.148
10305.509
766.185
78.743
17.662
19.585
48.852
106.899
174.247
2232.567
1860.514
835.094
305.957
179.789
216.149
318.399
316.118
203.453
88.336
31.675
10.770
3.595
0.982
0.010
-0.310
-0.375
-0.389
-0.386
-0.386
-0.391
-0.386
-0.293
0.074
1.285
3.711
7.817
25.782
154.083
1046.870
5325.486
10297.953
5835.963
1228.500
191.008
35.493
26.582
81.012
338.668
1182.871
2338.602
7720.984
5163.971
1767.162
599.034
369.850
440.133
624.922
641.703
356.134
135.802
40.540
10.707
2.751
0.511
-0.186
-0.370
-0.396
-0.392
-0.385
-0.384
-0.389
-0.366
-0.193
0.538
3.001
8.596
12.844
15.118
33.667
124.350
355.461
557.051
383.024
143.636
43.007
25.398
61.254
348.786
2543.498
17927.070
57329.848
21855.004
13951.030
4023.561
1967.048
1450.485
1152.895
1446.393
1432.817
691.017
223.529
53.514
12.463
2.486
0.234
-0.306
-0.416
-0.416
-0.403
-0.391
-0.385
-0.379
-0.337
-0.117
0.905
4.544
12.702
18.246
15.406
12.369
19.143
34.747
46.512
36.935
22.308
17.885
33.966
139.136
1218.401
19706.498
100063.938
100049.211
20175.299
13327.683
6708.161
7906.260
6495.546
2781.304
2008.127
1798.043
899.854
261.489
59.718
12.500
2.271
0.106
-0.364
-0.431
-0.413
-0.399
-0.384
-0.375
-0.360
-0.316
-0.100
0.838
4.116
10.784
17.876
17.688
14.205
10.823
8.575
7.553
6.629
7.705
15.437
44.542
230.293
2617.897
70547.008
100212.969
100153.734
6490.568
5746.694
9300.024
21888.480
16527.883
4915.011
1782.595
1131.243
556.123
177.522
44.110
9.305
1.684
-0.017
-0.390
-0.426
-0.394
-0.375
-0.368
-0.358
-0.343
-0.310
-0.109
0.722
3.658
12.539
37.512
85.143
88.785
48.712
20.081
8.284
4.372
5.464
13.858
46.031
238.688
2519.701
57703.559
100538.219
100381.648
1692.492
2291.394
7674.538
19758.662
14994.252
4265.762
1043.155
444.988
215.194
76.940
21.819
5.727
1.115
-0.100
-0.384
-0.409
-0.366
-0.340
-0.338
-0.329
-0.320
-0.291
-0.063
1.041
6.885
50.090
431.418
2213.088
2258.915
552.256
109.212
29.220
8.638
5.031
10.512
36.189
171.677
1246.800
14154.994
100763.484
100501.172
484.295
818.514
2805.410
5727.273
4465.346
1639.564
433.850
148.437
65.274
27.661
10.753
3.696
1.086
0.065
-0.298
-0.374
-0.332
-0.262
-0.219
-0.196
-0.209
-0.208
0.079
2.031
17.136
230.854
6259.616
100342.438
100656.016
8534.128
567.711
97.831
21.306
6.053
6.897
22.620
92.765
430.583
2259.535
11916.774
31975.779
134.650
230.804
590.499
954.099
826.189
392.606
129.728
47.896
23.116
13.833
8.462
4.783
2.260
0.734
-0.012
-0.252
-0.215
0.006
0.317
0.459
0.331
0.119
0.346
3.001
27.744
494.916
29819.492
101303.406
102952.766
47932.703
1625.445
245.555
43.666
8.356
4.288
11.398
40.261
137.418
412.494
985.991
1530.303
35.746
52.576
103.990
146.571
137.492
76.989
35.361
18.531
15.472
16.349
14.284
10.244
5.609
2.483
0.764
0.147
0.236
1.161
2.679
3.265
2.344
1.118
0.778
3.361
26.032
324.579
9419.208
102493.555
106481.969
17463.410
2279.656
380.573
62.118
10.231
2.824
4.724
14.040
38.249
83.713
134.322
160.409
12.079
16.676
25.532
30.425
27.359
18.375
12.165
13.646
21.248
28.694
30.512
23.405
13.984
6.554
2.729
1.303
1.655
4.640
11.348
13.460
8.634
3.661
1.489
2.787
16.194
122.540
984.591
5597.787
8832.679
4921.785
1619.099
312.729
53.823
9.296
1.855
1.565
4.223
9.907
17.780
24.608
26.146
12.978
23.121
35.324
35.747
23.664
13.190
10.268
17.369
34.905
56.671
69.505
56.991
33.752
15.807
7.952
5.055
5.086
11.222
26.514
33.536
19.218
7.263
2.349
2.024
8.117
41.749
205.796
710.717
1453.307
1368.736
646.246
172.519
35.390
6.337
1.038
0.321
0.864
2.131
3.634
4.759
4.745
28.384
65.734
115.938
123.716
68.878
27.651
15.251
25.559
59.630
113.332
150.239
127.110
72.297
36.211
24.003
19.910
15.393
17.248
30.900
37.523
23.249
8.397
2.712
1.373
3.379
13.781
50.831
144.882
296.950
379.336
269.287
93.341
19.666
3.692
0.439
-0.101
-0.061
0.172
0.461
0.619
0.568
53.394
153.960
307.535
307.079
162.777
55.280
21.566
32.741
84.660
181.510
251.138
216.975
124.667
80.617
85.683
88.105
58.715
30.946
23.207
21.716
13.646
5.798
2.083
0.832
1.149
3.929
12.476
31.584
65.200
101.167
87.186
35.650
8.426
1.529
0.062
-0.242
-0.280
-0.252
-0.222
-0.213
-0.232
73.225
205.117
413.570
444.745
215.598
66.604
24.620
33.236
87.321
192.434
274.646
253.051
176.641
178.470
292.878
338.702
216.783
79.511
25.492
11.148
5.912
2.953
1.176
0.402
0.260
0.871
2.585
6.234
13.102
20.108
17.109
8.639
2.395
0.407
-0.145
-0.270
-0.298
-0.314
-0.326
-0.344
-0.366
69.009
150.994
288.479
286.714
152.727
51.920
18.484
24.571
60.374
133.068
192.281
208.531
199.643
314.437
636.626
832.125
518.667
162.534
36.964
8.901
2.937
1.240
0.457
0.062
-0.068
0.026
0.401
1.084
2.146
3.080
2.646
1.450
0.404
-0.057
-0.208
-0.251
-0.267
-0.287
-0.305
-0.325
-0.345
61.844
70.790
105.146
102.387
60.941
23.917
10.438
13.613
31.519
67.930
111.081
147.559
183.403
328.057
737.447
973.595
603.740
173.602
38.191
7.930
1.796
0.429
0.050
-0.119
-0.182
-0.173
-0.103
0.025
0.197
0.304
0.261
0.078
-0.081
-0.173
-0.208
-0.222
-0.235
-0.251
-0.264
-0.281
-0.302
50.168
32.161
31.189
27.963
17.164
8.234
4.510
6.765
15.807
33.191
58.609
87.401
116.694
195.385
408.204
524.748
308.456
107.403
26.113
5.318
1.012
0.069
-0.141
-0.194
-0.209
-0.210
-0.191
-0.164
-0.136
-0.114
-0.117
-0.143
-0.161
-0.175
-0.183
-0.191
-0.200
-0.210
-0.219
-0.238
-0.257
31.201
15.501
9.478
6.801
4.187
2.239
1.667
3.396
8.421
18.071
31.294
43.537
54.714
75.735
121.021
145.785
95.006
38.060
11.200
2.564
0.389
-0.110
-0.206
-0.213
-0.206
-0.198
-0.190
-0.182
-0.172
-0.159
-0.150
-0.155
-0.157
-0.159
-0.164
-0.167
-0.167
-0.171
-0.183
-0.200
-0.216
15.248
7.222
3.236
1.592
0.695
0.221
0.371
1.734
5.081
10.629
16.301
19.952
21.196
24.013
30.332
31.801
22.378
10.078
3.456
0.801
0.014
-0.179
-0.209
-0.200
-0.192
-0.186
-0.175
-0.168
-0.159
-0.153
-0.147
-0.148
-0.147
-0.146
-0.144
-0.143
-0.141
-0.144
-0.154
-0.168
-0.183
6.505
3.125
1.129
0.180
-0.261
-0.404
-0.184
0.685
2.654
5.384
7.971
8.475
7.722
7.055
6.834
6.141
4.405
2.196
0.758
0.092
-0.148
-0.194
-0.192
-0.179
-0.172
-0.164
-0.157
-0.149
-0.142
-0.140
-0.136
-0.135
-0.137
-0.132
-0.127
-0.126
-0.123
-0.127
-0.133
-0.145
-0.158
3.036
1.301
0.275
-0.276
-0.511
-0.572
-0.437
0.015
0.946
2.166
3.098
3.207
2.485
1.834
1.384
1.103
0.681
0.292
-0.011
-0.153
-0.190
-0.186
-0.171
-0.161
-0.149
-0.136
-0.127
-0.126
-0.123
-0.118
-0.116
-0.120
-0.118
-0.117
-0.114
-0.114
-0.115
-0.118
-0.122
-0.128
-0.140
2.583
0.749
-0.085
-0.440
-0.576
-0.603
-0.538
-0.342
-0.002
0.456
0.782
0.804
0.555
0.286
0.095
-0.014
-0.088
-0.143
-0.184
-0.194
-0.182
-0.164
-0.149
-0.135
-0.122
-0.113
-0.104
-0.105
-0.102
-0.099
-0.100
-0.102
-0.104
-0.106
-0.106
-0.106
-0.107
-0.107
-0.112
-0.118
-0.128
3.422
0.718
-0.216
-0.492
-0.576
-0.585
-0.557
-0.470
-0.343
-0.184
-0.080
-0.053
-0.096
-0.164
-0.204
-0.222
-0.215
-0.206
-0.194
-0.178
-0.154
-0.140
-0.129
-0.113
-0.102
-0.095
-0.087
-0.087
-0.086
-0.086
-0.090
-0.093
-0.094
-0.098
-0.100
-0.099
-0.099
-0.104
-0.107
-0.112
-0.120
3.400
0.539
-0.283
-0.491
-0.536
-0.542
-0.524
-0.480
-0.417
-0.354
-0.301
-0.266
-0.253
-0.253
-0.240
-0.224
-0.206
-0.190
-0.171
-0.151
-0.133
-0.120
-0.106
-0.095
-0.088
-0.080
-0.076
-0.072
-0.074
-0.077
-0.081
-0.083
-0.088
-0.095
-0.095
-0.098
-0.098
-0.101
-0.106
-0.111
-0.116
1.917
0.172
-0.335
-0.454
-0.480
-0.474
-0.464
-0.437
-0.395
-0.355
-0.322
-0.291
-0.265
-0.243
-0.219
-0.201
-0.185
-0.167
-0.143
-0.123
-0.106
-0.094
-0.088
-0.081
-0.077
-0.076
-0.070
-0.068
-0.067
-0.071
-0.074
-0.078
-0.085
-0.090
-0.095
-0.095
-0.098
-0.101
-0.107
-0.111
-0.114
58.258
38.749
112.167
512.129
4240.307
100165.078
101581.266
102223.898
117670.461
102233.570
8302.682
457.331
37.803
9.069
29.723
161.146
758.153
2016.063
2196.061
892.120
219.872
189.509
1600.240
21600.387
100124.570
100728.797
103544.844
48169.750
12962.881
4597.478
1152.574
282.557
157.060
568.530
3330.273
42855.910
104868.859
102496.891
103032.945
116449.891
138570.703
43.277
22.243
58.425
293.683
2042.952
20447.623
109666.891
109766.695
104225.523
11976.475
1261.692
157.736
23.161
8.326
28.168
150.622
701.634
1853.556
2017.702
824.084
197.982
105.629
507.860
3776.876
21612.248
46980.391
29146.689
6712.968
2115.469
1179.631
560.042
200.452
102.955
283.671
1564.765
19281.152
101382.742
100783.352
100544.164
101234.211
37179.367
26.958
19.211
60.197
353.666
2823.025
19591.898
77289.094
75555.367
22611.068
3732.068
601.309
109.347
22.075
7.518
17.816
82.183
306.861
702.718
760.538
357.786
106.615
44.936
117.050
503.677
1484.882
2561.953
1953.868
900.778
572.280
463.920
285.888
112.966
53.563
105.530
510.032
3748.077
35097.969
100178.258
100109.805
57455.781
5888.710
21.952
30.220
87.280
487.724
4025.037
36012.672
105280.211
115471.844
46895.090
8597.364
1351.722
214.069
38.134
8.405
8.250
28.033
82.533
151.762
163.204
95.962
34.957
16.967
27.253
71.685
157.275
222.204
205.860
158.739
160.664
151.409
99.607
47.290
23.588
34.583
119.602
515.695
2209.828
6233.250
6771.018
2980.064
683.786
50.414
91.794
157.977
531.229
3316.920
24448.273
148731.906
170530.844
116418.797
88923.766
7024.591
620.410
74.311
11.786
3.858
7.283
17.301
28.365
30.572
19.999
11.776
9.961
11.848
16.430
25.070
32.787
35.869
38.923
45.230
41.505
29.692
15.882
9.238
11.491
28.466
79.867
207.188
387.865
411.979
242.528
90.768
191.299
378.461
483.137
709.966
2787.594
30627.607
110087.195
109775.109
103552.789
100740.031
28822.471
1501.341
124.979
15.617
2.631
1.611
3.062
4.808
5.590
5.630
8.531
15.917
18.897
16.280
19.746
30.719
40.995
40.847
31.670
20.654
12.108
7.009
6.324
9.144
14.393
21.504
31.901
42.529
42.516
27.994
13.591
623.430
1391.458
1581.179
1240.344
2748.863
40094.219
101870.719
101315.891
100585.063
100177.781
42446.785
1727.204
137.780
16.361
2.172
0.219
0.189
0.539
1.081
2.809
9.096
20.935
27.424
36.227
112.745
293.224
384.379
289.867
174.350
69.442
23.089
10.150
12.006
21.414
29.825
29.293
22.083
13.725
8.104
4.496
2.002
1185.599
2980.049
3286.202
1912.204
1920.903
15835.927
100680.063
100341.828
100137.898
100048.938
14923.876
1021.868
94.229
12.080
1.498
-0.197
-0.413
-0.311
0.097
1.598
6.206
15.462
29.351
135.564
1662.797
12075.164
11818.074
3616.390
1604.520
430.525
89.120
25.738
27.609
49.665
73.477
69.037
43.349
18.889
6.653
1.764
0.155
1184.522
2972.572
3248.750
1732.293
928.753
2912.457
19895.826
86840.375
86765.945
21592.953
2531.188
312.569
43.342
6.478
0.658
-0.366
-0.527
-0.483
-0.249
0.566
2.915
8.985
38.340
555.429
29961.203
103522.984
118305.492
48497.121
15390.592
2343.403
327.188
66.453
49.896
87.085
128.178
119.338
73.062
28.744
8.931
2.094
0.081
579.013
1276.299
1384.878
758.264
360.852
490.737
1443.445
3243.850
3220.721
1372.540
357.173
73.436
13.992
2.410
0.019
-0.454
-0.529
-0.501
-0.380
0.012
1.237
5.974
43.926
838.699
71392.352
112430.508
200042.188
134046.250
89007.602
8364.636
1053.218
216.191
90.348
104.251
149.281
136.650
78.152
30.744
9.689
2.416
0.321
177.642
338.360
364.976
227.317
112.008
95.570
157.710
235.630
228.939
136.496
51.871
15.796
3.972
0.546
-0.297
-0.497
-0.515
-0.487
-0.430
-0.237
0.482
3.927
29.360
358.960
8078.440
113669.719
200043.734
105080.188
103264.805
23017.188
8134.089
2046.630
399.895
134.400
112.014
93.143
53.006
22.646
7.547
2.262
0.595
52.269
79.596
85.438
63.034
38.547
28.053
27.251
30.090
27.386
19.050
8.989
3.475
0.879
-0.076
-0.410
-0.495
-0.493
-0.464
-0.432
-0.342
0.066
2.139
14.261
105.668
854.629
5922.712
31482.818
57614.164
34296.398
111850.313
126553.906
102065.945
4459.675
363.332
100.411
51.532
27.929
12.326
5.047
1.833
0.950
33.656
39.825
39.834
34.128
27.425
19.936
13.951
10.726
7.939
5.273
3.002
1.331
0.339
-0.172
-0.409
-0.470
-0.462
-0.438
-0.418
-0.380
-0.181
0.808
5.625
31.284
168.963
862.679
2775.464
4501.976
7937.031
123832.766
112764.727
107725.492
23678.170
1288.522
184.438
40.318
13.809
6.285
3.120
1.650
1.463
64.061
65.515
50.070
38.930
30.510
23.774
18.184
13.705
9.592
5.820
3.155
1.502
0.443
-0.107
-0.356
-0.433
-0.439
-0.422
-0.407
-0.391
-0.315
0.077
1.728
8.485
34.706
118.323
289.142
485.165
1633.667
42760.625
117501.727
139052.922
27635.512
3321.506
348.940
47.195
9.930
3.852
2.621
2.589
3.188
117.049
113.947
76.339
46.315
33.649
27.816
25.573
22.705
15.763
8.859
4.361
1.955
0.593
-0.060
-0.325
-0.406
-0.416
-0.413
-0.401
-0.395
-0.374
-0.253
0.269
1.999
7.126
19.048
41.031
93.039
461.559
4625.857
30876.652
60259.254
23596.965
3443.932
389.233
48.753
8.477
4.311
6.175
10.285
14.171
170.162
153.591
96.297
51.676
33.926
31.217
33.436
31.467
22.978
12.427
5.499
2.133
0.591
-0.091
-0.331
-0.399
-0.402
-0.399
-0.396
-0.387
-0.391
-0.351
-0.115
0.733
3.251
7.924
15.189
36.772
184.571
1206.251
6589.103
12654.475
7069.129
1450.709
201.449
31.496
8.219
11.763
31.358
69.211
105.482
267.589
224.789
134.423
65.526
41.495
40.941
46.609
45.107
31.588
16.638
6.715
2.224
0.481
-0.161
-0.368
-0.405
-0.400
-0.394
-0.393
-0.383
-0.388
-0.336
0.039
1.873
9.323
28.771
44.927
39.169
68.671
273.582
897.591
1450.074
964.518
307.279
68.507
15.233
14.175
49.999
197.985
575.226
1095.037
597.400
466.410
242.804
120.945
79.670
74.729
81.739
78.168
51.128
24.032
8.905
2.563
0.432
-0.225
-0.397
-0.414
-0.399
-0.393
-0.384
-0.387
-0.376
-0.257
0.471
4.827
30.446
123.969
214.295
122.472
46.077
54.578
117.549
162.397
122.855
52.437
17.842
10.807
35.489
199.897
1272.250
6201.231
16337.443
1090.341
834.200
436.695
275.577
204.863
156.672
150.813
127.372
79.944
33.550
11.283
3.078
0.451
-0.253
-0.411
-0.395
-0.358
-0.350
-0.350
-0.362
-0.352
-0.191
0.836
7.332
50.342
234.988
418.100
227.192
60.270
23.978
20.857
21.168
16.749
9.243
6.344
13.949
77.833
623.124
6757.390
70387.625
100008.461
1077.349
850.537
652.351
635.842
519.347
307.727
202.362
156.311
88.441
38.217
11.912
3.199
0.469
-0.251
-0.372
-0.293
-0.191
-0.188
-0.229
-0.291
-0.313
-0.166
0.821
6.332
34.293
134.308
235.018
148.215
61.225
30.146
15.850
8.336
4.356
2.785
4.580
18.231
119.607
1193.054
17933.967
100027.453
100021.672
615.350
576.200
743.996
1077.365
918.424
441.548
205.981
121.321
68.157
29.479
9.970
2.849
0.466
-0.182
-0.261
-0.070
0.146
0.164
0.006
-0.166
-0.254
-0.164
0.549
3.923
16.495
52.502
108.013
161.544
168.261
107.582
50.609
19.897
6.607
2.709
4.398
18.805
123.142
1118.718
16378.397
100051.313
100040.500
289.823
317.427
602.397
972.959
837.861
384.789
155.930
70.726
38.961
18.362
7.888
3.125
0.937
0.077
-0.084
0.214
0.554
0.601
0.316
0.047
-0.116
-0.100
0.463
3.179
14.884
75.746
517.810
2456.402
2962.994
1008.623
305.342
81.855
20.826
5.229
3.967
14.338
77.177
565.208
5292.946
46906.578
100051.102
125.019
147.957
293.096
446.036
414.949
208.508
82.316
37.940
24.365
17.691
11.911
6.354
2.698
0.848
0.191
0.340
0.760
0.896
0.827
0.615
0.369
0.225
0.710
4.181
28.675
312.666
7430.277
102335.875
105978.180
14398.920
2091.049
387.858
61.222
11.178
3.789
8.792
37.427
175.846
922.456
4138.868
10454.822
46.761
55.889
100.468
138.491
129.683
74.173
37.971
27.386
32.640
35.002
29.144
16.523
7.414
2.603
0.789
0.455
0.888
1.866
3.244
3.654
2.793
1.541
1.438
6.104
47.403
701.291
35938.555
116604.781
170765.891
115719.086
13027.717
1333.828
152.903
20.445
4.081
4.357
14.541
49.609
166.221
434.074
732.329
20.372
20.663
29.323
35.040
32.924
23.422
22.167
35.764
62.294
80.049
67.605
40.065
18.268
6.689
2.112
0.992
2.347
8.114
20.325
26.232
16.084
6.875
3.309
6.986
49.223
589.971
13968.179
151066.844
200052.281
113209.492
33872.059
2529.689
228.715
26.990
4.111
1.990
4.953
13.455
32.173
58.992
82.107
16.131
12.989
11.845
11.252
9.855
10.990
21.655
51.740
109.087
157.209
148.200
95.886
46.181
17.097
5.422
2.593
7.211
39.291
136.422
196.973
94.912
25.843
7.537
6.920
36.843
311.162
3374.467
34517.961
104437.789
101281.594
20781.484
2093.510
213.485
25.446
3.536
0.838
1.381
3.497
6.876
10.481
12.457
21.526
14.831
11.587
9.318
7.277
9.387
23.730
71.522
172.740
318.269
407.328
295.453
134.667
44.275
13.463
5.939
16.154
114.598
550.983
919.811
322.734
63.063
13.869
6.555
19.385
129.332
925.184
5587.607
17407.936
19900.172
8445.723
1381.250
147.024
18.146
2.480
0.252
0.149
0.591
1.276
1.843
1.967
32.094
21.517
19.842
16.842
11.905
11.436
28.975
102.957
355.345
936.110
1413.570
1045.449
394.099
106.072
28.652
11.354
21.519
128.081
677.389
1028.569
396.630
74.085
17.258
5.880
8.387
38.459
177.938
731.832
2410.309
9180.996
7477.175
1136.134
99.090
11.221
1.357
-0.042
-0.226
-0.158
-0.042
0.040
0.051
46.498
32.930
33.462
29.877
19.035
14.487
34.636
146.666
636.450
2024.850
3230.202
2353.926
775.581
185.765
49.913
22.054
21.308
62.076
223.550
300.664
149.153
43.650
14.031
4.582
3.325
9.786
34.518
113.269
458.244
1504.847
1443.429
324.311
40.522
5.180
0.543
-0.187
-0.310
-0.320
-0.317
-0.324
-0.336
82.932
46.434
41.316
35.671
23.424
15.150
32.315
148.712
669.672
2173.008
3490.712
2544.512
838.693
209.238
69.776
43.631
30.483
26.458
42.450
54.028
37.287
18.932
7.642
2.694
1.241
2.208
6.516
19.010
58.465
133.780
128.832
47.168
9.932
1.579
0.061
-0.240
-0.298
-0.316
-0.337
-0.356
-0.371
178.102
67.816
39.152
29.223
18.500
11.404
22.740
90.359
360.864
1027.277
1606.823
1202.444
497.115
158.907
82.729
72.111
46.267
23.360
13.998
12.877
10.709
6.941
3.338
1.227
0.369
0.364
1.108
2.998
7.232
11.766
11.173
5.425
1.659
0.227
-0.146
-0.239
-0.263
-0.278
-0.294
-0.313
-0.337
318.019
86.753
30.530
16.494
9.547
6.371
11.459
40.280
130.816
300.897
454.457
360.290
187.428
93.892
77.545
74.077
50.865
23.061
8.641
4.421
3.116
2.059
1.100
0.343
-0.015
-0.100
0.010
0.296
0.753
1.145
1.016
0.523
0.106
-0.117
-0.193
-0.217
-0.231
-0.243
-0.254
-0.268
-0.291
335.043
90.792
22.895
8.244
3.918
2.441
4.455
13.925
35.950
73.568
103.725
96.395
66.494
47.961
48.096
47.442
32.708
14.718
5.414
1.812
0.872
0.438
0.165
-0.052
-0.167
-0.203
-0.178
-0.135
-0.079
-0.032
-0.038
-0.088
-0.138
-0.167
-0.179
-0.183
-0.195
-0.201
-0.211
-0.226
-0.242
197.812
58.464
15.042
3.906
1.117
0.507
1.267
4.107
10.329
19.292
27.189
29.657
25.629
21.974
21.760
20.698
14.184
6.795
2.506
0.647
0.106
-0.068
-0.147
-0.186
-0.210
-0.205
-0.191
-0.181
-0.171
-0.160
-0.153
-0.154
-0.153
-0.159
-0.159
-0.159
-0.162
-0.166
-0.172
-0.181
-0.197
78.513
26.041
6.982
1.516
0.029
-0.308
-0.011
0.983
3.090
5.990
8.683
10.198
9.778
8.548
7.633
6.469
4.516
2.212
0.755
0.082
-0.143
-0.200
-0.207
-0.207
-0.199
-0.189
-0.181
-0.173
-0.161
-0.154
-0.146
-0.144
-0.143
-0.139
-0.142
-0.138
-0.138
-0.136
-0.138
-0.149
-0.162
25.052
9.519
2.629
0.291
-0.431
-0.591
-0.459
-0.027
0.740
1.831
2.851
3.367
3.265
2.676
2.183
1.693
1.073
0.456
0.045
-0.144
-0.204
-0.210
-0.194
-0.184
-0.172
-0.164
-0.161
-0.158
-0.151
-0.141
-0.137
-0.134
-0.131
-0.128
-0.122
-0.118
-0.116
-0.115
-0.114
-0.124
-0.136
10.865
3.638
0.721
-0.285
-0.594
-0.654
-0.595
-0.414
-0.089
0.342
0.719
0.896
0.807
0.606
0.387
0.203
0.037
-0.087
-0.173
-0.198
-0.202
-0.185
-0.172
-0.158
-0.149
-0.140
-0.134
-0.128
-0.127
-0.123
-0.121
-0.121
-0.116
-0.113
-0.107
-0.103
-0.100
-0.097
-0.099
-0.106
-0.116
15.239
3.499
0.272
-0.472
-0.629
-0.640
-0.603
-0.526
-0.392
-0.224
-0.067
0.003
-0.014
-0.077
-0.132
-0.175
-0.200
-0.212
-0.210
-0.198
-0.181
-0.164
-0.149
-0.136
-0.122
-0.113
-0.112
-0.106
-0.106
-0.106
-0.104
-0.105
-0.103
-0.100
-0.094
-0.090
-0.088
-0.090
-0.091
-0.094
-0.102
32.283
5.647
0.357
-0.501
-0.620
-0.609
-0.573
-0.528
-0.457
-0.378
-0.308
-0.264
-0.249
-0.244
-0.240
-0.232
-0.221
-0.206
-0.190
-0.171
-0.152
-0.138
-0.123
-0.111
-0.100
-0.096
-0.091
-0.090
-0.089
-0.088
-0.090
-0.093
-0.092
-0.091
-0.085
-0.083
-0.082
-0.084
-0.083
-0.086
-0.094
38.972
6.061
0.366
-0.476
-0.586
-0.564
-0.527
-0.479
-0.432
-0.386
-0.345
-0.306
-0.278
-0.254
-0.232
-0.213
-0.196
-0.179
-0.160
-0.141
-0.121
-0.106
-0.098
-0.089
-0.084
-0.081
-0.080
-0.079
-0.080
-0.079
-0.080
-0.081
-0.083
-0.082
-0.081
-0.080
-0.081
-0.080
-0.081
-0.083
-0.088
19.251
3.479
0.060
-0.474
-0.532
-0.507
-0.469
-0.425
-0.382
-0.346
-0.309
-0.281
-0.254
-0.229
-0.209
-0.187
-0.174
-0.151
-0.130
-0.109
-0.093
-0.081
-0.075
-0.071
-0.069
-0.070
-0.074
-0.075
-0.074
-0.074
-0.075
-0.077
-0.078
-0.079
-0.076
-0.076
-0.077
-0.077
-0.077
-0.081
-0.086
183.746
51.300
52.493
187.673
1211.542
12705.297
100432.469
103265.289
188458.031
108573.203
30242.104
806.992
43.632
4.791
5.798
22.487
66.673
122.054
131.354
75.589
53.323
262.767
3209.245
70386.531
100044.422
100188.758
100673.063
101394.484
7613.305
1151.752
287.399
116.629
341.842
2833.191
24809.893
121590.969
200038.484
128844.875
104305.234
104164.055
51211.883
124.824
34.946
34.824
119.645
613.318
4024.870
19321.395
34709.406
17263.268
5695.388
1247.613
145.571
18.809
3.652
5.860
21.223
62.538
114.130
122.636
74.144
41.063
112.347
881.958
8742.443
70391.383
100049.758
100131.344
15135.514
1721.561
350.088
118.716
63.869
165.414
956.496
5531.702
25326.705
116346.648
105737.406
101249.570
100612.023
20445.139
65.570
29.233
44.564
141.386
569.007
2110.837
5113.059
6380.936
3623.001
1298.368
331.425
75.443
15.746
3.724
4.106
13.071
35.150
62.774
67.380
41.629
22.815
38.406
176.025
882.152
3211.030
5709.892
3798.270
1321.363
321.955
110.076
51.630
31.567
56.363
235.311
933.950
3809.985
21127.854
97167.242
100251.547
31703.836
3867.490
52.670
65.985
117.463
309.932
1058.191
3568.964
11046.561
23100.637
19961.449
6213.894
1203.156
185.719
32.152
5.815
2.395
5.360
13.103
21.504
23.268
16.776
12.545
19.037
43.110
112.708
244.772
362.460
283.619
144.663
66.940
35.504
20.841
13.332
17.701
52.978
166.287
542.858
1752.367
4194.638
4485.357
2021.709
516.078
178.494
349.822
511.625
998.917
3051.358
11960.935
104989.930
103606.352
101436.352
100375.461
8088.869
677.932
72.310
10.348
1.899
1.627
3.628
5.768
6.592
8.826
23.359
57.113
68.512
49.807
45.361
47.719
42.919
32.523
21.724
14.413
8.548
5.235
5.469
11.890
32.039
79.885
184.609
307.027
319.459
188.802
75.717
1114.380
2593.284
3114.932
3526.350
9997.605
45761.172
108981.672
102742.625
100806.695
100202.625
34867.641
1600.104
128.686
15.160
1.992
0.314
0.512
1.204
2.884
13.098
74.597
257.552
292.543
132.505
58.484
56.574
68.465
67.566
46.381
24.237
9.344
3.819
2.510
3.970
7.893
14.744
25.210
35.471
35.846
23.692
11.536
5725.660
19738.281
22068.527
11377.845
16989.355
73244.773
113851.859
103166.570
100552.023
100110.461
51819.145
2005.184
144.398
16.577
2.017
-0.090
-0.275
0.073
2.158
16.725
114.534
458.143
525.487
226.360
160.185
306.231
562.788
632.917
391.088
139.774
38.434
9.835
4.165
4.514
5.907
6.971
6.855
6.423
5.310
3.328
1.595
16372.500
78163.039
96772.516
28170.350
12248.563
30357.711
107440.383
101897.695
100338.547
100064.016
17924.055
1097.357
99.240
12.448
1.403
-0.237
-0.474
-0.221
1.410
11.249
66.096
225.610
278.271
239.390
809.082
3584.703
8971.477
11734.832
5508.132
1227.864
190.250
32.182
9.620
8.661
10.716
10.186
7.334
4.097
1.925
0.648
0.013
16371.300
78136.953
96554.695
24416.957
5393.487
6079.162
25619.285
100631.859
100141.453
26100.881
2965.990
333.686
45.631
6.722
0.694
-0.359
-0.510
-0.356
0.548
4.554
19.572
54.541
98.718
372.424
5146.454
62037.883
139481.688
102645.617
100261.352
10376.999
877.685
99.829
21.177
14.365
16.256
15.831
10.588
5.793
2.687
0.943
0.164
5720.813
17936.088
21631.924
7511.397
1778.811
1027.354
1818.816
3616.305
3812.843
1600.879
382.885
77.907
14.677
2.516
0.049
-0.441
-0.517
-0.424
-0.021
1.464
5.972
18.041
63.479
524.874
9776.349
199136.047
195701.547
104655.078
101089.422
53785.496
3525.850
366.838
55.147
21.536
19.347
17.972
12.495
7.774
4.502
2.447
1.187
1030.250
2347.443
2542.683
1304.192
426.945
197.189
213.214
269.665
266.648
146.721
55.121
16.540
3.864
0.561
-0.298
-0.487
-0.505
-0.448
-0.285
0.267
2.099
8.615
43.125
370.561
5270.842
110324.445
109212.055
101986.172
129709.922
163594.969
84670.719
2723.722
225.000
41.256
20.383
15.852
12.381
9.524
7.303
4.905
2.819
158.962
297.088
317.505
193.958
87.516
41.734
33.218
33.086
28.849
18.529
8.823
3.189
0.675
-0.186
-0.437
-0.491
-0.474
-0.436
-0.371
-0.137
0.737
4.349
23.169
172.116
1680.798
25118.359
100522.250
102582.102
200218.953
117477.367
116094.258
18238.809
1159.921
115.409
28.157
13.870
10.974
10.707
10.293
7.728
4.683
31.680
46.664
46.170
34.250
19.724
11.143
7.648
6.194
4.806
3.066
1.495
0.416
-0.153
-0.395
-0.469
-0.473
-0.448
-0.424
-0.391
-0.304
0.078
1.736
9.896
57.855
384.265
2535.853
12493.243
23450.801
71270.406
112057.719
200588.109
85714.250
3476.095
262.472
47.150
14.452
9.698
10.941
11.024
8.665
6.038
13.963
16.068
14.466
11.134
7.678
5.370
3.863
2.819
1.957
1.070
0.360
-0.078
-0.323
-0.429
-0.457
-0.449
-0.433
-0.415
-0.401
-0.365
-0.215
0.444
3.163
15.489
68.300
262.983
724.134
1136.447
2617.556
12236.603
56185.414
27368.635
2631.168
374.272
72.416
15.798
7.921
8.688
9.199
7.828
6.333
16.231
16.269
12.836
8.733
6.178
4.852
4.150
3.404
2.317
1.251
0.420
-0.077
-0.327
-0.426
-0.441
-0.434
-0.420
-0.408
-0.396
-0.383
-0.343
-0.137
0.733
3.849
12.742
34.898
69.445
113.099
239.011
920.861
2701.066
2847.865
1192.336
332.395
71.306
14.362
5.881
6.283
8.011
9.313
10.498
23.271
22.084
16.240
9.955
6.715
5.635
5.494
4.847
3.465
1.883
0.684
-0.003
-0.304
-0.418
-0.434
-0.417
-0.411
-0.403
-0.393
-0.384
-0.385
-0.278
0.250
2.396
9.851
26.694
42.184
41.581
65.451
198.523
528.074
768.982
501.169
177.693
44.113
9.708
4.698
7.699
17.160
32.464
44.871
38.145
33.622
22.825
13.842
9.355
8.134
8.066
7.168
5.290
2.717
1.007
0.097
-0.291
-0.423
-0.437
-0.415
-0.402
-0.396
-0.388
-0.386
-0.373
-0.202
0.892
7.945
54.718
257.850
460.631
251.395
75.362
67.015
132.199
178.867
133.459
55.950
17.386
5.468
6.795
22.787
73.974
185.374
311.801
67.626
57.397
38.003
23.736
16.440
14.275
13.251
11.698
7.989
4.111
1.528
0.236
-0.269
-0.425
-0.424
-0.374
-0.337
-0.325
-0.333
-0.358
-0.333
-0.001
2.527
23.775
282.831
2716.463
7943.167
2469.420
263.851
56.363
37.383
36.607
28.455
14.325
5.446
4.555
15.519
73.647
333.141
1178.814
2336.028
101.649
85.087
60.645
42.746
33.605
26.234
21.279
16.795
11.105
5.599
2.015
0.413
-0.219
-0.386
-0.329
-0.150
0.018
0.041
-0.070
-0.215
-0.245
0.218
3.750
39.315
561.091
9008.296
29685.799
7156.500
580.091
90.015
28.795
13.321
7.125
3.426
2.205
5.981
33.032
197.840
1270.371
6199.488
16336.203
114.211
96.535
80.254
72.352
61.491
42.404
28.969
20.706
12.617
6.447
2.504
0.696
-0.059
-0.240
0.016
0.741
1.371
1.379
0.772
0.181
-0.069
0.299
3.567
30.358
303.985
3117.070
8117.249
2721.416
463.813
131.975
48.119
17.479
5.935
1.939
1.755
7.955
46.751
334.628
2529.172
17913.881
57320.465
90.065
81.001
86.296
95.528
85.552
55.139
31.432
19.473
12.464
7.393
3.822
1.736
0.523
0.178
0.879
3.093
5.366
5.239
2.891
1.033
0.273
0.358
2.540
15.415
81.981
377.336
742.963
643.389
449.005
287.776
138.917
50.779
14.551
3.744
2.103
7.805
47.291
314.530
2340.730
16341.067
51798.914
63.109
56.986
74.374
90.554
78.220
49.286
27.082
18.432
16.764
15.162
11.396
6.298
2.731
1.199
2.138
6.218
11.351
11.019
5.809
2.300
0.884
0.591
1.892
8.915
37.324
145.221
516.092
1481.549
2442.376
1869.551
775.719
200.338
44.555
9.218
2.760
6.111
30.847
177.305
1023.697
4827.877
12450.163
42.187
38.221
47.473
53.911
49.361
32.897
24.750
30.452
46.929
56.670
44.536
24.030
10.201
3.655
2.948
6.692
12.811
12.253
7.529
4.312
2.574
1.608
2.178
8.482
43.922
301.273
2685.762
19608.934
50838.184
35232.410
8102.449
1030.581
139.954
20.480
3.929
3.693
14.306
64.660
278.097
886.100
1720.264
33.377
29.393
28.056
26.759
23.802
21.479
34.933
86.873
177.535
229.231
179.146
82.801
30.582
9.265
3.804
4.859
8.201
11.406
14.352
15.417
11.180
6.274
4.236
10.764
69.774
703.340
10920.112
145583.594
152886.969
104281.922
100404.852
5034.901
356.781
38.732
5.545
2.148
5.680
19.691
57.846
138.417
227.170
44.335
35.312
23.867
15.779
13.064
20.100
62.466
217.454
516.218
738.719
536.354
227.504
75.275
21.770
6.692
4.188
9.815
36.761
113.856
151.189
82.369
30.268
11.363
13.234
81.894
995.276
21626.451
113345.180
115330.625
102138.703
100406.250
11381.854
581.034
53.902
6.644
1.277
1.786
5.095
12.873
23.639
32.087
73.850
51.721
29.746
14.284
10.370
23.919
95.950
360.183
967.252
1465.968
1152.243
542.649
192.839
54.186
14.784
7.392
30.509
263.226
1953.586
3455.982
981.784
144.857
33.307
16.426
67.809
733.941
13855.193
100869.703
101722.070
106437.938
106222.477
8599.039
519.256
48.593
6.097
0.773
0.342
1.094
2.507
4.258
5.536
117.167
64.998
32.111
14.744
9.861
24.847
105.969
402.867
1228.610
2568.796
3098.157
2007.114
694.650
162.815
36.138
14.083
75.325
1409.330
25798.465
70556.102
8116.683
500.937
74.409
21.814
38.143
281.667
2986.493
33842.063
110213.219
200040.109
122303.656
10884.130
466.749
36.479
4.349
0.416
-0.130
-0.023
0.258
0.525
0.683
161.239
67.539
29.738
13.288
9.178
22.778
103.144
508.315
2516.591
10038.340
20010.111
12600.700
3009.193
481.881
78.946
22.215
91.319
1759.800
39321.172
100337.102
10534.759
637.182
104.944
25.480
17.542
75.804
438.749
2515.330
24979.725
104958.109
101654.727
17419.584
416.146
25.898
2.739
0.154
-0.268
-0.316
-0.285
-0.253
-0.235
212.382
70.709
26.188
11.528
8.303
20.798
113.156
764.538
5810.435
38557.523
96518.602
51862.258
8771.822
1032.826
134.800
27.748
49.358
445.053
3941.114
7249.127
1871.443
337.827
84.659
21.465
8.439
17.162
70.006
311.297
2998.464
34269.043
34124.078
2731.363
142.449
11.981
1.364
-0.032
-0.289
-0.346
-0.367
-0.379
-0.393
373.459
106.239
30.181
11.027
7.176
17.881
100.155
778.404
6230.701
42445.535
100057.164
57372.035
9581.423
1121.641
149.644
30.177
21.590
72.856
259.715
410.214
268.166
124.715
46.844
13.693
4.096
4.027
11.585
43.320
199.286
687.943
676.326
178.532
25.302
3.528
0.411
-0.144
-0.276
-0.315
-0.336
-0.358
-0.380
1224.377
240.412
48.207
12.005
5.653
12.215
63.835
413.621
2749.188
13650.849
28753.623
16422.924
3850.044
622.809
113.024
28.104
13.611
18.351
38.894
60.030
60.867
38.668
18.509
6.506
1.854
0.925
1.989
5.809
15.668
32.037
30.988
13.505
3.695
0.728
-0.001
-0.198
-0.254
-0.277
-0.293
-0.310
-0.330
2975.745
442.389
68.131
12.904
3.939
6.450
28.666
138.890
629.974
2039.677
3559.185
2457.037
933.685
250.855
67.773
22.497
10.189
7.167
9.231
12.707
14.236
10.873
6.068
2.426
0.620
0.086
0.154
0.633
1.496
2.337
2.248
1.298
0.427
0.022
-0.145
-0.205
-0.230
-0.242
-0.251
-0.263
-0.283
3211.600
468.850
69.844
11.943
2.532
2.525
9.937
39.664
130.465
307.296
481.164
417.792
244.716
103.779
38.971
15.396
6.938
3.502
2.581
2.882
3.066
2.589
1.534
0.586
0.046
-0.154
-0.168
-0.101
0.002
0.094
0.099
0.021
-0.071
-0.135
-0.172
-0.188
-0.199
-0.203
-0.206
-0.218
-0.231
1593.034
273.419
48.468
8.091
1.318
0.685
2.870
10.291
28.126
61.645
94.992
101.789
80.393
44.795
19.432
8.413
3.629
1.564
0.696
0.477
0.471
0.356
0.177
-0.035
-0.162
-0.205
-0.202
-0.189
-0.173
-0.155
-0.144
-0.142
-0.144
-0.154
-0.162
-0.165
-0.165
-0.164
-0.168
-0.173
-0.186
440.361
106.125
21.788
4.212
0.388
-0.161
0.492
2.697
7.423
15.979
25.708
30.724
25.842
16.450
8.234
3.476
1.443
0.463
0.054
-0.089
-0.116
-0.133
-0.159
-0.187
-0.203
-0.196
-0.184
-0.178
-0.170
-0.160
-0.153
-0.148
-0.144
-0.145
-0.144
-0.141
-0.137
-0.135
-0.135
-0.140
-0.153
95.641
30.821
7.876
1.446
-0.213
-0.497
-0.302
0.391
1.853
4.217
6.751
8.366
7.668
5.054
2.655
1.115
0.344
-0.021
-0.178
-0.216
-0.218
-0.209
-0.198
-0.189
-0.179
-0.170
-0.167
-0.162
-0.153
-0.145
-0.139
-0.133
-0.130
-0.126
-0.123
-0.119
-0.116
-0.113
-0.113
-0.117
-0.122
39.898
11.604
2.827
0.204
-0.494
-0.617
-0.542
-0.320
0.121
0.826
1.516
1.999
1.867
1.250
0.603
0.145
-0.093
-0.195
-0.228
-0.221
-0.206
-0.192
-0.176
-0.160
-0.146
-0.143
-0.138
-0.136
-0.130
-0.126
-0.121
-0.118
-0.114
-0.108
-0.104
-0.101
-0.098
-0.093
-0.093
-0.096
-0.101
96.098
14.837
1.948
-0.183
-0.580
-0.627
-0.588
-0.505
-0.348
-0.137
0.089
0.224
0.191
0.078
-0.047
-0.155
-0.213
-0.227
-0.218
-0.198
-0.181
-0.166
-0.150
-0.134
-0.123
-0.116
-0.113
-0.108
-0.108
-0.106
-0.106
-0.104
-0.098
-0.097
-0.091
-0.085
-0.087
-0.082
-0.080
-0.080
-0.083
346.749
31.573
2.685
-0.212
-0.577
-0.593
-0.560
-0.515
-0.436
-0.352
-0.272
-0.218
-0.194
-0.192
-0.211
-0.218
-0.216
-0.205
-0.188
-0.169
-0.154
-0.137
-0.120
-0.108
-0.100
-0.094
-0.092
-0.090
-0.091
-0.091
-0.090
-0.090
-0.088
-0.085
-0.082
-0.079
-0.075
-0.072
-0.071
-0.071
-0.074
500.433
35.501
3.041
-0.196
-0.542
-0.546
-0.512
-0.468
-0.415
-0.365
-0.321
-0.282
-0.256
-0.236
-0.222
-0.209
-0.191
-0.171
-0.153
-0.135
-0.120
-0.106
-0.091
-0.082
-0.081
-0.077
-0.078
-0.079
-0.080
-0.079
-0.084
-0.082
-0.081
-0.078
-0.076
-0.070
-0.067
-0.065
-0.064
-0.066
-0.068
177.229
18.772
1.665
-0.293
-0.509
-0.498
-0.457
-0.413
-0.369
-0.327
-0.291
-0.264
-0.240
-0.217
-0.198
-0.177
-0.159
-0.136
-0.117
-0.100
-0.088
-0.076
-0.068
-0.063
-0.062
-0.064
-0.066
-0.071
-0.073
-0.072
-0.074
-0.074
-0.073
-0.069
-0.067
-0.063
-0.061
-0.061
-0.060
-0.061
-0.063
919.337
168.934
43.382
59.195
238.565
1177.281
4294.296
8523.650
33054.727
96164.602
10299.880
424.274
26.545
2.235
0.772
2.728
6.859
11.414
11.991
11.786
29.291
225.032
2960.142
57320.453
100012.672
100043.656
100106.898
100188.430
5887.110
527.163
102.718
106.868
833.477
12500.525
100425.273
104474.273
151850.359
200088.828
118124.711
88410.148
8493.654
465.405
99.104
35.320
54.427
167.487
569.679
1593.083
2426.065
2222.828
1801.546
588.904
86.954
11.227
1.512
0.745
2.798
6.928
10.780
11.879
9.952
17.891
100.379
819.339
7352.153
57322.363
100014.313
78117.789
12491.132
1416.820
199.764
48.267
56.381
342.558
3000.244
28983.723
102740.477
123721.047
134843.984
103821.758
38931.250
4319.280
166.280
59.723
57.896
128.152
298.516
584.545
953.520
1184.551
950.221
482.829
163.807
43.555
9.539
1.764
0.591
1.777
4.227
7.064
7.436
6.813
10.181
35.505
167.986
766.595
2738.030
4826.119
3483.812
1107.962
254.078
59.061
19.684
22.956
93.087
487.944
2287.285
6459.192
10136.349
16147.125
15494.375
5823.880
1229.014
110.566
137.566
248.937
686.566
1938.374
3337.473
4498.002
7674.317
7104.016
2849.620
608.213
113.888
21.490
3.697
0.564
0.681
1.797
3.043
3.809
6.516
19.203
50.091
80.095
124.758
241.722
321.885
263.369
126.574
47.838
16.809
7.534
7.765
23.174
81.445
248.140
542.687
981.398
1493.580
1451.722
736.563
235.064
503.920
1042.532
1687.650
4413.986
20264.889
38242.766
46892.551
103739.180
100695.344
28824.641
3505.791
362.642
49.743
7.405
0.870
0.057
0.324
1.048
3.455
20.376
137.773
618.596
709.327
281.702
108.311
73.560
55.281
37.043
20.445
10.014
4.542
2.912
5.405
14.650
35.466
71.133
120.495
163.393
156.748
98.318
40.715
4889.676
15111.611
19653.063
25953.318
101988.969
111675.414
200177.781
116479.375
101558.578
100188.109
11412.609
824.828
83.460
11.259
1.258
-0.173
-0.229
0.496
5.894
68.916
916.474
8995.515
11688.689
1755.849
306.150
160.889
137.792
116.837
71.820
32.219
11.259
3.544
1.889
3.205
6.563
11.774
17.908
22.701
21.794
14.143
7.309
51948.527
100295.813
102566.781
113019.852
107720.828
115572.594
200136.563
131663.703
102197.500
100213.766
16365.268
1022.372
93.702
11.816
1.402
-0.241
-0.385
0.453
7.839
106.474
1945.272
25821.012
39511.906
4336.912
727.432
640.527
933.197
971.522
571.379
194.701
51.392
11.465
3.102
1.906
2.454
3.299
3.914
4.127
3.451
2.279
1.144
100261.234
100301.633
101643.570
117992.656
122165.336
108036.367
186862.844
116371.625
101489.727
96555.508
6770.653
619.767
69.230
8.924
1.050
-0.302
-0.423
0.280
5.872
62.477
767.206
5586.889
7375.430
1995.420
1313.296
3615.498
12154.039
19420.309
8937.738
1627.239
246.720
39.467
8.044
3.779
3.761
3.858
3.413
2.768
1.953
1.172
0.521
100303.719
100221.844
100589.961
103813.555
39691.273
34237.563
25199.904
31916.393
29195.402
8813.837
1485.927
211.934
30.673
4.823
0.436
-0.371
-0.451
-0.020
2.691
20.130
117.978
464.601
693.401
852.747
3092.545
31400.945
105585.102
103148.063
101003.508
16831.123
1111.179
117.085
19.123
7.762
7.142
7.307
7.130
6.651
5.727
3.997
2.140
47031.602
100126.500
100165.039
78644.594
8276.329
3002.536
2367.411
2226.904
1836.559
843.520
243.932
55.151
11.242
1.872
-0.037
-0.446
-0.477
-0.245
0.840
5.508
23.306
71.724
180.766
663.932
6439.908
104925.844
107221.578
104091.055
101856.813
101215.797
3869.317
370.128
46.241
14.053
11.407
12.479
14.365
16.904
16.591
12.550
6.777
4516.769
13669.060
16379.993
5783.013
1354.534
433.675
276.717
231.221
178.107
100.176
39.987
12.099
2.941
0.340
-0.328
-0.476
-0.475
-0.357
0.062
1.659
6.893
22.639
82.925
483.584
6214.472
102378.281
103328.906
102607.922
123046.102
200182.031
63913.855
2166.351
128.589
24.261
15.572
17.929
26.663
39.153
41.583
32.309
16.592
460.579
896.298
958.132
551.195
197.334
75.740
43.336
32.710
23.806
15.003
6.901
2.389
0.454
-0.246
-0.442
-0.477
-0.452
-0.399
-0.237
0.330
2.223
8.957
38.994
229.687
2345.994
41857.055
100871.016
102475.352
200247.875
124873.063
101823.047
6650.453
273.340
41.590
19.318
22.577
41.169
67.214
78.254
57.651
29.388
61.302
92.651
96.745
64.657
31.725
14.502
8.080
5.474
3.750
2.135
0.896
0.104
-0.278
-0.432
-0.469
-0.463
-0.436
-0.409
-0.356
-0.156
0.591
3.345
15.042
77.684
506.825
3614.639
20360.271
38276.441
61894.480
102931.875
101742.039
3785.068
334.355
58.797
21.648
23.645
46.542
79.062
93.509
69.100
33.668
10.590
13.762
13.813
10.095
5.800
2.990
1.619
0.886
0.431
0.053
-0.212
-0.382
-0.460
-0.473
-0.463
-0.448
-0.427
-0.406
-0.386
-0.319
-0.052
0.956
4.791
20.601
89.519
336.429
919.363
1469.372
2408.457
5983.382
3624.009
1005.461
235.047
59.442
21.212
19.097
34.644
58.787
69.728
52.366
28.392
3.795
4.121
3.538
2.455
1.501
0.811
0.447
0.201
-0.025
-0.226
-0.380
-0.468
-0.494
-0.475
-0.447
-0.434
-0.421
-0.402
-0.386
-0.369
-0.300
0.029
1.268
5.458
17.647
46.491
87.823
117.740
161.918
255.741
310.038
246.708
119.102
45.487
17.473
11.885
19.283
30.422
36.566
29.385
18.865
4.129
3.728
2.714
1.690
0.977
0.647
0.497
0.338
0.101
-0.146
-0.346
-0.453
-0.486
-0.473
-0.444
-0.427
-0.417
-0.404
-0.389
-0.383
-0.367
-0.168
0.778
4.755
21.562
69.890
110.416
83.697
49.886
51.579
70.828
79.003
55.193
25.654
10.021
6.070
8.452
14.067
18.927
21.890
22.202
6.906
5.772
4.051
2.479
1.540
1.155
0.979
0.767
0.423
0.051
-0.264
-0.422
-0.475
-0.472
-0.433
-0.397
-0.366
-0.345
-0.349
-0.365
-0.335
0.008
2.352
19.482
186.544
1422.987
3105.762
1225.758
217.614
59.812
33.605
29.195
20.605
11.060
4.554
2.846
5.102
11.554
25.917
50.732
73.675
12.318
9.877
6.752
4.384
3.037
2.372
1.961
1.517
0.940
0.300
-0.123
-0.364
-0.454
-0.443
-0.338
-0.186
-0.041
0.000
-0.098
-0.211
-0.204
0.464
6.188
71.131
1586.586
52508.938
100521.195
39815.859
1532.649
191.371
46.051
16.529
7.941
3.628
1.522
1.849
6.242
23.271
75.039
186.891
313.875
20.497
15.080
11.171
7.857
5.765
4.283
3.311
2.392
1.570
0.724
0.139
-0.211
-0.359
-0.281
0.137
0.970
1.856
1.912
1.133
0.414
0.119
0.989
9.620
123.536
3932.602
100652.867
101953.141
102727.625
4235.583
491.194
98.202
23.368
6.421
1.814
0.695
2.201
10.326
48.806
185.356
575.427
1096.024
30.821
22.186
16.260
12.382
9.449
6.635
4.748
3.519
2.705
1.875
1.082
0.413
0.049
0.288
2.101
6.897
13.518
12.417
6.492
2.459
0.901
1.421
9.669
92.599
1731.334
61645.992
103861.234
50751.039
3993.585
842.879
198.335
50.926
13.066
3.055
0.934
2.760
14.830
73.219
311.431
1095.066
2161.256
47.503
33.175
22.768
16.764
12.674
8.688
6.593
6.417
7.335
7.476
5.920
3.507
1.653
1.854
8.014
32.872
74.509
65.011
26.152
7.986
2.585
1.827
7.319
46.418
341.786
2348.945
6100.722
5704.757
3172.602
1388.521
499.301
142.027
34.505
7.284
1.788
2.940
14.096
69.038
311.479
1017.687
2000.076
69.842
49.904
29.959
19.500
13.289
10.403
11.759
20.973
33.860
41.642
32.959
18.871
7.902
5.230
18.523
87.944
233.504
198.501
65.563
16.695
5.424
2.813
5.338
24.412
121.899
527.877
1716.341
4409.980
7211.627
5631.996
2043.570
462.352
87.465
17.011
3.319
2.353
9.748
43.366
163.098
500.539
880.157
94.505
67.619
39.469
20.966
13.141
14.353
33.942
95.196
198.974
274.812
199.181
94.867
32.164
11.737
20.752
97.596
259.398
222.461
73.493
23.583
10.716
5.969
5.682
17.908
85.801
504.395
3365.339
22270.648
82491.648
72249.164
14959.183
1771.654
226.194
32.665
5.490
1.822
4.966
18.756
61.616
153.111
239.540
132.816
105.515
59.123
26.893
15.703
27.931
114.725
439.520
1275.768
1861.919
1280.680
445.975
118.308
27.954
15.889
40.793
90.899
90.019
61.436
48.457
35.069
19.940
11.417
18.378
99.887
881.384
13677.688
105450.445
111105.102
108207.484
102377.984
8214.572
528.733
55.210
7.732
1.430
1.951
6.417
16.846
36.590
51.579
281.024
215.770
113.903
44.529
22.643
56.424
296.404
1603.108
6230.753
10478.303
6282.773
1659.940
328.295
66.783
17.495
16.707
37.136
102.530
318.017
472.162
272.660
100.686
37.535
24.687
109.484
1329.873
34127.621
102200.750
103927.047
103095.094
101213.656
18576.863
814.562
71.185
8.665
1.245
0.508
1.588
4.146
7.842
10.244
575.501
415.656
196.323
67.198
29.830
80.665
515.547
3268.546
15134.910
29266.289
15790.982
3868.911
773.704
151.932
33.443
17.292
73.853
888.708
11787.973
26272.162
4942.159
615.867
141.911
42.021
90.019
999.855
22470.566
100573.219
102262.578
115544.555
113401.297
14015.861
714.818
62.250
7.862
1.017
0.004
0.127
0.666
1.315
1.795
879.304
537.129
225.632
74.592
31.392
81.691
485.435
3025.737
14161.255
31062.797
26064.447
11476.116
2774.696
478.557
79.908
29.778
210.901
8078.639
100889.758
102720.078
103218.070
2764.771
408.015
77.482
53.075
353.690
4213.757
57367.730
125820.258
200106.641
141323.656
28668.313
645.962
48.242
6.191
0.814
-0.147
-0.280
-0.216
-0.105
-0.005
1122.230
420.834
166.912
55.043
24.660
61.766
351.446
2273.981
16215.095
106205.570
103780.336
101110.211
19889.723
1765.490
199.082
45.712
242.827
10463.631
101796.266
106483.000
108526.969
5036.154
751.331
113.483
32.522
95.066
590.043
3556.282
60090.777
107109.273
102305.297
45645.652
607.139
33.696
4.289
0.589
-0.168
-0.354
-0.393
-0.395
-0.389
1236.312
301.119
96.865
31.412
16.105
45.749
298.060
3008.546
52512.102
100969.273
100758.469
100341.898
86858.313
4492.215
377.393
57.493
122.319
1809.119
31050.781
86773.508
15424.919
3130.505
641.347
107.671
21.949
22.667
81.843
414.236
5836.321
100366.531
100185.938
5505.128
205.135
16.651
2.479
0.383
-0.165
-0.324
-0.387
-0.412
-0.424
1705.855
355.335
75.982
20.127
10.735
34.607
260.091
3019.693
57452.156
100221.109
100296.758
100345.984
100275.422
4961.256
404.568
61.816
48.183
240.002
1099.676
2430.842
2122.454
1054.841
301.574
66.332
13.297
6.068
14.362
56.746
307.356
1144.421
1133.057
258.992
36.336
5.717
1.236
0.145
-0.174
-0.291
-0.344
-0.362
-0.379
7569.853
872.051
120.150
20.239
7.372
22.396
150.247
1388.588
16401.664
100206.617
100554.656
100890.953
26837.592
2518.385
316.960
57.097
23.070
52.044
155.171
312.390
365.463
261.630
114.435
33.034
7.117
1.954
2.536
7.295
20.927
44.206
40.390
18.382
5.723
1.709
0.439
-0.021
-0.203
-0.272
-0.298
-0.315
-0.330
28747.389
2017.444
189.914
24.926
5.594
11.094
61.411
396.236
2593.880
11656.531
24591.713
16500.533
4574.693
1111.331
236.335
49.673
13.666
13.388
28.570
53.256
66.819
62.908
36.532
12.225
2.990
0.570
0.300
0.837
2.020
3.228
3.315
2.226
1.086
0.420
0.059
-0.123
-0.206
-0.243
-0.254
-0.264
-0.279
34840.465
2166.502
198.437
24.821
4.219
4.631
20.304
90.375
369.010
1118.981
2077.317
2286.654
1475.457
572.460
158.616
36.557
9.162
4.239
5.737
9.341
12.346
12.658
8.006
3.240
0.801
0.000
-0.141
-0.067
0.101
0.270
0.331
0.281
0.147
0.002
-0.101
-0.164
-0.197
-0.207
-0.207
-0.216
-0.230
11395.126
1098.387
127.198
17.414
2.675
1.536
6.212
23.810
77.250
206.349
451.408
634.770
518.204
243.957
79.294
20.523
5.209
1.522
1.055
1.478
1.933
1.978
1.322
0.507
0.011
-0.175
-0.216
-0.195
-0.158
-0.114
-0.087
-0.078
-0.094
-0.121
-0.144
-0.166
-0.171
-0.169
-0.168
-0.176
-0.184
1870.904
337.293
55.158
8.970
1.169
0.256
1.681
6.736
20.987
54.995
113.726
156.013
134.421
72.599
28.868
8.779
2.376
0.466
0.051
0.032
0.099
0.105
0.018
-0.106
-0.183
-0.206
-0.201
-0.193
-0.185
-0.166
-0.153
-0.146
-0.144
-0.144
-0.151
-0.148
-0.141
-0.138
-0.141
-0.140
-0.146
301.105
79.716
17.775
3.392
0.217
-0.304
0.117
1.644
5.518
13.668
25.172
34.266
30.189
19.192
8.511
2.916
0.754
0.008
-0.186
-0.216
-0.198
-0.185
-0.189
-0.191
-0.190
-0.186
-0.177
-0.174
-0.164
-0.158
-0.151
-0.145
-0.139
-0.133
-0.130
-0.127
-0.121
-0.117
-0.113
-0.115
-0.119
112.802
27.889
6.386
1.037
-0.289
-0.527
-0.398
0.092
1.158
3.083
5.282
6.843
6.432
4.172
2.042
0.679
0.068
-0.166
-0.229
-0.229
-0.214
-0.200
-0.181
-0.165
-0.157
-0.153
-0.153
-0.148
-0.139
-0.134
-0.132
-0.127
-0.119
-0.116
-0.108
-0.109
-0.104
-0.099
-0.096
-0.092
-0.093
426.809
42.602
4.956
0.342
-0.467
-0.584
-0.529
-0.375
-0.091
0.347
0.868
1.165
1.113
0.715
0.309
0.001
-0.158
-0.213
-0.218
-0.199
-0.183
-0.168
-0.151
-0.138
-0.130
-0.124
-0.122
-0.119
-0.115
-0.116
-0.113
-0.109
-0.105
-0.104
-0.098
-0.095
-0.090
-0.084
-0.079
-0.074
-0.077
3077.725
109.414
7.101
0.275
-0.496
-0.563
-0.527
-0.466
-0.361
-0.235
-0.101
-0.008
0.005
-0.051
-0.124
-0.176
-0.203
-0.206
-0.189
-0.169
-0.155
-0.137
-0.121
-0.110
-0.103
-0.099
-0.096
-0.097
-0.098
-0.097
-0.098
-0.096
-0.093
-0.089
-0.088
-0.081
-0.075
-0.072
-0.066
-0.064
-0.065
4871.872
136.626
7.912
0.225
-0.478
-0.522
-0.488
-0.445
-0.393
-0.329
-0.274
-0.235
-0.212
-0.203
-0.203
-0.200
-0.186
-0.169
-0.150
-0.133
-0.118
-0.103
-0.091
-0.084
-0.080
-0.080
-0.079
-0.082
-0.083
-0.083
-0.083
-0.082
-0.081
-0.078
-0.074
-0.069
-0.065
-0.061
-0.057
-0.055
-0.056
1131.520
58.039
4.269
-0.021
-0.463
-0.477
-0.439
-0.398
-0.351
-0.312
-0.276
-0.245
-0.221
-0.201
-0.184
-0.167
-0.146
-0.129
-0.115
-0.100
-0.088
-0.074
-0.067
-0.062
-0.063
-0.063
-0.064
-0.070
-0.073
-0.074
-0.074
-0.073
-0.070
-0.069
-0.066
-0.061
-0.057
-0.052
-0.049
-0.050
-0.053
6284.568
629.816
81.605
28.962
51.518
137.846
315.220
568.197
1485.653
2239.662
687.468
83.577
8.813
0.565
-0.308
-0.047
0.495
1.047
1.427
3.286
16.829
126.334
1178.074
12444.590
100002.953
100008.516
100017.531
23736.289
2027.561
231.231
50.569
115.256
1278.976
23743.967
100154.250
100767.469
103363.008
109685.930
46316.352
6271.439
1227.584
2233.215
307.235
59.838
43.497
77.399
144.388
228.897
273.482
300.841
267.309
111.681
25.826
4.416
0.369
-0.192
0.109
0.667
1.096
1.418
2.560
10.496
58.649
381.604
2527.553
12446.185
26074.359
16341.605
3777.377
584.454
96.349
26.333
59.627
471.555
4838.529
57407.875
100451.648
102021.484
83348.641
12421.219
3131.684
725.820
490.472
124.576
88.185
188.792
418.849
597.207
561.017
434.947
300.901
162.380
65.259
19.711
4.758
0.703
-0.074
0.102
0.493
0.821
1.164
2.590
8.336
28.608
105.432
392.145
1103.314
1857.447
1371.963
504.065
130.455
30.911
11.146
21.911
121.172
670.174
3516.340
9711.944
11033.659
5459.075
2297.598
912.658
273.499
189.633
215.026
418.959
1501.079
4984.876
8372.759
5274.475
2716.995
1604.768
742.824
217.844
50.799
10.619
1.895
0.121
-0.016
0.167
0.505
1.734
8.566
41.431
124.961
169.573
160.895
174.982
191.351
149.345
77.165
30.750
10.357
4.462
6.982
26.737
96.626
305.832
586.996
709.085
566.547
385.043
193.022
74.385
853.932
1909.167
3398.180
14631.610
100555.773
101119.133
104165.188
23144.768
11724.592
3948.311
793.950
132.776
22.928
3.850
0.363
-0.153
-0.094
0.548
5.296
48.579
565.366
3482.716
4540.314
1213.020
400.880
177.705
89.211
51.549
25.943
11.115
4.263
2.636
5.577
16.118
36.743
63.912
81.618
79.267
62.223
36.753
17.215
10729.320
42895.809
56682.137
115003.117
102718.875
102465.211
114081.891
148502.156
56019.648
13973.126
2045.912
262.688
37.411
5.902
0.607
-0.253
-0.214
1.007
12.817
219.689
7038.283
100418.875
101414.594
19625.615
2146.227
742.703
404.717
245.725
123.066
45.383
13.883
4.171
2.249
3.523
6.555
10.244
12.723
13.043
10.661
7.091
3.727
101227.273
100972.234
108163.664
200104.094
116729.148
103633.188
118277.211
170593.188
84928.234
18348.547
2575.344
298.558
41.728
6.200
0.626
-0.300
-0.260
1.324
19.004
387.644
22571.506
101114.148
104980.203
70999.828
7299.624
3154.480
2889.967
1929.766
835.288
234.815
55.973
13.306
4.343
3.529
4.520
5.138
4.953
4.198
3.073
1.866
1.099
103244.516
101514.844
105104.156
200100.766
163724.125
103690.539
107631.180
112889.391
30203.055
8338.821
1404.231
202.531
31.325
4.941
0.409
-0.356
-0.299
1.107
13.986
198.959
5032.411
101417.258
107163.172
24261.244
12003.630
15460.824
28528.188
19584.129
6556.374
1322.402
217.610
39.465
11.536
9.223
11.491
12.007
10.567
8.252
6.338
4.235
2.343
104108.984
101619.469
101585.938
112526.930
159984.375
102742.906
88513.922
15192.489
4878.479
1730.179
427.446
80.896
16.048
2.621
0.080
-0.406
-0.352
0.541
6.545
54.757
460.482
2685.943
5478.896
7516.398
14291.972
74733.602
188531.797
163541.703
79483.531
7529.713
749.528
97.605
26.525
22.359
28.321
30.557
28.747
27.657
24.709
18.051
9.630
102169.203
100862.508
100451.328
101229.258
20458.686
7937.541
4455.757
1664.506
696.464
297.823
95.547
25.787
6.008
0.986
-0.209
-0.442
-0.406
0.069
2.543
15.037
74.926
301.975
875.713
2506.464
15511.718
147749.266
200119.391
196475.313
111584.141
31811.039
1929.621
211.752
52.805
41.683
53.342
62.320
72.353
95.569
97.451
69.812
34.292
10113.467
38692.262
42524.824
13773.595
2483.523
718.055
394.248
203.902
103.901
51.435
21.077
6.675
1.578
0.052
-0.377
-0.460
-0.430
-0.219
0.685
4.538
19.506
67.357
221.687
1051.055
8077.081
92134.797
163547.703
128883.977
106990.859
41148.059
4808.291
523.058
101.024
63.844
70.846
100.236
167.760
287.287
337.569
240.235
99.137
828.674
1660.717
1748.669
906.344
310.475
106.159
52.171
31.148
17.725
9.530
4.032
1.295
0.104
-0.334
-0.450
-0.462
-0.429
-0.345
-0.019
1.176
5.265
19.002
74.850
375.523
2400.398
19138.139
106788.688
104443.102
107366.695
49711.676
14030.458
1012.244
155.072
78.559
75.486
126.070
318.304
673.296
822.909
537.211
197.838
100.643
141.721
142.570
92.789
44.005
18.248
9.218
5.139
2.834
1.414
0.427
-0.108
-0.357
-0.453
-0.470
-0.455
-0.425
-0.390
-0.288
0.086
1.403
5.959
23.671
102.596
473.214
2262.854
9201.559
14332.802
9386.298
12964.706
5166.058
631.018
157.977
79.416
64.631
125.163
370.999
887.798
1098.486
711.978
257.918
14.680
18.001
17.413
12.301
6.723
3.049
1.345
0.509
0.074
-0.219
-0.370
-0.458
-0.484
-0.480
-0.460
-0.441
-0.418
-0.403
-0.370
-0.256
0.152
1.642
6.718
24.791
88.227
274.168
607.049
874.859
809.043
969.102
595.341
225.784
112.066
58.857
45.613
87.209
247.291
580.339
714.975
472.032
179.403
2.844
2.806
2.488
1.578
0.744
0.122
-0.222
-0.391
-0.477
-0.520
-0.535
-0.539
-0.511
-0.479
-0.453
-0.437
-0.419
-0.402
-0.388
-0.365
-0.247
0.226
1.796
6.585
19.284
43.814
75.528
95.379
96.261
101.428
96.690
81.667
57.551
33.696
24.728
43.556
110.458
216.535
263.921
183.962
89.964
1.834
0.892
0.384
0.024
-0.252
-0.420
-0.485
-0.508
-0.535
-0.550
-0.554
-0.544
-0.514
-0.480
-0.449
-0.425
-0.400
-0.383
-0.375
-0.381
-0.341
-0.054
1.273
6.870
29.168
91.930
158.341
126.189
72.676
42.527
33.679
30.421
23.106
14.572
11.043
16.582
36.921
65.758
77.960
65.025
45.305
3.952
1.685
0.656
0.069
-0.226
-0.371
-0.434
-0.440
-0.476
-0.516
-0.537
-0.537
-0.511
-0.464
-0.400
-0.321
-0.241
-0.201
-0.232
-0.283
-0.259
0.271
3.708
28.975
236.586
1893.314
4731.749
1938.670
521.753
141.545
42.643
16.685
9.281
5.526
4.093
6.163
12.539
22.447
31.412
36.507
39.166
9.757
4.782
2.291
0.937
0.260
-0.088
-0.229
-0.284
-0.356
-0.421
-0.469
-0.497
-0.477
-0.369
-0.105
0.354
0.783
0.927
0.604
0.239
0.087
1.097
9.900
98.773
2119.536
83016.680
104539.852
67087.031
4595.243
815.777
132.589
26.005
6.595
2.312
1.324
2.298
5.774
13.001
25.233
42.430
60.900
26.716
13.810
6.980
3.206
1.256
0.474
0.172
0.089
0.064
-0.005
-0.131
-0.247
-0.262
0.086
1.448
4.775
8.797
8.677
5.439
2.561
1.102
2.295
16.482
195.759
6095.145
105927.109
137183.375
170766.188
28520.047
3364.687
380.520
58.181
11.854
2.510
0.609
1.153
4.267
13.049
35.333
75.564
115.361
77.015
42.765
20.844
8.540
3.286
1.452
1.107
1.405
1.864
2.065
1.652
0.988
0.597
1.806
9.915
40.462
92.322
82.129
35.404
11.852
4.281
3.529
19.214
185.321
3031.896
109023.906
200157.781
170764.766
72756.813
7075.434
824.242
140.788
28.448
5.734
1.040
0.945
4.191
14.949
47.228
107.776
167.131
217.508
124.443
56.454
19.601
6.831
3.382
4.174
7.645
12.565
14.650
12.405
7.347
4.042
7.001
47.268
375.695
1263.568
1039.391
223.746
44.561
12.191
5.691
15.823
116.485
1050.934
10610.501
69093.578
105363.031
44770.508
9959.561
2323.118
450.644
77.825
14.452
2.484
1.034
3.602
14.115
43.389
99.670
154.417
493.823
295.679
122.957
38.335
12.033
8.391
17.295
44.550
89.488
114.115
89.593
44.634
17.874
17.076
139.655
1741.088
11604.891
7979.844
900.155
105.704
26.016
9.885
12.543
61.826
406.241
2541.088
13223.307
45864.535
93858.180
59544.023
12035.722
1516.050
204.128
30.735
5.089
1.174
2.514
9.435
27.196
61.237
93.606
772.108
484.525
193.770
58.639
20.050
23.380
80.302
294.844
767.765
1102.130
769.192
296.351
81.908
33.087
146.453
1953.380
13238.685
9100.241
1051.066
146.838
46.142
20.392
13.600
36.399
203.381
1402.144
12266.482
108219.094
125314.852
122510.578
40292.625
3505.245
377.000
50.115
7.814
1.306
1.277
4.305
12.398
25.681
36.452
1029.480
720.908
313.640
100.177
35.643
65.089
360.582
2169.625
8756.159
14933.699
8764.233
2179.767
367.503
70.268
73.008
439.180
1626.375
1393.102
403.160
178.494
109.205
61.231
29.416
32.479
158.078
1343.878
15047.297
188451.875
200119.594
200074.500
92094.555
6354.406
555.111
67.519
9.664
1.499
0.471
1.466
4.064
7.987
10.733
2640.997
2031.742
783.201
209.580
64.760
155.152
1279.467
12469.445
100060.469
100109.250
96533.391
12554.265
1326.113
167.505
43.861
73.687
175.049
280.050
529.696
806.162
659.368
320.098
109.055
45.238
127.399
1145.820
16875.691
119697.750
157404.797
138558.297
108152.453
8921.059
609.049
68.433
10.499
1.643
0.128
0.202
0.872
1.882
2.686
7741.460
5810.388
1888.618
396.120
96.629
242.112
2551.155
34919.965
100352.148
100970.469
101495.516
35929.207
2778.188
340.344
60.182
36.954
123.938
984.040
9394.510
21769.025
8525.749
2747.149
554.945
111.471
94.851
691.203
10018.961
102400.836
104999.156
106514.219
104309.594
6698.669
499.057
58.325
9.922
1.769
0.080
-0.225
-0.119
0.077
0.309
11039.051
7563.943
2198.200
447.754
102.985
222.511
2235.105
29164.369
103221.305
117931.227
138430.516
50283.945
6610.596
865.725
125.965
49.052
269.740
5816.514
108600.555
151145.813
139676.328
21217.936
2546.200
286.906
69.462
260.106
2227.852
20636.283
104100.141
170508.391
97044.922
5888.716
362.965
45.485
9.234
2.035
0.164
-0.302
-0.389
-0.380
-0.324
8922.186
3899.256
1233.038
284.618
72.356
146.162
1080.583
9517.543
81677.781
196424.563
146886.922
107407.492
58245.629
3610.664
324.161
73.487
351.903
8922.724
127315.563
200064.641
195402.344
80281.094
5992.790
465.053
65.625
75.096
369.975
1809.855
11747.663
103558.578
101354.477
7274.579
302.329
35.970
8.524
2.157
0.272
-0.260
-0.414
-0.457
-0.451
7509.539
1457.719
456.113
119.032
40.430
83.316
582.943
6799.517
103796.922
106289.961
103996.086
101453.570
100537.570
10609.719
640.651
96.137
231.676
2772.028
39752.645
145271.578
106324.031
57512.211
4782.354
470.907
55.305
22.727
61.736
245.576
1802.175
13396.328
11689.961
1452.310
129.064
23.766
6.970
1.946
0.279
-0.217
-0.374
-0.419
-0.433
6125.514
930.808
190.469
49.081
19.879
53.997
430.355
6368.724
100444.492
100909.133
101725.734
102681.906
102208.969
12212.923
831.930
112.068
106.469
700.026
4988.880
20926.713
28252.920
11527.285
2521.179
336.536
42.890
9.067
11.941
37.537
150.483
435.756
434.296
146.978
36.986
12.624
4.565
1.315
0.175
-0.212
-0.334
-0.368
-0.383
26923.672
2155.191
222.902
35.468
11.596
31.421
239.411
2791.021
47095.582
101324.984
106243.961
114935.383
98112.828
7649.144
951.700
143.636
51.519
150.925
633.896
1777.273
2932.920
3425.236
1507.955
223.010
27.918
4.227
2.605
6.234
15.716
29.553
31.802
21.188
11.264
5.516
2.271
0.658
0.019
-0.219
-0.297
-0.320
-0.336
100175.938
5283.938
367.560
40.014
8.296
15.555
92.111
668.382
5159.383
33938.770
84001.930
76824.227
36044.523
7630.312
1137.898
163.397
32.838
32.706
89.015
198.222
405.925
651.320
372.584
77.122
12.000
1.717
0.493
1.030
2.419
4.222
5.202
4.852
3.444
1.969
0.846
0.184
-0.106
-0.218
-0.253
-0.267
-0.283
100052.617
6213.387
384.469
39.520
6.344
6.809
31.764
162.529
792.124
3442.785
12943.262
27924.941
20270.066
5393.060
851.960
133.823
22.803
8.945
13.617
27.362
51.935
69.448
46.213
14.587
3.108
0.396
-0.062
0.035
0.348
0.771
1.080
1.184
0.946
0.521
0.171
-0.051
-0.162
-0.202
-0.215
-0.222
-0.232
46898.160
2746.205
241.800
27.798
4.197
2.656
10.807
46.531
204.618
896.975
3145.104
6342.667
5312.953
1741.884
363.614
71.165
12.883
3.267
2.484
3.924
6.183
7.361
5.411
2.207
0.476
-0.096
-0.210
-0.176
-0.087
0.034
0.136
0.172
0.123
0.022
-0.077
-0.141
-0.169
-0.177
-0.177
-0.181
-0.187
5315.882
677.082
90.780
13.870
2.162
0.819
3.428
14.566
57.522
200.458
555.690
962.751
829.184
360.614
106.961
26.414
5.843
1.230
0.348
0.382
0.617
0.669
0.438
0.096
-0.126
-0.212
-0.225
-0.208
-0.180
-0.146
-0.115
-0.100
-0.102
-0.122
-0.142
-0.153
-0.153
-0.149
-0.149
-0.149
-0.150
632.636
145.217
29.660
5.777
0.800
-0.002
0.786
4.145
14.612
40.600
90.337
128.964
120.565
65.777
26.205
7.878
2.025
0.284
-0.114
-0.171
-0.151
-0.136
-0.148
-0.182
-0.200
-0.204
-0.201
-0.197
-0.187
-0.173
-0.162
-0.152
-0.147
-0.146
-0.143
-0.138
-0.134
-0.127
-0.125
-0.123
-0.119
219.382
49.145
11.013
2.292
0.127
-0.346
-0.152
0.797
3.165
7.979
15.184
19.886
18.746
12.088
5.688
1.907
0.433
-0.070
-0.208
-0.229
-0.221
-0.204
-0.191
-0.180
-0.176
-0.173
-0.171
-0.166
-0.164
-0.157
-0.152
-0.145
-0.139
-0.134
-0.127
-0.123
-0.116
-0.111
-0.105
-0.098
-0.095
762.001
64.423
8.249
1.156
-0.176
-0.462
-0.426
-0.177
0.378
1.328
2.468
3.287
2.962
2.019
1.000
0.292
-0.055
-0.183
-0.215
-0.205
-0.189
-0.173
-0.158
-0.149
-0.144
-0.144
-0.140
-0.139
-0.138
-0.134
-0.132
-0.127
-0.119
-0.117
-0.115
-0.107
-0.102
-0.094
-0.086
-0.079
-0.076
5620.547
162.730
10.385
0.837
-0.302
-0.487
-0.473
-0.402
-0.252
-0.046
0.184
0.333
0.330
0.196
0.022
-0.107
-0.177
-0.198
-0.190
-0.170
-0.158
-0.142
-0.130
-0.120
-0.116
-0.112
-0.112
-0.113
-0.115
-0.118
-0.116
-0.112
-0.107
-0.102
-0.101
-0.091
-0.085
-0.077
-0.071
-0.065
-0.061
10261.358
201.633
10.261
0.600
-0.368
-0.473
-0.457
-0.417
-0.355
-0.286
-0.217
-0.165
-0.142
-0.149
-0.165
-0.175
-0.176
-0.164
-0.146
-0.133
-0.122
-0.108
-0.101
-0.094
-0.090
-0.089
-0.091
-0.094
-0.098
-0.101
-0.097
-0.093
-0.093
-0.088
-0.086
-0.080
-0.069
-0.063
-0.059
-0.053
-0.052
1963.373
83.876
5.847
0.180
-0.404
-0.449
-0.418
-0.378
-0.336
-0.295
-0.256
-0.222
-0.198
-0.182
-0.171
-0.153
-0.138
-0.125
-0.112
-0.100
-0.087
-0.081
-0.073
-0.071
-0.071
-0.071
-0.075
-0.079
-0.083
-0.084
-0.084
-0.083
-0.080
-0.078
-0.073
-0.067
-0.059
-0.055
-0.050
-0.046
-0.045
34880.059
1863.459
159.470
28.589
23.742
36.537
54.379
69.516
90.901
95.678
46.250
11.564
1.732
-0.006
0.048
0.500
0.873
0.897
0.805
1.694
7.909
45.586
272.332
1714.985
7350.845
14909.860
9539.435
2530.065
440.296
74.151
25.805
88.393
890.387
13652.889
100119.867
100334.344
100631.109
100891.234
20431.785
1582.726
267.157
8057.250
723.708
100.695
50.745
80.095
119.116
136.351
111.930
75.579
46.518
21.340
6.554
1.343
0.285
0.643
1.477
1.855
1.688
1.181
1.559
5.498
24.680
121.261
502.514
1591.874
2735.306
2001.101
711.318
164.465
36.743
14.425
45.571
335.803
3216.354
31628.414
100096.477
100235.805
38824.480
4519.300
691.034
156.772
1135.595
223.631
112.609
236.337
550.388
850.510
800.396
491.395
221.912
87.421
29.917
9.187
2.306
0.697
1.104
2.100
2.666
2.252
1.716
2.730
8.360
23.376
56.273
135.384
290.939
417.801
316.448
146.043
47.246
14.021
6.307
17.468
93.916
503.587
2348.285
6235.865
6290.386
2693.300
782.795
221.073
68.933
275.553
246.000
464.183
1797.386
6220.907
10870.763
7677.706
2870.173
923.809
272.957
80.117
21.572
5.007
1.301
1.176
1.968
2.482
2.266
3.018
11.358
50.947
154.875
256.757
251.188
197.116
130.034
77.728
40.423
17.525
6.505
2.986
5.499
20.912
78.861
228.713
420.746
465.111
285.140
136.568
58.021
24.768
913.887
1770.376
3267.585
18979.457
101394.672
103674.711
106150.609
20635.211
3241.484
786.832
200.991
44.267
9.633
2.023
0.891
1.209
1.488
2.063
7.334
60.571
615.063
4165.469
6128.459
3023.347
1636.625
554.295
181.946
78.648
35.886
13.980
4.768
2.554
4.860
13.483
29.421
47.617
51.321
40.508
26.271
14.233
7.626
9660.062
32684.906
41251.867
111693.695
103193.953
104973.750
108339.617
106257.938
8579.851
1597.469
349.702
73.559
14.009
2.717
0.520
0.345
0.643
2.126
17.134
243.591
8171.226
102493.258
115046.117
56776.684
18928.053
4025.061
1145.782
577.108
221.297
68.251
18.566
5.561
3.277
4.941
7.861
10.252
10.296
8.423
5.888
3.473
2.294
113684.992
104326.563
110245.375
200290.203
113294.813
103600.375
104749.555
104908.438
12135.469
1797.860
385.681
80.271
15.189
2.687
0.246
-0.092
0.148
2.325
24.584
439.080
26453.910
109356.430
200055.563
170667.297
102544.656
21859.463
12698.294
7014.517
1842.579
343.865
70.822
17.057
9.196
11.585
16.017
16.576
13.286
8.549
5.207
2.983
1.864
178144.500
115308.211
107441.383
200283.156
147159.109
102819.945
101682.930
102066.734
6520.585
1107.136
261.083
56.622
11.462
2.034
0.033
-0.317
-0.089
1.977
20.121
257.631
6396.057
113668.406
200158.000
112921.594
115350.789
122622.031
102488.047
101455.648
15772.646
1652.480
221.994
46.411
27.386
42.514
60.287
61.789
46.257
30.054
19.863
12.889
6.747
200033.141
119826.242
103488.398
116590.914
146959.688
102214.594
100545.727
15480.993
1863.060
403.250
107.709
27.601
6.305
1.038
-0.185
-0.409
-0.222
1.142
11.147
93.247
852.482
7358.835
53749.395
104666.648
157741.359
110188.422
108627.500
112582.875
84134.359
5064.300
543.270
107.825
74.066
125.650
194.818
202.701
152.529
118.378
101.155
68.162
32.984
138422.359
108066.094
101457.063
101636.852
17728.434
9671.277
4999.023
1496.197
362.628
109.918
35.503
10.590
2.577
0.236
-0.328
-0.434
-0.328
0.448
4.768
30.619
195.562
1122.314
5386.600
14263.047
106489.109
106384.742
133813.078
170947.797
127562.383
8563.664
888.523
222.643
175.418
271.646
439.708
476.773
449.783
548.817
597.050
385.612
153.598
12175.057
30417.750
32000.402
10634.769
2088.222
735.312
413.001
172.726
69.077
26.157
9.682
3.074
0.604
-0.214
-0.411
-0.441
-0.384
-0.040
1.579
9.111
44.548
179.419
654.363
3249.978
35913.621
106141.203
141424.891
179259.313
65472.156
7015.246
1088.960
514.804
414.121
419.167
622.299
757.408
1239.286
2832.753
3795.212
2166.848
617.714
1191.314
1625.365
1564.855
803.845
281.193
103.437
52.216
26.553
12.507
5.544
2.114
0.502
-0.171
-0.405
-0.454
-0.450
-0.412
-0.280
0.281
2.417
10.224
38.040
141.215
727.029
5191.520
26049.498
58207.367
42190.176
13409.788
3079.876
1277.840
1090.242
854.626
524.839
521.125
842.916
2935.377
10489.836
16358.004
7358.108
1718.607
141.967
159.950
136.852
86.217
41.110
17.785
8.699
4.454
2.153
0.799
0.070
-0.288
-0.428
-0.468
-0.464
-0.441
-0.419
-0.375
-0.206
0.411
2.454
9.567
35.994
154.213
644.814
1938.555
3781.871
3687.732
1977.767
1124.368
1185.352
1559.567
1145.490
535.837
355.837
786.101
3863.335
16378.198
26090.887
11393.863
2345.849
20.173
21.095
17.498
11.782
6.253
2.883
1.180
0.325
-0.100
-0.338
-0.452
-0.499
-0.500
-0.481
-0.459
-0.436
-0.416
-0.400
-0.358
-0.189
0.387
2.407
8.999
30.946
95.808
226.731
369.475
397.958
341.215
399.928
739.626
1048.047
840.338
373.806
203.638
472.196
2199.900
8041.968
11412.667
5728.638
1396.424
4.348
3.234
2.346
1.433
0.584
-0.018
-0.350
-0.509
-0.573
-0.586
-0.571
-0.552
-0.518
-0.485
-0.452
-0.433
-0.411
-0.397
-0.391
-0.358
-0.197
0.382
2.272
7.514
19.836
41.682
63.833
76.480
88.558
146.998
291.688
390.092
319.269
158.386
94.570
190.279
686.202
1753.698
2396.097
1438.735
501.801
4.395
1.167
0.161
-0.255
-0.490
-0.610
-0.658
-0.661
-0.651
-0.626
-0.593
-0.554
-0.519
-0.482
-0.441
-0.397
-0.360
-0.339
-0.344
-0.358
-0.311
0.047
1.592
7.764
29.255
85.179
155.436
167.558
122.998
82.708
89.320
104.821
85.972
51.326
34.397
59.794
158.487
344.133
446.740
351.274
217.527
10.350
2.846
0.653
-0.184
-0.525
-0.651
-0.685
-0.676
-0.651
-0.624
-0.592
-0.554
-0.510
-0.441
-0.323
-0.155
0.019
0.090
0.029
-0.095
-0.129
0.494
4.575
29.228
177.488
853.176
2227.501
2320.680
1099.018
335.102
84.471
35.523
23.081
14.415
11.477
20.083
47.969
98.249
142.239
154.870
158.827
26.184
9.911
3.822
1.131
-0.041
-0.473
-0.601
-0.605
-0.567
-0.533
-0.510
-0.493
-0.433
-0.228
0.308
1.360
2.518
2.970
2.358
1.257
0.628
1.702
12.467
100.552
1002.653
11114.067
46866.039
55907.926
18668.660
2535.873
308.805
48.348
11.579
4.670
3.673
7.207
18.366
39.107
64.540
86.112
122.902
83.962
39.828
17.472
6.117
1.601
0.077
-0.272
-0.213
-0.048
0.035
0.002
-0.112
-0.041
0.766
3.909
12.674
25.142
25.802
16.718
8.352
3.708
3.861
22.586
227.262
3294.878
71595.727
200081.969
119708.477
100904.383
18448.518
1099.192
115.968
19.912
4.180
1.564
2.801
7.563
16.609
30.348
45.241
73.665
353.206
180.814
72.578
22.608
5.830
1.469
0.929
1.652
2.776
3.319
2.839
1.817
1.491
4.703
26.969
149.679
405.963
366.332
136.397
43.878
14.349
7.707
29.559
306.330
5038.678
107042.539
122756.508
106565.086
102231.617
47377.145
2413.111
294.125
48.840
9.127
1.781
1.078
3.034
7.449
15.395
26.562
43.095
1644.367
849.668
279.955
67.352
15.385
5.012
5.759
12.045
20.526
24.381
20.829
11.943
7.274
17.344
174.848
2466.842
19766.871
11874.132
1403.878
196.455
49.819
15.853
28.497
239.483
3339.409
71536.039
103649.695
116769.648
142512.781
56013.219
8076.709
1065.671
142.983
22.647
3.843
0.737
1.239
3.841
8.979
16.948
26.390
6959.587
3266.013
842.496
162.502
32.546
13.973
27.876
78.235
161.124
207.485
162.304
79.586
30.646
42.893
641.109
34169.648
100651.523
101305.063
9973.549
629.495
125.135
32.578
24.278
115.483
1026.321
10758.248
90469.383
200216.234
141628.297
104876.570
71010.609
4556.199
407.357
49.309
7.227
1.044
0.516
1.957
5.235
9.886
15.138
14023.962
5956.348
1399.187
254.815
54.731
40.423
151.416
632.208
1880.833
2773.035
1885.252
636.524
147.357
69.818
725.975
39480.742
101210.445
102518.984
12147.951
1006.864
229.781
71.109
31.547
62.082
404.720
3898.297
73645.992
105478.406
105558.094
103604.031
101301.250
11687.061
727.294
79.279
11.230
1.593
0.218
0.702
2.232
4.521
7.147
12564.256
6438.724
1900.264
386.391
89.815
117.309
779.344
6239.243
34904.801
78201.875
34921.547
6254.728
789.111
130.316
242.618
3276.581
26681.320
19151.295
3155.841
1013.257
469.530
199.319
74.404
53.023
264.282
2967.999
58645.719
108069.758
127570.625
124935.023
106147.992
11344.193
763.387
88.561
13.486
2.165
0.142
0.028
0.590
1.458
2.483
37465.621
25106.131
6110.738
911.913
169.921
301.687
3235.624
57396.758
100183.992
100279.383
100268.070
57483.246
3281.099
291.466
95.267
300.571
885.176
1343.783
1699.670
2230.581
2062.682
964.051
283.138
83.206
164.321
1333.286
15762.201
120256.984
188507.781
179297.031
60783.699
5156.096
530.191
79.534
14.770
2.952
0.304
-0.220
-0.142
0.114
0.541
101107.953
100405.250
21708.475
2202.251
292.819
478.453
7397.360
100151.656
100454.383
101043.938
101456.242
101036.711
7765.403
550.189
89.305
89.960
288.438
1277.996
6833.295
25058.787
31721.486
10759.449
1651.546
231.287
99.898
462.407
3391.606
21199.008
72811.320
61207.098
13876.003
1995.573
326.063
72.127
18.054
4.393
0.710
-0.206
-0.380
-0.353
-0.209
104174.867
100462.289
31670.563
2755.832
320.027
457.562
6283.134
100460.242
102848.742
113776.914
128823.000
116415.719
10006.704
975.264
146.763
77.070
376.488
4101.482
71108.063
114331.250
103642.359
100579.938
10384.050
681.537
96.127
156.368
795.841
3666.397
9206.117
9348.321
4115.756
1023.125
270.433
85.080
26.479
6.714
1.323
-0.059
-0.397
-0.477
-0.442
114365.672
64455.438
12541.857
1492.501
204.327
246.908
2348.280
30569.559
123772.547
200108.219
200151.297
128856.898
40550.406
3007.106
317.792
96.362
514.820
8638.633
109275.086
120083.789
103855.117
100585.688
33674.336
1345.971
110.695
52.410
163.521
542.075
1321.641
2748.130
2396.389
803.667
296.083
110.835
34.626
8.573
1.850
0.081
-0.357
-0.463
-0.473
35924.074
8010.247
2279.031
426.085
92.341
118.225
756.172
7577.870
112526.648
124006.250
113287.359
104226.750
101718.352
8621.225
664.205
125.840
413.287
6171.505
101488.859
102685.602
102483.102
106284.563
27354.939
1415.071
115.755
22.993
35.288
98.269
289.076
707.196
790.475
467.678
252.008
103.793
31.554
8.351
1.750
0.102
-0.315
-0.418
-0.437
15161.242
1886.018
453.199
115.079
35.551
60.268
419.409
5574.047
101024.375
102821.938
109518.766
121889.680
116431.453
13205.936
1310.754
187.748
204.770
1837.468
22441.283
100902.828
122493.211
163393.453
57721.168
2162.814
118.121
13.600
9.392
23.091
64.035
142.967
204.290
200.778
133.607
62.737
21.025
5.703
1.331
0.042
-0.292
-0.373
-0.391
33853.625
2499.308
277.092
49.304
15.643
33.379
224.731
2288.225
35661.285
108842.695
186813.203
200063.578
157358.156
38317.520
3261.162
337.503
94.271
328.478
1839.925
7300.156
38053.273
103498.633
71049.383
2018.936
93.735
8.498
3.029
6.639
16.767
37.505
58.791
68.930
49.833
26.259
9.777
3.011
0.684
-0.067
-0.270
-0.320
-0.339
100367.063
6280.135
402.194
45.228
9.598
16.625
97.377
669.143
5468.117
43381.230
151822.828
128722.250
105725.016
100780.445
5810.541
489.188
67.702
59.757
187.326
587.797
3429.358
13390.425
5530.941
463.446
38.097
3.697
0.934
1.834
4.878
10.153
16.645
19.093
15.153
8.346
3.570
1.187
0.193
-0.147
-0.242
-0.270
-0.288
100119.313
6778.492
415.266
43.125
7.162
7.648
37.480
218.473
1534.222
16284.519
102175.781
101494.211
100554.633
70524.188
4472.769
389.347
50.310
15.568
25.637
65.191
209.010
387.721
236.724
54.168
8.199
1.072
0.121
0.380
1.227
2.643
4.017
4.672
3.770
2.337
1.014
0.291
-0.060
-0.180
-0.216
-0.225
-0.240
57497.586
2993.386
262.652
30.898
4.826
3.539
15.248
81.268
525.938
3890.461
28858.793
86856.477
63559.035
12473.675
1599.879
187.790
28.700
6.043
4.290
7.639
15.683
20.844
14.670
5.575
1.184
0.037
-0.169
-0.088
0.151
0.477
0.779
0.948
0.795
0.445
0.141
-0.057
-0.152
-0.181
-0.188
-0.190
-0.195
5989.351
755.090
102.931
16.824
3.080
1.506
5.592
28.104
135.304
677.400
2547.236
5258.021
4101.213
1480.750
335.378
62.149
11.705
2.303
0.734
0.808
1.337
1.598
1.142
0.411
-0.039
-0.212
-0.245
-0.212
-0.148
-0.067
0.012
0.047
0.016
-0.043
-0.109
-0.149
-0.162
-0.163
-0.160
-0.160
-0.157
893.708
185.165
39.024
9.051
2.070
0.593
1.678
7.929
30.328
101.393
258.579
410.333
358.127
186.135
61.885
16.845
3.953
0.702
-0.009
-0.121
-0.090
-0.064
-0.104
-0.169
-0.214
-0.229
-0.231
-0.222
-0.206
-0.181
-0.157
-0.145
-0.146
-0.152
-0.157
-0.156
-0.150
-0.142
-0.136
-0.132
-0.128
350.217
70.754
18.587
5.545
1.483
0.193
0.232
1.725
6.383
16.895
34.753
46.193
43.528
26.126
11.480
3.930
0.952
0.057
-0.185
-0.233
-0.228
-0.214
-0.207
-0.205
-0.202
-0.199
-0.197
-0.193
-0.189
-0.183
-0.175
-0.165
-0.160
-0.153
-0.145
-0.140
-0.133
-0.128
-0.121
-0.111
-0.103
532.666
64.125
12.845
3.746
0.986
-0.018
-0.224
0.079
0.990
2.739
5.076
6.324
6.008
4.137
2.046
0.702
0.076
-0.143
-0.208
-0.209
-0.201
-0.187
-0.177
-0.168
-0.169
-0.169
-0.166
-0.163
-0.162
-0.161
-0.157
-0.151
-0.144
-0.138
-0.131
-0.124
-0.120
-0.111
-0.100
-0.088
-0.081
1688.362
97.620
11.299
2.275
0.428
-0.191
-0.358
-0.317
-0.117
0.217
0.579
0.808
0.785
0.501
0.204
-0.025
-0.142
-0.184
-0.187
-0.174
-0.161
-0.153
-0.144
-0.139
-0.136
-0.138
-0.136
-0.137
-0.139
-0.143
-0.141
-0.135
-0.128
-0.122
-0.120
-0.111
-0.101
-0.094
-0.083
-0.074
-0.067
2325.299
104.992
9.064
1.187
-0.006
-0.325
-0.397
-0.387
-0.313
-0.227
-0.143
-0.085
-0.065
-0.081
-0.123
-0.150
-0.162
-0.159
-0.147
-0.136
-0.127
-0.119
-0.112
-0.108
-0.108
-0.106
-0.111
-0.115
-0.121
-0.124
-0.125
-0.120
-0.114
-0.108
-0.103
-0.096
-0.085
-0.075
-0.068
-0.062
-0.055
669.429
49.356
4.879
0.355
-0.271
-0.386
-0.393
-0.368
-0.318
-0.278
-0.237
-0.201
-0.177
-0.163
-0.156
-0.147
-0.133
-0.122
-0.112
-0.102
-0.093
-0.086
-0.084
-0.084
-0.083
-0.087
-0.092
-0.098
-0.105
-0.107
-0.104
-0.101
-0.098
-0.095
-0.088
-0.081
-0.072
-0.061
-0.052
-0.048
-0.044
70430.859
2541.440
193.202
33.888
27.269
39.042
45.714
41.386
28.334
15.980
7.208
2.234
0.579
1.224
3.473
6.793
8.671
7.681
5.451
3.552
4.522
14.175
58.011
210.024
535.728
818.397
661.110
272.897
78.553
20.920
13.173
48.873
346.345
3248.003
28820.279
100332.180
100536.859
38870.809
4345.002
548.662
106.426
13644.111
1031.387
120.866
66.264
129.600
239.354
290.846
207.870
101.430
36.511
11.349
3.198
1.274
2.701
7.620
14.224
18.525
14.284
8.247
4.304
4.186
10.003
32.474
91.602
213.204
293.032
239.944
112.157
38.715
11.122
7.022
25.975
155.768
1025.907
5719.160
17957.283
19723.400
6832.181
1247.644
229.650
63.632
1622.484
277.566
122.352
271.503
830.117
2060.985
2777.558
1707.993
582.056
136.542
32.268
7.489
2.528
4.139
10.934
21.507
26.153
20.901
11.047
6.241
8.729
20.104
39.697
63.786
84.286
89.362
68.560
37.230
14.593
5.099
3.208
9.937
48.870
211.814
767.091
1601.047
1735.002
845.745
266.761
75.652
36.016
321.779
215.572
375.599
1459.991
5990.457
19381.514
28837.326
14471.549
2940.850
492.594
82.332
16.247
4.183
4.289
10.338
18.917
24.396
18.471
11.557
13.630
43.786
140.542
301.565
417.957
316.004
147.272
59.364
25.692
11.317
4.431
1.934
3.373
12.049
41.210
100.512
176.988
191.468
121.257
55.380
23.516
17.393
895.961
1038.126
1797.803
8978.255
58405.520
174571.359
142475.297
77219.359
10444.663
1180.319
158.355
27.560
6.161
3.303
6.466
11.587
14.082
12.018
12.188
45.583
304.671
1543.248
4631.444
8015.886
4607.029
1276.552
298.578
104.985
44.594
15.983
5.360
2.449
3.872
8.874
17.998
26.095
27.773
20.229
11.663
6.748
7.291
10000.241
10049.416
11632.867
51827.840
115750.672
200214.000
200139.828
138581.422
15145.632
1501.397
202.660
35.277
7.164
2.271
2.687
4.384
5.510
6.300
17.272
143.836
1813.576
20072.656
113882.969
102019.539
100434.398
14425.124
2129.782
879.027
314.762
87.339
22.547
7.475
5.969
9.525
13.506
14.700
12.212
8.114
4.577
2.716
3.003
119829.250
120582.984
106966.953
126210.008
110059.914
135308.625
170557.766
118524.781
9663.609
1112.625
171.065
32.915
6.850
1.420
0.754
1.178
1.772
3.773
23.009
256.905
4510.458
96038.227
160726.188
105339.422
103189.781
112509.836
27247.934
12727.393
2816.126
480.201
90.996
26.217
23.156
40.593
62.621
63.108
44.043
23.240
11.361
5.911
3.539
178254.344
200372.984
110208.211
143238.875
110998.148
105696.258
107520.297
42987.223
3642.658
545.672
100.859
21.994
4.793
0.823
0.006
0.014
0.375
2.736
22.001
228.525
3524.174
96238.031
110393.102
103909.180
134969.938
200101.203
104753.070
100601.852
31970.004
2372.476
304.563
81.207
92.846
205.567
361.277
363.850
214.344
101.685
54.573
30.670
15.378
178186.609
200184.641
110419.820
107455.953
52240.523
88050.570
39293.980
6768.549
1031.527
193.127
45.726
11.419
2.560
0.241
-0.299
-0.330
-0.063
1.628
14.477
128.867
1413.702
25090.408
100936.555
107530.867
200098.750
146165.734
103002.406
101863.250
101746.648
7713.815
781.729
235.804
319.343
919.553
1875.683
1893.732
991.910
493.778
344.891
207.719
84.629
119692.578
166839.781
105019.297
29913.893
6090.861
4259.476
2683.096
858.277
216.932
58.022
16.388
4.550
0.944
-0.133
-0.407
-0.417
-0.254
0.704
6.796
46.892
377.923
3021.591
20704.633
60611.156
127398.859
105163.398
102857.031
104888.445
105883.453
11730.684
1530.765
772.682
972.094
2722.890
6294.374
6409.268
3347.267
2910.091
3310.716
1869.671
539.326
37169.668
14117.683
8487.295
3461.252
964.604
434.521
263.892
118.541
44.191
15.378
4.929
1.319
0.047
-0.350
-0.442
-0.433
-0.355
0.087
2.325
14.325
73.419
349.971
1343.082
6253.401
97731.539
101116.063
102773.234
106489.297
94735.727
8599.955
3234.353
3783.847
3268.955
4376.321
9852.725
10395.541
9680.451
29400.734
46970.242
19674.979
3480.072
2145.608
1340.939
809.020
412.905
156.461
68.978
37.005
19.510
8.581
3.352
1.018
0.025
-0.338
-0.447
-0.454
-0.444
-0.401
-0.239
0.492
3.444
15.480
56.851
209.284
1154.706
8921.049
57757.094
101379.438
60506.371
12915.786
4827.527
9418.166
18123.432
11874.301
4993.206
5559.483
7424.503
33610.098
100475.234
100103.297
100029.008
13628.683
203.936
153.314
102.756
58.115
27.452
12.960
6.341
3.198
1.345
0.332
-0.179
-0.400
-0.472
-0.470
-0.458
-0.440
-0.420
-0.370
-0.149
0.628
3.248
12.429
46.131
194.549
867.478
2670.075
4485.690
3362.846
2055.712
3667.323
16564.652
34919.484
21767.180
5433.109
2179.778
4761.427
52436.988
100214.469
100089.398
100062.563
21620.205
26.884
22.022
14.949
9.361
4.720
2.072
0.751
0.094
-0.245
-0.436
-0.510
-0.524
-0.510
-0.474
-0.455
-0.436
-0.420
-0.407
-0.354
-0.147
0.569
2.825
10.363
35.811
107.559
236.953
350.879
393.818
560.473
2139.789
9598.272
19685.244
12501.455
3361.029
972.119
2316.095
21752.797
100152.633
100202.328
96616.727
10573.114
7.671
3.932
2.190
1.087
0.307
-0.174
-0.445
-0.559
-0.608
-0.605
-0.584
-0.557
-0.518
-0.483
-0.454
-0.430
-0.406
-0.402
-0.399
-0.361
-0.183
0.451
2.418
7.978
20.523
41.705
66.424
94.152
197.399
694.646
2352.156
4098.426
2975.781
1057.715
360.094
717.993
3884.111
15177.942
24253.746
11054.500
2639.128
12.352
2.606
0.398
-0.259
-0.527
-0.641
-0.686
-0.692
-0.670
-0.639
-0.599
-0.558
-0.519
-0.473
-0.424
-0.362
-0.299
-0.275
-0.292
-0.327
-0.292
0.061
1.610
7.814
28.174
85.211
171.026
210.265
175.002
210.451
398.353
580.641
471.817
222.323
106.812
177.739
635.092
1709.589
2743.843
2252.032
1292.785
29.439
6.456
1.654
0.104
-0.470
-0.664
-0.716
-0.710
-0.679
-0.635
-0.595
-0.554
-0.501
-0.399
-0.217
0.088
0.425
0.579
0.490
0.196
0.024
0.600
4.707
27.509
158.534
731.960
2317.545
3150.063
1614.021
465.744
150.905
103.341
77.162
43.020
30.446
59.258
190.224
544.851
1057.440
1222.729
1276.389
67.131
21.799
8.357
2.668
0.388
-0.411
-0.621
-0.627
-0.567
-0.501
-0.479
-0.458
-0.372
-0.026
0.891
2.846
5.277
6.438
5.591
3.332
1.591
2.163
12.953
95.548
880.952
8147.789
57994.020
101140.164
33823.102
4223.397
443.914
65.814
20.753
10.479
9.737
23.833
80.430
230.238
443.378
577.112
865.469
236.932
106.512
43.840
13.576
3.358
0.438
-0.184
-0.114
0.146
0.284
0.239
0.090
0.226
1.617
7.002
22.171
46.087
55.170
41.558
21.943
8.838
5.721
26.021
249.318
3602.341
99598.219
102050.633
101943.734
100655.906
33708.594
1618.790
146.768
24.255
6.008
3.879
9.402
29.441
73.611
140.753
201.565
376.174
1463.809
748.615
245.499
58.708
13.436
2.908
1.413
2.394
3.886
4.720
4.128
2.751
2.439
8.008
43.177
227.585
680.278
714.048
364.618
143.226
42.044
14.501
36.547
373.812
7848.505
100447.484
101252.969
102142.969
102937.227
102199.539
3535.329
369.447
58.744
11.271
2.768
3.280
9.041
20.206
37.217
57.266
118.785
15496.741
6267.601
1380.468
227.662
37.856
8.810
7.886
15.922
27.160
32.057
27.701
16.265
10.570
27.529
273.258
4164.920
35501.438
25353.928
4031.093
906.424
182.281
39.582
37.083
306.975
5034.149
100568.773
104217.969
126189.383
178157.484
108684.359
12393.843
1418.995
185.535
27.818
4.798
1.380
2.193
5.281
9.851
17.466
36.455
100688.289
46968.301
5739.230
631.752
84.777
22.590
35.682
97.264
198.580
258.096
203.223
101.514
41.648
67.023
1081.805
71757.492
109355.609
124665.664
33292.688
4481.249
619.109
102.362
40.539
146.820
1466.830
18433.115
134864.766
200094.516
188494.406
108016.508
100808.766
6913.082
543.159
62.271
9.394
1.414
0.428
1.125
2.800
5.977
13.475
101070.945
100660.492
11659.393
1030.305
133.517
56.070
180.229
739.043
2172.905
3445.542
2197.358
755.961
193.087
107.865
1200.803
84532.578
124676.016
188425.047
74206.477
10010.934
1264.564
258.613
74.446
82.525
502.367
5410.229
105046.094
107420.227
104337.539
102040.625
101177.719
18373.467
1004.369
105.144
15.455
2.339
0.145
0.025
0.635
2.099
5.364
112591.594
87650.438
10750.826
1265.640
188.971
146.945
888.305
7591.820
43063.816
97420.055
43169.277
7067.381
917.031
173.856
487.687
6961.032
68984.258
81080.695
40711.230
9191.827
2785.854
827.988
212.199
83.312
309.769
3935.013
100499.977
101299.898
103044.977
104788.945
103764.555
17595.021
1096.928
127.734
20.952
3.857
0.419
-0.243
-0.120
0.455
1.877
131745.359
112480.938
33938.316
2865.304
358.163
358.399
3895.931
78632.922
101614.891
102780.688
102062.930
71092.070
3963.303
361.134
193.426
961.769
4469.456
10843.266
14471.094
18130.307
11509.557
3393.470
684.993
143.054
181.963
1553.574
24061.330
101592.344
104636.852
107755.289
92216.227
6644.087
811.005
138.327
29.592
6.520
1.159
-0.123
-0.358
-0.204
0.346
103302.406
101496.922
100429.234
8841.964
644.774
589.761
8892.735
100664.055
102155.023
103860.359
102879.406
101234.641
8390.255
575.519
119.394
249.768
1044.646
4936.553
24241.510
75929.563
72729.922
19878.709
2660.775
348.107
109.131
418.860
2806.891
16077.889
41610.598
30756.061
9280.081
2432.921
722.313
205.983
54.604
12.816
2.632
0.193
-0.347
-0.427
-0.259
105506.914
100632.641
100125.047
11416.493
716.154
528.604
7489.133
100581.484
102120.281
105501.320
108047.875
104975.320
8275.765
761.594
129.413
135.262
747.907
6636.642
112720.578
126394.852
116474.500
103813.305
15623.360
976.733
109.132
111.197
422.558
1331.802
2611.900
3006.311
2889.575
2666.113
1498.030
465.134
111.359
23.157
4.543
0.660
-0.248
-0.458
-0.453
123774.828
101129.188
86834.734
5261.025
442.603
294.417
2477.839
35683.336
106558.461
142981.844
200565.656
87068.781
11373.318
1375.658
224.192
117.559
717.353
12221.809
103428.805
106038.031
104411.078
101738.156
57372.379
1756.001
137.045
41.224
88.260
239.334
574.305
1495.356
3764.307
4948.081
3000.109
830.098
176.251
33.162
6.144
0.978
-0.162
-0.429
-0.474
98511.563
43931.086
8865.886
1198.144
171.843
121.490
652.116
4858.810
36678.930
129318.539
116893.344
107078.141
38318.262
3732.935
530.179
141.774
528.674
8756.415
100676.516
101344.109
106863.719
134261.578
48777.180
2156.101
148.102
22.651
26.270
77.742
288.345
1098.371
3273.243
4854.135
2972.241
822.762
174.692
32.892
6.124
1.002
-0.133
-0.386
-0.443
17827.721
3313.589
947.016
216.960
51.984
53.668
272.386
2105.191
25059.020
105678.664
132525.609
200463.797
116714.063
16447.119
2009.242
265.658
244.060
2348.548
37317.359
102050.266
200110.188
200058.516
107109.617
6675.215
184.615
16.490
10.942
35.080
139.196
516.369
1381.844
2007.877
1272.854
408.789
99.669
22.230
4.478
0.689
-0.159
-0.355
-0.399
13148.331
1562.073
258.942
58.593
17.746
26.097
141.727
1080.603
9828.104
95246.039
200237.688
178372.547
112686.555
101402.133
8214.023
619.560
124.928
410.126
2571.815
11761.621
112418.289
104544.180
100883.164
8008.976
175.024
11.322
4.666
14.150
50.686
155.510
358.348
437.723
312.309
135.383
41.149
10.459
2.381
0.329
-0.192
-0.315
-0.345
47291.086
2838.979
253.455
37.229
9.102
14.000
72.082
490.974
4710.121
102171.188
110588.742
107027.852
102110.313
100491.828
19761.910
973.380
102.592
71.316
238.932
989.811
13657.773
100293.406
25797.674
1260.595
64.829
5.314
1.734
4.825
15.218
38.876
69.353
88.039
65.334
32.751
12.268
3.868
0.914
0.023
-0.214
-0.272
-0.289
57539.957
3012.646
253.865
33.653
6.443
7.460
37.593
259.258
2751.533
64103.914
100925.266
100779.828
100408.391
100160.938
14960.567
833.437
79.885
20.139
31.157
93.772
406.342
928.911
551.480
95.645
12.363
1.533
0.407
1.213
3.702
8.267
13.449
15.862
12.840
7.582
3.301
1.110
0.189
-0.128
-0.212
-0.231
-0.242
18407.850
1555.184
172.430
27.184
5.604
4.185
18.613
119.955
987.375
11466.013
100130.797
100138.070
100099.617
51846.934
3788.921
362.668
45.548
8.173
5.089
10.080
22.471
34.279
24.210
8.376
1.787
0.116
-0.106
0.125
0.718
1.624
2.561
2.894
2.490
1.544
0.686
0.164
-0.088
-0.174
-0.194
-0.198
-0.203
3438.933
531.077
94.077
22.255
6.085
2.783
7.644
39.633
232.441
1490.812
6773.578
16364.570
13640.791
3783.171
667.983
107.624
17.466
3.270
0.952
1.056
1.792
2.193
1.606
0.619
-0.006
-0.221
-0.250
-0.187
-0.057
0.137
0.320
0.395
0.322
0.159
-0.001
-0.113
-0.161
-0.175
-0.172
-0.172
-0.171
1218.354
226.098
65.013
23.610
7.901
2.536
2.793
11.476
47.428
176.660
505.335
886.090
715.317
336.338
100.834
25.227
5.610
1.078
0.061
-0.091
-0.051
-0.029
-0.089
-0.170
-0.231
-0.257
-0.258
-0.242
-0.215
-0.166
-0.123
-0.101
-0.108
-0.130
-0.154
-0.167
-0.164
-0.159
-0.155
-0.148
-0.141
597.862
134.368
55.124
25.220
9.170
2.497
1.014
2.630
9.405
25.084
52.366
74.435
70.084
41.551
17.077
5.561
1.423
0.182
-0.165
-0.233
-0.233
-0.225
-0.225
-0.226
-0.227
-0.226
-0.228
-0.226
-0.214
-0.199
-0.186
-0.174
-0.167
-0.165
-0.163
-0.155
-0.147
-0.142
-0.138
-0.127
-0.112
411.011
89.564
40.025
19.542
7.288
1.998
0.339
0.397
1.544
3.917
7.146
9.363
8.901
5.832
2.923
1.066
0.203
-0.120
-0.205
-0.217
-0.210
-0.204
-0.197
-0.194
-0.195
-0.199
-0.199
-0.192
-0.189
-0.181
-0.174
-0.169
-0.158
-0.155
-0.148
-0.139
-0.136
-0.128
-0.116
-0.103
-0.089
431.952
65.483
22.870
10.671
4.142
1.014
-0.020
-0.198
-0.005
0.407
0.928
1.226
1.187
0.789
0.376
0.042
-0.115
-0.177
-0.190
-0.183
-0.176
-0.168
-0.163
-0.159
-0.161
-0.163
-0.164
-0.164
-0.162
-0.159
-0.154
-0.150
-0.144
-0.139
-0.136
-0.128
-0.116
-0.110
-0.098
-0.086
-0.076
341.699
44.546
10.744
4.310
1.466
0.237
-0.222
-0.334
-0.291
-0.190
-0.085
-0.010
0.008
-0.034
-0.091
-0.137
-0.156
-0.156
-0.152
-0.143
-0.138
-0.133
-0.129
-0.128
-0.129
-0.130
-0.134
-0.138
-0.139
-0.138
-0.138
-0.135
-0.128
-0.125
-0.118
-0.112
-0.103
-0.091
-0.080
-0.069
-0.061
138.117
21.152
4.207
1.178
0.224
-0.184
-0.325
-0.347
-0.311
-0.267
-0.224
-0.188
-0.162
-0.154
-0.147
-0.143
-0.136
-0.123
-0.117
-0.109
-0.104
-0.099
-0.099
-0.101
-0.103
-0.106
-0.111
-0.114
-0.118
-0.119
-0.120
-0.113
-0.113
-0.110
-0.103
-0.096
-0.087
-0.077
-0.064
-0.055
-0.047
28769.414
1614.223
156.812
36.792
39.822
63.948
75.057
61.316
35.211
15.503
5.319
1.689
2.153
7.920
23.896
48.575
65.299
53.226
32.649
17.380
9.670
7.526
13.161
31.280
57.807
77.461
64.693
36.255
14.625
6.484
7.356
24.161
105.455
545.061
2278.641
5951.928
6566.790
2848.547
739.021
179.159
78.928
7376.738
679.981
109.349
95.374
240.127
528.221
682.367
478.771
202.958
57.044
14.419
3.999
4.618
17.055
59.638
133.266
177.575
129.612
56.949
21.311
8.910
6.800
10.784
20.293
32.520
40.479
33.228
18.706
7.793
3.060
2.969
11.116
49.153
218.280
727.825
1622.519
1758.748
859.477
268.008
79.601
75.851
1054.270
223.757
144.716
440.189
2003.664
6903.206
11492.081
6251.894
1610.095
298.290
50.739
10.372
7.444
26.164
93.758
230.414
332.004
217.945
87.057
27.309
13.232
18.760
33.869
44.544
42.370
30.376
19.576
10.252
4.331
1.572
1.191
4.407
17.930
62.532
176.290
316.689
318.754
192.964
77.629
35.902
65.394
305.303
223.478
409.124
1938.258
17223.639
101129.789
100758.305
100292.672
13698.765
1290.551
149.351
22.227
8.624
23.379
87.424
213.825
285.640
187.680
75.735
29.388
39.655
120.721
312.049
465.080
349.548
150.549
49.380
18.863
7.987
3.088
1.171
1.645
5.518
15.363
35.284
56.002
56.550
38.886
20.155
14.931
38.985
1189.241
872.537
1175.294
6444.060
102079.445
108984.797
105339.539
101406.117
78360.359
3823.355
285.426
34.610
8.653
14.824
45.520
99.850
131.374
94.893
43.736
43.312
191.086
1125.421
4698.634
9462.791
5476.763
1474.292
296.818
94.562
38.892
14.897
5.246
2.443
3.201
6.312
10.757
13.949
13.102
9.472
5.811
5.944
17.424
16271.512
5989.202
3443.932
12216.044
129464.617
157691.938
128825.836
104872.664
100688.336
4540.137
352.839
39.510
7.342
6.299
15.859
31.080
37.855
31.088
25.163
97.956
870.100
10769.128
101108.234
100779.156
100389.344
17162.771
2028.350
701.582
253.886
80.141
24.301
10.092
10.897
19.718
28.689
29.232
20.764
11.394
5.418
3.707
6.617
103915.133
70768.344
12300.495
15079.167
100839.164
200363.406
157443.328
108062.836
35728.613
2463.450
234.218
31.533
5.509
2.286
4.000
7.189
8.945
9.278
22.326
181.742
2471.890
71697.492
102629.508
102077.586
102465.961
108788.727
19118.035
9075.579
2150.655
451.551
104.944
40.770
56.993
122.321
211.894
212.294
130.675
54.630
22.254
10.242
5.986
106980.906
117950.648
37497.563
13829.174
35470.098
86330.398
83476.836
30926.205
5456.699
715.901
101.686
17.897
3.300
0.721
0.675
1.191
1.801
3.805
20.575
195.636
3316.236
100541.836
101371.148
102628.141
119858.945
200106.750
105748.781
101198.945
21002.281
2370.324
462.168
159.231
292.121
962.519
2009.291
2012.534
973.053
303.117
114.850
54.827
24.625
105652.422
117110.875
41869.242
9411.059
6819.786
9976.900
7403.754
2878.966
786.195
176.518
37.053
7.843
1.443
0.026
-0.199
-0.110
0.202
1.843
14.280
126.339
1554.734
33620.961
100549.313
105388.930
200096.203
157170.156
104493.102
109609.047
116662.648
12689.411
2043.954
642.414
1387.739
6844.331
21624.725
23781.980
7561.984
1735.390
800.141
435.551
157.526
102243.758
105471.516
15136.220
3473.477
1435.929
1172.494
843.030
392.253
142.793
41.842
11.793
2.848
0.362
-0.286
-0.414
-0.383
-0.207
0.755
6.930
48.242
397.887
3547.653
25070.859
76937.758
133590.734
106219.508
109194.078
170936.984
200216.453
57252.547
7832.635
3276.642
5549.918
35503.043
100228.391
100412.563
40575.129
11119.364
10821.983
5290.276
1277.439
96918.570
17406.689
2994.712
850.375
319.392
184.626
123.079
64.841
27.800
10.270
3.148
0.654
-0.182
-0.417
-0.455
-0.439
-0.355
0.095
2.397
14.845
76.819
393.266
1458.975
5086.293
53316.500
101531.273
112622.750
200228.828
147389.641
104830.180
25163.387
39640.512
29028.170
62175.797
100934.594
102265.875
87211.367
105702.609
100505.586
100067.297
11394.045
3572.974
1342.321
445.921
172.700
70.568
36.662
21.303
11.878
5.663
2.104
0.467
-0.188
-0.416
-0.472
-0.464
-0.451
-0.410
-0.250
0.506
3.531
15.843
56.345
193.868
903.466
6383.093
35509.184
75892.766
72195.039
86014.266
45861.434
103960.977
100767.992
103018.383
52456.430
102836.914
108253.930
126108.633
102984.258
100390.445
100084.758
70413.148
258.059
147.048
71.158
33.046
15.194
7.410
3.904
1.939
0.748
0.034
-0.324
-0.460
-0.496
-0.482
-0.469
-0.454
-0.436
-0.386
-0.162
0.615
3.191
11.597
40.850
163.698
663.852
2068.425
3895.430
6213.603
9583.129
32335.021
100934.922
100290.039
100850.273
67638.047
15812.103
23083.225
104164.602
100935.414
100346.398
100266.109
100178.211
31.162
20.764
12.057
6.174
2.812
1.113
0.264
-0.155
-0.379
-0.497
-0.540
-0.534
-0.508
-0.483
-0.464
-0.449
-0.436
-0.426
-0.376
-0.169
0.482
2.582
9.365
30.542
92.387
216.112
406.483
726.359
1910.840
16728.898
100155.922
100076.195
100177.281
32178.682
3985.990
7567.233
100728.938
100742.648
101413.109
101741.461
52807.582
11.713
4.335
1.909
0.706
-0.010
-0.372
-0.547
-0.610
-0.627
-0.619
-0.586
-0.552
-0.515
-0.489
-0.459
-0.435
-0.417
-0.410
-0.412
-0.379
-0.226
0.340
2.110
7.101
19.045
41.521
76.750
158.629
552.665
3531.316
19679.859
46861.199
28726.047
5795.518
1113.685
1786.679
13001.655
89091.477
107374.063
61402.039
11232.440
26.820
4.591
0.684
-0.254
-0.575
-0.685
-0.717
-0.706
-0.675
-0.641
-0.600
-0.557
-0.518
-0.470
-0.411
-0.333
-0.250
-0.209
-0.233
-0.305
-0.299
-0.023
1.304
6.473
24.600
80.373
189.488
245.706
258.897
589.434
1732.645
2966.831
2169.347
785.925
268.263
426.112
2016.305
8724.981
24501.988
29012.871
12978.628
63.327
11.172
2.687
0.421
-0.372
-0.650
-0.726
-0.723
-0.680
-0.635
-0.591
-0.549
-0.490
-0.361
-0.105
0.331
0.857
1.199
0.990
0.532
0.166
0.474
3.680
22.039
127.496
670.149
2743.494
3803.787
1575.302
417.512
252.396
268.628
214.560
113.307
68.788
167.222
893.793
4700.875
16691.301
22191.674
13796.269
136.474
37.310
13.579
4.282
0.908
-0.292
-0.587
-0.606
-0.530
-0.461
-0.426
-0.418
-0.297
0.177
1.511
4.410
8.617
11.106
10.058
5.856
2.719
2.267
10.314
74.349
607.961
5883.507
51837.277
101894.695
21205.240
2590.252
320.792
72.901
33.829
20.320
21.906
75.171
374.059
1750.456
4894.899
6615.847
7525.158
483.743
204.094
77.649
23.508
5.647
0.954
-0.015
0.063
0.368
0.568
0.490
0.320
0.504
2.440
9.894
32.036
72.079
104.630
87.627
45.708
16.801
7.429
21.054
177.712
2227.707
39875.898
170425.063
200114.703
111680.289
15515.146
1038.190
113.123
22.457
7.591
8.092
27.734
115.052
388.575
849.698
1148.439
2258.473
4332.389
2061.958
545.046
113.169
22.019
4.486
2.118
3.206
5.368
6.350
5.651
3.864
3.535
10.788
55.076
248.324
782.682
1264.574
1000.909
373.701
97.171
24.042
29.647
263.053
3879.320
100818.711
108213.820
114100.516
103742.984
38580.246
2210.462
273.464
49.503
10.482
4.236
8.618
27.877
71.533
139.599
212.109
450.732
97594.453
31703.883
4455.607
504.335
70.759
13.375
10.157
19.648
34.560
43.699
37.128
22.189
14.066
36.162
266.413
2206.206
12825.290
27693.721
17037.576
3870.999
539.450
85.088
38.239
205.998
2773.074
57263.117
102680.219
112917.492
131818.594
43997.211
6542.152
971.431
150.762
26.064
5.417
2.789
5.997
14.252
25.969
45.665
113.118
101355.648
100178.742
28744.496
1734.640
160.954
31.711
44.434
119.459
239.441
318.980
257.716
130.065
54.588
85.276
836.967
14739.194
195376.859
152389.641
102521.328
37413.695
2418.617
257.630
59.932
113.535
938.696
8962.928
73231.734
200179.625
134030.453
105197.047
53169.852
4207.298
446.953
65.163
10.875
2.051
1.241
2.652
5.748
13.215
39.252
101683.180
100888.336
78451.734
3067.275
242.813
70.296
185.732
713.434
2111.807
3179.613
2273.770
818.510
222.516
147.220
1339.242
27152.465
195429.609
160955.125
103645.531
101710.391
6146.790
789.266
161.917
82.443
364.519
3361.822
54619.816
104593.484
106143.391
112930.406
110388.797
12516.995
1110.639
134.769
21.176
3.477
0.534
0.333
1.346
4.600
15.180
121803.414
116370.359
46492.949
2825.515
309.549
156.149
745.399
4797.398
21659.270
39691.848
23653.691
5548.738
887.626
221.660
938.529
14817.170
105807.992
106157.539
111959.500
102805.844
18486.941
3782.732
630.333
129.187
234.907
2463.637
47297.535
102792.398
122558.656
200189.453
188434.688
23844.814
2144.586
238.452
35.160
6.844
1.184
0.068
0.216
1.486
5.408
200132.797
186751.797
65336.695
4856.427
483.885
320.853
2477.060
26404.398
128704.227
170403.531
138442.422
28959.510
2685.846
345.251
390.033
3428.274
31524.930
112699.055
171077.531
112048.750
102001.516
22192.074
2171.449
266.828
153.187
1007.858
11751.354
103622.383
141485.359
200300.922
135219.172
28038.176
2698.953
355.666
67.137
14.258
3.053
0.500
-0.031
0.243
1.517
110897.391
104529.008
101111.742
15102.743
840.720
454.878
4493.439
76599.406
142462.688
200136.359
157505.234
80066.273
4656.486
478.052
171.545
661.356
4024.093
36246.340
106430.805
113448.688
116799.766
70019.547
4898.864
474.074
108.105
303.616
1837.511
9410.392
33227.797
76819.836
63117.797
14631.131
3636.256
857.027
174.914
33.099
6.869
1.345
0.087
-0.157
0.131
103110.023
100649.070
100174.430
19701.654
997.354
403.748
3669.485
60353.195
115176.906
132318.828
120765.789
62617.414
4251.964
477.940
121.794
255.667
1944.057
23966.016
130462.883
200149.984
200081.234
126777.656
9463.838
752.504
101.634
88.354
324.893
1191.520
4115.536
11740.173
27383.307
36727.730
16703.215
3271.359
479.426
72.352
12.166
2.346
0.322
-0.229
-0.305
109612.313
100708.008
100092.133
8033.355
566.314
226.402
1377.818
13410.618
99929.281
108074.531
105619.219
17961.631
2920.305
613.826
159.539
155.417
957.689
10225.711
131641.484
186790.031
147001.219
108288.789
19460.879
1130.430
110.293
35.369
81.432
321.675
1671.324
13105.592
87300.797
100266.188
63570.109
8761.601
887.248
108.192
17.218
3.102
0.445
-0.225
-0.406
112527.953
87568.891
14996.702
1605.264
212.406
98.236
401.670
2126.192
8376.304
21132.602
28049.066
18393.873
6873.033
1925.796
436.924
147.780
456.159
4582.439
91080.344
105044.328
106178.711
112647.242
18719.014
1263.389
109.905
20.723
35.151
172.983
1325.804
11459.276
78158.258
100044.109
63507.555
8023.417
885.351
107.940
17.106
3.033
0.388
-0.228
-0.404
10698.648
3806.844
1173.868
268.929
59.775
39.984
142.613
666.308
3462.820
16812.002
57689.359
115264.758
91297.242
16015.120
1968.852
288.744
203.920
1322.809
13966.463
89700.797
145537.469
133635.109
103256.203
3034.559
134.155
14.943
18.242
93.253
584.076
4100.927
17923.727
31606.369
14918.297
2966.643
440.169
67.180
11.854
2.161
0.208
-0.253
-0.377
3509.074
726.277
199.945
55.418
17.094
18.796
75.659
427.853
3194.194
39787.262
109814.258
108767.758
104707.141
101571.430
9106.173
696.821
124.035
268.706
1380.987
5433.529
75339.672
102313.563
100492.422
3101.856
115.014
9.997
8.456
35.383
175.008
764.568
2339.270
3210.558
2004.499
620.381
137.489
28.916
6.091
1.175
0.011
-0.271
-0.346
5166.374
716.648
120.821
25.410
7.549
10.429
50.568
347.084
3896.513
101362.398
103235.133
105117.492
103888.938
101475.820
21934.422
1090.169
113.212
58.985
156.639
577.216
5143.204
25894.252
9004.180
678.592
43.573
4.640
3.044
11.517
41.019
127.184
273.782
357.624
257.626
114.003
35.815
9.575
2.441
0.420
-0.124
-0.263
-0.300
6071.300
807.369
123.168
24.234
6.372
6.816
33.192
247.818
2869.438
70804.859
101158.828
102016.586
101799.109
100739.227
16540.359
864.291
90.002
19.694
24.419
68.882
256.036
559.890
309.082
68.277
9.262
1.307
0.804
2.794
9.183
22.053
38.892
46.474
37.260
20.550
8.510
2.807
0.719
0.014
-0.192
-0.239
-0.250
3590.746
628.757
128.410
34.110
10.143
5.486
18.260
118.143
1060.414
12575.284
100305.352
100494.375
100451.711
57548.316
4167.775
377.032
48.690
8.926
4.558
8.234
16.918
25.233
17.856
6.242
1.289
0.051
-0.020
0.504
1.686
3.743
6.140
7.301
6.029
3.669
1.806
0.588
0.054
-0.144
-0.201
-0.212
-0.212
2707.847
558.496
187.427
70.407
21.804
6.912
8.655
42.680
251.406
1507.304
7420.607
18013.770
13711.945
4143.663
684.551
112.671
19.684
3.687
0.944
0.845
1.407
1.725
1.240
0.429
-0.070
-0.256
-0.257
-0.142
0.116
0.522
0.888
1.051
0.917
0.582
0.227
-0.011
-0.137
-0.180
-0.187
-0.185
-0.182
2226.143
661.400
340.879
146.128
43.115
10.832
4.606
12.210
51.607
192.325
549.894
898.749
779.824
367.742
110.872
28.118
6.361
1.195
0.069
-0.128
-0.103
-0.088
-0.134
-0.211
-0.267
-0.293
-0.286
-0.254
-0.201
-0.120
-0.037
0.006
-0.007
-0.064
-0.118
-0.160
-0.175
-0.174
-0.170
-0.166
-0.156
1272.719
663.161
459.027
208.870
57.177
12.856
3.053
3.293
9.865
27.446
57.197
81.240
72.295
43.200
17.969
6.237
1.634
0.219
-0.168
-0.246
-0.247
-0.247
-0.252
-0.256
-0.261
-0.262
-0.258
-0.245
-0.226
-0.205
-0.183
-0.168
-0.165
-0.165
-0.169
-0.172
-0.164
-0.157
-0.154
-0.145
-0.128
586.079
422.543
352.177
166.330
46.495
11.136
2.132
0.776
1.703
4.350
7.888
10.304
9.342
6.476
3.117
1.159
0.233
-0.112
-0.213
-0.227
-0.225
-0.224
-0.222
-0.223
-0.226
-0.225
-0.222
-0.208
-0.200
-0.190
-0.180
-0.173
-0.163
-0.160
-0.157
-0.152
-0.150
-0.143
-0.133
-0.121
-0.106
283.969
172.693
140.976
69.361
23.240
6.041
1.051
0.027
0.056
0.497
0.999
1.314
1.270
0.905
0.415
0.073
-0.112
-0.183
-0.194
-0.191
-0.191
-0.189
-0.184
-0.186
-0.187
-0.187
-0.184
-0.178
-0.176
-0.172
-0.164
-0.156
-0.147
-0.146
-0.145
-0.143
-0.135
-0.126
-0.111
-0.098
-0.085
135.093
55.601
37.569
21.127
8.269
2.223
0.263
-0.219
-0.266
-0.177
-0.071
0.007
0.019
-0.023
-0.088
-0.135
-0.158
-0.162
-0.156
-0.155
-0.155
-0.151
-0.149
-0.149
-0.151
-0.151
-0.150
-0.151
-0.152
-0.152
-0.149
-0.141
-0.136
-0.130
-0.128
-0.124
-0.116
-0.105
-0.094
-0.082
-0.069
51.709
17.150
9.133
5.087
1.997
0.435
-0.135
-0.299
-0.303
-0.265
-0.222
-0.187
-0.162
-0.150
-0.148
-0.143
-0.136
-0.127
-0.122
-0.119
-0.116
-0.116
-0.116
-0.119
-0.120
-0.121
-0.127
-0.130
-0.128
-0.128
-0.127
-0.123
-0.117
-0.114
-0.111
-0.108
-0.100
-0.089
-0.076
-0.067
-0.056
4933.064
573.848
87.552
38.059
50.976
80.560
97.936
74.055
41.457
16.549
5.664
2.761
7.872
34.776
136.893
371.557
517.946
398.317
194.194
92.466
42.677
18.591
8.473
6.860
8.739
10.163
8.514
5.373
3.105
2.747
5.403
14.649
43.722
118.959
292.667
518.182
584.488
366.258
162.570
71.771
142.934
1748.466
286.937
94.934
136.655
347.777
803.736
1039.291
719.682
276.617
74.567
17.317
6.181
16.813
94.730
482.258
1717.403
2639.304
1497.092
439.307
113.541
34.725
13.200
7.554
7.051
7.562
7.244
5.647
3.328
1.403
0.595
1.256
4.741
15.834
46.031
112.117
192.796
196.793
126.228
60.694
47.978
216.786
419.169
183.121
254.011
751.698
3265.629
12652.814
23805.385
12480.684
2537.968
410.497
66.203
14.618
24.878
151.274
963.696
4058.252
7045.601
3420.431
791.336
147.107
34.847
19.784
24.424
29.874
25.040
14.714
7.580
3.415
1.237
0.245
0.190
1.470
5.486
16.007
36.428
54.550
58.300
40.608
23.371
34.817
212.425
401.224
469.976
997.035
4008.988
36446.352
100939.789
100375.313
100123.578
28724.215
2008.795
199.571
28.278
25.290
141.050
820.929
3391.937
5838.802
2856.385
664.286
123.231
48.142
91.481
207.166
272.491
209.480
90.536
32.703
12.080
4.870
1.855
0.595
0.595
1.971
5.223
10.208
14.620
14.645
11.108
8.783
20.764
119.555
2449.182
2167.635
3084.373
13281.520
106322.852
103358.367
101194.734
100345.086
100084.844
6218.073
411.950
43.984
17.915
67.885
329.345
1042.001
1569.177
965.733
273.109
81.465
147.107
752.167
2759.841
4162.914
2465.185
751.536
182.096
59.387
25.043
10.976
4.456
2.452
3.264
5.894
8.678
9.552
7.882
5.243
4.052
9.532
45.752
21984.744
12457.675
6825.300
19686.686
111395.000
106645.914
102477.547
100692.313
100155.219
8044.343
473.795
45.687
11.228
23.731
81.764
198.915
265.256
187.526
76.734
82.574
598.920
6837.552
55929.258
96131.609
38804.469
6260.358
953.185
350.383
148.791
59.958
22.784
12.538
17.217
33.216
51.809
51.986
35.260
17.063
7.283
5.788
14.905
142722.844
68041.125
13132.813
12038.701
108500.953
106349.438
102964.648
100885.727
86907.445
3806.121
298.983
34.442
6.254
6.409
15.862
31.138
40.389
31.328
27.544
124.267
1482.362
29836.654
200056.781
200176.031
105596.633
32726.063
5367.488
2706.439
1020.340
362.045
125.076
58.576
104.194
276.903
502.180
502.405
276.664
105.596
33.589
13.421
8.577
142852.563
132692.766
19586.881
5213.377
12970.633
66712.469
101844.719
57915.805
8153.819
975.661
118.336
18.097
3.152
1.447
2.731
5.010
5.944
6.753
16.702
128.691
1618.570
31578.199
152405.375
134604.375
106607.188
69838.328
50024.672
27095.596
9421.419
3348.958
833.127
286.451
672.677
2984.871
8024.876
8027.140
2990.320
714.932
179.564
66.221
27.739
111805.906
110489.938
18831.543
2460.702
2010.847
3736.236
4707.353
2760.687
830.264
178.949
36.430
7.182
1.146
0.087
0.147
0.466
0.776
1.923
10.514
82.337
805.487
10687.583
101702.820
102723.359
116650.258
115877.258
109740.305
179132.391
116404.898
58451.023
6395.581
1393.800
4487.466
42563.688
100067.891
100086.250
42640.254
4973.528
1144.848
520.775
181.444
101945.133
101930.484
7339.846
1040.733
460.347
449.097
425.549
266.695
111.119
35.970
9.621
2.147
0.166
-0.316
-0.371
-0.306
-0.160
0.565
4.960
33.898
231.275
1574.789
8769.752
20197.336
32043.275
104832.328
163715.047
200125.594
121803.594
102687.273
41192.746
9438.730
22864.248
101500.891
100365.711
100490.125
102535.891
27449.322
14712.048
6848.041
1488.234
57640.199
10772.935
1636.294
335.970
124.904
81.957
62.147
39.721
19.668
7.695
2.312
0.314
-0.290
-0.446
-0.457
-0.436
-0.368
-0.029
1.738
10.525
49.907
226.410
727.841
1993.365
9679.738
67560.086
200104.938
157473.266
109650.570
109710.578
149029.438
103675.109
126234.719
116381.555
101972.188
102711.836
131622.609
128700.453
101486.313
100132.453
14934.436
2582.326
1013.397
282.868
84.972
34.290
18.073
11.749
7.265
3.682
1.362
0.170
-0.296
-0.446
-0.475
-0.467
-0.461
-0.428
-0.302
0.270
2.565
11.115
36.563
113.456
410.483
1932.454
8732.055
48587.676
107007.789
104690.492
163793.547
122420.875
102126.227
112558.438
200066.734
107325.008
110009.797
200069.188
113674.078
100974.391
100188.375
100084.133
208.330
118.551
48.668
19.742
8.348
3.987
2.050
1.002
0.274
-0.175
-0.395
-0.484
-0.494
-0.480
-0.469
-0.463
-0.449
-0.415
-0.254
0.338
2.263
7.989
26.573
91.632
341.882
1155.440
5140.975
25642.270
56536.559
120248.406
103003.672
100631.852
102578.578
119723.570
91299.172
102316.680
119824.828
102915.672
101134.500
101068.961
100602.523
26.505
17.005
8.654
3.930
1.507
0.385
-0.112
-0.351
-0.469
-0.530
-0.547
-0.531
-0.503
-0.481
-0.468
-0.454
-0.451
-0.452
-0.420
-0.276
0.222
1.704
6.221
20.705
61.227
181.771
546.674
1535.725
5039.327
79214.602
100355.445
100147.203
100376.211
101530.242
11340.682
11384.909
102098.656
103597.867
110505.172
113667.391
76210.844
14.227
4.169
1.462
0.283
-0.269
-0.520
-0.624
-0.646
-0.636
-0.617
-0.579
-0.542
-0.512
-0.483
-0.459
-0.441
-0.426
-0.425
-0.444
-0.429
-0.318
0.106
1.448
5.204
14.785
38.338
92.022
240.335
1164.187
10516.355
100048.211
100030.758
100062.578
21751.924
2323.584
2423.041
18853.881
121648.602
200047.656
170537.859
66368.188
37.777
5.700
0.793
-0.287
-0.620
-0.718
-0.734
-0.708
-0.675
-0.638
-0.592
-0.553
-0.511
-0.465
-0.403
-0.317
-0.227
-0.180
-0.217
-0.306
-0.344
-0.166
0.759
4.503
19.114
80.150
229.769
327.296
354.614
1224.056
4453.689
8746.641
6211.047
1750.181
458.741
771.074
6222.370
82199.492
106265.102
103737.867
107987.898
99.235
14.262
3.139
0.537
-0.350
-0.654
-0.735
-0.722
-0.673
-0.624
-0.580
-0.539
-0.476
-0.341
-0.019
0.546
1.233
1.677
1.409
0.772
0.210
0.261
2.339
14.403
94.378
888.997
8244.501
13631.952
2475.067
385.054
374.154
508.991
411.772
197.134
117.874
446.311
4591.657
63793.770
100452.570
101360.156
127402.500
192.370
43.166
15.273
5.046
1.060
-0.262
-0.584
-0.579
-0.492
-0.405
-0.385
-0.372
-0.248
0.287
1.994
6.023
12.114
15.881
14.184
8.116
3.400
1.933
6.066
40.839
385.585
9886.591
103499.766
104961.734
54808.402
1439.620
178.399
71.446
46.106
30.980
41.342
209.551
1612.564
13660.503
70501.516
97546.430
53399.648
578.079
257.527
92.541
26.235
6.302
1.124
0.094
0.216
0.648
0.896
0.802
0.515
0.714
2.962
12.628
42.484
107.470
162.526
134.939
64.198
22.649
7.632
12.000
80.414
833.298
21647.287
127295.688
145918.000
116633.367
3787.646
371.061
60.593
17.204
8.484
14.976
67.457
360.227
1727.379
4879.236
6704.052
8993.923
6275.838
2800.563
718.789
135.937
25.970
5.301
2.613
4.301
7.204
8.923
7.655
5.074
4.369
12.931
65.463
319.157
1183.948
2320.487
1746.088
625.160
144.162
29.945
19.724
109.524
1006.580
12394.747
160927.984
200341.547
57958.609
5811.355
702.468
134.277
31.649
8.573
5.957
19.088
69.936
214.575
460.216
654.713
1358.414
101200.570
57425.797
6214.998
664.992
84.277
15.025
12.510
27.785
50.271
66.123
55.741
32.439
18.259
42.302
302.651
2682.602
20937.816
71805.344
46274.480
8605.161
910.266
122.647
31.938
93.383
749.008
6799.111
43097.262
74819.461
30461.836
7591.183
1958.670
457.897
99.943
21.705
5.522
5.049
12.910
32.517
61.803
107.079
305.879
101436.516
100163.320
46888.656
2351.699
192.577
37.083
58.584
177.328
425.883
632.014
481.703
222.877
77.394
105.942
1007.923
18696.527
101684.539
102002.008
100755.508
100349.344
4753.783
400.758
74.458
62.894
319.538
1955.643
9537.502
27667.924
58013.813
39609.188
11012.277
2247.971
395.143
66.317
11.874
2.950
2.758
5.736
12.158
31.374
120.521
101422.469
100648.016
100281.781
4173.169
302.855
81.181
271.796
1313.687
4749.568
8449.283
6009.922
1728.038
369.289
192.861
1854.012
63743.621
101459.102
101771.609
102640.828
104141.484
14026.411
1438.326
261.981
75.861
165.497
997.328
8258.517
66866.422
125197.047
200243.547
120527.961
18600.996
1762.513
195.449
28.087
5.044
1.409
1.446
3.814
12.850
48.297
111613.266
108773.523
80618.898
3430.255
322.784
176.178
1048.551
9503.175
72717.523
103484.313
98744.570
14338.588
1549.985
309.731
1468.589
37363.949
101013.523
106472.430
146947.531
200062.797
71312.539
10878.683
1242.805
175.004
129.097
765.437
7530.376
69830.125
200122.125
200136.219
118053.672
101981.492
6776.195
461.414
57.048
11.387
2.992
1.262
1.709
5.488
17.633
200092.984
200021.813
41138.297
3549.308
403.464
317.792
2811.662
41623.539
114931.102
126113.250
114968.398
81103.383
4596.549
474.403
603.466
6727.317
91098.680
151869.078
200145.500
127554.344
102289.094
100424.539
5366.513
427.785
115.613
421.759
3236.474
32661.678
131729.219
124127.234
106211.070
102099.547
11265.434
851.874
127.916
26.651
7.430
2.682
1.436
2.198
5.759
115085.078
106789.352
101376.867
8243.812
617.788
406.910
3793.274
64091.199
142473.016
196569.031
142649.516
106970.125
6190.388
559.985
229.773
1108.096
9085.102
109521.945
107846.227
104031.633
102857.305
101379.594
11794.310
719.128
107.126
174.461
1079.413
10322.083
103759.969
105751.031
115869.359
122798.813
17031.941
2878.807
421.747
72.126
15.643
5.090
1.910
1.055
1.523
101428.750
100579.852
100182.125
10469.081
707.528
318.404
2258.961
25407.205
135021.063
170908.484
135664.422
41257.133
3617.461
490.870
144.908
409.372
4418.118
100957.172
103931.938
115419.555
120611.195
107441.789
9375.546
711.351
98.570
70.137
300.225
1962.823
14902.432
74861.195
141420.797
108582.133
101058.367
19793.340
1504.629
165.606
28.458
7.677
2.610
0.791
0.284
101791.734
100275.094
78141.867
4837.823
431.623
172.089
823.021
5313.563
24754.926
50860.824
31591.822
8294.690
2028.739
559.410
171.865
208.077
1511.389
17339.281
108615.117
151232.781
171039.781
52095.570
5185.554
566.512
79.088
32.804
103.786
635.009
6100.708
101837.703
101690.828
100688.773
100198.313
70442.969
3504.298
287.237
37.476
8.765
2.628
0.627
-0.074
59685.398
38679.102
8055.106
1104.223
155.506
73.395
240.818
991.712
2956.875
5637.936
6708.754
6572.979
4439.880
1758.737
458.941
162.240
416.126
2547.412
15143.876
53615.953
61873.117
18609.053
2871.821
410.544
61.814
19.213
55.035
417.692
5325.095
100143.570
100146.141
100110.844
100080.016
70433.922
3237.596
270.658
36.404
7.902
2.104
0.392
-0.190
3884.984
2203.644
798.345
204.580
46.782
28.858
84.709
314.366
1156.203
4732.068
20580.254
49714.703
38497.180
10692.623
1807.800
293.198
152.545
546.316
2503.681
8087.650
11533.489
9227.927
3484.700
413.648
50.894
11.977
29.573
216.441
2012.642
23732.053
100034.000
100047.617
100055.836
16382.775
1394.859
156.035
25.303
5.292
1.291
0.130
-0.257
889.577
333.200
122.446
40.560
13.675
13.444
48.082
237.015
1524.924
14424.288
126799.656
196999.406
186992.813
63267.371
5499.953
584.881
106.338
128.957
409.555
1063.617
2931.977
7517.508
3188.930
373.316
36.354
6.700
13.128
74.467
469.804
2740.796
11395.499
19676.863
9569.693
2189.775
373.734
62.664
12.626
2.939
0.568
-0.088
-0.297
780.217
223.509
62.553
18.406
6.525
8.188
36.247
231.168
2106.046
29997.842
131810.391
200180.000
200095.922
119687.180
9697.167
795.782
98.860
37.510
69.689
174.014
563.585
1188.661
693.425
119.564
15.243
2.920
4.668
20.987
88.549
313.913
824.829
1105.860
723.601
285.218
77.343
20.714
5.085
1.193
0.121
-0.199
-0.296
1455.077
390.397
103.604
29.577
9.333
6.813
26.011
174.661
1546.951
21543.803
110466.320
131638.844
128714.758
103757.695
6878.414
630.674
77.789
16.255
13.766
27.243
66.670
102.933
70.681
19.945
3.858
0.753
1.238
4.852
16.924
44.169
84.844
102.790
78.245
40.988
16.551
5.766
1.687
0.320
-0.115
-0.237
-0.267
4714.743
1035.582
284.240
95.743
28.568
9.376
16.254
90.250
634.171
5295.773
40270.758
103777.828
90200.664
17704.914
2184.722
275.123
42.050
7.944
3.143
4.063
7.221
9.345
6.614
2.652
0.490
-0.085
0.062
0.901
3.039
6.965
11.510
13.227
11.744
7.408
3.570
1.357
0.360
-0.058
-0.192
-0.227
-0.231
11894.061
2726.816
1078.933
393.926
100.056
21.392
10.236
33.732
171.843
856.594
3462.972
7185.115
5646.593
1925.353
453.543
88.490
17.379
3.469
0.721
0.406
0.609
0.729
0.464
0.057
-0.218
-0.301
-0.256
-0.070
0.354
0.957
1.652
2.065
1.813
1.266
0.623
0.163
-0.073
-0.173
-0.200
-0.202
-0.197
14067.943
6798.291
4699.212
1479.751
270.517
44.092
9.005
10.923
39.367
130.550
329.745
524.474
461.483
244.190
83.766
22.724
5.639
1.120
0.032
-0.189
-0.198
-0.195
-0.231
-0.279
-0.312
-0.323
-0.306
-0.263
-0.176
-0.041
0.106
0.193
0.198
0.104
-0.013
-0.114
-0.171
-0.187
-0.184
-0.181
-0.174
8286.643
11225.069
9501.945
2631.852
414.894
59.543
8.922
3.762
8.271
22.114
42.643
60.016
53.936
33.088
14.942
5.372
1.489
0.178
-0.185
-0.262
-0.268
-0.275
-0.285
-0.293
-0.293
-0.290
-0.279
-0.264
-0.235
-0.190
-0.136
-0.082
-0.056
-0.066
-0.105
-0.146
-0.167
-0.174
-0.171
-0.162
-0.148
3241.728
6679.057
5891.201
1863.434
331.038
48.736
7.380
1.465
1.578
3.593
6.456
8.447
7.689
5.383
2.761
1.020
0.188
-0.130
-0.227
-0.239
-0.241
-0.249
-0.253
-0.253
-0.252
-0.250
-0.241
-0.226
-0.206
-0.175
-0.131
-0.081
-0.050
-0.052
-0.083
-0.124
-0.150
-0.159
-0.150
-0.135
-0.121
870.904
1512.098
1347.306
560.326
131.670
24.316
3.936
0.513
0.103
0.406
0.848
1.124
1.094
0.767
0.339
0.034
-0.125
-0.193
-0.205
-0.206
-0.206
-0.210
-0.211
-0.210
-0.209
-0.208
-0.201
-0.188
-0.170
-0.139
-0.105
-0.062
-0.031
-0.035
-0.075
-0.111
-0.135
-0.141
-0.129
-0.115
-0.102
184.241
232.289
219.001
108.093
33.352
8.142
1.491
-0.003
-0.235
-0.188
-0.091
-0.019
-0.006
-0.045
-0.100
-0.145
-0.164
-0.167
-0.164
-0.167
-0.172
-0.171
-0.169
-0.169
-0.171
-0.169
-0.159
-0.141
-0.123
-0.104
-0.085
-0.068
-0.057
-0.062
-0.081
-0.106
-0.122
-0.118
-0.107
-0.094
-0.084
41.250
37.131
30.920
18.250
7.268
1.968
0.261
-0.212
-0.289
-0.262
-0.224
-0.195
-0.169
-0.155
-0.149
-0.145
-0.142
-0.135
-0.132
-0.132
-0.132
-0.133
-0.135
-0.134
-0.137
-0.135
-0.121
-0.097
-0.071
-0.061
-0.060
-0.065
-0.072
-0.080
-0.093
-0.104
-0.108
-0.102
-0.089
-0.079
-0.069
746.289
175.888
59.234
44.000
56.038
76.163
81.026
62.597
34.353
14.126
4.836
4.430
20.620
128.608
676.134
2712.945
4369.420
2806.084
1234.313
536.947
213.408
70.946
21.224
6.092
2.387
1.506
1.098
0.764
0.843
1.714
4.380
11.906
28.982
57.327
86.466
109.116
106.747
78.569
47.163
51.147
297.388
335.582
125.190
124.196
217.332
390.642
675.912
806.957
551.321
214.458
62.450
15.138
9.582
50.255
416.576
4074.483
28350.100
60760.824
23479.480
3401.394
622.628
153.458
43.097
12.821
5.075
2.847
1.658
0.854
0.240
-0.144
-0.129
0.520
2.390
6.315
14.016
24.187
34.301
34.664
25.924
21.040
60.406
538.030
225.700
278.723
687.180
1747.607
3486.605
8783.482
13862.121
7412.025
1865.082
314.121
52.912
18.172
78.870
823.366
11355.643
100058.117
100154.141
100275.633
7995.246
767.935
123.046
34.681
19.664
16.727
12.063
6.903
2.978
1.048
0.103
-0.308
-0.303
0.217
1.541
4.174
7.704
11.014
11.697
9.600
11.751
53.154
536.317
1001.287
1479.474
4592.033
15443.597
36035.496
106234.453
101294.430
100211.000
16372.822
1481.129
154.996
29.312
70.510
702.740
9348.737
95589.211
100057.820
75954.039
6490.557
580.635
95.310
75.018
133.692
147.630
91.339
39.214
14.914
5.976
2.445
0.842
0.136
0.062
0.611
1.730
3.149
4.132
3.968
3.602
6.566
34.622
272.313
11941.909
11269.408
24736.803
105795.875
200167.078
138512.766
104509.680
100503.453
96470.703
4101.301
314.253
39.973
42.485
285.431
2392.164
13816.427
25456.891
11363.837
1728.607
245.341
140.105
760.390
3103.952
2791.606
852.501
239.782
70.196
27.589
13.930
6.825
3.238
2.139
3.098
5.503
8.117
8.325
6.303
3.896
4.020
16.001
92.755
103112.406
104857.094
64697.738
109220.852
200409.469
178321.094
107500.023
100731.063
100101.094
5256.103
359.295
39.119
18.305
72.411
354.586
1129.679
1705.807
966.771
295.096
103.965
541.971
15682.600
102951.234
105425.484
9683.520
1214.356
285.118
130.040
76.385
41.355
19.632
13.036
19.673
41.298
61.271
61.264
41.006
19.256
8.023
7.664
26.441
131903.984
109772.883
119344.039
109174.344
152495.406
138724.406
104631.953
100555.992
42489.246
2750.657
227.525
28.689
7.695
15.502
48.602
106.986
140.954
101.926
51.530
83.535
1274.699
102113.273
112415.180
130258.883
46270.469
3787.464
1102.048
759.673
575.412
312.488
123.816
65.892
130.635
360.055
663.006
711.341
358.807
123.912
36.583
13.557
10.354
200171.469
132456.422
107608.656
20488.002
23203.150
41269.398
71799.578
31862.184
5294.459
673.251
95.696
14.744
2.984
2.923
6.823
12.438
16.075
13.072
14.227
68.799
876.379
28411.734
118303.586
146027.656
34271.004
6593.439
4934.775
7077.593
8487.311
4342.356
1036.013
349.383
940.734
4463.038
12456.642
13627.886
4842.285
917.546
185.999
58.789
23.197
200086.203
147092.203
27925.992
4278.050
2523.759
2747.094
3049.969
1944.929
600.809
141.181
28.883
5.596
0.937
0.277
0.744
1.375
1.845
2.335
6.225
38.657
298.959
2524.491
13292.312
20177.453
10937.512
9332.172
25928.537
106649.453
101881.633
100470.438
9753.354
1734.825
6631.869
78261.992
100065.727
100064.523
86885.242
7080.381
981.254
337.413
128.962
112485.445
27531.229
4957.787
973.180
396.523
323.262
281.730
191.283
82.849
27.337
7.637
1.609
0.014
-0.301
-0.284
-0.183
-0.068
0.346
2.659
15.947
89.324
425.316
1389.344
2605.483
3684.414
12369.630
114123.352
109065.359
102741.250
101456.164
74980.742
11323.889
36993.035
101615.938
100364.133
100327.102
101378.109
38912.609
7288.472
3335.134
897.609
10432.551
3698.076
907.095
232.125
86.831
54.891
40.602
27.478
13.822
5.455
1.631
0.113
-0.333
-0.434
-0.441
-0.427
-0.381
-0.188
0.813
5.145
22.557
83.272
218.437
511.106
1587.334
9812.279
106465.789
104426.195
102343.969
110706.617
196586.406
105501.398
151990.734
119693.250
102016.391
101566.227
112475.719
135420.656
102180.586
47016.613
6232.696
972.501
466.732
168.033
55.394
21.825
11.756
7.475
4.615
2.287
0.769
-0.030
-0.358
-0.450
-0.462
-0.456
-0.459
-0.444
-0.374
-0.039
1.252
5.396
17.342
47.997
140.673
555.012
3618.019
72061.813
101229.234
103869.773
178205.484
141391.922
102972.820
121711.867
200055.375
107710.117
104947.867
178169.172
123806.297
101437.430
100302.703
31734.539
112.089
66.836
31.566
12.620
5.232
2.307
1.120
0.428
-0.014
-0.303
-0.444
-0.488
-0.487
-0.473
-0.464
-0.456
-0.453
-0.440
-0.359
-0.024
1.064
4.135
12.826
40.832
155.065
821.088
6727.321
46399.941
104639.258
137191.938
104589.648
100830.984
103826.922
134875.984
114061.906
106952.406
138688.219
104924.961
102424.977
102600.289
53103.824
17.815
11.079
5.728
2.379
0.743
-0.010
-0.322
-0.465
-0.527
-0.548
-0.542
-0.516
-0.495
-0.476
-0.463
-0.452
-0.455
-0.469
-0.470
-0.392
-0.101
0.799
3.357
11.293
37.531
147.424
624.360
2093.802
6492.763
97929.281
100435.914
100181.328
100521.563
102203.586
13587.309
9426.115
55286.746
110070.234
146989.672
163579.891
43343.949
12.368
3.261
0.898
-0.036
-0.434
-0.608
-0.664
-0.659
-0.641
-0.608
-0.560
-0.518
-0.492
-0.472
-0.457
-0.442
-0.436
-0.447
-0.474
-0.483
-0.422
-0.151
0.674
3.195
10.485
32.139
89.462
256.852
1262.599
12562.427
100055.836
100035.586
100077.039
23920.549
2675.691
1994.850
13740.565
134946.781
157435.984
123956.102
105227.000
34.996
5.111
0.583
-0.379
-0.660
-0.730
-0.733
-0.706
-0.672
-0.630
-0.570
-0.523
-0.490
-0.460
-0.404
-0.310
-0.212
-0.177
-0.240
-0.341
-0.411
-0.323
0.243
2.520
12.179
53.142
160.623
239.899
324.101
1302.931
5251.356
10422.491
6762.301
2040.470
506.196
1168.259
18732.398
102235.250
103111.594
102329.148
111845.156
85.624
12.568
2.643
0.352
-0.417
-0.674
-0.731
-0.719
-0.673
-0.612
-0.554
-0.518
-0.464
-0.334
-0.013
0.622
1.428
1.872
1.494
0.743
0.143
-0.011
0.994
7.678
56.517
578.764
4906.125
7063.158
1485.728
293.370
376.494
540.773
440.337
212.368
150.213
878.624
15030.204
100241.734
100390.313
101757.063
141410.906
156.624
35.531
12.287
4.000
0.720
-0.334
-0.588
-0.576
-0.470
-0.382
-0.356
-0.357
-0.252
0.288
2.141
7.202
14.962
20.028
15.412
8.306
3.191
1.296
2.903
18.463
199.752
5602.819
100391.836
100489.609
26024.322
733.413
96.418
61.395
46.722
32.799
60.323
395.081
4465.305
63541.680
100160.719
101476.742
141411.297
424.724
177.753
68.651
20.868
4.981
0.884
0.068
0.272
0.766
1.024
0.922
0.627
0.716
2.989
14.091
56.609
163.339
243.047
163.974
63.753
20.544
6.377
5.910
31.069
312.059
10632.465
101415.930
101961.703
61738.039
1238.580
115.297
29.110
12.073
8.809
21.926
122.989
770.029
4840.649
17987.795
24364.703
18394.828
3288.524
1633.148
473.357
99.736
19.604
4.427
2.591
4.955
8.433
10.522
8.996
5.849
4.576
12.183
69.595
469.924
2529.728
4909.214
2200.783
585.885
126.190
26.736
11.090
35.420
252.622
2681.573
41694.523
73935.031
9039.398
919.650
198.150
58.585
18.738
6.652
8.007
30.085
121.393
414.970
980.012
1303.014
2270.117
71010.484
23779.848
3486.288
438.484
62.642
13.046
14.261
34.252
67.536
85.608
71.736
40.999
20.729
38.444
283.953
3033.900
38118.012
111637.906
36234.152
5841.117
748.564
105.485
24.428
31.537
149.702
759.014
2689.400
3963.505
2554.017
1321.094
666.410
250.671
71.206
17.752
5.541
7.211
20.513
52.063
105.478
190.145
682.793
100698.758
100099.852
21604.494
1377.163
141.054
33.576
71.200
248.033
676.054
1035.141
777.645
321.776
100.685
95.674
835.552
13959.969
139227.016
200119.328
113347.617
64149.625
3462.445
355.568
68.619
32.884
87.635
346.259
1110.416
2774.408
5845.517
9197.241
6539.580
2056.108
389.243
67.101
12.091
3.734
4.379
9.524
22.464
72.332
358.869
100654.641
100269.719
51919.156
2378.648
206.296
83.375
373.623
2198.120
10485.812
21669.223
13691.328
3249.301
529.361
187.513
1461.348
33934.777
103993.336
108623.250
104260.617
104616.258
10334.265
1431.193
275.447
65.208
62.964
252.653
1284.417
7229.484
57877.574
106586.273
102617.422
30729.404
2384.197
228.827
31.622
7.235
3.506
3.887
9.758
39.436
179.731
102664.266
102022.250
32360.514
2052.028
226.567
201.599
1638.474
21717.346
100324.688
100463.570
100350.391
38579.336
2808.094
366.977
1169.407
22439.520
100970.188
107047.555
151961.313
200126.547
83652.703
11833.611
1374.340
191.147
71.336
234.574
1743.116
25338.328
106182.148
105890.195
102504.297
100632.359
10457.775
593.359
74.125
18.783
8.798
5.811
6.553
18.780
70.162
128738.055
76980.555
11570.824
1428.543
233.059
385.278
4929.505
100402.578
101083.688
101639.164
101260.102
100609.328
9764.507
648.619
515.590
4792.879
54024.348
163548.063
200178.984
118776.922
102462.609
100941.648
6047.588
508.706
93.390
190.123
1668.981
42499.578
102419.773
102566.336
102443.023
102387.453
19691.963
1187.085
185.599
49.207
22.930
12.782
7.364
8.405
21.759
108066.836
103783.266
20535.115
2168.611
295.912
448.689
6371.685
100733.305
102296.680
103916.750
103731.125
102154.289
13222.475
883.497
241.403
980.812
8429.697
106028.320
105455.039
103296.219
104338.188
103422.828
13622.881
904.672
121.569
116.882
887.306
15438.844
101305.484
106613.797
135042.734
163580.484
33892.445
4928.490
655.909
129.156
48.343
24.719
11.042
5.484
6.013
100637.641
100344.156
26197.010
2376.121
298.365
306.874
3132.335
64240.520
102752.789
107217.453
111334.133
108689.742
7990.477
971.777
208.893
399.559
4685.272
100529.859
101256.125
104225.883
108840.180
107052.000
11658.002
915.337
124.814
62.132
305.574
2665.124
26462.244
177033.172
179070.234
115130.898
101535.273
47103.945
2839.318
293.144
78.268
34.432
14.256
4.966
2.143
87046.570
51885.313
10444.475
1281.388
184.601
142.924
891.989
7350.208
49618.633
112601.258
100307.031
33131.723
7742.594
1443.357
305.810
219.975
1549.022
18173.754
101160.898
103919.523
107082.078
40036.973
4342.932
585.579
94.022
34.747
116.524
880.523
11636.509
102750.500
102591.500
101178.664
100545.227
100322.578
6917.874
467.809
91.306
33.937
13.265
4.214
1.146
8337.381
6271.654
2015.901
386.153
79.155
59.117
227.625
1117.156
4609.731
15067.590
34176.840
33634.121
16309.706
4555.504
870.177
208.093
374.183
2027.771
9483.122
20093.953
14513.432
5053.719
1298.633
288.760
58.598
20.728
68.923
617.859
10526.476
100213.898
100311.766
100463.875
100606.633
100483.422
6441.214
473.946
79.604
24.928
9.325
2.929
0.596
998.942
718.996
305.603
91.813
26.862
23.656
82.036
351.753
1701.737
10275.359
72424.602
109366.703
104893.414
39911.875
3814.768
439.534
133.091
301.469
865.127
1586.170
1613.543
1014.546
461.714
140.753
32.893
12.039
38.216
299.314
3789.123
63542.477
100159.563
100366.273
100542.063
38849.629
2553.479
285.647
52.827
14.499
5.062
1.478
0.169
269.524
139.599
64.643
23.288
9.111
11.500
45.214
237.693
1886.221
23988.836
110720.938
124722.391
118351.805
104953.328
11211.030
841.166
111.981
69.438
141.519
244.187
327.666
323.418
197.103
65.138
15.762
5.856
16.968
101.392
717.649
5266.254
26154.729
47040.113
21850.621
4008.340
650.222
115.159
26.529
7.495
2.234
0.498
-0.102
493.624
183.173
56.716
18.243
6.556
7.487
32.406
207.318
1942.776
29407.609
121760.516
163653.141
146933.906
110449.836
13822.874
939.420
107.398
26.152
28.902
48.028
75.630
90.181
60.447
21.552
5.658
2.167
5.711
26.758
122.336
511.355
1301.342
1916.196
1271.311
484.998
142.758
39.422
10.776
3.100
0.774
0.026
-0.234
3682.093
860.210
198.775
55.823
16.785
8.057
22.953
140.167
1131.689
12087.971
116368.789
146872.109
131613.734
70843.836
5917.645
589.489
75.724
13.918
7.131
9.851
14.917
17.578
12.341
5.064
1.334
0.425
1.458
6.582
22.030
61.770
121.906
153.094
129.551
69.231
30.525
11.223
3.694
0.991
0.114
-0.171
-0.263
35393.164
4697.807
1002.722
302.673
76.022
18.559
15.118
67.318
415.383
2540.312
13631.015
35612.852
31062.998
8535.225
1484.263
230.369
37.507
6.945
1.995
1.662
2.245
2.505
1.775
0.655
-0.015
-0.198
0.125
1.236
4.069
9.408
16.001
20.208
[truncated: 149,679 more chars]
