# Supplementary material for: In Silico Discovery of Potential Uridine-Cytidine Kinase 2 Inhibitors from the Rhizome of Alpinia mutica
Source: Molecules. 2016 Apr 8;21(4):417. doi: 10.3390/molecules21040417 (PMC6274218; doi:10.3390/molecules21040417)
Supplement: Supplementary file 1 [file molecules-21-00417-s001.zip › Supplementary/S2 files/1UDW+CTP/1UDW_rec.d.map]

GRID_PARAMETER_FILE 1UDW.gpf
GRID_DATA_FILE 1UDW_rec.maps.fld
MACROMOLECULE 1UDW_rec.pdbqt
SPACING 0.375
NELEMENTS 40 40 40
CENTER 11.359 38.570 33.111
1.256
1.277
1.301
1.320
1.353
1.363
1.369
1.378
1.374
1.368
1.370
1.368
1.350
1.336
1.328
1.323
1.309
1.303
1.295
1.317
1.328
1.321
1.316
1.340
1.335
1.320
1.327
1.334
1.333
1.333
1.312
1.297
1.283
1.255
1.215
1.198
1.173
1.137
1.109
1.061
1.033
1.253
1.299
1.310
1.335
1.355
1.370
1.381
1.379
1.376
1.374
1.357
1.351
1.345
1.342
1.312
1.311
1.299
1.291
1.295
1.292
1.300
1.305
1.331
1.330
1.316
1.310
1.301
1.309
1.303
1.308
1.311
1.283
1.263
1.244
1.227
1.198
1.175
1.130
1.103
1.077
1.045
1.288
1.305
1.320
1.337
1.356
1.365
1.376
1.374
1.376
1.372
1.358
1.349
1.335
1.319
1.302
1.298
1.290
1.291
1.267
1.259
1.272
1.295
1.294
1.282
1.287
1.282
1.291
1.290
1.291
1.285
1.281
1.248
1.242
1.232
1.204
1.180
1.162
1.125
1.104
1.084
1.063
1.300
1.300
1.325
1.339
1.355
1.359
1.376
1.381
1.370
1.351
1.352
1.336
1.323
1.303
1.280
1.268
1.265
1.262
1.259
1.244
1.266
1.278
1.266
1.261
1.260
1.247
1.255
1.273
1.276
1.276
1.266
1.244
1.225
1.212
1.184
1.163
1.141
1.139
1.116
1.101
1.080
1.310
1.317
1.321
1.346
1.354
1.357
1.361
1.370
1.362
1.346
1.348
1.333
1.317
1.293
1.269
1.254
1.246
1.237
1.233
1.233
1.234
1.252
1.246
1.240
1.248
1.239
1.248
1.260
1.264
1.281
1.267
1.252
1.223
1.209
1.190
1.165
1.145
1.130
1.128
1.110
1.075
1.304
1.315
1.322
1.328
1.339
1.346
1.353
1.362
1.362
1.348
1.325
1.307
1.295
1.279
1.269
1.262
1.239
1.224
1.224
1.216
1.213
1.220
1.233
1.223
1.213
1.220
1.232
1.250
1.248
1.247
1.246
1.243
1.238
1.210
1.193
1.173
1.144
1.141
1.123
1.100
1.077
1.294
1.308
1.317
1.320
1.334
1.349
1.359
1.347
1.338
1.335
1.322
1.311
1.295
1.263
1.254
1.246
1.240
1.214
1.209
1.211
1.211
1.220
1.216
1.218
1.196
1.223
1.222
1.234
1.232
1.237
1.233
1.227
1.211
1.201
1.177
1.171
1.165
1.151
1.133
1.119
1.123
1.285
1.307
1.314
1.321
1.313
1.334
1.333
1.328
1.315
1.320
1.314
1.305
1.287
1.260
1.244
1.231
1.224
1.219
1.213
1.209
1.213
1.209
1.199
1.191
1.183
1.195
1.203
1.203
1.224
1.231
1.211
1.211
1.201
1.185
1.186
1.181
1.178
1.172
1.152
1.152
1.141
1.295
1.313
1.320
1.310
1.305
1.305
1.316
1.327
1.308
1.297
1.297
1.290
1.273
1.258
1.235
1.240
1.229
1.240
1.228
1.210
1.198
1.196
1.193
1.170
1.184
1.186
1.191
1.199
1.216
1.223
1.221
1.197
1.178
1.190
1.200
1.201
1.198
1.177
1.186
1.190
1.168
1.299
1.309
1.313
1.307
1.306
1.315
1.311
1.319
1.307
1.298
1.286
1.266
1.245
1.228
1.232
1.226
1.221
1.230
1.218
1.213
1.203
1.196
1.176
1.175
1.172
1.177
1.188
1.200
1.214
1.211
1.203
1.184
1.178
1.197
1.204
1.204
1.210
1.200
1.197
1.209
1.197
1.315
1.322
1.304
1.298
1.311
1.302
1.301
1.294
1.298
1.291
1.282
1.261
1.239
1.236
1.216
1.209
1.210
1.217
1.216
1.210
1.209
1.191
1.178
1.186
1.179
1.176
1.188
1.193
1.197
1.197
1.202
1.196
1.210
1.218
1.220
1.220
1.231
1.220
1.223
1.227
1.221
1.313
1.333
1.319
1.313
1.307
1.304
1.289
1.281
1.281
1.273
1.266
1.245
1.238
1.225
1.214
1.221
1.222
1.204
1.207
1.204
1.197
1.179
1.187
1.179
1.178
1.174
1.195
1.188
1.186
1.198
1.213
1.218
1.214
1.223
1.234
1.237
1.251
1.235
1.239
1.236
1.233
1.320
1.324
1.332
1.322
1.313
1.300
1.290
1.280
1.262
1.271
1.264
1.251
1.239
1.223
1.227
1.212
1.215
1.198
1.188
1.190
1.181
1.176
1.175
1.192
1.191
1.193
1.205
1.193
1.191
1.201
1.215
1.205
1.225
1.250
1.257
1.251
1.257
1.263
1.263
1.257
1.253
1.322
1.319
1.325
1.324
1.309
1.307
1.295
1.285
1.261
1.256
1.247
1.256
1.236
1.230
1.218
1.220
1.215
1.193
1.186
1.176
1.179
1.176
1.173
1.193
1.188
1.178
1.201
1.195
1.193
1.204
1.215
1.228
1.248
1.252
1.268
1.275
1.278
1.282
1.287
1.282
1.278
1.321
1.325
1.325
1.321
1.310
1.307
1.303
1.284
1.275
1.244
1.252
1.252
1.235
1.229
1.226
1.224
1.210
1.204
1.202
1.175
1.178
1.170
1.169
1.189
1.176
1.171
1.163
1.184
1.203
1.212
1.232
1.248
1.252
1.255
1.269
1.286
1.290
1.290
1.291
1.290
1.283
1.340
1.337
1.326
1.324
1.328
1.317
1.312
1.297
1.272
1.247
1.245
1.234
1.235
1.221
1.227
1.211
1.208
1.216
1.188
1.187
1.191
1.174
1.172
1.181
1.184
1.181
1.181
1.178
1.213
1.218
1.239
1.258
1.256
1.264
1.282
1.299
1.301
1.297
1.292
1.289
1.274
1.335
1.325
1.336
1.341
1.348
1.332
1.332
1.302
1.282
1.256
1.240
1.252
1.232
1.225
1.211
1.209
1.197
1.184
1.190
1.196
1.191
1.191
1.165
1.152
1.168
1.182
1.196
1.207
1.218
1.241
1.251
1.263
1.271
1.269
1.290
1.304
1.311
1.309
1.301
1.285
1.282
1.347
1.332
1.333
1.341
1.341
1.327
1.318
1.308
1.289
1.271
1.239
1.228
1.211
1.216
1.215
1.219
1.209
1.215
1.188
1.195
1.189
1.195
1.185
1.182
1.185
1.198
1.205
1.222
1.226
1.253
1.273
1.286
1.276
1.289
1.301
1.314
1.318
1.320
1.299
1.305
1.306
1.345
1.343
1.339
1.333
1.323
1.304
1.295
1.292
1.289
1.266
1.240
1.235
1.219
1.222
1.215
1.223
1.227
1.225
1.212
1.205
1.195
1.184
1.203
1.202
1.200
1.209
1.224
1.229
1.247
1.269
1.277
1.286
1.291
1.301
1.299
1.309
1.308
1.317
1.316
1.313
1.315
1.361
1.359
1.341
1.355
1.347
1.325
1.316
1.299
1.289
1.278
1.267
1.243
1.242
1.238
1.237
1.234
1.239
1.225
1.219
1.219
1.216
1.206
1.205
1.205
1.208
1.217
1.232
1.249
1.255
1.268
1.282
1.291
1.298
1.301
1.312
1.312
1.317
1.321
1.328
1.324
1.319
1.351
1.364
1.365
1.352
1.348
1.331
1.315
1.306
1.304
1.288
1.295
1.273
1.260
1.251
1.243
1.247
1.255
1.244
1.230
1.232
1.234
1.226
1.215
1.206
1.227
1.225
1.242
1.247
1.269
1.268
1.275
1.289
1.295
1.300
1.306
1.320
1.332
1.330
1.328
1.323
1.315
1.373
1.373
1.373
1.372
1.363
1.333
1.333
1.323
1.318
1.302
1.299
1.284
1.271
1.254
1.258
1.260
1.256
1.260
1.250
1.252
1.233
1.232
1.222
1.224
1.221
1.223
1.249
1.254
1.273
1.263
1.270
1.279
1.293
1.297
1.315
1.315
1.324
1.324
1.332
1.329
1.308
1.385
1.377
1.377
1.369
1.368
1.361
1.350
1.338
1.329
1.326
1.314
1.305
1.292
1.282
1.277
1.281
1.274
1.270
1.271
1.259
1.253
1.240
1.236
1.230
1.234
1.225
1.241
1.253
1.267
1.269
1.270
1.283
1.290
1.314
1.319
1.325
1.323
1.329
1.339
1.324
1.310
1.387
1.379
1.378
1.378
1.369
1.369
1.362
1.364
1.345
1.344
1.344
1.338
1.311
1.299
1.293
1.289
1.291
1.288
1.286
1.274
1.263
1.239
1.225
1.236
1.244
1.236
1.240
1.254
1.267
1.274
1.276
1.283
1.294
1.307
1.313
1.309
1.304
1.314
1.311
1.321
1.319
1.385
1.384
1.388
1.389
1.393
1.398
1.387
1.378
1.359
1.354
1.358
1.349
1.322
1.319
1.305
1.302
1.297
1.296
1.291
1.301
1.271
1.251
1.238
1.240
1.246
1.245
1.251
1.251
1.266
1.272
1.270
1.283
1.295
1.303
1.320
1.326
1.323
1.322
1.325
1.310
1.316
1.393
1.393
1.393
1.400
1.417
1.394
1.397
1.387
1.368
1.364
1.359
1.352
1.331
1.335
1.315
1.312
1.302
1.296
1.294
1.288
1.284
1.267
1.255
1.264
1.253
1.244
1.245
1.257
1.256
1.270
1.284
1.289
1.293
1.296
1.316
1.326
1.329
1.319
1.330
1.308
1.306
1.405
1.389
1.402
1.397
1.390
1.398
1.393
1.389
1.372
1.364
1.364
1.344
1.338
1.341
1.319
1.303
1.303
1.297
1.300
1.289
1.287
1.284
1.271
1.269
1.250
1.245
1.243
1.248
1.257
1.268
1.266
1.282
1.289
1.296
1.297
1.312
1.319
1.310
1.331
1.330
1.311
1.407
1.406
1.405
1.405
1.401
1.402
1.387
1.389
1.395
1.378
1.377
1.369
1.355
1.349
1.321
1.311
1.304
1.307
1.301
1.298
1.293
1.272
1.279
1.274
1.247
1.252
1.251
1.248
1.241
1.248
1.263
1.279
1.296
1.289
1.287
1.305
1.323
1.333
1.329
1.334
1.320
1.398
1.398
1.404
1.397
1.406
1.395
1.380
1.387
1.384
1.382
1.373
1.371
1.368
1.365
1.334
1.314
1.312
1.300
1.302
1.299
1.284
1.272
1.270
1.263
1.264
1.250
1.250
1.243
1.249
1.251
1.258
1.265
1.257
1.283
1.292
1.297
1.299
1.306
1.316
1.318
1.303
1.408
1.385
1.377
1.389
1.389
1.388
1.388
1.389
1.374
1.371
1.381
1.370
1.373
1.359
1.343
1.338
1.315
1.309
1.313
1.304
1.297
1.279
1.269
1.262
1.254
1.254
1.244
1.232
1.243
1.257
1.260
1.268
1.271
1.281
1.283
1.279
1.290
1.308
1.314
1.306
1.296
1.397
1.393
1.384
1.387
1.374
1.383
1.385
1.375
1.379
1.379
1.376
1.372
1.364
1.359
1.339
1.348
1.331
1.321
1.314
1.307
1.299
1.288
1.266
1.262
1.260
1.243
1.249
1.235
1.248
1.257
1.271
1.260
1.270
1.269
1.282
1.277
1.282
1.294
1.304
1.290
1.276
1.387
1.370
1.387
1.372
1.376
1.380
1.371
1.378
1.390
1.381
1.370
1.360
1.350
1.348
1.325
1.332
1.333
1.316
1.305
1.301
1.291
1.279
1.272
1.260
1.254
1.252
1.243
1.231
1.234
1.239
1.255
1.259
1.256
1.268
1.270
1.270
1.272
1.276
1.281
1.272
1.272
1.382
1.374
1.372
1.364
1.368
1.372
1.375
1.372
1.378
1.376
1.366
1.352
1.349
1.348
1.322
1.336
1.331
1.317
1.312
1.296
1.281
1.270
1.264
1.264
1.260
1.244
1.217
1.235
1.241
1.230
1.235
1.240
1.246
1.248
1.256
1.265
1.268
1.279
1.264
1.257
1.254
1.360
1.347
1.344
1.348
1.349
1.353
1.356
1.361
1.349
1.353
1.351
1.342
1.336
1.334
1.329
1.342
1.337
1.314
1.307
1.304
1.290
1.276
1.282
1.262
1.254
1.236
1.212
1.231
1.225
1.217
1.228
1.245
1.249
1.252
1.248
1.255
1.263
1.269
1.257
1.246
1.242
1.344
1.336
1.342
1.345
1.354
1.360
1.352
1.351
1.351
1.339
1.334
1.344
1.339
1.327
1.330
1.327
1.322
1.308
1.300
1.298
1.283
1.281
1.276
1.262
1.264
1.239
1.225
1.220
1.212
1.233
1.220
1.217
1.227
1.223
1.238
1.252
1.247
1.256
1.244
1.237
1.237
1.321
1.332
1.331
1.339
1.354
1.351
1.349
1.347
1.340
1.328
1.327
1.338
1.324
1.313
1.330
1.318
1.306
1.293
1.288
1.273
1.272
1.266
1.253
1.242
1.234
1.241
1.230
1.212
1.212
1.227
1.225
1.214
1.207
1.217
1.225
1.240
1.236
1.224
1.223
1.229
1.228
1.318
1.311
1.328
1.326
1.336
1.325
1.329
1.336
1.332
1.329
1.328
1.325
1.315
1.291
1.306
1.312
1.307
1.291
1.277
1.280
1.262
1.255
1.246
1.248
1.243
1.245
1.233
1.226
1.210
1.202
1.225
1.222
1.216
1.210
1.211
1.246
1.245
1.234
1.231
1.246
1.242
1.315
1.311
1.315
1.317
1.314
1.324
1.315
1.322
1.322
1.320
1.312
1.314
1.282
1.296
1.290
1.305
1.301
1.291
1.274
1.264
1.263
1.247
1.238
1.245
1.248
1.237
1.234
1.221
1.213
1.214
1.222
1.233
1.221
1.199
1.218
1.222
1.229
1.232
1.238
1.235
1.235
1.295
1.298
1.289
1.301
1.307
1.300
1.288
1.292
1.288
1.290
1.296
1.292
1.267
1.285
1.282
1.289
1.284
1.286
1.277
1.260
1.252
1.244
1.237
1.233
1.236
1.230
1.223
1.216
1.217
1.226
1.216
1.214
1.224
1.221
1.217
1.232
1.229
1.226
1.229
1.221
1.229
1.269
1.274
1.264
1.278
1.272
1.278
1.274
1.274
1.281
1.286
1.270
1.268
1.265
1.269
1.269
1.264
1.284
1.279
1.269
1.260
1.248
1.231
1.225
1.240
1.230
1.219
1.215
1.213
1.220
1.214
1.216
1.220
1.217
1.220
1.228
1.237
1.243
1.235
1.228
1.223
1.227
1.246
1.249
1.244
1.255
1.251
1.257
1.249
1.261
1.260
1.270
1.259
1.250
1.245
1.250
1.260
1.259
1.272
1.261
1.262
1.251
1.234
1.228
1.225
1.222
1.206
1.209
1.208
1.204
1.211
1.215
1.215
1.221
1.225
1.221
1.226
1.238
1.254
1.242
1.237
1.236
1.234
1.272
1.297
1.312
1.333
1.362
1.377
1.379
1.386
1.377
1.370
1.365
1.352
1.340
1.333
1.324
1.317
1.308
1.291
1.294
1.303
1.308
1.300
1.304
1.311
1.308
1.302
1.307
1.323
1.315
1.322
1.317
1.297
1.265
1.243
1.217
1.185
1.161
1.132
1.091
1.067
1.036
1.287
1.321
1.335
1.338
1.375
1.389
1.391
1.391
1.385
1.377
1.360
1.350
1.343
1.338
1.314
1.307
1.297
1.282
1.299
1.283
1.285
1.299
1.298
1.290
1.289
1.277
1.286
1.294
1.298
1.291
1.285
1.270
1.249
1.236
1.217
1.180
1.160
1.124
1.101
1.058
1.045
1.318
1.320
1.344
1.349
1.366
1.381
1.391
1.392
1.382
1.378
1.355
1.341
1.328
1.316
1.315
1.292
1.277
1.266
1.261
1.251
1.265
1.284
1.262
1.262
1.273
1.268
1.266
1.274
1.266
1.270
1.266
1.247
1.239
1.225
1.208
1.186
1.154
1.122
1.092
1.076
1.061
1.321
1.321
1.337
1.353
1.364
1.377
1.391
1.397
1.383
1.363
1.342
1.332
1.326
1.303
1.286
1.273
1.262
1.243
1.229
1.234
1.243
1.252
1.257
1.242
1.234
1.238
1.229
1.240
1.250
1.257
1.258
1.228
1.229
1.219
1.203
1.174
1.140
1.133
1.105
1.094
1.080
1.332
1.330
1.328
1.347
1.361
1.367
1.381
1.379
1.369
1.362
1.349
1.321
1.320
1.289
1.269
1.253
1.244
1.220
1.207
1.216
1.211
1.211
1.222
1.222
1.225
1.223
1.221
1.226
1.242
1.247
1.245
1.228
1.213
1.200
1.187
1.160
1.153
1.130
1.119
1.108
1.097
1.324
1.333
1.344
1.353
1.362
1.362
1.362
1.378
1.366
1.357
1.342
1.322
1.298
1.284
1.265
1.247
1.236
1.213
1.199
1.192
1.190
1.200
1.206
1.212
1.213
1.217
1.214
1.222
1.233
1.225
1.223
1.225
1.217
1.208
1.179
1.168
1.147
1.131
1.130
1.121
1.097
1.326
1.340
1.335
1.338
1.348
1.354
1.369
1.363
1.353
1.355
1.328
1.317
1.296
1.259
1.242
1.226
1.221
1.198
1.202
1.191
1.187
1.195
1.182
1.188
1.189
1.198
1.197
1.215
1.216
1.213
1.216
1.218
1.212
1.195
1.184
1.149
1.146
1.143
1.143
1.140
1.133
1.317
1.332
1.344
1.356
1.338
1.344
1.352
1.340
1.330
1.325
1.305
1.291
1.282
1.244
1.230
1.226
1.207
1.211
1.184
1.177
1.189
1.184
1.178
1.169
1.163
1.188
1.191
1.188
1.200
1.202
1.208
1.204
1.184
1.178
1.173
1.162
1.164
1.163
1.165
1.163
1.156
1.331
1.326
1.328
1.330
1.334
1.337
1.334
1.336
1.327
1.313
1.290
1.276
1.270
1.243
1.233
1.224
1.226
1.209
1.189
1.177
1.164
1.185
1.175
1.160
1.162
1.177
1.176
1.173
1.196
1.195
1.196
1.177
1.177
1.173
1.172
1.180
1.174
1.178
1.179
1.177
1.168
1.327
1.324
1.322
1.331
1.323
1.323
1.308
1.305
1.318
1.315
1.299
1.271
1.232
1.223
1.217
1.211
1.210
1.213
1.198
1.182
1.176
1.163
1.155
1.168
1.161
1.170
1.167
1.173
1.181
1.180
1.172
1.178
1.171
1.183
1.182
1.189
1.190
1.198
1.205
1.194
1.186
1.335
1.340
1.331
1.323
1.324
1.321
1.311
1.299
1.298
1.299
1.292
1.271
1.229
1.217
1.221
1.194
1.194
1.205
1.202
1.182
1.184
1.170
1.148
1.149
1.157
1.160
1.160
1.168
1.177
1.174
1.186
1.179
1.189
1.202
1.197
1.203
1.213
1.210
1.216
1.213
1.206
1.347
1.351
1.331
1.327
1.322
1.322
1.305
1.293
1.280
1.283
1.272
1.255
1.240
1.228
1.202
1.207
1.202
1.189
1.181
1.169
1.172
1.162
1.158
1.154
1.164
1.165
1.163
1.168
1.169
1.183
1.191
1.187
1.191
1.208
1.212
1.222
1.231
1.235
1.231
1.234
1.234
1.350
1.349
1.338
1.318
1.321
1.315
1.307
1.303
1.264
1.260
1.258
1.253
1.231
1.211
1.213
1.196
1.207
1.186
1.179
1.172
1.162
1.173
1.161
1.158
1.159
1.171
1.173
1.178
1.179
1.198
1.188
1.188
1.199
1.218
1.240
1.245
1.245
1.253
1.250
1.257
1.252
1.363
1.356
1.349
1.347
1.331
1.318
1.315
1.309
1.285
1.266
1.249
1.248
1.230
1.210
1.199
1.198
1.181
1.179
1.175
1.158
1.158
1.158
1.151
1.162
1.162
1.154
1.169
1.179
1.173
1.196
1.203
1.207
1.226
1.239
1.245
1.253
1.263
1.271
1.273
1.269
1.269
1.350
1.355
1.352
1.342
1.325
1.325
1.314
1.298
1.289
1.267
1.246
1.241
1.217
1.215
1.215
1.194
1.178
1.176
1.179
1.159
1.162
1.155
1.151
1.149
1.153
1.154
1.159
1.180
1.185
1.205
1.219
1.228
1.243
1.245
1.265
1.270
1.272
1.274
1.281
1.272
1.265
1.362
1.353
1.346
1.348
1.339
1.329
1.321
1.307
1.279
1.261
1.239
1.237
1.222
1.219
1.201
1.183
1.167
1.188
1.174
1.165
1.166
1.159
1.158
1.164
1.159
1.159
1.161
1.168
1.181
1.194
1.216
1.232
1.248
1.252
1.272
1.278
1.286
1.280
1.282
1.274
1.269
1.368
1.363
1.356
1.349
1.348
1.347
1.339
1.315
1.293
1.280
1.252
1.238
1.231
1.212
1.207
1.207
1.197
1.178
1.171
1.166
1.180
1.177
1.171
1.152
1.144
1.169
1.167
1.183
1.207
1.200
1.231
1.257
1.257
1.260
1.267
1.280
1.298
1.300
1.289
1.285
1.287
1.368
1.367
1.364
1.357
1.365
1.352
1.332
1.317
1.303
1.279
1.253
1.227
1.225
1.212
1.210
1.218
1.207
1.187
1.183
1.184
1.179
1.177
1.174
1.163
1.152
1.161
1.173
1.196
1.198
1.223
1.247
1.256
1.256
1.275
1.280
1.295
1.308
1.307
1.300
1.297
1.296
1.370
1.372
1.365
1.366
1.350
1.343
1.329
1.306
1.305
1.285
1.271
1.255
1.226
1.217
1.212
1.210
1.212
1.203
1.191
1.179
1.175
1.171
1.167
1.174
1.174
1.177
1.193
1.209
1.221
1.235
1.261
1.249
1.272
1.278
1.278
1.289
1.300
1.308
1.310
1.305
1.308
1.375
1.375
1.371
1.359
1.359
1.353
1.330
1.322
1.302
1.299
1.288
1.252
1.234
1.236
1.217
1.226
1.236
1.226
1.199
1.191
1.188
1.186
1.177
1.177
1.186
1.196
1.201
1.209
1.221
1.240
1.256
1.266
1.280
1.294
1.294
1.301
1.299
1.309
1.317
1.316
1.313
1.378
1.383
1.386
1.373
1.363
1.356
1.343
1.318
1.316
1.299
1.285
1.269
1.248
1.235
1.233
1.237
1.244
1.234
1.216
1.212
1.216
1.204
1.197
1.188
1.201
1.203
1.202
1.219
1.234
1.243
1.255
1.260
1.277
1.290
1.301
1.302
1.306
1.309
1.311
1.312
1.309
1.395
1.394
1.388
1.383
1.381
1.369
1.354
1.339
1.321
1.319
1.303
1.285
1.267
1.253
1.249
1.244
1.249
1.252
1.225
1.229
1.232
1.219
1.212
1.190
1.202
1.210
1.205
1.218
1.236
1.240
1.253
1.262
1.273
1.291
1.305
1.304
1.303
1.308
1.309
1.323
1.310
1.398
1.397
1.396
1.393
1.386
1.376
1.357
1.352
1.345
1.333
1.319
1.308
1.292
1.280
1.260
1.260
1.255
1.246
1.249
1.240
1.233
1.222
1.217
1.202
1.218
1.213
1.209
1.223
1.227
1.251
1.250
1.269
1.267
1.284
1.298
1.301
1.312
1.317
1.323
1.317
1.298
1.399
1.391
1.391
1.391
1.384
1.384
1.376
1.371
1.357
1.353
1.341
1.340
1.322
1.293
1.281
1.272
1.266
1.259
1.270
1.257
1.242
1.217
1.214
1.206
1.215
1.218
1.225
1.225
1.227
1.241
1.241
1.256
1.271
1.270
1.292
1.298
1.302
1.307
1.307
1.306
1.294
1.395
1.385
1.397
1.405
1.401
1.401
1.390
1.384
1.373
1.360
1.353
1.353
1.331
1.307
1.289
1.282
1.279
1.274
1.280
1.273
1.250
1.228
1.219
1.216
1.206
1.222
1.225
1.222
1.228
1.236
1.246
1.255
1.261
1.277
1.287
1.296
1.302
1.313
1.307
1.321
1.294
1.405
1.390
1.398
1.416
1.414
1.410
1.403
1.398
1.386
1.372
1.365
1.355
1.339
1.314
1.298
1.294
1.284
1.269
1.271
1.273
1.255
1.233
1.226
1.228
1.216
1.222
1.229
1.221
1.220
1.237
1.250
1.258
1.261
1.274
1.283
1.289
1.302
1.301
1.309
1.292
1.290
1.415
1.408
1.412
1.412
1.414
1.414
1.396
1.399
1.385
1.374
1.360
1.355
1.344
1.328
1.307
1.293
1.281
1.283
1.268
1.260
1.262
1.248
1.231
1.234
1.224
1.218
1.222
1.227
1.219
1.220
1.229
1.245
1.255
1.268
1.280
1.291
1.294
1.301
1.308
1.290
1.279
1.409
1.412
1.406
1.407
1.418
1.411
1.403
1.397
1.394
1.384
1.372
1.356
1.347
1.346
1.323
1.302
1.290
1.282
1.267
1.268
1.261
1.248
1.242
1.233
1.221
1.226
1.230
1.227
1.206
1.213
1.223
1.231
1.240
1.240
1.257
1.278
1.288
1.299
1.303
1.299
1.285
1.415
1.404
1.406
1.413
1.413
1.396
1.404
1.397
1.390
1.369
1.372
1.359
1.351
1.349
1.322
1.305
1.291
1.276
1.273
1.270
1.258
1.251
1.230
1.231
1.225
1.229
1.230
1.221
1.216
1.220
1.226
1.234
1.240
1.244
1.250
1.257
1.275
1.287
1.283
1.291
1.277
1.414
1.400
1.400
1.400
1.394
1.391
1.386
1.393
1.386
1.376
1.372
1.363
1.347
1.354
1.330
1.312
1.294
1.278
1.279
1.273
1.253
1.244
1.240
1.222
1.232
1.231
1.210
1.221
1.220
1.218
1.228
1.243
1.249
1.255
1.250
1.256
1.257
1.270
1.290
1.283
1.265
1.404
1.391
1.388
1.388
1.380
1.370
1.381
1.385
1.376
1.371
1.375
1.358
1.349
1.350
1.323
1.326
1.318
1.291
1.284
1.270
1.258
1.257
1.230
1.224
1.214
1.225
1.226
1.226
1.219
1.233
1.237
1.233
1.245
1.249
1.250
1.254
1.263
1.272
1.269
1.271
1.259
1.399
1.400
1.385
1.379
1.377
1.372
1.368
1.372
1.381
1.367
1.363
1.337
1.341
1.329
1.321
1.308
1.309
1.301
1.271
1.266
1.263
1.252
1.236
1.221
1.217
1.210
1.204
1.200
1.223
1.228
1.234
1.227
1.233
1.242
1.247
1.255
1.268
1.261
1.255
1.251
1.248
1.401
1.396
1.380
1.364
1.367
1.367
1.366
1.365
1.363
1.365
1.357
1.337
1.335
1.327
1.304
1.302
1.300
1.292
1.276
1.271
1.243
1.240
1.230
1.225
1.213
1.200
1.195
1.200
1.211
1.210
1.208
1.221
1.224
1.229
1.236
1.237
1.250
1.255
1.241
1.233
1.234
1.364
1.365
1.362
1.368
1.364
1.360
1.360
1.369
1.354
1.349
1.341
1.316
1.314
1.299
1.303
1.301
1.286
1.288
1.269
1.258
1.252
1.237
1.237
1.227
1.215
1.188
1.193
1.196
1.189
1.207
1.208
1.218
1.223
1.230
1.223
1.227
1.241
1.247
1.237
1.233
1.227
1.353
1.347
1.346
1.360
1.362
1.358
1.347
1.343
1.338
1.339
1.319
1.307
1.307
1.288
1.291
1.295
1.288
1.289
1.274
1.267
1.257
1.250
1.234
1.216
1.213
1.197
1.181
1.195
1.195
1.195
1.197
1.207
1.205
1.203
1.218
1.230
1.225
1.230
1.220
1.213
1.214
1.345
1.332
1.340
1.338
1.353
1.342
1.341
1.339
1.332
1.324
1.314
1.312
1.302
1.293
1.297
1.289
1.279
1.269
1.251
1.243
1.236
1.234
1.217
1.208
1.200
1.192
1.196
1.181
1.185
1.196
1.194
1.186
1.191
1.194
1.212
1.220
1.223
1.221
1.208
1.210
1.210
1.311
1.323
1.309
1.328
1.331
1.327
1.327
1.332
1.317
1.308
1.306
1.305
1.276
1.275
1.295
1.285
1.272
1.264
1.251
1.233
1.221
1.216
1.213
1.204
1.202
1.199
1.197
1.180
1.168
1.182
1.193
1.197
1.187
1.192
1.198
1.213
1.210
1.215
1.210
1.222
1.223
1.306
1.316
1.308
1.314
1.309
1.313
1.315
1.304
1.304
1.300
1.296
1.284
1.260
1.267
1.273
1.268
1.260
1.256
1.237
1.230
1.215
1.210
1.199
1.196
1.204
1.184
1.188
1.183
1.168
1.168
1.179
1.191
1.189
1.187
1.190
1.199
1.201
1.207
1.215
1.204
1.201
1.292
1.293
1.295
1.299
1.300
1.296
1.290
1.293
1.282
1.278
1.278
1.255
1.243
1.258
1.263
1.258
1.255
1.254
1.242
1.227
1.216
1.202
1.195
1.193
1.200
1.187
1.183
1.184
1.191
1.204
1.190
1.180
1.187
1.192
1.194
1.197
1.199
1.206
1.210
1.209
1.206
1.267
1.257
1.266
1.264
1.268
1.267
1.256
1.261
1.260
1.259
1.250
1.231
1.239
1.241
1.250
1.242
1.248
1.242
1.227
1.219
1.212
1.204
1.190
1.197
1.178
1.192
1.189
1.181
1.192
1.192
1.192
1.189
1.193
1.183
1.200
1.214
1.205
1.219
1.214
1.207
1.202
1.251
1.246
1.238
1.246
1.250
1.254
1.242
1.241
1.233
1.241
1.235
1.224
1.228
1.218
1.234
1.231
1.242
1.226
1.218
1.213
1.200
1.177
1.185
1.186
1.177
1.183
1.170
1.177
1.181
1.186
1.187
1.194
1.200
1.191
1.200
1.202
1.213
1.209
1.213
1.216
1.211
1.293
1.309
1.332
1.347
1.372
1.386
1.379
1.381
1.385
1.375
1.355
1.356
1.368
1.340
1.323
1.306
1.283
1.294
1.283
1.287
1.291
1.284
1.285
1.288
1.288
1.285
1.296
1.296
1.306
1.299
1.308
1.292
1.251
1.233
1.214
1.186
1.156
1.137
1.085
1.068
1.023
1.304
1.324
1.351
1.353
1.381
1.395
1.391
1.399
1.381
1.375
1.359
1.346
1.336
1.336
1.327
1.288
1.282
1.264
1.270
1.270
1.272
1.270
1.271
1.264
1.276
1.275
1.274
1.276
1.280
1.286
1.284
1.266
1.236
1.228
1.202
1.182
1.141
1.117
1.088
1.057
1.027
1.313
1.344
1.354
1.363
1.375
1.392
1.393
1.393
1.386
1.374
1.361
1.333
1.320
1.313
1.306
1.286
1.284
1.260
1.240
1.254
1.253
1.251
1.253
1.246
1.257
1.263
1.252
1.243
1.255
1.268
1.265
1.243
1.224
1.213
1.188
1.171
1.146
1.117
1.085
1.069
1.051
1.337
1.335
1.351
1.369
1.373
1.380
1.388
1.396
1.386
1.359
1.345
1.318
1.315
1.298
1.283
1.264
1.260
1.246
1.233
1.215
1.223
1.228
1.228
1.219
1.230
1.231
1.224
1.229
1.233
1.243
1.235
1.227
1.212
1.204
1.186
1.172
1.130
1.107
1.092
1.086
1.072
1.353
1.346
1.360
1.365
1.367
1.373
1.386
1.388
1.377
1.361
1.342
1.321
1.295
1.279
1.255
1.253
1.236
1.218
1.205
1.183
1.194
1.186
1.208
1.219
1.211
1.198
1.198
1.206
1.215
1.224
1.215
1.215
1.202
1.192
1.174
1.160
1.128
1.115
1.112
1.097
1.092
1.349
1.360
1.365
1.364
1.357
1.361
1.365
1.367
1.362
1.358
1.335
1.305
1.287
1.273
1.242
1.238
1.216
1.203
1.187
1.180
1.177
1.176
1.178
1.181
1.190
1.201
1.203
1.199
1.196
1.204
1.206
1.198
1.204
1.178
1.155
1.137
1.128
1.112
1.110
1.108
1.092
1.345
1.348
1.367
1.366
1.355
1.366
1.362
1.364
1.358
1.348
1.332
1.312
1.282
1.247
1.226
1.224
1.203
1.188
1.188
1.181
1.163
1.162
1.165
1.157
1.156
1.176
1.191
1.180
1.179
1.190
1.198
1.203
1.184
1.171
1.152
1.146
1.142
1.147
1.138
1.131
1.134
1.340
1.360
1.351
1.360
1.348
1.346
1.347
1.344
1.336
1.328
1.299
1.283
1.265
1.227
1.222
1.202
1.187
1.189
1.186
1.162
1.157
1.155
1.160
1.152
1.146
1.158
1.160
1.168
1.184
1.182
1.195
1.180
1.183
1.175
1.176
1.152
1.159
1.165
1.154
1.157
1.146
1.355
1.360
1.352
1.359
1.336
1.332
1.324
1.329
1.336
1.311
1.291
1.271
1.253
1.221
1.202
1.182
1.199
1.196
1.170
1.158
1.152
1.165
1.156
1.160
1.149
1.151
1.158
1.160
1.166
1.179
1.177
1.178
1.170
1.169
1.159
1.145
1.178
1.181
1.172
1.179
1.190
1.363
1.353
1.354
1.353
1.363
1.339
1.324
1.301
1.313
1.301
1.281
1.261
1.228
1.204
1.196
1.178
1.184
1.189
1.171
1.160
1.151
1.149
1.138
1.154
1.148
1.151
1.159
1.170
1.169
1.169
1.170
1.163
1.163
1.164
1.161
1.172
1.187
1.191
1.196
1.195
1.200
1.358
1.367
1.351
1.350
1.350
1.326
1.315
1.289
1.289
1.301
1.297
1.273
1.232
1.208
1.205
1.183
1.174
1.175
1.167
1.168
1.155
1.144
1.124
1.132
1.138
1.152
1.154
1.151
1.152
1.164
1.157
1.175
1.171
1.182
1.183
1.193
1.203
1.204
1.207
1.205
1.203
1.365
1.367
1.357
1.345
1.333
1.334
1.312
1.303
1.282
1.280
1.272
1.258
1.223
1.217
1.201
1.194
1.190
1.160
1.154
1.156
1.140
1.135
1.131
1.124
1.130
1.137
1.151
1.151
1.154
1.169
1.164
1.178
1.182
1.190
1.191
1.212
1.222
1.224
1.224
1.240
1.228
1.378
1.369
1.365
1.358
1.340
1.339
1.315
1.299
1.280
1.266
1.256
1.244
1.221
1.198
1.192
1.193
1.172
1.159
1.168
1.159
1.130
1.139
1.142
1.137
1.135
1.141
1.151
1.155
1.159
1.169
1.183
1.184
1.184
1.202
1.198
1.218
1.223
1.238
1.246
1.242
1.240
1.373
1.376
1.372
1.359
1.345
1.340
1.323
1.303
1.287
1.262
1.248
1.235
1.210
1.210
1.193
1.186
1.166
1.152
1.154
1.135
1.135
1.134
1.133
1.132
1.143
1.148
1.147
1.159
1.153
1.187
1.188
1.193
1.204
1.217
1.219
1.241
1.248
1.252
1.241
1.255
1.247
1.384
1.387
1.375
1.359
1.351
1.339
1.324
1.309
1.288
1.266
1.248
1.229
1.207
1.201
1.190
1.182
1.163
1.155
1.141
1.130
1.141
1.142
1.123
1.124
1.130
1.133
1.140
1.147
1.165
1.176
1.189
1.210
1.216
1.232
1.241
1.242
1.259
1.261
1.260
1.265
1.258
1.402
1.380
1.373
1.361
1.358
1.342
1.337
1.316
1.296
1.280
1.250
1.233
1.208
1.204
1.186
1.176
1.167
1.149
1.137
1.144
1.145
1.139
1.132
1.126
1.122
1.141
1.141
1.146
1.162
1.176
1.208
1.222
1.224
1.237
1.244
1.261
1.271
1.265
1.266
1.263
1.267
1.393
1.384
1.377
1.374
1.367
1.362
1.351
1.316
1.297
1.286
1.279
1.226
1.204
1.206
1.199
1.186
1.176
1.168
1.154
1.161
1.149
1.157
1.152
1.130
1.127
1.146
1.147
1.152
1.161
1.188
1.213
1.214
1.222
1.241
1.250
1.264
1.280
1.272
1.271
1.276
1.280
1.396
1.385
1.377
1.395
1.381
1.366
1.358
1.325
1.302
1.280
1.275
1.233
1.223
1.214
1.204
1.190
1.182
1.178
1.166
1.162
1.163
1.154
1.163
1.144
1.130
1.132
1.145
1.147
1.178
1.204
1.220
1.217
1.229
1.255
1.267
1.275
1.288
1.291
1.294
1.285
1.295
1.389
1.399
1.382
1.377
1.376
1.359
1.353
1.319
1.307
1.290
1.276
1.261
1.213
1.204
1.198
1.210
1.202
1.198
1.176
1.174
1.157
1.152
1.158
1.137
1.129
1.137
1.155
1.154
1.189
1.219
1.226
1.218
1.235
1.257
1.267
1.269
1.284
1.303
1.301
1.301
1.291
1.410
1.397
1.398
1.381
1.367
1.354
1.345
1.327
1.313
1.296
1.288
1.248
1.224
1.221
1.215
1.223
1.205
1.199
1.186
1.169
1.160
1.153
1.151
1.149
1.154
1.171
1.162
1.163
1.196
1.216
1.218
1.242
1.244
1.259
1.269
1.277
1.276
1.301
1.304
1.301
1.303
1.410
1.405
1.408
1.391
1.387
1.365
1.363
1.334
1.323
1.312
1.293
1.257
1.235
1.220
1.225
1.230
1.215
1.212
1.203
1.189
1.185
1.171
1.167
1.151
1.169
1.178
1.174
1.192
1.202
1.215
1.221
1.240
1.250
1.268
1.278
1.276
1.280
1.294
1.303
1.306
1.303
1.410
1.412
1.411
1.405
1.395
1.391
1.368
1.353
1.317
1.315
1.306
1.285
1.262
1.232
1.236
1.232
1.234
1.217
1.202
1.204
1.195
1.190
1.190
1.167
1.164
1.184
1.185
1.180
1.202
1.198
1.232
1.244
1.246
1.275
1.288
1.291
1.291
1.281
1.299
1.307
1.301
1.427
1.414
1.418
1.411
1.399
1.398
1.373
1.350
1.345
1.339
1.316
1.309
1.281
1.257
1.253
1.234
1.233
1.224
1.208
1.203
1.218
1.205
1.181
1.165
1.182
1.180
1.187
1.185
1.198
1.208
1.230
1.250
1.255
1.258
1.271
1.282
1.285
1.302
1.304
1.295
1.292
1.418
1.406
1.406
1.402
1.404
1.400
1.386
1.363
1.363
1.349
1.338
1.326
1.299
1.276
1.258
1.242
1.236
1.229
1.234
1.227
1.223
1.201
1.187
1.171
1.184
1.197
1.189
1.183
1.189
1.200
1.216
1.231
1.242
1.252
1.268
1.276
1.290
1.297
1.281
1.288
1.281
1.415
1.397
1.408
1.416
1.417
1.406
1.401
1.390
1.375
1.371
1.356
1.345
1.327
1.301
1.276
1.260
1.244
1.249
1.241
1.240
1.215
1.190
1.187
1.187
1.188
1.193
1.191
1.188
1.187
1.185
1.205
1.211
1.244
1.251
1.268
1.281
1.286
1.298
1.290
1.294
1.275
1.422
1.406
1.399
1.407
1.424
1.414
1.408
1.399
1.390
1.375
1.358
1.347
1.334
1.314
1.281
1.272
1.245
1.246
1.247
1.241
1.224
1.211
1.194
1.183
1.191
1.204
1.201
1.201
1.192
1.196
1.207
1.220
1.228
1.249
1.254
1.259
1.279
1.285
1.288
1.272
1.269
1.427
1.418
1.405
1.421
1.418
1.414
1.396
1.404
1.391
1.383
1.357
1.343
1.332
1.312
1.279
1.267
1.256
1.255
1.246
1.236
1.236
1.213
1.193
1.193
1.194
1.197
1.200
1.208
1.191
1.197
1.203
1.208
1.213
1.228
1.242
1.252
1.277
1.272
1.286
1.273
1.254
1.427
1.414
1.413
1.416
1.417
1.414
1.407
1.411
1.396
1.383
1.381
1.344
1.337
1.314
1.296
1.274
1.272
1.247
1.243
1.236
1.228
1.217
1.191
1.194
1.195
1.192
1.190
1.205
1.185
1.201
1.193
1.207
1.207
1.222
1.227
1.250
1.264
1.268
1.277
1.269
1.258
1.429
1.408
1.412
1.423
1.417
1.404
1.405
1.409
1.399
1.382
1.367
1.344
1.333
1.323
1.303
1.289
1.272
1.243
1.249
1.234
1.222
1.207
1.200
1.195
1.190
1.191
1.193
1.189
1.190
1.196
1.198
1.197
1.219
1.220
1.233
1.239
1.253
1.262
1.259
1.271
1.242
1.414
1.410
1.416
1.412
1.400
1.401
1.399
1.402
1.380
1.376
1.366
1.341
1.335
1.316
1.307
1.297
1.270
1.253
1.245
1.224
1.208
1.205
1.193
1.196
1.192
1.193
1.183
1.178
1.191
1.185
1.198
1.207
1.215
1.230
1.235
1.246
1.246
1.254
1.263
1.250
1.235
1.402
1.404
1.397
1.405
1.387
1.380
1.377
1.376
1.374
1.369
1.367
1.351
1.330
1.322
1.310
1.295
1.293
1.272
1.241
1.226
1.219
1.213
1.192
1.192
1.188
1.180
1.178
1.183
1.191
1.190
1.203
1.207
1.220
1.223
1.221
1.246
1.246
1.253
1.249
1.245
1.245
1.405
1.401
1.391
1.381
1.389
1.379
1.375
1.373
1.364
1.355
1.347
1.337
1.313
1.303
1.292
1.291
1.278
1.262
1.242
1.229
1.221
1.219
1.193
1.186
1.175
1.173
1.168
1.178
1.194
1.195
1.199
1.206
1.210
1.222
1.216
1.238
1.246
1.244
1.244
1.223
1.228
1.410
1.403
1.382
1.374
1.368
1.364
1.369
1.365
1.354
1.351
1.328
1.327
1.315
1.301
1.290
1.286
1.269
1.262
1.242
1.230
1.210
1.198
1.193
1.194
1.171
1.166
1.151
1.171
1.184
1.186
1.182
1.193
1.206
1.208
1.216
1.220
1.230
1.229
1.211
1.208
1.201
1.400
1.385
1.370
1.364
1.365
1.366
1.357
1.360
1.350
1.341
1.330
1.314
1.296
1.287
1.289
1.277
1.262
1.249
1.241
1.227
1.221
1.207
1.190
1.191
1.172
1.148
1.151
1.159
1.159
1.168
1.180
1.185
1.202
1.208
1.201
1.214
1.222
1.221
1.214
1.210
1.201
1.374
1.358
1.346
1.356
1.358
1.354
1.349
1.347
1.343
1.333
1.304
1.294
1.285
1.259
1.270
1.269
1.266
1.251
1.232
1.223
1.217
1.216
1.191
1.175
1.167
1.153
1.156
1.151
1.150
1.159
1.173
1.174
1.181
1.187
1.195
1.202
1.213
1.208
1.199
1.201
1.189
1.346
1.353
1.347
1.349
1.342
1.340
1.343
1.329
1.321
1.313
1.303
1.278
1.274
1.279
1.265
1.254
1.253
1.241
1.217
1.198
1.194
1.198
1.179
1.154
1.153
1.150
1.150
1.150
1.151
1.154
1.150
1.159
1.175
1.175
1.185
1.192
1.201
1.194
1.193
1.196
1.192
1.312
1.341
1.321
1.325
1.318
1.320
1.318
1.308
1.306
1.293
1.287
1.271
1.260
1.254
1.265
1.257
1.234
1.227
1.208
1.192
1.185
1.182
1.167
1.160
1.163
1.171
1.145
1.149
1.134
1.151
1.153
1.148
1.162
1.175
1.184
1.192
1.197
1.197
1.193
1.202
1.195
1.299
1.309
1.314
1.317
1.307
1.308
1.304
1.297
1.290
1.276
1.271
1.252
1.227
1.239
1.243
1.235
1.223
1.218
1.201
1.196
1.179
1.168
1.160
1.154
1.158
1.145
1.148
1.145
1.137
1.139
1.156
1.158
1.156
1.168
1.174
1.177
1.186
1.181
1.183
1.191
1.182
1.286
1.277
1.294
1.294
1.286
1.286
1.277
1.280
1.267
1.257
1.251
1.236
1.215
1.224
1.234
1.225
1.224
1.213
1.201
1.195
1.172
1.158
1.143
1.138
1.142
1.143
1.150
1.134
1.153
1.153
1.153
1.149
1.155
1.167
1.165
1.168
1.182
1.182
1.183
1.185
1.186
1.258
1.251
1.257
1.259
1.267
1.259
1.250
1.232
1.241
1.240
1.221
1.210
1.209
1.213
1.211
1.210
1.218
1.214
1.185
1.183
1.167
1.158
1.144
1.141
1.132
1.135
1.152
1.146
1.155
1.160
1.158
1.153
1.146
1.163
1.170
1.166
1.176
1.184
1.192
1.193
1.186
1.236
1.229
1.229
1.238
1.243
1.231
1.224
1.212
1.213
1.199
1.206
1.199
1.192
1.198
1.191
1.200
1.200
1.197
1.181
1.168
1.153
1.138
1.135
1.135
1.134
1.138
1.129
1.135
1.142
1.150
1.169
1.166
1.154
1.155
1.158
1.174
1.188
1.183
1.182
1.191
1.176
1.305
1.326
1.339
1.352
1.364
1.383
1.383
1.381
1.369
1.372
1.350
1.346
1.351
1.342
1.319
1.297
1.272
1.276
1.273
1.270
1.281
1.260
1.260
1.264
1.254
1.271
1.274
1.287
1.297
1.290
1.289
1.275
1.256
1.240
1.220
1.185
1.144
1.121
1.087
1.069
1.021
1.328
1.340
1.347
1.353
1.375
1.394
1.392
1.398
1.387
1.371
1.357
1.346
1.339
1.330
1.310
1.284
1.265
1.252
1.248
1.240
1.258
1.242
1.235
1.228
1.234
1.257
1.255
1.265
1.263
1.268
1.265
1.253
1.239
1.219
1.203
1.173
1.144
1.119
1.098
1.050
1.032
1.328
1.352
1.357
1.369
1.379
1.390
1.394
1.397
1.377
1.370
1.353
1.333
1.322
1.315
1.294
1.271
1.260
1.254
1.239
1.221
1.236
1.222
1.223
1.227
1.223
1.222
1.237
1.237
1.240
1.254
1.244
1.236
1.220
1.202
1.185
1.167
1.130
1.113
1.093
1.073
1.055
1.351
1.362
1.372
1.377
1.374
1.384
1.386
1.397
1.388
1.357
1.354
1.330
1.315
1.298
1.263
1.262
1.252
1.241
1.226
1.204
1.199
1.196
1.194
1.206
1.211
1.202
1.211
1.223
1.226
1.229
1.212
1.213
1.206
1.187
1.156
1.145
1.118
1.097
1.094
1.085
1.073
1.361
1.368
1.378
1.385
1.376
1.379
1.395
1.386
1.380
1.361
1.348
1.321
1.283
1.275
1.249
1.240
1.232
1.224
1.201
1.173
1.170
1.174
1.183
1.180
1.194
1.188
1.179
1.195
1.199
1.207
1.216
1.211
1.198
1.172
1.146
1.132
1.115
1.097
1.111
1.090
1.078
1.359
1.373
1.382
1.381
1.372
1.380
1.380
1.371
1.367
1.353
1.328
1.297
1.270
1.262
1.247
1.234
1.204
1.194
1.174
1.169
1.163
1.167
1.162
1.174
1.167
1.164
1.168
1.176
1.185
1.184
1.196
1.185
1.165
1.150
1.152
1.145
1.121
1.128
1.120
1.102
1.104
1.361
1.364
1.373
1.366
1.358
1.347
1.344
1.353
1.356
1.337
1.311
1.281
1.261
1.229
1.224
1.209
1.200
1.182
1.165
1.158
1.147
1.140
1.145
1.143
1.148
1.167
1.156
1.152
1.154
1.164
1.172
1.171
1.163
1.160
1.146
1.129
1.138
1.147
1.140
1.121
1.124
1.361
1.376
1.374
1.374
1.355
1.355
1.338
1.326
1.320
1.316
1.298
1.275
1.251
1.222
1.212
1.200
1.179
1.181
1.159
1.134
1.137
1.133
1.143
1.139
1.140
1.148
1.148
1.149
1.154
1.176
1.185
1.172
1.176
1.166
1.148
1.131
1.155
1.158
1.145
1.145
1.140
1.377
1.366
1.379
1.374
1.357
1.340
1.320
1.313
1.312
1.297
1.282
1.261
1.247
1.206
1.197
1.184
1.171
1.169
1.151
1.143
1.126
1.127
1.137
1.139
1.122
1.130
1.138
1.151
1.140
1.160
1.175
1.170
1.156
1.162
1.163
1.156
1.154
1.169
1.171
1.175
1.184
1.377
1.379
1.366
1.366
1.359
1.343
1.329
1.317
1.300
1.292
1.275
1.259
1.218
1.194
1.184
1.168
1.153
1.167
1.146
1.147
1.141
1.126
1.127
1.118
1.127
1.132
1.138
1.142
1.145
1.153
1.152
1.157
1.160
1.152
1.157
1.168
1.179
1.193
1.198
1.196
1.199
1.379
1.392
1.376
1.370
1.354
1.346
1.329
1.313
1.297
1.288
1.271
1.246
1.219
1.208
1.191
1.175
1.161
1.138
1.138
1.137
1.129
1.110
1.117
1.117
1.129
1.130
1.127
1.147
1.148
1.144
1.149
1.153
1.159
1.173
1.167
1.190
1.191
1.200
1.211
1.209
1.214
1.384
1.386
1.371
1.366
1.365
1.346
1.318
1.301
1.284
1.264
1.250
1.233
1.203
1.193
1.183
1.172
1.165
1.129
1.127
1.123
1.122
1.109
1.105
1.101
1.103
1.109
1.118
1.147
1.141
1.147
1.151
1.156
1.156
1.170
1.168
1.202
1.208
1.221
1.213
1.220
1.231
1.390
1.385
1.382
1.377
1.369
1.353
1.321
1.292
1.283
1.258
1.236
1.220
1.202
1.191
1.179
1.173
1.159
1.142
1.134
1.119
1.116
1.115
1.114
1.112
1.105
1.112
1.129
1.138
1.140
1.144
1.152
1.164
1.177
1.180
1.188
1.207
1.207
1.222
1.234
1.227
1.222
1.390
1.394
1.384
1.373
1.350
1.340
1.333
1.298
1.275
1.264
1.242
1.222
1.202
1.185
1.182
1.174
1.150
1.126
1.117
1.113
1.112
1.111
1.108
1.118
1.108
1.111
1.132
1.127
1.133
1.150
1.158
1.179
1.191
1.197
1.204
1.229
1.231
1.238
1.249
1.249
1.247
1.400
1.411
1.402
1.378
1.362
1.349
1.341
1.317
1.300
1.264
1.248
1.223
1.201
1.193
1.178
1.167
1.138
1.122
1.110
1.103
1.108
1.107
1.105
1.100
1.109
1.114
1.106
1.127
1.142
1.160
1.172
1.181
1.192
1.210
1.214
1.233
1.245
1.253
1.250
1.253
1.253
1.414
1.401
1.398
1.377
1.371
1.359
1.351
1.323
1.305
1.288
1.265
1.232
1.207
1.182
1.182
1.158
1.150
1.137
1.133
1.125
1.123
1.113
1.112
1.112
1.103
1.107
1.114
1.132
1.144
1.160
1.181
1.198
1.199
1.218
1.228
1.246
1.252
1.247
1.255
1.263
1.263
1.402
1.408
1.405
1.391
1.386
1.379
1.365
1.320
1.306
1.302
1.272
1.230
1.200
1.188
1.180
1.174
1.158
1.137
1.138
1.140
1.142
1.122
1.120
1.103
1.111
1.116
1.122
1.125
1.129
1.154
1.190
1.201
1.200
1.220
1.230
1.243
1.259
1.253
1.267
1.271
1.265
1.409
1.397
1.401
1.397
1.389
1.378
1.363
1.319
1.291
1.282
1.267
1.234
1.203
1.202
1.185
1.165
1.167
1.163
1.150
1.145
1.139
1.125
1.123
1.120
1.104
1.101
1.107
1.115
1.143
1.182
1.189
1.189
1.202
1.223
1.241
1.255
1.272
1.267
1.273
1.285
1.288
1.416
1.408
1.411
1.407
1.387
1.374
1.364
1.321
1.304
1.289
1.268
1.251
1.210
1.198
1.185
1.202
1.182
1.171
1.170
1.152
1.138
1.121
1.124
1.126
1.114
1.109
1.108
1.123
1.164
1.185
1.189
1.197
1.211
1.228
1.240
1.255
1.275
1.280
1.285
1.284
1.289
1.426
1.421
1.410
1.391
1.392
1.373
1.356
1.327
1.318
1.307
1.270
1.251
1.214
1.194
1.184
1.199
1.199
1.182
1.166
1.152
1.129
1.121
1.118
1.120
1.132
1.133
1.132
1.134
1.164
1.171
1.188
1.202
1.222
1.237
1.256
1.259
1.266
1.277
1.284
1.274
1.286
1.422
1.429
1.419
1.393
1.395
1.386
1.370
1.339
1.320
1.296
1.281
1.256
1.232
1.199
1.199
1.198
1.195
1.188
1.170
1.160
1.142
1.133
1.118
1.124
1.134
1.138
1.145
1.147
1.169
1.170
1.190
1.209
1.218
1.239
1.247
1.263
1.264
1.271
1.284
1.285
1.291
1.425
1.437
1.423
1.414
1.408
1.396
1.378
1.355
1.325
1.301
1.288
1.269
1.256
1.206
1.211
1.209
1.197
1.191
1.180
1.182
1.159
1.156
1.155
1.130
1.136
1.146
1.157
1.154
1.160
1.173
1.193
1.207
1.225
1.248
1.269
1.256
1.270
1.277
1.279
1.277
1.286
1.427
1.438
1.433
1.424
1.416
1.400
1.383
1.358
1.333
1.333
1.310
1.288
1.271
1.246
1.227
1.213
1.207
1.192
1.178
1.181
1.183
1.162
1.146
1.146
1.149
1.159
1.141
1.151
1.166
1.170
1.196
1.202
1.216
1.234
1.263
1.269
1.263
1.264
1.281
1.284
1.273
1.434
1.435
1.429
1.425
1.405
1.414
1.383
1.364
1.357
1.342
1.325
1.306
1.280
1.259
1.237
1.222
1.209
1.188
1.195
1.192
1.181
1.165
1.153
1.151
1.161
1.167
1.153
1.143
1.149
1.164
1.166
1.187
1.198
1.227
1.246
1.266
1.277
1.273
1.255
1.273
1.263
1.446
1.414
1.412
1.420
1.422
1.413
1.393
1.388
1.372
1.361
1.336
1.318
1.302
1.279
1.251
1.231
1.209
1.206
1.196
1.198
1.184
1.167
1.160
1.152
1.164
1.169
1.159
1.151
1.147
1.157
1.157
1.174
1.201
1.218
1.231
1.248
1.262
1.277
1.259
1.268
1.251
1.442
1.421
1.404
1.418
1.427
1.410
1.403
1.397
1.389
1.370
1.347
1.330
1.311
1.300
1.259
1.235
1.209
1.204
1.216
1.202
1.179
1.171
1.160
1.155
1.162
1.164
1.161
1.154
1.157
1.161
1.158
1.167
1.180
1.204
1.218
1.241
1.244
1.254
1.259
1.255
1.252
1.432
1.427
1.414
1.419
1.427
1.410
1.400
1.401
1.391
1.374
1.356
1.331
1.314
1.302
1.266
1.239
1.223
1.218
1.217
1.200
1.194
1.177
1.161
1.153
1.162
1.166
1.172
1.165
1.166
1.170
1.164
1.170
1.180
1.187
1.202
1.223
1.237
1.236
1.258
1.250
1.230
1.432
1.407
1.420
1.427
1.423
1.413
1.409
1.407
1.394
1.379
1.374
1.331
1.318
1.305
1.266
1.240
1.235
1.216
1.209
1.203
1.186
1.175
1.160
1.151
1.159
1.159
1.162
1.156
1.158
1.152
1.168
1.166
1.177
1.188
1.209
1.230
1.230
1.236
1.253
1.238
1.223
1.417
1.408
1.412
1.414
1.413
1.411
1.410
1.401
1.395
1.387
1.371
1.345
1.316
1.286
1.269
1.250
1.243
1.217
1.208
1.193
1.185
1.168
1.160
1.162
1.159
1.157
1.148
1.156
1.156
1.165
1.166
1.176
1.178
1.196
1.211
1.220
1.230
1.232
1.237
1.234
1.214
1.407
1.409
1.414
1.414
1.401
1.401
1.393
1.395
1.392
1.376
1.360
1.336
1.309
1.284
1.266
1.259
1.251
1.224
1.197
1.191
1.166
1.164
1.160
1.146
1.151
1.154
1.155
1.139
1.164
1.155
1.170
1.179
1.184
1.197
1.204
1.215
1.221
1.223
1.231
1.228
1.215
1.401
1.400
1.400
1.391
1.397
1.383
1.380
1.373
1.372
1.357
1.352
1.332
1.307
1.282
1.268
1.260
1.249
1.237
1.205
1.188
1.179
1.171
1.164
1.143
1.136
1.146
1.153
1.151
1.152
1.155
1.162
1.180
1.188
1.191
1.201
1.213
1.217
1.222
1.224
1.216
1.210
1.414
1.397
1.398
1.390
1.377
1.375
1.367
1.362
1.354
1.348
1.334
1.317
1.298
1.274
1.263
1.263
1.241
1.234
1.216
1.188
1.173
1.168
1.151
1.140
1.123
1.127
1.130
1.152
1.158
1.162
1.171
1.175
1.185
1.189
1.192
1.213
1.213
1.219
1.213
1.203
1.208
1.412
1.408
1.380
1.367
1.380
1.371
1.358
1.352
1.360
1.333
1.319
1.313
1.288
1.275
1.264
1.256
1.236
1.213
1.203
1.186
1.169
1.156
1.157
1.136
1.118
1.110
1.117
1.139
1.149
1.146
1.152
1.169
1.174
1.179
1.184
1.191
1.206
1.209
1.197
1.192
1.177
1.409
1.402
1.368
1.367
1.367
1.363
1.367
1.339
1.329
1.327
1.314
1.293
1.262
1.255
1.250
1.248
1.229
1.210
1.200
1.182
1.171
1.157
1.142
1.139
1.123
1.096
1.102
1.117
1.128
1.136
1.143
1.156
1.167
1.180
1.172
1.180
1.198
1.193
1.195
1.189
1.173
1.387
1.378
1.352
1.350
1.349
1.356
1.346
1.325
1.324
1.313
1.299
1.274
1.253
1.246
1.234
1.235
1.225
1.219
1.202
1.177
1.160
1.153
1.139
1.123
1.103
1.105
1.109
1.092
1.115
1.132
1.129
1.149
1.159
1.154
1.166
1.174
1.189
1.186
1.179
1.174
1.167
1.344
1.350
1.343
1.334
1.339
1.335
1.337
1.320
1.309
1.299
1.277
1.254
1.246
1.246
1.233
1.221
1.204
1.200
1.166
1.157
1.150
1.144
1.132
1.113
1.100
1.098
1.095
1.100
1.118
1.123
1.129
1.124
1.143
1.149
1.160
1.160
1.176
1.176
1.171
1.165
1.155
1.314
1.336
1.330
1.321
1.308
1.316
1.312
1.300
1.288
1.283
1.266
1.241
1.216
1.221
1.212
1.208
1.193
1.187
1.174
1.153
1.149
1.140
1.126
1.112
1.112
1.109
1.090
1.107
1.097
1.109
1.118
1.117
1.128
1.152
1.154
1.160
1.174
1.173
1.174
1.170
1.161
1.299
1.307
1.298
1.305
1.296
1.287
1.292
1.280
1.276
1.266
1.245
1.229
1.206
1.208
1.205
1.206
1.195
1.185
1.160
1.161
1.144
1.129
1.111
1.105
1.097
1.099
1.095
1.106
1.102
1.110
1.121
1.120
1.130
1.133
1.141
1.151
1.163
1.163
1.156
1.161
1.154
1.278
1.275
1.277
1.284
1.279
1.285
1.261
1.257
1.256
1.235
1.220
1.211
1.190
1.192
1.195
1.189
1.193
1.179
1.166
1.150
1.126
1.121
1.102
1.094
1.098
1.084
1.097
1.097
1.112
1.120
1.120
1.115
1.126
1.127
1.128
1.148
1.158
1.155
1.161
1.158
1.142
1.247
1.243
1.243
1.254
1.250
1.249
1.227
1.217
1.212
1.208
1.193
1.184
1.182
1.185
1.172
1.168
1.181
1.166
1.149
1.135
1.111
1.101
1.089
1.090
1.090
1.081
1.095
1.104
1.108
1.120
1.117
1.104
1.118
1.134
1.138
1.128
1.154
1.154
1.151
1.156
1.137
1.227
1.218
1.213
1.223
1.224
1.215
1.207
1.191
1.179
1.183
1.182
1.164
1.158
1.154
1.152
1.140
1.150
1.148
1.132
1.120
1.099
1.096
1.083
1.084
1.083
1.089
1.084
1.092
1.105
1.099
1.111
1.111
1.110
1.119
1.124
1.132
1.143
1.148
1.153
1.154
1.142
1.298
1.316
1.341
1.353
1.364
1.374
1.369
1.366
1.366
1.360
1.345
1.344
1.336
1.326
1.307
1.296
1.278
1.280
1.284
1.252
1.257
1.251
1.256
1.263
1.254
1.255
1.271
1.275
1.265
1.264
1.266
1.256
1.237
1.232
1.206
1.184
1.144
1.110
1.089
1.058
1.016
1.310
1.332
1.357
1.347
1.372
1.385
1.388
1.382
1.378
1.366
1.353
1.339
1.331
1.306
1.290
1.288
1.271
1.243
1.243
1.244
1.233
1.229
1.221
1.215
1.224
1.229
1.243
1.250
1.251
1.253
1.243
1.236
1.234
1.213
1.186
1.174
1.135
1.110
1.093
1.059
1.038
1.338
1.347
1.369
1.385
1.392
1.392
1.393
1.390
1.383
1.367
1.346
1.328
1.314
1.295
1.276
1.268
1.239
1.227
1.226
1.207
1.199
1.205
1.197
1.197
1.201
1.209
1.214
1.214
1.231
1.233
1.221
1.228
1.216
1.189
1.175
1.156
1.122
1.112
1.098
1.076
1.058
1.358
1.369
1.380
1.389
1.389
1.393
1.402
1.386
1.380
1.357
1.339
1.316
1.300
1.293
1.267
1.248
1.246
1.219
1.216
1.187
1.170
1.174
1.186
1.172
1.184
1.180
1.174
1.207
1.211
1.199
1.207
1.210
1.196
1.170
1.163
1.147
1.115
1.105
1.079
1.085
1.084
1.368
1.376
1.391
1.393
1.380
1.386
1.406
1.385
1.378
1.353
1.335
1.308
1.288
1.273
1.240
1.236
1.222
1.206
1.194
1.171
1.162
1.162
1.162
1.156
1.160
1.166
1.162
1.167
1.175
1.187
1.185
1.183
1.169
1.154
1.145
1.131
1.118
1.105
1.104
1.104
1.091
1.392
1.389
1.386
1.393
1.375
1.381
1.379
1.378
1.367
1.350
1.321
1.291
1.267
1.245
1.226
1.216
1.201
1.187
1.174
1.159
1.153
1.146
1.139
1.136
1.143
1.153
1.155
1.154
1.155
1.167
1.173
1.164
1.154
1.152
1.142
1.131
1.111
1.126
1.123
1.128
1.113
1.383
1.393
1.391
1.385
1.379
1.367
1.354
1.348
1.343
1.319
1.297
1.273
1.242
1.220
1.212
1.214
1.187
1.165
1.160
1.151
1.138
1.134
1.126
1.120
1.131
1.135
1.135
1.131
1.144
1.153
1.167
1.151
1.147
1.134
1.125
1.122
1.122
1.144
1.132
1.128
1.107
1.381
1.384
1.390
1.384
1.373
1.359
1.346
1.322
1.322
1.313
1.289
1.260
1.240
1.209
1.209
1.190
1.166
1.159
1.154
1.137
1.126
1.117
1.124
1.104
1.127
1.128
1.129
1.123
1.133
1.144
1.164
1.153
1.147
1.144
1.133
1.132
1.149
1.153
1.144
1.135
1.133
1.378
1.384
1.381
1.385
1.376
1.358
1.339
1.335
1.310
1.294
1.272
1.246
1.226
1.198
1.179
1.179
1.142
1.143
1.137
1.126
1.124
1.104
1.109
1.112
1.100
1.117
1.125
1.133
1.129
1.150
1.149
1.150
1.144
1.146
1.140
1.143
1.160
1.168
1.166
1.157
1.166
1.394
1.394
1.391
1.382
1.380
1.352
1.341
1.335
1.314
1.280
1.263
1.242
1.215
1.200
1.176
1.161
1.141
1.128
1.129
1.134
1.110
1.095
1.091
1.098
1.107
1.112
1.109
1.131
1.126
1.136
1.136
1.146
1.140
1.158
1.149
1.143
1.155
1.171
1.188
1.185
1.188
1.398
1.395
1.408
1.399
1.370
1.362
1.346
1.319
1.306
1.283
1.262
1.233
1.203
1.181
1.188
1.161
1.150
1.121
1.115
1.109
1.115
1.095
1.083
1.097
1.101
1.098
1.100
1.121
1.123
1.118
1.135
1.134
1.150
1.135
1.152
1.166
1.184
1.184
1.192
1.202
1.201
1.398
1.411
1.402
1.390
1.380
1.366
1.334
1.318
1.294
1.260
1.233
1.205
1.187
1.174
1.168
1.148
1.127
1.126
1.100
1.092
1.082
1.094
1.060
1.084
1.099
1.095
1.099
1.120
1.126
1.127
1.132
1.137
1.152
1.152
1.148
1.181
1.196
1.205
1.216
1.216
1.201
1.413
1.402
1.399
1.397
1.382
1.368
1.325
1.290
1.279
1.267
1.235
1.207
1.186
1.166
1.161
1.144
1.115
1.126
1.111
1.106
1.101
1.081
1.074
1.079
1.091
1.086
1.092
1.108
1.117
1.121
1.120
1.137
1.141
1.153
1.181
1.193
1.197
1.215
1.214
1.226
1.224
1.410
1.403
1.404
1.398
1.371
1.360
1.330
1.311
1.280
1.268
1.232
1.212
1.193
1.170
1.159
1.149
1.119
1.104
1.102
1.095
1.087
1.080
1.077
1.076
1.074
1.073
1.087
1.097
1.113
1.119
1.135
1.151
1.171
1.160
1.187
1.207
1.220
1.226
1.237
1.235
1.242
1.420
1.421
1.411
1.399
1.368
1.364
1.345
1.326
1.291
1.267
1.238
1.220
1.185
1.172
1.158
1.137
1.128
1.110
1.099
1.073
1.084
1.086
1.070
1.078
1.069
1.070
1.074
1.096
1.117
1.124
1.135
1.150
1.153
1.181
1.203
1.218
1.232
1.234
1.240
1.243
1.245
1.431
1.421
1.409
1.405
1.378
1.360
1.346
1.328
1.306
1.289
1.261
1.231
1.184
1.158
1.158
1.150
1.127
1.109
1.098
1.100
1.100
1.092
1.080
1.081
1.087
1.070
1.077
1.106
1.112
1.129
1.149
1.165
1.175
1.189
1.213
1.223
1.234
1.232
1.249
1.256
1.262
1.411
1.420
1.426
1.413
1.401
1.377
1.369
1.326
1.302
1.286
1.253
1.227
1.200
1.170
1.171
1.144
1.139
1.118
1.110
1.101
1.108
1.107
1.095
1.076
1.090
1.083
1.090
1.101
1.112
1.129
1.157
1.173
1.173
1.198
1.216
1.222
1.229
1.242
1.259
1.271
1.260
1.420
1.427
1.414
1.413
1.399
1.386
1.355
1.331
1.295
1.282
1.263
1.227
1.201
1.168
1.171
1.140
1.142
1.129
1.119
1.111
1.107
1.103
1.104
1.101
1.087
1.081
1.085
1.086
1.113
1.141
1.151
1.173
1.184
1.202
1.216
1.239
1.250
1.253
1.269
1.275
1.265
1.430
1.423
1.410
1.420
1.398
1.379
1.362
1.325
1.317
1.284
1.266
1.242
1.210
1.162
1.163
1.160
1.153
1.145
1.131
1.119
1.104
1.097
1.108
1.101
1.093
1.084
1.083
1.089
1.114
1.143
1.161
1.178
1.178
1.198
1.213
1.234
1.255
1.251
1.264
1.273
1.262
1.436
1.426
1.419
1.412
1.403
1.391
1.357
1.344
1.322
1.298
1.274
1.240
1.203
1.177
1.179
1.179
1.178
1.167
1.135
1.119
1.101
1.103
1.094
1.094
1.099
1.086
1.102
1.100
1.107
1.132
1.158
1.176
1.187
1.206
1.225
1.245
1.253
1.261
1.245
1.264
1.264
1.441
1.433
1.432
1.405
1.398
1.388
1.366
1.350
1.318
1.284
1.269
1.245
1.216
1.179
1.166
1.171
1.172
1.149
1.142
1.124
1.112
1.104
1.103
1.095
1.088
1.107
1.106
1.105
1.113
1.135
1.149
1.166
1.190
1.210
1.224
1.247
1.246
1.256
1.259
1.261
1.262
1.442
1.436
1.432
1.421
1.403
1.391
1.373
1.359
1.329
1.309
1.286
1.257
1.226
1.197
1.169
1.178
1.172
1.159
1.150
1.135
1.118
1.102
1.115
1.108
1.097
1.104
1.111
1.116
1.119
1.139
1.160
1.166
1.175
1.202
1.219
1.234
1.248
1.254
1.253
1.248
1.258
1.438
1.447
1.441
1.431
1.417
1.402
1.381
1.362
1.335
1.319
1.302
1.278
1.248
1.219
1.192
1.187
1.171
1.156
1.153
1.152
1.130
1.121
1.115
1.115
1.113
1.121
1.114
1.113
1.107
1.128
1.155
1.169
1.178
1.207
1.218
1.223
1.241
1.245
1.247
1.235
1.234
1.425
1.446
1.436
1.435
1.419
1.414
1.383
1.359
1.358
1.340
1.312
1.299
1.275
1.236
1.210
1.199
1.178
1.157
1.153
1.153
1.144
1.124
1.114
1.127
1.126
1.138
1.109
1.110
1.119
1.124
1.127
1.154
1.171
1.187
1.207
1.228
1.242
1.234
1.239
1.241
1.225
1.444
1.436
1.419
1.423
1.430
1.412
1.389
1.382
1.370
1.355
1.331
1.307
1.290
1.256
1.221
1.205
1.171
1.153
1.140
1.151
1.145
1.132
1.130
1.123
1.122
1.127
1.120
1.113
1.121
1.117
1.129
1.150
1.157
1.178
1.199
1.215
1.222
1.235
1.228
1.238
1.220
1.442
1.428
1.416
1.422
1.427
1.414
1.398
1.397
1.379
1.357
1.339
1.319
1.294
1.272
1.235
1.211
1.174
1.165
1.162
1.165
1.146
1.140
1.132
1.114
1.120
1.126
1.122
1.121
1.123
1.115
1.127
1.139
1.152
1.166
1.189
1.197
1.208
1.219
1.216
1.225
1.217
1.427
1.415
1.419
1.428
1.419
1.421
1.398
1.396
1.382
1.368
1.345
1.320
1.286
1.279
1.245
1.213
1.175
1.163
1.171
1.171
1.148
1.130
1.123
1.103
1.126
1.127
1.125
1.126
1.129
1.121
1.121
1.135
1.145
1.153
1.173
1.187
1.199
1.212
1.223
1.215
1.195
1.419
1.409
1.414
1.424
1.417
1.408
1.404
1.398
1.383
1.368
1.353
1.318
1.289
1.275
1.245
1.206
1.191
1.178
1.166
1.161
1.147
1.138
1.117
1.113
1.126
1.115
1.123
1.117
1.122
1.128
1.124
1.134
1.135
1.149
1.179
1.194
1.206
1.219
1.223
1.211
1.201
1.424
1.403
1.416
1.412
1.416
1.411
1.416
1.401
1.395
1.380
1.359
1.324
1.298
1.276
1.243
1.212
1.201
1.181
1.166
1.153
1.146
1.128
1.121
1.122
1.112
1.114
1.121
1.114
1.118
1.133
1.132
1.139
1.150
1.161
1.177
1.187
1.202
1.204
1.215
1.201
1.190
1.412
1.410
1.409
1.412
1.403
1.392
1.392
1.390
1.391
1.377
1.359
1.321
1.296
1.273
1.244
1.208
1.205
1.190
1.170
1.145
1.129
1.127
1.110
1.105
1.100
1.121
1.110
1.103
1.117
1.127
1.128
1.153
1.146
1.160
1.180
1.183
1.199
1.198
1.196
1.192
1.185
1.412
1.399
1.398
1.400
1.394
1.397
1.381
1.370
1.374
1.358
1.340
1.311
1.293
1.258
1.240
1.221
1.214
1.197
1.172
1.146
1.133
1.115
1.117
1.095
1.100
1.113
1.107
1.103
1.114
1.111
1.127
1.144
1.155
1.161
1.172
1.183
1.193
1.199
1.195
1.173
1.176
1.402
1.386
1.380
1.372
1.375
1.380
1.366
1.355
1.351
1.333
1.324
1.301
1.286
1.253
1.243
1.223
1.215
1.186
1.168
1.132
1.124
1.117
1.103
1.081
1.074
1.089
1.103
1.103
1.114
1.123
1.129
1.141
1.152
1.159
1.165
1.183
1.178
1.185
1.189
1.177
1.170
1.417
1.412
1.393
1.361
1.360
1.361
1.361
1.343
1.340
1.317
1.299
1.277
1.269
1.240
1.223
1.215
1.203
1.181
1.147
1.141
1.129
1.103
1.100
1.071
1.069
1.064
1.093
1.094
1.113
1.106
1.124
1.133
1.139
1.144
1.156
1.167
1.173
1.178
1.167
1.167
1.153
1.408
1.401
1.364
1.366
1.353
1.345
1.350
1.341
1.325
1.303
1.293
1.274
1.241
1.224
1.229
1.211
1.202
1.171
1.159
1.142
1.122
1.100
1.096
1.077
1.065
1.053
1.056
1.088
1.097
1.101
1.105
1.125
1.128
1.136
1.139
1.160
1.171
1.169
1.160
1.164
1.146
1.381
1.381
1.353
1.338
1.335
1.346
1.323
1.307
1.297
1.300
1.282
1.254
1.231
1.225
1.204
1.189
1.180
1.171
1.145
1.130
1.116
1.099
1.087
1.070
1.044
1.029
1.050
1.067
1.081
1.094
1.097
1.108
1.125
1.124
1.125
1.144
1.161
1.161
1.155
1.146
1.133
1.361
1.357
1.348
1.327
1.321
1.319
1.313
1.298
1.288
1.278
1.265
1.232
1.214
1.201
1.189
1.172
1.167
1.145
1.135
1.119
1.103
1.098
1.086
1.059
1.045
1.042
1.036
1.052
1.069
1.093
1.082
1.092
1.103
1.112
1.123
1.128
1.144
1.145
1.146
1.130
1.121
1.316
1.320
1.315
1.310
1.297
1.303
1.295
1.295
1.271
1.263
1.245
1.223
1.194
1.186
1.172
1.167
1.155
1.139
1.119
1.114
1.102
1.098
1.074
1.046
1.041
1.056
1.050
1.052
1.050
1.074
1.086
1.081
1.101
1.102
1.118
1.123
1.149
1.142
1.137
1.126
1.118
1.293
1.290
1.293
1.288
1.289
1.272
1.268
1.259
1.245
1.235
1.218
1.197
1.187
1.162
1.164
1.149
1.145
1.139
1.122
1.110
1.094
1.084
1.064
1.050
1.048
1.044
1.053
1.053
1.052
1.051
1.085
1.086
1.097
1.105
1.108
1.120
1.136
1.136
1.130
1.125
1.112
1.268
1.258
1.261
1.264
1.267
1.258
1.241
1.238
1.227
1.203
1.181
1.174
1.165
1.143
1.152
1.145
1.138
1.136
1.115
1.097
1.079
1.074
1.050
1.046
1.046
1.033
1.043
1.052
1.076
1.067
1.073
1.078
1.087
1.093
1.102
1.107
1.127
1.129
1.124
1.119
1.115
1.229
1.223
1.226
1.231
1.247
1.229
1.225
1.205
1.186
1.175
1.160
1.145
1.138
1.146
1.135
1.121
1.127
1.108
1.105
1.091
1.074
1.057
1.042
1.039
1.045
1.032
1.043
1.058
1.060
1.068
1.061
1.064
1.071
1.087
1.098
1.101
1.109
1.118
1.122
1.128
1.115
1.198
1.188
1.197
1.193
1.200
1.202
1.191
1.167
1.157
1.150
1.141
1.125
1.124
1.118
1.112
1.095
1.097
1.087
1.083
1.077
1.055
1.045
1.036
1.025
1.027
1.030
1.034
1.050
1.055
1.061
1.057
1.056
1.069
1.077
1.087
1.100
1.110
1.108
1.109
1.122
1.111
1.303
1.326
1.336
1.344
1.363
1.362
1.369
1.354
1.350
1.358
1.338
1.310
1.321
1.306
1.290
1.283
1.265
1.253
1.259
1.249
1.247
1.248
1.251
1.243
1.239
1.246
1.264
1.266
1.247
1.254
1.242
1.240
1.228
1.204
1.179
1.163
1.143
1.119
1.085
1.062
1.026
1.326
1.341
1.346
1.343
1.355
1.373
1.384
1.387
1.377
1.359
1.346
1.329
1.305
1.304
1.277
1.259
1.247
1.247
1.241
1.232
1.219
1.223
1.212
1.210
1.210
1.214
1.224
1.228
1.223
1.225
1.213
1.202
1.202
1.191
1.184
1.152
1.124
1.113
1.085
1.071
1.044
1.335
1.349
1.369
1.368
1.371
1.393
1.389
1.374
1.360
1.352
1.344
1.325
1.311
1.288
1.265
1.244
1.231
1.235
1.227
1.205
1.203
1.192
1.184
1.169
1.173
1.179
1.192
1.202
1.216
1.199
1.191
1.204
1.178
1.170
1.167
1.148
1.133
1.112
1.094
1.064
1.059
1.357
1.369
1.371
1.378
1.379
1.380
1.389
1.373
1.363
1.341
1.329
1.308
1.301
1.277
1.247
1.234
1.218
1.190
1.195
1.191
1.162
1.163
1.158
1.161
1.166
1.165
1.168
1.179
1.186
1.189
1.186
1.182
1.174
1.153
1.155
1.134
1.119
1.114
1.090
1.085
1.067
1.355
1.373
1.384
1.393
1.383
1.377
1.379
1.378
1.359
1.346
1.313
1.301
1.279
1.264
1.245
1.226
1.197
1.186
1.179
1.153
1.147
1.141
1.136
1.134
1.134
1.145
1.149
1.161
1.168
1.170
1.172
1.166
1.142
1.143
1.147
1.133
1.125
1.107
1.104
1.095
1.091
1.384
1.382
1.394
1.393
1.378
1.380
1.360
1.360
1.355
1.341
1.301
1.289
1.269
1.246
1.211
1.217
1.183
1.180
1.172
1.146
1.135
1.136
1.125
1.112
1.118
1.128
1.127
1.137
1.147
1.159
1.161
1.150
1.142
1.128
1.128
1.124
1.114
1.130
1.117
1.113
1.117
1.393
1.395
1.392
1.386
1.384
1.364
1.351
1.334
1.330
1.316
1.302
1.265
1.248
1.213
1.202
1.197
1.179
1.166
1.153
1.139
1.138
1.109
1.113
1.101
1.106
1.124
1.117
1.126
1.130
1.142
1.147
1.143
1.140
1.130
1.120
1.129
1.131
1.144
1.124
1.129
1.123
1.386
1.389
1.397
1.397
1.391
1.367
1.351
1.329
1.301
1.288
1.282
1.249
1.230
1.204
1.177
1.173
1.165
1.152
1.131
1.132
1.114
1.110
1.102
1.091
1.090
1.096
1.116
1.119
1.113
1.127
1.131
1.142
1.143
1.133
1.116
1.122
1.137
1.152
1.146
1.144
1.135
1.380
1.390
1.384
1.384
1.374
1.363
1.343
1.323
1.309
1.281
1.268
1.230
1.202
1.180
1.173
1.149
1.141
1.130
1.122
1.116
1.109
1.093
1.082
1.087
1.074
1.088
1.099
1.108
1.111
1.120
1.135
1.130
1.126
1.133
1.125
1.130
1.151
1.165
1.163
1.162
1.153
1.407
1.401
1.394
1.389
1.367
1.345
1.340
1.330
1.301
1.278
1.246
1.221
1.196
1.169
1.171
1.147
1.124
1.120
1.125
1.104
1.091
1.081
1.067
1.062
1.075
1.088
1.094
1.107
1.116
1.130
1.130
1.132
1.123
1.123
1.122
1.138
1.148
1.170
1.171
1.162
1.166
1.409
1.406
1.412
1.395
1.369
1.348
1.337
1.317
1.304
1.279
1.253
1.220
1.187
1.175
1.165
1.148
1.121
1.110
1.090
1.078
1.084
1.079
1.058
1.067
1.082
1.081
1.090
1.102
1.109
1.107
1.119
1.118
1.126
1.124
1.128
1.131
1.150
1.180
1.180
1.170
1.180
1.419
1.423
1.414
1.413
1.385
1.361
1.342
1.322
1.306
1.276
1.240
1.201
1.177
1.151
1.145
1.132
1.106
1.095
1.071
1.071
1.066
1.069
1.045
1.051
1.070
1.085
1.093
1.094
1.100
1.107
1.118
1.119
1.122
1.124
1.140
1.159
1.174
1.188
1.193
1.183
1.192
1.426
1.424
1.411
1.419
1.389
1.364
1.346
1.316
1.295
1.274
1.223
1.201
1.168
1.149
1.138
1.117
1.091
1.086
1.086
1.083
1.073
1.049
1.047
1.037
1.058
1.079
1.074
1.092
1.099
1.112
1.104
1.115
1.131
1.136
1.141
1.175
1.192
1.202
1.198
1.208
1.211
1.416
1.418
1.413
1.410
1.383
1.360
1.344
1.324
1.289
1.259
1.230
1.202
1.167
1.156
1.141
1.116
1.094
1.101
1.085
1.063
1.050
1.049
1.031
1.029
1.025
1.047
1.056
1.071
1.092
1.101
1.108
1.119
1.120
1.144
1.161
1.182
1.201
1.213
1.213
1.227
1.232
1.430
1.418
1.413
1.402
1.383
1.370
1.348
1.324
1.300
1.264
1.232
1.199
1.181
1.148
1.140
1.118
1.100
1.092
1.089
1.059
1.060
1.055
1.043
1.039
1.035
1.046
1.053
1.075
1.094
1.095
1.103
1.119
1.127
1.159
1.171
1.200
1.211
1.220
1.217
1.235
1.239
1.436
1.420
1.415
1.418
1.392
1.365
1.347
1.327
1.308
1.279
1.237
1.211
1.175
1.151
1.135
1.115
1.104
1.101
1.077
1.074
1.068
1.060
1.049
1.049
1.040
1.041
1.059
1.071
1.081
1.082
1.104
1.129
1.135
1.170
1.189
1.211
1.212
1.226
1.222
1.235
1.248
1.437
1.434
1.432
1.420
1.399
1.375
1.357
1.322
1.303
1.269
1.248
1.221
1.180
1.149
1.140
1.120
1.110
1.103
1.082
1.077
1.075
1.070
1.069
1.054
1.043
1.040
1.056
1.069
1.079
1.096
1.114
1.123
1.139
1.169
1.190
1.215
1.228
1.226
1.229
1.240
1.249
1.435
1.437
1.433
1.424
1.406
1.377
1.347
1.332
1.304
1.269
1.249
1.216
1.184
1.158
1.138
1.113
1.111
1.101
1.088
1.085
1.079
1.081
1.072
1.076
1.061
1.055
1.059
1.060
1.089
1.097
1.122
1.144
1.149
1.168
1.194
1.213
1.233
1.234
1.240
1.248
1.253
1.428
1.425
1.421
1.429
1.410
1.382
1.346
1.318
1.310
1.278
1.262
1.239
1.198
1.158
1.139
1.120
1.125
1.113
1.097
1.092
1.087
1.070
1.075
1.084
1.070
1.055
1.046
1.074
1.084
1.102
1.129
1.144
1.146
1.173
1.186
1.203
1.225
1.230
1.249
1.239
1.247
1.447
1.434
1.416
1.415
1.406
1.405
1.368
1.338
1.318
1.302
1.266
1.215
1.193
1.153
1.144
1.140
1.144
1.139
1.105
1.094
1.086
1.076
1.067
1.064
1.064
1.058
1.059
1.066
1.080
1.096
1.135
1.145
1.152
1.172
1.193
1.212
1.217
1.232
1.235
1.231
1.237
1.446
1.430
1.424
1.421
1.401
1.388
1.374
1.332
1.308
1.288
1.262
1.235
1.209
1.163
1.136
1.124
1.130
1.130
1.110
1.095
1.087
1.080
1.072
1.065
1.064
1.073
1.070
1.076
1.065
1.107
1.128
1.148
1.158
1.169
1.186
1.198
1.220
1.233
1.238
1.231
1.232
1.444
1.439
1.439
1.429
1.407
1.387
1.368
1.346
1.318
1.293
1.275
1.251
1.221
1.177
1.143
1.145
1.130
1.116
1.104
1.099
1.086
1.075
1.078
1.066
1.070
1.071
1.072
1.074
1.079
1.097
1.127
1.140
1.159
1.176
1.179
1.206
1.222
1.235
1.229
1.230
1.233
1.440
1.448
1.445
1.424
1.421
1.399
1.385
1.366
1.336
1.308
1.297
1.263
1.220
1.195
1.154
1.153
1.130
1.120
1.120
1.108
1.089
1.073
1.061
1.070
1.076
1.078
1.072
1.072
1.077
1.082
1.112
1.131
1.141
1.165
1.181
1.187
1.218
1.227
1.233
1.211
1.219
1.446
1.439
1.437
1.437
1.425
1.424
1.384
1.365
1.351
1.324
1.294
1.278
1.248
1.217
1.171
1.157
1.143
1.118
1.118
1.117
1.094
1.079
1.071
1.086
1.089
1.081
1.088
1.080
1.084
1.081
1.108
1.125
1.128
1.146
1.167
1.188
1.215
1.205
1.213
1.219
1.206
1.444
1.448
1.430
1.427
1.428
1.415
1.391
1.384
1.371
1.338
1.318
1.292
1.268
1.230
1.195
1.167
1.140
1.118
1.109
1.115
1.092
1.083
1.092
1.086
1.087
1.081
1.088
1.077
1.085
1.082
1.103
1.125
1.135
1.146
1.163
1.177
1.176
1.208
1.199
1.203
1.188
1.432
1.425
1.425
1.421
1.432
1.413
1.404
1.391
1.376
1.343
1.319
1.298
1.269
1.237
1.215
1.174
1.145
1.131
1.121
1.112
1.111
1.090
1.085
1.079
1.077
1.080
1.090
1.087
1.078
1.092
1.100
1.110
1.125
1.135
1.161
1.164
1.172
1.193
1.194
1.195
1.191
1.417
1.412
1.429
1.437
1.429
1.408
1.402
1.393
1.364
1.351
1.325
1.308
1.277
1.249
1.222
1.175
1.141
1.141
1.121
1.107
1.106
1.098
1.075
1.080
1.070
1.069
1.084
1.086
1.076
1.089
1.088
1.102
1.118
1.128
1.148
1.164
1.172
1.192
1.195
1.197
1.180
1.435
1.407
1.412
1.423
1.427
1.413
1.397
1.394
1.373
1.358
1.335
1.307
1.283
1.252
1.219
1.173
1.150
1.133
1.130
1.132
1.095
1.084
1.083
1.068
1.074
1.072
1.075
1.076
1.071
1.076
1.078
1.096
1.110
1.123
1.148
1.162
1.169
1.173
1.190
1.188
1.174
1.432
1.414
1.406
1.414
1.409
1.396
1.402
1.401
1.388
1.368
1.345
1.311
1.284
1.254
1.211
1.169
1.156
1.143
1.130
1.117
1.105
1.079
1.078
1.065
1.069
1.068
1.071
1.069
1.074
1.074
1.078
1.088
1.110
1.125
1.142
1.153
1.170
1.164
1.175
1.179
1.171
1.423
1.412
1.414
1.398
1.398
1.399
1.384
1.377
1.377
1.359
1.338
1.310
1.276
1.246
1.208
1.175
1.160
1.144
1.133
1.105
1.095
1.078
1.059
1.054
1.059
1.061
1.069
1.065
1.074
1.091
1.092
1.104
1.119
1.121
1.144
1.154
1.157
1.165
1.160
1.165
1.165
1.422
1.398
1.397
1.389
1.387
1.394
1.370
1.362
1.353
1.346
1.325
1.301
1.261
1.238
1.204
1.179
1.157
1.148
1.128
1.110
1.077
1.064
1.052
1.049
1.048
1.061
1.052
1.050
1.071
1.073
1.089
1.086
1.107
1.122
1.137
1.132
1.145
1.162
1.155
1.148
1.147
1.412
1.385
1.390
1.377
1.381
1.374
1.370
1.351
1.341
1.315
1.295
1.269
1.247
1.209
1.201
1.175
1.168
1.149
1.113
1.096
1.071
1.065
1.041
1.034
1.029
1.052
1.052
1.052
1.066
1.081
1.079
1.096
1.110
1.112
1.132
1.139
1.151
1.154
1.150
1.141
1.144
1.399
1.390
1.383
1.372
1.369
1.351
1.344
1.326
1.324
1.298
1.272
1.255
1.248
1.215
1.202
1.169
1.159
1.133
1.105
1.083
1.074
1.051
1.034
1.023
1.013
1.020
1.045
1.050
1.065
1.071
1.076
1.085
1.092
1.110
1.127
1.134
1.147
1.145
1.131
1.129
1.131
1.388
1.363
1.373
1.369
1.355
1.343
1.334
1.319
1.290
1.282
1.265
1.248
1.215
1.182
1.187
1.168
1.155
1.134
1.115
1.087
1.064
1.050
1.040
1.015
0.988
1.004
1.018
1.029
1.061
1.056
1.066
1.071
1.088
1.093
1.107
1.128
1.133
1.139
1.130
1.124
1.108
1.370
1.355
1.349
1.338
1.337
1.335
1.310
1.301
1.281
1.267
1.243
1.212
1.196
1.187
1.164
1.154
1.139
1.127
1.097
1.085
1.066
1.047
1.039
1.009
0.986
0.989
0.998
1.027
1.029
1.048
1.062
1.071
1.079
1.084
1.092
1.107
1.113
1.133
1.125
1.114
1.093
1.351
1.344
1.338
1.333
1.324
1.314
1.297
1.275
1.264
1.252
1.242
1.215
1.178
1.183
1.153
1.142
1.121
1.099
1.085
1.072
1.063
1.045
1.021
0.997
0.990
0.988
0.996
1.009
1.035
1.045
1.044
1.055
1.067
1.067
1.080
1.099
1.106
1.107
1.105
1.091
1.082
1.307
1.309
1.314
1.307
1.303
1.286
1.274
1.263
1.243
1.237
1.226
1.199
1.165
1.158
1.131
1.124
1.111
1.089
1.073
1.062
1.043
1.037
1.013
0.983
0.984
0.992
0.993
0.998
1.001
1.034
1.039
1.042
1.054
1.057
1.074
1.085
1.099
1.095
1.093
1.084
1.084
1.281
1.287
1.287
1.281
1.271
1.249
1.240
1.237
1.227
1.212
1.188
1.164
1.154
1.134
1.111
1.101
1.105
1.076
1.059
1.051
1.041
1.033
1.010
0.997
0.991
0.998
1.002
0.998
0.995
1.014
1.030
1.051
1.051
1.061
1.070
1.074
1.094
1.096
1.080
1.073
1.078
1.263
1.250
1.255
1.250
1.241
1.229
1.220
1.200
1.200
1.180
1.154
1.134
1.134
1.110
1.092
1.087
1.079
1.076
1.052
1.047
1.035
1.019
0.994
0.988
0.984
0.988
0.999
1.002
1.018
1.011
1.014
1.034
1.039
1.053
1.061
1.067
1.070
1.090
1.088
1.080
1.079
1.228
1.219
1.224
1.216
1.213
1.207
1.194
1.184
1.157
1.143
1.128
1.112
1.104
1.093
1.080
1.075
1.070
1.060
1.047
1.040
1.020
1.000
0.996
0.985
0.975
0.986
0.996
1.002
1.016
1.012
0.998
1.010
1.028
1.038
1.055
1.066
1.067
1.089
1.083
1.083
1.086
1.189
1.178
1.189
1.169
1.178
1.168
1.171
1.141
1.124
1.121
1.111
1.095
1.081
1.065
1.066
1.059
1.050
1.030
1.026
1.026
1.008
0.989
0.982
0.976
0.958
0.971
0.977
0.991
1.009
1.000
1.002
1.009
1.020
1.033
1.048
1.061
1.062
1.070
1.085
1.085
1.077
1.299
1.317
1.321
1.326
1.332
1.340
1.327
1.336
1.326
1.330
1.319
1.305
1.302
1.289
1.261
1.260
1.252
1.248
1.257
1.248
1.237
1.234
1.236
1.234
1.229
1.247
1.248
1.238
1.235
1.237
1.219
1.210
1.214
1.200
1.186
1.163
1.145
1.122
1.099
1.065
1.026
1.323
1.333
1.346
1.345
1.358
1.350
1.338
1.336
1.330
1.329
1.328
1.313
1.307
1.283
1.258
1.234
1.233
1.225
1.231
1.205
1.207
1.211
1.198
1.201
1.189
1.201
1.219
1.216
1.199
1.203
1.191
1.196
1.183
1.183
1.173
1.159
1.138
1.119
1.096
1.070
1.049
1.335
1.350
1.355
1.361
1.358
1.363
1.352
1.357
1.333
1.331
1.329
1.311
1.304
1.279
1.246
1.225
1.216
1.220
1.206
1.191
1.184
1.182
1.165
1.167
1.171
1.185
1.177
1.189
1.186
1.187
1.178
1.181
1.165
1.157
1.143
1.145
1.137
1.115
1.096
1.075
1.077
1.346
1.361
1.371
1.377
1.368
1.364
1.370
1.353
1.343
1.317
1.314
1.304
1.291
1.267
1.245
1.222
1.217
1.192
1.183
1.175
1.174
1.150
1.148
1.146
1.143
1.155
1.160
1.160
1.171
1.156
1.175
1.166
1.149
1.129
1.131
1.130
1.137
1.114
1.104
1.084
1.084
1.365
1.372
1.374
1.389
1.367
1.360
1.357
1.345
1.328
1.313
1.304
1.294
1.268
1.247
1.228
1.223
1.191
1.178
1.159
1.147
1.140
1.131
1.126
1.112
1.130
1.136
1.142
1.149
1.144
1.134
1.128
1.140
1.138
1.131
1.129
1.127
1.128
1.112
1.106
1.087
1.096
1.369
1.372
1.390
1.383
1.371
1.364
1.350
1.336
1.318
1.306
1.282
1.271
1.249
1.236
1.216
1.210
1.175
1.163
1.138
1.129
1.123
1.121
1.122
1.101
1.105
1.110
1.120
1.129
1.133
1.136
1.129
1.135
1.138
1.123
1.131
1.124
1.118
1.126
1.112
1.103
1.109
1.401
1.396
1.385
1.385
1.368
1.361
1.345
1.319
1.306
1.291
1.268
1.251
1.241
1.215
1.194
1.182
1.172
1.147
1.140
1.138
1.118
1.105
1.105
1.102
1.095
1.090
1.095
1.116
1.110
1.119
1.122
1.133
1.127
1.119
1.123
1.122
1.117
1.128
1.110
1.125
1.117
1.405
1.410
1.395
1.383
1.385
1.352
1.328
1.323
1.295
1.273
1.253
1.232
1.225
1.184
1.183
1.167
1.154
1.141
1.127
1.115
1.108
1.096
1.089
1.089
1.081
1.080
1.086
1.094
1.110
1.121
1.124
1.122
1.120
1.113
1.105
1.127
1.138
1.136
1.127
1.131
1.112
1.398
1.406
1.397
1.384
1.373
1.361
1.346
1.324
1.310
1.279
1.243
1.221
1.197
1.176
1.167
1.156
1.133
1.109
1.105
1.099
1.095
1.079
1.071
1.055
1.050
1.066
1.082
1.088
1.102
1.116
1.119
1.121
1.122
1.120
1.113
1.117
1.140
1.150
1.159
1.147
1.131
1.415
1.415
1.391
1.389
1.366
1.343
1.335
1.323
1.292
1.269
1.238
1.215
1.183
1.167
1.162
1.139
1.115
1.095
1.086
1.084
1.069
1.055
1.046
1.038
1.047
1.054
1.065
1.088
1.094
1.102
1.108
1.111
1.117
1.118
1.122
1.121
1.135
1.161
1.156
1.157
1.160
1.420
1.428
1.416
1.409
1.371
1.354
1.339
1.313
1.295
1.258
1.227
1.196
1.165
1.151
1.149
1.136
1.098
1.083
1.081
1.065
1.060
1.051
1.031
1.036
1.053
1.057
1.071
1.083
1.087
1.099
1.096
1.110
1.114
1.115
1.115
1.118
1.129
1.169
1.180
1.155
1.174
1.440
1.430
1.423
1.412
1.388
1.371
1.337
1.322
1.294
1.258
1.223
1.202
1.158
1.153
1.138
1.115
1.080
1.076
1.060
1.046
1.052
1.045
1.026
1.030
1.045
1.048
1.062
1.076
1.087
1.088
1.106
1.112
1.103
1.107
1.126
1.127
1.161
1.171
1.179
1.171
1.191
1.426
1.426
1.422
1.424
1.390
1.369
1.345
1.310
1.293
1.264
1.224
1.196
1.166
1.143
1.120
1.105
1.071
1.064
1.049
1.030
1.050
1.028
1.027
1.023
1.030
1.057
1.065
1.079
1.085
1.099
1.101
1.110
1.108
1.125
1.136
1.143
1.170
1.182
1.191
1.193
1.211
1.427
1.427
1.419
1.420
1.397
1.369
1.350
1.331
1.305
1.260
1.229
1.199
1.159
1.130
1.123
1.093
1.076
1.068
1.046
1.036
1.029
1.022
1.018
1.016
1.017
1.026
1.032
1.045
1.064
1.079
1.088
1.103
1.103
1.116
1.136
1.147
1.192
1.200
1.208
1.216
1.227
1.428
1.429
1.427
1.420
1.396
1.370
1.344
1.328
1.304
1.259
1.227
1.191
1.151
1.139
1.118
1.095
1.079
1.064
1.049
1.036
1.022
1.018
1.023
1.017
1.017
1.018
1.025
1.057
1.051
1.072
1.076
1.082
1.105
1.125
1.153
1.174
1.197
1.209
1.220
1.221
1.237
1.423
1.426
1.420
1.403
1.398
1.370
1.345
1.324
1.301
1.266
1.213
1.189
1.157
1.142
1.117
1.100
1.069
1.073
1.060
1.042
1.044
1.031
1.019
1.022
1.016
1.012
1.020
1.052
1.047
1.059
1.075
1.096
1.113
1.135
1.159
1.184
1.197
1.217
1.222
1.229
1.240
1.436
1.434
1.434
1.417
1.403
1.384
1.362
1.324
1.301
1.256
1.236
1.198
1.162
1.137
1.119
1.099
1.070
1.077
1.058
1.050
1.053
1.046
1.032
1.014
1.003
1.016
1.024
1.036
1.044
1.065
1.088
1.095
1.112
1.141
1.163
1.186
1.211
1.216
1.229
1.234
1.239
1.442
1.445
1.432
1.427
1.404
1.367
1.356
1.335
1.301
1.265
1.238
1.205
1.174
1.136
1.110
1.086
1.087
1.076
1.068
1.052
1.043
1.052
1.044
1.030
1.026
1.032
1.022
1.018
1.040
1.063
1.076
1.108
1.129
1.150
1.164
1.194
1.212
1.217
1.223
1.221
1.232
1.442
1.443
1.438
1.427
1.399
1.364
1.351
1.323
1.315
1.289
1.263
1.223
1.188
1.153
1.120
1.087
1.078
1.097
1.077
1.064
1.046
1.041
1.038
1.038
1.044
1.024
1.025
1.029
1.048
1.055
1.090
1.115
1.136
1.153
1.167
1.182
1.210
1.215
1.222
1.218
1.232
1.435
1.426
1.423
1.425
1.414
1.393
1.367
1.335
1.320
1.292
1.257
1.225
1.197
1.148
1.127
1.109
1.101
1.103
1.083
1.056
1.055
1.050
1.035
1.024
1.031
1.035
1.031
1.029
1.044
1.061
1.091
1.105
1.132
1.149
1.157
1.182
1.198
1.214
1.206
1.211
1.220
1.453
1.425
1.419
1.415
1.404
1.396
1.367
1.333
1.312
1.298
1.258
1.223
1.192
1.154
1.123
1.104
1.102
1.101
1.079
1.056
1.056
1.064
1.045
1.032
1.032
1.033
1.030
1.033
1.032
1.064
1.077
1.119
1.128
1.145
1.163
1.172
1.193
1.203
1.199
1.210
1.218
1.448
1.442
1.439
1.424
1.406
1.388
1.367
1.324
1.317
1.288
1.256
1.225
1.201
1.165
1.119
1.111
1.103
1.091
1.076
1.058
1.053
1.054
1.050
1.034
1.040
1.041
1.027
1.025
1.051
1.072
1.083
1.108
1.132
1.148
1.164
1.181
1.191
1.203
1.196
1.194
1.208
1.449
1.450
1.441
1.431
1.417
1.398
1.371
1.351
1.316
1.304
1.261
1.239
1.211
1.180
1.127
1.118
1.100
1.088
1.071
1.062
1.050
1.046
1.037
1.041
1.050
1.048
1.022
1.038
1.043
1.048
1.081
1.099
1.117
1.134
1.149
1.168
1.184
1.188
1.199
1.196
1.186
1.449
1.461
1.441
1.448
1.417
1.406
1.371
1.365
1.332
1.317
1.279
1.249
1.215
1.177
1.136
1.114
1.114
1.093
1.078
1.067
1.050
1.036
1.035
1.050
1.055
1.042
1.031
1.035
1.040
1.044
1.070
1.088
1.100
1.122
1.142
1.158
1.170
1.166
1.175
1.185
1.185
1.442
1.458
1.445
1.436
1.423
1.411
1.384
1.371
1.350
1.320
1.297
1.275
1.242
1.206
1.169
1.110
1.109
1.084
1.080
1.076
1.050
1.043
1.046
1.042
1.040
1.045
1.040
1.031
1.043
1.046
1.064
1.092
1.106
1.117
1.136
1.144
1.146
1.164
1.171
1.165
1.173
1.430
1.429
1.441
1.424
1.428
1.411
1.397
1.379
1.353
1.326
1.305
1.281
1.243
1.215
1.185
1.149
1.104
1.103
1.077
1.077
1.052
1.041
1.033
1.040
1.034
1.038
1.049
1.042
1.047
1.054
1.068
1.077
1.092
1.105
1.121
1.140
1.141
1.156
1.174
1.162
1.161
1.431
1.433
1.427
1.427
1.433
1.411
1.401
1.383
1.357
1.323
1.310
1.287
1.258
1.227
1.188
1.144
1.105
1.090
1.078
1.059
1.061
1.043
1.040
1.036
1.034
1.034
1.034
1.038
1.043
1.046
1.053
1.060
1.078
1.100
1.126
1.133
1.139
1.143
1.172
1.158
1.152
1.440
1.433
1.422
1.416
1.419
1.395
1.390
1.386
1.356
1.333
1.307
1.283
1.263
1.224
1.189
1.147
1.115
1.099
1.078
1.060
1.055
1.040
1.025
1.029
1.034
1.030
1.035
1.038
1.035
1.037
1.040
1.053
1.083
1.106
1.113
1.126
1.136
1.146
1.143
1.147
1.150
1.436
1.427
1.422
1.410
1.391
1.386
1.388
1.377
1.355
1.341
1.318
1.292
1.264
1.224
1.185
1.143
1.123
1.089
1.072
1.070
1.041
1.018
1.019
1.021
1.024
1.026
1.026
1.036
1.038
1.029
1.029
1.055
1.077
1.090
1.109
1.113
1.126
1.134
1.133
1.142
1.142
1.432
1.419
1.429
1.409
1.391
1.378
1.369
1.369
1.361
1.337
1.321
1.295
1.257
1.219
1.191
1.147
1.131
1.084
1.076
1.054
1.033
1.026
1.007
1.004
1.011
1.016
1.022
1.031
1.029
1.034
1.038
1.061
1.073
1.092
1.093
1.102
1.119
1.128
1.139
1.126
1.123
1.421
1.413
1.401
1.393
1.379
1.378
1.367
1.353
1.339
1.320
1.310
1.286
1.238
1.211
1.169
1.138
1.110
1.088
1.066
1.045
1.023
1.005
0.990
1.002
0.998
0.998
0.997
1.006
1.029
1.034
1.039
1.038
1.061
1.077
1.097
1.104
1.116
1.120
1.120
1.125
1.109
1.407
1.400
1.385
1.380
1.374
1.358
1.355
1.339
1.328
1.304
1.285
1.256
1.232
1.205
1.172
1.148
1.120
1.092
1.062
1.043
1.027
0.995
0.975
0.983
0.976
0.988
0.992
1.006
1.009
1.029
1.028
1.038
1.057
1.069
1.086
1.095
1.107
1.109
1.116
1.106
1.097
1.400
1.392
1.369
1.370
1.361
1.344
1.339
1.325
1.303
1.281
1.251
1.219
1.212
1.175
1.157
1.130
1.111
1.085
1.053
1.040
1.013
0.996
0.967
0.957
0.952
0.970
0.988
0.986
0.998
1.021
1.034
1.030
1.046
1.064
1.077
1.080
1.098
1.095
1.100
1.090
1.087
1.380
1.375
1.366
1.373
1.356
1.332
1.312
1.297
1.285
1.264
1.241
1.207
1.191
1.160
1.141
1.126
1.111
1.078
1.057
1.048
1.016
0.984
0.952
0.946
0.936
0.951
0.968
0.981
1.007
1.007
1.016
1.021
1.038
1.053
1.068
1.080
1.081
1.102
1.097
1.075
1.075
1.349
1.349
1.352
1.337
1.332
1.311
1.294
1.287
1.266
1.252
1.218
1.181
1.162
1.153
1.119
1.112
1.094
1.081
1.052
1.035
1.022
0.987
0.956
0.945
0.932
0.936
0.946
0.958
0.983
0.997
1.014
1.025
1.030
1.047
1.059
1.074
1.070
1.083
1.081
1.065
1.058
1.347
1.329
1.329
1.322
1.314
1.302
1.289
1.264
1.232
1.223
1.204
1.178
1.153
1.142
1.119
1.094
1.074
1.059
1.042
1.016
1.005
0.983
0.944
0.936
0.933
0.927
0.939
0.956
0.975
0.988
0.993
1.002
1.020
1.027
1.039
1.055
1.058
1.051
1.046
1.041
1.047
1.309
1.293
1.308
1.309
1.298
1.270
1.257
1.238
1.217
1.204
1.194
1.164
1.145
1.124
1.091
1.070
1.063
1.044
1.021
1.007
0.992
0.968
0.944
0.934
0.922
0.919
0.921
0.937
0.949
0.981
0.986
0.995
1.011
1.015
1.023
1.033
1.044
1.053
1.038
1.039
1.036
1.275
1.274
1.268
1.268
1.265
1.242
1.225
1.211
1.200
1.178
1.162
1.125
1.116
1.092
1.075
1.059
1.052
1.034
1.008
0.995
0.973
0.969
0.943
0.920
0.929
0.934
0.940
0.943
0.938
0.955
0.989
1.000
1.004
1.004
1.022
1.024
1.037
1.049
1.041
1.038
1.043
1.250
1.247
1.245
1.244
1.228
1.223
1.193
1.186
1.166
1.148
1.126
1.102
1.095
1.074
1.048
1.044
1.036
1.012
1.004
0.986
0.971
0.955
0.938
0.924
0.929
0.929
0.934
0.936
0.940
0.953
0.956
0.977
0.989
1.003
1.015
1.027
1.034
1.042
1.035
1.033
1.035
1.208
1.209
1.201
1.192
1.195
1.180
1.159
1.155
1.134
1.118
1.099
1.080
1.059
1.049
1.038
1.019
1.015
1.004
0.996
0.977
0.955
0.938
0.940
0.925
0.924
0.939
0.936
0.938
0.950
0.953
0.950
0.965
0.980
0.996
1.016
1.019
1.027
1.035
1.043
1.036
1.041
1.176
1.173
1.156
1.151
1.148
1.142
1.130
1.112
1.092
1.085
1.072
1.051
1.039
1.016
1.015
1.004
0.983
0.979
0.970
0.956
0.928
0.930
0.918
0.906
0.910
0.927
0.936
0.937
0.946
0.946
0.954
0.959
0.969
0.984
1.003
1.018
1.014
1.025
1.039
1.042
1.035
1.302
1.320
1.327
1.323
1.327
1.339
1.343
1.336
1.336
1.334
1.321
1.321
1.299
1.286
1.258
1.258
1.244
1.235
1.236
1.230
1.233
1.224
1.230
1.225
1.225
1.230
1.231
1.235
1.216
1.206
1.222
1.206
1.190
1.180
1.155
1.145
1.147
1.125
1.101
1.076
1.018
1.313
1.342
1.343
1.339
1.337
1.347
1.344
1.329
1.331
1.326
1.322
1.313
1.297
1.278
1.247
1.223
1.213
1.225
1.210
1.206
1.195
1.190
1.199
1.200
1.197
1.193
1.196
1.190
1.204
1.195
1.184
1.178
1.173
1.163
1.153
1.143
1.142
1.117
1.098
1.068
1.054
1.334
1.357
1.356
1.361
1.357
1.361
1.359
1.345
1.333
1.330
1.318
1.305
1.297
1.273
1.238
1.227
1.208
1.200
1.186
1.187
1.171
1.157
1.163
1.163
1.163
1.158
1.170
1.172
1.180
1.175
1.170
1.172
1.165
1.147
1.140
1.136
1.130
1.109
1.100
1.078
1.079
1.345
1.359
1.377
1.381
1.368
1.363
1.363
1.345
1.332
1.325
1.317
1.301
1.285
1.247
1.228
1.220
1.209
1.184
1.172
1.168
1.155
1.141
1.141
1.126
1.142
1.141
1.133
1.136
1.143
1.147
1.160
1.145
1.143
1.136
1.133
1.127
1.126
1.105
1.092
1.097
1.083
1.364
1.369
1.383
1.385
1.378
1.375
1.354
1.344
1.325
1.305
1.286
1.276
1.278
1.246
1.216
1.209
1.190
1.169
1.151
1.145
1.141
1.116
1.112
1.099
1.109
1.120
1.111
1.120
1.108
1.126
1.130
1.129
1.126
1.126
1.133
1.129
1.130
1.120
1.099
1.095
1.091
1.374
1.384
1.383
1.398
1.390
1.379
1.356
1.329
1.315
1.287
1.271
1.255
1.257
1.231
1.198
1.196
1.169
1.139
1.131
1.121
1.112
1.098
1.093
1.092
1.092
1.098
1.101
1.104
1.105
1.115
1.112
1.128
1.113
1.111
1.125
1.122
1.115
1.124
1.112
1.097
1.096
1.391
1.386
1.392
1.393
1.385
1.369
1.349
1.319
1.298
1.273
1.245
1.234
1.229
1.223
1.204
1.180
1.149
1.129
1.126
1.117
1.075
1.088
1.094
1.079
1.065
1.064
1.077
1.092
1.100
1.109
1.109
1.106
1.098
1.101
1.118
1.113
1.113
1.121
1.106
1.095
1.109
1.407
1.406
1.400
1.382
1.377
1.357
1.343
1.322
1.296
1.258
1.239
1.211
1.199
1.194
1.186
1.154
1.133
1.113
1.112
1.097
1.071
1.070
1.063
1.057
1.052
1.053
1.078
1.081
1.097
1.100
1.093
1.093
1.098
1.099
1.102
1.112
1.122
1.133
1.112
1.130
1.120
1.410
1.413
1.409
1.400
1.383
1.361
1.349
1.323
1.292
1.276
1.241
1.209
1.195
1.172
1.167
1.144
1.118
1.095
1.087
1.072
1.064
1.057
1.045
1.032
1.034
1.043
1.053
1.074
1.097
1.094
1.094
1.104
1.105
1.109
1.111
1.122
1.130
1.135
1.135
1.128
1.124
1.420
1.422
1.403
1.394
1.380
1.354
1.347
1.314
1.290
1.265
1.230
1.189
1.172
1.162
1.144
1.123
1.113
1.080
1.065
1.052
1.050
1.033
1.019
1.015
1.020
1.034
1.041
1.068
1.086
1.088
1.081
1.094
1.096
1.115
1.116
1.116
1.128
1.155
1.160
1.150
1.152
1.432
1.428
1.423
1.408
1.381
1.362
1.338
1.319
1.287
1.251
1.217
1.182
1.139
1.137
1.125
1.110
1.090
1.074
1.058
1.044
1.029
1.028
1.007
0.999
1.012
1.015
1.044
1.061
1.071
1.076
1.086
1.097
1.097
1.115
1.114
1.128
1.130
1.153
1.160
1.168
1.161
1.444
1.435
1.430
1.414
1.402
1.367
1.335
1.320
1.284
1.248
1.208
1.179
1.142
1.133
1.117
1.087
1.060
1.065
1.047
1.043
1.020
0.999
0.993
1.000
1.013
1.023
1.036
1.058
1.064
1.062
1.087
1.102
1.103
1.116
1.117
1.126
1.142
1.166
1.174
1.179
1.187
1.436
1.444
1.435
1.417
1.405
1.368
1.341
1.313
1.288
1.252
1.209
1.181
1.163
1.132
1.100
1.076
1.045
1.039
1.032
1.026
1.010
1.012
0.997
1.002
1.006
1.025
1.026
1.049
1.065
1.071
1.079
1.082
1.095
1.111
1.119
1.125
1.146
1.160
1.190
1.192
1.202
1.440
1.441
1.414
1.420
1.394
1.367
1.343
1.325
1.292
1.255
1.219
1.187
1.136
1.119
1.099
1.073
1.052
1.037
1.029
1.011
1.009
1.022
1.006
0.992
0.993
1.012
1.017
1.031
1.052
1.062
1.073
1.076
1.078
1.106
1.135
1.140
1.161
1.185
1.192
1.209
1.226
1.429
1.423
1.428
1.425
1.396
1.368
1.340
1.324
1.295
1.247
1.206
1.189
1.138
1.124
1.104
1.075
1.052
1.039
1.009
1.004
0.999
0.996
1.002
0.991
0.990
1.005
0.993
1.015
1.028
1.039
1.058
1.073
1.106
1.129
1.134
1.146
1.177
1.192
1.201
1.218
1.243
1.432
1.420
1.418
1.408
1.400
1.360
1.331
1.306
1.282
1.260
1.207
1.182
1.138
1.106
1.099
1.068
1.043
1.037
1.021
1.018
1.004
1.005
0.990
1.000
1.002
0.995
0.990
1.007
1.024
1.024
1.034
1.073
1.099
1.129
1.142
1.155
1.191
1.205
1.213
1.221
1.236
1.437
1.434
1.426
1.412
1.397
1.378
1.358
1.319
1.287
1.256
1.224
1.186
1.143
1.122
1.095
1.071
1.051
1.037
1.036
1.017
1.004
1.010
1.001
0.995
0.987
0.988
1.003
1.005
1.013
1.032
1.044
1.055
1.085
1.120
1.150
1.168
1.194
1.207
1.215
1.220
1.234
1.446
1.439
1.436
1.414
1.399
1.369
1.358
1.339
1.299
1.272
1.233
1.187
1.151
1.119
1.095
1.066
1.045
1.044
1.034
1.027
1.013
1.006
1.001
0.986
0.994
0.990
0.979
0.976
1.007
1.026
1.053
1.068
1.089
1.120
1.148
1.162
1.192
1.206
1.203
1.202
1.228
1.474
1.460
1.437
1.418
1.389
1.375
1.354
1.315
1.304
1.273
1.244
1.203
1.165
1.133
1.106
1.072
1.061
1.043
1.054
1.038
1.030
1.006
0.997
0.999
0.997
1.001
0.989
0.980
1.003
1.018
1.038
1.070
1.098
1.131
1.143
1.160
1.188
1.193
1.198
1.205
1.228
1.476
1.464
1.442
1.422
1.403
1.375
1.351
1.324
1.304
1.281
1.241
1.203
1.178
1.138
1.104
1.070
1.068
1.071
1.058
1.031
1.025
1.001
0.997
0.990
0.997
0.996
0.998
0.994
1.013
1.026
1.051
1.070
1.089
1.121
1.130
1.154
1.176
1.191
1.191
1.206
1.222
1.468
1.457
1.451
1.431
1.411
1.378
1.337
1.318
1.303
1.281
1.235
1.203
1.173
1.127
1.097
1.076
1.064
1.056
1.053
1.031
1.015
1.014
0.995
0.984
0.997
0.997
0.992
0.985
1.015
1.018
1.050
1.072
1.088
1.101
1.123
1.146
1.170
1.182
1.185
1.197
1.212
1.472
1.464
1.460
1.438
1.401
1.382
1.342
1.327
1.306
1.276
1.237
1.206
1.172
1.133
1.092
1.087
1.074
1.053
1.053
1.033
1.030
1.007
1.003
0.994
0.997
0.998
0.976
0.980
1.000
1.038
1.054
1.075
1.096
1.119
1.133
1.141
1.158
1.167
1.178
1.176
1.193
1.466
1.451
1.450
1.445
1.414
1.395
1.359
1.332
1.307
1.284
1.243
1.219
1.188
1.152
1.100
1.077
1.061
1.045
1.040
1.021
1.021
1.011
1.002
0.998
1.003
0.998
0.986
0.994
1.003
1.025
1.040
1.058
1.087
1.105
1.128
1.132
1.142
1.158
1.175
1.174
1.180
1.474
1.454
1.443
1.431
1.420
1.394
1.372
1.346
1.310
1.295
1.267
1.231
1.197
1.158
1.115
1.077
1.071
1.041
1.031
1.030
1.017
0.997
1.004
1.003
1.009
1.008
0.998
1.001
0.999
1.014
1.034
1.052
1.075
1.098
1.114
1.124
1.128
1.130
1.149
1.165
1.163
1.456
1.463
1.447
1.429
1.415
1.397
1.379
1.353
1.324
1.304
1.269
1.245
1.204
1.165
1.134
1.090
1.065
1.048
1.032
1.038
1.011
0.998
0.991
0.990
0.997
0.996
0.995
0.990
1.000
1.007
1.028
1.048
1.070
1.094
1.104
1.107
1.124
1.127
1.142
1.157
1.158
1.458
1.449
1.430
1.412
1.418
1.394
1.399
1.382
1.341
1.311
1.284
1.259
1.228
1.188
1.155
1.095
1.069
1.052
1.020
1.030
1.011
0.999
0.994
0.987
0.977
0.987
0.990
0.992
1.006
1.013
1.012
1.032
1.053
1.072
1.095
1.096
1.111
1.129
1.143
1.135
1.146
1.444
1.438
1.424
1.413
1.397
1.401
1.407
1.373
1.342
1.306
1.285
1.267
1.230
1.200
1.158
1.108
1.062
1.050
1.041
1.011
0.999
1.001
0.993
0.983
0.979
0.979
0.979
0.999
0.999
1.005
1.009
1.014
1.032
1.068
1.080
1.099
1.102
1.123
1.123
1.121
1.134
1.446
1.435
1.422
1.412
1.407
1.389
1.381
1.369
1.341
1.319
1.286
1.262
1.231
1.203
1.151
1.111
1.071
1.054
1.023
1.002
0.995
0.992
0.989
0.980
0.979
0.975
0.972
0.989
0.997
1.000
1.004
1.005
1.031
1.059
1.070
1.089
1.098
1.113
1.117
1.113
1.123
1.447
1.426
1.423
1.412
1.389
1.381
1.361
1.347
1.341
1.316
1.281
1.259
1.229
1.193
1.150
1.108
1.086
1.051
1.012
1.002
0.983
0.972
0.975
0.986
0.976
0.979
0.980
0.992
0.992
0.994
0.991
1.010
1.017
1.044
1.062
1.080
1.092
1.088
1.093
1.093
1.112
1.441
1.421
1.422
1.409
1.393
1.376
1.360
1.342
1.322
1.301
1.287
1.255
1.221
1.191
1.146
1.111
1.081
1.043
1.025
0.997
0.962
0.962
0.961
0.951
0.967
0.963
0.970
0.984
0.973
0.982
0.978
1.001
1.013
1.037
1.055
1.074
1.077
1.090
1.073
1.081
1.089
1.432
1.431
1.401
1.411
1.378
1.366
1.358
1.325
1.307
1.292
1.277
1.249
1.204
1.180
1.131
1.095
1.076
1.044
1.021
0.994
0.963
0.940
0.945
0.943
0.944
0.944
0.953
0.966
0.975
0.977
0.990
1.001
1.017
1.036
1.042
1.057
1.069
1.088
1.063
1.070
1.075
1.417
1.413
1.398
1.392
1.371
1.356
1.344
1.317
1.299
1.284
1.259
1.229
1.189
1.169
1.138
1.104
1.078
1.042
1.017
0.998
0.955
0.935
0.927
0.932
0.926
0.940
0.946
0.949
0.954
0.975
0.979
0.994
1.006
1.022
1.029
1.042
1.059
1.073
1.064
1.056
1.065
1.421
1.383
1.380
1.376
1.356
1.346
1.327
1.303
1.286
1.255
1.227
1.195
1.181
1.146
1.122
1.093
1.071
1.045
1.001
0.983
0.965
0.921
0.916
0.912
0.902
0.912
0.937
0.944
0.950
0.970
0.975
0.985
0.994
1.013
1.021
1.032
1.049
1.053
1.051
1.055
1.051
1.382
1.382
1.357
1.352
1.334
1.325
1.302
1.274
1.258
1.242
1.201
1.184
1.155
1.127
1.111
1.082
1.064
1.033
1.007
0.972
0.950
0.907
0.902
0.897
0.889
0.888
0.912
0.926
0.943
0.956
0.967
0.981
0.981
0.999
1.007
1.015
1.024
1.025
1.039
1.041
1.037
1.355
1.351
1.349
1.334
1.331
1.310
1.287
1.261
1.244
1.217
1.186
1.152
1.125
1.112
1.082
1.067
1.043
1.019
0.998
0.980
0.956
0.909
0.882
0.878
0.870
0.886
0.890
0.912
0.925
0.945
0.961
0.976
0.985
0.990
0.999
1.004
1.019
1.029
1.019
1.020
1.008
1.339
1.327
1.323
1.311
1.297
1.285
1.269
1.240
1.217
1.190
1.174
1.139
1.107
1.096
1.055
1.041
1.026
0.999
0.994
0.968
0.955
0.902
0.882
0.877
0.872
0.870
0.892
0.893
0.921
0.932
0.934
0.952
0.968
0.966
0.982
0.987
0.987
1.004
1.000
1.007
1.003
1.299
1.296
1.288
1.298
1.283
1.264
1.238
1.210
1.191
1.172
1.146
1.118
1.103
1.088
1.053
1.033
1.017
0.989
0.980
0.964
0.938
0.900
0.867
0.872
0.863
0.866
0.859
0.874
0.902
0.908
0.920
0.934
0.951
0.963
0.978
0.981
0.983
0.992
0.998
1.003
0.999
1.266
1.262
1.251
1.260
1.241
1.231
1.201
1.187
1.162
1.140
1.129
1.105
1.080
1.050
1.036
1.018
1.010
0.981
0.962
0.948
0.921
0.891
0.881
0.866
0.874
0.874
0.882
0.871
0.889
0.905
0.921
0.926
0.944
0.954
0.973
0.973
0.988
0.989
0.990
0.997
0.997
1.230
1.224
1.220
1.219
1.204
1.199
1.170
1.158
1.140
1.118
1.093
1.070
1.061
1.032
1.010
1.002
0.993
0.959
0.946
0.937
0.901
0.893
0.872
0.861
0.872
0.870
0.886
0.872
0.880
0.899
0.911
0.920
0.949
0.950
0.963
0.963
0.981
0.985
0.990
0.991
0.995
1.199
1.178
1.168
1.168
1.174
1.165
1.150
1.116
1.103
1.086
1.057
1.047
1.019
1.013
0.980
0.974
0.966
0.942
0.930
0.908
0.887
0.869
0.860
0.862
0.867
0.863
0.876
0.874
0.881
0.890
0.901
0.908
0.919
0.943
0.961
0.963
0.987
0.987
0.995
0.992
0.994
1.161
1.127
1.130
1.124
1.114
1.124
1.106
1.073
1.056
1.045
1.024
1.009
0.989
0.976
0.963
0.957
0.935
0.921
0.905
0.896
0.878
0.856
0.853
0.854
0.843
0.864
0.871
0.870
0.878
0.881
0.890
0.897
0.913
0.934
0.957
0.954
0.967
0.990
0.996
0.993
0.994
1.295
1.323
1.336
1.336
1.339
1.342
1.335
1.339
1.342
1.340
1.349
1.323
1.296
1.283
1.247
1.247
1.241
1.226
1.220
1.232
1.217
1.211
1.222
1.211
1.213
1.205
1.210
1.211
1.217
1.213
1.204
1.201
1.183
1.175
1.149
1.135
1.134
1.114
1.092
1.058
1.029
1.322
1.341
1.349
1.345
1.344
1.361
1.352
1.335
1.342
1.331
1.346
1.314
1.306
1.278
1.247
1.225
1.221
1.214
1.195
1.195
1.177
1.163
1.191
1.179
1.180
1.175
1.174
1.184
1.180
1.171
1.176
1.167
1.159
1.152
1.146
1.136
1.133
1.115
1.096
1.063
1.037
1.341
1.366
1.370
1.353
1.354
1.359
1.365
1.345
1.335
1.320
1.324
1.306
1.287
1.245
1.233
1.215
1.199
1.191
1.174
1.174
1.152
1.151
1.161
1.154
1.161
1.145
1.145
1.150
1.160
1.140
1.152
1.139
1.133
1.137
1.141
1.147
1.138
1.115
1.104
1.069
1.064
1.354
1.358
1.367
1.372
1.362
1.359
1.352
1.351
1.325
1.313
1.311
1.296
1.269
1.238
1.220
1.201
1.191
1.153
1.157
1.152
1.138
1.128
1.131
1.110
1.124
1.128
1.117
1.124
1.125
1.118
1.127
1.132
1.124
1.123
1.138
1.141
1.123
1.094
1.088
1.080
1.075
1.370
1.370
1.373
1.388
1.373
1.356
1.348
1.330
1.309
1.291
1.280
1.279
1.258
1.231
1.206
1.191
1.182
1.146
1.132
1.130
1.116
1.113
1.100
1.098
1.100
1.097
1.089
1.085
1.081
1.111
1.108
1.105
1.114
1.120
1.127
1.123
1.134
1.105
1.091
1.088
1.085
1.384
1.379
1.383
1.382
1.381
1.370
1.353
1.336
1.304
1.276
1.254
1.242
1.242
1.231
1.198
1.182
1.162
1.135
1.117
1.092
1.096
1.087
1.068
1.076
1.074
1.073
1.074
1.081
1.082
1.083
1.100
1.111
1.098
1.101
1.118
1.112
1.106
1.100
1.104
1.095
1.108
1.388
1.394
1.396
1.385
1.373
1.369
1.345
1.327
1.299
1.261
1.242
1.226
1.218
1.201
1.183
1.167
1.127
1.105
1.103
1.083
1.065
1.051
1.062
1.047
1.049
1.047
1.058
1.070
1.074
1.083
1.095
1.102
1.091
1.108
1.116
1.111
1.111
1.119
1.110
1.110
1.121
1.398
1.394
1.389
1.383
1.383
1.361
1.342
1.316
1.296
1.255
1.228
1.205
1.197
1.182
1.163
1.151
1.103
1.095
1.087
1.069
1.042
1.030
1.038
1.032
1.045
1.039
1.056
1.064
1.082
1.083
1.085
1.097
1.102
1.100
1.107
1.120
1.130
1.134
1.110
1.128
1.129
1.417
1.401
1.399
1.399
1.390
1.370
1.348
1.324
1.293
1.254
1.224
1.208
1.183
1.175
1.156
1.131
1.104
1.074
1.063
1.046
1.036
1.026
1.028
1.017
1.016
1.033
1.048
1.070
1.085
1.077
1.081
1.096
1.098
1.101
1.110
1.112
1.131
1.135
1.121
1.124
1.139
1.416
1.415
1.400
1.406
1.378
1.361
1.347
1.316
1.284
1.252
1.221
1.183
1.154
1.139
1.134
1.117
1.091
1.063
1.041
1.022
1.021
1.001
0.987
0.992
1.000
1.011
1.035
1.068
1.076
1.078
1.077
1.089
1.104
1.098
1.105
1.116
1.132
1.147
1.144
1.148
1.157
1.433
1.426
1.413
1.405
1.390
1.365
1.350
1.321
1.297
1.250
1.209
1.154
1.135
1.111
1.119
1.100
1.062
1.062
1.031
1.016
1.010
0.992
0.973
0.980
0.988
1.008
1.027
1.050
1.063
1.072
1.081
1.089
1.105
1.104
1.104
1.119
1.144
1.159
1.150
1.148
1.161
1.435
1.425
1.418
1.417
1.398
1.362
1.338
1.315
1.286
1.245
1.202
1.164
1.144
1.121
1.099
1.071
1.038
1.042
1.024
1.015
1.001
0.979
0.974
0.976
0.969
0.999
1.015
1.037
1.046
1.056
1.069
1.081
1.095
1.107
1.112
1.121
1.133
1.148
1.169
1.168
1.176
1.432
1.431
1.426
1.413
1.398
1.360
1.340
1.309
1.277
1.234
1.203
1.162
1.140
1.119
1.096
1.052
1.031
1.021
1.014
1.005
0.995
0.978
0.977
0.970
0.974
0.990
1.008
1.017
1.026
1.044
1.059
1.077
1.103
1.107
1.116
1.122
1.154
1.161
1.184
1.181
1.202
1.432
1.426
1.425
1.411
1.381
1.364
1.343
1.321
1.283
1.238
1.198
1.153
1.139
1.113
1.065
1.044
1.032
1.014
1.001
0.994
0.981
0.986
0.970
0.960
0.968
0.979
0.998
1.015
1.026
1.042
1.060
1.076
1.089
1.095
1.114
1.142
1.161
1.155
1.188
1.205
1.228
1.434
1.435
1.416
1.410
1.391
1.368
1.341
1.314
1.278
1.238
1.191
1.163
1.132
1.099
1.073
1.053
1.024
1.019
0.983
0.977
0.960
0.971
0.970
0.976
0.971
0.968
0.963
0.995
1.012
1.024
1.035
1.066
1.082
1.101
1.132
1.146
1.160
1.177
1.194
1.224
1.236
1.441
1.439
1.422
1.404
1.393
1.365
1.323
1.292
1.273
1.238
1.200
1.174
1.134
1.104
1.072
1.040
1.017
1.010
0.997
0.984
0.969
0.970
0.958
0.963
0.974
0.964
0.966
0.987
1.000
1.008
1.009
1.058
1.090
1.097
1.129
1.142
1.165
1.184
1.206
1.228
1.249
1.448
1.436
1.443
1.413
1.396
1.375
1.339
1.307
1.280
1.244
1.208
1.178
1.133
1.100
1.073
1.044
1.025
1.012
1.005
1.000
0.987
0.974
0.961
0.967
0.954
0.947
0.962
0.978
0.977
0.993
1.009
1.041
1.066
1.100
1.112
1.147
1.178
1.201
1.198
1.223
1.249
1.464
1.463
1.454
1.419
1.403
1.364
1.342
1.319
1.274
1.256
1.213
1.168
1.129
1.100
1.074
1.049
1.032
1.019
0.996
0.995
0.979
0.973
0.978
0.958
0.954
0.955
0.954
0.946
0.977
0.999
1.011
1.034
1.063
1.101
1.108
1.144
1.169
1.195
1.193
1.209
1.232
1.471
1.473
1.466
1.437
1.412
1.369
1.341
1.318
1.289
1.253
1.221
1.170
1.125
1.113
1.082
1.050
1.042
1.021
1.008
0.987
0.979
0.981
0.976
0.971
0.958
0.957
0.954
0.941
0.970
0.994
1.009
1.036
1.059
1.092
1.112
1.134
1.164
1.194
1.201
1.204
1.220
1.477
1.458
1.462
1.439
1.423
1.377
1.346
1.314
1.277
1.265
1.223
1.187
1.154
1.115
1.078
1.056
1.047
1.043
1.025
1.006
0.975
0.964
0.970
0.960
0.955
0.957
0.963
0.960
0.982
0.985
1.009
1.030
1.054
1.070
1.101
1.124
1.148
1.174
1.184
1.204
1.209
1.471
1.460
1.445
1.428
1.425
1.364
1.335
1.311
1.288
1.249
1.214
1.191
1.162
1.111
1.083
1.048
1.038
1.029
1.022
1.013
0.986
0.968
0.948
0.943
0.943
0.943
0.943
0.939
0.971
0.986
1.004
1.029
1.035
1.067
1.092
1.115
1.137
1.151
1.169
1.181
1.191
1.475
1.464
1.453
1.435
1.423
1.373
1.346
1.327
1.293
1.263
1.225
1.187
1.155
1.111
1.064
1.051
1.033
1.025
1.015
0.995
0.985
0.966
0.959
0.948
0.945
0.952
0.946
0.948
0.959
0.995
1.018
1.033
1.050
1.070
1.093
1.116
1.135
1.146
1.164
1.158
1.168
1.459
1.455
1.436
1.429
1.417
1.372
1.353
1.328
1.294
1.276
1.231
1.194
1.164
1.123
1.079
1.066
1.036
1.010
0.997
0.984
0.984
0.966
0.968
0.958
0.951
0.954
0.948
0.953
0.964
0.991
1.005
1.030
1.041
1.067
1.091
1.090
1.113
1.128
1.148
1.157
1.166
1.468
1.456
1.430
1.420
1.411
1.373
1.361
1.335
1.316
1.284
1.247
1.215
1.171
1.137
1.083
1.053
1.033
1.018
0.991
0.983
0.977
0.967
0.962
0.961
0.971
0.961
0.950
0.963
0.959
0.987
1.007
1.018
1.037
1.062
1.076
1.086
1.097
1.114
1.126
1.142
1.137
1.462
1.445
1.431
1.415
1.416
1.383
1.357
1.327
1.313
1.284
1.246
1.216
1.177
1.138
1.106
1.062
1.026
1.018
0.991
0.976
0.971
0.957
0.946
0.958
0.954
0.955
0.946
0.949
0.959
0.975
1.002
1.013
1.022
1.052
1.065
1.070
1.094
1.099
1.117
1.134
1.126
1.462
1.433
1.438
1.425
1.399
1.374
1.367
1.348
1.321
1.299
1.251
1.227
1.188
1.147
1.122
1.067
1.028
1.012
1.002
0.979
0.960
0.950
0.943
0.950
0.947
0.948
0.946
0.943
0.963
0.970
0.986
0.997
1.004
1.033
1.047
1.054
1.081
1.100
1.108
1.120
1.126
1.463
1.430
1.427
1.417
1.396
1.377
1.374
1.353
1.327
1.300
1.265
1.227
1.203
1.159
1.126
1.079
1.040
0.996
1.004
0.971
0.962
0.954
0.938
0.935
0.937
0.934
0.938
0.942
0.955
0.970
0.966
0.985
0.993
1.013
1.048
1.066
1.074
1.087
1.092
1.093
1.097
1.462
1.436
1.441
1.411
1.399
1.381
1.359
1.331
1.314
1.300
1.257
1.224
1.197
1.161
1.121
1.075
1.037
1.009
0.978
0.970
0.961
0.934
0.930
0.935
0.932
0.917
0.927
0.938
0.951
0.956
0.966
0.967
0.987
1.013
1.037
1.050
1.065
1.068
1.082
1.089
1.085
1.456
1.439
1.435
1.422
1.382
1.377
1.342
1.324
1.307
1.293
1.249
1.218
1.189
1.158
1.116
1.067
1.038
0.995
0.978
0.960
0.949
0.931
0.917
0.923
0.926
0.911
0.922
0.936
0.936
0.945
0.946
0.962
0.984
1.007
1.021
1.040
1.050
1.048
1.060
1.062
1.077
1.451
1.436
1.427
1.406
1.387
1.367
1.336
1.318
1.308
1.279
1.253
1.219
1.185
1.148
1.106
1.059
1.036
0.999
0.972
0.950
0.902
0.921
0.908
0.925
0.909
0.912
0.918
0.922
0.924
0.939
0.940
0.963
0.973
0.991
1.015
1.025
1.029
1.036
1.033
1.046
1.050
1.435
1.425
1.412
1.399
1.378
1.364
1.334
1.307
1.290
1.273
1.247
1.210
1.187
1.139
1.097
1.063
1.036
1.008
0.969
0.936
0.908
0.888
0.899
0.899
0.890
0.901
0.899
0.910
0.907
0.928
0.942
0.962
0.971
0.987
0.998
1.009
1.017
1.020
1.017
1.037
1.047
1.434
1.414
1.397
1.378
1.376
1.349
1.315
1.302
1.272
1.250
1.219
1.197
1.154
1.125
1.091
1.056
1.029
0.999
0.973
0.931
0.895
0.887
0.871
0.882
0.869
0.888
0.883
0.894
0.894
0.916
0.942
0.951
0.963
0.974
0.983
1.003
1.009
1.015
1.005
1.019
1.025
1.413
1.395
1.387
1.366
1.349
1.328
1.305
1.284
1.261
1.233
1.195
1.167
1.129
1.111
1.070
1.046
1.022
0.989
0.951
0.922
0.883
0.869
0.851
0.859
0.852
0.866
0.880
0.879
0.896
0.910
0.924
0.932
0.943
0.965
0.972
0.979
0.980
0.992
0.987
1.013
1.005
1.376
1.377
1.365
1.352
1.329
1.305
1.275
1.257
1.227
1.216
1.176
1.136
1.114
1.093
1.063
1.043
1.015
0.979
0.945
0.923
0.888
0.862
0.849
0.839
0.836
0.844
0.861
0.877
0.876
0.900
0.915
0.931
0.936
0.952
0.955
0.958
0.972
0.986
0.980
0.987
0.986
1.349
1.354
1.348
1.351
1.313
1.276
1.256
1.233
1.215
1.186
1.154
1.123
1.097
1.074
1.043
1.022
1.002
0.968
0.938
0.914
0.894
0.856
0.835
0.824
0.809
0.814
0.828
0.837
0.865
0.870
0.892
0.912
0.914
0.930
0.941
0.944
0.956
0.960
0.970
0.971
0.967
1.313
1.320
1.318
1.315
1.284
1.278
1.242
1.216
1.196
1.161
1.135
1.105
1.075
1.056
1.023
0.997
0.983
0.951
0.931
0.911
0.884
0.856
0.837
0.823
0.810
0.815
0.821
0.813
0.838
0.856
0.864
0.882
0.897
0.907
0.920
0.930
0.942
0.950
0.954
0.963
0.960
1.280
1.280
1.276
1.269
1.263
1.251
1.219
1.189
1.159
1.132
1.111
1.090
1.061
1.028
1.000
0.984
0.968
0.934
0.917
0.891
0.870
0.838
0.819
0.819
0.811
0.804
0.808
0.814
0.834
0.854
0.853
0.875
0.885
0.901
0.928
0.934
0.942
0.948
0.955
0.962
0.957
1.259
1.238
1.235
1.236
1.234
1.224
1.180
1.161
1.135
1.109
1.084
1.057
1.039
0.999
0.980
0.968
0.953
0.924
0.905
0.879
0.863
0.828
0.813
0.826
0.813
0.811
0.804
0.821
0.827
0.850
0.856
0.862
0.884
0.903
0.921
0.927
0.936
0.942
0.951
0.954
0.956
1.219
1.204
1.197
1.187
1.192
1.188
1.164
1.126
1.108
1.082
1.046
1.028
1.008
0.982
0.961
0.948
0.938
0.911
0.887
0.875
0.854
0.819
0.821
0.815
0.817
0.818
0.809
0.816
0.816
0.835
0.850
0.862
0.878
0.901
0.907
0.920
0.934
0.933
0.938
0.948
0.945
1.179
1.169
1.160
1.141
1.134
1.140
1.117
1.094
1.079
1.043
1.005
0.991
0.980
0.950
0.930
0.922
0.918
0.892
0.871
0.851
0.836
0.819
0.812
0.794
0.803
0.804
0.811
0.811
0.815
0.832
0.838
0.849
0.878
0.874
0.901
0.917
0.932
0.930
0.935
0.942
0.950
1.135
1.120
1.118
1.098
1.087
1.082
1.078
1.054
1.027
1.004
0.979
0.965
0.945
0.924
0.911
0.912
0.898
0.864
0.842
0.823
0.805
0.795
0.798
0.800
0.781
0.797
0.802
0.809
0.817
0.826
0.827
0.846
0.856
0.871
0.896
0.903
0.925
0.930
0.938
0.943
0.944
1.297
1.304
1.325
1.338
1.349
1.351
1.342
1.344
1.328
1.333
1.334
1.315
1.299
1.285
1.246
1.246
1.232
1.222
1.219
1.218
1.192
1.191
1.199
1.200
1.187
1.214
1.213
1.218
1.214
1.199
1.187
1.181
1.179
1.164
1.149
1.150
1.132
1.120
1.095
1.066
1.027
1.309
1.340
1.341
1.340
1.350
1.350
1.348
1.345
1.347
1.337
1.335
1.306
1.293
1.271
1.248
1.224
1.219
1.204
1.183
1.185
1.160
1.172
1.171
1.182
1.173
1.175
1.174
1.182
1.179
1.159
1.151
1.156
1.140
1.139
1.134
1.147
1.138
1.111
1.083
1.074
1.047
1.341
1.356
1.360
1.363
1.343
1.343
1.346
1.343
1.337
1.322
1.317
1.300
1.266
1.246
1.238
1.214
1.189
1.173
1.161
1.151
1.136
1.144
1.143
1.143
1.136
1.127
1.138
1.140
1.139
1.140
1.134
1.123
1.124
1.146
1.136
1.138
1.126
1.112
1.082
1.072
1.063
1.346
1.369
1.371
1.365
1.348
1.337
1.343
1.340
1.325
1.319
1.305
1.284
1.261
1.225
1.202
1.199
1.174
1.144
1.141
1.130
1.117
1.120
1.109
1.110
1.121
1.112
1.106
1.116
1.117
1.120
1.113
1.123
1.119
1.141
1.136
1.135
1.109
1.100
1.082
1.071
1.076
1.358
1.367
1.378
1.368
1.365
1.348
1.348
1.328
1.319
1.299
1.270
1.260
1.241
1.225
1.195
1.174
1.163
1.142
1.121
1.118
1.097
1.089
1.082
1.085
1.093
1.086
1.067
1.070
1.081
1.097
1.111
1.112
1.126
1.132
1.125
1.120
1.116
1.097
1.084
1.080
1.090
1.380
1.370
1.377
1.381
1.350
1.352
1.336
1.327
1.296
1.271
1.260
1.241
1.227
1.213
1.193
1.163
1.140
1.112
1.094
1.075
1.072
1.065
1.054
1.052
1.067
1.057
1.055
1.062
1.084
1.100
1.110
1.111
1.116
1.119
1.125
1.116
1.108
1.103
1.095
1.086
1.102
1.380
1.376
1.386
1.382
1.369
1.342
1.327
1.309
1.291
1.262
1.237
1.222
1.198
1.190
1.180
1.153
1.112
1.087
1.074
1.062
1.031
1.026
1.032
1.024
1.036
1.033
1.040
1.043
1.074
1.086
1.098
1.092
1.116
1.117
1.121
1.117
1.117
1.124
1.116
1.115
1.125
1.393
1.380
1.386
1.378
1.369
1.346
1.336
1.306
1.280
1.250
1.222
1.206
1.185
1.178
1.157
1.128
1.096
1.066
1.059
1.046
1.011
0.999
1.009
1.007
1.009
1.028
1.042
1.055
1.075
1.084
1.100
1.099
1.103
1.100
1.115
1.126
1.118
1.132
1.124
1.131
1.141
1.407
1.391
1.388
1.380
1.374
1.358
1.339
1.312
1.273
1.250
1.210
1.180
1.167
1.152
1.135
1.111
1.078
1.059
1.041
1.023
1.005
0.988
0.991
0.996
1.004
1.013
1.036
1.052
1.071
1.076
1.078
1.081
1.090
1.097
1.108
1.122
1.126
1.134
1.136
1.127
1.148
1.402
1.408
1.404
1.395
1.383
1.354
1.333
1.314
1.273
1.243
1.201
1.167
1.150
1.127
1.110
1.092
1.063
1.042
1.016
1.013
0.981
0.985
0.973
0.982
0.998
0.996
1.018
1.042
1.048
1.055
1.054
1.069
1.079
1.095
1.103
1.108
1.128
1.141
1.153
1.143
1.154
1.425
1.424
1.406
1.399
1.382
1.354
1.330
1.311
1.283
1.235
1.200
1.156
1.121
1.105
1.086
1.065
1.044
1.033
1.011
0.986
0.975
0.971
0.947
0.963
0.976
0.993
1.010
1.038
1.048
1.064
1.054
1.074
1.094
1.096
1.106
1.116
1.134
1.150
1.155
1.159
1.173
1.428
1.424
1.421
1.408
1.389
1.357
1.326
1.303
1.267
1.231
1.193
1.154
1.131
1.101
1.079
1.056
1.028
1.004
1.005
0.989
0.970
0.953
0.957
0.953
0.963
0.973
0.996
1.015
1.040
1.040
1.048
1.070
1.087
1.100
1.100
1.116
1.136
1.154
1.161
1.174
1.193
1.439
1.423
1.415
1.411
1.383
1.367
1.324
1.301
1.272
1.221
1.185
1.143
1.123
1.102
1.073
1.044
1.009
0.998
0.989
0.978
0.960
0.960
0.944
0.950
0.950
0.972
0.979
0.990
1.004
1.027
1.047
1.071
1.088
1.096
1.111
1.127
1.149
1.164
1.186
1.201
1.205
1.433
1.421
1.417
1.412
1.383
1.365
1.328
1.309
1.272
1.233
1.190
1.134
1.122
1.087
1.065
1.019
1.009
0.997
0.977
0.958
0.951
0.957
0.948
0.941
0.943
0.958
0.974
0.979
1.008
1.017
1.046
1.068
1.088
1.100
1.115
1.119
1.162
1.184
1.201
1.218
1.224
1.437
1.418
1.411
1.408
1.394
1.365
1.324
1.297
1.276
1.224
1.178
1.149
1.128
1.087
1.049
1.037
1.020
0.990
0.958
0.955
0.950
0.946
0.934
0.945
0.934
0.951
0.953
0.960
0.991
1.001
1.027
1.053
1.067
1.086
1.121
1.146
1.167
1.184
1.208
1.219
1.245
1.443
1.442
1.421
1.427
1.392
1.364
1.329
1.293
1.266
1.224
1.177
1.145
1.121
1.088
1.053
1.033
1.026
0.995
0.970
0.962
0.949
0.943
0.935
0.938
0.937
0.936
0.935
0.947
0.968
0.986
1.015
1.041
1.062
1.083
1.108
1.136
1.161
1.191
1.214
1.234
1.251
1.454
1.446
1.430
1.433
1.419
1.372
1.328
1.302
1.265
1.225
1.192
1.149
1.118
1.085
1.050
1.021
1.011
0.997
0.982
0.970
0.954
0.938
0.938
0.928
0.930
0.918
0.931
0.951
0.958
0.975
1.001
1.032
1.057
1.074
1.104
1.121
1.151
1.168
1.196
1.216
1.239
1.456
1.452
1.436
1.436
1.413
1.371
1.335
1.300
1.269
1.236
1.196
1.141
1.111
1.087
1.057
1.013
0.995
0.986
0.982
0.975
0.958
0.942
0.935
0.916
0.908
0.921
0.931
0.933
0.946
0.978
0.990
1.013
1.041
1.065
1.095
1.130
1.149
1.165
1.188
1.210
1.229
1.476
1.465
1.449
1.430
1.408
1.360
1.325
1.306
1.253
1.226
1.200
1.166
1.112
1.086
1.057
1.022
1.005
0.986
0.978
0.964
0.951
0.935
0.933
0.910
0.903
0.924
0.919
0.916
0.939
0.967
0.991
1.013
1.042
1.056
1.088
1.130
1.154
1.158
1.186
1.196
1.218
1.465
1.458
1.448
1.435
1.405
1.371
1.338
1.318
1.284
1.245
1.208
1.169
1.121
1.088
1.059
1.023
1.012
0.984
0.983
0.976
0.956
0.931
0.931
0.920
0.904
0.911
0.918
0.925
0.949
0.958
0.983
1.010
1.032
1.056
1.090
1.118
1.140
1.142
1.172
1.195
1.201
1.453
1.449
1.442
1.425
1.407
1.386
1.346
1.313
1.289
1.259
1.212
1.160
1.123
1.085
1.054
1.018
1.003
0.989
0.974
0.962
0.954
0.930
0.925
0.904
0.906
0.911
0.919
0.905
0.931
0.960
0.980
1.002
1.025
1.040
1.071
1.098
1.116
1.138
1.161
1.180
1.187
1.457
1.446
1.440
1.415
1.415
1.386
1.353
1.326
1.295
1.262
1.208
1.168
1.126
1.092
1.053
1.019
0.998
0.984
0.966
0.953
0.939
0.931
0.924
0.913
0.904
0.914
0.917
0.901
0.926
0.956
0.965
0.995
1.010
1.041
1.072
1.096
1.116
1.122
1.134
1.161
1.164
1.465
1.457
1.443
1.405
1.400
1.383
1.352
1.319
1.296
1.253
1.211
1.174
1.132
1.093
1.050
1.012
0.993
0.973
0.958
0.944
0.942
0.921
0.904
0.911
0.909
0.918
0.903
0.912
0.921
0.946
0.973
0.986
1.002
1.031
1.047
1.076
1.088
1.110
1.118
1.137
1.140
1.467
1.447
1.426
1.414
1.387
1.374
1.354
1.321
1.299
1.259
1.214
1.178
1.137
1.100
1.061
1.031
0.998
0.973
0.952
0.941
0.933
0.924
0.913
0.911
0.917
0.911
0.911
0.922
0.915
0.933
0.964
0.977
0.990
1.009
1.045
1.056
1.073
1.083
1.096
1.115
1.134
1.464
1.448
1.427
1.413
1.387
1.366
1.345
1.322
1.294
1.263
1.223
1.184
1.145
1.108
1.066
1.034
1.002
0.964
0.944
0.928
0.922
0.916
0.911
0.917
0.918
0.917
0.907
0.910
0.910
0.927
0.959
0.977
0.995
1.007
1.027
1.053
1.056
1.079
1.089
1.091
1.114
1.467
1.437
1.435
1.420
1.384
1.363
1.337
1.327
1.298
1.276
1.237
1.199
1.153
1.118
1.083
1.034
1.000
0.959
0.944
0.919
0.916
0.909
0.904
0.906
0.915
0.911
0.914
0.908
0.909
0.929
0.945
0.960
0.976
0.992
1.006
1.037
1.056
1.071
1.069
1.083
1.092
1.454
1.428
1.426
1.418
1.400
1.371
1.352
1.339
1.300
1.274
1.236
1.196
1.160
1.116
1.077
1.029
0.998
0.963
0.927
0.918
0.903
0.897
0.906
0.891
0.895
0.899
0.905
0.908
0.904
0.914
0.926
0.945
0.959
0.968
1.000
1.034
1.047
1.064
1.044
1.063
1.078
1.456
1.437
1.423
1.416
1.399
1.362
1.356
1.327
1.299
1.264
1.228
1.199
1.163
1.118
1.075
1.030
0.996
0.960
0.931
0.916
0.910
0.889
0.884
0.884
0.903
0.884
0.892
0.899
0.893
0.905
0.920
0.926
0.948
0.966
0.990
1.010
1.036
1.045
1.038
1.052
1.056
1.456
1.436
1.423
1.414
1.388
1.364
1.341
1.322
1.296
1.264
1.230
1.196
1.162
1.122
1.077
1.028
0.982
0.961
0.935
0.901
0.889
0.893
0.878
0.874
0.894
0.868
0.882
0.885
0.878
0.889
0.902
0.920
0.943
0.956
0.976
1.005
1.012
1.013
1.029
1.032
1.039
1.452
1.442
1.412
1.406
1.381
1.356
1.332
1.310
1.286
1.260
1.228
1.204
1.165
1.123
1.070
1.023
0.984
0.954
0.923
0.897
0.864
0.871
0.874
0.877
0.844
0.860
0.874
0.875
0.875
0.893
0.904
0.912
0.931
0.944
0.963
0.982
0.974
0.991
0.998
1.019
1.016
1.442
1.424
1.403
1.390
1.375
1.352
1.332
1.300
1.267
1.249
1.224
1.182
1.147
1.114
1.064
1.023
0.994
0.950
0.923
0.885
0.866
0.849
0.856
0.858
0.841
0.849
0.858
0.849
0.867
0.884
0.900
0.908
0.934
0.940
0.948
0.960
0.966
0.958
0.985
0.998
0.998
1.420
1.406
1.400
1.380
1.356
1.332
1.307
1.284
1.261
1.228
1.200
1.160
1.125
1.093
1.042
1.018
0.980
0.952
0.917
0.877
0.857
0.843
0.833
0.831
0.818
0.832
0.829
0.847
0.856
0.867
0.896
0.913
0.930
0.929
0.929
0.942
0.946
0.956
0.963
0.972
0.986
1.410
1.396
1.374
1.365
1.339
1.315
1.296
1.264
1.232
1.204
1.169
1.141
1.098
1.072
1.034
1.008
0.974
0.945
0.899
0.865
0.844
0.830
0.805
0.811
0.804
0.806
0.828
0.825
0.835
0.856
0.871
0.887
0.897
0.903
0.923
0.929
0.930
0.932
0.933
0.958
0.966
1.384
1.370
1.344
1.331
1.314
1.290
1.261
1.243
1.212
1.175
1.143
1.103
1.073
1.047
1.023
0.994
0.980
0.935
0.906
0.865
0.831
0.811
0.809
0.804
0.786
0.793
0.797
0.801
0.819
0.824
0.857
0.872
0.883
0.900
0.913
0.911
0.904
0.913
0.917
0.933
0.929
1.351
1.323
1.324
1.309
1.292
1.275
1.224
1.213
1.184
1.161
1.121
1.088
1.061
1.025
1.001
0.972
0.956
0.928
0.889
0.861
0.813
0.793
0.783
0.781
0.767
0.767
0.783
0.795
0.793
0.820
0.832
0.858
0.857
0.878
0.878
0.882
0.897
0.902
0.918
0.919
0.920
1.311
1.301
1.293
1.295
1.280
1.248
1.210
1.197
1.164
1.118
1.093
1.065
1.030
1.004
0.969
0.952
0.928
0.902
0.868
0.839
0.821
0.806
0.785
0.763
0.751
0.762
0.775
0.775
0.782
0.804
0.813
0.829
0.836
0.850
0.864
0.874
0.885
0.889
0.908
0.919
0.918
1.274
1.264
1.259
1.251
1.245
1.226
1.203
1.164
1.115
1.092
1.067
1.052
1.009
0.974
0.956
0.938
0.918
0.883
0.856
0.835
0.806
0.785
0.778
0.759
0.744
0.745
0.758
0.753
0.771
0.788
0.799
0.812
0.830
0.852
0.876
0.880
0.886
0.897
0.912
0.916
0.915
1.240
1.241
1.222
1.214
1.211
1.193
1.179
1.123
1.096
1.060
1.034
1.012
0.998
0.966
0.939
0.906
0.892
0.865
0.847
0.831
0.801
0.785
0.764
0.759
0.750
0.746
0.735
0.754
0.770
0.785
0.792
0.811
0.821
0.840
0.862
0.880
0.882
0.895
0.901
0.913
0.912
1.211
1.187
1.190
1.176
1.163
1.155
1.132
1.095
1.065
1.039
1.007
0.990
0.965
0.923
0.900
0.888
0.865
0.839
0.825
0.807
0.787
0.780
0.758
0.769
0.755
0.752
0.741
0.751
0.764
0.780
0.788
0.811
0.821
0.833
0.859
0.868
0.877
0.880
0.891
0.901
0.903
1.166
1.145
1.136
1.137
1.107
1.086
1.089
1.049
1.031
0.999
0.957
0.937
0.915
0.884
0.871
0.859
0.850
0.814
0.795
0.797
0.774
0.752
0.755
0.748
0.744
0.748
0.752
0.752
0.757
0.771
0.784
0.797
0.820
0.826
0.844
0.855
0.869
0.882
0.883
0.891
0.893
1.136
1.110
1.093
1.082
1.064
1.057
1.043
1.017
0.996
0.967
0.929
0.910
0.889
0.860
0.839
0.834
0.818
0.805
0.784
0.774
0.746
0.738
0.740
0.721
0.723
0.735
0.750
0.755
0.760
0.762
0.775
0.784
0.799
0.819
0.834
0.841
0.861
0.872
0.879
0.883
0.891
1.274
1.296
1.310
1.320
1.339
1.340
1.351
1.344
1.333
1.331
1.313
1.287
1.284
1.267
1.247
1.233
1.220
1.209
1.199
1.190
1.186
1.182
1.181
1.189
1.190
1.204
1.199
1.204
1.204
1.195
1.187
1.179
1.155
1.155
1.147
1.139
1.131
1.116
1.108
1.068
1.044
1.310
1.333
1.332
1.338
1.344
1.338
1.337
1.342
1.339
1.336
1.320
1.290
1.273
1.249
1.231
1.226
1.216
1.190
1.182
1.171
1.165
1.157
1.157
1.157
1.160
1.167
1.166
1.170
1.164
1.149
1.153
1.156
1.145
1.141
1.141
1.147
1.145
1.147
1.117
1.069
1.057
1.325
1.347
1.363
1.360
1.340
1.343
1.333
1.326
1.330
1.335
1.314
1.295
1.262
1.231
1.217
1.197
1.189
1.167
1.154
1.139
1.147
1.132
1.131
1.134
1.122
1.122
1.132
1.129
1.136
1.137
1.138
1.138
1.131
1.161
1.149
1.145
1.145
1.132
1.098
1.083
1.072
1.348
1.360
1.372
1.366
1.356
1.339
1.337
1.321
1.314
1.304
1.298
1.277
1.243
1.215
1.200
1.176
1.165
1.144
1.124
1.118
1.120
1.107
1.091
1.093
1.096
1.100
1.095
1.109
1.112
1.135
1.130
1.136
1.141
1.154
1.157
1.152
1.135
1.111
1.098
1.082
1.090
1.371
1.373
1.370
1.371
1.354
1.346
1.335
1.328
1.313
1.301
1.278
1.264
1.229
1.205
1.184
1.149
1.136
1.117
1.091
1.092
1.091
1.073
1.059
1.062
1.060
1.061
1.052
1.076
1.089
1.107
1.106
1.113
1.123
1.141
1.127
1.131
1.119
1.097
1.096
1.095
1.100
1.382
1.382
1.380
1.377
1.362
1.336
1.323
1.315
1.303
1.279
1.264
1.242
1.216
1.192
1.181
1.145
1.128
1.097
1.076
1.061
1.048
1.049
1.043
1.024
1.048
1.034
1.025
1.051
1.071
1.095
1.089
1.100
1.112
1.116
1.120
1.116
1.110
1.093
1.104
1.112
1.114
1.394
1.385
1.378
1.370
1.359
1.338
1.317
1.294
1.267
1.243
1.233
1.217
1.191
1.167
1.146
1.134
1.099
1.073
1.044
1.029
1.029
1.011
1.016
0.993
1.017
1.024
1.016
1.041
1.072
1.084
1.085
1.096
1.112
1.116
1.109
1.109
1.113
1.119
1.108
1.138
1.138
1.397
1.388
1.379
1.380
1.362
1.346
1.334
1.289
1.262
1.233
1.220
1.197
1.170
1.148
1.130
1.108
1.071
1.059
1.038
1.020
1.002
0.985
0.990
0.987
0.996
1.012
1.018
1.030
1.056
1.081
1.074
1.084
1.093
1.098
1.107
1.115
1.122
1.125
1.136
1.138
1.160
1.398
1.387
1.389
1.374
1.367
1.355
1.330
1.293
1.252
1.224
1.191
1.157
1.137
1.136
1.111
1.083
1.061
1.036
1.016
1.005
0.980
0.969
0.971
0.981
0.981
1.008
1.021
1.041
1.051
1.063
1.067
1.072
1.082
1.090
1.115
1.121
1.124
1.138
1.148
1.155
1.151
1.415
1.407
1.393
1.383
1.376
1.355
1.321
1.297
1.260
1.229
1.191
1.164
1.118
1.095
1.077
1.066
1.032
1.023
1.002
0.990
0.970
0.952
0.961
0.971
0.981
0.998
1.018
1.027
1.034
1.039
1.050
1.072
1.087
1.090
1.104
1.118
1.126
1.150
1.155
1.156
1.155
1.420
1.423
1.406
1.390
1.384
1.341
1.318
1.289
1.264
1.219
1.180
1.139
1.114
1.090
1.065
1.039
1.010
0.992
0.986
0.969
0.954
0.942
0.944
0.954
0.960
0.977
0.987
1.009
1.030
1.033
1.045
1.062
1.071
1.089
1.109
1.132
1.138
1.162
1.164
1.161
1.171
1.429
1.420
1.419
1.409
1.382
1.344
1.308
1.292
1.264
1.208
1.180
1.145
1.108
1.084
1.060
1.036
0.997
0.981
0.965
0.958
0.938
0.930
0.924
0.931
0.945
0.960
0.986
0.997
1.005
1.011
1.039
1.053
1.065
1.082
1.099
1.123
1.130
1.157
1.157
1.178
1.186
1.429
1.427
1.417
1.393
1.376
1.351
1.312
1.283
1.248
1.212
1.175
1.132
1.104
1.089
1.056
1.033
1.003
0.973
0.960
0.951
0.931
0.918
0.923
0.924
0.940
0.940
0.956
0.979
0.982
1.007
1.036
1.050
1.071
1.087
1.106
1.120
1.137
1.151
1.171
1.199
1.204
1.437
1.420
1.413
1.401
1.367
1.356
1.318
1.283
1.252
1.213
1.171
1.123
1.114
1.083
1.037
1.013
0.989
0.972
0.961
0.936
0.923
0.908
0.918
0.920
0.918
0.933
0.941
0.968
0.979
1.002
1.032
1.056
1.080
1.090
1.114
1.121
1.138
1.157
1.187
1.200
1.224
1.448
1.437
1.423
1.400
1.390
1.362
1.322
1.287
1.254
1.211
1.173
1.132
1.113
1.073
1.044
1.016
0.999
0.977
0.950
0.923
0.927
0.910
0.906
0.909
0.901
0.927
0.935
0.945
0.966
0.982
1.016
1.050
1.062
1.084
1.101
1.116
1.147
1.182
1.195
1.211
1.242
1.446
1.434
1.436
1.433
1.393
1.359
1.323
1.296
1.252
1.216
1.170
1.132
1.097
1.066
1.046
1.007
0.991
0.976
0.949
0.935
0.928
0.921
0.908
0.901
0.902
0.902
0.902
0.937
0.948
0.962
0.998
1.033
1.053
1.079
1.091
1.124
1.163
1.182
1.198
1.224
1.250
1.455
1.434
1.428
1.427
1.407
1.363
1.315
1.297
1.268
1.223
1.163
1.125
1.102
1.060
1.036
0.997
0.997
0.968
0.954
0.946
0.932
0.906
0.912
0.902
0.897
0.897
0.908
0.923
0.949
0.959
0.986
1.030
1.047
1.058
1.093
1.107
1.144
1.171
1.179
1.209
1.246
1.461
1.446
1.437
1.425
1.390
1.373
1.336
1.289
1.252
1.220
1.190
1.131
1.104
1.073
1.042
1.001
0.987
0.964
0.947
0.946
0.937
0.900
0.897
0.880
0.885
0.891
0.909
0.910
0.934
0.953
0.976
1.008
1.028
1.046
1.078
1.110
1.139
1.163
1.182
1.210
1.239
1.465
1.447
1.431
1.416
1.394
1.368
1.325
1.286
1.251
1.219
1.189
1.136
1.107
1.086
1.040
0.998
0.984
0.960
0.941
0.938
0.929
0.893
0.877
0.872
0.875
0.889
0.898
0.892
0.925
0.948
0.971
0.995
1.021
1.045
1.076
1.107
1.132
1.156
1.182
1.208
1.216
1.453
1.448
1.435
1.418
1.401
1.361
1.333
1.295
1.271
1.230
1.192
1.159
1.107
1.082
1.031
1.007
0.975
0.955
0.940
0.935
0.923
0.891
0.881
0.886
0.870
0.874
0.875
0.893
0.920
0.940
0.962
0.989
1.022
1.043
1.085
1.092
1.115
1.145
1.160
1.175
1.199
1.456
1.440
1.419
1.401
1.396
1.364
1.342
1.309
1.279
1.247
1.197
1.150
1.097
1.070
1.028
1.008
0.976
0.956
0.951
0.923
0.913
0.893
0.893
0.879
0.870
0.877
0.888
0.892
0.910
0.920
0.941
0.982
1.007
1.036
1.073
1.086
1.105
1.125
1.143
1.168
1.180
1.444
1.424
1.424
1.418
1.389
1.374
1.346
1.327
1.291
1.249
1.195
1.151
1.097
1.066
1.028
1.009
0.976
0.949
0.929
0.924
0.899
0.891
0.880
0.874
0.869
0.872
0.887
0.890
0.904
0.925
0.948
0.966
0.990
1.017
1.053
1.080
1.098
1.104
1.120
1.152
1.153
1.441
1.447
1.430
1.414
1.390
1.361
1.335
1.325
1.277
1.237
1.211
1.155
1.106
1.058
1.026
0.993
0.971
0.944
0.924
0.905
0.887
0.879
0.878
0.882
0.868
0.875
0.881
0.886
0.898
0.920
0.940
0.949
0.981
0.999
1.035
1.054
1.077
1.090
1.109
1.132
1.148
1.458
1.454
1.427
1.396
1.385
1.359
1.345
1.320
1.288
1.245
1.212
1.159
1.114
1.063
1.028
0.988
0.970
0.943
0.911
0.888
0.881
0.882
0.871
0.883
0.872
0.872
0.869
0.872
0.886
0.893
0.918
0.932
0.960
0.984
1.009
1.036
1.058
1.072
1.087
1.097
1.128
1.463
1.451
1.427
1.402
1.379
1.348
1.338
1.321
1.282
1.245
1.208
1.167
1.112
1.071
1.031
0.987
0.959
0.937
0.910
0.884
0.880
0.871
0.881
0.884
0.878
0.874
0.861
0.871
0.875
0.878
0.897
0.934
0.955
0.972
0.998
1.009
1.036
1.049
1.071
1.072
1.090
1.469
1.448
1.426
1.412
1.381
1.352
1.334
1.309
1.280
1.234
1.209
1.174
1.123
1.078
1.034
0.998
0.958
0.931
0.909
0.884
0.872
0.859
0.872
0.873
0.875
0.868
0.859
0.863
0.868
0.870
0.890
0.915
0.939
0.956
0.976
0.993
1.020
1.033
1.041
1.058
1.071
1.459
1.427
1.419
1.406
1.381
1.357
1.336
1.314
1.282
1.245
1.220
1.174
1.134
1.088
1.037
0.997
0.964
0.931
0.901
0.879
0.866
0.850
0.858
0.864
0.864
0.858
0.860
0.859
0.860
0.870
0.888
0.905
0.915
0.940
0.964
0.983
1.010
1.017
1.021
1.032
1.049
1.458
1.424
1.403
1.396
1.386
1.360
1.334
1.311
1.281
1.250
1.214
1.179
1.141
1.086
1.042
1.000
0.966
0.924
0.894
0.879
0.853
0.842
0.845
0.849
0.847
0.840
0.846
0.851
0.848
0.855
0.877
0.879
0.909
0.928
0.952
0.967
0.989
0.998
1.004
1.018
1.034
1.447
1.428
1.417
1.396
1.372
1.345
1.342
1.300
1.282
1.241
1.210
1.183
1.134
1.087
1.037
1.000
0.959
0.926
0.894
0.863
0.849
0.835
0.832
0.835
0.829
0.831
0.834
0.838
0.841
0.837
0.859
0.875
0.898
0.917
0.936
0.952
0.962
0.977
0.995
1.002
1.006
1.454
1.430
1.398
1.384
1.361
1.347
1.322
1.298
1.264
1.238
1.206
1.170
1.125
1.091
1.035
0.994
0.963
0.931
0.891
0.861
0.842
0.836
0.827
0.818
0.799
0.809
0.824
0.820
0.822
0.823
0.844
0.861
0.880
0.897
0.918
0.928
0.936
0.950
0.964
0.983
0.979
1.427
1.410
1.403
1.371
1.358
1.336
1.320
1.284
1.259
1.215
1.195
1.158
1.125
1.084
1.028
0.976
0.951
0.913
0.880
0.854
0.833
0.816
0.816
0.800
0.789
0.792
0.796
0.801
0.805
0.824
0.843
0.848
0.880
0.884
0.897
0.918
0.915
0.920
0.939
0.957
0.954
1.418
1.386
1.387
1.374
1.346
1.325
1.305
1.284
1.234
1.206
1.168
1.142
1.107
1.067
1.010
0.971
0.936
0.908
0.861
0.838
0.813
0.797
0.776
0.780
0.780
0.768
0.779
0.779
0.785
0.800
0.825
0.829
0.864
0.869
0.893
0.906
0.897
0.894
0.915
0.931
0.924
1.394
1.371
1.364
1.354
1.337
1.318
1.284
1.255
1.214
1.181
1.149
1.115
1.069
1.037
1.003
0.951
0.929
0.897
0.861
0.834
0.804
0.775
0.774
0.775
0.773
0.762
0.760
0.763
0.776
0.784
0.802
0.821
0.844
0.854
0.864
0.875
0.867
0.874
0.890
0.901
0.900
1.371
1.342
1.329
1.319
1.305
1.274
1.252
1.229
1.189
1.165
1.117
1.070
1.044
1.006
0.986
0.947
0.921
0.884
0.847
0.817
0.797
0.771
0.745
0.748
0.753
0.745
0.745
0.742
0.768
0.766
0.781
0.795
0.822
0.834
0.834
0.856
0.854
0.864
0.870
0.876
0.892
1.337
1.303
1.299
1.286
1.272
1.254
1.217
1.185
1.156
1.129
1.091
1.045
1.026
0.994
0.960
0.924
0.899
0.863
0.827
0.795
0.776
0.756
0.737
0.731
0.735
0.720
0.715
0.738
0.747
0.758
0.766
0.793
0.806
0.819
0.829
0.840
0.848
0.858
0.860
0.873
0.871
1.290
1.277
1.281
1.274
1.258
1.224
1.196
1.148
1.136
1.102
1.055
1.039
0.999
0.967
0.934
0.901
0.877
0.857
0.810
0.781
0.766
0.747
0.724
0.718
0.712
0.706
0.719
0.723
0.737
0.741
0.766
0.783
0.787
0.806
0.817
0.820
0.834
0.848
0.860
0.870
0.875
1.273
1.254
1.251
1.234
1.223
1.204
1.176
1.127
1.107
1.060
1.035
1.008
0.975
0.930
0.903
0.883
0.841
0.834
0.802
0.776
0.752
0.742
0.717
0.710
0.691
0.687
0.695
0.711
0.725
0.738
0.757
0.776
0.774
0.794
0.812
0.818
0.828
0.845
0.857
0.865
0.870
1.239
1.226
1.226
1.202
1.190
1.170
1.146
1.095
1.061
1.022
1.001
0.977
0.946
0.903
0.878
0.855
0.815
0.804
0.780
0.764
0.745
0.727
0.707
0.712
0.692
0.686
0.686
0.697
0.709
0.717
0.731
0.752
0.763
0.775
0.802
0.811
0.820
0.838
0.853
0.856
0.854
1.221
1.195
1.185
1.172
1.142
1.116
1.091
1.058
1.028
0.987
0.953
0.941
0.919
0.882
0.843
0.824
0.808
0.782
0.766
0.755
0.739
0.715
0.700
0.694
0.690
0.689
0.684
0.682
0.707
0.721
0.729
0.745
0.748
0.770
0.791
0.808
0.816
0.837
0.845
0.849
0.855
1.157
1.145
1.131
1.106
1.084
1.064
1.049
1.022
0.995
0.959
0.919
0.891
0.872
0.845
0.817
0.798
0.776
0.754
0.743
0.733
0.728
0.707
0.695
0.681
0.685
0.682
0.676
0.685
0.693
0.708
0.726
0.739
0.749
0.765
0.782
0.789
0.811
0.823
0.835
0.836
0.846
1.114
1.103
1.075
1.064
1.046
1.028
1.000
0.977
0.955
0.914
0.894
0.859
0.834
0.809
0.791
0.767
0.755
0.732
0.732
0.710
0.705
0.689
0.676
0.666
0.670
0.680
0.691
0.685
0.694
0.705
0.714
0.724
0.736
0.751
0.767
0.779
0.795
0.814
0.819
0.822
0.818
1.282
1.304
1.313
1.331
1.345
1.345
1.346
1.338
1.328
1.324
1.298
1.279
1.264
1.241
1.217
1.216
1.219
1.209
1.188
1.195
1.192
1.175
1.181
1.178
1.175
1.193
1.190
1.177
1.173
1.188
1.189
1.181
1.170
1.169
1.160
1.160
1.140
1.132
1.118
1.085
1.060
1.311
1.328
1.342
1.337
1.345
1.349
1.345
1.333
1.331
1.331
1.301
1.280
1.249
1.231
1.206
1.186
1.195
1.169
1.175
1.164
1.166
1.152
1.155
1.138
1.142
1.155
1.153
1.147
1.152
1.154
1.158
1.158
1.144
1.152
1.151
1.157
1.147
1.139
1.110
1.092
1.078
1.327
1.340
1.357
1.343
1.339
1.341
1.335
1.325
1.328
1.328
1.308
1.282
1.247
1.222
1.197
1.178
1.172
1.161
1.144
1.123
1.130
1.128
1.119
1.111
1.115
1.128
1.122
1.126
1.123
1.136
1.131
1.135
1.137
1.149
1.150
1.149
1.153
1.142
1.115
1.108
1.089
1.339
1.358
1.356
1.363
1.342
1.333
1.319
1.316
1.319
1.314
1.299
1.276
1.247
1.215
1.188
1.156
1.141
1.128
1.105
1.097
1.104
1.076
1.084
1.088
1.094
1.089
1.096
1.106
1.114
1.119
1.117
1.118
1.130
1.141
1.141
1.142
1.149
1.130
1.114
1.107
1.095
1.360
1.367
1.367
1.359
1.346
1.328
1.319
1.309
1.305
1.296
1.280
1.266
1.240
1.203
1.170
1.148
1.122
1.098
1.070
1.065
1.067
1.055
1.042
1.047
1.052
1.058
1.062
1.072
1.094
1.102
1.109
1.126
1.125
1.133
1.135
1.145
1.132
1.119
1.119
1.114
1.115
1.375
1.374
1.367
1.362
1.352
1.321
1.316
1.302
1.290
1.276
1.264
1.248
1.213
1.171
1.139
1.116
1.095
1.075
1.066
1.033
1.047
1.036
1.023
1.012
1.027
1.042
1.038
1.045
1.073
1.082
1.094
1.112
1.121
1.123
1.123
1.128
1.127
1.126
1.121
1.120
1.133
1.383
1.377
1.369
1.370
1.351
1.326
1.308
1.293
1.266
1.251
1.236
1.207
1.182
1.156
1.130
1.097
1.079
1.064
1.044
1.024
1.010
1.011
1.005
0.996
0.998
1.008
1.020
1.034
1.064
1.074
1.087
1.096
1.116
1.114
1.107
1.117
1.129
1.126
1.135
1.148
1.160
1.381
1.383
1.381
1.368
1.348
1.331
1.326
1.299
1.256
1.227
1.205
1.178
1.158
1.140
1.101
1.078
1.046
1.023
1.020
1.001
0.977
0.987
0.972
0.966
0.985
0.992
1.007
1.018
1.048
1.058
1.075
1.086
1.097
1.093
1.102
1.117
1.127
1.137
1.144
1.164
1.176
1.391
1.392
1.371
1.356
1.347
1.333
1.320
1.287
1.252
1.218
1.194
1.151
1.117
1.099
1.075
1.059
1.033
1.017
0.998
0.983
0.962
0.967
0.961
0.957
0.969
0.987
0.995
1.023
1.041
1.056
1.068
1.068
1.093
1.099
1.112
1.126
1.126
1.152
1.155
1.169
1.185
1.417
1.401
1.395
1.373
1.361
1.348
1.318
1.296
1.249
1.217
1.160
1.141
1.105
1.078
1.053
1.048
1.010
1.001
0.990
0.967
0.962
0.938
0.938
0.940
0.952
0.991
0.988
1.003
1.013
1.028
1.049
1.057
1.073
1.083
1.110
1.120
1.128
1.158
1.167
1.171
1.192
1.423
1.413
1.405
1.382
1.370
1.343
1.306
1.280
1.253
1.198
1.161
1.146
1.112
1.082
1.050
1.011
0.981
0.976
0.971
0.944
0.942
0.905
0.923
0.925
0.949
0.959
0.962
0.983
0.998
1.019
1.036
1.056
1.073
1.089
1.107
1.124
1.143
1.174
1.177
1.180
1.185
1.425
1.424
1.409
1.384
1.367
1.344
1.296
1.270
1.235
1.202
1.157
1.125
1.107
1.063
1.049
1.011
0.982
0.969
0.943
0.941
0.921
0.903
0.904
0.916
0.933
0.942
0.936
0.974
0.982
0.991
1.025
1.045
1.062
1.087
1.099
1.123
1.133
1.181
1.185
1.176
1.209
1.413
1.417
1.415
1.389
1.365
1.340
1.308
1.271
1.228
1.195
1.159
1.120
1.100
1.064
1.031
1.009
0.982
0.958
0.935
0.915
0.907
0.899
0.886
0.900
0.916
0.919
0.924
0.946
0.959
0.995
1.025
1.041
1.062
1.080
1.091
1.110
1.140
1.169
1.174
1.204
1.219
1.432
1.430
1.415
1.380
1.365
1.333
1.310
1.271
1.231
1.196
1.155
1.112
1.089
1.060
1.030
1.006
0.970
0.954
0.929
0.907
0.898
0.880
0.891
0.893
0.904
0.917
0.914
0.935
0.944
0.985
1.022
1.038
1.063
1.081
1.104
1.117
1.131
1.152
1.176
1.214
1.246
1.448
1.426
1.424
1.398
1.377
1.346
1.302
1.278
1.241
1.198
1.158
1.114
1.083
1.059
1.028
0.982
0.972
0.950
0.930
0.911
0.898
0.883
0.884
0.875
0.890
0.899
0.909
0.925
0.944
0.972
1.013
1.037
1.054
1.068
1.096
1.107
1.119
1.168
1.200
1.227
1.261
1.447
1.436
1.424
1.395
1.382
1.354
1.319
1.284
1.251
1.199
1.153
1.111
1.085
1.057
1.028
0.982
0.970
0.947
0.933
0.903
0.896
0.875
0.890
0.871
0.871
0.881
0.893
0.921
0.939
0.955
0.985
1.019
1.041
1.070
1.091
1.108
1.136
1.176
1.202
1.223
1.247
1.456
1.448
1.433
1.402
1.388
1.352
1.315
1.287
1.255
1.202
1.149
1.103
1.079
1.054
1.022
0.980
0.971
0.940
0.927
0.906
0.902
0.896
0.880
0.871
0.865
0.863
0.880
0.898
0.914
0.945
0.983
1.001
1.027
1.053
1.073
1.090
1.129
1.175
1.186
1.212
1.238
1.458
1.432
1.418
1.396
1.386
1.351
1.318
1.272
1.245
1.206
1.148
1.119
1.081
1.054
1.037
0.983
0.971
0.936
0.911
0.911
0.893
0.881
0.865
0.848
0.839
0.868
0.879
0.898
0.910
0.933
0.967
0.987
1.008
1.032
1.064
1.098
1.138
1.158
1.181
1.187
1.224
1.446
1.423
1.410
1.394
1.376
1.342
1.313
1.287
1.248
1.209
1.162
1.126
1.102
1.060
1.010
0.988
0.959
0.935
0.900
0.892
0.889
0.873
0.854
0.838
0.832
0.845
0.860
0.879
0.906
0.928
0.952
0.981
0.999
1.022
1.070
1.098
1.120
1.156
1.170
1.180
1.193
1.446
1.413
1.415
1.387
1.373
1.342
1.313
1.294
1.253
1.214
1.179
1.137
1.103
1.059
1.010
0.984
0.954
0.934
0.908
0.897
0.873
0.857
0.852
0.838
0.836
0.840
0.843
0.870
0.893
0.927
0.945
0.973
0.997
1.035
1.062
1.087
1.109
1.132
1.153
1.173
1.185
1.441
1.418
1.412
1.400
1.374
1.355
1.321
1.295
1.261
1.229
1.182
1.128
1.097
1.055
1.008
0.983
0.946
0.914
0.909
0.892
0.878
0.856
0.832
0.843
0.837
0.844
0.850
0.862
0.881
0.908
0.919
0.944
0.979
1.027
1.046
1.071
1.083
1.113
1.137
1.158
1.173
1.453
1.425
1.414
1.408
1.373
1.344
1.327
1.309
1.279
1.234
1.180
1.135
1.077
1.028
1.001
0.971
0.934
0.906
0.906
0.890
0.869
0.839
0.839
0.838
0.825
0.833
0.847
0.863
0.874
0.906
0.924
0.931
0.967
1.002
1.029
1.052
1.068
1.093
1.116
1.136
1.150
1.441
1.430
1.426
1.398
1.365
1.353
1.328
1.302
1.266
1.228
1.188
1.136
1.075
1.033
1.000
0.963
0.938
0.910
0.889
0.879
0.853
0.850
0.840
0.837
0.831
0.843
0.843
0.852
0.851
0.883
0.907
0.921
0.948
0.982
1.009
1.028
1.052
1.072
1.096
1.117
1.132
1.449
1.440
1.415
1.389
1.373
1.351
1.326
1.305
1.277
1.235
1.181
1.135
1.091
1.041
1.006
0.959
0.941
0.903
0.877
0.859
0.847
0.847
0.844
0.846
0.826
0.839
0.837
0.839
0.857
0.870
0.880
0.906
0.933
0.963
0.987
1.017
1.038
1.054
1.071
1.087
1.111
1.452
1.443
1.425
1.398
1.367
1.355
1.340
1.312
1.273
1.231
1.185
1.141
1.091
1.044
0.998
0.961
0.932
0.915
0.881
0.851
0.845
0.849
0.841
0.844
0.840
0.831
0.833
0.827
0.835
0.844
0.867
0.888
0.913
0.944
0.974
0.990
1.007
1.031
1.045
1.070
1.081
1.455
1.440
1.414
1.398
1.369
1.348
1.338
1.303
1.265
1.229
1.191
1.140
1.099
1.052
1.008
0.958
0.938
0.902
0.885
0.858
0.838
0.835
0.838
0.825
0.831
0.827
0.819
0.819
0.825
0.841
0.860
0.878
0.891
0.925
0.942
0.969
0.991
1.008
1.024
1.050
1.058
1.457
1.420
1.399
1.396
1.374
1.349
1.330
1.303
1.257
1.230
1.198
1.160
1.118
1.066
1.017
0.961
0.930
0.907
0.872
0.866
0.836
0.821
0.821
0.816
0.827
0.812
0.811
0.810
0.822
0.832
0.838
0.866
0.872
0.903
0.919
0.948
0.966
0.976
0.995
1.017
1.030
1.453
1.428
1.405
1.385
1.374
1.360
1.324
1.298
1.268
1.232
1.196
1.166
1.120
1.072
1.023
0.968
0.930
0.896
0.869
0.861
0.831
0.811
0.814
0.803
0.804
0.803
0.805
0.796
0.806
0.808
0.821
0.844
0.860
0.886
0.906
0.925
0.950
0.954
0.966
0.985
1.003
1.457
1.431
1.406
1.382
1.367
1.340
1.312
1.285
1.259
1.228
1.191
1.151
1.111
1.069
1.015
0.966
0.922
0.902
0.879
0.855
0.826
0.811
0.805
0.798
0.775
0.786
0.789
0.776
0.793
0.791
0.808
0.841
0.854
0.878
0.893
0.894
0.917
0.938
0.947
0.959
0.971
1.440
1.432
1.402
1.382
1.363
1.339
1.313
1.275
1.245
1.224
1.180
1.138
1.106
1.063
1.001
0.960
0.919
0.891
0.858
0.838
0.824
0.805
0.790
0.776
0.772
0.764
0.765
0.757
0.776
0.778
0.796
0.821
0.842
0.853
0.878
0.889
0.890
0.904
0.916
0.921
0.940
1.423
1.406
1.393
1.379
1.354
1.328
1.299
1.260
1.231
1.199
1.165
1.136
1.093
1.043
0.995
0.943
0.903
0.869
0.842
0.818
0.801
0.786
0.773
0.760
0.745
0.749
0.750
0.745
0.752
0.756
0.781
0.794
0.823
0.824
0.845
0.864
0.863
0.884
0.888
0.898
0.910
1.401
1.382
1.368
1.363
1.345
1.306
1.290
1.252
1.216
1.181
1.132
1.100
1.073
1.036
0.985
0.925
0.900
0.863
0.837
0.808
0.784
0.763
0.741
0.742
0.730
0.737
0.736
0.732
0.742
0.755
0.760
0.769
0.788
0.800
0.831
0.834
0.836
0.856
0.863
0.868
0.872
1.367
1.363
1.353
1.340
1.321
1.295
1.263
1.227
1.193
1.149
1.130
1.079
1.034
0.992
0.960
0.916
0.878
0.855
0.819
0.799
0.772
0.736
0.735
0.722
0.726
0.715
0.719
0.717
0.728
0.736
0.743
0.755
0.785
0.800
0.820
0.822
0.819
0.830
0.850
0.847
0.853
1.358
1.329
1.321
1.309
1.291
1.264
1.236
1.198
1.157
1.126
1.079
1.041
1.009
0.967
0.934
0.891
0.867
0.836
0.809
0.786
0.752
0.736
0.716
0.707
0.701
0.703
0.692
0.707
0.716
0.718
0.739
0.741
0.768
0.789
0.796
0.800
0.804
0.817
0.832
0.838
0.842
1.325
1.307
1.288
1.273
1.257
1.234
1.199
1.166
1.122
1.094
1.059
1.021
0.982
0.950
0.919
0.880
0.841
0.815
0.777
0.757
0.735
0.716
0.695
0.684
0.686
0.694
0.683
0.696
0.704
0.710
0.721
0.722
0.743
0.766
0.779
0.789
0.802
0.809
0.820
0.823
0.823
1.291
1.280
1.257
1.236
1.215
1.189
1.169
1.139
1.107
1.064
1.035
0.995
0.959
0.923
0.883
0.854
0.823
0.792
0.761
0.742
0.718
0.704
0.687
0.682
0.679
0.668
0.660
0.677
0.685
0.689
0.702
0.724
0.731
0.753
0.764
0.770
0.790
0.797
0.804
0.804
0.808
1.256
1.239
1.227
1.210
1.184
1.161
1.147
1.109
1.074
1.027
0.984
0.959
0.918
0.885
0.853
0.830
0.799
0.774
0.740
0.727
0.713
0.701
0.671
0.660
0.658
0.647
0.654
0.664
0.663
0.670
0.685
0.720
0.731
0.740
0.757
0.760
0.785
0.798
0.805
0.804
0.805
1.234
1.212
1.201
1.176
1.147
1.128
1.112
1.070
1.035
0.993
0.952
0.917
0.880
0.847
0.826
0.804
0.772
0.749
0.733
0.717
0.702
0.687
0.663
0.660
0.635
0.623
0.644
0.647
0.661
0.656
0.685
0.707
0.713
0.731
0.749
0.751
0.766
0.782
0.793
0.794
0.794
1.199
1.186
1.166
1.140
1.131
1.100
1.061
1.025
0.995
0.947
0.908
0.893
0.852
0.818
0.794
0.769
0.751
0.724
0.702
0.704
0.685
0.662
0.649
0.646
0.620
0.617
0.618
0.627
0.647
0.655
0.676
0.698
0.702
0.714
0.735
0.748
0.760
0.774
0.788
0.797
0.789
1.149
1.127
1.107
1.099
1.081
1.050
1.003
0.988
0.957
0.910
0.869
0.851
0.817
0.798
0.773
0.750
0.722
0.694
0.683
0.673
0.668
0.650
0.640
0.630
0.612
0.621
0.617
0.629
0.634
0.654
0.675
0.687
0.695
0.708
0.710
0.728
0.743
0.766
0.774
0.780
0.774
1.113
1.091
1.061
1.038
1.025
1.005
0.972
0.933
0.907
0.863
0.834
0.812
0.791
0.770
0.741
0.710
0.689
0.674
0.662
0.664
0.647
0.638
0.630
0.610
0.613
0.621
0.618
0.632
0.646
0.643
0.658
0.672
0.682
0.698
0.709
0.722
0.737
0.740
0.753
0.761
0.755
1.275
1.302
1.307
1.317
1.324
1.343
1.350
1.356
1.351
1.337
1.310
1.286
1.262
1.235
1.211
1.209
1.189
1.191
1.187
1.197
1.185
1.190
1.184
1.178
1.182
1.192
1.176
1.170
1.185
1.191
1.192
1.189
1.170
1.174
1.178
1.165
1.151
1.139
1.122
1.090
1.052
1.299
1.310
1.339
1.334
1.335
1.336
1.343
1.345
1.334
1.337
1.304
1.264
1.255
1.223
1.211
1.185
1.185
1.166
1.159
1.169
1.143
1.159
1.146
1.143
1.151
1.161
1.156
1.146
1.151
1.162
1.159
1.155
1.148
1.168
1.159
1.161
1.157
1.151
1.125
1.103
1.076
1.324
1.341
1.336
1.344
1.344
1.339
1.339
1.331
1.322
1.320
1.286
1.271
1.251
1.212
1.190
1.168
1.152
1.143
1.142
1.129
1.124
1.119
1.122
1.107
1.104
1.139
1.133
1.116
1.128
1.132
1.130
1.141
1.139
1.144
1.155
1.155
1.149
1.139
1.131
1.112
1.106
1.338
1.352
1.359
1.343
1.337
1.335
1.325
1.318
1.300
1.300
1.295
1.264
1.230
1.210
1.177
1.148
1.117
1.123
1.103
1.105
1.090
1.078
1.076
1.080
1.085
1.095
1.108
1.098
1.102
1.116
1.117
1.122
1.120
1.143
1.146
1.145
1.146
1.140
1.125
1.125
1.116
1.354
1.359
1.362
1.348
1.319
1.320
1.300
1.292
1.282
1.280
1.260
1.249
1.222
1.187
1.151
1.126
1.095
1.076
1.072
1.074
1.047
1.043
1.039
1.046
1.048
1.063
1.080
1.074
1.095
1.102
1.100
1.122
1.116
1.128
1.138
1.145
1.148
1.135
1.131
1.133
1.136
1.364
1.359
1.359
1.354
1.330
1.310
1.295
1.278
1.272
1.267
1.245
1.217
1.196
1.151
1.131
1.100
1.073
1.057
1.030
1.027
1.024
1.018
1.001
1.011
1.011
1.036
1.047
1.040
1.062
1.077
1.094
1.113
1.111
1.124
1.139
1.139
1.140
1.142
1.141
1.137
1.148
1.369
1.373
1.367
1.348
1.332
1.309
1.291
1.277
1.263
1.247
1.229
1.200
1.173
1.123
1.107
1.067
1.065
1.039
1.021
0.989
1.003
0.999
0.979
0.987
0.984
1.007
1.002
1.012
1.050
1.073
1.081
1.092
1.110
1.106
1.128
1.132
1.146
1.139
1.152
1.160
1.171
1.372
1.374
1.360
1.359
1.339
1.321
1.295
1.278
1.252
1.230
1.208
1.169
1.150
1.119
1.081
1.049
1.030
1.010
0.998
0.980
0.966
0.965
0.968
0.956
0.965
0.990
0.996
1.010
1.040
1.059
1.079
1.090
1.102
1.106
1.107
1.125
1.146
1.150
1.160
1.169
1.178
1.369
1.370
1.376
1.362
1.337
1.313
1.310
1.278
1.247
1.209
1.175
1.146
1.103
1.088
1.061
1.036
1.007
0.994
0.979
0.973
0.940
0.937
0.934
0.942
0.951
0.961
0.985
0.992
1.012
1.032
1.052
1.072
1.078
1.092
1.110
1.134
1.139
1.148
1.158
1.169
1.198
1.395
1.396
1.381
1.361
1.341
1.320
1.301
1.278
1.239
1.200
1.169
1.130
1.089
1.063
1.028
1.011
0.992
0.976
0.964
0.960
0.945
0.923
0.929
0.926
0.925
0.946
0.947
0.973
0.996
1.032
1.034
1.048
1.073
1.089
1.104
1.118
1.139
1.154
1.170
1.183
1.209
1.410
1.389
1.384
1.372
1.346
1.334
1.298
1.267
1.228
1.196
1.160
1.130
1.103
1.059
1.028
0.994
0.958
0.956
0.950
0.941
0.916
0.900
0.914
0.915
0.927
0.930
0.936
0.968
0.975
0.996
1.019
1.045
1.068
1.085
1.101
1.120
1.147
1.183
1.180
1.201
1.217
1.411
1.399
1.390
1.370
1.333
1.314
1.280
1.261
1.227
1.196
1.136
1.119
1.081
1.065
1.025
0.990
0.953
0.949
0.939
0.917
0.891
0.878
0.882
0.894
0.915
0.903
0.921
0.946
0.972
0.986
1.009
1.046
1.065
1.086
1.096
1.110
1.149
1.175
1.194
1.203
1.226
1.418
1.408
1.394
1.378
1.343
1.331
1.295
1.261
1.229
1.198
1.134
1.101
1.076
1.040
1.024
0.993
0.959
0.951
0.926
0.895
0.892
0.884
0.872
0.893
0.908
0.892
0.914
0.938
0.953
0.982
1.015
1.030
1.059
1.076
1.096
1.110
1.143
1.172
1.193
1.215
1.244
1.431
1.420
1.408
1.392
1.359
1.338
1.299
1.273
1.235
1.188
1.137
1.094
1.066
1.045
1.017
0.979
0.960
0.921
0.907
0.891
0.879
0.872
0.865
0.870
0.882
0.901
0.904
0.923
0.936
0.974
1.006
1.020
1.044
1.071
1.086
1.114
1.132
1.171
1.200
1.226
1.256
1.431
1.424
1.406
1.401
1.372
1.347
1.304
1.260
1.217
1.180
1.131
1.096
1.066
1.037
1.009
0.979
0.944
0.919
0.910
0.894
0.878
0.854
0.852
0.860
0.868
0.880
0.889
0.910
0.938
0.962
0.991
1.020
1.035
1.061
1.075
1.096
1.131
1.182
1.205
1.217
1.257
1.439
1.427
1.409
1.391
1.369
1.355
1.317
1.271
1.212
1.170
1.124
1.096
1.074
1.039
1.004
0.965
0.944
0.918
0.902
0.892
0.865
0.851
0.851
0.844
0.854
0.859
0.871
0.907
0.926
0.947
0.984
1.004
1.024
1.049
1.080
1.083
1.134
1.172
1.190
1.212
1.239
1.441
1.439
1.419
1.396
1.376
1.346
1.309
1.271
1.219
1.181
1.140
1.091
1.065
1.023
0.997
0.963
0.945
0.913
0.892
0.882
0.874
0.861
0.846
0.828
0.835
0.835
0.853
0.891
0.907
0.918
0.954
0.984
1.017
1.037
1.063
1.099
1.135
1.165
1.189
1.213
1.235
1.444
1.422
1.402
1.369
1.361
1.340
1.311
1.267
1.233
1.189
1.143
1.095
1.064
1.027
0.986
0.964
0.936
0.908
0.891
0.881
0.865
0.849
0.835
0.826
0.827
0.837
0.850
0.871
0.887
0.927
0.957
0.972
0.996
1.015
1.049
1.078
1.112
1.149
1.175
1.189
1.224
1.424
1.415
1.395
1.387
1.370
1.332
1.311
1.274
1.243
1.191
1.148
1.108
1.074
1.047
0.984
0.963
0.930
0.901
0.888
0.881
0.848
0.838
0.824
0.812
0.808
0.828
0.828
0.848
0.878
0.910
0.942
0.968
0.985
1.009
1.046
1.079
1.113
1.127
1.165
1.182
1.199
1.427
1.408
1.388
1.373
1.356
1.326
1.306
1.279
1.249
1.199
1.148
1.115
1.074
1.035
0.992
0.960
0.926
0.901
0.882
0.864
0.856
0.834
0.814
0.813
0.807
0.810
0.829
0.846
0.874
0.900
0.920
0.952
0.975
1.002
1.032
1.072
1.095
1.121
1.150
1.160
1.179
1.441
1.418
1.393
1.371
1.346
1.325
1.304
1.285
1.257
1.220
1.166
1.118
1.081
1.046
0.990
0.957
0.922
0.896
0.878
0.869
0.843
0.831
0.808
0.801
0.805
0.804
0.811
0.841
0.859
0.892
0.908
0.938
0.958
0.989
1.017
1.046
1.072
1.091
1.113
1.142
1.154
1.435
1.420
1.407
1.388
1.357
1.335
1.309
1.289
1.260
1.224
1.169
1.128
1.066
1.029
0.979
0.949
0.921
0.889
0.867
0.856
0.827
0.810
0.806
0.817
0.802
0.800
0.815
0.835
0.844
0.873
0.896
0.912
0.947
0.974
1.004
1.029
1.051
1.069
1.094
1.121
1.141
1.447
1.427
1.415
1.396
1.362
1.343
1.317
1.292
1.252
1.213
1.170
1.131
1.064
1.010
0.983
0.946
0.915
0.882
0.866
0.845
0.824
0.823
0.814
0.806
0.801
0.815
0.807
0.821
0.828
0.856
0.880
0.896
0.924
0.959
0.986
1.013
1.037
1.059
1.071
1.101
1.113
1.442
1.423
1.407
1.384
1.368
1.351
1.335
1.294
1.256
1.220
1.155
1.100
1.054
1.006
0.974
0.943
0.905
0.886
0.852
0.833
0.821
0.825
0.809
0.796
0.805
0.815
0.807
0.807
0.811
0.832
0.855
0.889
0.901
0.941
0.958
0.987
1.015
1.036
1.044
1.066
1.085
1.437
1.422
1.404
1.384
1.371
1.348
1.335
1.298
1.250
1.214
1.163
1.113
1.074
1.025
0.975
0.946
0.900
0.888
0.853
0.828
0.816
0.821
0.807
0.791
0.809
0.802
0.795
0.792
0.803
0.812
0.835
0.852
0.891
0.914
0.945
0.975
0.990
1.010
1.021
1.034
1.068
1.443
1.426
1.414
1.390
1.360
1.334
1.322
1.286
1.247
1.204
1.161
1.115
1.076
1.033
0.983
0.942
0.913
0.882
0.852
0.826
0.805
0.795
0.796
0.778
0.792
0.790
0.769
0.776
0.795
0.802
0.823
0.841
0.882
0.907
0.923
0.943
0.959
0.977
0.994
1.006
1.032
1.444
1.419
1.407
1.387
1.370
1.344
1.319
1.281
1.250
1.212
1.160
1.118
1.078
1.043
0.993
0.940
0.911
0.882
0.846
0.832
0.818
0.790
0.786
0.780
0.781
0.781
0.771
0.769
0.780
0.791
0.804
0.817
0.845
0.866
0.893
0.927
0.927
0.951
0.972
0.992
1.000
1.444
1.425
1.409
1.381
1.365
1.348
1.310
1.276
1.251
1.214
1.172
1.132
1.083
1.056
1.003
0.946
0.904
0.874
0.840
0.833
0.801
0.791
0.774
0.772
0.758
0.766
0.757
0.762
0.768
0.773
0.787
0.801
0.822
0.842
0.859
0.886
0.895
0.916
0.949
0.961
0.968
1.443
1.428
1.412
1.373
1.358
1.339
1.308
1.269
1.229
1.206
1.158
1.130
1.089
1.036
1.000
0.942
0.897
0.874
0.844
0.820
0.804
0.784
0.772
0.757
0.739
0.751
0.736
0.741
0.747
0.756
0.768
0.778
0.799
0.832
0.844
0.856
0.870
0.892
0.914
0.937
0.940
1.427
1.416
1.394
1.373
1.355
1.322
1.297
1.264
1.231
1.183
1.161
1.123
1.080
1.028
0.977
0.930
0.884
0.860
0.826
0.801
0.792
0.760
0.755
0.739
0.729
0.727
0.726
0.718
0.724
0.733
0.748
0.773
0.781
0.803
0.824
0.836
0.849
0.859
0.882
0.903
0.904
1.403
1.403
1.375
1.368
1.343
1.314
1.283
1.249
1.210
1.162
1.138
1.103
1.065
1.019
0.971
0.921
0.878
0.848
0.817
0.798
0.773
0.756
0.732
0.732
0.718
0.714
0.707
0.711
0.711
0.713
0.731
0.744
0.746
0.781
0.798
0.811
0.822
0.838
0.837
0.850
0.878
1.386
1.375
1.351
1.356
1.333
1.300
1.273
1.226
1.195
1.156
1.117
1.070
1.039
0.996
0.937
0.905
0.866
0.841
0.802
0.788
0.752
0.733
0.712
0.708
0.705
0.702
0.689
0.692
0.694
0.706
0.716
0.723
0.739
0.761
0.779
0.783
0.797
0.817
0.816
0.825
0.830
1.354
1.347
1.318
1.326
1.309
1.279
1.240
1.211
1.171
1.137
1.091
1.054
1.011
0.960
0.913
0.887
0.848
0.820
0.788
0.763
0.742
0.703
0.700
0.693
0.688
0.676
0.668
0.670
0.674
0.681
0.697
0.708
0.725
0.734
0.758
0.765
0.774
0.789
0.810
0.813
0.810
1.329
1.323
1.307
1.293
1.277
1.257
1.213
1.180
1.148
1.112
1.064
1.028
0.978
0.924
0.885
0.861
0.816
0.796
0.766
0.744
0.718
0.697
0.679
0.668
0.668
0.652
0.652
0.642
0.652
0.671
0.690
0.691
0.701
0.713
0.736
0.743
0.758
0.768
0.787
0.791
0.791
1.320
1.309
1.278
1.268
1.246
1.212
1.178
1.148
1.112
1.068
1.040
0.997
0.959
0.911
0.869
0.834
0.785
0.760
0.742
0.717
0.689
0.671
0.658
0.653
0.643
0.637
0.641
0.646
0.658
0.662
0.676
0.670
0.686
0.714
0.728
0.729
0.737
0.757
0.775
0.777
0.774
1.285
1.261
1.256
1.227
1.197
1.172
1.138
1.112
1.086
1.041
1.001
0.967
0.934
0.878
0.839
0.806
0.768
0.743
0.716
0.696
0.675
0.662
0.637
0.636
0.637
0.629
0.622
0.622
0.642
0.646
0.647
0.660
0.684
0.697
0.701
0.724
0.735
0.744
0.759
0.757
0.762
1.246
1.227
1.204
1.187
1.154
1.133
1.104
1.070
1.042
1.006
0.952
0.920
0.871
0.846
0.820
0.777
0.753
0.725
0.703
0.684
0.668
0.651
0.632
0.619
0.613
0.605
0.607
0.607
0.612
0.620
0.641
0.655
0.672
0.694
0.692
0.704
0.729
0.731
0.741
0.745
0.748
1.214
1.190
1.162
1.154
1.134
1.101
1.072
1.037
0.997
0.947
0.911
0.875
0.830
0.801
0.784
0.749
0.724
0.703
0.683
0.668
0.662
0.640
0.619
0.607
0.598
0.588
0.586
0.593
0.599
0.603
0.626
0.646
0.664
0.681
0.676
0.688
0.707
0.725
0.734
0.733
0.730
1.182
1.159
1.136
1.114
1.102
1.078
1.035
0.981
0.955
0.919
0.880
0.831
0.799
0.770
0.748
0.712
0.693
0.679
0.664
0.649
0.640
0.625
0.603
0.593
0.570
0.570
0.575
0.588
0.587
0.600
0.617
0.634
0.646
0.656
0.664
0.682
0.693
0.708
0.721
0.724
0.720
1.132
1.117
1.093
1.075
1.050
1.021
0.989
0.946
0.910
0.872
0.840
0.804
0.770
0.748
0.712
0.682
0.670
0.651
0.646
0.624
0.610
0.595
0.582
0.580
0.564
0.559
0.576
0.577
0.580
0.587
0.600
0.624
0.636
0.651
0.661
0.677
0.687
0.696
0.712
0.718
0.706
1.098
1.083
1.058
1.028
1.002
0.980
0.953
0.918
0.853
0.826
0.798
0.768
0.741
0.716
0.690
0.653
0.632
0.622
0.608
0.605
0.598
0.576
0.567
0.558
0.547
0.558
0.568
0.570
0.570
0.578
0.592
0.611
0.631
0.633
0.638
0.665
0.675
0.682
0.690
0.693
0.687
1.267
1.291
1.300
1.311
1.318
1.337
1.337
1.337
1.348
1.327
1.325
1.283
1.265
1.235
1.202
1.184
1.166
1.182
1.192
1.194
1.194
1.187
1.179
1.188
1.184
1.188
1.190
1.175
1.174
1.174
1.179
1.187
1.186
1.201
1.187
1.169
1.151
1.145
1.124
1.095
1.064
1.281
1.310
1.325
1.323
1.325
1.322
1.327
1.341
1.348
1.333
1.309
1.287
1.249
1.218
1.200
1.172
1.166
1.147
1.167
1.154
1.148
1.143
1.155
1.149
1.160
1.157
1.154
1.152
1.145
1.156
1.148
1.158
1.161
1.173
1.172
1.165
1.166
1.154
1.136
1.113
1.095
1.312
1.323
1.332
1.331
1.330
1.332
1.339
1.331
1.323
1.299
1.292
1.263
1.239
1.227
1.186
1.155
1.143
1.130
1.134
1.121
1.104
1.113
1.129
1.124
1.121
1.118
1.132
1.123
1.118
1.127
1.136
1.147
1.143
1.161
1.154
1.153
1.147
1.140
1.142
1.115
1.109
1.328
1.338
1.338
1.340
1.322
1.325
1.320
1.316
1.312
1.282
1.268
1.250
1.220
1.196
1.164
1.144
1.109
1.091
1.091
1.087
1.074
1.077
1.087
1.091
1.097
1.092
1.107
1.098
1.110
1.114
1.117
1.132
1.135
1.144
1.149
1.153
1.159
1.150
1.138
1.136
1.146
1.349
1.352
1.350
1.342
1.321
1.316
1.296
1.300
1.273
1.269
1.255
1.233
1.207
1.169
1.151
1.127
1.084
1.052
1.054
1.055
1.058
1.036
1.035
1.043
1.051
1.056
1.066
1.064
1.087
1.099
1.108
1.110
1.121
1.137
1.149
1.149
1.157
1.146
1.147
1.141
1.149
1.357
1.350
1.350
1.345
1.322
1.307
1.278
1.267
1.254
1.245
1.225
1.200
1.175
1.144
1.126
1.099
1.068
1.034
1.020
1.023
1.010
0.999
1.012
1.013
1.000
1.019
1.029
1.038
1.056
1.070
1.080
1.101
1.117
1.128
1.147
1.148
1.147
1.140
1.147
1.150
1.160
1.361
1.367
1.350
1.337
1.329
1.294
1.273
1.257
1.243
1.227
1.195
1.177
1.147
1.126
1.090
1.067
1.032
1.017
1.007
0.994
0.984
0.979
0.963
0.973
0.982
0.994
0.996
1.008
1.037
1.061
1.084
1.099
1.104
1.118
1.136
1.143
1.143
1.157
1.157
1.150
1.167
1.359
1.355
1.350
1.337
1.328
1.292
1.276
1.253
1.231
1.216
1.192
1.172
1.142
1.083
1.068
1.027
1.009
1.001
0.989
0.970
0.958
0.951
0.945
0.937
0.964
0.975
0.977
0.987
1.025
1.053
1.080
1.084
1.097
1.104
1.116
1.146
1.147
1.154
1.165
1.169
1.195
1.368
1.375
1.360
1.352
1.333
1.299
1.262
1.253
1.216
1.182
1.167
1.148
1.108
1.081
1.043
1.015
0.978
0.981
0.975
0.955
0.946
0.928
0.912
0.919
0.939
0.940
0.950
0.963
0.995
1.038
1.058
1.080
1.086
1.096
1.115
1.139
1.142
1.159
1.169
1.181
1.205
1.372
1.367
1.371
1.363
1.345
1.317
1.288
1.264
1.230
1.179
1.151
1.122
1.084
1.051
1.028
0.980
0.960
0.944
0.943
0.937
0.914
0.905
0.899
0.910
0.912
0.922
0.928
0.947
0.978
1.007
1.015
1.040
1.058
1.073
1.100
1.124
1.146
1.161
1.176
1.197
1.219
1.383
1.391
1.379
1.361
1.326
1.302
1.273
1.246
1.224
1.176
1.147
1.115
1.074
1.044
1.010
0.983
0.944
0.931
0.929
0.920
0.899
0.899
0.888
0.893
0.899
0.902
0.916
0.947
0.968
0.988
1.014
1.040
1.064
1.087
1.101
1.112
1.152
1.172
1.193
1.219
1.229
1.385
1.375
1.359
1.335
1.321
1.301
1.273
1.240
1.215
1.186
1.137
1.105
1.074
1.049
0.996
0.953
0.946
0.938
0.926
0.906
0.874
0.876
0.877
0.872
0.885
0.892
0.916
0.932
0.941
0.976
1.008
1.037
1.061
1.080
1.092
1.128
1.154
1.172
1.199
1.215
1.243
1.396
1.385
1.377
1.364
1.340
1.322
1.286
1.248
1.218
1.182
1.126
1.094
1.057
1.023
1.005
0.986
0.950
0.924
0.900
0.889
0.868
0.862
0.856
0.862
0.871
0.874
0.896
0.935
0.938
0.959
0.998
1.027
1.047
1.074
1.097
1.110
1.145
1.173
1.215
1.237
1.255
1.403
1.397
1.392
1.378
1.358
1.325
1.285
1.253
1.216
1.171
1.130
1.081
1.055
1.029
0.997
0.972
0.954
0.910
0.876
0.864
0.852
0.850
0.838
0.839
0.849
0.867
0.889
0.910
0.923
0.965
0.979
1.003
1.032
1.045
1.074
1.108
1.142
1.181
1.214
1.234
1.265
1.418
1.402
1.402
1.383
1.360
1.327
1.288
1.252
1.206
1.163
1.122
1.082
1.044
1.018
0.989
0.957
0.925
0.907
0.871
0.860
0.850
0.831
0.814
0.827
0.841
0.853
0.876
0.906
0.921
0.963
0.976
1.000
1.026
1.061
1.072
1.090
1.135
1.169
1.201
1.220
1.248
1.436
1.410
1.398
1.384
1.363
1.330
1.302
1.258
1.206
1.172
1.123
1.085
1.053
1.022
0.963
0.938
0.919
0.899
0.883
0.858
0.842
0.829
0.812
0.817
0.825
0.837
0.847
0.887
0.906
0.946
0.968
0.989
1.013
1.043
1.061
1.099
1.155
1.171
1.200
1.210
1.249
1.426
1.403
1.375
1.366
1.358
1.333
1.301
1.252
1.221
1.166
1.118
1.087
1.045
1.013
0.966
0.950
0.919
0.891
0.873
0.861
0.833
0.817
0.804
0.801
0.809
0.823
0.832
0.864
0.889
0.920
0.947
0.966
1.002
1.029
1.053
1.100
1.148
1.153
1.179
1.215
1.235
1.419
1.400
1.381
1.364
1.343
1.321
1.300
1.255
1.226
1.170
1.128
1.084
1.049
1.008
0.961
0.934
0.920
0.902
0.879
0.866
0.830
0.813
0.796
0.806
0.814
0.820
0.828
0.856
0.864
0.894
0.938
0.964
0.986
1.010
1.043
1.087
1.121
1.146
1.175
1.195
1.229
1.420
1.403
1.381
1.374
1.350
1.314
1.283
1.263
1.226
1.182
1.137
1.107
1.062
1.024
0.972
0.935
0.908
0.888
0.868
0.849
0.835
0.814
0.789
0.782
0.809
0.812
0.816
0.829
0.856
0.882
0.921
0.946
0.963
0.988
1.028
1.066
1.103
1.122
1.160
1.188
1.198
1.421
1.399
1.384
1.354
1.323
1.310
1.298
1.270
1.227
1.189
1.152
1.106
1.064
1.022
0.989
0.941
0.910
0.881
0.850
0.840
0.818
0.815
0.786
0.779
0.794
0.795
0.813
0.814
0.837
0.873
0.895
0.925
0.949
0.971
1.012
1.039
1.081
1.107
1.133
1.163
1.167
1.432
1.410
1.378
1.370
1.331
1.319
1.292
1.258
1.227
1.182
1.142
1.098
1.064
1.021
0.983
0.940
0.903
0.876
0.843
0.835
0.818
0.808
0.779
0.765
0.775
0.790
0.803
0.818
0.834
0.862
0.884
0.911
0.946
0.966
0.994
1.032
1.054
1.088
1.099
1.126
1.147
1.437
1.411
1.390
1.375
1.341
1.326
1.300
1.267
1.240
1.185
1.151
1.104
1.052
1.004
0.952
0.930
0.900
0.863
0.846
0.829
0.811
0.790
0.778
0.764
0.782
0.779
0.802
0.813
0.820
0.847
0.870
0.904
0.933
0.961
0.988
1.011
1.035
1.060
1.074
1.103
1.121
1.439
1.414
1.404
1.397
1.349
1.330
1.307
1.269
1.232
1.189
1.158
1.105
1.047
0.998
0.955
0.922
0.886
0.861
0.847
0.821
0.804
0.797
0.778
0.768
0.772
0.771
0.782
0.784
0.804
0.835
0.861
0.878
0.913
0.940
0.970
0.998
1.011
1.040
1.058
1.072
1.092
1.417
1.424
1.415
1.395
1.359
1.333
1.304
1.280
1.239
1.196
1.153
1.102
1.037
1.003
0.959
0.920
0.882
0.856
0.837
0.813
0.789
0.796
0.788
0.763
0.771
0.774
0.782
0.782
0.795
0.813
0.835
0.862
0.891
0.922
0.947
0.966
0.996
1.019
1.031
1.045
1.065
1.440
1.415
1.407
1.383
1.362
1.325
1.311
1.282
1.242
1.183
1.146
1.103
1.055
1.004
0.964
0.922
0.881
0.855
0.831
0.812
0.793
0.792
0.771
0.765
0.768
0.771
0.769
0.767
0.776
0.800
0.816
0.841
0.868
0.893
0.926
0.949
0.967
0.981
1.004
1.023
1.042
1.445
1.425
1.401
1.379
1.355
1.332
1.306
1.271
1.231
1.188
1.140
1.095
1.057
1.008
0.966
0.924
0.894
0.842
0.829
0.808
0.779
0.776
0.765
0.753
0.757
0.756
0.749
0.761
0.758
0.769
0.802
0.827
0.850
0.876
0.896
0.923
0.945
0.966
0.980
0.996
1.009
1.429
1.419
1.398
1.373
1.346
1.323
1.300
1.259
1.229
1.181
1.135
1.094
1.057
1.021
0.975
0.918
0.884
0.846
0.833
0.810
0.783
0.761
0.754
0.746
0.738
0.735
0.734
0.729
0.759
0.760
0.775
0.799
0.828
0.846
0.877
0.890
0.914
0.935
0.956
0.969
0.981
1.441
1.429
1.396
1.375
1.347
1.330
1.294
1.258
1.224
1.184
1.141
1.095
1.051
1.016
0.970
0.915
0.877
0.843
0.815
0.804
0.779
0.750
0.744
0.732
0.720
0.729
0.722
0.726
0.737
0.741
0.748
0.760
0.790
0.808
0.839
0.858
0.882
0.909
0.930
0.943
0.946
1.449
1.425
1.389
1.367
1.331
1.316
1.283
1.257
1.216
1.174
1.145
1.098
1.053
1.013
0.960
0.907
0.871
0.841
0.811
0.781
0.769
0.742
0.729
0.716
0.701
0.716
0.700
0.718
0.716
0.724
0.736
0.737
0.771
0.787
0.800
0.827
0.856
0.875
0.898
0.903
0.911
1.433
1.411
1.378
1.352
1.340
1.304
1.278
1.239
1.206
1.159
1.125
1.108
1.048
1.002
0.949
0.907
0.861
0.834
0.806
0.773
0.760
0.729
0.725
0.710
0.687
0.697
0.684
0.692
0.694
0.698
0.710
0.727
0.740
0.760
0.775
0.795
0.813
0.845
0.863
0.876
0.874
1.401
1.390
1.371
1.352
1.323
1.287
1.259
1.226
1.184
1.144
1.097
1.075
1.028
0.980
0.944
0.886
0.854
0.821
0.791
0.773
0.748
0.713
0.695
0.696
0.681
0.680
0.672
0.678
0.676
0.681
0.699
0.704
0.707
0.728
0.738
0.768
0.785
0.790
0.807
0.827
0.833
1.369
1.363
1.347
1.323
1.310
1.268
1.241
1.203
1.157
1.116
1.091
1.047
1.007
0.945
0.906
0.864
0.836
0.802
0.777
0.756
0.726
0.696
0.680
0.673
0.665
0.661
0.655
0.664
0.659
0.665
0.672
0.690
0.696
0.708
0.716
0.732
0.758
0.766
0.783
0.783
0.804
1.353
1.335
1.310
1.291
1.276
1.239
1.215
1.185
1.127
1.098
1.066
1.023
0.988
0.934
0.876
0.842
0.810
0.779
0.759
0.744
0.712
0.677
0.665
0.663
0.647
0.630
0.618
0.638
0.637
0.652
0.663
0.677
0.678
0.688
0.692
0.716
0.740
0.754
0.757
0.767
0.774
1.328
1.307
1.292
1.270
1.250
1.219
1.179
1.147
1.104
1.075
1.041
0.991
0.950
0.905
0.849
0.819
0.782
0.757
0.726
0.713
0.677
0.649
0.642
0.628
0.627
0.608
0.612
0.620
0.608
0.625
0.646
0.648
0.653
0.658
0.672
0.696
0.719
0.737
0.744
0.741
0.748
1.303
1.289
1.273
1.245
1.214
1.196
1.154
1.116
1.089
1.049
0.995
0.963
0.924
0.884
0.828
0.791
0.757
0.738
0.700
0.691
0.665
0.650
0.629
0.623
0.603
0.585
0.598
0.601
0.600
0.620
0.623
0.627
0.639
0.643
0.663
0.682
0.697
0.712
0.725
0.735
0.729
1.278
1.257
1.238
1.203
1.179
1.159
1.118
1.074
1.043
1.017
0.970
0.924
0.888
0.841
0.803
0.765
0.736
0.714
0.681
0.664
0.647
0.629
0.615
0.604
0.592
0.579
0.579
0.587
0.578
0.598
0.603
0.623
0.632
0.641
0.660
0.670
0.672
0.691
0.703
0.709
0.713
1.230
1.208
1.193
1.176
1.130
1.105
1.084
1.026
1.002
0.969
0.932
0.884
0.844
0.796
0.781
0.749
0.717
0.678
0.648
0.643
0.639
0.613
0.595
0.573
0.578
0.570
0.565
0.563
0.562
0.571
0.591
0.597
0.607
0.616
0.636
0.654
0.663
0.678
0.682
0.690
0.696
1.189
1.178
1.154
1.140
1.103
1.075
1.039
0.992
0.951
0.927
0.897
0.856
0.812
0.775
0.747
0.710
0.673
0.657
0.633
0.621
0.615
0.596
0.573
0.554
0.543
0.549
0.551
0.552
0.551
0.554
0.571
0.587
0.591
0.606
0.629
0.637
0.664
0.661
0.667
0.674
0.679
1.143
1.133
1.109
1.087
1.064
1.040
1.014
0.954
0.907
0.888
0.860
0.805
0.763
0.737
0.706
0.666
0.648
0.636
0.615
0.602
0.588
0.581
0.564
0.547
0.536
0.537
0.532
0.538
0.532
0.548
0.565
0.572
0.585
0.609
0.616
0.625
0.647
0.660
0.657
0.658
0.659
1.107
1.094
1.077
1.055
1.025
0.998
0.962
0.915
0.866
0.843
0.803
0.769
0.720
0.700
0.668
0.638
0.620
0.608
0.597
0.587
0.569
0.550
0.541
0.530
0.515
0.512
0.524
0.524
0.519
0.534
0.553
0.566
0.564
0.590
0.605
0.617
0.636
0.650
0.651
0.648
0.636
1.073
1.054
1.031
0.995
0.974
0.946
0.923
0.874
0.830
0.788
0.756
0.717
0.690
0.674
0.641
0.614
0.597
0.581
0.570
0.553
0.547
0.528
0.518
0.509
0.506
0.513
0.515
0.522
0.519
0.524
0.532
0.553
0.563
0.584
0.592
0.613
0.626
0.624
0.631
0.626
0.619
1.266
1.282
1.291
1.290
1.325
1.331
1.337
1.328
1.342
1.321
1.287
1.283
1.249
1.220
1.206
1.186
1.166
1.171
1.172
1.177
1.173
1.164
1.175
1.187
1.176
1.169
1.175
1.188
1.179
1.180
1.180
1.192
1.189
1.200
1.188
1.174
1.167
1.146
1.124
1.109
1.086
1.284
1.301
1.314
1.305
1.308
1.331
1.335
1.328
1.332
1.304
1.298
1.277
1.241
1.197
1.166
1.150
1.143
1.139
1.145
1.137
1.135
1.151
1.128
1.132
1.128
1.137
1.150
1.153
1.139
1.151
1.148
1.168
1.181
1.177
1.177
1.163
1.165
1.143
1.135
1.119
1.108
1.306
1.312
1.325
1.326
1.318
1.309
1.321
1.324
1.305
1.302
1.279
1.259
1.225
1.204
1.164
1.142
1.122
1.120
1.113
1.114
1.113
1.118
1.098
1.112
1.110
1.115
1.114
1.129
1.122
1.132
1.149
1.161
1.159
1.171
1.167
1.161
1.150
1.155
1.143
1.140
1.127
1.317
1.326
1.334
1.336
1.321
1.307
1.308
1.302
1.293
1.275
1.265
1.236
1.205
1.179
1.162
1.130
1.099
1.073
1.080
1.078
1.075
1.080
1.081
1.080
1.074
1.075
1.093
1.109
1.107
1.120
1.134
1.132
1.148
1.153
1.152
1.161
1.153
1.151
1.144
1.146
1.139
1.329
1.332
1.331
1.333
1.318
1.295
1.287
1.282
1.267
1.261
1.238
1.210
1.181
1.160
1.145
1.115
1.072
1.049
1.048
1.047
1.037
1.040
1.041
1.040
1.050
1.051
1.061
1.076
1.081
1.092
1.113
1.121
1.131
1.129
1.151
1.153
1.153
1.146
1.149
1.158
1.165
1.342
1.351
1.335
1.327
1.309
1.301
1.276
1.254
1.238
1.228
1.212
1.187
1.155
1.131
1.115
1.085
1.053
1.023
1.014
1.022
1.008
0.985
0.988
1.001
1.009
1.026
1.040
1.034
1.056
1.076
1.096
1.098
1.113
1.127
1.147
1.149
1.148
1.143
1.154
1.160
1.171
1.355
1.352
1.343
1.330
1.298
1.283
1.261
1.233
1.213
1.220
1.187
1.161
1.137
1.113
1.084
1.046
1.025
1.008
0.985
0.983
0.979
0.964
0.968
0.980
0.977
1.001
1.002
1.016
1.034
1.058
1.075
1.084
1.108
1.129
1.145
1.142
1.148
1.153
1.159
1.166
1.189
1.345
1.347
1.344
1.328
1.324
1.284
1.249
1.228
1.210
1.191
1.175
1.148
1.109
1.087
1.052
1.025
0.997
0.982
0.960
0.964
0.967
0.940
0.934
0.946
0.952
0.957
0.958
0.980
1.010
1.038
1.068
1.078
1.098
1.099
1.118
1.138
1.144
1.162
1.172
1.186
1.202
1.355
1.358
1.355
1.326
1.319
1.285
1.255
1.232
1.203
1.179
1.159
1.124
1.093
1.065
1.022
0.983
0.974
0.948
0.960
0.945
0.928
0.914
0.903
0.918
0.923
0.930
0.930
0.955
0.980
1.028
1.055
1.053
1.074
1.100
1.119
1.138
1.150
1.167
1.184
1.201
1.223
1.362
1.357
1.359
1.341
1.321
1.292
1.256
1.234
1.207
1.160
1.128
1.098
1.068
1.035
1.020
0.982
0.939
0.931
0.913
0.905
0.905
0.892
0.883
0.888
0.892
0.914
0.923
0.942
0.972
1.008
1.024
1.046
1.064
1.095
1.113
1.137
1.150
1.173
1.191
1.208
1.236
1.371
1.369
1.357
1.336
1.321
1.296
1.250
1.222
1.201
1.170
1.140
1.094
1.058
1.026
0.992
0.953
0.936
0.928
0.908
0.885
0.876
0.870
0.864
0.866
0.880
0.887
0.907
0.928
0.945
0.977
1.007
1.030
1.044
1.094
1.115
1.124
1.155
1.178
1.191
1.223
1.244
1.382
1.365
1.345
1.344
1.321
1.298
1.272
1.228
1.203
1.158
1.106
1.083
1.059
1.036
0.981
0.955
0.924
0.916
0.897
0.863
0.844
0.844
0.852
0.856
0.859
0.879
0.886
0.924
0.941
0.960
0.989
1.024
1.041
1.072
1.106
1.120
1.153
1.177
1.206
1.233
1.256
1.379
1.364
1.359
1.345
1.330
1.312
1.262
1.228
1.193
1.160
1.103
1.082
1.054
1.013
0.986
0.946
0.912
0.898
0.881
0.850
0.849
0.830
0.832
0.838
0.850
0.856
0.876
0.913
0.929
0.953
0.975
1.012
1.035
1.064
1.088
1.113
1.154
1.175
1.208
1.241
1.273
1.377
1.385
1.364
1.363
1.341
1.315
1.276
1.236
1.194
1.150
1.110
1.076
1.043
1.008
0.980
0.943
0.916
0.884
0.861
0.837
0.831
0.821
0.814
0.825
0.827
0.833
0.856
0.899
0.916
0.941
0.968
0.999
1.024
1.045
1.085
1.104
1.150
1.178
1.196
1.237
1.263
1.406
1.393
1.382
1.364
1.333
1.307
1.264
1.226
1.185
1.140
1.110
1.079
1.036
1.006
0.972
0.922
0.911
0.882
0.860
0.837
0.815
0.807
0.807
0.811
0.814
0.823
0.850
0.882
0.895
0.941
0.961
0.991
1.016
1.044
1.074
1.093
1.140
1.169
1.187
1.222
1.262
1.404
1.394
1.376
1.356
1.334
1.311
1.271
1.232
1.192
1.149
1.112
1.070
1.022
1.002
0.960
0.921
0.898
0.885
0.858
0.833
0.807
0.800
0.797
0.803
0.795
0.817
0.838
0.865
0.888
0.917
0.947
0.974
1.013
1.029
1.060
1.101
1.132
1.154
1.183
1.216
1.243
1.415
1.386
1.368
1.352
1.329
1.296
1.279
1.245
1.205
1.164
1.108
1.066
1.034
0.997
0.952
0.922
0.898
0.879
0.846
0.823
0.808
0.795
0.781
0.788
0.788
0.798
0.816
0.853
0.872
0.908
0.931
0.971
0.992
1.020
1.044
1.097
1.132
1.143
1.163
1.205
1.238
1.403
1.387
1.368
1.346
1.328
1.293
1.273
1.246
1.211
1.164
1.111
1.067
1.037
0.993
0.951
0.929
0.898
0.868
0.841
0.825
0.808
0.785
0.776
0.787
0.791
0.798
0.803
0.837
0.850
0.884
0.918
0.950
0.977
1.003
1.052
1.083
1.124
1.134
1.156
1.197
1.238
1.401
1.393
1.372
1.345
1.320
1.283
1.274
1.243
1.207
1.169
1.128
1.079
1.049
0.987
0.946
0.909
0.883
0.872
0.842
0.811
0.798
0.795
0.777
0.776
0.790
0.789
0.795
0.820
0.835
0.867
0.893
0.929
0.948
0.980
1.024
1.058
1.087
1.102
1.137
1.166
1.199
1.412
1.390
1.383
1.354
1.326
1.301
1.276
1.237
1.199
1.158
1.120
1.085
1.044
0.995
0.953
0.915
0.884
0.852
0.833
0.812
0.796
0.786
0.774
0.764
0.771
0.778
0.785
0.798
0.826
0.857
0.879
0.916
0.944
0.982
1.013
1.049
1.072
1.095
1.117
1.145
1.173
1.419
1.390
1.381
1.356
1.334
1.306
1.284
1.239
1.196
1.162
1.114
1.077
1.037
0.996
0.941
0.914
0.882
0.856
0.839
0.814
0.800
0.781
0.756
0.746
0.765
0.771
0.788
0.784
0.813
0.840
0.880
0.891
0.938
0.982
1.002
1.024
1.054
1.079
1.096
1.124
1.142
1.422
1.401
1.385
1.349
1.327
1.307
1.283
1.252
1.208
1.164
1.133
1.094
1.037
0.991
0.945
0.915
0.879
0.835
0.825
0.811
0.799
0.780
0.746
0.740
0.738
0.758
0.774
0.792
0.795
0.835
0.864
0.888
0.923
0.961
0.984
0.994
1.030
1.050
1.074
1.092
1.123
1.429
1.417
1.399
1.364
1.345
1.316
1.288
1.253
1.209
1.174
1.138
1.092
1.036
0.987
0.938
0.896
0.864
0.849
0.824
0.807
0.788
0.770
0.754
0.740
0.740
0.735
0.765
0.779
0.782
0.811
0.842
0.877
0.905
0.942
0.956
0.975
1.011
1.029
1.046
1.070
1.086
1.425
1.421
1.405
1.382
1.358
1.327
1.293
1.247
1.224
1.178
1.130
1.092
1.037
0.980
0.942
0.901
0.866
0.847
0.804
0.795
0.771
0.761
0.755
0.738
0.741
0.735
0.752
0.765
0.772
0.799
0.817
0.852
0.884
0.917
0.931
0.946
0.971
0.993
1.023
1.040
1.051
1.432
1.410
1.400
1.381
1.355
1.316
1.286
1.261
1.219
1.172
1.132
1.082
1.028
0.985
0.949
0.906
0.851
0.831
0.814
0.791
0.774
0.755
0.746
0.735
0.735
0.736
0.742
0.741
0.747
0.775
0.803
0.829
0.863
0.890
0.906
0.919
0.941
0.968
0.993
1.009
1.025
1.435
1.409
1.374
1.367
1.341
1.306
1.275
1.265
1.219
1.168
1.120
1.082
1.033
0.982
0.944
0.903
0.865
0.820
0.808
0.787
0.770
0.751
0.741
0.744
0.726
0.715
0.719
0.723
0.729
0.753
0.773
0.798
0.832
0.845
0.876
0.898
0.909
0.941
0.964
0.981
0.988
1.428
1.417
1.392
1.357
1.345
1.300
1.274
1.243
1.212
1.166
1.120
1.076
1.033
0.984
0.941
0.903
0.862
0.829
0.806
0.783
0.748
0.736
0.732
0.725
0.705
0.708
0.707
0.713
0.721
0.737
0.748
0.778
0.799
0.818
0.838
0.861
0.892
0.915
0.932
0.944
0.956
1.433
1.408
1.387
1.369
1.320
1.284
1.268
1.240
1.197
1.164
1.121
1.074
1.032
0.986
0.934
0.890
0.846
0.820
0.789
0.769
0.739
0.728
0.717
0.709
0.691
0.682
0.686
0.701
0.704
0.711
0.722
0.744
0.774
0.779
0.802
0.833
0.850
0.875
0.895
0.914
0.922
1.431
1.411
1.379
1.347
1.319
1.278
1.262
1.225
1.186
1.150
1.118
1.074
1.028
0.979
0.930
0.881
0.846
0.816
0.778
0.746
0.735
0.719
0.710
0.692
0.677
0.678
0.678
0.676
0.684
0.688
0.698
0.719
0.734
0.747
0.769
0.791
0.816
0.844
0.867
0.877
0.884
1.409
1.394
1.370
1.345
1.311
1.288
1.245
1.213
1.177
1.145
1.103
1.055
1.019
0.974
0.924
0.883
0.842
0.804
0.769
0.730
0.728
0.701
0.687
0.674
0.670
0.664
0.655
0.657
0.659
0.664
0.679
0.686
0.711
0.719
0.742
0.763
0.787
0.810
0.815
0.841
0.851
1.390
1.373
1.354
1.330
1.306
1.273
1.231
1.184
1.163
1.126
1.078
1.042
0.998
0.956
0.911
0.870
0.830
0.800
0.758
0.741
0.715
0.691
0.662
0.655
0.653
0.645
0.644
0.641
0.640
0.638
0.653
0.674
0.683
0.689
0.696
0.721
0.748
0.758
0.782
0.797
0.809
1.366
1.341
1.327
1.304
1.280
1.249
1.217
1.184
1.135
1.098
1.057
1.022
0.975
0.930
0.883
0.832
0.804
0.777
0.737
0.727
0.694
0.661
0.643
0.642
0.629
0.620
0.622
0.617
0.625
0.630
0.646
0.654
0.659
0.672
0.683
0.699
0.713
0.736
0.754
0.766
0.774
1.335
1.324
1.297
1.269
1.250
1.225
1.193
1.165
1.112
1.062
1.032
1.003
0.949
0.896
0.855
0.810
0.778
0.755
0.724
0.697
0.667
0.645
0.617
0.616
0.605
0.598
0.587
0.597
0.608
0.619
0.623
0.630
0.647
0.659
0.664
0.679
0.694
0.708
0.709
0.728
0.737
1.314
1.301
1.272
1.244
1.224
1.207
1.175
1.136
1.086
1.045
1.005
0.983
0.916
0.881
0.827
0.787
0.752
0.727
0.697
0.670
0.656
0.625
0.609
0.598
0.595
0.581
0.573
0.583
0.591
0.587
0.594
0.603
0.618
0.622
0.643
0.657
0.675
0.680
0.692
0.697
0.706
1.282
1.265
1.240
1.221
1.195
1.168
1.137
1.090
1.054
1.018
0.969
0.927
0.884
0.849
0.804
0.765
0.730
0.692
0.666
0.653
0.641
0.614
0.594
0.578
0.568
0.548
0.564
0.574
0.561
0.567
0.580
0.588
0.592
0.598
0.617
0.634
0.652
0.666
0.679
0.681
0.683
1.245
1.227
1.210
1.187
1.170
1.129
1.089
1.040
1.010
0.977
0.940
0.889
0.840
0.804
0.761
0.728
0.706
0.673
0.652
0.636
0.619
0.596
0.584
0.568
0.559
0.539
0.535
0.531
0.534
0.554
0.557
0.566
0.576
0.579
0.604
0.624
0.636
0.642
0.662
0.664
0.663
1.218
1.203
1.183
1.147
1.121
1.082
1.053
1.004
0.971
0.934
0.907
0.849
0.806
0.761
0.737
0.695
0.669
0.650
0.631
0.604
0.593
0.577
0.557
0.543
0.533
0.523
0.518
0.525
0.527
0.541
0.548
0.551
0.564
0.568
0.590
0.606
0.617
0.630
0.641
0.637
0.639
1.176
1.168
1.146
1.117
1.073
1.048
1.023
0.956
0.920
0.890
0.861
0.818
0.781
0.736
0.708
0.677
0.652
0.624
0.592
0.578
0.575
0.548
0.536
0.523
0.502
0.514
0.507
0.500
0.512
0.520
0.528
0.540
0.546
0.561
0.567
0.589
0.610
0.606
0.618
0.614
0.624
1.133
1.119
1.094
1.068
1.043
1.007
0.977
0.928
0.878
0.837
0.803
0.787
0.740
0.701
0.676
0.647
0.609
0.590
0.577
0.562
0.547
0.530
0.503
0.498
0.495
0.496
0.494
0.495
0.483
0.495
0.510
0.516
0.533
0.558
0.561
0.572
0.590
0.595
0.602
0.597
0.601
1.094
1.072
1.046
1.017
0.991
0.961
0.927
0.877
0.841
0.796
0.757
0.738
0.700
0.675
0.628
0.600
0.585
0.565
0.557
0.542
0.529
0.506
0.496
0.484
0.475
0.478
0.472
0.461
0.467
0.486
0.505
0.509
0.518
0.529
0.550
0.563
0.582
0.581
0.587
0.582
0.585
1.054
1.032
1.005
0.978
0.942
0.912
0.878
0.833
0.786
0.747
0.702
0.680
0.641
0.630
0.602
0.579
0.558
0.536
0.523
0.518
0.502
0.491
0.469
0.463
0.444
0.446
0.445
0.451
0.460
0.466
0.481
0.482
0.504
0.519
0.526
0.547
0.563
0.570
0.574
0.572
0.567
1.258
1.278
1.272
1.284
1.295
1.313
1.323
1.327
1.324
1.306
1.294
1.271
1.242
1.219
1.194
1.185
1.172
1.169
1.158
1.184
1.181
1.171
1.174
1.182
1.186
1.186
1.191
1.184
1.189
1.195
1.189
1.200
1.187
1.193
1.185
1.170
1.167
1.144
1.135
1.129
1.114
1.282
1.293
1.298
1.289
1.304
1.312
1.315
1.326
1.309
1.303
1.280
1.270
1.233
1.200
1.166
1.156
1.145
1.136
1.134
1.139
1.150
1.141
1.136
1.139
1.141
1.143
1.155
1.151
1.144
1.160
1.159
1.173
1.176
1.181
1.180
1.165
1.147
1.144
1.134
1.140
1.120
1.290
1.308
1.319
1.306
1.304
1.293
1.305
1.299
1.302
1.287
1.264
1.255
1.216
1.179
1.144
1.129
1.117
1.103
1.093
1.111
1.104
1.106
1.106
1.095
1.098
1.107
1.121
1.123
1.119
1.132
1.161
1.170
1.175
1.168
1.173
1.167
1.142
1.145
1.148
1.138
1.137
1.301
1.304
1.311
1.310
1.305
1.284
1.294
1.285
1.289
1.269
1.239
1.225
1.183
1.163
1.145
1.115
1.085
1.079
1.068
1.071
1.079
1.058
1.074
1.056
1.063
1.061
1.075
1.086
1.098
1.118
1.139
1.139
1.151
1.154
1.164
1.168
1.147
1.144
1.155
1.156
1.148
1.318
1.315
1.315
1.309
1.296
1.293
1.276
1.276
1.272
1.245
1.229
1.188
1.153
1.144
1.121
1.092
1.065
1.042
1.043
1.029
1.030
1.035
1.032
1.039
1.033
1.033
1.044
1.062
1.065
1.103
1.119
1.113
1.126
1.132
1.148
1.155
1.148
1.142
1.153
1.164
1.165
1.321
1.332
1.327
1.321
1.298
1.281
1.256
1.256
1.238
1.227
1.194
1.170
1.132
1.118
1.094
1.057
1.036
1.017
1.002
1.001
0.999
0.993
1.000
1.001
1.006
1.027
1.043
1.037
1.053
1.085
1.107
1.105
1.115
1.137
1.153
1.142
1.146
1.144
1.168
1.183
1.196
1.336
1.341
1.334
1.324
1.291
1.284
1.250
1.226
1.223
1.194
1.174
1.146
1.120
1.088
1.075
1.036
1.019
0.993
0.981
0.967
0.957
0.959
0.961
0.967
0.974
0.993
1.011
1.022
1.023
1.053
1.069
1.079
1.111
1.118
1.141
1.146
1.157
1.161
1.171
1.186
1.203
1.340
1.342
1.336
1.328
1.303
1.265
1.254
1.227
1.193
1.181
1.160
1.121
1.094
1.063
1.044
1.013
0.992
0.956
0.935
0.943
0.933
0.922
0.936
0.944
0.947
0.948
0.965
0.986
1.003
1.025
1.049
1.070
1.097
1.117
1.121
1.146
1.163
1.174
1.177
1.197
1.226
1.337
1.342
1.335
1.334
1.303
1.263
1.229
1.207
1.179
1.162
1.133
1.103
1.072
1.053
1.014
0.973
0.944
0.925
0.919
0.920
0.894
0.882
0.898
0.911
0.913
0.908
0.936
0.954
0.984
1.012
1.036
1.054
1.086
1.097
1.109
1.132
1.159
1.173
1.190
1.210
1.235
1.359
1.358
1.341
1.325
1.295
1.270
1.243
1.201
1.189
1.143
1.115
1.074
1.053
1.018
0.996
0.956
0.933
0.914
0.895
0.885
0.879
0.865
0.872
0.873
0.879
0.906
0.915
0.942
0.969
0.997
1.012
1.038
1.064
1.087
1.112
1.129
1.159
1.167
1.189
1.222
1.255
1.358
1.355
1.338
1.321
1.298
1.281
1.254
1.216
1.190
1.157
1.101
1.086
1.050
1.007
0.975
0.950
0.921
0.902
0.880
0.857
0.842
0.852
0.856
0.863
0.876
0.889
0.893
0.908
0.941
0.975
1.006
1.020
1.052
1.089
1.111
1.136
1.166
1.171
1.200
1.235
1.268
1.354
1.350
1.349
1.329
1.316
1.286
1.246
1.220
1.186
1.136
1.093
1.068
1.031
0.991
0.963
0.932
0.908
0.893
0.866
0.855
0.831
0.825
0.833
0.831
0.838
0.858
0.880
0.908
0.921
0.947
0.976
0.994
1.031
1.082
1.093
1.129
1.151
1.178
1.209
1.240
1.275
1.374
1.365
1.351
1.328
1.311
1.281
1.247
1.200
1.165
1.128
1.088
1.062
1.022
0.991
0.950
0.918
0.885
0.873
0.861
0.839
0.821
0.814
0.807
0.815
0.829
0.841
0.854
0.888
0.925
0.945
0.974
1.004
1.027
1.061
1.093
1.124
1.153
1.174
1.206
1.234
1.286
1.364
1.372
1.351
1.328
1.309
1.276
1.241
1.205
1.159
1.130
1.093
1.054
1.024
0.988
0.953
0.908
0.884
0.844
0.839
0.822
0.817
0.805
0.797
0.801
0.823
0.830
0.846
0.874
0.900
0.940
0.967
0.998
1.023
1.055
1.085
1.119
1.145
1.171
1.196
1.237
1.279
1.372
1.361
1.359
1.332
1.311
1.275
1.227
1.206
1.177
1.138
1.094
1.057
1.027
0.981
0.941
0.910
0.886
0.853
0.830
0.819
0.803
0.794
0.792
0.797
0.812
0.815
0.832
0.857
0.888
0.929
0.966
0.990
1.011
1.042
1.066
1.107
1.147
1.176
1.204
1.231
1.259
1.389
1.367
1.345
1.334
1.315
1.285
1.244
1.218
1.178
1.141
1.102
1.060
1.020
0.978
0.945
0.909
0.874
0.857
0.829
0.805
0.792
0.792
0.789
0.788
0.788
0.795
0.817
0.846
0.876
0.906
0.936
0.967
0.992
1.023
1.055
1.097
1.127
1.148
1.191
1.215
1.255
1.383
1.370
1.346
1.326
1.316
1.285
1.247
1.209
1.188
1.147
1.105
1.062
1.019
0.973
0.922
0.897
0.881
0.845
0.826
0.791
0.790
0.773
0.775
0.773
0.786
0.788
0.797
0.834
0.848
0.885
0.918
0.955
0.983
1.013
1.055
1.096
1.122
1.149
1.172
1.203
1.247
1.384
1.376
1.353
1.319
1.305
1.283
1.247
1.221
1.179
1.154
1.121
1.062
1.017
0.961
0.917
0.893
0.865
0.844
0.806
0.798
0.787
0.772
0.774
0.770
0.777
0.775
0.777
0.812
0.828
0.870
0.914
0.939
0.972
1.011
1.048
1.080
1.102
1.126
1.157
1.178
1.221
1.392
1.387
1.370
1.325
1.290
1.274
1.251
1.224
1.183
1.145
1.102
1.056
1.006
0.956
0.915
0.887
0.868
0.846
0.813
0.801
0.778
0.778
0.764
0.773
0.770
0.771
0.771
0.792
0.816
0.857
0.893
0.923
0.956
1.001
1.031
1.064
1.085
1.118
1.143
1.170
1.204
1.397
1.386
1.368
1.347
1.323
1.278
1.250
1.217
1.173
1.141
1.106
1.070
1.020
0.971
0.917
0.884
0.862
0.832
0.824
0.803
0.776
0.764
0.755
0.760
0.750
0.754
0.769
0.774
0.800
0.845
0.870
0.907
0.941
0.981
1.014
1.034
1.064
1.091
1.119
1.145
1.174
1.390
1.394
1.378
1.352
1.323
1.292
1.257
1.214
1.184
1.148
1.093
1.064
1.008
0.984
0.935
0.901
0.865
0.843
0.818
0.798
0.773
0.758
0.742
0.742
0.740
0.756
0.761
0.769
0.795
0.826
0.874
0.895
0.923
0.960
0.991
1.014
1.041
1.072
1.087
1.124
1.149
1.408
1.399
1.386
1.347
1.321
1.294
1.263
1.226
1.186
1.158
1.115
1.075
1.018
0.984
0.940
0.901
0.857
0.836
0.810
0.783
0.763
0.757
0.738
0.730
0.737
0.742
0.760
0.758
0.780
0.806
0.848
0.885
0.928
0.946
0.967
0.984
1.010
1.044
1.071
1.088
1.106
1.414
1.403
1.379
1.357
1.328
1.306
1.274
1.233
1.198
1.156
1.121
1.073
1.022
0.971
0.944
0.893
0.855
0.830
0.797
0.781
0.758
0.748
0.732
0.722
0.715
0.731
0.749
0.757
0.764
0.783
0.822
0.859
0.901
0.919
0.939
0.962
0.988
1.020
1.041
1.056
1.075
1.424
1.403
1.384
1.364
1.339
1.315
1.269
1.249
1.202
1.169
1.117
1.075
1.018
0.970
0.930
0.887
0.852
0.828
0.792
0.775
0.759
0.740
0.730
0.717
0.722
0.718
0.747
0.759
0.753
0.764
0.799
0.828
0.869
0.899
0.918
0.936
0.954
0.987
1.007
1.014
1.037
1.428
1.404
1.382
1.367
1.338
1.309
1.265
1.244
1.209
1.168
1.123
1.074
1.010
0.969
0.928
0.908
0.847
0.813
0.784
0.769
0.739
0.743
0.723
0.720
0.707
0.712
0.737
0.745
0.737
0.747
0.776
0.804
0.832
0.865
0.889
0.912
0.915
0.947
0.974
0.991
1.007
1.429
1.402
1.371
1.357
1.335
1.289
1.258
1.231
1.206
1.166
1.114
1.076
1.014
0.970
0.923
0.891
0.830
0.794
0.770
0.760
0.736
0.715
0.713
0.710
0.690
0.694
0.708
0.720
0.711
0.731
0.748
0.780
0.802
0.828
0.851
0.871
0.893
0.916
0.936
0.964
0.980
1.424
1.394
1.366
1.338
1.323
1.290
1.248
1.224
1.195
1.158
1.108
1.072
1.013
0.971
0.924
0.877
0.850
0.795
0.771
0.744
0.712
0.714
0.707
0.709
0.678
0.671
0.691
0.691
0.699
0.714
0.728
0.753
0.774
0.788
0.808
0.837
0.862
0.886
0.910
0.920
0.937
1.418
1.387
1.366
1.341
1.309
1.276
1.250
1.216
1.187
1.148
1.102
1.072
1.024
0.962
0.919
0.878
0.837
0.803
0.767
0.741
0.709
0.709
0.703
0.691
0.672
0.658
0.662
0.665
0.682
0.692
0.706
0.721
0.743
0.758
0.776
0.805
0.836
0.853
0.869
0.884
0.899
1.412
1.390
1.353
1.326
1.292
1.264
1.228
1.204
1.167
1.136
1.098
1.058
1.004
0.956
0.910
0.878
0.832
0.794
0.751
0.736
0.704
0.699
0.692
0.676
0.654
0.644
0.641
0.650
0.656
0.659
0.668
0.693
0.706
0.733
0.757
0.770
0.791
0.808
0.824
0.831
0.849
1.398
1.364
1.350
1.307
1.292
1.250
1.217
1.181
1.156
1.120
1.084
1.036
0.998
0.951
0.896
0.866
0.815
0.775
0.744
0.708
0.700
0.684
0.662
0.656
0.644
0.631
0.630
0.632
0.629
0.641
0.641
0.648
0.680
0.691
0.712
0.737
0.745
0.765
0.787
0.787
0.814
1.375
1.349
1.326
1.297
1.269
1.238
1.215
1.168
1.134
1.099
1.069
1.009
0.974
0.944
0.884
0.846
0.800
0.772
0.728
0.701
0.688
0.656
0.642
0.639
0.614
0.610
0.612
0.606
0.606
0.620
0.621
0.641
0.649
0.655
0.682
0.694
0.715
0.736
0.750
0.766
0.766
1.354
1.316
1.298
1.270
1.249
1.228
1.197
1.156
1.114
1.072
1.033
0.989
0.950
0.913
0.870
0.813
0.770
0.745
0.704
0.676
0.658
0.640
0.614
0.603
0.588
0.579
0.584
0.592
0.586
0.605
0.611
0.624
0.624
0.641
0.651
0.671
0.689
0.708
0.718
0.728
0.736
1.320
1.297
1.281
1.258
1.229
1.199
1.177
1.131
1.083
1.055
1.002
0.965
0.923
0.881
0.826
0.780
0.760
0.719
0.680
0.657
0.633
0.611
0.593
0.584
0.574
0.568
0.569
0.566
0.577
0.582
0.595
0.599
0.601
0.627
0.639
0.650
0.663
0.669
0.683
0.699
0.696
1.298
1.269
1.256
1.224
1.205
1.174
1.144
1.108
1.057
1.007
0.973
0.931
0.884
0.850
0.797
0.761
0.730
0.696
0.666
0.638
0.631
0.600
0.584
0.558
0.557
0.550
0.547
0.548
0.550
0.556
0.562
0.566
0.576
0.601
0.608
0.622
0.635
0.642
0.650
0.664
0.664
1.276
1.244
1.228
1.201
1.176
1.146
1.119
1.076
1.024
0.980
0.941
0.882
0.848
0.810
0.765
0.733
0.698
0.663
0.638
0.617
0.604
0.586
0.550
0.544
0.530
0.519
0.514
0.519
0.534
0.532
0.543
0.544
0.563
0.575
0.593
0.602
0.615
0.626
0.627
0.639
0.647
1.241
1.209
1.191
1.171
1.138
1.110
1.061
1.018
0.973
0.942
0.896
0.843
0.816
0.773
0.734
0.699
0.666
0.632
0.620
0.597
0.583
0.566
0.535
0.527
0.510
0.495
0.499
0.496
0.510
0.509
0.514
0.524
0.542
0.550
0.569
0.586
0.590
0.602
0.614
0.618
0.625
1.201
1.181
1.162
1.131
1.107
1.068
1.020
0.982
0.941
0.901
0.858
0.807
0.782
0.738
0.695
0.667
0.651
0.617
0.597
0.578
0.560
0.534
0.524
0.506
0.503
0.494
0.492
0.482
0.486
0.489
0.497
0.511
0.516
0.519
0.543
0.556
0.568
0.581
0.592
0.594
0.595
1.157
1.143
1.125
1.087
1.053
1.019
0.981
0.939
0.899
0.855
0.811
0.767
0.725
0.701
0.669
0.643
0.621
0.589
0.575
0.559
0.530
0.515
0.498
0.488
0.471
0.478
0.474
0.468
0.470
0.472
0.485
0.486
0.502
0.510
0.520
0.541
0.541
0.562
0.568
0.574
0.563
1.112
1.097
1.070
1.043
1.004
0.974
0.925
0.883
0.844
0.804
0.756
0.731
0.701
0.674
0.641
0.623
0.583
0.559
0.541
0.526
0.514
0.493
0.477
0.458
0.450
0.452
0.452
0.444
0.449
0.460
0.464
0.477
0.482
0.507
0.511
0.529
0.533
0.549
0.543
0.544
0.544
1.086
1.057
1.018
0.997
0.970
0.931
0.884
0.843
0.801
0.760
0.724
0.697
0.669
0.631
0.602
0.579
0.548
0.523
0.508
0.495
0.491
0.472
0.443
0.431
0.420
0.426
0.424
0.429
0.436
0.439
0.452
0.473
0.472
0.481
0.498
0.503
0.520
0.531
0.528
0.530
0.525
1.035
1.011
0.979
0.947
0.907
0.887
0.850
0.805
0.758
0.719
0.683
0.653
0.623
0.582
0.567
0.537
0.513
0.494
0.484
0.468
0.465
0.437
0.421
0.409
0.407
0.404
0.411
0.403
0.407
0.425
0.435
0.443
0.455
0.466
0.463
0.474
0.484
0.515
0.521
0.515
0.506
1.244
1.259
1.270
1.279
1.288
1.316
1.318
1.302
1.312
1.304
1.293
1.257
1.251
1.222
1.213
1.199
1.187
1.178
1.176
1.170
1.161
1.168
1.177
1.185
1.191
1.198
1.193
1.197
1.198
1.201
1.202
1.196
1.186
1.180
1.187
1.187
1.175
1.161
1.144
1.135
1.127
1.273
1.283
1.293
1.282
1.294
1.306
1.307
1.300
1.290
1.290
1.287
1.254
1.229
1.199
1.175
1.155
1.146
1.139
1.136
1.131
1.136
1.122
1.143
1.148
1.139
1.141
1.155
1.155
1.139
1.154
1.173
1.178
1.185
1.180
1.178
1.166
1.162
1.158
1.142
1.149
1.140
1.278
1.298
1.297
1.292
1.289
1.302
1.308
1.303
1.288
1.277
1.261
1.233
1.200
1.178
1.141
1.127
1.106
1.095
1.091
1.105
1.111
1.099
1.097
1.111
1.103
1.107
1.114
1.112
1.112
1.125
1.167
1.163
1.155
1.149
1.159
1.152
1.152
1.149
1.147
1.147
1.149
1.291
1.292
1.308
1.308
1.288
1.286
1.299
1.286
1.284
1.265
1.231
1.197
1.182
1.159
1.122
1.099
1.081
1.077
1.063
1.061
1.067
1.051
1.062
1.063
1.062
1.066
1.082
1.091
1.096
1.110
1.136
1.138
1.146
1.147
1.156
1.152
1.147
1.137
1.158
1.166
1.157
1.300
1.307
1.310
1.297
1.290
1.277
1.271
1.273
1.265
1.242
1.210
1.177
1.156
1.119
1.108
1.079
1.055
1.048
1.047
1.023
1.016
1.025
1.022
1.024
1.026
1.027
1.047
1.066
1.077
1.107
1.124
1.130
1.144
1.133
1.144
1.144
1.155
1.160
1.163
1.173
1.177
1.312
1.315
1.315
1.312
1.286
1.270
1.256
1.246
1.252
1.212
1.187
1.148
1.115
1.089
1.077
1.054
1.015
1.012
1.009
0.998
0.979
1.001
0.991
0.991
0.990
1.008
1.023
1.032
1.049
1.087
1.092
1.103
1.120
1.118
1.136
1.144
1.145
1.155
1.185
1.198
1.198
1.321
1.329
1.325
1.308
1.284
1.263
1.251
1.218
1.199
1.192
1.153
1.112
1.089
1.058
1.054
1.023
0.997
0.977
0.962
0.965
0.946
0.953
0.946
0.960
0.960
0.975
0.999
1.016
1.038
1.056
1.058
1.082
1.108
1.121
1.139
1.149
1.164
1.175
1.188
1.207
1.214
1.320
1.324
1.323
1.313
1.285
1.256
1.241
1.219
1.193
1.163
1.135
1.091
1.069
1.054
1.032
0.991
0.958
0.932
0.930
0.931
0.916
0.909
0.913
0.928
0.943
0.960
0.978
0.978
1.013
1.028
1.046
1.065
1.096
1.113
1.125
1.145
1.169
1.179
1.200
1.207
1.240
1.329
1.336
1.338
1.319
1.293
1.253
1.216
1.189
1.168
1.135
1.102
1.078
1.046
1.036
0.999
0.965
0.931
0.910
0.913
0.901
0.874
0.874
0.866
0.890
0.917
0.912
0.943
0.960
0.978
0.998
1.035
1.047
1.085
1.106
1.120
1.139
1.164
1.182
1.192
1.235
1.263
1.345
1.340
1.330
1.312
1.291
1.260
1.223
1.178
1.149
1.109
1.088
1.071
1.038
1.006
0.981
0.943
0.921
0.906
0.887
0.874
0.859
0.853
0.853
0.865
0.887
0.903
0.905
0.935
0.951
0.995
1.012
1.035
1.060
1.092
1.107
1.132
1.167
1.183
1.196
1.240
1.273
1.342
1.334
1.334
1.318
1.282
1.250
1.219
1.191
1.145
1.119
1.080
1.068
1.030
0.979
0.954
0.938
0.910
0.884
0.861
0.844
0.845
0.839
0.832
0.835
0.852
0.882
0.884
0.909
0.936
0.981
0.995
1.024
1.053
1.089
1.109
1.141
1.163
1.181
1.204
1.248
1.279
1.343
1.339
1.334
1.308
1.285
1.260
1.228
1.181
1.149
1.110
1.077
1.058
1.013
0.964
0.941
0.910
0.889
0.870
0.851
0.827
0.822
0.811
0.814
0.818
0.826
0.838
0.864
0.884
0.929
0.958
0.978
1.011
1.038
1.078
1.105
1.124
1.159
1.168
1.209
1.246
1.274
1.339
1.325
1.322
1.312
1.289
1.250
1.212
1.175
1.133
1.096
1.064
1.038
1.002
0.972
0.935
0.883
0.866
0.845
0.852
0.831
0.815
0.806
0.802
0.810
0.804
0.821
0.847
0.884
0.912
0.944
0.972
0.989
1.029
1.068
1.097
1.122
1.149
1.175
1.199
1.232
1.275
1.337
1.343
1.331
1.304
1.272
1.245
1.205
1.171
1.139
1.118
1.068
1.030
1.007
0.960
0.928
0.884
0.864
0.838
0.835
0.813
0.804
0.793
0.799
0.815
0.802
0.804
0.831
0.867
0.887
0.923
0.958
0.997
1.020
1.058
1.084
1.118
1.130
1.167
1.206
1.236
1.271
1.345
1.331
1.330
1.294
1.279
1.256
1.216
1.178
1.149
1.118
1.068
1.027
1.003
0.969
0.921
0.882
0.858
0.837
0.810
0.800
0.787
0.781
0.779
0.796
0.801
0.802
0.823
0.849
0.880
0.908
0.942
0.976
1.010
1.039
1.068
1.114
1.127
1.159
1.197
1.223
1.270
1.353
1.337
1.328
1.319
1.289
1.260
1.233
1.187
1.154
1.114
1.069
1.047
1.009
0.969
0.913
0.887
0.849
0.829
0.806
0.802
0.791
0.777
0.783
0.784
0.788
0.785
0.805
0.826
0.854
0.903
0.926
0.961
0.992
1.018
1.060
1.103
1.127
1.166
1.185
1.218
1.249
1.362
1.361
1.326
1.314
1.295
1.270
1.232
1.182
1.151
1.123
1.081
1.045
1.000
0.945
0.901
0.887
0.853
0.823
0.798
0.803
0.772
0.766
0.767
0.780
0.782
0.781
0.796
0.822
0.838
0.873
0.912
0.952
0.990
1.031
1.060
1.093
1.118
1.148
1.172
1.200
1.242
1.372
1.363
1.325
1.308
1.292
1.267
1.236
1.186
1.157
1.126
1.088
1.043
0.983
0.938
0.897
0.872
0.857
0.822
0.798
0.779
0.771
0.758
0.758
0.767
0.764
0.763
0.784
0.805
0.832
0.871
0.913
0.939
0.973
1.017
1.060
1.085
1.096
1.135
1.159
1.180
1.220
1.383
1.362
1.334
1.305
1.284
1.254
1.229
1.184
1.150
1.126
1.095
1.039
0.977
0.934
0.904
0.867
0.847
0.813
0.784
0.771
0.775
0.758
0.748
0.756
0.767
0.753
0.773
0.785
0.826
0.856
0.893
0.917
0.956
0.994
1.037
1.051
1.080
1.115
1.143
1.164
1.193
1.375
1.372
1.345
1.324
1.295
1.259
1.238
1.193
1.168
1.129
1.091
1.045
0.997
0.953
0.904
0.865
0.850
0.834
0.793
0.774
0.761
0.758
0.742
0.743
0.742
0.749
0.762
0.784
0.798
0.832
0.859
0.892
0.937
0.973
1.016
1.034
1.056
1.088
1.113
1.142
1.164
1.380
1.375
1.364
1.341
1.316
1.269
1.247
1.201
1.169
1.135
1.089
1.055
1.005
0.958
0.924
0.881
0.850
0.832
0.795
0.769
0.744
0.740
0.731
0.721
0.732
0.741
0.756
0.760
0.777
0.818
0.864
0.877
0.918
0.957
0.985
1.010
1.035
1.065
1.082
1.112
1.138
1.397
1.386
1.367
1.342
1.312
1.282
1.246
1.206
1.180
1.142
1.090
1.046
1.002
0.965
0.927
0.884
0.850
0.825
0.780
0.764
0.756
0.726
0.721
0.717
0.722
0.728
0.739
0.749
0.766
0.801
0.841
0.873
0.907
0.925
0.944
0.970
0.991
1.034
1.057
1.084
1.106
1.403
1.379
1.363
1.346
1.320
1.289
1.253
1.223
1.180
1.149
1.095
1.048
1.001
0.956
0.928
0.886
0.843
0.805
0.787
0.757
0.740
0.722
0.714
0.705
0.708
0.710
0.730
0.744
0.748
0.784
0.813
0.844
0.883
0.911
0.923
0.943
0.965
1.005
1.026
1.056
1.066
1.409
1.386
1.360
1.350
1.330
1.290
1.256
1.231
1.192
1.149
1.097
1.045
1.012
0.963
0.919
0.880
0.831
0.802
0.775
0.744
0.731
0.723
0.701
0.695
0.697
0.708
0.716
0.734
0.737
0.762
0.791
0.823
0.858
0.884
0.907
0.915
0.942
0.966
0.988
1.015
1.039
1.416
1.381
1.360
1.354
1.322
1.290
1.266
1.231
1.190
1.147
1.105
1.059
1.011
0.959
0.912
0.882
0.819
0.799
0.767
0.740
0.733
0.724
0.696
0.687
0.688
0.692
0.720
0.724
0.726
0.743
0.762
0.792
0.825
0.851
0.877
0.892
0.908
0.928
0.961
0.977
0.999
1.411
1.399
1.363
1.340
1.317
1.290
1.248
1.214
1.183
1.149
1.100
1.051
1.005
0.959
0.910
0.872
0.829
0.788
0.761
0.719
0.706
0.716
0.703
0.675
0.672
0.677
0.701
0.703
0.707
0.719
0.732
0.764
0.784
0.818
0.839
0.862
0.879
0.891
0.922
0.942
0.960
1.403
1.386
1.365
1.327
1.300
1.274
1.250
1.213
1.176
1.136
1.104
1.052
1.005
0.966
0.908
0.864
0.838
0.776
0.752
0.716
0.702
0.681
0.689
0.677
0.669
0.665
0.667
0.680
0.680
0.693
0.709
0.725
0.758
0.777
0.801
0.826
0.847
0.862
0.890
0.903
0.916
1.403
1.375
1.364
1.334
1.302
1.254
1.236
1.212
1.160
1.126
1.094
1.053
1.006
0.964
0.903
0.866
0.823
0.774
0.732
0.710
0.689
0.675
0.677
0.660
0.656
0.643
0.651
0.651
0.645
0.661
0.674
0.691
0.706
0.731
0.757
0.784
0.801
0.821
0.834
0.857
0.864
1.402
1.366
1.332
1.314
1.292
1.248
1.224
1.190
1.162
1.113
1.068
1.037
0.997
0.949
0.892
0.857
0.814
0.767
0.723
0.702
0.679
0.664
0.656
0.643
0.628
0.623
0.622
0.634
0.631
0.639
0.630
0.661
0.679
0.702
0.724
0.744
0.766
0.776
0.791
0.806
0.826
1.393
1.368
1.324
1.304
1.280
1.239
1.204
1.172
1.138
1.094
1.045
1.021
0.985
0.936
0.873
0.838
0.801
0.749
0.715
0.685
0.679
0.654
0.639
0.619
0.614
0.609
0.604
0.605
0.593
0.616
0.616
0.634
0.650
0.682
0.701
0.712
0.721
0.740
0.757
0.769
0.780
1.371
1.342
1.310
1.286
1.254
1.218
1.189
1.156
1.124
1.082
1.035
0.992
0.952
0.911
0.857
0.824
0.771
0.726
0.704
0.665
0.647
0.635
0.618
0.599
0.591
0.569
0.575
0.587
0.574
0.586
0.585
0.605
0.626
0.645
0.662
0.672
0.690
0.702
0.720
0.726
0.748
1.338
1.307
1.285
1.271
1.234
1.196
1.165
1.136
1.097
1.055
1.017
0.963
0.921
0.879
0.847
0.802
0.763
0.720
0.674
0.652
0.626
0.615
0.585
0.573
0.579
0.557
0.558
0.565
0.558
0.571
0.570
0.584
0.601
0.614
0.635
0.655
0.664
0.681
0.695
0.700
0.705
1.319
1.287
1.264
1.252
1.215
1.177
1.134
1.102
1.063
1.029
0.987
0.931
0.898
0.846
0.812
0.770
0.734
0.702
0.661
0.624
0.605
0.592
0.568
0.557
0.559
0.541
0.535
0.541
0.536
0.551
0.552
0.553
0.571
0.590
0.607
0.623
0.639
0.649
0.650
0.654
0.662
1.292
1.262
1.238
1.215
1.186
1.158
1.110
1.076
1.043
1.004
0.959
0.912
0.850
0.815
0.774
0.733
0.710
0.679
0.640
0.607
0.593
0.570
0.557
0.538
0.514
0.523
0.510
0.516
0.514
0.530
0.524
0.531
0.542
0.566
0.577
0.590
0.609
0.617
0.623
0.632
0.625
1.261
1.230
1.203
1.183
1.148
1.120
1.090
1.040
1.005
0.963
0.916
0.868
0.818
0.775
0.740
0.699
0.683
0.636
0.606
0.589
0.564
0.550
0.526
0.507
0.496
0.489
0.487
0.494
0.502
0.509
0.509
0.510
0.533
0.552
0.556
0.569
0.582
0.585
0.591
0.598
0.603
1.230
1.194
1.172
1.146
1.100
1.082
1.038
0.996
0.954
0.923
0.873
0.833
0.787
0.744
0.702
0.666
0.646
0.617
0.585
0.565
0.541
0.523
0.516
0.490
0.483
0.477
0.471
0.466
0.470
0.486
0.485
0.498
0.508
0.515
0.534
0.543
0.557
0.564
0.566
0.573
0.570
1.193
1.157
1.137
1.108
1.078
1.037
0.993
0.951
0.916
0.879
0.834
0.780
0.734
0.704
0.672
0.639
0.617
0.586
0.557
0.550
0.519
0.508
0.484
0.470
0.465
0.459
0.452
0.443
0.459
0.457
0.467
0.483
0.497
0.496
0.509
0.525
0.532
0.533
0.540
0.553
0.550
1.140
1.115
1.089
1.056
1.022
0.989
0.936
0.906
0.865
0.837
0.769
0.730
0.707
0.676
0.639
0.607
0.583
0.561
0.532
0.516
0.501
0.483
0.469
0.456
0.442
0.443
0.428
0.430
0.436
0.434
0.450
0.459
0.469
0.474
0.488
0.495
0.503
0.504
0.523
0.531
0.522
1.101
1.074
1.043
1.007
0.976
0.946
0.905
0.860
0.825
0.772
0.737
0.697
0.667
0.633
0.604
0.579
0.550
0.521
0.508
0.494
0.481
0.452
0.443
0.430
0.414
0.408
0.403
0.418
0.411
0.406
0.421
0.432
0.440
0.450
0.461
0.470
0.486
0.494
0.499
0.502
0.497
1.062
1.029
1.012
0.971
0.936
0.899
0.858
0.812
0.765
0.731
0.701
0.668
0.636
0.594
0.562
0.542
0.516
0.485
0.464
0.452
0.442
0.427
0.420
0.396
0.392
0.381
0.384
0.385
0.395
0.403
0.408
0.417
0.431
0.441
0.450
0.451
0.472
0.475
0.475
0.483
0.479
1.013
0.976
0.945
0.914
0.887
0.846
0.815
0.767
0.721
0.692
0.659
0.632
0.592
0.551
0.526
0.502
0.478
0.455
0.435
0.424
0.413
0.384
0.383
0.375
0.364
0.358
0.363
0.373
0.372
0.380
0.397
0.409
0.417
0.427
0.433
0.438
0.445
0.458
0.463
0.456
0.453
1.236
1.250
1.268
1.289
1.299
1.301
1.298
1.298
1.296
1.287
1.267
1.245
1.233
1.213
1.212
1.197
1.182
1.166
1.176
1.169
1.156
1.157
1.170
1.187
1.191
1.209
1.196
1.200
1.203
1.197
1.196
1.198
1.201
1.191
1.208
1.191
1.177
1.156
1.145
1.135
1.132
1.248
1.262
1.278
1.278
1.290
1.303
1.298
1.289
1.284
1.281
1.265
1.234
1.223
1.185
1.177
1.162
1.140
1.135
1.142
1.134
1.119
1.129
1.140
1.142
1.144
1.145
1.145
1.159
1.149
1.153
1.170
1.180
1.180
1.185
1.172
1.174
1.164
1.157
1.157
1.159
1.146
1.265
1.280
1.274
1.285
1.288
1.307
1.293
1.286
1.269
1.259
1.243
1.217
1.196
1.180
1.153
1.124
1.110
1.102
1.100
1.108
1.088
1.093
1.102
1.105
1.102
1.089
1.107
1.127
1.115
1.131
1.140
1.155
1.168
1.158
1.167
1.156
1.160
1.152
1.154
1.163
1.161
1.276
1.290
1.301
1.286
1.290
1.293
1.295
1.272
1.257
1.236
1.219
1.189
1.163
1.156
1.123
1.099
1.083
1.073
1.062
1.066
1.056
1.055
1.066
1.057
1.066
1.053
1.059
1.086
1.093
1.108
1.125
1.134
1.142
1.143
1.149
1.150
1.160
1.149
1.153
1.168
1.172
1.284
1.296
1.303
1.295
1.286
1.265
1.267
1.260
1.252
1.217
1.190
1.161
1.146
1.120
1.088
1.077
1.054
1.039
1.029
1.032
1.003
1.017
1.016
1.029
1.029
1.021
1.041
1.063
1.075
1.088
1.117
1.129
1.133
1.125
1.141
1.147
1.150
1.161
1.176
1.186
1.189
1.298
1.301
1.299
1.294
1.270
1.262
1.247
1.222
1.224
1.197
1.160
1.146
1.118
1.088
1.068
1.046
1.031
1.008
1.002
0.977
0.976
0.984
0.993
0.983
0.988
0.997
1.018
1.030
1.047
1.069
1.086
1.096
1.110
1.116
1.141
1.156
1.157
1.162
1.177
1.208
1.215
1.301
1.309
1.307
1.289
1.267
1.246
1.222
1.212
1.204
1.169
1.132
1.115
1.082
1.052
1.035
1.004
0.975
0.969
0.967
0.946
0.934
0.947
0.946
0.951
0.967
0.970
0.979
0.992
1.026
1.050
1.053
1.078
1.093
1.118
1.143
1.162
1.168
1.183
1.197
1.215
1.220
1.306
1.312
1.314
1.289
1.266
1.243
1.216
1.204
1.168
1.147
1.120
1.082
1.068
1.041
1.027
0.993
0.953
0.920
0.922
0.899
0.893
0.902
0.910
0.925
0.936
0.940
0.952
0.966
1.011
1.032
1.053
1.065
1.089
1.116
1.130
1.148
1.163
1.188
1.198
1.232
1.241
1.307
1.320
1.316
1.299
1.274
1.238
1.209
1.178
1.144
1.128
1.096
1.069
1.041
1.021
0.995
0.953
0.935
0.914
0.906
0.887
0.871
0.865
0.873
0.892
0.908
0.899
0.933
0.956
0.982
1.005
1.021
1.062
1.085
1.102
1.115
1.145
1.172
1.181
1.207
1.244
1.267
1.318
1.323
1.327
1.303
1.270
1.243
1.187
1.169
1.141
1.093
1.076
1.062
1.030
1.001
0.983
0.946
0.914
0.893
0.869
0.864
0.845
0.841
0.848
0.860
0.872
0.883
0.902
0.932
0.955
0.992
1.011
1.037
1.065
1.084
1.110
1.140
1.157
1.177
1.207
1.244
1.277
1.317
1.319
1.314
1.305
1.281
1.240
1.189
1.157
1.131
1.095
1.074
1.055
1.015
0.968
0.948
0.923
0.903
0.884
0.857
0.830
0.828
0.833
0.822
0.832
0.849
0.870
0.872
0.899
0.935
0.975
1.009
1.026
1.054
1.085
1.108
1.135
1.161
1.185
1.196
1.253
1.275
1.315
1.327
1.315
1.301
1.268
1.230
1.198
1.165
1.113
1.088
1.059
1.030
0.987
0.952
0.936
0.890
0.862
0.851
0.835
0.815
0.803
0.808
0.809
0.806
0.816
0.836
0.868
0.884
0.918
0.960
1.001
1.022
1.055
1.089
1.118
1.131
1.161
1.171
1.203
1.252
1.283
1.313
1.313
1.298
1.280
1.253
1.215
1.176
1.146
1.104
1.074
1.049
1.029
0.992
0.949
0.920
0.880
0.856
0.834
0.817
0.806
0.803
0.808
0.799
0.794
0.809
0.813
0.840
0.865
0.905
0.941
0.970
1.017
1.044
1.081
1.108
1.136
1.148
1.179
1.204
1.244
1.275
1.320
1.304
1.290
1.273
1.251
1.221
1.193
1.156
1.127
1.095
1.050
1.016
0.975
0.940
0.914
0.877
0.856
0.820
0.801
0.797
0.788
0.794
0.803
0.804
0.805
0.799
0.826
0.851
0.879
0.917
0.943
0.992
1.025
1.051
1.079
1.114
1.136
1.168
1.199
1.230
1.284
1.318
1.295
1.293
1.278
1.254
1.233
1.200
1.155
1.120
1.090
1.046
1.000
0.967
0.928
0.897
0.873
0.863
0.836
0.805
0.797
0.797
0.788
0.777
0.786
0.788
0.790
0.817
0.833
0.857
0.895
0.948
0.977
1.013
1.041
1.071
1.103
1.129
1.163
1.201
1.226
1.260
1.317
1.318
1.309
1.297
1.256
1.233
1.215
1.164
1.135
1.089
1.042
1.007
0.968
0.937
0.900
0.865
0.854
0.821
0.792
0.788
0.788
0.779
0.769
0.773
0.779
0.785
0.809
0.819
0.840
0.888
0.935
0.971
1.000
1.036
1.069
1.100
1.122
1.150
1.183
1.224
1.247
1.335
1.322
1.309
1.287
1.273
1.247
1.214
1.175
1.140
1.093
1.062
1.021
0.975
0.933
0.899
0.858
0.839
0.812
0.794
0.790
0.770
0.758
0.767
0.765
0.770
0.783
0.804
0.812
0.844
0.868
0.920
0.958
0.989
1.031
1.061
1.087
1.121
1.143
1.161
1.200
1.232
1.355
1.333
1.312
1.286
1.277
1.248
1.217
1.174
1.145
1.115
1.075
1.035
0.966
0.926
0.898
0.859
0.835
0.814
0.778
0.775
0.762
0.760
0.753
0.760
0.759
0.763
0.780
0.802
0.836
0.866
0.893
0.936
0.979
1.022
1.054
1.067
1.095
1.130
1.155
1.194
1.218
1.365
1.325
1.310
1.293
1.268
1.242
1.208
1.164
1.139
1.112
1.074
1.032
0.980
0.928
0.891
0.855
0.826
0.811
0.779
0.758
0.753
0.746
0.751
0.751
0.751
0.743
0.768
0.794
0.819
0.861
0.888
0.920
0.961
1.004
1.030
1.055
1.079
1.102
1.139
1.167
1.195
1.364
1.344
1.317
1.303
1.285
1.251
1.208
1.180
1.139
1.111
1.078
1.032
0.972
0.931
0.892
0.857
0.830
0.804
0.768
0.747
0.741
0.737
0.743
0.737
0.730
0.744
0.755
0.782
0.802
0.844
0.855
0.883
0.933
0.981
0.998
1.028
1.052
1.086
1.108
1.138
1.158
1.367
1.347
1.344
1.330
1.298
1.258
1.223
1.195
1.166
1.118
1.079
1.035
0.980
0.938
0.898
0.852
0.828
0.800
0.770
0.742
0.715
0.723
0.722
0.717
0.716
0.741
0.752
0.772
0.786
0.814
0.836
0.865
0.921
0.955
0.971
1.003
1.034
1.056
1.079
1.104
1.136
1.373
1.352
1.364
1.344
1.312
1.275
1.228
1.202
1.158
1.126
1.085
1.035
0.989
0.946
0.908
0.869
0.833
0.784
0.768
0.733
0.713
0.713
0.692
0.701
0.713
0.721
0.734
0.755
0.773
0.802
0.825
0.854
0.892
0.914
0.939
0.973
0.995
1.022
1.054
1.079
1.097
1.396
1.373
1.361
1.350
1.317
1.281
1.235
1.197
1.166
1.138
1.079
1.030
0.976
0.940
0.902
0.870
0.812
0.779
0.760
0.738
0.721
0.698
0.685
0.688
0.691
0.691
0.721
0.734
0.767
0.788
0.803
0.830
0.871
0.886
0.913
0.939
0.965
0.984
1.024
1.047
1.058
1.407
1.370
1.356
1.348
1.319
1.281
1.245
1.211
1.179
1.134
1.086
1.041
0.999
0.952
0.910
0.870
0.811
0.787
0.754
0.727
0.719
0.683
0.682
0.676
0.684
0.693
0.697
0.715
0.741
0.754
0.778
0.814
0.831
0.870
0.888
0.913
0.936
0.957
0.999
1.007
1.010
1.410
1.374
1.344
1.333
1.322
1.284
1.256
1.216
1.174
1.139
1.090
1.044
0.999
0.951
0.904
0.861
0.817
0.779
0.756
0.733
0.711
0.674
0.675
0.678
0.678
0.674
0.687
0.698
0.716
0.740
0.756
0.781
0.809
0.835
0.869
0.887
0.906
0.922
0.944
0.962
0.980
1.424
1.400
1.360
1.333
1.299
1.274
1.247
1.208
1.164
1.133
1.093
1.040
0.996
0.948
0.898
0.849
0.812
0.766
0.740
0.727
0.703
0.685
0.675
0.668
0.657
0.671
0.682
0.691
0.686
0.706
0.718
0.748
0.770
0.806
0.830
0.859
0.871
0.886
0.906
0.922
0.934
1.410
1.394
1.365
1.336
1.290
1.261
1.238
1.204
1.160
1.127
1.086
1.039
0.995
0.946
0.896
0.851
0.815
0.771
0.725
0.708
0.688
0.673
0.661
0.653
0.643
0.649
0.665
0.666
0.658
0.681
0.679
0.700
0.737
0.764
0.793
0.814
0.823
0.840
0.862
0.884
0.895
1.407
1.379
1.356
1.319
1.283
1.256
1.222
1.185
1.153
1.117
1.075
1.026
0.991
0.948
0.887
0.843
0.801
0.753
0.715
0.701
0.672
0.655
0.649
0.639
0.633
0.636
0.638
0.635
0.628
0.642
0.662
0.673
0.700
0.720
0.749
0.773
0.793
0.797
0.813
0.825
0.842
1.386
1.367
1.333
1.307
1.280
1.245
1.211
1.179
1.137
1.093
1.071
1.014
0.971
0.939
0.876
0.835
0.796
0.744
0.707
0.676
0.660
0.639
0.617
0.628
0.608
0.604
0.604
0.602
0.602
0.609
0.635
0.638
0.658
0.686
0.710
0.733
0.759
0.769
0.778
0.795
0.794
1.376
1.364
1.324
1.281
1.261
1.231
1.199
1.168
1.132
1.080
1.028
0.998
0.949
0.922
0.870
0.820
0.772
0.724
0.691
0.654
0.656
0.620
0.601
0.598
0.582
0.575
0.573
0.583
0.574
0.590
0.592
0.618
0.634
0.663
0.685
0.703
0.712
0.727
0.739
0.748
0.752
1.361
1.346
1.310
1.270
1.245
1.210
1.181
1.139
1.105
1.053
1.007
0.977
0.932
0.880
0.853
0.806
0.755
0.700
0.677
0.641
0.627
0.590
0.576
0.572
0.558
0.556
0.548
0.567
0.556
0.555
0.559
0.579
0.604
0.629
0.636
0.659
0.671
0.682
0.691
0.703
0.715
1.344
1.319
1.292
1.267
1.240
1.183
1.159
1.123
1.082
1.035
1.000
0.953
0.907
0.854
0.826
0.763
0.730
0.695
0.653
0.627
0.597
0.574
0.560
0.545
0.556
0.539
0.532
0.542
0.530
0.538
0.533
0.557
0.579
0.604
0.617
0.626
0.640
0.648
0.664
0.665
0.668
1.321
1.292
1.266
1.247
1.211
1.170
1.138
1.102
1.053
1.012
0.981
0.923
0.879
0.823
0.790
0.746
0.706
0.669
0.628
0.606
0.575
0.550
0.532
0.531
0.531
0.520
0.517
0.517
0.517
0.520
0.523
0.528
0.547
0.565
0.580
0.595
0.611
0.621
0.626
0.627
0.630
1.288
1.263
1.240
1.213
1.179
1.142
1.114
1.075
1.022
0.981
0.944
0.896
0.836
0.789
0.755
0.725
0.688
0.652
0.611
0.577
0.551
0.523
0.515
0.501
0.490
0.495
0.500
0.486
0.481
0.500
0.507
0.506
0.519
0.537
0.556
0.577
0.581
0.590
0.599
0.592
0.593
1.262
1.230
1.200
1.171
1.148
1.112
1.079
1.031
0.991
0.945
0.892
0.844
0.799
0.757
0.721
0.696
0.661
0.630
0.585
0.560
0.528
0.513
0.496
0.482
0.473
0.469
0.475
0.465
0.466
0.483
0.489
0.490
0.497
0.517
0.536
0.549
0.558
0.561
0.564
0.562
0.563
1.228
1.187
1.167
1.129
1.102
1.072
1.029
0.982
0.939
0.895
0.842
0.806
0.759
0.716
0.682
0.649
0.623
0.600
0.565
0.534
0.526
0.490
0.483
0.463
0.455
0.448
0.442
0.450
0.449
0.463
0.455
0.463
0.471
0.484
0.505
0.511
0.518
0.525
0.526
0.536
0.538
1.182
1.148
1.117
1.086
1.051
1.009
0.978
0.936
0.892
0.856
0.811
0.770
0.719
0.674
0.647
0.623
0.583
0.556
0.531
0.507
0.496
0.470
0.462
0.437
0.430
0.423
0.420
0.422
0.432
0.436
0.436
0.450
0.463
0.468
0.477
0.491
0.493
0.504
0.505
0.502
0.506
1.129
1.097
1.070
1.030
1.001
0.961
0.931
0.881
0.845
0.810
0.769
0.714
0.681
0.641
0.612
0.583
0.551
0.520
0.491
0.482
0.469
0.450
0.436
0.419
0.400
0.403
0.404
0.398
0.406
0.407
0.417
0.432
0.431
0.436
0.451
0.465
0.470
0.474
0.478
0.480
0.479
1.091
1.059
1.023
0.988
0.954
0.922
0.875
0.834
0.794
0.761
0.716
0.670
0.645
0.608
0.579
0.540
0.510
0.484
0.465
0.452
0.441
0.422
0.406
0.406
0.382
0.382
0.370
0.382
0.385
0.380
0.396
0.412
0.408
0.417
0.431
0.448
0.444
0.455
0.455
0.459
0.448
1.062
1.020
0.986
0.939
0.899
0.868
0.831
0.782
0.736
0.712
0.673
0.639
0.601
0.568
0.527
0.504
0.487
0.458
0.436
0.429
0.411
0.384
0.384
0.382
0.364
0.354
0.352
0.364
0.357
0.359
0.376
0.379
0.385
0.398
0.414
0.423
0.430
0.440
0.428
0.431
0.434
1.004
0.970
0.935
0.890
0.850
0.816
0.791
0.736
0.687
0.658
0.627
0.586
0.550
0.512
0.499
0.471
0.456
0.432
0.414
0.394
0.377
0.362
0.348
0.338
0.330
0.340
0.338
0.337
0.347
0.345
0.351
0.349
0.360
0.372
0.384
0.392
0.399
0.405
0.411
0.409
0.409
1.221
1.234
1.252
1.286
1.287
1.295
1.290
1.279
1.283
1.284
1.257
1.237
1.227
1.215
1.205
1.189
1.176
1.173
1.168
1.155
1.169
1.159
1.169
1.175
1.198
1.203
1.186
1.194
1.191
1.194
1.194
1.199
1.201
1.200
1.188
1.188
1.178
1.161
1.158
1.156
1.142
1.242
1.256
1.263
1.271
1.295
1.300
1.288
1.278
1.277
1.265
1.243
1.224
1.207
1.187
1.183
1.155
1.138
1.140
1.140
1.124
1.125
1.117
1.139
1.145
1.154
1.151
1.150
1.158
1.155
1.164
1.172
1.170
1.187
1.163
1.172
1.168
1.164
1.161
1.171
1.173
1.157
1.261
1.262
1.260
1.271
1.283
1.283
1.283
1.268
1.253
1.235
1.227
1.202
1.189
1.167
1.149
1.127
1.107
1.100
1.096
1.093
1.082
1.093
1.094
1.108
1.111
1.105
1.100
1.115
1.114
1.139
1.134
1.164
1.169
1.163
1.159
1.166
1.171
1.164
1.183
1.170
1.170
1.263
1.281
1.273
1.271
1.273
1.273
1.266
1.256
1.235
1.217
1.202
1.187
1.162
1.136
1.112
1.101
1.076
1.071
1.066
1.045
1.055
1.036
1.050
1.065
1.071
1.064
1.065
1.083
1.099
1.121
1.120
1.153
1.153
1.138
1.151
1.168
1.170
1.163
1.172
1.173
1.178
1.275
1.279
1.284
1.281
1.274
1.272
1.252
1.235
1.219
1.201
1.181
1.158
1.133
1.114
1.086
1.068
1.057
1.036
1.020
1.022
1.013
1.017
1.004
1.019
1.027
1.032
1.042
1.062
1.074
1.100
1.119
1.132
1.137
1.123
1.145
1.166
1.168
1.167
1.169
1.192
1.210
1.289
1.293
1.288
1.279
1.268
1.250
1.232
1.221
1.199
1.187
1.149
1.133
1.107
1.086
1.041
1.041
1.022
1.005
0.980
0.996
0.979
0.985
0.982
0.991
0.994
1.009
1.011
1.031
1.056
1.055
1.086
1.111
1.117
1.119
1.140
1.159
1.164
1.174
1.187
1.212
1.226
1.293
1.292
1.281
1.265
1.258
1.231
1.218
1.189
1.186
1.161
1.125
1.099
1.079
1.043
1.015
0.992
0.974
0.960
0.946
0.930
0.931
0.954
0.943
0.949
0.967
0.967
0.980
1.003
1.032
1.046
1.068
1.095
1.108
1.119
1.135
1.147
1.159
1.175
1.207
1.221
1.229
1.294
1.292
1.284
1.266
1.258
1.228
1.196
1.176
1.154
1.140
1.114
1.089
1.051
1.020
0.999
0.970
0.942
0.932
0.921
0.904
0.901
0.903
0.908
0.921
0.930
0.946
0.958
0.984
1.007
1.025
1.057
1.073
1.102
1.117
1.129
1.149
1.165
1.177
1.202
1.230
1.241
1.295
1.287
1.292
1.277
1.256
1.222
1.191
1.177
1.137
1.117
1.091
1.060
1.027
0.991
0.985
0.949
0.920
0.897
0.894
0.869
0.878
0.868
0.883
0.893
0.906
0.919
0.941
0.962
0.982
1.011
1.033
1.056
1.086
1.101
1.128
1.154
1.168
1.195
1.208
1.235
1.249
1.304
1.302
1.300
1.284
1.256
1.225
1.185
1.166
1.129
1.088
1.069
1.041
1.008
0.990
0.971
0.937
0.893
0.874
0.861
0.845
0.855
0.840
0.845
0.867
0.868
0.872
0.913
0.926
0.967
0.988
1.017
1.043
1.067
1.101
1.125
1.146
1.156
1.190
1.206
1.237
1.269
1.299
1.293
1.300
1.273
1.247
1.217
1.177
1.154
1.127
1.086
1.056
1.025
1.003
0.967
0.942
0.893
0.870
0.870
0.848
0.839
0.824
0.832
0.825
0.822
0.837
0.854
0.878
0.905
0.937
0.968
1.000
1.029
1.063
1.100
1.118
1.145
1.174
1.192
1.212
1.258
1.273
1.305
1.294
1.284
1.264
1.235
1.214
1.173
1.160
1.115
1.080
1.040
1.008
0.976
0.945
0.910
0.874
0.852
0.844
0.829
0.820
0.815
0.806
0.806
0.799
0.819
0.838
0.858
0.890
0.912
0.963
1.001
1.022
1.049
1.084
1.108
1.148
1.174
1.193
1.206
1.260
1.286
1.303
1.294
1.287
1.256
1.225
1.203
1.162
1.146
1.111
1.075
1.037
1.002
0.964
0.939
0.901
0.867
0.853
0.830
0.814
0.812
0.811
0.812
0.803
0.799
0.799
0.814
0.832
0.867
0.892
0.947
0.982
1.015
1.047
1.067
1.102
1.126
1.151
1.181
1.200
1.242
1.298
1.294
1.286
1.267
1.259
1.241
1.209
1.164
1.140
1.102
1.069
1.033
0.993
0.958
0.923
0.888
0.862
0.846
0.820
0.806
0.780
0.788
0.799
0.799
0.796
0.787
0.805
0.824
0.851
0.874
0.923
0.951
0.998
1.036
1.070
1.104
1.134
1.146
1.171
1.201
1.237
1.282
1.297
1.290
1.273
1.264
1.233
1.201
1.165
1.143
1.100
1.063
1.015
0.988
0.950
0.927
0.898
0.861
0.836
0.818
0.789
0.792
0.788
0.781
0.783
0.777
0.776
0.785
0.807
0.829
0.864
0.914
0.955
0.990
1.016
1.046
1.080
1.107
1.140
1.169
1.206
1.230
1.277
1.306
1.304
1.284
1.258
1.235
1.208
1.170
1.138
1.106
1.069
1.030
0.990
0.949
0.927
0.889
0.858
0.835
0.815
0.801
0.789
0.788
0.777
0.763
0.771
0.772
0.784
0.796
0.818
0.848
0.892
0.934
0.978
1.006
1.033
1.066
1.097
1.132
1.169
1.202
1.227
1.265
1.327
1.309
1.300
1.268
1.238
1.212
1.187
1.167
1.130
1.075
1.051
0.994
0.942
0.906
0.878
0.850
0.821
0.802
0.791
0.776
0.773
0.768
0.754
0.753
0.761
0.776
0.787
0.803
0.829
0.871
0.924
0.958
0.993
1.018
1.047
1.092
1.121
1.145
1.178
1.208
1.236
1.327
1.321
1.298
1.278
1.256
1.226
1.193
1.167
1.134
1.095
1.051
1.006
0.941
0.908
0.883
0.855
0.825
0.802
0.773
0.760
0.762
0.758
0.756
0.753
0.755
0.753
0.784
0.800
0.826
0.863
0.902
0.932
0.988
1.018
1.050
1.081
1.104
1.119
1.155
1.192
1.218
1.338
1.322
1.319
1.290
1.265
1.233
1.185
1.147
1.119
1.101
1.054
1.006
0.953
0.910
0.884
0.838
0.812
0.792
0.770
0.761
0.744
0.741
0.747
0.745
0.748
0.745
0.760
0.792
0.806
0.852
0.887
0.918
0.956
1.003
1.020
1.065
1.086
1.101
1.143
1.176
1.192
1.346
1.339
1.329
1.298
1.269
1.227
1.193
1.162
1.135
1.104
1.049
1.019
0.975
0.920
0.876
0.847
0.813
0.783
0.771
0.745
0.737
0.729
0.720
0.730
0.728
0.738
0.751
0.777
0.789
0.828
0.857
0.889
0.929
0.970
0.998
1.033
1.062
1.081
1.103
1.138
1.154
1.369
1.347
1.330
1.314
1.287
1.252
1.209
1.178
1.139
1.112
1.063
1.016
0.969
0.929
0.884
0.848
0.809
0.778
0.760
0.717
0.726
0.711
0.712
0.719
0.719
0.727
0.743
0.764
0.778
0.807
0.837
0.866
0.919
0.945
0.977
1.006
1.029
1.058
1.075
1.104
1.129
1.379
1.358
1.346
1.329
1.297
1.267
1.230
1.185
1.157
1.126
1.052
1.015
0.981
0.941
0.900
0.867
0.805
0.784
0.748
0.719
0.718
0.700
0.705
0.710
0.706
0.717
0.730
0.753
0.761
0.786
0.819
0.851
0.898
0.918
0.948
0.979
0.999
1.027
1.055
1.070
1.080
1.400
1.384
1.352
1.328
1.304
1.270
1.235
1.197
1.159
1.121
1.065
1.020
0.979
0.935
0.896
0.859
0.810
0.780
0.754
0.728
0.711
0.691
0.686
0.685
0.683
0.700
0.717
0.724
0.752
0.768
0.806
0.831
0.859
0.891
0.916
0.940
0.968
0.996
1.008
1.033
1.052
1.409
1.392
1.350
1.328
1.302
1.280
1.239
1.203
1.164
1.118
1.077
1.032
0.981
0.936
0.897
0.854
0.805
0.774
0.746
0.725
0.689
0.678
0.682
0.674
0.672
0.688
0.710
0.728
0.734
0.740
0.766
0.799
0.832
0.849
0.878
0.908
0.931
0.964
0.979
1.001
1.010
1.412
1.374
1.333
1.318
1.296
1.275
1.234
1.201
1.163
1.133
1.076
1.036
0.991
0.937
0.886
0.849
0.806
0.770
0.741
0.711
0.686
0.676
0.674
0.663
0.667
0.675
0.677
0.695
0.714
0.721
0.738
0.769
0.802
0.824
0.842
0.878
0.904
0.912
0.936
0.961
0.969
1.420
1.390
1.343
1.309
1.283
1.260
1.233
1.190
1.162
1.119
1.076
1.029
0.978
0.925
0.887
0.842
0.800
0.775
0.743
0.717
0.677
0.669
0.662
0.646
0.652
0.655
0.667
0.672
0.685
0.693
0.711
0.735
0.763
0.794
0.820
0.837
0.854
0.880
0.889
0.911
0.931
1.410
1.379
1.366
1.318
1.282
1.249
1.211
1.188
1.154
1.117
1.072
1.015
0.972
0.925
0.884
0.838
0.789
0.760
0.728
0.706
0.685
0.656
0.658
0.641
0.640
0.634
0.658
0.638
0.650
0.663
0.679
0.704
0.727
0.748
0.788
0.809
0.814
0.828
0.834
0.859
0.879
1.393
1.374
1.342
1.303
1.268
1.236
1.204
1.168
1.124
1.105
1.053
1.001
0.965
0.914
0.888
0.827
0.793
0.749
0.714
0.698
0.657
0.649
0.635
0.631
0.618
0.610
0.623
0.614
0.616
0.631
0.645
0.677
0.699
0.718
0.743
0.768
0.779
0.791
0.802
0.819
0.827
1.367
1.356
1.327
1.285
1.254
1.230
1.195
1.154
1.120
1.086
1.037
0.996
0.956
0.910
0.860
0.818
0.776
0.745
0.701
0.676
0.645
0.621
0.623
0.604
0.591
0.585
0.585
0.588
0.590
0.612
0.623
0.631
0.656
0.684
0.700
0.729
0.747
0.750
0.766
0.776
0.779
1.368
1.347
1.312
1.275
1.250
1.219
1.192
1.147
1.107
1.065
1.019
0.970
0.934
0.894
0.851
0.800
0.761
0.728
0.678
0.646
0.617
0.596
0.593
0.571
0.563
0.554
0.555
0.555
0.562
0.565
0.597
0.609
0.625
0.645
0.663
0.677
0.700
0.714
0.725
0.728
0.734
1.357
1.336
1.304
1.270
1.234
1.205
1.167
1.133
1.094
1.050
1.004
0.958
0.915
0.874
0.826
0.782
0.743
0.694
0.667
0.627
0.598
0.568
0.563
0.548
0.545
0.537
0.535
0.535
0.540
0.545
0.567
0.580
0.589
0.618
0.634
0.645
0.654
0.666
0.674
0.682
0.692
1.338
1.316
1.279
1.255
1.218
1.189
1.145
1.119
1.076
1.022
0.981
0.946
0.896
0.846
0.804
0.757
0.717
0.674
0.642
0.611
0.577
0.548
0.522
0.533
0.529
0.521
0.515
0.504
0.513
0.516
0.522
0.534
0.569
0.586
0.603
0.615
0.622
0.621
0.620
0.632
0.636
1.315
1.293
1.265
1.234
1.193
1.159
1.130
1.095
1.043
0.994
0.958
0.914
0.857
0.816
0.776
0.728
0.687
0.644
0.627
0.585
0.557
0.538
0.513
0.501
0.499
0.510
0.494
0.481
0.485
0.496
0.497
0.512
0.535
0.557
0.573
0.586
0.594
0.588
0.592
0.602
0.608
1.288
1.257
1.225
1.207
1.167
1.137
1.100
1.062
1.023
0.966
0.923
0.874
0.822
0.781
0.746
0.711
0.659
0.623
0.603
0.564
0.536
0.507
0.489
0.481
0.472
0.484
0.472
0.465
0.464
0.470
0.478
0.481
0.502
0.509
0.535
0.554
0.558
0.573
0.575
0.571
0.566
1.259
1.223
1.191
1.168
1.121
1.099
1.063
1.018
0.980
0.929
0.868
0.826
0.774
0.744
0.718
0.675
0.629
0.600
0.565
0.545
0.512
0.485
0.479
0.465
0.453
0.447
0.449
0.446
0.445
0.454
0.454
0.459
0.473
0.488
0.499
0.515
0.529
0.541
0.536
0.526
0.529
1.221
1.186
1.149
1.114
1.090
1.052
1.015
0.967
0.937
0.877
0.824
0.789
0.737
0.700
0.667
0.645
0.602
0.569
0.547
0.518
0.489
0.472
0.456
0.448
0.428
0.419
0.419
0.417
0.423
0.429
0.430
0.430
0.437
0.456
0.473
0.480
0.487
0.499
0.510
0.500
0.500
1.166
1.135
1.102
1.076
1.032
0.996
0.968
0.929
0.879
0.837
0.786
0.739
0.692
0.649
0.630
0.603
0.568
0.538
0.512
0.492
0.455
0.449
0.434
0.420
0.404
0.392
0.389
0.396
0.407
0.409
0.406
0.410
0.423
0.435
0.452
0.456
0.466
0.470
0.468
0.477
0.472
1.121
1.092
1.052
1.018
0.982
0.946
0.921
0.875
0.822
0.787
0.746
0.689
0.647
0.619
0.587
0.565
0.529
0.497
0.472
0.452
0.444
0.420
0.416
0.391
0.376
0.373
0.374
0.383
0.379
0.379
0.386
0.398
0.401
0.408
0.420
0.435
0.434
0.446
0.441
0.441
0.438
1.080
1.057
1.008
0.968
0.937
0.892
0.857
0.824
0.777
0.742
0.713
0.648
0.620
0.593
0.553
0.515
0.480
0.463
0.443
0.422
0.410
0.396
0.382
0.363
0.362
0.340
0.353
0.362
0.363
0.354
0.362
0.375
0.380
0.388
0.395
0.394
0.416
0.419
0.422
0.421
0.427
1.041
1.005
0.960
0.915
0.891
0.848
0.797
0.754
0.715
0.690
0.651
0.610
0.582
0.553
0.507
0.482
0.449
0.426
0.408
0.399
0.382
0.369
0.353
0.334
0.334
0.322
0.329
0.331
0.328
0.332
0.347
0.346
0.343
0.362
0.377
0.381
0.389
0.393
0.399
0.404
0.403
0.998
0.952
0.909
0.866
0.831
0.794
0.751
0.701
0.669
0.633
0.606
0.567
0.536
0.509
0.467
0.444
0.423
0.396
0.383
0.361
0.355
0.346
0.329
0.313
0.295
0.308
0.310
0.306
0.305
0.306
0.320
0.319
0.322
0.340
0.350
0.362
0.372
0.379
0.374
0.371
0.377
1.216
1.224
1.239
1.268
1.269
1.274
1.261
1.262
1.267
1.268
1.250
1.236
1.217
1.202
1.191
1.178
1.177
1.172
1.149
1.159
1.174
1.171
1.172
1.189
1.196
1.206
1.200
1.185
1.195
1.200
1.211
1.199
1.207
1.216
1.195
1.194
1.190
1.177
1.174
1.168
1.149
1.232
1.239
1.245
1.265
1.278
1.280
1.265
1.249
1.254
1.247
1.237
1.222
1.196
1.165
1.169
1.164
1.145
1.135
1.125
1.114
1.125
1.126
1.139
1.139
1.144
1.145
1.149
1.157
1.167
1.164
1.171
1.177
1.203
1.197
1.182
1.178
1.171
1.169
1.170
1.175
1.163
1.259
1.248
1.261
1.265
1.259
1.273
1.265
1.240
1.237
1.229
1.213
1.197
1.176
1.150
1.129
1.125
1.106
1.112
1.090
1.082
1.077
1.094
1.095
1.094
1.103
1.107
1.101
1.120
1.121
1.137
1.148
1.163
1.175
1.175
1.155
1.170
1.170
1.169
1.178
1.189
1.182
1.258
1.265
1.264
1.258
1.257
1.248
1.249
1.233
1.229
1.213
1.192
1.175
1.151
1.130
1.116
1.082
1.068
1.073
1.052
1.044
1.044
1.048
1.051
1.057
1.070
1.073
1.071
1.085
1.099
1.125
1.126
1.147
1.162
1.158
1.152
1.170
1.172
1.164
1.179
1.176
1.187
1.263
1.260
1.266
1.262
1.251
1.243
1.235
1.223
1.207
1.186
1.167
1.134
1.126
1.097
1.077
1.064
1.036
1.027
1.022
1.011
1.018
1.004
1.008
1.019
1.029
1.039
1.048
1.071
1.089
1.101
1.120
1.136
1.138
1.138
1.142
1.165
1.172
1.175
1.185
1.199
1.212
1.273
1.273
1.258
1.248
1.249
1.233
1.211
1.213
1.197
1.162
1.147
1.125
1.096
1.069
1.045
1.021
1.009
0.992
0.979
0.976
0.972
0.969
0.985
0.988
0.995
1.006
1.008
1.033
1.061
1.070
1.102
1.105
1.125
1.141
1.146
1.159
1.163
1.177
1.205
1.212
1.232
1.273
1.272
1.261
1.248
1.239
1.214
1.196
1.185
1.173
1.148
1.121
1.092
1.080
1.044
1.003
0.986
0.964
0.949
0.941
0.932
0.930
0.946
0.942
0.942
0.957
0.973
0.976
1.012
1.031
1.049
1.084
1.092
1.112
1.126
1.144
1.157
1.172
1.199
1.217
1.228
1.239
1.272
1.268
1.253
1.250
1.221
1.212
1.206
1.172
1.139
1.122
1.109
1.082
1.053
1.019
0.994
0.959
0.939
0.927
0.925
0.898
0.901
0.897
0.909
0.917
0.930
0.935
0.951
0.979
1.003
1.035
1.063
1.084
1.091
1.108
1.125
1.150
1.172
1.198
1.219
1.238
1.255
1.289
1.281
1.257
1.251
1.230
1.208
1.190
1.173
1.119
1.106
1.085
1.059
1.013
0.979
0.958
0.929
0.925
0.909
0.893
0.877
0.873
0.875
0.885
0.893
0.904
0.916
0.934
0.957
0.982
1.014
1.048
1.064
1.073
1.096
1.132
1.146
1.182
1.209
1.223
1.257
1.261
1.298
1.292
1.263
1.257
1.246
1.203
1.184
1.149
1.127
1.079
1.067
1.035
0.989
0.966
0.943
0.915
0.889
0.867
0.871
0.860
0.853
0.849
0.867
0.865
0.859
0.879
0.903
0.931
0.978
1.000
1.027
1.042
1.066
1.109
1.129
1.142
1.180
1.203
1.214
1.250
1.271
1.296
1.284
1.274
1.261
1.243
1.216
1.168
1.128
1.117
1.082
1.034
1.018
0.981
0.952
0.926
0.883
0.868
0.862
0.851
0.845
0.828
0.815
0.822
0.829
0.851
0.862
0.863
0.907
0.941
0.974
1.000
1.024
1.072
1.103
1.123
1.150
1.177
1.205
1.220
1.249
1.281
1.288
1.283
1.270
1.250
1.229
1.190
1.164
1.131
1.118
1.067
1.024
1.001
0.969
0.940
0.902
0.881
0.853
0.842
0.830
0.818
0.820
0.811
0.806
0.812
0.832
0.836
0.856
0.880
0.919
0.946
0.982
1.027
1.060
1.084
1.105
1.143
1.176
1.196
1.218
1.245
1.282
1.288
1.291
1.271
1.255
1.224
1.187
1.150
1.138
1.112
1.065
1.018
0.978
0.957
0.945
0.902
0.878
0.858
0.834
0.807
0.804
0.800
0.816
0.801
0.799
0.814
0.818
0.839
0.871
0.899
0.934
0.985
1.014
1.042
1.076
1.110
1.145
1.165
1.196
1.209
1.245
1.295
1.277
1.283
1.276
1.255
1.221
1.187
1.154
1.132
1.099
1.056
1.025
0.990
0.945
0.926
0.889
0.874
0.848
0.824
0.801
0.799
0.786
0.796
0.795
0.799
0.798
0.804
0.821
0.854
0.877
0.926
0.976
1.001
1.038
1.072
1.102
1.132
1.158
1.189
1.213
1.247
1.283
1.287
1.269
1.265
1.264
1.221
1.183
1.148
1.136
1.100
1.066
1.031
0.987
0.945
0.913
0.892
0.858
0.845
0.819
0.786
0.777
0.783
0.785
0.774
0.775
0.789
0.785
0.805
0.837
0.869
0.919
0.948
0.983
1.018
1.058
1.093
1.114
1.149
1.180
1.213
1.245
1.277
1.305
1.284
1.264
1.255
1.233
1.195
1.155
1.132
1.101
1.061
1.033
0.979
0.949
0.914
0.880
0.850
0.834
0.809
0.784
0.780
0.779
0.769
0.768
0.768
0.783
0.784
0.797
0.807
0.852
0.893
0.945
0.974
1.010
1.040
1.074
1.112
1.137
1.177
1.201
1.231
1.266
1.323
1.300
1.284
1.267
1.230
1.195
1.165
1.145
1.104
1.059
1.027
0.985
0.934
0.910
0.869
0.849
0.819
0.813
0.779
0.776
0.770
0.763
0.756
0.752
0.773
0.776
0.788
0.808
0.823
0.873
0.923
0.957
0.990
1.018
1.061
1.102
1.127
1.161
1.179
1.212
1.239
1.317
1.309
1.297
1.277
1.236
1.202
1.155
1.131
1.103
1.076
1.024
0.976
0.941
0.907
0.864
0.832
0.812
0.785
0.775
0.772
0.758
0.752
0.750
0.744
0.753
0.759
0.773
0.796
0.817
0.861
0.904
0.932
0.964
1.009
1.046
1.089
1.116
1.143
1.164
1.195
1.217
1.334
1.318
1.307
1.283
1.258
1.212
1.173
1.128
1.104
1.086
1.024
0.994
0.943
0.909
0.867
0.836
0.807
0.800
0.785
0.762
0.761
0.752
0.737
0.741
0.752
0.732
0.757
0.777
0.804
0.840
0.881
0.910
0.957
0.985
1.025
1.066
1.089
1.123
1.146
1.177
1.198
1.353
1.336
1.333
1.295
1.257
1.226
1.179
1.144
1.110
1.085
1.036
0.990
0.952
0.923
0.872
0.839
0.806
0.793
0.774
0.755
0.753
0.739
0.724
0.733
0.732
0.736
0.740
0.767
0.783
0.829
0.857
0.890
0.938
0.966
1.000
1.037
1.066
1.088
1.109
1.141
1.166
1.365
1.353
1.317
1.301
1.271
1.245
1.195
1.156
1.121
1.091
1.039
1.002
0.947
0.911
0.887
0.834
0.802
0.781
0.753
0.741
0.728
0.720
0.711
0.715
0.727
0.724
0.740
0.751
0.761
0.802
0.830
0.868
0.911
0.948
0.976
1.002
1.034
1.056
1.057
1.088
1.118
1.382
1.358
1.328
1.309
1.284
1.252
1.210
1.172
1.126
1.092
1.041
0.984
0.945
0.912
0.878
0.832
0.792
0.764
0.749
0.737
0.721
0.704
0.717
0.706
0.709
0.720
0.734
0.732
0.764
0.784
0.810
0.843
0.885
0.922
0.949
0.981
0.999
1.019
1.025
1.062
1.075
1.395
1.376
1.356
1.313
1.286
1.250
1.221
1.185
1.142
1.099
1.048
1.011
0.962
0.917
0.863
0.845
0.812
0.764
0.743
0.725
0.706
0.697
0.700
0.682
0.687
0.697
0.722
0.725
0.748
0.758
0.782
0.814
0.856
0.881
0.915
0.952
0.977
0.983
0.986
1.005
1.035
1.396
1.393
1.366
1.323
1.288
1.255
1.225
1.186
1.135
1.098
1.060
1.023
0.980
0.921
0.877
0.850
0.809
0.775
0.735
0.716
0.693
0.689
0.693
0.678
0.672
0.678
0.705
0.709
0.735
0.747
0.760
0.797
0.833
0.859
0.883
0.907
0.940
0.956
0.968
0.984
1.004
1.402
1.380
1.346
1.317
1.282
1.249
1.223
1.180
1.142
1.104
1.067
1.017
0.972
0.934
0.878
0.822
0.797
0.786
0.730
0.707
0.685
0.676
0.664
0.671
0.661
0.667
0.679
0.696
0.704
0.721
0.743
0.761
0.801
0.829
0.845
0.867
0.897
0.913
0.928
0.940
0.957
1.410
1.382
1.346
1.304
1.276
1.238
1.205
1.180
1.148
1.098
1.056
1.021
0.969
0.921
0.873
0.831
0.799
0.764
0.719
0.690
0.672
0.660
0.645
0.654
0.649
0.643
0.652
0.670
0.683
0.700
0.718
0.733
0.771
0.794
0.816
0.840
0.848
0.872
0.880
0.890
0.911
1.393
1.371
1.353
1.305
1.269
1.237
1.206
1.172
1.133
1.095
1.054
1.008
0.971
0.916
0.875
0.826
0.778
0.753
0.709
0.690
0.660
0.637
0.624
0.623
0.618
0.633
0.630
0.637
0.656
0.667
0.690
0.699
0.730
0.758
0.778
0.795
0.818
0.819
0.833
0.850
0.862
1.388
1.356
1.332
1.289
1.247
1.221
1.192
1.156
1.123
1.075
1.039
1.000
0.952
0.909
0.864
0.809
0.764
0.735
0.699
0.672
0.641
0.620
0.610
0.603
0.600
0.602
0.597
0.607
0.620
0.638
0.653
0.666
0.701
0.718
0.744
0.762
0.765
0.770
0.786
0.798
0.814
1.371
1.342
1.311
1.284
1.246
1.210
1.182
1.146
1.106
1.072
1.016
0.981
0.942
0.889
0.852
0.807
0.755
0.717
0.686
0.653
0.611
0.608
0.581
0.580
0.569
0.567
0.583
0.587
0.594
0.606
0.622
0.644
0.672
0.692
0.698
0.716
0.731
0.742
0.746
0.757
0.766
1.359
1.338
1.306
1.271
1.233
1.204
1.162
1.134
1.101
1.053
1.017
0.965
0.930
0.880
0.830
0.786
0.743
0.715
0.656
0.622
0.589
0.585
0.567
0.547
0.541
0.549
0.557
0.552
0.558
0.580
0.588
0.601
0.630
0.645
0.658
0.672
0.686
0.699
0.707
0.720
0.721
1.346
1.310
1.281
1.260
1.228
1.190
1.152
1.117
1.087
1.041
0.997
0.946
0.908
0.858
0.814
0.774
0.725
0.691
0.642
0.608
0.578
0.564
0.562
0.530
0.519
0.525
0.532
0.527
0.538
0.539
0.552
0.566
0.589
0.596
0.620
0.635
0.645
0.649
0.654
0.661
0.669
1.327
1.309
1.267
1.234
1.209
1.170
1.134
1.097
1.058
1.016
0.972
0.931
0.879
0.836
0.793
0.747
0.703
0.672
0.623
0.588
0.565
0.540
0.527
0.509
0.502
0.492
0.509
0.500
0.494
0.510
0.518
0.527
0.533
0.565
0.579
0.590
0.606
0.605
0.608
0.612
0.616
1.297
1.276
1.254
1.217
1.178
1.147
1.111
1.077
1.029
0.986
0.948
0.898
0.844
0.801
0.764
0.728
0.687
0.639
0.608
0.578
0.542
0.526
0.502
0.474
0.469
0.471
0.477
0.464
0.464
0.484
0.484
0.507
0.519
0.529
0.550
0.562
0.573
0.565
0.574
0.576
0.573
1.281
1.241
1.227
1.184
1.149
1.119
1.074
1.036
0.993
0.947
0.911
0.854
0.797
0.767
0.732
0.702
0.645
0.611
0.587
0.552
0.526
0.498
0.479
0.460
0.450
0.452
0.450
0.442
0.442
0.451
0.460
0.466
0.479
0.492
0.514
0.529
0.538
0.539
0.543
0.543
0.545
1.250
1.216
1.171
1.152
1.115
1.081
1.041
0.994
0.952
0.912
0.877
0.815
0.775
0.717
0.700
0.653
0.618
0.567
0.562
0.533
0.500
0.476
0.442
0.443
0.431
0.425
0.419
0.420
0.424
0.435
0.431
0.441
0.457
0.457
0.482
0.493
0.499
0.503
0.505
0.511
0.510
1.211
1.174
1.136
1.101
1.067
1.035
0.999
0.960
0.912
0.877
0.816
0.766
0.732
0.688
0.650
0.619
0.584
0.545
0.522
0.496
0.479
0.448
0.423
0.411
0.407
0.399
0.395
0.393
0.400
0.403
0.406
0.407
0.416
0.428
0.446
0.463
0.465
0.471
0.470
0.477
0.479
1.156
1.118
1.083
1.044
1.017
0.981
0.950
0.912
0.876
0.818
0.781
0.719
0.677
0.644
0.609
0.584
0.556
0.523
0.493
0.467
0.445
0.424
0.411
0.389
0.383
0.384
0.375
0.376
0.382
0.382
0.384
0.379
0.385
0.407
0.421
0.420
0.433
0.439
0.441
0.444
0.441
1.122
1.077
1.045
0.988
0.957
0.934
0.901
0.852
0.815
0.778
0.728
0.671
0.642
0.604
0.569
0.550
0.521
0.482
0.455
0.442
0.415
0.396
0.384
0.370
0.358
0.349
0.346
0.357
0.359
0.361
0.367
0.366
0.367
0.385
0.380
0.399
0.405
0.408
0.411
0.410
0.416
1.079
1.040
0.989
0.956
0.920
0.883
0.840
0.793
0.762
0.721
0.674
0.631
0.601
0.572
0.535
0.503
0.477
0.445
0.418
0.410
0.391
0.374
0.357
0.340
0.322
0.311
0.324
0.336
0.340
0.336
0.346
0.343
0.347
0.356
0.365
0.368
0.380
0.379
0.389
0.392
0.394
1.029
0.993
0.945
0.905
0.872
0.828
0.784
0.735
0.705
0.670
0.630
0.594
0.558
0.537
0.488
0.458
0.425
0.409
0.391
0.377
0.360
0.345
0.330
0.312
0.292
0.289
0.305
0.306
0.311
0.317
0.319
0.323
0.326
0.330
0.342
0.349
0.358
0.361
0.364
0.371
0.368
0.984
0.933
0.895
0.850
0.816
0.773
0.721
0.684
0.649
0.617
0.587
0.559
0.518
0.495
0.441
0.422
0.394
0.375
0.356
0.347
0.329
0.313
0.297
0.279
0.271
0.266
0.275
0.275
0.282
0.290
0.296
0.300
0.298
0.306
0.308
0.322
0.336
0.344
0.344
0.342
0.346
1.224
1.229
1.236
1.249
1.273
1.275
1.266
1.265
1.251
1.256
1.239
1.225
1.221
1.202
1.176
1.174
1.165
1.156
1.160
1.151
1.164
1.165
1.177
1.177
1.180
1.196
1.198
1.193
1.202
1.200
1.203
1.208
1.212
1.212
1.216
1.213
1.203
1.187
1.173
1.154
1.154
1.232
1.235
1.244
1.243
1.255
1.267
1.255
1.246
1.250
1.239
1.233
1.217
1.185
1.164
1.155
1.147
1.151
1.121
1.125
1.115
1.131
1.132
1.126
1.128
1.133
1.152
1.143
1.154
1.157
1.168
1.185
1.188
1.194
1.207
1.196
1.204
1.181
1.176
1.170
1.178
1.165
1.253
1.241
1.249
1.253
1.249
1.259
1.256
1.246
1.238
1.219
1.211
1.189
1.159
1.142
1.120
1.120
1.111
1.099
1.078
1.065
1.077
1.089
1.095
1.086
1.094
1.100
1.122
1.134
1.130
1.150
1.151
1.155
1.185
1.182
1.179
1.179
1.181
1.173
1.174
1.177
1.180
1.251
1.257
1.254
1.250
1.246
1.244
1.239
1.241
1.216
1.196
1.172
1.155
1.132
1.115
1.099
1.090
1.073
1.061
1.043
1.026
1.026
1.040
1.047
1.063
1.068
1.076
1.081
1.095
1.101
1.133
1.139
1.157
1.161
1.168
1.169
1.175
1.159
1.167
1.197
1.195
1.200
1.256
1.246
1.240
1.247
1.239
1.238
1.222
1.223
1.186
1.174
1.148
1.118
1.109
1.085
1.082
1.048
1.027
1.021
1.012
0.992
1.001
1.011
1.006
1.016
1.033
1.026
1.035
1.061
1.086
1.108
1.122
1.136
1.140
1.146
1.157
1.155
1.164
1.179
1.207
1.209
1.222
1.253
1.251
1.241
1.243
1.234
1.225
1.214
1.198
1.182
1.161
1.139
1.109
1.093
1.061
1.048
1.029
0.999
0.989
0.979
0.962
0.959
0.966
0.972
0.971
0.984
0.992
1.016
1.047
1.065
1.087
1.101
1.114
1.123
1.135
1.141
1.158
1.175
1.191
1.205
1.214
1.230
1.255
1.257
1.245
1.229
1.221
1.218
1.199
1.179
1.155
1.140
1.121
1.098
1.066
1.032
1.013
0.974
0.983
0.966
0.950
0.951
0.931
0.935
0.934
0.949
0.960
0.974
0.984
1.011
1.039
1.064
1.075
1.096
1.107
1.126
1.133
1.161
1.192
1.204
1.214
1.229
1.257
1.263
1.265
1.249
1.240
1.219
1.212
1.202
1.166
1.130
1.115
1.091
1.066
1.043
1.016
0.968
0.954
0.936
0.927
0.919
0.917
0.901
0.900
0.903
0.906
0.933
0.954
0.962
0.965
0.999
1.033
1.057
1.073
1.095
1.113
1.135
1.155
1.191
1.209
1.229
1.249
1.270
1.275
1.274
1.252
1.243
1.225
1.197
1.187
1.164
1.116
1.088
1.076
1.047
1.004
0.975
0.942
0.929
0.914
0.900
0.898
0.880
0.886
0.867
0.874
0.881
0.902
0.919
0.929
0.952
0.985
1.022
1.045
1.064
1.084
1.110
1.127
1.162
1.198
1.216
1.237
1.254
1.268
1.282
1.278
1.272
1.262
1.237
1.202
1.179
1.151
1.097
1.077
1.058
1.031
0.992
0.957
0.925
0.890
0.885
0.866
0.863
0.877
0.859
0.865
0.851
0.861
0.879
0.896
0.903
0.939
0.972
1.006
1.043
1.050
1.071
1.109
1.129
1.163
1.197
1.206
1.226
1.256
1.275
1.286
1.282
1.272
1.264
1.248
1.202
1.166
1.130
1.097
1.066
1.031
1.008
0.989
0.947
0.903
0.879
0.853
0.852
0.852
0.844
0.834
0.824
0.836
0.846
0.863
0.864
0.872
0.899
0.943
0.978
1.008
1.038
1.054
1.089
1.110
1.143
1.180
1.196
1.225
1.272
1.279
1.276
1.279
1.260
1.244
1.228
1.195
1.155
1.121
1.092
1.072
1.018
0.983
0.969
0.937
0.885
0.866
0.856
0.841
0.822
0.813
0.808
0.817
0.818
0.815
0.825
0.839
0.871
0.888
0.934
0.963
0.991
1.030
1.064
1.093
1.115
1.141
1.173
1.209
1.242
1.272
1.287
1.277
1.269
1.258
1.249
1.214
1.184
1.160
1.116
1.083
1.048
1.015
0.986
0.964
0.931
0.887
0.863
0.853
0.828
0.810
0.794
0.803
0.805
0.810
0.804
0.818
0.832
0.844
0.880
0.904
0.945
0.995
1.030
1.065
1.091
1.123
1.140
1.178
1.197
1.231
1.270
1.293
1.276
1.271
1.255
1.236
1.217
1.190
1.155
1.120
1.072
1.045
1.008
0.989
0.958
0.916
0.891
0.877
0.846
0.815
0.792
0.794
0.806
0.796
0.789
0.800
0.807
0.815
0.830
0.859
0.885
0.932
0.978
1.010
1.048
1.079
1.121
1.133
1.167
1.191
1.220
1.274
1.296
1.280
1.266
1.254
1.241
1.234
1.205
1.156
1.118
1.095
1.057
1.018
0.979
0.932
0.905
0.877
0.865
0.850
0.811
0.787
0.788
0.792
0.789
0.773
0.781
0.806
0.809
0.818
0.845
0.858
0.911
0.962
1.003
1.034
1.076
1.108
1.138
1.155
1.181
1.212
1.257
1.292
1.295
1.284
1.262
1.252
1.234
1.203
1.148
1.128
1.092
1.056
1.024
0.977
0.944
0.904
0.867
0.850
0.833
0.816
0.788
0.777
0.781
0.782
0.774
0.788
0.795
0.801
0.810
0.817
0.853
0.896
0.941
0.985
1.013
1.052
1.090
1.117
1.154
1.176
1.202
1.238
1.283
1.306
1.294
1.281
1.259
1.237
1.203
1.157
1.129
1.092
1.055
1.010
0.969
0.934
0.907
0.870
0.840
0.815
0.811
0.782
0.778
0.785
0.776
0.764
0.782
0.783
0.777
0.804
0.811
0.834
0.872
0.919
0.959
1.006
1.039
1.082
1.117
1.143
1.168
1.187
1.221
1.255
1.336
1.315
1.305
1.273
1.246
1.205
1.165
1.137
1.094
1.056
1.006
0.963
0.934
0.894
0.866
0.840
0.825
0.805
0.775
0.777
0.781
0.773
0.756
0.761
0.769
0.768
0.790
0.808
0.819
0.862
0.906
0.945
0.978
1.015
1.062
1.105
1.132
1.139
1.167
1.207
1.227
1.346
1.325
1.301
1.283
1.242
1.213
1.173
1.139
1.089
1.052
1.006
0.969
0.936
0.901
0.864
0.838
0.821
0.794
0.765
0.770
0.770
0.754
0.745
0.749
0.746
0.756
0.777
0.798
0.824
0.850
0.889
0.920
0.964
0.997
1.033
1.070
1.107
1.127
1.150
1.179
1.199
1.358
1.343
1.305
1.276
1.242
1.205
1.170
1.147
1.108
1.064
1.019
0.984
0.936
0.905
0.869
0.829
0.796
0.778
0.758
0.758
0.746
0.736
0.734
0.731
0.732
0.745
0.767
0.781
0.798
0.817
0.856
0.899
0.935
0.977
1.007
1.038
1.067
1.102
1.131
1.148
1.167
1.363
1.351
1.325
1.279
1.255
1.227
1.189
1.147
1.115
1.083
1.042
0.996
0.950
0.910
0.863
0.827
0.798
0.783
0.762
0.742
0.734
0.726
0.713
0.723
0.721
0.731
0.750
0.768
0.780
0.799
0.823
0.871
0.905
0.943
0.975
1.007
1.045
1.060
1.081
1.092
1.122
1.373
1.361
1.320
1.288
1.272
1.248
1.195
1.156
1.121
1.076
1.034
1.001
0.947
0.908
0.862
0.823
0.793
0.787
0.757
0.731
0.712
0.715
0.707
0.703
0.704
0.714
0.730
0.746
0.760
0.788
0.814
0.843
0.868
0.901
0.942
0.971
1.004
1.023
1.044
1.049
1.072
1.389
1.363
1.337
1.309
1.281
1.251
1.217
1.165
1.130
1.085
1.042
1.000
0.955
0.907
0.862
0.827
0.792
0.760
0.744
0.717
0.709
0.706
0.698
0.685
0.697
0.701
0.717
0.727
0.733
0.764
0.765
0.804
0.842
0.871
0.907
0.942
0.961
0.982
0.998
1.011
1.029
1.389
1.372
1.344
1.319
1.291
1.262
1.218
1.175
1.140
1.096
1.053
1.005
0.953
0.912
0.861
0.821
0.790
0.750
0.726
0.718
0.694
0.686
0.688
0.679
0.673
0.681
0.704
0.707
0.724
0.733
0.761
0.794
0.829
0.853
0.880
0.908
0.930
0.951
0.955
0.970
0.986
1.378
1.355
1.335
1.321
1.279
1.244
1.210
1.178
1.147
1.101
1.057
1.002
0.947
0.920
0.873
0.820
0.800
0.754
0.721
0.707
0.690
0.668
0.660
0.665
0.656
0.667
0.684
0.691
0.707
0.721
0.751
0.757
0.799
0.824
0.841
0.856
0.888
0.909
0.928
0.930
0.937
1.393
1.357
1.341
1.311
1.260
1.235
1.196
1.161
1.124
1.094
1.046
1.005
0.957
0.922
0.872
0.811
0.787
0.759
0.715
0.693
0.675
0.642
0.639
0.661
0.643
0.646
0.665
0.664
0.688
0.700
0.725
0.738
0.751
0.785
0.809
0.821
0.838
0.858
0.887
0.889
0.902
1.376
1.354
1.330
1.300
1.257
1.226
1.197
1.161
1.123
1.081
1.053
1.004
0.959
0.917
0.872
0.813
0.771
0.745
0.709
0.683
0.657
0.639
0.621
0.634
0.625
0.609
0.626
0.634
0.665
0.676
0.696
0.707
0.728
0.745
0.783
0.792
0.799
0.813
0.830
0.838
0.842
1.373
1.340
1.316
1.281
1.242
1.216
1.180
1.148
1.113
1.075
1.027
0.987
0.951
0.904
0.856
0.818
0.762
0.736
0.697
0.665
0.632
0.618
0.598
0.592
0.578
0.586
0.598
0.611
0.645
0.660
0.675
0.689
0.700
0.715
0.734
0.753
0.763
0.774
0.791
0.790
0.803
1.373
1.352
1.305
1.267
1.238
1.198
1.166
1.132
1.087
1.055
1.019
0.982
0.934
0.892
0.836
0.789
0.746
0.717
0.680
0.628
0.613
0.596
0.578
0.572
0.559
0.565
0.558
0.570
0.608
0.628
0.640
0.641
0.671
0.680
0.694
0.699
0.722
0.731
0.738
0.748
0.750
1.351
1.331
1.294
1.265
1.220
1.183
1.152
1.123
1.084
1.039
1.009
0.971
0.920
0.875
0.828
0.777
0.725
0.698
0.660
0.608
0.596
0.578
0.570
0.546
0.541
0.531
0.537
0.556
0.562
0.576
0.596
0.603
0.628
0.649
0.664
0.668
0.675
0.693
0.697
0.696
0.693
1.339
1.303
1.277
1.252
1.217
1.170
1.141
1.104
1.064
1.023
0.995
0.957
0.909
0.860
0.807
0.755
0.709
0.674
0.632
0.595
0.576
0.561
0.551
0.526
0.524
0.507
0.514
0.521
0.512
0.544
0.549
0.559
0.580
0.592
0.610
0.620
0.630
0.637
0.646
0.643
0.648
1.323
1.288
1.260
1.234
1.192
1.155
1.122
1.092
1.039
1.003
0.969
0.927
0.888
0.840
0.780
0.729
0.700
0.656
0.616
0.582
0.550
0.542
0.508
0.499
0.485
0.479
0.484
0.495
0.496
0.496
0.517
0.520
0.537
0.553
0.571
0.584
0.591
0.599
0.593
0.591
0.598
1.294
1.271
1.243
1.204
1.170
1.131
1.098
1.065
1.018
0.975
0.931
0.895
0.850
0.800
0.746
0.713
0.680
0.629
0.593
0.559
0.535
0.514
0.491
0.471
0.456
0.459
0.467
0.466
0.466
0.459
0.476
0.482
0.497
0.519
0.537
0.540
0.543
0.550
0.547
0.554
0.552
1.265
1.241
1.217
1.176
1.144
1.111
1.062
1.014
0.980
0.941
0.900
0.848
0.811
0.765
0.712
0.689
0.656
0.611
0.563
0.539
0.515
0.491
0.476
0.452
0.429
0.432
0.443
0.447
0.446
0.435
0.428
0.443
0.466
0.480
0.496
0.508
0.509
0.506
0.514
0.516
0.518
1.238
1.196
1.181
1.138
1.102
1.070
1.005
0.964
0.940
0.903
0.849
0.803
0.760
0.726
0.691
0.653
0.618
0.573
0.540
0.519
0.490
0.466
0.449
0.429
0.417
0.422
0.410
0.418
0.420
0.426
0.414
0.421
0.431
0.440
0.454
0.473
0.473
0.472
0.475
0.481
0.482
1.200
1.165
1.126
1.101
1.057
1.019
0.977
0.923
0.887
0.849
0.799
0.762
0.718
0.673
0.649
0.615
0.586
0.544
0.524
0.494
0.471
0.438
0.425
0.406
0.399
0.395
0.392
0.397
0.393
0.401
0.395
0.390
0.410
0.409
0.419
0.432
0.436
0.440
0.449
0.449
0.446
1.166
1.126
1.073
1.042
0.995
0.964
0.929
0.887
0.844
0.796
0.755
0.718
0.674
0.634
0.602
0.574
0.552
0.507
0.489
0.465
0.437
0.413
0.396
0.379
0.373
0.368
0.360
0.374
0.376
0.371
0.372
0.375
0.364
0.382
0.388
0.404
0.411
0.420
0.419
0.418
0.415
1.125
1.090
1.032
0.997
0.948
0.921
0.880
0.834
0.790
0.760
0.716
0.669
0.629
0.603
0.563
0.539
0.499
0.465
0.453
0.439
0.409
0.385
0.367
0.346
0.339
0.341
0.331
0.346
0.347
0.347
0.350
0.343
0.341
0.362
0.370
0.369
0.377
0.385
0.389
0.393
0.396
1.082
1.023
0.984
0.940
0.909
0.863
0.833
0.783
0.748
0.702
0.671
0.622
0.581
0.564
0.517
0.502
0.460
0.429
0.414
0.404
0.375
0.362
0.343
0.320
0.312
0.310
0.300
0.315
0.321
0.322
0.329
0.326
0.322
0.330
0.344
0.343
0.347
0.356
0.355
0.362
0.363
1.033
0.987
0.937
0.892
0.849
0.805
0.765
0.727
0.690
0.657
0.622
0.572
0.542
0.517
0.470
0.441
0.413
0.396
0.381
0.370
0.344
0.333
0.313
0.291
0.286
0.282
0.284
0.281
0.290
0.301
0.303
0.298
0.303
0.304
0.314
0.320
0.326
0.329
0.335
0.336
0.341
0.989
0.926
0.879
0.824
0.792
0.748
0.712
0.676
0.633
0.599
0.573
0.535
0.492
0.463
0.425
0.405
0.378
0.355
0.347
0.332
0.313
0.300
0.279
0.266
0.262
0.263
0.256
0.258
0.266
0.274
0.273
0.276
0.274
0.278
0.283
0.295
0.293
0.301
0.312
0.312
0.316
1.229
1.228
1.233
1.233
1.267
1.272
1.278
1.259
1.272
1.256
1.236
1.219
1.208
1.189
1.170
1.169
1.155
1.149
1.155
1.151
1.155
1.167
1.175
1.187
1.180
1.186
1.178
1.193
1.193
1.207
1.218
1.232
1.233
1.230
1.228
1.232
1.217
1.198
1.192
1.180
1.170
1.234
1.237
1.232
1.225
1.251
1.257
1.261
1.256
1.249
1.239
1.218
1.204
1.176
1.165
1.146
1.139
1.118
1.119
1.112
1.102
1.111
1.124
1.122
1.140
1.131
1.149
1.143
1.158
1.157
1.172
1.192
1.195
1.207
1.206
1.221
1.218
1.204
1.177
1.182
1.184
1.193
1.227
1.229
1.230
1.231
1.244
1.253
1.255
1.253
1.228
1.213
1.206
1.179
1.150
1.127
1.107
1.098
1.099
1.082
1.081
1.053
1.061
1.066
1.097
1.091
1.104
1.112
1.107
1.116
1.135
1.161
1.176
1.183
1.186
1.188
1.189
1.185
1.183
1.185
1.204
1.198
1.196
1.233
1.237
1.233
1.239
1.237
1.236
1.231
1.227
1.211
1.193
1.182
1.160
1.124
1.106
1.092
1.080
1.066
1.052
1.033
1.020
1.031
1.047
1.051
1.054
1.060
1.068
1.067
1.079
1.091
1.139
1.150
1.157
1.167
1.174
1.170
1.177
1.177
1.180
1.206
1.206
1.203
1.247
1.246
1.244
1.241
1.235
1.224
1.216
1.195
1.193
1.172
1.153
1.126
1.094
1.083
1.061
1.046
1.028
1.018
1.006
0.993
0.990
0.994
1.005
1.012
1.023
1.029
1.041
1.052
1.068
1.102
1.107
1.130
1.137
1.155
1.162
1.162
1.172
1.197
1.220
1.217
1.219
1.244
1.227
1.229
1.234
1.226
1.218
1.199
1.190
1.178
1.155
1.133
1.097
1.077
1.057
1.036
1.007
0.993
0.992
0.982
0.968
0.955
0.961
0.970
0.969
0.985
1.000
1.022
1.038
1.061
1.077
1.090
1.111
1.128
1.143
1.170
1.170
1.194
1.205
1.215
1.226
1.239
1.249
1.242
1.237
1.229
1.226
1.211
1.198
1.171
1.152
1.131
1.104
1.077
1.060
1.029
0.995
0.981
0.962
0.955
0.952
0.952
0.935
0.935
0.947
0.934
0.960
0.974
0.990
0.996
1.032
1.060
1.067
1.083
1.114
1.138
1.163
1.167
1.196
1.211
1.220
1.233
1.247
1.257
1.250
1.255
1.234
1.211
1.205
1.196
1.156
1.124
1.103
1.065
1.045
1.025
0.997
0.971
0.947
0.942
0.929
0.914
0.916
0.899
0.908
0.910
0.912
0.940
0.949
0.958
0.982
1.004
1.032
1.058
1.079
1.097
1.131
1.138
1.158
1.191
1.203
1.229
1.253
1.264
1.271
1.257
1.251
1.242
1.215
1.195
1.180
1.158
1.114
1.065
1.050
1.021
1.006
0.964
0.938
0.910
0.905
0.897
0.894
0.888
0.892
0.881
0.885
0.897
0.909
0.924
0.938
0.959
0.990
1.026
1.049
1.068
1.087
1.120
1.127
1.158
1.191
1.215
1.234
1.263
1.275
1.262
1.259
1.258
1.243
1.228
1.201
1.176
1.141
1.088
1.060
1.035
1.014
0.979
0.941
0.921
0.890
0.873
0.869
0.864
0.857
0.852
0.849
0.856
0.867
0.890
0.905
0.916
0.942
0.983
1.002
1.037
1.058
1.089
1.103
1.124
1.164
1.199
1.218
1.221
1.260
1.280
1.261
1.254
1.257
1.243
1.229
1.193
1.176
1.131
1.092
1.041
1.009
0.985
0.971
0.936
0.907
0.877
0.853
0.841
0.843
0.839
0.832
0.825
0.836
0.852
0.865
0.883
0.901
0.932
0.965
0.993
1.018
1.057
1.082
1.105
1.125
1.165
1.192
1.207
1.233
1.267
1.289
1.260
1.255
1.249
1.233
1.216
1.173
1.149
1.111
1.087
1.034
1.000
0.974
0.961
0.924
0.905
0.867
0.840
0.823
0.806
0.800
0.799
0.809
0.822
0.824
0.847
0.856
0.871
0.892
0.943
0.981
1.001
1.045
1.075
1.096
1.122
1.163
1.190
1.212
1.239
1.269
1.299
1.261
1.254
1.245
1.218
1.207
1.176
1.158
1.116
1.078
1.042
1.010
0.977
0.963
0.908
0.903
0.873
0.836
0.818
0.800
0.794
0.790
0.793
0.803
0.815
0.830
0.834
0.857
0.889
0.917
0.964
0.998
1.036
1.062
1.093
1.131
1.161
1.185
1.233
1.251
1.277
1.298
1.273
1.259
1.249
1.228
1.224
1.191
1.164
1.126
1.063
1.029
1.001
0.979
0.948
0.917
0.887
0.863
0.829
0.807
0.800
0.785
0.800
0.791
0.796
0.799
0.819
0.818
0.849
0.876
0.896
0.943
0.978
1.021
1.052
1.094
1.120
1.152
1.191
1.219
1.256
1.286
1.314
1.272
1.250
1.245
1.223
1.221
1.197
1.158
1.124
1.071
1.029
1.002
0.970
0.934
0.906
0.877
0.855
0.825
0.812
0.794
0.790
0.799
0.794
0.798
0.805
0.811
0.803
0.826
0.846
0.869
0.919
0.961
1.000
1.038
1.078
1.121
1.159
1.185
1.222
1.245
1.277
1.307
1.272
1.269
1.251
1.235
1.217
1.183
1.149
1.122
1.084
1.041
1.012
0.964
0.932
0.898
0.869
0.851
0.831
0.813
0.794
0.773
0.792
0.787
0.789
0.806
0.806
0.807
0.826
0.831
0.853
0.913
0.953
0.995
1.031
1.075
1.094
1.140
1.183
1.206
1.225
1.250
1.287
1.318
1.298
1.271
1.252
1.234
1.211
1.152
1.129
1.074
1.039
1.004
0.967
0.941
0.898
0.867
0.843
0.831
0.805
0.792
0.773
0.789
0.780
0.783
0.796
0.792
0.806
0.816
0.815
0.831
0.893
0.933
0.978
1.021
1.050
1.091
1.128
1.165
1.184
1.207
1.229
1.268
1.340
1.310
1.280
1.265
1.241
1.216
1.186
1.144
1.087
1.041
0.996
0.967
0.946
0.908
0.869
0.835
0.819
0.804
0.779
0.779
0.778
0.778
0.780
0.772
0.775
0.792
0.809
0.826
0.835
0.873
0.918
0.954
0.999
1.032
1.069
1.109
1.145
1.168
1.180
1.209
1.241
1.351
1.326
1.291
1.270
1.249
1.228
1.188
1.139
1.098
1.051
1.010
0.974
0.941
0.902
0.869
0.836
0.811
0.799
0.778
0.776
0.763
0.757
0.757
0.772
0.766
0.770
0.797
0.821
0.835
0.859
0.889
0.941
0.967
1.005
1.054
1.081
1.115
1.140
1.159
1.181
1.216
1.358
1.338
1.320
1.288
1.256
1.233
1.184
1.134
1.102
1.071
1.017
0.983
0.939
0.907
0.876
0.833
0.805
0.776
0.757
0.751
0.752
0.746
0.745
0.753
0.756
0.764
0.784
0.793
0.811
0.833
0.871
0.911
0.942
0.989
1.019
1.052
1.089
1.113
1.130
1.140
1.172
1.366
1.346
1.328
1.293
1.256
1.230
1.186
1.136
1.109
1.062
1.038
0.986
0.946
0.907
0.864
0.839
0.799
0.775
0.760
0.747
0.735
0.740
0.721
0.739
0.743
0.757
0.768
0.782
0.799
0.820
0.837
0.872
0.916
0.956
0.995
1.032
1.054
1.072
1.091
1.102
1.134
1.379
1.357
1.334
1.299
1.270
1.229
1.185
1.151
1.114
1.073
1.032
0.989
0.933
0.901
0.874
0.831
0.811
0.783
0.747
0.743
0.727
0.727
0.710
0.715
0.727
0.739
0.754
0.765
0.787
0.793
0.807
0.855
0.885
0.920
0.953
0.992
1.017
1.043
1.050
1.068
1.095
1.380
1.360
1.336
1.312
1.281
1.230
1.190
1.160
1.126
1.084
1.037
0.991
0.953
0.900
0.875
0.824
0.804
0.760
0.738
0.727
0.715
0.699
0.699
0.703
0.716
0.733
0.736
0.749
0.757
0.768
0.780
0.828
0.861
0.887
0.923
0.955
0.976
0.994
1.010
1.019
1.035
1.364
1.362
1.343
1.322
1.283
1.232
1.188
1.158
1.138
1.092
1.040
0.992
0.962
0.921
0.862
0.829
0.795
0.768
0.731
0.727
0.713
0.692
0.685
0.691
0.706
0.718
0.712
0.727
0.734
0.750
0.764
0.790
0.829
0.854
0.877
0.901
0.925
0.952
0.968
0.982
0.995
1.377
1.353
1.326
1.305
1.263
1.232
1.192
1.160
1.131
1.096
1.051
1.006
0.957
0.916
0.866
0.796
0.779
0.765
0.728
0.721
0.694
0.671
0.674
0.670
0.691
0.690
0.694
0.698
0.711
0.731
0.751
0.761
0.799
0.822
0.844
0.861
0.877
0.904
0.922
0.937
0.945
1.386
1.347
1.330
1.292
1.251
1.227
1.186
1.153
1.123
1.082
1.052
1.000
0.955
0.915
0.869
0.802
0.777
0.753
0.719
0.705
0.687
0.653
0.652
0.657
0.657
0.656
0.664
0.665
0.695
0.713
0.722
0.740
0.762
0.775
0.803
0.814
0.832
0.854
0.871
0.888
0.901
1.371
1.350
1.319
1.299
1.264
1.232
1.191
1.146
1.125
1.083
1.042
0.995
0.943
0.910
0.860
0.800
0.763
0.738
0.710
0.691
0.661
0.631
0.627
0.627
0.633
0.633
0.653
0.654
0.671
0.683
0.707
0.712
0.725
0.744
0.767
0.787
0.787
0.807
0.817
0.834
0.841
1.372
1.336
1.316
1.280
1.248
1.204
1.173
1.132
1.114
1.078
1.026
0.984
0.941
0.900
0.841
0.794
0.756
0.715
0.690
0.647
0.633
0.622
0.607
0.606
0.600
0.615
0.612
0.620
0.644
0.654
0.672
0.688
0.697
0.706
0.729
0.746
0.755
0.765
0.766
0.776
0.784
1.364
1.346
1.304
1.263
1.228
1.191
1.162
1.123
1.090
1.062
1.022
0.977
0.940
0.889
0.840
0.795
0.743
0.708
0.659
0.622
0.621
0.604
0.593
0.572
0.577
0.573
0.583
0.595
0.614
0.624
0.642
0.653
0.663
0.667
0.691
0.699
0.713
0.722
0.728
0.730
0.737
1.347
1.329
1.292
1.257
1.220
1.188
1.144
1.109
1.076
1.040
1.008
0.960
0.923
0.883
0.826
0.780
0.725
0.679
0.646
0.605
0.587
0.575
0.570
0.555
0.553
0.553
0.552
0.556
0.568
0.579
0.608
0.607
0.621
0.625
0.646
0.656
0.658
0.675
0.677
0.678
0.680
1.336
1.294
1.277
1.248
1.205
1.168
1.136
1.088
1.055
1.019
0.983
0.940
0.904
0.857
0.807
0.758
0.707
0.666
0.634
0.603
0.573
0.544
0.528
0.534
0.525
0.516
0.511
0.518
0.529
0.545
0.558
0.575
0.577
0.586
0.599
0.612
0.616
0.619
0.628
0.628
0.639
1.310
1.281
1.256
1.223
1.182
1.142
1.122
1.075
1.026
0.994
0.965
0.914
0.877
0.832
0.780
0.728
0.686
0.650
0.609
0.583
0.553
0.526
0.508
0.499
0.484
0.491
0.489
0.491
0.497
0.519
0.519
0.535
0.552
0.553
0.561
0.572
0.573
0.587
0.590
0.582
0.590
1.291
1.262
1.236
1.199
1.159
1.113
1.086
1.046
0.999
0.961
0.922
0.883
0.849
0.799
0.751
0.703
0.672
0.630
0.591
0.561
0.528
0.515
0.502
0.478
0.463
0.461
0.452
0.472
0.472
0.469
0.485
0.491
0.503
0.512
0.516
0.517
0.519
0.530
0.539
0.545
0.538
1.261
1.233
1.203
1.160
1.126
1.086
1.045
1.003
0.967
0.920
0.888
0.839
0.801
0.762
0.716
0.675
0.648
0.598
0.571
0.534
0.507
0.485
0.475
0.457
0.449
0.431
0.433
0.440
0.442
0.447
0.446
0.450
0.460
0.488
0.484
0.488
0.490
0.491
0.491
0.493
0.492
1.224
1.193
1.173
1.131
1.090
1.046
0.998
0.954
0.923
0.879
0.833
0.799
0.757
0.728
0.683
0.646
0.610
0.582
0.544
0.506
0.482
0.460
0.441
0.437
0.421
0.412
0.415
0.415
0.408
0.415
0.412
0.409
0.435
0.434
0.453
0.459
0.460
0.457
0.453
0.458
0.459
1.187
1.161
1.137
1.085
1.043
1.001
0.945
0.912
0.872
0.835
0.794
0.750
0.716
0.678
0.637
0.611
0.578
0.549
0.516
0.482
0.455
0.439
0.420
0.409
0.396
0.383
0.382
0.387
0.391
0.379
0.379
0.382
0.385
0.400
0.407
0.422
0.427
0.422
0.421
0.425
0.425
1.151
1.122
1.087
1.029
0.991
0.951
0.908
0.867
0.823
0.786
0.750
0.702
0.669
0.632
0.602
0.569
0.542
0.515
0.480
0.450
0.428
0.412
0.398
0.380
0.366
0.363
0.359
0.344
0.359
0.355
0.353
0.360
0.353
0.373
0.376
0.382
0.384
0.385
0.387
0.392
0.395
1.110
1.080
1.031
0.976
0.934
0.906
0.861
0.819
0.780
0.735
0.695
0.659
0.624
0.585
0.548
0.528
0.501
0.472
0.446
0.418
0.398
0.387
0.368
0.358
0.342
0.330
0.337
0.327
0.327
0.333
0.332
0.332
0.336
0.346
0.348
0.346
0.350
0.360
0.361
0.368
0.370
1.070
1.039
0.981
0.946
0.887
0.857
0.805
0.770
0.722
0.682
0.658
0.614
0.581
0.541
0.494
0.471
0.447
0.427
0.407
0.390
0.373
0.356
0.344
0.329
0.317
0.309
0.300
0.300
0.297
0.300
0.303
0.310
0.309
0.313
0.321
0.313
0.327
0.335
0.331
0.333
0.344
1.023
0.975
0.937
0.880
0.840
0.796
0.750
0.704
0.672
0.639
0.615
0.564
0.525
0.481
0.450
0.422
0.411
0.388
0.367
0.354
0.335
0.318
0.312
0.295
0.293
0.282
0.279
0.274
0.278
0.278
0.274
0.277
0.282
0.285
0.282
0.294
0.303
0.307
0.308
0.312
0.311
0.980
0.924
0.871
0.825
0.763
0.719
0.689
0.646
0.617
0.591
0.553
0.519
0.476
0.445
0.413
0.376
0.367
0.340
0.334
0.322
0.309
0.289
0.274
0.268
0.261
0.254
0.255
0.253
0.252
0.256
0.247
0.256
0.261
0.254
0.254
0.272
0.273
0.275
0.281
0.290
0.286
1.217
1.226
1.239
1.244
1.260
1.266
1.276
1.272
1.266
1.252
1.233
1.225
1.202
1.180
1.159
1.156
1.153
1.150
1.147
1.136
1.139
1.159
1.172
1.185
1.182
1.181
1.179
1.193
1.198
1.214
1.235
1.247
1.247
1.248
1.238
1.229
1.223
1.203
1.188
1.185
1.167
1.224
1.227
1.223
1.225
1.254
1.263
1.263
1.261
1.254
1.241
1.230
1.201
1.166
1.153
1.125
1.132
1.121
1.109
1.099
1.086
1.088
1.123
1.131
1.135
1.139
1.155
1.138
1.154
1.171
1.175
1.199
1.215
1.210
1.227
1.230
1.227
1.217
1.205
1.192
1.197
1.184
1.238
1.248
1.235
1.236
1.236
1.253
1.237
1.239
1.219
1.221
1.207
1.187
1.165
1.126
1.103
1.102
1.092
1.074
1.059
1.054
1.063
1.070
1.082
1.084
1.092
1.103
1.108
1.122
1.126
1.151
1.180
1.183
1.204
1.216
1.214
1.212
1.206
1.199
1.213
1.199
1.201
1.229
1.230
1.225
1.229
1.230
1.225
1.230
1.221
1.200
1.190
1.175
1.151
1.123
1.105
1.077
1.055
1.055
1.045
1.030
1.019
1.018
1.027
1.033
1.022
1.047
1.056
1.066
1.080
1.095
1.126
1.145
1.159
1.173
1.180
1.187
1.199
1.196
1.201
1.220
1.223
1.222
1.234
1.229
1.232
1.232
1.223
1.211
1.195
1.201
1.181
1.169
1.145
1.112
1.081
1.073
1.045
1.036
1.027
1.006
0.993
0.996
0.987
0.997
0.999
1.002
1.012
1.036
1.042
1.052
1.079
1.101
1.114
1.133
1.158
1.173
1.186
1.191
1.201
1.204
1.221
1.219
1.228
1.237
1.224
1.223
1.232
1.221
1.210
1.192
1.174
1.166
1.145
1.123
1.091
1.054
1.033
1.017
0.996
0.992
0.982
0.973
0.964
0.958
0.962
0.970
0.981
0.991
1.001
1.019
1.035
1.063
1.084
1.093
1.109
1.135
1.156
1.165
1.180
1.196
1.211
1.217
1.228
1.236
1.240
1.238
1.232
1.226
1.216
1.202
1.191
1.163
1.142
1.118
1.090
1.057
1.029
1.015
0.991
0.974
0.956
0.943
0.941
0.937
0.927
0.937
0.950
0.944
0.953
0.977
0.995
1.013
1.043
1.063
1.083
1.112
1.142
1.153
1.168
1.174
1.200
1.209
1.221
1.244
1.250
1.259
1.240
1.238
1.232
1.208
1.189
1.172
1.151
1.121
1.088
1.045
1.022
1.003
0.973
0.954
0.953
0.936
0.929
0.916
0.909
0.897
0.902
0.910
0.918
0.934
0.955
0.978
0.990
1.009
1.043
1.060
1.095
1.124
1.156
1.167
1.178
1.194
1.209
1.228
1.260
1.274
1.244
1.249
1.239
1.239
1.210
1.187
1.168
1.138
1.103
1.063
1.031
0.999
0.979
0.955
0.928
0.930
0.906
0.895
0.885
0.879
0.873
0.877
0.897
0.903
0.922
0.934
0.954
0.964
1.007
1.020
1.045
1.079
1.117
1.133
1.154
1.169
1.192
1.215
1.233
1.273
1.282
1.234
1.223
1.245
1.235
1.198
1.185
1.173
1.128
1.087
1.055
1.010
0.979
0.967
0.941
0.919
0.894
0.880
0.865
0.863
0.857
0.846
0.855
0.871
0.874
0.897
0.907
0.928
0.954
0.983
1.005
1.033
1.058
1.101
1.110
1.139
1.176
1.206
1.220
1.246
1.267
1.295
1.235
1.241
1.239
1.225
1.192
1.157
1.153
1.122
1.076
1.031
0.989
0.966
0.952
0.921
0.896
0.877
0.856
0.836
0.845
0.836
0.825
0.841
0.850
0.853
0.871
0.893
0.899
0.941
0.973
1.007
1.030
1.061
1.085
1.113
1.138
1.186
1.203
1.220
1.252
1.275
1.302
1.241
1.239
1.234
1.218
1.193
1.158
1.139
1.109
1.083
1.030
0.994
0.972
0.949
0.922
0.900
0.874
0.846
0.809
0.808
0.799
0.799
0.810
0.821
0.833
0.849
0.871
0.880
0.927
0.957
0.992
1.033
1.055
1.085
1.112
1.142
1.174
1.196
1.230
1.251
1.283
1.306
1.248
1.235
1.227
1.214
1.204
1.165
1.147
1.115
1.093
1.039
0.999
0.976
0.934
0.913
0.884
0.869
0.832
0.816
0.799
0.800
0.787
0.801
0.807
0.817
0.831
0.868
0.882
0.904
0.935
0.981
1.010
1.045
1.071
1.101
1.147
1.173
1.205
1.229
1.253
1.296
1.315
1.254
1.232
1.230
1.220
1.204
1.183
1.161
1.116
1.073
1.026
1.004
0.970
0.939
0.902
0.877
0.855
0.828
0.817
0.813
0.790
0.793
0.802
0.802
0.805
0.828
0.847
0.875
0.881
0.917
0.959
0.984
1.026
1.066
1.106
1.149
1.189
1.197
1.231
1.266
1.295
1.326
1.254
1.240
1.222
1.216
1.197
1.174
1.144
1.107
1.060
1.029
0.995
0.963
0.936
0.909
0.879
0.860
0.822
0.809
0.801
0.791
0.794
0.797
0.801
0.814
0.819
0.831
0.858
0.861
0.886
0.943
0.979
1.013
1.049
1.108
1.135
1.187
1.213
1.235
1.254
1.289
1.320
1.279
1.259
1.250
1.228
1.210
1.180
1.143
1.113
1.065
1.031
0.997
0.947
0.923
0.898
0.875
0.850
0.835
0.806
0.789
0.782
0.796
0.792
0.797
0.815
0.810
0.823
0.845
0.847
0.872
0.922
0.973
0.996
1.024
1.079
1.127
1.180
1.206
1.223
1.241
1.271
1.297
1.306
1.287
1.268
1.256
1.219
1.193
1.149
1.115
1.084
1.044
1.008
0.957
0.940
0.902
0.870
0.848
0.830
0.813
0.793
0.784
0.785
0.784
0.792
0.795
0.798
0.818
0.830
0.844
0.862
0.904
0.944
0.981
1.007
1.064
1.110
1.152
1.192
1.213
1.219
1.244
1.267
1.326
1.305
1.286
1.261
1.241
1.220
1.181
1.135
1.088
1.031
1.006
0.973
0.948
0.906
0.870
0.847
0.835
0.813
0.800
0.788
0.786
0.787
0.790
0.781
0.781
0.817
0.829
0.830
0.855
0.884
0.936
0.952
0.999
1.048
1.093
1.132
1.153
1.186
1.199
1.231
1.253
1.334
1.312
1.300
1.279
1.248
1.216
1.181
1.136
1.092
1.042
1.007
0.978
0.935
0.916
0.880
0.843
0.821
0.806
0.785
0.788
0.773
0.768
0.770
0.773
0.788
0.801
0.821
0.830
0.849
0.866
0.912
0.938
0.976
1.014
1.062
1.100
1.128
1.162
1.185
1.203
1.231
1.360
1.330
1.306
1.290
1.260
1.225
1.175
1.134
1.106
1.065
1.031
0.980
0.942
0.928
0.891
0.854
0.806
0.785
0.764
0.773
0.774
0.751
0.755
0.776
0.783
0.792
0.800
0.820
0.828
0.847
0.878
0.929
0.958
0.990
1.041
1.068
1.103
1.131
1.145
1.158
1.186
1.361
1.338
1.317
1.294
1.264
1.217
1.191
1.151
1.100
1.072
1.036
0.988
0.948
0.918
0.893
0.850
0.817
0.772
0.764
0.762
0.763
0.734
0.746
0.766
0.776
0.779
0.791
0.806
0.808
0.816
0.835
0.890
0.932
0.973
1.012
1.045
1.078
1.091
1.112
1.119
1.144
1.372
1.357
1.332
1.294
1.263
1.224
1.197
1.148
1.120
1.070
1.026
0.979
0.956
0.924
0.884
0.845
0.820
0.785
0.754
0.749
0.743
0.737
0.732
0.739
0.749
0.763
0.770
0.788
0.797
0.801
0.806
0.856
0.900
0.939
0.961
1.005
1.039
1.054
1.067
1.074
1.103
1.374
1.357
1.328
1.306
1.276
1.236
1.191
1.149
1.113
1.079
1.037
0.992
0.964
0.918
0.880
0.827
0.804
0.776
0.735
0.732
0.729
0.717
0.714
0.733
0.748
0.749
0.758
0.757
0.776
0.786
0.790
0.830
0.869
0.904
0.936
0.968
0.987
1.022
1.026
1.046
1.060
1.368
1.344
1.333
1.309
1.274
1.227
1.190
1.157
1.130
1.085
1.038
0.997
0.961
0.926
0.875
0.831
0.798
0.775
0.733
0.727
0.721
0.707
0.708
0.719
0.733
0.737
0.736
0.741
0.756
0.767
0.769
0.799
0.843
0.867
0.896
0.935
0.955
0.966
0.984
1.006
1.017
1.360
1.343
1.327
1.304
1.271
1.228
1.192
1.161
1.118
1.084
1.036
0.993
0.960
0.913
0.872
0.831
0.798
0.775
0.740
0.709
0.694
0.677
0.683
0.695
0.702
0.711
0.713
0.723
0.740
0.758
0.753
0.776
0.805
0.841
0.858
0.873
0.898
0.912
0.933
0.962
0.961
1.363
1.330
1.317
1.300
1.270
1.222
1.181
1.147
1.120
1.077
1.034
0.988
0.957
0.912
0.859
0.823
0.788
0.754
0.740
0.704
0.688
0.662
0.669
0.674
0.676
0.693
0.705
0.707
0.711
0.731
0.746
0.747
0.778
0.802
0.822
0.839
0.856
0.861
0.882
0.900
0.902
1.363
1.346
1.310
1.271
1.253
1.221
1.177
1.142
1.113
1.080
1.031
0.994
0.950
0.910
0.840
0.808
0.775
0.737
0.717
0.683
0.663
0.651
0.640
0.662
0.659
0.676
0.674
0.680
0.690
0.707
0.717
0.723
0.734
0.749
0.773
0.791
0.802
0.817
0.824
0.844
0.849
1.360
1.337
1.302
1.275
1.242
1.209
1.176
1.131
1.100
1.067
1.014
0.979
0.942
0.904
0.846
0.799
0.757
0.702
0.691
0.670
0.645
0.640
0.633
0.644
0.634
0.632
0.651
0.653
0.661
0.673
0.672
0.688
0.692
0.710
0.724
0.742
0.751
0.762
0.778
0.783
0.790
1.360
1.339
1.304
1.267
1.235
1.198
1.153
1.113
1.082
1.056
1.021
0.973
0.936
0.896
0.851
0.796
0.745
0.687
0.666
0.638
0.637
0.632
0.620
0.611
0.604
0.598
0.601
0.610
0.634
0.633
0.642
0.653
0.654
0.659
0.673
0.692
0.700
0.706
0.721
0.727
0.729
1.340
1.312
1.291
1.258
1.225
1.180
1.136
1.111
1.077
1.039
1.004
0.964
0.924
0.882
0.842
0.788
0.729
0.679
0.647
0.625
0.597
0.593
0.587
0.585
0.576
0.569
0.565
0.577
0.594
0.597
0.601
0.615
0.614
0.626
0.625
0.632
0.641
0.659
0.667
0.684
0.687
1.324
1.296
1.284
1.244
1.193
1.173
1.127
1.095
1.051
1.022
0.973
0.941
0.899
0.863
0.822
0.762
0.712
0.667
0.640
0.606
0.580
0.561
0.541
0.549
0.546
0.538
0.532
0.538
0.551
0.550
0.546
0.568
0.579
0.579
0.592
0.595
0.591
0.604
0.614
0.617
0.624
1.312
1.281
1.258
1.214
1.169
1.144
1.095
1.064
1.018
0.984
0.944
0.906
0.875
0.833
0.782
0.727
0.697
0.649
0.625
0.591
0.559
0.532
0.513
0.523
0.512
0.509
0.501
0.501
0.503
0.515
0.512
0.537
0.555
0.551
0.555
0.565
0.568
0.569
0.570
0.562
0.569
1.286
1.244
1.225
1.190
1.147
1.105
1.067
1.036
0.996
0.959
0.912
0.877
0.837
0.795
0.739
0.704
0.666
0.636
0.589
0.567
0.538
0.504
0.502
0.483
0.480
0.473
0.464
0.465
0.471
0.479
0.486
0.492
0.503
0.506
0.519
0.520
0.525
0.536
0.532
0.526
0.518
1.251
1.216
1.194
1.152
1.117
1.068
1.035
1.001
0.969
0.911
0.867
0.834
0.802
0.758
0.706
0.675
0.636
0.609
0.570
0.539
0.501
0.486
0.471
0.463
0.448
0.442
0.431
0.429
0.435
0.433
0.447
0.444
0.449
0.457
0.474
0.478
0.480
0.482
0.482
0.482
0.480
1.214
1.187
1.158
1.098
1.067
1.020
0.990
0.957
0.917
0.875
0.830
0.799
0.761
0.721
0.673
0.638
0.607
0.577
0.544
0.510
0.474
0.459
0.442
0.429
0.421
0.415
0.404
0.407
0.404
0.403
0.408
0.408
0.409
0.437
0.438
0.450
0.449
0.448
0.444
0.444
0.442
1.175
1.147
1.126
1.070
1.031
0.977
0.940
0.909
0.873
0.825
0.789
0.752
0.708
0.668
0.634
0.605
0.576
0.547
0.511
0.468
0.449
0.438
0.419
0.401
0.397
0.379
0.379
0.374
0.377
0.373
0.379
0.366
0.379
0.395
0.401
0.412
0.416
0.416
0.418
0.416
0.403
1.135
1.112
1.075
1.022
0.970
0.937
0.894
0.855
0.820
0.780
0.736
0.700
0.660
0.634
0.595
0.562
0.542
0.513
0.472
0.436
0.422
0.419
0.401
0.379
0.357
0.357
0.354
0.349
0.344
0.345
0.343
0.346
0.347
0.359
0.365
0.374
0.378
0.371
0.377
0.380
0.373
1.100
1.072
1.023
0.959
0.928
0.894
0.846
0.808
0.769
0.733
0.683
0.650
0.620
0.584
0.542
0.515
0.503
0.464
0.431
0.411
0.399
0.388
0.375
0.355
0.344
0.330
0.323
0.312
0.318
0.315
0.320
0.320
0.311
0.324
0.333
0.335
0.341
0.349
0.349
0.343
0.340
1.056
1.024
0.971
0.916
0.877
0.833
0.795
0.762
0.704
0.672
0.639
0.608
0.568
0.532
0.506
0.474
0.442
0.420
0.402
0.381
0.371
0.358
0.338
0.323
0.321
0.310
0.299
0.288
0.290
0.290
0.288
0.290
0.295
0.292
0.307
0.304
0.302
0.312
0.315
0.324
0.320
1.016
0.977
0.915
0.870
0.823
0.778
0.734
0.692
0.656
0.627
0.597
0.553
0.514
0.480
0.453
0.414
0.405
0.381
0.361
0.344
0.339
0.326
0.305
0.299
0.294
0.280
0.274
0.269
0.265
0.253
0.266
0.268
0.268
0.270
0.273
0.274
0.278
0.285
0.287
0.291
0.286
0.968
0.918
0.873
0.819
0.775
0.713
0.663
0.634
0.612
0.579
0.540
0.505
0.467
0.431
0.400
0.372
0.353
0.343
0.326
0.309
0.300
0.281
0.274
0.266
0.260
0.258
0.248
0.248
0.243
0.233
0.235
0.237
0.248
0.247
0.242
0.242
0.253
0.261
0.263
0.268
0.255
1.232
1.253
1.246
1.257
1.273
1.270
1.261
1.272
1.261
1.244
1.231
1.228
1.200
1.178
1.159
1.146
1.141
1.149
1.144
1.141
1.139
1.174
1.181
1.180
1.189
1.190
1.186
1.196
1.207
1.222
1.235
1.234
1.249
1.252
1.252
1.230
1.221
1.221
1.202
1.201
1.180
1.242
1.257
1.257
1.263
1.265
1.250
1.257
1.262
1.259
1.244
1.223
1.202
1.180
1.145
1.128
1.124
1.112
1.100
1.093
1.082
1.080
1.107
1.124
1.130
1.133
1.154
1.151
1.158
1.174
1.177
1.192
1.217
1.231
1.239
1.240
1.232
1.233
1.230
1.205
1.202
1.181
1.228
1.243
1.248
1.255
1.248
1.257
1.255
1.251
1.235
1.223
1.198
1.182
1.158
1.109
1.099
1.092
1.095
1.069
1.053
1.044
1.051
1.068
1.060
1.073
1.086
1.100
1.114
1.132
1.150
1.155
1.165
1.188
1.199
1.221
1.225
1.214
1.213
1.225
1.209
1.216
1.202
1.235
1.237
1.228
1.231
1.225
1.226
1.231
1.234
1.207
1.190
1.174
1.145
1.118
1.090
1.066
1.055
1.046
1.032
1.022
1.012
1.027
1.033
1.035
1.020
1.040
1.046
1.068
1.082
1.098
1.120
1.133
1.156
1.175
1.191
1.189
1.208
1.219
1.219
1.223
1.226
1.231
1.234
1.224
1.229
1.234
1.221
1.207
1.208
1.198
1.177
1.154
1.127
1.097
1.085
1.056
1.037
1.015
1.007
1.007
0.989
0.987
0.985
0.992
1.000
1.004
1.013
1.027
1.038
1.055
1.081
1.104
1.128
1.159
1.166
1.186
1.200
1.202
1.215
1.220
1.223
1.231
1.231
1.236
1.228
1.221
1.227
1.218
1.206
1.195
1.170
1.159
1.137
1.098
1.063
1.035
1.016
1.005
0.992
0.972
0.969
0.953
0.955
0.955
0.961
0.969
0.992
0.994
0.991
1.015
1.038
1.060
1.073
1.107
1.122
1.153
1.171
1.194
1.203
1.206
1.228
1.229
1.252
1.244
1.252
1.230
1.234
1.218
1.204
1.191
1.176
1.155
1.117
1.096
1.070
1.044
1.021
0.974
0.970
0.972
0.959
0.933
0.932
0.926
0.933
0.932
0.949
0.953
0.965
0.986
1.004
1.012
1.037
1.064
1.086
1.109
1.136
1.169
1.188
1.195
1.211
1.226
1.239
1.266
1.270
1.250
1.244
1.240
1.226
1.193
1.184
1.151
1.129
1.094
1.071
1.044
1.006
0.976
0.953
0.945
0.940
0.932
0.922
0.914
0.903
0.908
0.901
0.920
0.933
0.944
0.966
0.983
0.989
1.024
1.041
1.073
1.103
1.128
1.160
1.186
1.193
1.215
1.224
1.250
1.271
1.286
1.238
1.237
1.226
1.227
1.195
1.162
1.146
1.124
1.093
1.059
1.020
1.000
0.963
0.947
0.926
0.905
0.898
0.887
0.874
0.887
0.885
0.885
0.898
0.902
0.915
0.958
0.977
0.984
1.002
1.029
1.067
1.088
1.126
1.160
1.179
1.191
1.214
1.226
1.251
1.267
1.291
1.225
1.227
1.219
1.214
1.197
1.177
1.143
1.110
1.075
1.039
0.998
0.982
0.955
0.928
0.890
0.886
0.876
0.861
0.849
0.850
0.853
0.856
0.873
0.886
0.901
0.921
0.940
0.971
1.007
1.021
1.061
1.101
1.116
1.147
1.174
1.192
1.217
1.233
1.261
1.285
1.292
1.227
1.231
1.215
1.213
1.182
1.163
1.137
1.114
1.066
1.025
0.983
0.958
0.929
0.909
0.893
0.870
0.848
0.824
0.821
0.832
0.828
0.845
0.850
0.863
0.874
0.896
0.921
0.955
0.988
1.011
1.057
1.089
1.117
1.139
1.171
1.196
1.214
1.231
1.251
1.289
1.308
1.247
1.230
1.226
1.217
1.190
1.167
1.147
1.109
1.080
1.040
0.993
0.969
0.925
0.905
0.889
0.875
0.834
0.818
0.800
0.810
0.808
0.807
0.837
0.846
0.870
0.886
0.901
0.936
0.971
0.989
1.040
1.074
1.104
1.132
1.169
1.197
1.214
1.229
1.262
1.288
1.321
1.253
1.237
1.225
1.223
1.205
1.163
1.140
1.119
1.079
1.049
0.998
0.957
0.922
0.902
0.876
0.862
0.837
0.825
0.822
0.809
0.784
0.805
0.828
0.846
0.860
0.878
0.887
0.907
0.938
0.990
1.019
1.062
1.101
1.140
1.172
1.191
1.218
1.236
1.267
1.296
1.325
1.253
1.237
1.217
1.216
1.189
1.168
1.136
1.127
1.082
1.033
0.993
0.957
0.925
0.884
0.869
0.864
0.834
0.818
0.813
0.800
0.788
0.798
0.813
0.831
0.846
0.864
0.875
0.883
0.925
0.969
1.004
1.042
1.082
1.136
1.167
1.197
1.214
1.239
1.268
1.296
1.332
1.263
1.236
1.223
1.211
1.204
1.170
1.149
1.107
1.063
1.030
0.981
0.961
0.933
0.885
0.863
0.853
0.839
0.814
0.803
0.789
0.789
0.809
0.820
0.828
0.838
0.840
0.865
0.880
0.909
0.960
0.989
1.021
1.064
1.120
1.157
1.189
1.222
1.235
1.272
1.301
1.333
1.294
1.269
1.250
1.219
1.200
1.177
1.140
1.103
1.070
1.029
0.989
0.965
0.926
0.902
0.871
0.854
0.842
0.818
0.810
0.795
0.799
0.801
0.822
0.837
0.827
0.844
0.858
0.866
0.896
0.937
0.973
1.012
1.052
1.097
1.139
1.182
1.218
1.233
1.265
1.301
1.325
1.297
1.289
1.268
1.238
1.209
1.172
1.142
1.118
1.071
1.035
0.997
0.966
0.930
0.906
0.868
0.856
0.842
0.809
0.811
0.802
0.795
0.800
0.804
0.815
0.823
0.850
0.858
0.860
0.881
0.904
0.961
0.992
1.031
1.072
1.130
1.169
1.204
1.227
1.243
1.272
1.293
1.324
1.310
1.285
1.253
1.231
1.189
1.153
1.129
1.085
1.044
0.999
0.961
0.934
0.912
0.876
0.861
0.845
0.814
0.812
0.796
0.794
0.788
0.796
0.806
0.815
0.844
0.856
0.852
0.872
0.892
0.931
0.974
1.020
1.054
1.110
1.164
1.185
1.204
1.225
1.247
1.261
1.325
1.308
1.290
1.268
1.238
1.196
1.165
1.117
1.097
1.050
1.004
0.972
0.948
0.921
0.885
0.861
0.840
0.806
0.799
0.795
0.795
0.786
0.789
0.793
0.811
0.827
0.847
0.858
0.858
0.873
0.912
0.957
0.997
1.033
1.078
1.124
1.157
1.180
1.199
1.218
1.246
1.339
1.319
1.302
1.287
1.262
1.213
1.168
1.135
1.105
1.054
1.022
0.981
0.956
0.927
0.886
0.852
0.824
0.801
0.780
0.803
0.790
0.769
0.772
0.784
0.802
0.817
0.836
0.823
0.831
0.854
0.886
0.933
0.969
0.999
1.049
1.084
1.123
1.145
1.170
1.181
1.211
1.351
1.327
1.307
1.293
1.253
1.207
1.185
1.145
1.110
1.068
1.023
0.994
0.955
0.937
0.896
0.851
0.820
0.801
0.776
0.784
0.777
0.754
0.763
0.788
0.792
0.801
0.811
0.815
0.837
0.825
0.853
0.894
0.948
0.987
1.018
1.053
1.088
1.108
1.135
1.155
1.160
1.361
1.344
1.307
1.283
1.257
1.221
1.186
1.155
1.111
1.068
1.043
0.995
0.968
0.937
0.892
0.850
0.820
0.794
0.773
0.761
0.770
0.747
0.752
0.756
0.764
0.784
0.792
0.805
0.822
0.817
0.832
0.865
0.912
0.951
0.982
1.011
1.042
1.076
1.088
1.115
1.123
1.360
1.347
1.315
1.304
1.276
1.227
1.201
1.155
1.117
1.079
1.053
1.010
0.974
0.930
0.890
0.854
0.816
0.790
0.753
0.738
0.750
0.740
0.735
0.744
0.755
0.764
0.770
0.782
0.799
0.812
0.814
0.833
0.877
0.925
0.956
0.970
1.001
1.033
1.044
1.060
1.061
1.357
1.334
1.327
1.305
1.278
1.246
1.209
1.166
1.128
1.083
1.050
1.012
0.964
0.925
0.880
0.846
0.812
0.788
0.756
0.733
0.727
0.730
0.729
0.731
0.738
0.743
0.755
0.767
0.779
0.798
0.798
0.812
0.847
0.880
0.916
0.940
0.961
0.994
1.007
1.020
1.022
1.360
1.338
1.323
1.292
1.264
1.229
1.196
1.153
1.114
1.080
1.027
0.992
0.963
0.912
0.874
0.850
0.813
0.775
0.756
0.719
0.709
0.715
0.718
0.711
0.720
0.731
0.743
0.752
0.763
0.773
0.775
0.786
0.818
0.837
0.871
0.898
0.928
0.945
0.963
0.969
0.968
1.350
1.337
1.311
1.290
1.259
1.229
1.194
1.153
1.111
1.076
1.039
1.000
0.951
0.915
0.874
0.837
0.799
0.764
0.732
0.701
0.691
0.696
0.695
0.697
0.714
0.715
0.721
0.736
0.741
0.756
0.755
0.768
0.788
0.799
0.816
0.854
0.882
0.896
0.905
0.917
0.916
1.349
1.346
1.317
1.281
1.250
1.212
1.180
1.146
1.114
1.069
1.027
0.991
0.954
0.903
0.860
0.821
0.786
0.735
0.724
0.694
0.670
0.686
0.691
0.682
0.682
0.695
0.701
0.711
0.714
0.719
0.718
0.735
0.750
0.767
0.779
0.795
0.818
0.837
0.851
0.855
0.859
1.352
1.338
1.303
1.266
1.237
1.209
1.178
1.141
1.112
1.055
1.013
0.978
0.941
0.897
0.855
0.811
0.769
0.734
0.706
0.675
0.671
0.676
0.662
0.649
0.659
0.662
0.680
0.679
0.685
0.687
0.692
0.705
0.717
0.728
0.734
0.740
0.753
0.784
0.787
0.792
0.793
1.346
1.325
1.292
1.266
1.240
1.198
1.161
1.122
1.089
1.040
1.001
0.972
0.932
0.894
0.841
0.793
0.745
0.714
0.683
0.668
0.644
0.646
0.644
0.618
0.622
0.627
0.638
0.642
0.643
0.652
0.649
0.663
0.675
0.684
0.693
0.695
0.698
0.705
0.719
0.737
0.733
1.331
1.298
1.278
1.248
1.219
1.186
1.146
1.104
1.072
1.031
0.994
0.961
0.915
0.870
0.835
0.780
0.727
0.696
0.665
0.641
0.626
0.616
0.610
0.600
0.590
0.586
0.589
0.608
0.620
0.622
0.613
0.617
0.628
0.634
0.647
0.651
0.645
0.642
0.662
0.669
0.673
1.329
1.291
1.276
1.227
1.189
1.155
1.117
1.083
1.047
1.022
0.975
0.939
0.898
0.854
0.812
0.763
0.711
0.690
0.648
0.617
0.597
0.577
0.573
0.562
0.558
0.556
0.556
0.563
0.564
0.576
0.564
0.575
0.578
0.581
0.594
0.602
0.606
0.605
0.606
0.626
0.618
1.301
1.278
1.250
1.206
1.156
1.128
1.096
1.067
1.026
0.991
0.948
0.909
0.873
0.820
0.788
0.740
0.697
0.663
0.635
0.592
0.570
0.547
0.543
0.525
0.519
0.516
0.518
0.508
0.519
0.523
0.519
0.531
0.533
0.546
0.549
0.562
0.561
0.565
0.564
0.560
0.556
1.273
1.246
1.224
1.183
1.125
1.098
1.064
1.033
1.000
0.950
0.910
0.865
0.824
0.783
0.753
0.713
0.676
0.639
0.602
0.569
0.551
0.519
0.511
0.501
0.499
0.485
0.474
0.470
0.475
0.488
0.479
0.488
0.492
0.509
0.512
0.519
0.527
0.524
0.522
0.518
0.517
1.245
1.216
1.184
1.140
1.088
1.060
1.018
0.989
0.954
0.913
0.862
0.828
0.787
0.755
0.716
0.677
0.646
0.612
0.571
0.550
0.519
0.499
0.475
0.473
0.473
0.459
0.450
0.437
0.427
0.431
0.447
0.455
0.448
0.457
0.461
0.467
0.472
0.479
0.484
0.479
0.477
1.212
1.183
1.141
1.104
1.061
1.007
0.975
0.944
0.905
0.861
0.820
0.784
0.759
0.714
0.660
0.637
0.611
0.575
0.543
0.521
0.488
0.466
0.451
0.433
0.436
0.430
0.420
0.409
0.405
0.402
0.408
0.423
0.415
0.415
0.437
0.433
0.430
0.437
0.435
0.430
0.431
1.174
1.139
1.101
1.054
1.015
0.961
0.927
0.898
0.857
0.828
0.780
0.739
0.703
0.662
0.622
0.600
0.582
0.548
0.504
0.475
0.451
0.438
0.422
0.408
0.398
0.397
0.388
0.384
0.365
0.370
0.375
0.371
0.367
0.376
0.393
0.398
0.404
0.406
0.394
0.395
0.393
1.134
1.093
1.064
1.010
0.956
0.907
0.877
0.851
0.814
0.778
0.726
0.687
0.650
0.625
0.581
0.563
0.535
0.507
0.473
0.442
0.427
0.411
0.390
0.379
0.370
0.361
0.363
0.360
0.340
0.337
0.346
0.342
0.334
0.348
0.353
0.364
0.368
0.370
0.365
0.358
0.352
1.090
1.054
1.010
0.968
0.917
0.862
0.822
0.792
0.766
0.719
0.676
0.643
0.607
0.580
0.548
0.512
0.488
0.469
0.436
0.405
0.394
0.383
0.366
0.354
0.346
0.334
0.331
0.322
0.309
0.311
0.313
0.305
0.310
0.322
0.326
0.334
0.339
0.336
0.336
0.325
0.325
1.044
1.008
0.967
0.915
0.872
0.821
0.781
0.740
0.695
0.661
0.635
0.592
0.560
0.531
0.493
0.463
0.441
0.427
0.399
0.374
0.368
0.345
0.335
0.329
0.318
0.311
0.304
0.294
0.285
0.285
0.275
0.274
0.282
0.285
0.293
0.299
0.297
0.303
0.302
0.305
0.304
1.010
0.954
0.906
0.845
0.815
0.770
0.724
0.679
0.651
0.612
0.580
0.542
0.507
0.468
0.439
0.416
0.405
0.381
0.357
0.340
0.333
0.315
0.304
0.299
0.294
0.289
0.275
0.271
0.265
0.251
0.244
0.246
0.257
0.263
0.264
0.261
0.269
0.271
0.264
0.265
0.267
0.969
0.912
0.855
0.812
0.763
0.707
0.660
0.631
0.595
0.567
0.533
0.488
0.453
0.426
0.395
0.377
0.355
0.336
0.319
0.305
0.300
0.280
0.269
0.263
0.270
0.259
0.251
0.250
0.235
0.227
0.226
0.223
0.226
0.238
0.231
0.234
0.243
0.238
0.239
0.245
0.246
1.264
1.268
1.264
1.256
1.263
1.271
1.266
1.265
1.250
1.236
1.229
1.221
1.201
1.184
1.157
1.142
1.143
1.146
1.140
1.143
1.149
1.162
1.167
1.175
1.189
1.189
1.177
1.186
1.208
1.228
1.244
1.255
1.256
1.268
1.269
1.258
1.244
1.224
1.215
1.204
1.190
1.268
1.266
1.269
1.263
1.258
1.262
1.253
1.265
1.248
1.221
1.210
1.189
1.168
1.151
1.128
1.112
1.108
1.099
1.104
1.103
1.102
1.101
1.105
1.121
1.135
1.142
1.147
1.163
1.168
1.188
1.209
1.216
1.236
1.255
1.246
1.244
1.232
1.216
1.210
1.206
1.207
1.248
1.259
1.255
1.259
1.250
1.257
1.250
1.235
1.222
1.205
1.185
1.161
1.131
1.115
1.091
1.088
1.076
1.067
1.053
1.062
1.072
1.061
1.068
1.067
1.080
1.099
1.115
1.132
1.141
1.157
1.170
1.193
1.215
1.226
1.226
1.223
1.222
1.217
1.214
1.220
1.220
1.242
1.247
1.230
1.234
1.242
1.238
1.242
1.227
1.214
1.188
1.155
1.130
1.103
1.076
1.045
1.043
1.043
1.023
1.017
1.023
1.018
1.025
1.031
1.033
1.046
1.057
1.075
1.099
1.115
1.130
1.147
1.169
1.183
1.204
1.207
1.211
1.228
1.219
1.219
1.238
1.246
1.251
1.224
1.235
1.227
1.203
1.209
1.200
1.188
1.181
1.166
1.119
1.077
1.069
1.037
1.015
1.016
1.016
0.997
0.981
0.979
0.980
0.978
0.993
1.009
1.016
1.025
1.043
1.068
1.091
1.110
1.130
1.156
1.169
1.192
1.197
1.215
1.229
1.223
1.235
1.250
1.248
1.244
1.220
1.211
1.208
1.200
1.194
1.177
1.168
1.146
1.124
1.108
1.065
1.037
1.013
0.998
0.993
0.965
0.953
0.951
0.953
0.963
0.962
0.967
0.983
0.992
0.997
1.017
1.045
1.077
1.096
1.107
1.128
1.157
1.174
1.200
1.221
1.229
1.226
1.235
1.254
1.254
1.232
1.230
1.212
1.211
1.191
1.181
1.168
1.132
1.103
1.076
1.047
1.028
0.997
0.977
0.961
0.954
0.941
0.928
0.925
0.927
0.932
0.940
0.953
0.948
0.960
0.984
1.011
1.017
1.049
1.064
1.085
1.108
1.142
1.172
1.193
1.218
1.232
1.237
1.257
1.277
1.282
1.238
1.235
1.214
1.195
1.179
1.162
1.143
1.114
1.081
1.056
1.026
1.005
0.981
0.950
0.949
0.937
0.924
0.905
0.901
0.903
0.909
0.908
0.921
0.925
0.949
0.974
0.989
0.992
1.036
1.055
1.083
1.104
1.142
1.166
1.203
1.213
1.215
1.230
1.258
1.258
1.290
1.236
1.237
1.222
1.196
1.184
1.169
1.128
1.105
1.078
1.029
1.005
0.994
0.958
0.955
0.925
0.904
0.874
0.869
0.859
0.879
0.880
0.890
0.892
0.906
0.935
0.953
0.979
0.993
1.023
1.042
1.077
1.100
1.142
1.176
1.198
1.207
1.227
1.240
1.252
1.274
1.302
1.220
1.210
1.206
1.199
1.177
1.164
1.143
1.101
1.066
1.033
0.994
0.968
0.952
0.916
0.889
0.873
0.865
0.848
0.851
0.844
0.861
0.859
0.873
0.889
0.913
0.940
0.960
0.988
1.012
1.046
1.071
1.103
1.142
1.166
1.195
1.208
1.223
1.244
1.268
1.283
1.313
1.206
1.208
1.209
1.201
1.178
1.166
1.141
1.091
1.060
1.028
0.975
0.951
0.927
0.905
0.893
0.863
0.841
0.821
0.832
0.832
0.841
0.838
0.859
0.874
0.888
0.903
0.933
0.969
1.001
1.028
1.074
1.121
1.138
1.160
1.198
1.208
1.232
1.246
1.271
1.286
1.318
1.225
1.212
1.209
1.198
1.175
1.158
1.140
1.099
1.068
1.032
0.982
0.945
0.932
0.905
0.881
0.863
0.830
0.821
0.812
0.810
0.823
0.828
0.851
0.864
0.884
0.892
0.907
0.944
0.974
1.004
1.059
1.097
1.134
1.154
1.196
1.205
1.234
1.258
1.282
1.301
1.328
1.240
1.231
1.209
1.203
1.188
1.160
1.141
1.108
1.070
1.035
0.991
0.961
0.910
0.902
0.882
0.865
0.836
0.816
0.822
0.819
0.808
0.818
0.835
0.851
0.867
0.892
0.893
0.924
0.955
0.997
1.039
1.086
1.118
1.148
1.184
1.212
1.237
1.264
1.280
1.313
1.325
1.251
1.240
1.227
1.219
1.188
1.153
1.142
1.115
1.072
1.027
0.977
0.956
0.921
0.890
0.863
0.851
0.832
0.832
0.819
0.812
0.806
0.830
0.839
0.839
0.863
0.868
0.874
0.908
0.934
0.981
1.018
1.068
1.110
1.143
1.183
1.210
1.228
1.255
1.271
1.317
1.338
1.268
1.237
1.218
1.192
1.186
1.167
1.140
1.116
1.062
1.011
0.971
0.962
0.920
0.892
0.867
0.858
0.848
0.827
0.817
0.811
0.809
0.825
0.835
0.845
0.843
0.867
0.870
0.883
0.938
0.970
1.011
1.037
1.083
1.127
1.167
1.198
1.226
1.254
1.277
1.312
1.355
1.268
1.253
1.231
1.205
1.192
1.162
1.134
1.102
1.067
1.024
0.994
0.969
0.933
0.906
0.872
0.861
0.844
0.824
0.824
0.821
0.816
0.818
0.827
0.845
0.850
0.856
0.871
0.877
0.908
0.956
0.989
1.023
1.068
1.108
1.154
1.189
1.210
1.244
1.274
1.306
1.327
1.296
1.281
1.257
1.227
1.191
1.167
1.151
1.109
1.055
1.033
0.989
0.979
0.941
0.899
0.879
0.867
0.854
0.828
0.831
0.818
0.825
0.810
0.817
0.836
0.847
0.865
0.872
0.884
0.907
0.929
0.971
1.003
1.052
1.100
1.141
1.179
1.207
1.238
1.244
1.271
1.300
1.318
1.305
1.285
1.255
1.213
1.179
1.145
1.114
1.074
1.033
0.994
0.975
0.943
0.914
0.879
0.862
0.848
0.835
0.812
0.813
0.813
0.796
0.812
0.816
0.841
0.864
0.876
0.883
0.903
0.906
0.947
0.986
1.036
1.072
1.125
1.152
1.197
1.215
1.238
1.254
1.272
1.322
1.317
1.290
1.264
1.232
1.194
1.162
1.118
1.067
1.042
1.009
0.974
0.950
0.920
0.887
0.857
0.854
0.835
0.809
0.809
0.809
0.801
0.804
0.804
0.836
0.844
0.867
0.876
0.886
0.890
0.931
0.970
1.020
1.050
1.079
1.128
1.169
1.195
1.221
1.231
1.246
1.336
1.325
1.300
1.280
1.251
1.205
1.169
1.134
1.099
1.063
1.020
0.980
0.961
0.926
0.899
0.859
0.844
0.819
0.808
0.803
0.799
0.789
0.797
0.800
0.818
0.832
0.842
0.860
0.871
0.883
0.901
0.960
0.993
1.025
1.067
1.098
1.143
1.171
1.182
1.200
1.214
1.357
1.333
1.308
1.276
1.250
1.215
1.171
1.143
1.106
1.072
1.036
0.993
0.970
0.921
0.901
0.868
0.834
0.818
0.796
0.795
0.781
0.776
0.784
0.790
0.794
0.818
0.832
0.848
0.849
0.863
0.873
0.930
0.966
1.004
1.039
1.063
1.100
1.137
1.157
1.172
1.166
1.351
1.327
1.315
1.298
1.253
1.215
1.181
1.143
1.115
1.095
1.040
1.008
0.971
0.934
0.897
0.866
0.823
0.801
0.783
0.786
0.783
0.770
0.772
0.773
0.781
0.801
0.811
0.827
0.832
0.845
0.855
0.890
0.927
0.965
0.996
1.021
1.062
1.090
1.109
1.129
1.135
1.351
1.331
1.324
1.297
1.257
1.232
1.198
1.159
1.128
1.091
1.048
1.014
0.979
0.945
0.902
0.848
0.826
0.798
0.779
0.768
0.777
0.763
0.756
0.767
0.773
0.785
0.788
0.805
0.817
0.827
0.842
0.866
0.891
0.929
0.969
0.991
1.027
1.048
1.059
1.075
1.082
1.355
1.334
1.315
1.297
1.269
1.247
1.213
1.165
1.135
1.093
1.052
1.027
0.979
0.938
0.896
0.855
0.823
0.789
0.760
0.752
0.759
0.752
0.747
0.754
0.760
0.771
0.784
0.790
0.809
0.816
0.828
0.844
0.863
0.898
0.932
0.964
0.977
1.002
1.015
1.025
1.035
1.367
1.338
1.321
1.293
1.274
1.246
1.207
1.172
1.131
1.089
1.047
1.001
0.969
0.927
0.897
0.854
0.808
0.780
0.753
0.744
0.745
0.743
0.740
0.750
0.757
0.754
0.758
0.773
0.789
0.792
0.805
0.811
0.837
0.863
0.889
0.918
0.935
0.954
0.976
0.978
0.972
1.360
1.343
1.321
1.291
1.265
1.243
1.201
1.156
1.136
1.082
1.040
1.002
0.956
0.922
0.895
0.853
0.806
0.765
0.748
0.733
0.736
0.741
0.726
0.734
0.729
0.736
0.738
0.748
0.762
0.761
0.772
0.779
0.789
0.828
0.852
0.866
0.886
0.899
0.925
0.930
0.919
1.362
1.345
1.325
1.283
1.252
1.231
1.181
1.147
1.122
1.068
1.029
0.998
0.958
0.908
0.878
0.840
0.798
0.758
0.736
0.714
0.720
0.722
0.711
0.695
0.700
0.710
0.713
0.727
0.734
0.742
0.750
0.752
0.761
0.779
0.794
0.827
0.836
0.855
0.853
0.863
0.869
1.356
1.338
1.305
1.277
1.245
1.216
1.170
1.137
1.105
1.057
1.015
0.978
0.949
0.903
0.866
0.817
0.783
0.754
0.728
0.714
0.695
0.695
0.690
0.678
0.681
0.685
0.686
0.701
0.703
0.706
0.709
0.715
0.728
0.741
0.753
0.777
0.791
0.788
0.797
0.809
0.797
1.351
1.329
1.301
1.268
1.230
1.196
1.148
1.118
1.078
1.028
0.997
0.967
0.933
0.898
0.851
0.807
0.756
0.731
0.712
0.689
0.668
0.677
0.659
0.650
0.642
0.651
0.658
0.662
0.666
0.667
0.671
0.678
0.682
0.699
0.708
0.713
0.728
0.739
0.730
0.728
0.731
1.324
1.296
1.271
1.244
1.210
1.180
1.141
1.094
1.050
1.017
0.987
0.957
0.914
0.876
0.833
0.788
0.739
0.714
0.680
0.662
0.654
0.651
0.635
0.617
0.618
0.611
0.623
0.627
0.629
0.633
0.631
0.630
0.632
0.646
0.656
0.663
0.667
0.681
0.675
0.673
0.669
1.317
1.295
1.260
1.222
1.193
1.166
1.126
1.074
1.039
1.001
0.973
0.933
0.891
0.853
0.800
0.766
0.735
0.692
0.663
0.634
0.615
0.612
0.603
0.593
0.577
0.574
0.579
0.581
0.588
0.581
0.588
0.594
0.593
0.598
0.615
0.622
0.616
0.619
0.625
0.625
0.616
1.294
1.275
1.240
1.206
1.168
1.132
1.102
1.050
1.001
0.973
0.948
0.906
0.861
0.824
0.776
0.742
0.711
0.675
0.641
0.607
0.591
0.579
0.566
0.549
0.547
0.534
0.540
0.543
0.540
0.532
0.536
0.547
0.545
0.554
0.553
0.566
0.568
0.560
0.571
0.572
0.567
1.280
1.247
1.218
1.176
1.129
1.095
1.059
1.022
0.972
0.940
0.910
0.873
0.834
0.783
0.752
0.714
0.682
0.641
0.612
0.587
0.562
0.551
0.536
0.517
0.514
0.503
0.501
0.504
0.502
0.491
0.482
0.496
0.494
0.509
0.511
0.511
0.520
0.520
0.523
0.519
0.516
1.244
1.216
1.181
1.139
1.092
1.056
1.016
0.978
0.939
0.896
0.863
0.830
0.792
0.751
0.716
0.675
0.646
0.605
0.592
0.561
0.538
0.519
0.501
0.491
0.483
0.488
0.470
0.464
0.454
0.437
0.447
0.455
0.455
0.459
0.473
0.471
0.471
0.479
0.475
0.474
0.470
1.203
1.168
1.147
1.109
1.057
1.013
0.967
0.944
0.897
0.860
0.818
0.781
0.748
0.704
0.673
0.652
0.614
0.585
0.552
0.530
0.502
0.488
0.463
0.463
0.460
0.450
0.437
0.424
0.415
0.402
0.402
0.411
0.418
0.424
0.430
0.426
0.431
0.435
0.440
0.435
0.427
1.157
1.132
1.099
1.052
1.009
0.960
0.919
0.876
0.852
0.810
0.773
0.724
0.691
0.662
0.629
0.607
0.579
0.547
0.511
0.493
0.471
0.449
0.428
0.428
0.423
0.418
0.412
0.397
0.378
0.379
0.373
0.375
0.375
0.383
0.394
0.389
0.394
0.398
0.399
0.395
0.388
1.124
1.085
1.060
1.007
0.968
0.909
0.867
0.834
0.808
0.773
0.726
0.679
0.646
0.619
0.577
0.565
0.530
0.500
0.471
0.443
0.431
0.411
0.398
0.386
0.391
0.386
0.378
0.358
0.354
0.347
0.338
0.340
0.332
0.344
0.346
0.358
0.361
0.359
0.361
0.358
0.346
1.091
1.038
1.012
0.958
0.916
0.870
0.818
0.789
0.756
0.720
0.671
0.630
0.596
0.565
0.538
0.511
0.486
0.462
0.441
0.409
0.392
0.380
0.366
0.359
0.354
0.357
0.341
0.326
0.324
0.313
0.308
0.308
0.303
0.317
0.318
0.322
0.332
0.323
0.328
0.320
0.317
1.041
0.992
0.953
0.906
0.860
0.820
0.763
0.722
0.690
0.658
0.623
0.586
0.545
0.512
0.483
0.464
0.442
0.423
0.399
0.372
0.356
0.340
0.336
0.332
0.328
0.311
0.305
0.299
0.291
0.290
0.278
0.272
0.267
0.279
0.290
0.292
0.295
0.293
0.293
0.288
0.282
0.998
0.944
0.892
0.851
0.803
0.758
0.713
0.666
0.636
0.608
0.571
0.540
0.496
0.461
0.441
0.418
0.401
0.379
0.354
0.332
0.323
0.312
0.308
0.303
0.296
0.287
0.279
0.272
0.269
0.257
0.238
0.232
0.247
0.242
0.255
0.249
0.251
0.261
0.260
0.260
0.259
0.956
0.909
0.848
0.796
0.735
0.703
0.653
0.616
0.588
0.557
0.519
0.482
0.451
0.418
0.400
0.363
0.346
0.341
0.316
0.299
0.284
0.281
0.275
0.273
0.268
0.257
0.254
0.247
0.243
0.224
0.221
0.217
0.222
0.220
0.217
0.223
0.224
0.228
0.228
0.224
0.227
1.263
1.275
1.263
1.266
1.277
1.272
1.276
1.260
1.244
1.234
1.212
1.218
1.197
1.175
1.160
1.146
1.141
1.152
1.152
1.135
1.147
1.165
1.164
1.178
1.183
1.199
1.194
1.204
1.212
1.226
1.259
1.269
1.275
1.269
1.278
1.262
1.248
1.229
1.220
1.204
1.183
1.272
1.283
1.265
1.263
1.262
1.257
1.262
1.258
1.234
1.219
1.192
1.180
1.163
1.135
1.130
1.106
1.106
1.113
1.108
1.103
1.099
1.094
1.112
1.125
1.137
1.142
1.151
1.158
1.176
1.198
1.222
1.235
1.248
1.255
1.256
1.260
1.240
1.235
1.228
1.199
1.206
1.274
1.288
1.265
1.268
1.257
1.250
1.253
1.228
1.214
1.201
1.177
1.141
1.122
1.105
1.088
1.089
1.085
1.073
1.068
1.058
1.056
1.061
1.061
1.078
1.102
1.106
1.111
1.135
1.153
1.156
1.186
1.210
1.229
1.248
1.249
1.232
1.241
1.231
1.220
1.229
1.224
1.250
1.258
1.251
1.250
1.237
1.237
1.218
1.219
1.198
1.161
1.149
1.122
1.089
1.067
1.045
1.057
1.036
1.026
1.026
1.024
1.016
1.022
1.026
1.037
1.051
1.072
1.090
1.104
1.115
1.142
1.159
1.174
1.195
1.200
1.205
1.234
1.242
1.227
1.230
1.243
1.252
1.252
1.221
1.226
1.235
1.201
1.203
1.190
1.176
1.178
1.136
1.109
1.082
1.058
1.026
1.020
1.009
1.004
0.986
1.000
0.985
0.970
0.973
0.991
1.003
1.025
1.041
1.065
1.082
1.101
1.117
1.142
1.165
1.181
1.191
1.206
1.233
1.236
1.239
1.238
1.247
1.252
1.239
1.216
1.201
1.213
1.203
1.178
1.174
1.153
1.139
1.123
1.089
1.058
1.034
1.010
1.003
0.980
0.970
0.960
0.957
0.937
0.945
0.956
0.979
0.982
0.999
1.008
1.024
1.047
1.079
1.100
1.114
1.143
1.159
1.182
1.214
1.232
1.246
1.242
1.247
1.260
1.271
1.224
1.227
1.207
1.190
1.178
1.160
1.159
1.136
1.108
1.079
1.046
1.034
0.997
0.982
0.968
0.948
0.925
0.917
0.915
0.928
0.931
0.940
0.947
0.958
0.978
0.995
1.008
1.034
1.055
1.071
1.098
1.127
1.149
1.181
1.214
1.232
1.245
1.248
1.259
1.276
1.283
1.215
1.212
1.200
1.187
1.167
1.144
1.129
1.109
1.082
1.047
1.023
0.985
0.978
0.956
0.946
0.921
0.901
0.890
0.901
0.905
0.912
0.908
0.921
0.935
0.970
0.985
1.002
1.016
1.041
1.060
1.080
1.119
1.153
1.187
1.218
1.237
1.239
1.256
1.266
1.282
1.295
1.221
1.210
1.196
1.181
1.169
1.156
1.117
1.096
1.077
1.039
1.003
0.975
0.955
0.940
0.912
0.890
0.861
0.862
0.862
0.859
0.870
0.885
0.889
0.907
0.938
0.970
0.984
1.003
1.034
1.055
1.078
1.122
1.152
1.178
1.219
1.236
1.240
1.261
1.277
1.292
1.310
1.209
1.196
1.197
1.183
1.166
1.152
1.123
1.095
1.057
1.030
1.001
0.965
0.945
0.921
0.882
0.859
0.845
0.847
0.845
0.842
0.855
0.862
0.885
0.895
0.921
0.945
0.982
0.990
1.022
1.055
1.093
1.126
1.152
1.184
1.210
1.235
1.246
1.265
1.279
1.294
1.318
1.210
1.199
1.192
1.178
1.171
1.155
1.125
1.081
1.055
1.024
0.983
0.954
0.933
0.914
0.873
0.844
0.841
0.833
0.824
0.827
0.850
0.841
0.861
0.887
0.897
0.930
0.955
0.977
1.010
1.045
1.088
1.131
1.173
1.196
1.207
1.229
1.251
1.273
1.288
1.305
1.325
1.204
1.203
1.181
1.174
1.148
1.147
1.124
1.104
1.065
1.037
0.982
0.945
0.924
0.895
0.878
0.851
0.827
0.815
0.795
0.832
0.831
0.828
0.851
0.873
0.892
0.915
0.936
0.962
0.999
1.031
1.088
1.124
1.154
1.179
1.202
1.216
1.243
1.269
1.285
1.324
1.343
1.222
1.214
1.199
1.194
1.174
1.145
1.130
1.094
1.051
1.020
0.975
0.954
0.914
0.900
0.882
0.835
0.831
0.825
0.817
0.826
0.825
0.821
0.849
0.868
0.876
0.897
0.915
0.941
0.976
1.018
1.069
1.112
1.143
1.175
1.192
1.210
1.230
1.279
1.305
1.334
1.351
1.246
1.236
1.206
1.187
1.162
1.146
1.131
1.111
1.067
1.023
0.990
0.958
0.919
0.888
0.871
0.852
0.840
0.829
0.823
0.818
0.816
0.828
0.848
0.843
0.868
0.887
0.903
0.922
0.963
1.000
1.050
1.094
1.127
1.156
1.173
1.212
1.245
1.277
1.300
1.316
1.357
1.266
1.239
1.209
1.181
1.156
1.136
1.126
1.095
1.060
1.030
0.981
0.968
0.932
0.901
0.863
0.857
0.844
0.820
0.823
0.830
0.810
0.833
0.837
0.849
0.848
0.866
0.886
0.916
0.962
0.987
1.031
1.066
1.098
1.147
1.179
1.210
1.240
1.265
1.287
1.322
1.341
1.260
1.244
1.223
1.202
1.172
1.142
1.117
1.088
1.056
1.026
0.997
0.972
0.948
0.903
0.871
0.852
0.851
0.836
0.833
0.827
0.816
0.823
0.837
0.834
0.858
0.866
0.887
0.899
0.939
0.977
1.020
1.048
1.099
1.122
1.167
1.191
1.231
1.263
1.283
1.302
1.318
1.275
1.261
1.242
1.216
1.184
1.148
1.131
1.104
1.067
1.025
1.006
0.970
0.940
0.905
0.873
0.872
0.852
0.841
0.836
0.816
0.808
0.822
0.832
0.849
0.850
0.873
0.891
0.910
0.936
0.966
0.995
1.040
1.080
1.116
1.153
1.182
1.214
1.242
1.260
1.279
1.309
1.299
1.271
1.247
1.230
1.209
1.169
1.138
1.115
1.075
1.042
1.009
0.970
0.947
0.916
0.875
0.868
0.855
0.835
0.834
0.816
0.816
0.817
0.829
0.835
0.848
0.881
0.897
0.920
0.935
0.937
0.979
1.019
1.061
1.109
1.139
1.163
1.206
1.232
1.249
1.269
1.290
1.315
1.302
1.276
1.256
1.222
1.180
1.145
1.109
1.085
1.049
1.016
0.988
0.950
0.924
0.897
0.871
0.862
0.835
0.830
0.819
0.828
0.814
0.822
0.822
0.849
0.864
0.890
0.904
0.920
0.930
0.959
1.000
1.039
1.079
1.113
1.144
1.173
1.214
1.226
1.236
1.263
1.334
1.315
1.292
1.268
1.242
1.200
1.164
1.121
1.093
1.058
1.031
0.992
0.966
0.924
0.902
0.880
0.867
0.834
0.828
0.826
0.825
0.814
0.811
0.822
0.840
0.848
0.866
0.886
0.900
0.925
0.940
0.982
1.013
1.056
1.094
1.134
1.159
1.169
1.195
1.215
1.227
1.346
1.318
1.301
1.277
1.255
1.209
1.182
1.144
1.101
1.067
1.033
1.001
0.966
0.933
0.901
0.878
0.859
0.836
0.807
0.809
0.810
0.798
0.797
0.802
0.815
0.838
0.856
0.875
0.887
0.905
0.912
0.947
0.997
1.030
1.059
1.099
1.121
1.147
1.167
1.180
1.185
1.347
1.326
1.315
1.295
1.251
1.222
1.187
1.148
1.117
1.086
1.043
1.008
0.979
0.936
0.914
0.880
0.858
0.817
0.806
0.806
0.804
0.788
0.793
0.801
0.807
0.820
0.827
0.856
0.860
0.881
0.890
0.916
0.955
0.991
1.023
1.059
1.071
1.102
1.122
1.135
1.144
1.346
1.334
1.318
1.291
1.265
1.229
1.202
1.159
1.130
1.096
1.056
1.021
0.983
0.956
0.914
0.873
0.838
0.810
0.803
0.794
0.797
0.788
0.783
0.793
0.810
0.814
0.826
0.848
0.850
0.864
0.882
0.896
0.932
0.960
0.994
1.015
1.044
1.064
1.071
1.083
1.087
1.356
1.346
1.320
1.297
1.280
1.241
1.205
1.169
1.137
1.100
1.054
1.020
0.991
0.940
0.917
0.873
0.831
0.807
0.783
0.783
0.785
0.786
0.783
0.790
0.798
0.810
0.812
0.824
0.841
0.840
0.861
0.868
0.901
0.933
0.953
0.986
1.002
1.022
1.027
1.038
1.048
1.372
1.356
1.331
1.305
1.278
1.248
1.215
1.186
1.145
1.098
1.050
1.019
0.981
0.948
0.920
0.868
0.829
0.798
0.785
0.772
0.776
0.777
0.773
0.782
0.783
0.791
0.793
0.802
0.822
0.825
0.825
0.845
0.861
0.890
0.919
0.934
0.955
0.969
0.982
0.992
1.001
1.366
1.356
1.328
1.312
1.279
1.254
1.215
1.179
1.143
1.093
1.047
1.011
0.961
0.940
0.901
0.866
0.825
0.794
0.786
0.757
0.766
0.771
0.762
0.755
0.767
0.768
0.769
0.782
0.799
0.797
0.802
0.819
0.825
0.854
0.881
0.889
0.907
0.912
0.928
0.932
0.935
1.363
1.346
1.317
1.279
1.273
1.246
1.202
1.150
1.125
1.080
1.040
0.994
0.954
0.916
0.886
0.855
0.813
0.791
0.780
0.754
0.757
0.754
0.742
0.746
0.744
0.742
0.749
0.751
0.762
0.762
0.768
0.777
0.775
0.807
0.835
0.847
0.855
0.858
0.860
0.861
0.878
1.354
1.341
1.303
1.272
1.237
1.210
1.175
1.138
1.109
1.055
1.021
0.980
0.942
0.907
0.877
0.843
0.801
0.775
0.768
0.747
0.736
0.737
0.716
0.713
0.723
0.724
0.725
0.730
0.738
0.735
0.734
0.736
0.745
0.756
0.778
0.797
0.811
0.803
0.801
0.794
0.810
1.347
1.319
1.293
1.271
1.228
1.197
1.149
1.125
1.076
1.042
1.006
0.971
0.928
0.895
0.865
0.824
0.787
0.764
0.755
0.721
0.724
0.695
0.690
0.687
0.685
0.693
0.701
0.696
0.703
0.697
0.700
0.694
0.698
0.712
0.725
0.739
0.750
0.748
0.751
0.740
0.727
1.322
1.297
1.278
1.241
1.213
1.177
1.135
1.111
1.061
1.020
0.983
0.957
0.912
0.881
0.841
0.807
0.773
0.738
0.722
0.706
0.695
0.673
0.655
0.652
0.647
0.652
0.669
0.666
0.670
0.665
0.658
0.658
0.653
0.658
0.665
0.678
0.678
0.688
0.692
0.695
0.678
1.313
1.281
1.256
1.221
1.189
1.166
1.124
1.074
1.030
1.002
0.962
0.932
0.891
0.850
0.816
0.784
0.752
0.721
0.702
0.675
0.652
0.641
0.626
0.616
0.605
0.608
0.602
0.625
0.624
0.618
0.613
0.615
0.608
0.610
0.615
0.625
0.642
0.628
0.632
0.628
0.626
1.306
1.281
1.232
1.194
1.165
1.137
1.088
1.045
1.001
0.977
0.939
0.901
0.852
0.822
0.791
0.760
0.732
0.703
0.671
0.635
0.619
0.611
0.587
0.584
0.572
0.569
0.562
0.565
0.567
0.559
0.562
0.559
0.557
0.559
0.560
0.566
0.583
0.578
0.574
0.578
0.567
1.280
1.256
1.223
1.172
1.139
1.097
1.054
1.009
0.973
0.937
0.901
0.867
0.820
0.784
0.760
0.718
0.698
0.672
0.640
0.612
0.591
0.576
0.555
0.551
0.531
0.533
0.529
0.525
0.520
0.518
0.507
0.519
0.519
0.520
0.519
0.519
0.518
0.522
0.528
0.525
0.522
1.242
1.220
1.194
1.148
1.086
1.060
1.006
0.970
0.932
0.893
0.855
0.829
0.781
0.748
0.710
0.681
0.654
0.628
0.608
0.582
0.564
0.550
0.525
0.509
0.503
0.496
0.488
0.483
0.470
0.463
0.456
0.459
0.472
0.472
0.473
0.477
0.471
0.478
0.483
0.474
0.470
1.200
1.179
1.151
1.108
1.054
1.009
0.964
0.936
0.893
0.852
0.812
0.777
0.740
0.694
0.667
0.644
0.620
0.595
0.560
0.547
0.523
0.514
0.497
0.480
0.471
0.463
0.461
0.454
0.434
0.416
0.416
0.414
0.427
0.426
0.431
0.429
0.425
0.430
0.441
0.432
0.422
1.162
1.131
1.104
1.052
1.009
0.964
0.919
0.885
0.854
0.803
0.768
0.717
0.683
0.659
0.628
0.604
0.583
0.548
0.513
0.510
0.484
0.479
0.459
0.452
0.444
0.432
0.424
0.410
0.404
0.392
0.376
0.382
0.387
0.393
0.396
0.396
0.395
0.395
0.391
0.385
0.384
1.120
1.082
1.059
1.015
0.965
0.914
0.872
0.838
0.801
0.758
0.714
0.672
0.635
0.617
0.590
0.564
0.528
0.508
0.479
0.467
0.450
0.432
0.419
0.418
0.417
0.408
0.389
0.371
0.363
0.358
0.355
0.348
0.353
0.352
0.337
0.357
0.360
0.363
0.358
0.355
0.346
1.077
1.038
1.005
0.960
0.911
0.861
0.818
0.778
0.742
0.711
0.662
0.625
0.584
0.568
0.530
0.500
0.489
0.463
0.444
0.419
0.417
0.393
0.387
0.376
0.377
0.371
0.350
0.336
0.331
0.318
0.323
0.323
0.311
0.308
0.306
0.317
0.329
0.323
0.317
0.313
0.307
1.040
0.975
0.938
0.903
0.852
0.809
0.758
0.720
0.688
0.654
0.619
0.577
0.531
0.504
0.485
0.460
0.448
0.422
0.393
0.374
0.355
0.358
0.351
0.349
0.341
0.339
0.322
0.308
0.299
0.299
0.293
0.286
0.277
0.269
0.280
0.278
0.282
0.291
0.286
0.280
0.279
0.992
0.948
0.884
0.841
0.784
0.747
0.705
0.666
0.614
0.590
0.563
0.526
0.483
0.451
0.439
0.419
0.394
0.376
0.352
0.334
0.316
0.320
0.313
0.313
0.307
0.289
0.286
0.277
0.281
0.272
0.269
0.254
0.242
0.239
0.253
0.254
0.248
0.247
0.252
0.255
0.254
0.954
0.906
0.846
0.788
0.734
0.693
0.656
0.611
0.566
0.539
0.509
0.476
0.441
0.412
0.397
0.370
0.340
0.331
0.312
0.290
0.284
0.280
0.282
0.283
0.267
0.261
0.254
0.256
0.254
0.243
0.229
0.221
0.211
0.216
0.216
0.216
0.213
0.214
0.215
0.219
0.214
1.278
1.294
1.286
1.286
1.290
1.288
1.269
1.258
1.245
1.231
1.201
1.190
1.170
1.158
1.159
1.140
1.154
1.150
1.136
1.138
1.150
1.164
1.171
1.183
1.188
1.185
1.195
1.205
1.220
1.246
1.279
1.286
1.284
1.282
1.282
1.276
1.255
1.240
1.215
1.196
1.189
1.302
1.294
1.283
1.286
1.278
1.261
1.246
1.239
1.227
1.205
1.184
1.160
1.144
1.131
1.118
1.109
1.117
1.118
1.101
1.091
1.090
1.106
1.116
1.128
1.142
1.138
1.161
1.173
1.192
1.218
1.240
1.246
1.262
1.269
1.270
1.269
1.257
1.241
1.215
1.223
1.204
1.284
1.290
1.284
1.281
1.264
1.245
1.244
1.221
1.197
1.183
1.161
1.147
1.120
1.100
1.090
1.090
1.085
1.083
1.067
1.054
1.053
1.055
1.082
1.100
1.097
1.112
1.124
1.146
1.148
1.164
1.202
1.219
1.233
1.245
1.257
1.242
1.247
1.242
1.239
1.236
1.230
1.259
1.268
1.261
1.246
1.233
1.229
1.211
1.197
1.193
1.158
1.140
1.119
1.107
1.071
1.045
1.046
1.023
1.027
1.021
1.019
1.022
1.024
1.034
1.055
1.067
1.076
1.094
1.113
1.127
1.153
1.177
1.195
1.211
1.219
1.232
1.247
1.249
1.253
1.240
1.249
1.252
1.237
1.235
1.244
1.226
1.213
1.199
1.184
1.172
1.154
1.140
1.105
1.071
1.059
1.034
1.009
1.004
0.987
0.990
0.991
0.988
0.976
0.983
0.994
1.013
1.032
1.057
1.068
1.077
1.100
1.128
1.158
1.178
1.191
1.200
1.228
1.233
1.258
1.252
1.252
1.269
1.261
1.237
1.216
1.222
1.220
1.194
1.180
1.155
1.139
1.120
1.103
1.090
1.049
1.034
1.011
0.989
0.980
0.955
0.955
0.961
0.958
0.957
0.963
0.981
0.986
1.009
1.023
1.038
1.070
1.087
1.112
1.128
1.159
1.181
1.200
1.215
1.232
1.247
1.251
1.255
1.267
1.272
1.230
1.211
1.193
1.175
1.171
1.167
1.143
1.125
1.101
1.065
1.045
1.020
0.994
0.980
0.959
0.949
0.931
0.922
0.925
0.935
0.940
0.935
0.949
0.947
0.989
1.008
1.030
1.040
1.069
1.084
1.113
1.145
1.176
1.195
1.220
1.252
1.255
1.259
1.263
1.267
1.277
1.216
1.212
1.190
1.175
1.153
1.125
1.124
1.101
1.085
1.059
1.020
1.019
0.978
0.955
0.947
0.916
0.885
0.889
0.888
0.897
0.910
0.906
0.915
0.937
0.963
0.985
1.019
1.035
1.050
1.079
1.103
1.133
1.155
1.198
1.232
1.252
1.264
1.260
1.279
1.290
1.293
1.200
1.196
1.172
1.155
1.147
1.137
1.107
1.103
1.079
1.039
0.999
0.982
0.963
0.939
0.916
0.871
0.854
0.853
0.847
0.855
0.868
0.894
0.896
0.924
0.951
0.971
0.995
1.020
1.042
1.070
1.092
1.130
1.164
1.198
1.227
1.249
1.254
1.281
1.297
1.303
1.315
1.200
1.199
1.182
1.165
1.157
1.131
1.113
1.093
1.058
1.026
0.981
0.955
0.935
0.900
0.895
0.852
0.842
0.838
0.827
0.844
0.859
0.876
0.890
0.904
0.917
0.946
0.982
1.003
1.039
1.070
1.102
1.141
1.168
1.205
1.227
1.247
1.266
1.286
1.299
1.312
1.328
1.209
1.188
1.174
1.165
1.147
1.126
1.102
1.083
1.066
1.026
0.986
0.950
0.935
0.897
0.878
0.839
0.827
0.823
0.827
0.827
0.847
0.859
0.871
0.894
0.912
0.935
0.967
0.997
1.029
1.060
1.104
1.142
1.176
1.213
1.224
1.238
1.257
1.288
1.313
1.339
1.338
1.212
1.201
1.177
1.167
1.145
1.132
1.107
1.089
1.065
1.011
0.980
0.947
0.920
0.892
0.864
0.849
0.820
0.807
0.821
0.829
0.836
0.849
0.878
0.893
0.902
0.923
0.944
0.976
1.015
1.049
1.105
1.136
1.166
1.192
1.218
1.229
1.267
1.296
1.322
1.340
1.354
1.215
1.208
1.192
1.183
1.161
1.141
1.118
1.096
1.059
1.020
0.988
0.945
0.919
0.878
0.862
0.838
0.823
0.827
0.829
0.821
0.828
0.834
0.862
0.889
0.892
0.921
0.933
0.970
1.014
1.051
1.108
1.133
1.162
1.183
1.222
1.241
1.265
1.291
1.311
1.335
1.366
1.219
1.218
1.199
1.188
1.164
1.137
1.112
1.102
1.054
1.025
0.993
0.952
0.931
0.872
0.858
0.845
0.838
0.829
0.823
0.825
0.827
0.828
0.851
0.865
0.889
0.914
0.925
0.966
1.006
1.041
1.093
1.126
1.151
1.191
1.219
1.245
1.267
1.290
1.316
1.328
1.356
1.247
1.233
1.203
1.171
1.155
1.133
1.118
1.089
1.056
1.021
0.994
0.969
0.925
0.891
0.869
0.854
0.831
0.837
0.839
0.845
0.825
0.836
0.842
0.853
0.881
0.906
0.916
0.949
1.000
1.042
1.066
1.104
1.132
1.171
1.207
1.238
1.266
1.292
1.308
1.326
1.341
1.253
1.230
1.214
1.209
1.178
1.141
1.109
1.089
1.058
1.033
1.005
0.969
0.938
0.892
0.874
0.855
0.835
0.829
0.839
0.836
0.821
0.831
0.834
0.858
0.878
0.896
0.909
0.931
0.967
1.015
1.054
1.088
1.115
1.160
1.188
1.215
1.258
1.285
1.296
1.316
1.338
1.266
1.246
1.228
1.215
1.189
1.152
1.123
1.086
1.074
1.030
0.998
0.967
0.939
0.907
0.888
0.855
0.835
0.844
0.835
0.834
0.825
0.843
0.849
0.859
0.873
0.898
0.909
0.930
0.954
0.993
1.035
1.063
1.099
1.146
1.179
1.208
1.235
1.261
1.278
1.298
1.320
1.280
1.253
1.242
1.218
1.188
1.156
1.127
1.103
1.083
1.032
1.003
0.977
0.945
0.923
0.894
0.863
0.849
0.846
0.842
0.842
0.828
0.820
0.846
0.858
0.873
0.887
0.906
0.937
0.948
0.974
1.000
1.045
1.074
1.113
1.151
1.189
1.211
1.251
1.261
1.281
1.297
1.302
1.281
1.264
1.233
1.205
1.181
1.143
1.106
1.078
1.046
1.028
0.991
0.965
0.935
0.906
0.881
0.861
0.845
0.846
0.844
0.826
0.834
0.847
0.858
0.871
0.881
0.895
0.924
0.941
0.963
0.978
1.024
1.068
1.094
1.131
1.162
1.190
1.220
1.239
1.256
1.272
1.329
1.307
1.290
1.268
1.237
1.192
1.160
1.108
1.079
1.061
1.040
1.005
0.984
0.942
0.911
0.900
0.874
0.843
0.845
0.830
0.830
0.839
0.831
0.856
0.866
0.879
0.883
0.907
0.936
0.962
0.962
1.006
1.048
1.076
1.118
1.142
1.167
1.193
1.215
1.231
1.238
1.357
1.332
1.305
1.273
1.242
1.206
1.180
1.127
1.093
1.068
1.043
1.013
0.991
0.953
0.923
0.905
0.880
0.848
0.831
0.823
0.837
0.829
0.828
0.832
0.847
0.863
0.873
0.885
0.918
0.937
0.935
0.970
1.014
1.048
1.082
1.122
1.142
1.162
1.191
1.191
1.193
1.344
1.328
1.312
1.288
1.254
1.232
1.200
1.146
1.111
1.081
1.049
1.028
1.002
0.962
0.928
0.901
0.863
0.837
0.828
0.815
0.818
0.824
0.828
0.836
0.853
0.858
0.867
0.896
0.907
0.915
0.918
0.952
0.986
1.027
1.050
1.077
1.097
1.118
1.138
1.142
1.153
1.352
1.347
1.334
1.299
1.271
1.237
1.215
1.158
1.125
1.086
1.062
1.028
1.000
0.972
0.939
0.885
0.862
0.838
0.816
0.812
0.813
0.820
0.823
0.823
0.839
0.849
0.859
0.882
0.895
0.897
0.915
0.927
0.952
0.985
1.021
1.034
1.057
1.067
1.089
1.101
1.117
1.363
1.348
1.328
1.309
1.285
1.257
1.213
1.179
1.142
1.091
1.053
1.031
0.993
0.964
0.930
0.891
0.870
0.848
0.816
0.808
0.802
0.812
0.823
0.822
0.829
0.845
0.844
0.863
0.874
0.888
0.898
0.901
0.925
0.951
0.974
0.995
1.015
1.038
1.051
1.063
1.064
1.371
1.358
1.330
1.300
1.285
1.250
1.214
1.186
1.144
1.105
1.054
1.027
0.988
0.956
0.927
0.884
0.851
0.841
0.814
0.798
0.805
0.812
0.815
0.809
0.823
0.825
0.832
0.847
0.849
0.857
0.873
0.879
0.895
0.919
0.943
0.952
0.975
0.989
0.997
1.006
1.019
1.375
1.359
1.336
1.308
1.279
1.257
1.221
1.189
1.145
1.103
1.050
1.013
0.970
0.944
0.912
0.885
0.850
0.842
0.820
0.803
0.796
0.798
0.806
0.803
0.808
0.803
0.813
0.824
0.835
0.837
0.841
0.852
0.855
0.884
0.889
0.909
0.920
0.933
0.941
0.956
0.964
1.364
1.353
1.315
1.294
1.275
1.244
1.208
1.178
1.132
1.091
1.048
1.009
0.953
0.918
0.901
0.878
0.851
0.833
0.819
0.793
0.783
0.787
0.786
0.777
0.784
0.778
0.786
0.801
0.809
0.811
0.806
0.814
0.816
0.832
0.850
0.861
0.868
0.881
0.883
0.880
0.898
1.360
1.352
1.311
1.290
1.259
1.226
1.193
1.144
1.107
1.070
1.028
0.989
0.934
0.911
0.891
0.861
0.836
0.827
0.800
0.787
0.776
0.755
0.749
0.752
0.751
0.756
0.759
0.771
0.776
0.776
0.772
0.775
0.782
0.790
0.795
0.811
0.821
0.824
0.824
0.820
0.815
1.364
1.336
1.306
1.275
1.232
1.201
1.164
1.118
1.082
1.050
1.011
0.967
0.920
0.901
0.880
0.840
0.817
0.790
0.790
0.768
0.749
0.736
0.721
0.712
0.723
0.727
0.724
0.735
0.733
0.743
0.738
0.738
0.744
0.743
0.746
0.756
0.762
0.766
0.763
0.754
0.761
1.340
1.313
1.282
1.252
1.210
1.177
1.142
1.094
1.064
1.032
0.995
0.957
0.922
0.886
0.855
0.830
0.801
0.766
0.752
0.745
0.716
0.704
0.686
0.679
0.675
0.677
0.698
0.701
0.697
0.697
0.691
0.694
0.689
0.695
0.700
0.697
0.700
0.708
0.700
0.697
0.695
1.331
1.301
1.256
1.222
1.195
1.155
1.118
1.072
1.038
1.009
0.967
0.935
0.895
0.857
0.834
0.814
0.773
0.755
0.730
0.701
0.683
0.666
0.649
0.638
0.653
0.647
0.650
0.655
0.649
0.647
0.647
0.644
0.639
0.638
0.651
0.647
0.635
0.649
0.642
0.636
0.635
1.308
1.271
1.247
1.201
1.171
1.139
1.081
1.049
1.003
0.976
0.942
0.891
0.860
0.834
0.808
0.773
0.751
0.723
0.695
0.675
0.647
0.627
0.614
0.607
0.609
0.605
0.598
0.602
0.594
0.594
0.588
0.588
0.578
0.569
0.578
0.592
0.586
0.578
0.582
0.576
0.572
1.274
1.247
1.218
1.177
1.145
1.102
1.048
1.006
0.969
0.928
0.902
0.860
0.825
0.790
0.771
0.737
0.721
0.694
0.667
0.635
0.612
0.596
0.583
0.570
0.565
0.571
0.570
0.558
0.552
0.544
0.537
0.545
0.539
0.533
0.537
0.537
0.537
0.532
0.524
0.523
0.517
1.240
1.217
1.189
1.147
1.111
1.058
1.008
0.966
0.927
0.894
0.858
0.826
0.788
0.758
0.729
0.708
0.688
0.661
0.631
0.597
0.579
0.562
0.545
0.532
0.525
0.526
0.530
0.520
0.511
0.496
0.496
0.483
0.487
0.488
0.493
0.486
0.478
0.472
0.469
0.461
0.465
1.207
1.175
1.152
1.096
1.056
1.013
0.968
0.915
0.881
0.847
0.804
0.774
0.742
0.704
0.684
0.665
0.642
0.622
0.583
0.558
0.540
0.530
0.518
0.504
0.495
0.480
0.481
0.475
0.466
0.455
0.441
0.445
0.442
0.443
0.449
0.448
0.436
0.426
0.425
0.426
0.420
1.164
1.130
1.095
1.053
1.010
0.966
0.926
0.878
0.830
0.799
0.751
0.713
0.698
0.663
0.639
0.616
0.599
0.571
0.543
0.520
0.503
0.493
0.484
0.471
0.458
0.451
0.443
0.437
0.434
0.416
0.396
0.396
0.400
0.407
0.410
0.410
0.391
0.387
0.389
0.381
0.376
1.113
1.079
1.045
1.003
0.950
0.919
0.873
0.833
0.794
0.744
0.706
0.668
0.646
0.616
0.598
0.568
0.543
0.526
0.491
0.473
0.463
0.446
0.443
0.435
0.425
0.418
0.410
0.402
0.389
0.378
0.371
0.362
0.356
0.357
0.358
0.363
0.358
0.358
0.350
0.347
0.330
1.072
1.032
0.990
0.950
0.901
0.867
0.817
0.782
0.742
0.698
0.652
0.613
0.590
0.561
0.544
0.520
0.499
0.470
0.452
0.435
0.417
0.413
0.401
0.402
0.392
0.384
0.376
0.355
0.347
0.347
0.333
0.329
0.319
0.320
0.314
0.312
0.332
0.316
0.311
0.300
0.293
1.031
0.982
0.919
0.891
0.849
0.802
0.764
0.730
0.691
0.642
0.601
0.564
0.528
0.508
0.492
0.470
0.453
0.427
0.409
0.391
0.380
0.369
0.366
0.355
0.354
0.349
0.335
0.330
0.318
0.309
0.298
0.297
0.292
0.281
0.279
0.281
0.279
0.284
0.283
0.277
0.268
0.982
0.938
0.880
0.830
0.789
0.751
0.716
0.677
0.630
0.594
0.553
0.520
0.476
0.449
0.436
0.423
0.401
0.375
0.362
0.342
0.335
0.333
0.329
0.323
0.312
0.307
0.304
0.301
0.289
0.275
0.274
0.269
0.252
0.250
0.247
0.250
0.248
0.248
0.247
0.243
0.238
0.939
0.894
0.830
0.783
0.729
0.696
0.652
0.610
0.574
0.538
0.505
0.469
0.429
0.409
0.391
0.374
0.352
0.324
0.316
0.306
0.299
0.296
0.294
0.290
0.279
0.270
0.275
0.266
0.257
0.251
0.255
0.235
0.227
0.228
0.217
0.218
0.213
0.210
0.204
0.202
0.196
1.288
1.297
1.298
1.298
1.274
1.270
1.264
1.250
1.228
1.216
1.194
1.176
1.166
1.154
1.134
1.135
1.141
1.137
1.144
1.143
1.153
1.157
1.157
1.169
1.188
1.191
1.196
1.206
1.228
1.254
1.277
1.286
1.295
1.293
1.281
1.270
1.253
1.238
1.222
1.200
1.197
1.292
1.293
1.294
1.286
1.260
1.256
1.246
1.236
1.214
1.194
1.181
1.164
1.126
1.113
1.112
1.104
1.117
1.109
1.104
1.084
1.098
1.102
1.122
1.134
1.159
1.148
1.156
1.161
1.190
1.231
1.241
1.257
1.260
1.268
1.278
1.268
1.260
1.252
1.233
1.210
1.215
1.281
1.290
1.289
1.285
1.258
1.242
1.234
1.219
1.195
1.171
1.152
1.142
1.111
1.091
1.080
1.078
1.083
1.065
1.058
1.063
1.057
1.059
1.079
1.110
1.106
1.110
1.131
1.150
1.159
1.187
1.219
1.236
1.258
1.263
1.259
1.265
1.259
1.254
1.240
1.225
1.219
1.273
1.274
1.264
1.257
1.241
1.228
1.211
1.195
1.186
1.157
1.136
1.105
1.089
1.074
1.043
1.038
1.033
1.015
1.020
1.028
1.021
1.021
1.036
1.060
1.063
1.082
1.105
1.116
1.129
1.162
1.196
1.209
1.214
1.234
1.243
1.258
1.258
1.255
1.252
1.252
1.253
1.253
1.240
1.246
1.237
1.214
1.204
1.188
1.171
1.147
1.127
1.100
1.070
1.063
1.024
1.003
1.001
0.989
0.977
0.993
0.985
0.982
0.990
1.007
1.028
1.040
1.060
1.074
1.094
1.125
1.146
1.181
1.182
1.202
1.220
1.242
1.256
1.265
1.268
1.273
1.262
1.265
1.246
1.231
1.219
1.210
1.209
1.186
1.166
1.146
1.130
1.088
1.073
1.054
1.035
1.008
0.987
0.962
0.965
0.956
0.960
0.945
0.959
0.974
0.992
0.987
1.021
1.043
1.060
1.073
1.095
1.120
1.148
1.164
1.183
1.208
1.239
1.262
1.268
1.258
1.267
1.262
1.269
1.226
1.208
1.206
1.190
1.168
1.167
1.151
1.118
1.092
1.059
1.035
1.028
0.994
0.972
0.954
0.933
0.924
0.919
0.916
0.936
0.932
0.948
0.952
0.964
1.002
1.014
1.033
1.056
1.070
1.100
1.119
1.150
1.179
1.197
1.229
1.238
1.256
1.260
1.267
1.282
1.284
1.227
1.204
1.184
1.164
1.152
1.131
1.117
1.096
1.077
1.042
1.023
1.005
0.976
0.943
0.939
0.912
0.891
0.891
0.892
0.911
0.916
0.900
0.906
0.941
0.970
1.001
1.015
1.034
1.071
1.102
1.115
1.151
1.187
1.214
1.233
1.259
1.268
1.261
1.280
1.292
1.293
1.204
1.186
1.170
1.157
1.130
1.116
1.093
1.085
1.062
1.030
0.998
0.978
0.956
0.938
0.905
0.881
0.858
0.858
0.830
0.878
0.884
0.888
0.897
0.921
0.955
0.974
0.990
1.029
1.065
1.089
1.114
1.151
1.182
1.220
1.231
1.259
1.269
1.268
1.277
1.301
1.315
1.196
1.186
1.163
1.155
1.140
1.117
1.100
1.083
1.050
1.015
0.979
0.954
0.935
0.903
0.886
0.865
0.850
0.847
0.856
0.850
0.876
0.880
0.892
0.896
0.920
0.950
0.972
1.011
1.051
1.087
1.109
1.152
1.200
1.211
1.235
1.255
1.270
1.287
1.302
1.326
1.340
1.204
1.191
1.164
1.146
1.129
1.110
1.092
1.064
1.046
1.006
0.977
0.948
0.923
0.901
0.868
0.855
0.838
0.827
0.832
0.853
0.866
0.878
0.880
0.894
0.911
0.952
0.974
1.002
1.042
1.088
1.121
1.164
1.184
1.215
1.223
1.246
1.274
1.296
1.318
1.340
1.360
1.208
1.200
1.182
1.159
1.150
1.134
1.101
1.079
1.046
1.002
0.982
0.950
0.925
0.900
0.874
0.854
0.829
0.825
0.823
0.843
0.858
0.862
0.881
0.904
0.930
0.944
0.956
0.995
1.030
1.068
1.112
1.148
1.178
1.201
1.232
1.258
1.267
1.298
1.326
1.341
1.365
1.204
1.203
1.181
1.176
1.152
1.135
1.103
1.072
1.043
1.024
0.984
0.951
0.923
0.883
0.870
0.843
0.832
0.829
0.828
0.825
0.839
0.850
0.880
0.907
0.922
0.939
0.951
0.986
1.026
1.072
1.112
1.157
1.173
1.205
1.242
1.261
1.286
1.300
1.328
1.347
1.360
1.217
1.212
1.195
1.175
1.156
1.126
1.111
1.075
1.041
1.023
0.999
0.950
0.918
0.885
0.858
0.846
0.844
0.833
0.838
0.828
0.830
0.843
0.877
0.891
0.926
0.931
0.949
0.972
1.026
1.071
1.095
1.150
1.175
1.214
1.235
1.263
1.303
1.314
1.325
1.342
1.357
1.228
1.228
1.199
1.176
1.155
1.123
1.093
1.079
1.063
1.032
0.987
0.964
0.924
0.904
0.867
0.850
0.846
0.840
0.840
0.837
0.835
0.848
0.860
0.884
0.911
0.931
0.950
0.969
1.014
1.057
1.098
1.127
1.168
1.202
1.227
1.262
1.293
1.312
1.326
1.338
1.353
1.237
1.227
1.207
1.192
1.173
1.143
1.110
1.074
1.041
1.027
0.999
0.967
0.944
0.913
0.882
0.853
0.834
0.837
0.843
0.845
0.840
0.853
0.866
0.876
0.913
0.913
0.928
0.966
0.999
1.044
1.088
1.120
1.147
1.175
1.219
1.247
1.276
1.307
1.311
1.333
1.350
1.261
1.242
1.232
1.206
1.172
1.137
1.122
1.097
1.060
1.031
0.993
0.970
0.946
0.910
0.892
0.873
0.855
0.848
0.848
0.847
0.858
0.864
0.865
0.893
0.894
0.916
0.940
0.963
0.981
1.030
1.061
1.094
1.134
1.170
1.213
1.238
1.265
1.277
1.298
1.310
1.316
1.280
1.260
1.230
1.208
1.170
1.155
1.134
1.106
1.082
1.045
1.001
0.987
0.959
0.934
0.910
0.898
0.867
0.852
0.861
0.854
0.859
0.861
0.872
0.886
0.891
0.907
0.921
0.966
0.982
1.010
1.039
1.078
1.114
1.147
1.183
1.220
1.240
1.262
1.282
1.282
1.298
1.287
1.274
1.262
1.229
1.203
1.175
1.149
1.109
1.080
1.057
1.023
0.998
0.968
0.941
0.924
0.905
0.879
0.861
0.860
0.861
0.859
0.856
0.873
0.887
0.898
0.900
0.922
0.953
0.976
0.977
1.011
1.057
1.092
1.132
1.149
1.184
1.206
1.238
1.257
1.259
1.261
1.317
1.310
1.282
1.249
1.233
1.196
1.164
1.121
1.089
1.073
1.045
1.016
0.984
0.946
0.930
0.893
0.890
0.876
0.862
0.865
0.854
0.855
0.860
0.877
0.889
0.903
0.917
0.947
0.965
0.971
0.988
1.025
1.067
1.106
1.124
1.150
1.186
1.215
1.237
1.243
1.246
1.337
1.319
1.308
1.277
1.248
1.214
1.180
1.143
1.107
1.083
1.064
1.033
1.003
0.964
0.938
0.901
0.889
0.875
0.849
0.857
0.853
0.846
0.859
0.868
0.882
0.888
0.905
0.935
0.956
0.972
0.963
0.999
1.029
1.068
1.107
1.127
1.155
1.187
1.205
1.216
1.210
1.346
1.339
1.320
1.300
1.261
1.237
1.192
1.166
1.128
1.098
1.079
1.050
1.015
0.970
0.941
0.901
0.878
0.874
0.838
0.838
0.835
0.857
0.860
0.865
0.875
0.879
0.905
0.926
0.949
0.972
0.957
0.985
1.016
1.045
1.073
1.094
1.119
1.139
1.154
1.176
1.174
1.356
1.351
1.338
1.315
1.280
1.250
1.203
1.178
1.137
1.108
1.076
1.052
1.003
0.979
0.945
0.913
0.885
0.867
0.849
0.832
0.845
0.854
0.861
0.874
0.874
0.876
0.889
0.916
0.934
0.942
0.961
0.961
0.988
1.012
1.037
1.064
1.083
1.097
1.113
1.122
1.123
1.370
1.366
1.338
1.315
1.278
1.257
1.219
1.184
1.134
1.105
1.074
1.041
1.009
0.982
0.955
0.920
0.892
0.869
0.852
0.835
0.843
0.858
0.859
0.861
0.877
0.874
0.889
0.905
0.923
0.933
0.943
0.939
0.963
0.983
1.003
1.019
1.042
1.052
1.061
1.082
1.079
1.389
1.369
1.346
1.319
1.294
1.261
1.220
1.193
1.140
1.107
1.080
1.029
0.996
0.973
0.945
0.919
0.895
0.869
0.842
0.839
0.837
0.856
0.859
0.856
0.863
0.864
0.873
0.883
0.903
0.912
0.926
0.921
0.926
0.944
0.963
0.971
0.992
1.014
1.012
1.033
1.032
1.375
1.367
1.348
1.321
1.281
1.256
1.217
1.184
1.148
1.112
1.069
1.023
0.989
0.962
0.936
0.911
0.879
0.865
0.843
0.829
0.832
0.832
0.837
0.844
0.844
0.847
0.854
0.864
0.865
0.887
0.895
0.893
0.898
0.916
0.924
0.925
0.934
0.952
0.976
0.969
0.977
1.371
1.357
1.330
1.299
1.263
1.248
1.215
1.178
1.137
1.102
1.060
1.011
0.971
0.941
0.923
0.893
0.874
0.864
0.840
0.828
0.811
0.815
0.818
0.822
0.822
0.825
0.821
0.832
0.842
0.850
0.861
0.870
0.864
0.869
0.885
0.879
0.879
0.903
0.910
0.909
0.910
1.382
1.352
1.310
1.293
1.261
1.233
1.191
1.151
1.121
1.075
1.043
0.990
0.965
0.930
0.908
0.866
0.867
0.852
0.845
0.817
0.802
0.780
0.781
0.801
0.789
0.798
0.799
0.803
0.810
0.810
0.806
0.813
0.827
0.827
0.836
0.835
0.841
0.832
0.845
0.845
0.843
1.369
1.337
1.304
1.281
1.243
1.216
1.176
1.115
1.087
1.060
1.024
0.979
0.951
0.923
0.889
0.857
0.840
0.833
0.825
0.797
0.771
0.755
0.753
0.749
0.753
0.763
0.759
0.768
0.771
0.775
0.762
0.770
0.775
0.783
0.782
0.786
0.783
0.777
0.774
0.780
0.778
1.346
1.329
1.289
1.255
1.219
1.179
1.144
1.101
1.072
1.041
1.003
0.962
0.932
0.898
0.861
0.839
0.824
0.801
0.779
0.756
0.746
0.729
0.713
0.714
0.718
0.711
0.720
0.727
0.735
0.740
0.722
0.730
0.728
0.734
0.728
0.728
0.728
0.716
0.705
0.706
0.712
1.329
1.306
1.281
1.244
1.202
1.156
1.116
1.070
1.041
1.014
0.970
0.929
0.906
0.875
0.840
0.815
0.792
0.779
0.751
0.733
0.701
0.691
0.674
0.679
0.676
0.680
0.682
0.689
0.690
0.692
0.673
0.669
0.674
0.667
0.662
0.668
0.669
0.666
0.653
0.643
0.645
1.302
1.281
1.250
1.214
1.174
1.124
1.090
1.043
1.001
0.965
0.942
0.900
0.875
0.841
0.815
0.786
0.764
0.739
0.720
0.704
0.673
0.650
0.633
0.629
0.637
0.636
0.630
0.633
0.628
0.636
0.616
0.614
0.611
0.615
0.617
0.615
0.614
0.611
0.601
0.589
0.583
1.273
1.246
1.216
1.179
1.135
1.090
1.043
1.008
0.954
0.920
0.905
0.869
0.834
0.806
0.776
0.754
0.730
0.717
0.689
0.656
0.636
0.620
0.605
0.598
0.596
0.600
0.596
0.588
0.590
0.586
0.566
0.561
0.562
0.550
0.561
0.568
0.565
0.557
0.544
0.532
0.521
1.240
1.215
1.176
1.140
1.096
1.059
1.008
0.961
0.921
0.886
0.852
0.834
0.801
0.770
0.738
0.722
0.698
0.681
0.645
0.618
0.594
0.574
0.576
0.569
0.561
0.550
0.555
0.543
0.547
0.528
0.528
0.520
0.517
0.503
0.491
0.509
0.510
0.500
0.483
0.471
0.467
1.214
1.174
1.143
1.092
1.057
1.011
0.968
0.917
0.877
0.840
0.806
0.783
0.748
0.726
0.694
0.679
0.664
0.632
0.593
0.582
0.557
0.544
0.540
0.529
0.520
0.516
0.507
0.508
0.493
0.481
0.473
0.467
0.474
0.459
0.453
0.462
0.458
0.444
0.437
0.430
0.419
1.170
1.130
1.102
1.039
0.994
0.965
0.924
0.881
0.832
0.792
0.754
0.722
0.704
0.683
0.651
0.637
0.613
0.579
0.552
0.538
0.514
0.510
0.505
0.497
0.485
0.478
0.469
0.459
0.450
0.441
0.429
0.426
0.419
0.419
0.411
0.412
0.405
0.403
0.397
0.389
0.378
1.110
1.079
1.039
0.992
0.953
0.921
0.880
0.839
0.781
0.740
0.711
0.679
0.649
0.624
0.608
0.586
0.559
0.540
0.510
0.487
0.473
0.476
0.470
0.457
0.450
0.442
0.431
0.427
0.405
0.398
0.382
0.373
0.381
0.372
0.361
0.366
0.365
0.364
0.350
0.345
0.336
1.071
1.016
0.980
0.943
0.902
0.863
0.827
0.785
0.750
0.700
0.659
0.622
0.591
0.573
0.556
0.521
0.513
0.496
0.463
0.444
0.436
0.431
0.426
0.421
0.410
0.404
0.398
0.382
0.371
0.356
0.351
0.346
0.334
0.330
0.327
0.318
0.324
0.319
0.312
0.302
0.296
1.024
0.982
0.920
0.883
0.840
0.800
0.768
0.730
0.698
0.642
0.605
0.560
0.533
0.509
0.503
0.479
0.457
0.439
0.411
0.397
0.394
0.392
0.377
0.383
0.374
0.370
0.358
0.345
0.336
0.327
0.320
0.315
0.301
0.294
0.289
0.290
0.278
0.277
0.268
0.259
0.254
0.987
0.930
0.874
0.839
0.787
0.748
0.715
0.679
0.637
0.592
0.554
0.506
0.484
0.451
0.442
0.429
0.413
0.390
0.360
0.357
0.359
0.349
0.345
0.336
0.338
0.332
0.321
0.311
0.304
0.296
0.291
0.281
0.267
0.257
0.250
0.247
0.235
0.233
0.238
0.236
0.230
0.931
0.881
0.821
0.789
0.738
0.690
0.650
0.613
0.576
0.548
0.511
0.465
0.434
0.403
0.391
0.375
0.355
0.332
0.320
0.315
0.309
0.308
0.298
0.299
0.291
0.288
0.291
0.281
0.275
0.272
0.263
0.248
0.236
0.231
0.229
0.214
0.211
0.201
0.197
0.195
0.196
1.308
1.298
1.291
1.284
1.280
1.268
1.265
1.254
1.229
1.219
1.197
1.177
1.171
1.145
1.147
1.131
1.148
1.139
1.139
1.159
1.165
1.157
1.154
1.170
1.178
1.191
1.194
1.206
1.231
1.262
1.274
1.276
1.276
1.279
1.272
1.265
1.271
1.255
1.232
1.199
1.185
1.297
1.299
1.298
1.286
1.268
1.252
1.243
1.233
1.205
1.192
1.170
1.154
1.133
1.105
1.115
1.108
1.107
1.106
1.098
1.106
1.118
1.116
1.125
1.134
1.144
1.148
1.159
1.178
1.201
1.227
1.242
1.254
1.263
1.263
1.263
1.272
1.273
1.254
1.237
1.218
1.205
1.289
1.287
1.278
1.285
1.256
1.240
1.226
1.211
1.186
1.169
1.152
1.133
1.115
1.086
1.069
1.074
1.076
1.064
1.063
1.063
1.064
1.063
1.078
1.106
1.107
1.125
1.130
1.145
1.163
1.192
1.225
1.244
1.259
1.260
1.267
1.274
1.260
1.249
1.242
1.233
1.221
1.285
1.273
1.264
1.263
1.234
1.215
1.209
1.191
1.175
1.148
1.127
1.099
1.080
1.057
1.020
1.035
1.021
1.026
1.022
1.020
1.022
1.024
1.044
1.061
1.074
1.094
1.109
1.118
1.140
1.171
1.201
1.228
1.228
1.236
1.258
1.263
1.265
1.249
1.254
1.245
1.238
1.266
1.243
1.241
1.235
1.219
1.193
1.182
1.169
1.145
1.113
1.104
1.062
1.050
1.021
0.993
0.987
0.985
0.989
0.988
0.986
0.990
0.998
1.015
1.026
1.056
1.067
1.082
1.092
1.121
1.155
1.179
1.195
1.218
1.239
1.261
1.275
1.266
1.275
1.268
1.252
1.247
1.246
1.226
1.229
1.220
1.214
1.183
1.160
1.142
1.121
1.098
1.065
1.050
1.020
1.003
0.981
0.969
0.959
0.954
0.963
0.950
0.955
0.976
0.987
1.004
1.033
1.042
1.058
1.081
1.106
1.132
1.149
1.171
1.197
1.230
1.245
1.251
1.254
1.259
1.257
1.259
1.255
1.241
1.222
1.203
1.193
1.178
1.159
1.148
1.118
1.087
1.047
1.031
1.017
0.989
0.961
0.946
0.937
0.926
0.922
0.926
0.940
0.951
0.949
0.953
0.961
0.996
1.020
1.036
1.067
1.089
1.110
1.147
1.158
1.188
1.219
1.247
1.256
1.262
1.276
1.272
1.277
1.281
1.231
1.205
1.181
1.164
1.142
1.137
1.113
1.103
1.064
1.042
1.013
0.993
0.966
0.941
0.922
0.923
0.896
0.906
0.897
0.912
0.918
0.909
0.924
0.939
0.969
0.995
1.015
1.045
1.081
1.118
1.139
1.161
1.203
1.229
1.243
1.253
1.267
1.268
1.281
1.302
1.299
1.219
1.197
1.181
1.163
1.142
1.125
1.097
1.086
1.059
1.020
0.997
0.965
0.946
0.938
0.917
0.887
0.874
0.857
0.880
0.881
0.896
0.900
0.914
0.925
0.960
0.970
0.986
1.043
1.077
1.116
1.137
1.165
1.207
1.236
1.251
1.254
1.269
1.282
1.291
1.304
1.313
1.212
1.199
1.174
1.159
1.126
1.117
1.086
1.064
1.032
1.006
0.965
0.946
0.926
0.914
0.912
0.880
0.860
0.855
0.853
0.869
0.880
0.887
0.904
0.911
0.940
0.980
1.008
1.033
1.073
1.112
1.146
1.175
1.210
1.226
1.238
1.248
1.280
1.295
1.308
1.322
1.335
1.223
1.194
1.169
1.143
1.125
1.100
1.079
1.055
1.044
1.008
0.975
0.956
0.937
0.914
0.881
0.853
0.853
0.843
0.839
0.861
0.871
0.879
0.896
0.911
0.930
0.956
0.995
1.029
1.064
1.107
1.134
1.165
1.196
1.227
1.253
1.265
1.281
1.302
1.317
1.343
1.357
1.231
1.193
1.173
1.140
1.131
1.122
1.079
1.067
1.032
1.010
0.989
0.961
0.926
0.900
0.876
0.853
0.835
0.839
0.835
0.862
0.866
0.871
0.912
0.914
0.916
0.952
0.985
1.024
1.056
1.095
1.134
1.168
1.195
1.232
1.241
1.269
1.286
1.314
1.336
1.345
1.364
1.214
1.196
1.167
1.159
1.145
1.117
1.092
1.069
1.042
1.011
0.980
0.962
0.922
0.891
0.869
0.857
0.837
0.831
0.832
0.840
0.853
0.871
0.893
0.905
0.927
0.947
0.981
1.006
1.056
1.095
1.135
1.168
1.198
1.216
1.246
1.273
1.287
1.317
1.347
1.352
1.370
1.214
1.206
1.186
1.165
1.151
1.109
1.085
1.060
1.041
1.014
0.985
0.944
0.921
0.893
0.875
0.850
0.849
0.849
0.839
0.834
0.856
0.856
0.876
0.897
0.932
0.947
0.984
1.001
1.053
1.089
1.123
1.164
1.188
1.227
1.248
1.278
1.309
1.322
1.346
1.363
1.359
1.235
1.220
1.192
1.175
1.154
1.124
1.089
1.076
1.044
1.026
0.974
0.946
0.931
0.897
0.874
0.857
0.843
0.834
0.857
0.857
0.861
0.863
0.880
0.893
0.922
0.947
0.979
0.998
1.045
1.079
1.118
1.151
1.184
1.224
1.243
1.281
1.308
1.323
1.334
1.353
1.361
1.236
1.229
1.214
1.192
1.169
1.141
1.118
1.084
1.047
1.025
0.982
0.960
0.929
0.911
0.896
0.865
0.858
0.849
0.862
0.869
0.865
0.871
0.883
0.896
0.935
0.947
0.966
0.995
1.034
1.067
1.104
1.136
1.174
1.199
1.234
1.260
1.285
1.311
1.316
1.338
1.350
1.263
1.234
1.223
1.194
1.183
1.168
1.134
1.100
1.064
1.023
0.988
0.972
0.941
0.926
0.913
0.888
0.875
0.864
0.868
0.874
0.870
0.863
0.883
0.903
0.939
0.949
0.976
0.983
1.008
1.053
1.097
1.127
1.147
1.194
1.220
1.250
1.274
1.300
1.313
1.313
1.337
1.276
1.263
1.244
1.217
1.184
1.177
1.147
1.106
1.080
1.047
1.021
0.976
0.953
0.944
0.923
0.900
0.887
0.866
0.878
0.876
0.877
0.881
0.892
0.903
0.910
0.940
0.966
1.006
1.009
1.033
1.081
1.097
1.128
1.172
1.201
1.225
1.256
1.282
1.294
1.304
1.311
1.281
1.285
1.270
1.234
1.213
1.185
1.162
1.124
1.101
1.073
1.029
1.007
0.980
0.959
0.928
0.904
0.898
0.875
0.875
0.866
0.877
0.876
0.891
0.902
0.910
0.928
0.962
1.004
1.016
1.029
1.059
1.091
1.121
1.157
1.184
1.205
1.232
1.252
1.274
1.279
1.283
1.298
1.300
1.284
1.258
1.239
1.208
1.173
1.139
1.092
1.086
1.052
1.025
1.002
0.979
0.942
0.921
0.910
0.902
0.877
0.876
0.874
0.876
0.886
0.907
0.917
0.922
0.950
0.978
1.011
1.021
1.029
1.062
1.097
1.123
1.152
1.176
1.204
1.236
1.248
1.261
1.263
1.331
1.332
1.302
1.276
1.248
1.218
1.182
1.160
1.119
1.097
1.060
1.038
1.017
0.996
0.968
0.937
0.916
0.901
0.889
0.881
0.884
0.877
0.897
0.916
0.921
0.922
0.940
0.970
0.993
1.018
1.011
1.036
1.074
1.099
1.124
1.150
1.176
1.198
1.216
1.228
1.218
1.356
1.340
1.326
1.293
1.260
1.231
1.199
1.165
1.136
1.112
1.080
1.044
1.015
0.989
0.980
0.936
0.921
0.913
0.892
0.894
0.881
0.887
0.895
0.908
0.915
0.929
0.933
0.970
0.985
1.009
0.997
1.020
1.045
1.072
1.096
1.121
1.140
1.153
1.173
1.185
1.190
1.367
1.348
1.335
1.313
1.292
1.252
1.212
1.181
1.145
1.126
1.089
1.054
1.024
1.001
0.983
0.949
0.928
0.908
0.901
0.874
0.876
0.887
0.906
0.911
0.917
0.923
0.937
0.972
0.984
1.004
1.001
0.999
1.030
1.040
1.063
1.084
1.106
1.113
1.130
1.149
1.145
1.376
1.358
1.343
1.319
1.299
1.257
1.219
1.180
1.158
1.127
1.086
1.059
1.027
1.010
0.988
0.951
0.930
0.904
0.885
0.880
0.889
0.889
0.898
0.907
0.920
0.922
0.922
0.951
0.965
0.976
0.983
0.986
1.001
1.017
1.033
1.044
1.062
1.075
1.080
1.093
1.101
1.391
1.364
1.349
1.325
1.299
1.265
1.224
1.195
1.164
1.125
1.087
1.055
1.035
1.005
0.977
0.954
0.923
0.890
0.880
0.876
0.884
0.888
0.885
0.902
0.901
0.907
0.909
0.931
0.939
0.950
0.963
0.970
0.968
0.981
1.000
1.007
1.021
1.028
1.039
1.040
1.044
1.386
1.375
1.350
1.329
1.295
1.266
1.232
1.192
1.166
1.123
1.092
1.038
1.008
0.994
0.972
0.947
0.913
0.897
0.882
0.878
0.872
0.873
0.877
0.881
0.886
0.885
0.888
0.905
0.910
0.925
0.930
0.938
0.938
0.946
0.955
0.961
0.969
0.980
0.989
0.984
0.988
1.383
1.362
1.344
1.316
1.277
1.253
1.218
1.184
1.147
1.110
1.066
1.022
0.999
0.971
0.948
0.920
0.909
0.898
0.884
0.874
0.860
0.841
0.858
0.859
0.861
0.862
0.862
0.863
0.872
0.882
0.899
0.905
0.902
0.906
0.908
0.917
0.921
0.920
0.933
0.923
0.915
1.390
1.363
1.333
1.302
1.275
1.238
1.213
1.161
1.129
1.088
1.049
1.011
0.989
0.959
0.926
0.899
0.902
0.885
0.873
0.850
0.842
0.816
0.823
0.832
0.829
0.832
0.826
0.829
0.846
0.845
0.853
0.860
0.864
0.853
0.864
0.872
0.872
0.865
0.869
0.860
0.845
1.381
1.353
1.318
1.297
1.255
1.224
1.190
1.144
1.097
1.074
1.030
1.003
0.983
0.935
0.906
0.890
0.873
0.856
0.852
0.821
0.813
0.790
0.787
0.801
0.791
0.791
0.788
0.791
0.806
0.804
0.818
0.813
0.824
0.817
0.822
0.820
0.813
0.804
0.801
0.791
0.789
1.364
1.343
1.307
1.266
1.231
1.197
1.155
1.109
1.082
1.047
1.010
0.981
0.950
0.917
0.881
0.865
0.852
0.827
0.808
0.792
0.779
0.761
0.754
0.755
0.751
0.752
0.759
0.753
0.758
0.761
0.752
0.755
0.752
0.749
0.756
0.759
0.751
0.749
0.744
0.738
0.727
1.333
1.320
1.290
1.251
1.203
1.168
1.120
1.082
1.051
1.017
0.973
0.948
0.926
0.887
0.859
0.830
0.809
0.799
0.785
0.757
0.738
0.716
0.708
0.705
0.715
0.713
0.715
0.712
0.716
0.719
0.707
0.712
0.710
0.704
0.709
0.698
0.702
0.695
0.690
0.673
0.658
1.312
1.286
1.251
1.209
1.172
1.130
1.092
1.046
1.005
0.978
0.945
0.914
0.893
0.859
0.829
0.794
0.776
0.761
0.750
0.724
0.690
0.669
0.667
0.662
0.657
0.671
0.672
0.673
0.669
0.667
0.657
0.643
0.661
0.654
0.655
0.653
0.646
0.638
0.629
0.615
0.597
1.267
1.252
1.222
1.185
1.142
1.100
1.062
1.001
0.967
0.929
0.908
0.884
0.843
0.809
0.795
0.755
0.741
0.723
0.694
0.686
0.663
0.641
0.630
0.621
0.617
0.621
0.624
0.624
0.630
0.623
0.608
0.599
0.600
0.599
0.590
0.590
0.582
0.579
0.571
0.556
0.550
1.245
1.215
1.169
1.141
1.106
1.072
1.015
0.971
0.913
0.888
0.856
0.833
0.805
0.780
0.752
0.721
0.701
0.679
0.654
0.638
0.613
0.606
0.595
0.587
0.585
0.576
0.571
0.572
0.577
0.566
0.559
0.545
0.554
0.534
0.539
0.539
0.526
0.525
0.512
0.497
0.492
1.211
1.164
1.126
1.096
1.060
1.019
0.976
0.926
0.877
0.837
0.800
0.789
0.764
0.747
0.710
0.685
0.660
0.636
0.611
0.593
0.568
0.567
0.558
0.555
0.549
0.539
0.534
0.527
0.525
0.518
0.504
0.499
0.502
0.488
0.484
0.486
0.482
0.474
0.461
0.449
0.431
1.155
1.124
1.077
1.046
1.013
0.964
0.923
0.875
0.829
0.791
0.755
0.731
0.715
0.697
0.661
0.632
0.613
0.597
0.564
0.548
0.532
0.525
0.525
0.516
0.509
0.502
0.496
0.488
0.471
0.463
0.462
0.461
0.451
0.446
0.437
0.442
0.439
0.421
0.417
0.410
0.392
1.107
1.078
1.032
0.987
0.956
0.915
0.871
0.821
0.792
0.745
0.709
0.679
0.661
0.633
0.612
0.589
0.566
0.539
0.522
0.496
0.487
0.492
0.489
0.479
0.467
0.462
0.459
0.450
0.432
0.417
0.415
0.409
0.400
0.388
0.396
0.385
0.376
0.377
0.366
0.355
0.334
1.062
1.019
0.975
0.927
0.893
0.855
0.813
0.772
0.742
0.702
0.656
0.623
0.595
0.575
0.565
0.535
0.519
0.498
0.471
0.448
0.443
0.453
0.450
0.437
0.430
0.429
0.424
0.406
0.393
0.384
0.372
0.363
0.353
0.353
0.349
0.339
0.330
0.330
0.318
0.299
0.292
1.022
0.981
0.917
0.879
0.837
0.793
0.763
0.724
0.695
0.643
0.600
0.571
0.544
0.525
0.506
0.486
0.466
0.452
0.418
0.412
0.403
0.408
0.407
0.395
0.394
0.387
0.379
0.367
0.357
0.344
0.341
0.335
0.309
0.306
0.308
0.301
0.292
0.284
0.279
0.263
0.259
0.970
0.922
0.870
0.831
0.781
0.736
0.703
0.675
0.635
0.595
0.553
0.517
0.485
0.470
0.443
0.432
0.412
0.393
0.369
0.366
0.367
0.366
0.354
0.357
0.356
0.350
0.338
0.328
0.320
0.315
0.307
0.293
0.285
0.277
0.258
0.258
0.249
0.237
0.239
0.234
0.227
0.918
0.875
0.828
0.785
0.738
0.690
0.649
0.613
0.587
0.544
0.508
0.478
0.436
0.414
0.387
0.368
0.362
0.346
0.329
0.327
0.321
0.314
0.319
0.312
0.312
0.312
0.305
0.300
0.287
0.284
0.280
0.259
0.254
0.239
0.233
0.223
0.221
0.210
0.194
0.201
0.199
1.312
1.306
1.311
1.300
1.294
1.261
1.256
1.239
1.226
1.225
1.202
1.180
1.165
1.145
1.135
1.139
1.141
1.139
1.152
1.144
1.158
1.159
1.172
1.182
1.200
1.202
1.220
1.214
1.237
1.263
1.272
1.277
1.277
1.277
1.264
1.266
1.253
1.252
1.236
1.209
1.179
1.320
1.300
1.296
1.287
1.281
1.248
1.228
1.219
1.199
1.203
1.181
1.148
1.126
1.115
1.110
1.102
1.097
1.100
1.096
1.116
1.111
1.115
1.124
1.149
1.156
1.161
1.165
1.182
1.202
1.225
1.241
1.259
1.260
1.269
1.269
1.264
1.276
1.265
1.231
1.209
1.203
1.298
1.279
1.281
1.284
1.270
1.235
1.225
1.198
1.175
1.163
1.148
1.122
1.091
1.076
1.074
1.070
1.066
1.059
1.058
1.052
1.069
1.074
1.073
1.119
1.116
1.124
1.128
1.162
1.166
1.194
1.218
1.240
1.253
1.267
1.265
1.272
1.265
1.264
1.249
1.237
1.220
1.287
1.284
1.262
1.259
1.235
1.205
1.187
1.177
1.152
1.122
1.110
1.080
1.076
1.045
1.017
1.025
1.028
1.034
1.006
1.021
1.016
1.040
1.046
1.071
1.080
1.102
1.112
1.129
1.146
1.173
1.200
1.221
1.236
1.255
1.259
1.273
1.267
1.256
1.242
1.236
1.225
1.276
1.251
1.240
1.243
1.217
1.191
1.168
1.151
1.135
1.109
1.083
1.061
1.032
1.007
0.993
0.987
0.997
1.002
0.999
0.995
0.992
1.007
1.028
1.036
1.059
1.066
1.077
1.096
1.129
1.158
1.178
1.202
1.220
1.228
1.256
1.270
1.262
1.262
1.257
1.244
1.230
1.257
1.237
1.234
1.218
1.205
1.180
1.160
1.126
1.108
1.085
1.059
1.033
1.007
0.988
0.975
0.958
0.960
0.963
0.954
0.955
0.968
0.983
0.993
1.022
1.038
1.042
1.051
1.085
1.098
1.135
1.169
1.184
1.203
1.228
1.248
1.260
1.260
1.263
1.254
1.243
1.237
1.242
1.227
1.208
1.200
1.173
1.151
1.136
1.118
1.088
1.045
1.031
1.014
0.979
0.960
0.943
0.932
0.942
0.932
0.927
0.925
0.949
0.952
0.960
0.978
1.007
1.017
1.033
1.067
1.099
1.133
1.149
1.178
1.206
1.242
1.258
1.261
1.269
1.269
1.260
1.261
1.275
1.237
1.225
1.198
1.172
1.154
1.138
1.115
1.100
1.077
1.043
1.020
0.991
0.957
0.941
0.927
0.923
0.903
0.904
0.902
0.915
0.919
0.917
0.939
0.945
0.976
0.991
1.021
1.069
1.095
1.135
1.163
1.196
1.214
1.243
1.259
1.267
1.273
1.283
1.283
1.288
1.298
1.226
1.215
1.193
1.175
1.155
1.118
1.099
1.081
1.062
1.021
0.990
0.970
0.945
0.925
0.914
0.903
0.895
0.879
0.891
0.901
0.910
0.917
0.917
0.935
0.972
0.975
1.014
1.058
1.098
1.132
1.163
1.207
1.224
1.241
1.250
1.263
1.284
1.298
1.304
1.308
1.319
1.223
1.212
1.172
1.149
1.133
1.113
1.085
1.058
1.044
1.013
0.977
0.954
0.932
0.929
0.913
0.896
0.872
0.858
0.874
0.891
0.895
0.896
0.909
0.928
0.958
0.982
1.023
1.062
1.096
1.129
1.158
1.188
1.221
1.236
1.248
1.270
1.288
1.295
1.309
1.327
1.341
1.226
1.220
1.175
1.157
1.124
1.110
1.080
1.060
1.038
1.001
0.987
0.955
0.922
0.904
0.889
0.872
0.855
0.856
0.856
0.875
0.874
0.902
0.910
0.931
0.943
0.968
1.023
1.063
1.089
1.131
1.163
1.194
1.215
1.253
1.270
1.275
1.290
1.312
1.333
1.338
1.361
1.235
1.203
1.164
1.151
1.134
1.112
1.087
1.063
1.037
1.015
0.990
0.959
0.929
0.899
0.868
0.859
0.837
0.850
0.848
0.861
0.877
0.897
0.913
0.932
0.944
0.974
1.012
1.047
1.082
1.122
1.156
1.189
1.224
1.243
1.255
1.278
1.293
1.321
1.346
1.362
1.368
1.232
1.201
1.183
1.156
1.134
1.103
1.075
1.069
1.044
1.016
0.991
0.953
0.924
0.888
0.872
0.844
0.835
0.827
0.842
0.857
0.871
0.884
0.912
0.933
0.945
0.974
1.012
1.036
1.076
1.118
1.150
1.194
1.221
1.235
1.261
1.287
1.306
1.333
1.359
1.372
1.381
1.239
1.210
1.190
1.159
1.133
1.108
1.078
1.063
1.046
1.013
0.985
0.952
0.926
0.894
0.875
0.847
0.845
0.849
0.855
0.868
0.873
0.883
0.900
0.931
0.942
0.977
1.001
1.028
1.068
1.108
1.143
1.184
1.214
1.239
1.267
1.285
1.316
1.335
1.357
1.373
1.379
1.248
1.225
1.196
1.178
1.159
1.118
1.097
1.067
1.048
1.018
0.985
0.955
0.930
0.904
0.891
0.867
0.860
0.861
0.865
0.879
0.881
0.894
0.903
0.921
0.947
0.974
1.004
1.034
1.067
1.102
1.148
1.170
1.207
1.237
1.261
1.286
1.316
1.343
1.351
1.358
1.371
1.238
1.224
1.202
1.188
1.172
1.142
1.120
1.084
1.050
1.028
0.985
0.970
0.943
0.931
0.911
0.882
0.869
0.874
0.879
0.888
0.884
0.893
0.921
0.937
0.954
0.979
0.992
1.021
1.056
1.102
1.138
1.164
1.195
1.234
1.251
1.280
1.297
1.330
1.333
1.341
1.357
1.267
1.246
1.231
1.201
1.185
1.168
1.126
1.089
1.072
1.036
0.998
0.977
0.951
0.940
0.914
0.897
0.889
0.895
0.895
0.891
0.891
0.891
0.917
0.946
0.957
0.972
1.004
1.024
1.047
1.086
1.120
1.154
1.189
1.210
1.244
1.263
1.289
1.316
1.321
1.328
1.350
1.270
1.262
1.244
1.215
1.198
1.182
1.155
1.108
1.089
1.063
1.033
0.998
0.969
0.953
0.934
0.914
0.900
0.906
0.903
0.892
0.905
0.893
0.922
0.947
0.949
0.967
0.987
1.016
1.042
1.069
1.105
1.131
1.156
1.186
1.222
1.243
1.265
1.295
1.305
1.314
1.327
1.280
1.276
1.264
1.237
1.221
1.190
1.165
1.130
1.096
1.086
1.059
1.025
1.000
0.976
0.956
0.929
0.916
0.909
0.888
0.896
0.903
0.893
0.923
0.933
0.944
0.966
0.993
1.024
1.052
1.068
1.100
1.121
1.137
1.175
1.202
1.231
1.251
1.273
1.293
1.301
1.298
1.308
1.299
1.281
1.263
1.239
1.210
1.174
1.146
1.111
1.105
1.075
1.043
1.026
1.005
0.976
0.935
0.938
0.915
0.893
0.898
0.894
0.906
0.921
0.940
0.950
0.979
0.992
1.022
1.040
1.050
1.072
1.108
1.120
1.162
1.183
1.214
1.229
1.240
1.269
1.277
1.279
1.335
1.314
1.289
1.279
1.248
1.226
1.196
1.168
1.123
1.110
1.091
1.070
1.035
1.023
0.994
0.951
0.951
0.916
0.911
0.908
0.912
0.901
0.929
0.945
0.951
0.978
0.991
1.018
1.039
1.052
1.048
1.082
1.101
1.123
1.153
1.175
1.183
1.205
1.233
1.241
1.231
1.360
1.344
1.327
1.294
1.273
1.236
1.211
1.176
1.147
1.120
1.102
1.075
1.046
1.020
1.005
0.977
0.942
0.938
0.916
0.923
0.909
0.910
0.927
0.951
0.960
0.975
0.990
1.009
1.035
1.053
1.050
1.065
1.087
1.105
1.128
1.147
1.171
1.185
1.194
1.197
1.204
1.379
1.355
1.340
1.315
1.284
1.248
1.214
1.182
1.162
1.133
1.098
1.085
1.053
1.035
1.011
0.973
0.957
0.937
0.915
0.913
0.909
0.922
0.928
0.953
0.968
0.968
0.984
1.004
1.024
1.037
1.036
1.039
1.070
1.076
1.089
1.123
1.139
1.144
1.153
1.159
1.163
1.378
1.373
1.351
1.329
1.299
1.255
1.227
1.193
1.169
1.136
1.106
1.090
1.057
1.040
1.014
0.981
0.961
0.935
0.916
0.907
0.916
0.924
0.922
0.945
0.958
0.966
0.976
0.989
1.006
1.015
1.019
1.018
1.039
1.054
1.061
1.087
1.100
1.103
1.101
1.106
1.114
1.386
1.376
1.363
1.334
1.305
1.268
1.242
1.212
1.184
1.148
1.120
1.094
1.068
1.026
1.010
0.972
0.953
0.944
0.915
0.910
0.916
0.917
0.921
0.931
0.945
0.950
0.948
0.973
0.982
0.988
0.996
0.996
1.005
1.022
1.038
1.043
1.052
1.060
1.063
1.065
1.071
1.390
1.375
1.361
1.333
1.302
1.280
1.255
1.215
1.189
1.146
1.119
1.087
1.044
1.007
0.985
0.969
0.942
0.939
0.919
0.912
0.910
0.895
0.902
0.915
0.922
0.929
0.928
0.943
0.953
0.954
0.969
0.967
0.971
0.985
0.991
1.007
1.008
1.014
1.011
1.010
1.005
1.387
1.369
1.353
1.326
1.300
1.272
1.242
1.205
1.162
1.128
1.097
1.056
1.029
0.996
0.961
0.961
0.944
0.931
0.919
0.903
0.886
0.883
0.885
0.890
0.906
0.899
0.900
0.906
0.908
0.923
0.925
0.940
0.932
0.944
0.945
0.957
0.960
0.950
0.953
0.943
0.936
1.389
1.354
1.331
1.311
1.277
1.250
1.217
1.174
1.152
1.099
1.077
1.039
1.016
0.977
0.938
0.929
0.933
0.919
0.911
0.883
0.866
0.855
0.853
0.863
0.872
0.868
0.869
0.861
0.867
0.888
0.898
0.899
0.897
0.895
0.906
0.909
0.905
0.889
0.883
0.884
0.883
1.379
1.355
1.332
1.312
1.271
1.230
1.199
1.156
1.121
1.082
1.064
1.026
0.991
0.961
0.937
0.919
0.901
0.892
0.875
0.854
0.841
0.831
0.819
0.821
0.835
0.836
0.828
0.821
0.827
0.846
0.850
0.851
0.859
0.852
0.850
0.847
0.842
0.832
0.827
0.822
0.807
1.359
1.342
1.305
1.275
1.253
1.212
1.178
1.145
1.081
1.054
1.032
0.997
0.968
0.936
0.917
0.887
0.870
0.850
0.842
0.819
0.800
0.798
0.787
0.789
0.795
0.792
0.795
0.793
0.794
0.798
0.812
0.805
0.803
0.796
0.792
0.792
0.790
0.776
0.768
0.759
0.742
1.337
1.321
1.287
1.253
1.222
1.182
1.135
1.096
1.054
1.032
0.990
0.959
0.927
0.917
0.886
0.859
0.843
0.826
0.809
0.782
0.761
0.759
0.750
0.743
0.738
0.748
0.747
0.749
0.746
0.752
0.752
0.743
0.753
0.747
0.739
0.739
0.728
0.721
0.715
0.700
0.672
1.312
1.292
1.259
1.230
1.192
1.152
1.108
1.061
1.021
0.986
0.964
0.919
0.896
0.866
0.849
0.820
0.800
0.794
0.773
0.738
0.718
0.701
0.714
0.707
0.697
0.691
0.705
0.709
0.704
0.708
0.698
0.691
0.695
0.686
0.682
0.673
0.667
0.659
0.651
0.623
0.619
1.273
1.260
1.217
1.183
1.147
1.107
1.062
1.015
0.975
0.937
0.911
0.885
0.858
0.836
0.812
0.780
0.764
0.738
0.734
0.699
0.683
0.669
0.664
0.654
0.656
0.647
0.656
0.664
0.669
0.657
0.650
0.639
0.651
0.637
0.633
0.624
0.611
0.588
0.583
0.568
0.560
1.244
1.204
1.174
1.140
1.099
1.069
1.029
0.975
0.942
0.893
0.868
0.836
0.817
0.798
0.758
0.735
0.715
0.694
0.674
0.658
0.646
0.629
0.623
0.615
0.609
0.600
0.602
0.616
0.620
0.615
0.608
0.596
0.592
0.576
0.569
0.559
0.549
0.538
0.528
0.516
0.509
1.209
1.170
1.125
1.098
1.064
1.029
0.983
0.936
0.891
0.847
0.810
0.794
0.770
0.752
0.721
0.682
0.663
0.651
0.624
0.608
0.592
0.587
0.580
0.577
0.573
0.564
0.564
0.557
0.561
0.558
0.546
0.544
0.533
0.523
0.517
0.511
0.504
0.492
0.476
0.449
0.445
1.150
1.120
1.079
1.050
1.020
0.969
0.925
0.881
0.834
0.799
0.770
0.743
0.717
0.703
0.669
0.631
0.616
0.603
0.582
0.569
0.548
0.546
0.544
0.538
0.534
0.526
0.518
0.520
0.503
0.500
0.501
0.488
0.484
0.474
0.466
0.462
0.451
0.450
0.428
0.414
0.394
1.107
1.077
1.030
0.985
0.951
0.906
0.865
0.818
0.791
0.737
0.710
0.684
0.656
0.643
0.614
0.586
0.567
0.544
0.532
0.517
0.510
0.502
0.502
0.497
0.487
0.491
0.484
0.480
0.463
0.460
0.447
0.450
0.428
0.422
0.422
0.413
0.407
0.391
0.377
0.363
0.350
1.061
1.031
0.971
0.932
0.890
0.849
0.810
0.773
0.733
0.697
0.650
0.625
0.600
0.588
0.562
0.538
0.519
0.497
0.483
0.470
0.460
0.463
0.461
0.455
0.452
0.449
0.446
0.428
0.421
0.413
0.406
0.396
0.380
0.374
0.372
0.366
0.350
0.339
0.340
0.321
0.309
1.012
0.971
0.915
0.877
0.837
0.801
0.760
0.723
0.680
0.639
0.599
0.582
0.547
0.532
0.509
0.487
0.464
0.449
0.431
0.423
0.418
0.423
0.422
0.413
0.412
0.410
0.399
0.394
0.384
0.371
0.363
0.357
0.345
0.333
0.333
0.322
0.307
0.298
0.294
0.287
0.263
0.966
0.917
0.864
0.827
0.787
0.737
0.708
0.668
0.624
0.589
0.556
0.529
0.495
0.467
0.444
0.436
0.417
0.402
0.383
0.375
0.380
0.373
0.378
0.377
0.377
0.371
0.356
0.350
0.343
0.339
0.334
0.320
0.306
0.303
0.293
0.274
0.272
0.262
0.251
0.249
0.233
0.918
0.859
0.817
0.776
0.735
0.692
0.646
0.614
0.574
0.544
0.498
0.474
0.440
0.413
0.391
0.372
0.358
0.349
0.337
0.332
0.335
0.331
0.333
0.336
0.339
0.329
0.317
0.317
0.307
0.309
0.299
0.281
0.274
0.264
0.251
0.240
0.234
0.229
0.218
0.207
0.196
1.336
1.331
1.312
1.303
1.295
1.269
1.266
1.246
1.230
1.214
1.197
1.171
1.156
1.144
1.137
1.123
1.142
1.150
1.146
1.154
1.159
1.160
1.176
1.189
1.201
1.195
1.227
1.244
1.246
1.273
1.280
1.280
1.276
1.286
1.274
1.270
1.251
1.244
1.232
1.202
1.167
1.327
1.326
1.300
1.295
1.280
1.256
1.237
1.222
1.200
1.195
1.169
1.139
1.127
1.118
1.105
1.094
1.098
1.106
1.106
1.098
1.116
1.119
1.141
1.150
1.165
1.162
1.188
1.201
1.208
1.233
1.246
1.249
1.261
1.267
1.265
1.257
1.259
1.256
1.243
1.223
1.193
1.300
1.290
1.281
1.282
1.270
1.231
1.216
1.197
1.172
1.156
1.136
1.107
1.092
1.089
1.081
1.068
1.059
1.060
1.058
1.058
1.071
1.082
1.082
1.100
1.115
1.122
1.156
1.171
1.175
1.201
1.219
1.243
1.260
1.258
1.250
1.261
1.267
1.261
1.243
1.222
1.199
1.284
1.275
1.259
1.250
1.238
1.202
1.194
1.180
1.158
1.111
1.104
1.081
1.061
1.043
1.032
1.038
1.027
1.026
1.020
1.016
1.025
1.050
1.056
1.071
1.096
1.107
1.124
1.133
1.152
1.184
1.193
1.215
1.236
1.239
1.256
1.265
1.270
1.259
1.249
1.215
1.217
1.280
1.258
1.246
1.237
1.218
1.189
1.173
1.152
1.145
1.100
1.067
1.046
1.032
1.017
1.002
1.003
0.995
0.984
0.988
1.005
1.006
1.025
1.027
1.047
1.072
1.079
1.084
1.106
1.125
1.157
1.190
1.210
1.219
1.235
1.252
1.263
1.272
1.267
1.259
1.234
1.222
1.274
1.248
1.233
1.216
1.201
1.172
1.146
1.134
1.107
1.078
1.051
1.010
1.009
0.996
0.976
0.978
0.967
0.962
0.966
0.969
0.985
0.997
1.007
1.027
1.045
1.064
1.053
1.085
1.108
1.138
1.167
1.189
1.207
1.234
1.247
1.250
1.261
1.259
1.261
1.238
1.246
1.254
1.238
1.231
1.191
1.179
1.151
1.127
1.113
1.076
1.043
1.030
1.004
0.965
0.958
0.947
0.936
0.948
0.936
0.938
0.936
0.961
0.955
0.969
0.990
1.014
1.027
1.047
1.081
1.115
1.129
1.178
1.201
1.224
1.244
1.262
1.269
1.269
1.265
1.263
1.258
1.269
1.233
1.235
1.216
1.195
1.156
1.137
1.105
1.091
1.076
1.050
1.017
0.989
0.968
0.943
0.936
0.934
0.934
0.940
0.916
0.924
0.945
0.937
0.948
0.963
0.988
0.995
1.024
1.078
1.112
1.141
1.163
1.203
1.231
1.244
1.267
1.270
1.282
1.287
1.285
1.292
1.290
1.237
1.214
1.209
1.181
1.149
1.122
1.090
1.081
1.052
1.019
0.992
0.967
0.946
0.934
0.921
0.923
0.911
0.904
0.905
0.920
0.917
0.917
0.929
0.949
0.954
0.996
1.042
1.072
1.105
1.149
1.179
1.220
1.230
1.253
1.274
1.288
1.296
1.303
1.299
1.308
1.312
1.231
1.204
1.182
1.155
1.129
1.103
1.086
1.057
1.041
1.023
0.976
0.963
0.940
0.924
0.917
0.896
0.892
0.878
0.880
0.889
0.909
0.914
0.919
0.943
0.960
1.001
1.040
1.074
1.119
1.148
1.188
1.209
1.235
1.254
1.264
1.271
1.282
1.302
1.324
1.336
1.339
1.231
1.208
1.175
1.151
1.133
1.107
1.079
1.068
1.042
1.014
0.990
0.951
0.931
0.911
0.895
0.885
0.875
0.854
0.859
0.894
0.895
0.905
0.926
0.946
0.955
1.007
1.034
1.076
1.111
1.153
1.189
1.210
1.242
1.252
1.273
1.285
1.300
1.316
1.326
1.348
1.363
1.237
1.220
1.179
1.148
1.128
1.102
1.082
1.071
1.061
1.018
0.985
0.960
0.927
0.888
0.890
0.876
0.858
0.853
0.860
0.887
0.892
0.906
0.924
0.935
0.962
0.995
1.029
1.061
1.099
1.136
1.180
1.210
1.233
1.254
1.278
1.295
1.306
1.323
1.355
1.371
1.374
1.241
1.211
1.177
1.164
1.140
1.112
1.081
1.062
1.051
1.002
0.977
0.959
0.920
0.899
0.892
0.853
0.849
0.853
0.876
0.892
0.892
0.910
0.918
0.941
0.969
0.988
1.024
1.046
1.092
1.126
1.184
1.207
1.234
1.257
1.279
1.301
1.314
1.331
1.362
1.375
1.379
1.248
1.221
1.196
1.169
1.148
1.115
1.095
1.071
1.046
1.018
0.994
0.960
0.938
0.915
0.887
0.874
0.867
0.856
0.876
0.881
0.893
0.913
0.910
0.946
0.975
0.997
1.018
1.046
1.087
1.127
1.173
1.209
1.233
1.254
1.287
1.298
1.320
1.344
1.359
1.371
1.383
1.253
1.221
1.199
1.179
1.159
1.127
1.105
1.083
1.056
1.026
0.987
0.961
0.941
0.923
0.909
0.894
0.882
0.867
0.879
0.903
0.905
0.916
0.931
0.951
0.972
0.995
1.026
1.056
1.083
1.131
1.164
1.193
1.224
1.256
1.267
1.286
1.317
1.337
1.351
1.363
1.385
1.256
1.240
1.210
1.192
1.170
1.134
1.112
1.088
1.061
1.031
1.011
0.977
0.944
0.936
0.928
0.906
0.900
0.898
0.903
0.901
0.902
0.920
0.939
0.967
0.983
0.987
1.021
1.060
1.084
1.123
1.156
1.186
1.209
1.250
1.263
1.285
1.314
1.332
1.342
1.347
1.364
1.282
1.254
1.232
1.210
1.192
1.160
1.122
1.097
1.076
1.049
1.023
0.995
0.976
0.952
0.929
0.929
0.923
0.907
0.915
0.908
0.896
0.912
0.939
0.963
0.979
0.998
1.015
1.049
1.075
1.100
1.149
1.183
1.207
1.223
1.249
1.283
1.304
1.311
1.331
1.343
1.353
1.282
1.265
1.245
1.229
1.204
1.190
1.161
1.127
1.108
1.066
1.045
1.014
0.992
0.963
0.939
0.942
0.933
0.926
0.918
0.910
0.907
0.919
0.947
0.964
0.976
0.996
1.022
1.050
1.077
1.096
1.140
1.168
1.192
1.209
1.230
1.257
1.278
1.299
1.311
1.325
1.335
1.292
1.282
1.272
1.251
1.231
1.192
1.174
1.143
1.127
1.094
1.071
1.048
1.025
0.985
0.966
0.949
0.934
0.923
0.918
0.916
0.918
0.929
0.949
0.962
0.993
1.013
1.031
1.056
1.080
1.091
1.115
1.152
1.175
1.192
1.215
1.249
1.263
1.286
1.308
1.313
1.315
1.316
1.298
1.292
1.267
1.248
1.214
1.186
1.159
1.146
1.114
1.091
1.061
1.047
1.017
0.989
0.964
0.953
0.938
0.937
0.929
0.937
0.932
0.944
0.969
0.996
1.014
1.037
1.069
1.079
1.092
1.113
1.136
1.171
1.177
1.212
1.230
1.245
1.267
1.295
1.290
1.291
1.321
1.309
1.294
1.286
1.267
1.235
1.211
1.181
1.146
1.125
1.109
1.086
1.065
1.036
1.013
0.981
0.967
0.943
0.927
0.937
0.945
0.937
0.951
0.970
1.014
1.029
1.033
1.064
1.077
1.100
1.106
1.140
1.141
1.163
1.201
1.215
1.222
1.226
1.246
1.254
1.248
1.347
1.332
1.317
1.299
1.288
1.252
1.228
1.192
1.173
1.157
1.122
1.098
1.079
1.060
1.041
1.006
0.971
0.958
0.937
0.951
0.938
0.936
0.954
0.978
0.998
1.019
1.036
1.059
1.075
1.091
1.103
1.110
1.131
1.146
1.169
1.187
1.191
1.201
1.224
1.223
1.210
1.369
1.359
1.340
1.326
1.293
1.255
1.229
1.207
1.180
1.158
1.134
1.112
1.084
1.071
1.040
1.015
0.979
0.947
0.945
0.938
0.942
0.944
0.957
0.973
0.986
1.017
1.028
1.047
1.061
1.080
1.081
1.081
1.106
1.124
1.140
1.161
1.169
1.178
1.189
1.186
1.175
1.384
1.379
1.367
1.335
1.321
1.280
1.243
1.222
1.192
1.162
1.134
1.122
1.104
1.073
1.043
1.012
0.985
0.950
0.940
0.940
0.956
0.949
0.953
0.968
0.977
1.003
1.011
1.036
1.047
1.057
1.055
1.058
1.080
1.098
1.113
1.115
1.139
1.142
1.144
1.145
1.134
1.387
1.385
1.372
1.347
1.323
1.295
1.256
1.226
1.203
1.170
1.143
1.119
1.091
1.070
1.029
0.992
0.977
0.974
0.949
0.940
0.946
0.942
0.949
0.959
0.979
0.979
0.999
1.006
1.021
1.029
1.030
1.041
1.049
1.053
1.070
1.078
1.080
1.098
1.098
1.099
1.083
1.396
1.381
1.368
1.350
1.323
1.296
1.258
1.228
1.200
1.165
1.145
1.105
1.067
1.040
1.003
0.992
0.980
0.978
0.949
0.936
0.931
0.929
0.933
0.941
0.964
0.965
0.970
0.985
0.994
1.002
1.000
1.000
1.009
1.017
1.027
1.036
1.043
1.037
1.033
1.031
1.022
1.407
1.373
1.368
1.341
1.310
1.280
1.242
1.213
1.185
1.140
1.115
1.078
1.049
1.022
0.987
0.980
0.977
0.962
0.953
0.922
0.916
0.917
0.915
0.923
0.938
0.942
0.938
0.939
0.969
0.963
0.966
0.970
0.976
0.979
0.989
0.986
0.994
0.985
0.975
0.968
0.960
1.400
1.371
1.354
1.327
1.307
1.265
1.227
1.187
1.159
1.128
1.093
1.062
1.032
1.008
0.973
0.958
0.955
0.949
0.935
0.908
0.895
0.889
0.891
0.895
0.917
0.912
0.905
0.900
0.919
0.927
0.939
0.927
0.934
0.933
0.939
0.934
0.933
0.925
0.910
0.913
0.901
1.373
1.359
1.342
1.305
1.272
1.226
1.203
1.159
1.127
1.109
1.076
1.031
1.011
0.978
0.956
0.932
0.922
0.915
0.912
0.878
0.873
0.860
0.852
0.858
0.869
0.880
0.873
0.869
0.884
0.885
0.892
0.887
0.894
0.889
0.890
0.882
0.882
0.874
0.852
0.850
0.841
1.356
1.338
1.319
1.297
1.251
1.210
1.179
1.135
1.094
1.061
1.050
1.011
0.984
0.952
0.933
0.905
0.891
0.888
0.871
0.853
0.828
0.829
0.821
0.830
0.831
0.828
0.836
0.832
0.838
0.852
0.848
0.841
0.841
0.832
0.838
0.837
0.834
0.822
0.796
0.781
0.761
1.344
1.323
1.299
1.267
1.233
1.195
1.151
1.086
1.057
1.028
1.010
0.983
0.947
0.922
0.901
0.888
0.866
0.856
0.831
0.813
0.794
0.791
0.784
0.784
0.781
0.769
0.785
0.790
0.786
0.799
0.793
0.791
0.793
0.785
0.786
0.774
0.777
0.766
0.741
0.724
0.695
1.318
1.298
1.271
1.244
1.187
1.148
1.109
1.059
1.017
0.982
0.973
0.939
0.914
0.890
0.867
0.835
0.833
0.821
0.791
0.770
0.758
0.749
0.743
0.740
0.735
0.728
0.742
0.747
0.742
0.752
0.749
0.740
0.740
0.736
0.728
0.714
0.717
0.706
0.683
0.665
0.629
1.282
1.262
1.237
1.204
1.146
1.108
1.074
1.025
0.980
0.952
0.919
0.887
0.876
0.852
0.829
0.800
0.786
0.764
0.750
0.724
0.707
0.703
0.704
0.701
0.692
0.687
0.685
0.697
0.696
0.686
0.690
0.682
0.679
0.672
0.668
0.659
0.648
0.644
0.618
0.587
0.574
1.246
1.217
1.198
1.154
1.120
1.072
1.040
0.995
0.953
0.898
0.860
0.843
0.832
0.802
0.774
0.747
0.736
0.713
0.699
0.686
0.670
0.658
0.651
0.657
0.649
0.642
0.640
0.643
0.649
0.642
0.638
0.631
0.625
0.613
0.611
0.589
0.588
0.572
0.551
0.532
0.519
1.203
1.171
1.131
1.104
1.072
1.036
0.987
0.947
0.898
0.853
0.820
0.806
0.783
0.752
0.717
0.706
0.689
0.672
0.651
0.639
0.621
0.613
0.613
0.603
0.600
0.593
0.593
0.593
0.587
0.592
0.584
0.579
0.575
0.562
0.553
0.530
0.518
0.502
0.486
0.475
0.468
1.148
1.117
1.065
1.044
1.020
0.975
0.935
0.884
0.836
0.808
0.773
0.739
0.727
0.698
0.668
0.650
0.631
0.614
0.597
0.585
0.573
0.569
0.567
0.559
0.557
0.547
0.545
0.552
0.540
0.533
0.520
0.518
0.510
0.505
0.501
0.490
0.480
0.460
0.435
0.421
0.412
1.111
1.056
1.020
0.992
0.964
0.911
0.865
0.828
0.779
0.761
0.720
0.681
0.666
0.645
0.621
0.598
0.574
0.565
0.553
0.538
0.527
0.526
0.516
0.517
0.519
0.511
0.514
0.500
0.504
0.494
0.478
0.473
0.458
0.447
0.455
0.446
0.432
0.409
0.388
0.374
0.357
1.062
1.020
0.960
0.933
0.895
0.859
0.817
0.774
0.731
0.705
0.655
0.637
0.612
0.587
0.572
0.543
0.528
0.509
0.495
0.483
0.483
0.475
0.475
0.475
0.467
0.474
0.473
0.462
0.462
0.456
0.446
0.431
0.413
0.399
0.385
0.389
0.372
0.358
0.342
0.328
0.317
0.995
0.951
0.900
0.872
0.836
0.796
0.762
0.717
0.674
0.649
0.612
0.587
0.559
0.530
0.517
0.489
0.468
0.457
0.443
0.439
0.429
0.434
0.434
0.425
0.432
0.431
0.426
0.424
0.416
0.405
0.401
0.390
0.371
0.361
0.353
0.342
0.324
0.309
0.298
0.282
0.282
0.951
0.907
0.857
0.824
0.781
0.737
0.703
0.654
0.615
0.584
0.560
0.532
0.516
0.474
0.449
0.439
0.424
0.404
0.400
0.385
0.384
0.391
0.397
0.389
0.394
0.379
0.380
0.380
0.374
0.366
0.359
0.348
0.343
0.330
0.311
0.297
0.292
0.276
0.265
0.254
0.243
0.912
0.854
0.814
0.766
0.731
0.683
0.635
0.607
0.569
0.535
0.497
0.472
0.447
0.421
0.402
0.383
0.371
0.352
0.348
0.341
0.347
0.348
0.351
0.350
0.345
0.343
0.344
0.339
0.326
0.319
0.315
0.308
0.301
0.288
0.282
0.263
0.250
0.237
0.228
0.220
0.212
1.348
1.338
1.321
1.316
1.302
1.291
1.258
1.248
1.228
1.211
1.190
1.178
1.141
1.133
1.136
1.133
1.152
1.157
1.158
1.151
1.147
1.148
1.161
1.182
1.198
1.208
1.232
1.249
1.263
1.277
1.268
1.274
1.289
1.285
1.278
1.259
1.256
1.247
1.230
1.202
1.168
1.337
1.318
1.310
1.295
1.282
1.256
1.249
1.224
1.196
1.181
1.170
1.143
1.113
1.111
1.102
1.098
1.101
1.110
1.115
1.111
1.112
1.118
1.123
1.141
1.150
1.168
1.191
1.211
1.230
1.241
1.248
1.259
1.259
1.272
1.259
1.253
1.257
1.245
1.233
1.211
1.190
1.318
1.302
1.288
1.279
1.259
1.242
1.223
1.195
1.177
1.164
1.132
1.103
1.089
1.089
1.078
1.070
1.069
1.063
1.069
1.079
1.064
1.089
1.090
1.113
1.123
1.150
1.156
1.170
1.192
1.212
1.227
1.237
1.241
1.239
1.241
1.256
1.252
1.256
1.241
1.220
1.187
1.292
1.278
1.277
1.259
1.247
1.220
1.190
1.176
1.150
1.128
1.096
1.074
1.065
1.055
1.042
1.037
1.025
1.027
1.023
1.037
1.046
1.067
1.063
1.080
1.093
1.112
1.139
1.155
1.168
1.184
1.199
1.220
1.220
1.235
1.253
1.258
1.257
1.259
1.243
1.224
1.199
1.288
1.263
1.247
1.223
1.211
1.199
1.183
1.149
1.136
1.092
1.070
1.043
1.014
1.013
1.006
1.013
0.991
0.977
0.990
1.012
1.010
1.026
1.044
1.059
1.080
1.093
1.099
1.122
1.150
1.165
1.197
1.200
1.217
1.233
1.253
1.253
1.263
1.262
1.254
1.230
1.207
1.286
1.266
1.235
1.223
1.191
1.155
1.152
1.134
1.102
1.070
1.048
1.023
1.014
0.973
0.982
0.971
0.969
0.964
0.967
0.965
0.985
1.004
1.019
1.039
1.040
1.061
1.078
1.116
1.139
1.158
1.179
1.200
1.211
1.232
1.239
1.249
1.252
1.261
1.263
1.239
1.231
1.253
1.247
1.228
1.217
1.185
1.155
1.126
1.090
1.083
1.048
1.042
1.005
0.974
0.954
0.958
0.951
0.946
0.944
0.951
0.943
0.955
0.965
0.971
0.995
1.011
1.032
1.056
1.080
1.116
1.154
1.194
1.207
1.227
1.246
1.250
1.263
1.281
1.282
1.270
1.265
1.267
1.258
1.232
1.213
1.195
1.172
1.137
1.103
1.080
1.060
1.034
1.002
0.994
0.960
0.953
0.944
0.950
0.945
0.926
0.921
0.926
0.942
0.949
0.946
0.975
0.988
1.019
1.047
1.082
1.124
1.163
1.179
1.218
1.231
1.253
1.273
1.293
1.301
1.289
1.292
1.296
1.293
1.234
1.227
1.213
1.190
1.152
1.123
1.090
1.077
1.060
1.017
0.976
0.966
0.952
0.946
0.930
0.922
0.929
0.906
0.907
0.925
0.926
0.938
0.937
0.956
0.976
1.015
1.054
1.087
1.132
1.160
1.193
1.231
1.239
1.267
1.282
1.294
1.292
1.298
1.314
1.316
1.314
1.232
1.211
1.186
1.174
1.141
1.114
1.091
1.067
1.049
1.019
0.978
0.963
0.947
0.923
0.908
0.904
0.886
0.897
0.890
0.909
0.921
0.936
0.940
0.940
0.978
1.010
1.064
1.085
1.121
1.156
1.192
1.226
1.259
1.261
1.278
1.278
1.301
1.305
1.316
1.331
1.333
1.236
1.209
1.189
1.174
1.136
1.115
1.086
1.068
1.047
1.018
0.995
0.964
0.941
0.916
0.896
0.890
0.877
0.868
0.886
0.909
0.908
0.924
0.942
0.954
0.977
1.007
1.048
1.079
1.121
1.157
1.200
1.239
1.254
1.256
1.273
1.291
1.296
1.314
1.341
1.352
1.355
1.237
1.213
1.185
1.163
1.149
1.103
1.092
1.070
1.050
1.027
1.002
0.959
0.929
0.913
0.900
0.888
0.876
0.878
0.895
0.902
0.921
0.923
0.939
0.964
0.981
1.016
1.040
1.068
1.112
1.145
1.194
1.224
1.255
1.272
1.284
1.294
1.312
1.330
1.348
1.363
1.367
1.247
1.225
1.185
1.171
1.145
1.113
1.091
1.070
1.055
1.026
0.986
0.977
0.938
0.925
0.904
0.892
0.868
0.872
0.892
0.911
0.917
0.930
0.930
0.956
0.997
1.019
1.042
1.058
1.104
1.142
1.192
1.222
1.247
1.269
1.284
1.309
1.326
1.335
1.356
1.368
1.375
1.255
1.232
1.196
1.177
1.142
1.118
1.097
1.072
1.059
1.024
0.994
0.967
0.942
0.931
0.915
0.893
0.884
0.883
0.892
0.907
0.918
0.937
0.942
0.970
0.994
1.018
1.048
1.066
1.103
1.142
1.183
1.226
1.254
1.273
1.296
1.308
1.332
1.348
1.358
1.364
1.383
1.263
1.233
1.207
1.175
1.153
1.130
1.114
1.082
1.059
1.022
1.001
0.968
0.965
0.936
0.921
0.912
0.895
0.906
0.913
0.909
0.921
0.929
0.948
0.978
0.994
1.008
1.053
1.078
1.114
1.160
1.190
1.214
1.244
1.266
1.284
1.297
1.328
1.345
1.355
1.368
1.380
1.269
1.249
1.222
1.192
1.178
1.145
1.122
1.101
1.076
1.044
1.014
1.001
0.973
0.936
0.931
0.937
0.911
0.905
0.924
0.919
0.914
0.928
0.953
0.986
1.002
1.025
1.043
1.077
1.109
1.147
1.185
1.212
1.236
1.263
1.278
1.302
1.331
1.339
1.361
1.357
1.360
1.280
1.260
1.238
1.220
1.194
1.167
1.138
1.113
1.091
1.061
1.035
1.009
0.988
0.963
0.949
0.942
0.935
0.913
0.929
0.917
0.924
0.941
0.955
0.981
0.996
1.024
1.040
1.082
1.106
1.131
1.175
1.211
1.231
1.251
1.277
1.290
1.310
1.327
1.348
1.347
1.350
1.284
1.272
1.250
1.244
1.205
1.186
1.161
1.139
1.113
1.087
1.057
1.041
1.015
0.981
0.967
0.962
0.949
0.928
0.935
0.937
0.939
0.943
0.956
0.998
1.013
1.028
1.052
1.087
1.111
1.122
1.168
1.200
1.221
1.232
1.249
1.277
1.304
1.314
1.328
1.338
1.334
1.292
1.282
1.274
1.254
1.231
1.189
1.186
1.150
1.123
1.100
1.074
1.063
1.030
1.002
0.978
0.976
0.960
0.943
0.940
0.937
0.939
0.952
0.969
0.991
1.017
1.046
1.070
1.106
1.124
1.136
1.154
1.187
1.207
1.223
1.247
1.258
1.279
1.313
1.320
1.329
1.321
1.321
1.302
1.286
1.270
1.260
1.225
1.193
1.176
1.168
1.135
1.109
1.079
1.057
1.031
1.010
0.992
0.981
0.955
0.955
0.960
0.960
0.960
0.970
0.991
1.034
1.061
1.073
1.100
1.123
1.140
1.147
1.176
1.202
1.213
1.236
1.251
1.259
1.287
1.298
1.302
1.301
1.325
1.305
1.302
1.297
1.279
1.247
1.219
1.197
1.172
1.151
1.132
1.105
1.079
1.054
1.037
1.014
0.994
0.972
0.969
0.975
0.972
0.965
0.984
1.005
1.041
1.070
1.086
1.105
1.129
1.132
1.151
1.164
1.189
1.200
1.229
1.238
1.257
1.270
1.274
1.275
1.267
1.348
1.346
1.324
1.310
1.293
1.270
1.236
1.210
1.182
1.162
1.142
1.116
1.102
1.078
1.056
1.029
0.997
0.983
0.970
0.983
0.971
0.977
0.991
1.003
1.040
1.066
1.084
1.098
1.111
1.132
1.148
1.154
1.172
1.193
1.216
1.212
1.231
1.236
1.244
1.246
1.235
1.371
1.361
1.346
1.339
1.312
1.283
1.244
1.220
1.200
1.178
1.152
1.136
1.118
1.093
1.077
1.033
1.003
0.984
0.970
0.984
0.983
0.976
0.985
1.006
1.032
1.049
1.068
1.097
1.109
1.124
1.143
1.129
1.146
1.175
1.181
1.191
1.199
1.207
1.212
1.214
1.197
1.376
1.370
1.362
1.341
1.329
1.290
1.258
1.231
1.208
1.185
1.168
1.141
1.126
1.107
1.064
1.044
0.996
0.978
0.976
0.990
0.987
0.971
0.974
1.000
1.018
1.036
1.049
1.070
1.089
1.109
1.120
1.110
1.122
1.140
1.155
1.167
1.169
1.180
1.171
1.163
1.148
1.388
1.385
1.377
1.353
1.329
1.301
1.267
1.238
1.215
1.188
1.170
1.139
1.121
1.089
1.057
1.026
0.988
0.996
0.982
0.978
0.978
0.972
0.972
0.991
1.013
1.023
1.033
1.044
1.064
1.081
1.083
1.076
1.099
1.111
1.119
1.125
1.130
1.122
1.122
1.116
1.094
1.386
1.397
1.384
1.351
1.325
1.301
1.263
1.239
1.210
1.189
1.160
1.127
1.088
1.053
1.046
1.027
1.007
0.997
0.975
0.964
0.978
0.962
0.965
0.982
0.994
1.005
1.017
1.030
1.041
1.049
1.043
1.042
1.050
1.059
1.061
1.068
1.068
1.076
1.063
1.053
1.047
1.400
1.381
1.374
1.348
1.311
1.291
1.259
1.224
1.201
1.168
1.124
1.089
1.056
1.042
1.032
1.017
1.006
0.985
0.967
0.956
0.955
0.952
0.952
0.964
0.974
0.984
0.985
0.999
1.001
1.011
1.013
1.011
1.012
1.019
1.025
1.019
1.014
1.019
1.001
0.988
0.991
1.397
1.382
1.356
1.337
1.312
1.267
1.237
1.197
1.174
1.140
1.106
1.072
1.050
1.027
1.010
0.990
0.971
0.964
0.956
0.940
0.936
0.936
0.935
0.938
0.945
0.954
0.948
0.965
0.970
0.970
0.967
0.953
0.969
0.971
0.971
0.967
0.964
0.957
0.952
0.936
0.929
1.373
1.364
1.342
1.313
1.289
1.251
1.201
1.160
1.141
1.115
1.087
1.045
1.025
1.012
0.991
0.963
0.950
0.935
0.922
0.914
0.903
0.902
0.899
0.903
0.898
0.914
0.921
0.916
0.928
0.934
0.934
0.919
0.919
0.916
0.917
0.911
0.913
0.903
0.893
0.869
0.864
1.361
1.340
1.321
1.294
1.261
1.229
1.185
1.137
1.114
1.084
1.054
1.024
0.996
0.976
0.950
0.936
0.926
0.911
0.900
0.881
0.861
0.862
0.851
0.865
0.864
0.873
0.882
0.873
0.883
0.897
0.884
0.874
0.870
0.866
0.866
0.869
0.860
0.853
0.833
0.814
0.784
1.333
1.316
1.290
1.274
1.238
1.189
1.148
1.118
1.067
1.041
1.018
0.993
0.963
0.944
0.918
0.914
0.885
0.867
0.861
0.844
0.830
0.829
0.819
0.816
0.825
0.821
0.826
0.822
0.831
0.846
0.842
0.826
0.821
0.816
0.818
0.813
0.803
0.793
0.776
0.759
0.730
1.316
1.298
1.264
1.238
1.195
1.161
1.121
1.069
1.032
1.001
0.978
0.949
0.926
0.897
0.881
0.871
0.847
0.829
0.811
0.802
0.795
0.791
0.786
0.765
0.769
0.772
0.782
0.781
0.782
0.782
0.782
0.776
0.768
0.765
0.759
0.750
0.747
0.733
0.722
0.700
0.678
1.291
1.270
1.234
1.197
1.158
1.114
1.076
1.039
0.995
0.951
0.924
0.915
0.887
0.861
0.841
0.816
0.792
0.792
0.774
0.756
0.752
0.741
0.734
0.725
0.724
0.727
0.733
0.736
0.739
0.729
0.731
0.722
0.716
0.707
0.706
0.692
0.674
0.673
0.671
0.634
0.602
1.249
1.223
1.194
1.158
1.115
1.081
1.036
0.988
0.950
0.908
0.872
0.858
0.838
0.817
0.786
0.770
0.749
0.734
0.716
0.707
0.698
0.700
0.692
0.680
0.676
0.685
0.680
0.681
0.687
0.677
0.679
0.665
0.664
0.650
0.647
0.630
0.606
0.592
0.590
0.557
0.542
1.195
1.170
1.147
1.113
1.078
1.031
0.993
0.933
0.907
0.862
0.828
0.794
0.785
0.755
0.735
0.720
0.699
0.685
0.672
0.661
0.646
0.642
0.636
0.638
0.632
0.639
0.639
0.636
0.626
0.627
0.619
0.617
0.610
0.596
0.580
0.564
0.548
0.532
0.532
0.507
0.484
1.143
1.124
1.093
1.050
1.016
0.973
0.928
0.872
0.838
0.817
0.775
0.750
0.727
0.707
0.681
0.667
0.645
0.630
0.615
0.612
0.602
0.591
0.589
0.585
0.586
0.585
0.583
0.586
0.579
0.573
0.558
0.546
0.547
0.543
0.530
0.520
0.505
0.489
0.460
0.450
0.423
1.101
1.059
1.022
0.995
0.963
0.920
0.869
0.836
0.785
0.760
0.725
0.700
0.664
0.649
0.628
0.606
0.590
0.579
0.568
0.563
0.547
0.544
0.540
0.541
0.541
0.536
0.534
0.535
0.526
0.520
0.505
0.500
0.485
0.473
0.470
0.465
0.459
0.435
0.412
0.394
0.379
1.038
1.000
0.965
0.923
0.899
0.857
0.806
0.762
0.730
0.701
0.673
0.645
0.613
0.594
0.573
0.553
0.530
0.522
0.510
0.503
0.495
0.492
0.499
0.497
0.495
0.493
0.496
0.486
0.490
0.481
0.473
0.465
0.446
0.428
0.421
0.412
0.395
0.373
0.351
0.334
0.328
0.989
0.944
0.899
0.876
0.840
0.800
0.747
0.709
0.673
0.649
0.617
0.589
0.562
0.534
0.515
0.511
0.483
0.473
0.451
0.455
0.448
0.446
0.450
0.458
0.452
0.449
0.443
0.446
0.442
0.438
0.435
0.417
0.394
0.383
0.378
0.364
0.342
0.329
0.312
0.297
0.283
0.939
0.892
0.855
0.811
0.775
0.735
0.696
0.650
0.612
0.593
0.566
0.542
0.514
0.482
0.466
0.444
0.432
0.408
0.404
0.404
0.398
0.407
0.411
0.402
0.406
0.402
0.403
0.413
0.403
0.393
0.386
0.371
0.364
0.351
0.340
0.317
0.301
0.290
0.275
0.270
0.257
0.898
0.849
0.806
0.761
0.718
0.669
0.634
0.604
0.569
0.537
0.511
0.479
0.463
0.439
0.413
0.385
0.372
0.361
0.358
0.354
0.356
0.358
0.367
0.359
0.353
0.362
0.363
0.359
0.357
0.348
0.345
0.331
0.330
0.324
0.306
0.284
0.265
0.243
0.240
0.232
0.215
1.353
1.357
1.342
1.316
1.313
1.290
1.267
1.236
1.212
1.195
1.194
1.184
1.158
1.144
1.146
1.134
1.154
1.156
1.146
1.142
1.165
1.164
1.158
1.182
1.196
1.223
1.245
1.257
1.271
1.279
1.288
1.286
1.284
1.289
1.284
1.275
1.265
1.248
1.226
1.191
1.155
1.337
1.333
1.325
1.302
1.284
1.268
1.244
1.211
1.184
1.176
1.157
1.151
1.125
1.118
1.123
1.094
1.100
1.098
1.105
1.107
1.123
1.108
1.120
1.152
1.166
1.186
1.199
1.225
1.238
1.257
1.271
1.269
1.270
1.272
1.270
1.265
1.261
1.239
1.224
1.205
1.172
1.331
1.306
1.294
1.287
1.278
1.248
1.213
1.197
1.162
1.145
1.132
1.109
1.097
1.088
1.082
1.083
1.062
1.064
1.068
1.073
1.073
1.072
1.095
1.105
1.130
1.156
1.176
1.197
1.209
1.236
1.243
1.235
1.246
1.258
1.256
1.267
1.259
1.252
1.233
1.205
1.185
1.310
1.283
1.277
1.271
1.247
1.211
1.182
1.164
1.135
1.109
1.084
1.070
1.058
1.036
1.048
1.043
1.035
1.021
1.032
1.043
1.050
1.048
1.063
1.078
1.097
1.122
1.145
1.168
1.185
1.200
1.216
1.212
1.230
1.236
1.254
1.257
1.261
1.253
1.237
1.221
1.195
1.299
1.275
1.260
1.241
1.210
1.184
1.166
1.134
1.116
1.086
1.062
1.033
1.027
1.010
1.008
1.005
0.997
0.998
0.995
1.007
1.007
1.032
1.037
1.060
1.083
1.093
1.125
1.147
1.160
1.181
1.203
1.209
1.219
1.231
1.245
1.251
1.249
1.247
1.237
1.235
1.214
1.280
1.262
1.244
1.230
1.199
1.160
1.140
1.123
1.106
1.066
1.046
1.012
0.984
0.984
0.986
0.976
0.951
0.956
0.972
0.973
0.974
1.009
1.009
1.041
1.050
1.070
1.097
1.117
1.148
1.180
1.187
1.205
1.204
1.230
1.237
1.258
1.258
1.254
1.253
1.231
1.218
1.280
1.256
1.238
1.228
1.195
1.167
1.131
1.102
1.079
1.046
1.027
1.007
0.984
0.962
0.962
0.949
0.939
0.945
0.938
0.950
0.961
0.976
0.986
1.003
1.037
1.046
1.077
1.101
1.132
1.170
1.189
1.205
1.233
1.247
1.256
1.260
1.278
1.288
1.281
1.268
1.254
1.264
1.229
1.218
1.202
1.183
1.161
1.110
1.076
1.057
1.032
1.003
0.992
0.973
0.946
0.954
0.942
0.931
0.934
0.917
0.928
0.949
0.960
0.959
0.977
1.023
1.051
1.076
1.096
1.140
1.172
1.199
1.222
1.253
1.263
1.277
1.284
1.295
1.299
1.283
1.292
1.290
1.248
1.235
1.211
1.187
1.158
1.128
1.108
1.078
1.045
1.012
0.990
0.973
0.950
0.934
0.926
0.928
0.922
0.902
0.918
0.920
0.930
0.941
0.953
0.968
1.002
1.028
1.071
1.089
1.150
1.171
1.197
1.250
1.263
1.277
1.287
1.288
1.296
1.306
1.308
1.315
1.314
1.244
1.229
1.208
1.192
1.162
1.117
1.095
1.072
1.058
1.008
0.993
0.976
0.953
0.931
0.910
0.907
0.901
0.908
0.908
0.904
0.916
0.952
0.948
0.960
1.001
1.029
1.067
1.093
1.143
1.167
1.205
1.229
1.270
1.288
1.286
1.296
1.313
1.317
1.328
1.345
1.339
1.239
1.224
1.196
1.184
1.156
1.135
1.101
1.094
1.058
1.021
0.997
0.983
0.951
0.924
0.913
0.902
0.891
0.897
0.905
0.909
0.931
0.942
0.957
0.969
0.990
1.026
1.050
1.081
1.124
1.160
1.208
1.236
1.264
1.285
1.285
1.299
1.302
1.324
1.338
1.354
1.354
1.247
1.230
1.193
1.176
1.149
1.126
1.106
1.079
1.064
1.030
1.000
0.978
0.935
0.926
0.913
0.887
0.882
0.896
0.918
0.923
0.929
0.945
0.950
0.984
1.007
1.034
1.057
1.076
1.117
1.161
1.206
1.246
1.276
1.295
1.302
1.302
1.321
1.336
1.350
1.359
1.375
1.251
1.240
1.194
1.158
1.140
1.112
1.090
1.086
1.068
1.035
1.006
0.977
0.956
0.935
0.914
0.914
0.896
0.889
0.905
0.928
0.929
0.940
0.968
0.989
1.022
1.045
1.055
1.090
1.126
1.158
1.203
1.238
1.270
1.300
1.305
1.316
1.334
1.346
1.358
1.372
1.378
1.257
1.239
1.203
1.174
1.146
1.121
1.095
1.080
1.063
1.026
1.002
0.981
0.950
0.933
0.926
0.924
0.907
0.903
0.924
0.919
0.924
0.941
0.968
0.979
0.998
1.035
1.071
1.087
1.133
1.169
1.202
1.239
1.276
1.293
1.312
1.322
1.338
1.356
1.360
1.380
1.384
1.266
1.243
1.204
1.173
1.157
1.125
1.106
1.092
1.060
1.027
1.015
0.997
0.971
0.945
0.938
0.932
0.921
0.921
0.923
0.932
0.932
0.939
0.970
0.988
1.002
1.025
1.072
1.104
1.129
1.177
1.216
1.237
1.267
1.290
1.303
1.321
1.341
1.347
1.367
1.379
1.387
1.269
1.256
1.227
1.210
1.178
1.159
1.124
1.104
1.074
1.052
1.029
1.008
0.982
0.950
0.949
0.943
0.947
0.921
0.933
0.934
0.932
0.940
0.972
0.989
1.020
1.035
1.069
1.098
1.127
1.164
1.197
1.233
1.262
1.288
1.299
1.311
1.325
1.357
1.367
1.377
1.386
1.285
1.259
1.239
1.228
1.200
1.171
1.143
1.124
1.105
1.079
1.053
1.038
1.003
0.980
0.969
0.952
0.939
0.926
0.939
0.949
0.956
0.962
0.981
1.001
1.017
1.042
1.081
1.111
1.124
1.152
1.193
1.225
1.264
1.283
1.293
1.310
1.332
1.354
1.358
1.370
1.366
1.302
1.275
1.252
1.234
1.219
1.197
1.179
1.150
1.116
1.101
1.078
1.054
1.019
0.998
0.976
0.976
0.956
0.939
0.955
0.961
0.969
0.979
0.990
1.005
1.036
1.063
1.079
1.116
1.144
1.159
1.205
1.231
1.250
1.279
1.278
1.303
1.321
1.341
1.347
1.358
1.357
1.307
1.287
1.279
1.258
1.236
1.213
1.194
1.169
1.138
1.118
1.101
1.088
1.063
1.020
1.002
0.996
0.978
0.963
0.976
0.966
0.973
0.984
0.987
1.012
1.054
1.076
1.101
1.128
1.152
1.169
1.196
1.223
1.245
1.273
1.279
1.300
1.311
1.332
1.338
1.341
1.347
1.312
1.295
1.299
1.280
1.253
1.230
1.207
1.187
1.162
1.145
1.119
1.099
1.079
1.065
1.039
1.011
1.001
0.978
0.978
0.987
0.983
0.986
0.997
1.027
1.059
1.086
1.118
1.148
1.159
1.180
1.188
1.214
1.245
1.261
1.276
1.282
1.302
1.320
1.315
1.322
1.311
1.339
1.319
1.305
1.300
1.273
1.254
1.231
1.197
1.177
1.156
1.133
1.123
1.100
1.089
1.063
1.042
1.023
1.001
0.998
0.999
0.986
0.996
1.008
1.043
1.071
1.101
1.123
1.144
1.169
1.176
1.186
1.217
1.238
1.250
1.274
1.280
1.294
1.307
1.304
1.284
1.277
1.359
1.339
1.328
1.324
1.298
1.278
1.252
1.223
1.202
1.172
1.143
1.139
1.118
1.100
1.087
1.050
1.031
1.009
1.002
1.002
1.004
0.994
1.019
1.050
1.074
1.102
1.125
1.140
1.160
1.183
1.195
1.199
1.221
1.232
1.251
1.267
1.276
1.288
1.281
1.258
1.240
1.373
1.366
1.352
1.336
1.319
1.293
1.266
1.237
1.216
1.189
1.167
1.156
1.130
1.106
1.088
1.067
1.033
0.999
0.997
1.010
1.019
1.004
1.003
1.038
1.078
1.097
1.118
1.124
1.150
1.171
1.178
1.174
1.186
1.208
1.221
1.244
1.243
1.235
1.244
1.237
1.217
1.370
1.376
1.365
1.348
1.331
1.292
1.271
1.246
1.227
1.206
1.173
1.157
1.153
1.110
1.088
1.054
1.034
1.011
1.004
1.013
1.017
1.009
1.011
1.028
1.055
1.092
1.107
1.126
1.132
1.149
1.154
1.157
1.156
1.173
1.184
1.201
1.205
1.203
1.209
1.198
1.177
1.381
1.381
1.365
1.355
1.326
1.308
1.276
1.253
1.232
1.214
1.178
1.156
1.137
1.096
1.071
1.045
1.030
1.017
1.000
0.998
1.011
1.012
1.009
1.024
1.038
1.062
1.091
1.108
1.115
1.126
1.122
1.115
1.121
1.131
1.143
1.157
1.166
1.166
1.158
1.147
1.116
1.381
1.382
1.375
1.345
1.320
1.300
1.275
1.249
1.227
1.201
1.179
1.131
1.104
1.073
1.064
1.038
1.037
1.013
1.004
0.992
0.998
0.998
1.002
1.008
1.021
1.045
1.074
1.077
1.087
1.092
1.073
1.078
1.084
1.095
1.094
1.090
1.104
1.110
1.100
1.082
1.066
1.394
1.385
1.364
1.342
1.309
1.287
1.258
1.231
1.204
1.165
1.137
1.123
1.092
1.066
1.033
1.035
1.025
1.014
0.991
0.978
0.987
0.987
0.989
0.994
1.004
1.021
1.049
1.055
1.061
1.059
1.040
1.038
1.033
1.050
1.056
1.054
1.056
1.048
1.044
1.028
1.017
1.395
1.386
1.355
1.336
1.309
1.267
1.233
1.204
1.171
1.143
1.122
1.103
1.067
1.044
1.035
1.022
1.003
0.990
0.972
0.964
0.970
0.962
0.962
0.972
0.984
0.993
1.011
1.017
1.023
1.024
1.008
1.005
0.996
0.999
1.007
1.011
0.999
0.989
0.982
0.965
0.951
1.385
1.367
1.345
1.313
1.282
1.256
1.220
1.180
1.148
1.126
1.098
1.069
1.035
1.027
1.009
0.996
0.974
0.960
0.944
0.944
0.935
0.929
0.936
0.940
0.952
0.955
0.954
0.977
0.979
0.984
0.975
0.970
0.958
0.949
0.957
0.951
0.951
0.943
0.923
0.901
0.875
1.356
1.344
1.326
1.299
1.254
1.229
1.194
1.159
1.115
1.096
1.066
1.028
1.004
1.004
0.977
0.959
0.947
0.934
0.916
0.914
0.906
0.893
0.884
0.894
0.906
0.908
0.915
0.915
0.927
0.937
0.927
0.925
0.905
0.907
0.906
0.905
0.895
0.882
0.861
0.848
0.818
1.323
1.314
1.295
1.263
1.236
1.196
1.162
1.135
1.096
1.047
1.025
0.990
0.979
0.952
0.945
0.924
0.902
0.895
0.880
0.874
0.860
0.857
0.851
0.856
0.871
0.871
0.855
0.854
0.865
0.885
0.880
0.873
0.859
0.857
0.857
0.841
0.832
0.820
0.807
0.789
0.758
1.297
1.281
1.260
1.231
1.208
1.165
1.133
1.090
1.048
1.002
0.967
0.953
0.935
0.912
0.889
0.875
0.868
0.850
0.838
0.832
0.818
0.818
0.815
0.807
0.822
0.826
0.812
0.809
0.814
0.812
0.823
0.811
0.803
0.790
0.789
0.786
0.769
0.756
0.745
0.732
0.695
1.270
1.245
1.224
1.194
1.168
1.115
1.087
1.046
1.008
0.958
0.934
0.919
0.893
0.871
0.839
0.829
0.829
0.813
0.793
0.795
0.775
0.779
0.764
0.761
0.774
0.775
0.774
0.770
0.766
0.763
0.762
0.760
0.747
0.742
0.735
0.724
0.708
0.695
0.678
0.671
0.625
1.222
1.209
1.178
1.151
1.115
1.075
1.039
0.990
0.954
0.921
0.877
0.864
0.841
0.818
0.800
0.781
0.775
0.770
0.748
0.734
0.725
0.727
0.726
0.713
0.724
0.717
0.717
0.717
0.717
0.703
0.705
0.704
0.696
0.685
0.678
0.663
0.647
0.631
0.615
0.588
0.562
1.180
1.151
1.134
1.095
1.064
1.016
0.972
0.930
0.909
0.864
0.828
0.801
0.786
0.755
0.745
0.731
0.725
0.698
0.690
0.684
0.677
0.676
0.675
0.663
0.668
0.673
0.674
0.672
0.663
0.657
0.650
0.648
0.646
0.630
0.625
0.607
0.579
0.565
0.559
0.529
0.508
1.139
1.121
1.094
1.046
1.015
0.958
0.913
0.881
0.849
0.815
0.765
0.744
0.724
0.710
0.697
0.685
0.668
0.650
0.636
0.634
0.622
0.616
0.612
0.622
0.623
0.623
0.625
0.619
0.612
0.606
0.596
0.587
0.582
0.573
0.556
0.539
0.531
0.511
0.489
0.475
0.455
1.098
1.052
1.025
0.990
0.949
0.904
0.858
0.823
0.787
0.758
0.728
0.692
0.673
0.657
0.639
0.627
0.610
0.593
0.581
0.573
0.572
0.572
0.569
0.567
0.573
0.562
0.568
0.569
0.562
0.554
0.541
0.536
0.516
0.516
0.497
0.488
0.483
0.466
0.434
0.421
0.395
1.046
1.006
0.960
0.928
0.894
0.838
0.802
0.772
0.728
0.700
0.679
0.641
0.610
0.601
0.580
0.569
0.553
0.533
0.526
0.529
0.524
0.518
0.517
0.524
0.517
0.519
0.515
0.516
0.520
0.506
0.496
0.487
0.471
0.454
0.450
0.437
0.425
0.395
0.376
0.352
0.345
0.993
0.948
0.906
0.869
0.837
0.786
0.744
0.706
0.674
0.644
0.629
0.595
0.562
0.546
0.519
0.507
0.491
0.468
0.466
0.473
0.464
0.464
0.465
0.469
0.467
0.471
0.473
0.475
0.472
0.465
0.462
0.448
0.424
0.408
0.399
0.385
0.365
0.352
0.335
0.317
0.294
0.922
0.888
0.853
0.813
0.777
0.734
0.687
0.639
0.626
0.595
0.563
0.543
0.510
0.483
0.469
0.453
0.431
0.423
0.420
0.422
0.409
0.421
0.425
0.418
0.424
0.419
0.429
0.431
0.420
0.419
0.414
0.395
0.381
0.371
0.358
0.340
0.319
0.314
0.296
0.281
0.269
0.875
0.832
0.788
0.747
0.712
0.663
0.620
0.587
0.554
0.517
0.502
0.484
0.458
0.434
0.414
0.405
0.385
0.373
0.373
0.363
0.366
0.372
0.376
0.378
0.374
0.378
0.383
0.381
0.377
0.372
0.358
0.351
0.348
0.341
0.325
0.305
0.279
0.266
0.254
0.239
0.223
1.364
1.352
1.347
1.336
1.318
1.300
1.273
1.247
1.212
1.187
1.182
1.161
1.157
1.148
1.146
1.144
1.146
1.148
1.143
1.145
1.150
1.146
1.150
1.180
1.205
1.232
1.246
1.259
1.274
1.283
1.296
1.302
1.291
1.288
1.277
1.274
1.273
1.251
1.211
1.175
1.141
1.339
1.347
1.334
1.307
1.288
1.271
1.252
1.222
1.184
1.166
1.151
1.131
1.123
1.121
1.123
1.102
1.096
1.106
1.106
1.109
1.107
1.099
1.106
1.136
1.171
1.195
1.216
1.235
1.253
1.272
1.276
1.287
1.280
1.276
1.284
1.279
1.266
1.245
1.222
1.189
1.166
1.341
1.331
1.316
1.305
1.283
1.238
1.209
1.184
1.157
1.134
1.115
1.089
1.091
1.093
1.084
1.071
1.064
1.068
1.070
1.077
1.075
1.055
1.085
1.110
1.139
1.164
1.185
1.207
1.219
1.261
1.246
1.260
1.263
1.272
1.264
1.273
1.264
1.253
1.228
1.208
1.179
1.320
1.303
1.297
1.282
1.261
1.227
1.195
1.165
1.128
1.106
1.082
1.054
1.046
1.047
1.041
1.039
1.035
1.028
1.042
1.049
1.042
1.041
1.060
1.085
1.109
1.131
1.159
1.179
1.197
1.231
1.237
1.248
1.250
1.248
1.250
1.260
1.254
1.242
1.231
1.211
1.186
1.305
1.284
1.274
1.270
1.240
1.182
1.176
1.139
1.126
1.087
1.050
1.043
1.017
1.019
1.003
1.006
0.999
1.000
0.992
1.007
1.004
1.026
1.032
1.066
1.081
1.097
1.129
1.144
1.164
1.186
1.216
1.235
1.227
1.243
1.257
1.263
1.262
1.242
1.246
1.226
1.213
1.294
1.267
1.257
1.247
1.216
1.166
1.134
1.106
1.095
1.063
1.029
1.024
0.997
0.995
0.985
0.969
0.971
0.967
0.968
0.972
0.977
1.002
1.020
1.045
1.064
1.070
1.106
1.134
1.161
1.183
1.202
1.219
1.219
1.244
1.260
1.261
1.261
1.258
1.259
1.232
1.218
1.289
1.267
1.245
1.249
1.207
1.163
1.130
1.106
1.068
1.043
1.031
0.992
0.995
0.977
0.965
0.939
0.929
0.948
0.959
0.953
0.966
0.980
1.007
1.015
1.052
1.068
1.095
1.115
1.157
1.181
1.198
1.212
1.239
1.245
1.268
1.267
1.278
1.287
1.276
1.264
1.248
1.275
1.265
1.237
1.216
1.199
1.160
1.130
1.085
1.062
1.031
1.006
0.999
0.972
0.965
0.952
0.951
0.931
0.929
0.925
0.939
0.941
0.972
0.988
1.004
1.037
1.061
1.079
1.122
1.162
1.191
1.199
1.216
1.247
1.260
1.272
1.283
1.284
1.290
1.288
1.274
1.277
1.274
1.269
1.236
1.208
1.182
1.149
1.107
1.072
1.052
1.022
1.002
0.976
0.957
0.936
0.949
0.925
0.916
0.922
0.931
0.937
0.938
0.963
0.974
0.991
1.033
1.055
1.082
1.116
1.154
1.171
1.202
1.229
1.262
1.281
1.287
1.298
1.301
1.307
1.299
1.304
1.314
1.272
1.255
1.227
1.201
1.167
1.145
1.115
1.078
1.055
1.016
0.996
0.979
0.951
0.929
0.920
0.921
0.900
0.914
0.931
0.937
0.935
0.965
0.962
0.991
1.013
1.049
1.073
1.099
1.133
1.165
1.205
1.257
1.276
1.303
1.309
1.320
1.322
1.315
1.328
1.331
1.335
1.253
1.232
1.204
1.188
1.161
1.134
1.112
1.091
1.068
1.041
1.004
0.985
0.945
0.933
0.918
0.916
0.922
0.915
0.915
0.927
0.950
0.957
0.982
0.994
1.027
1.053
1.067
1.096
1.133
1.163
1.210
1.247
1.287
1.301
1.312
1.324
1.318
1.333
1.345
1.344
1.351
1.251
1.231
1.197
1.183
1.163
1.125
1.103
1.088
1.067
1.033
1.020
0.981
0.952
0.940
0.925
0.900
0.909
0.919
0.921
0.929
0.943
0.960
0.979
1.011
1.034
1.057
1.072
1.103
1.138
1.171
1.215
1.259
1.284
1.320
1.323
1.320
1.336
1.343
1.361
1.365
1.367
1.253
1.242
1.203
1.169
1.150
1.119
1.096
1.092
1.071
1.044
1.010
0.981
0.963
0.934
0.920
0.924
0.915
0.915
0.930
0.927
0.950
0.957
0.997
1.016
1.034
1.069
1.087
1.112
1.145
1.177
1.209
1.243
1.300
1.309
1.323
1.335
1.335
1.349
1.365
1.377
1.386
1.262
1.246
1.225
1.171
1.153
1.123
1.102
1.079
1.067
1.051
1.018
0.997
0.971
0.949
0.945
0.940
0.928
0.907
0.928
0.928
0.939
0.956
0.981
1.016
1.030
1.065
1.092
1.114
1.160
1.181
1.223
1.249
1.288
1.302
1.317
1.336
1.334
1.348
1.356
1.368
1.386
1.256
1.230
1.209
1.190
1.168
1.131
1.113
1.097
1.076
1.051
1.026
1.008
0.982
0.968
0.953
0.957
0.938
0.927
0.951
0.944
0.948
0.971
1.002
1.001
1.026
1.052
1.083
1.114
1.154
1.184
1.224
1.252
1.281
1.300
1.320
1.329
1.338
1.349
1.376
1.380
1.387
1.282
1.256
1.229
1.211
1.187
1.164
1.137
1.118
1.094
1.063
1.048
1.017
1.001
0.979
0.954
0.955
0.956
0.940
0.970
0.974
0.965
0.985
1.019
1.031
1.047
1.060
1.092
1.114
1.152
1.195
1.231
1.255
1.281
1.302
1.323
1.327
1.340
1.367
1.376
1.377
1.389
1.288
1.274
1.255
1.241
1.215
1.186
1.150
1.129
1.102
1.079
1.067
1.050
1.014
0.990
0.969
0.967
0.969
0.959
0.982
0.992
0.979
0.990
1.008
1.035
1.066
1.079
1.105
1.137
1.165
1.203
1.226
1.257
1.278
1.292
1.310
1.317
1.350
1.372
1.371
1.365
1.370
1.299
1.277
1.265
1.247
1.220
1.203
1.191
1.164
1.126
1.104
1.096
1.067
1.032
1.022
0.998
0.993
0.976
0.976
0.991
0.976
0.985
1.006
1.033
1.051
1.083
1.102
1.117
1.155
1.177
1.210
1.241
1.256
1.271
1.303
1.318
1.314
1.346
1.361
1.360
1.347
1.362
1.313
1.298
1.283
1.258
1.248
1.223
1.204
1.190
1.158
1.126
1.109
1.097
1.061
1.050
1.030
1.004
1.001
0.992
0.996
0.999
1.013
1.005
1.037
1.057
1.084
1.117
1.131
1.157
1.175
1.214
1.226
1.246
1.268
1.304
1.306
1.313
1.336
1.355
1.347
1.350
1.343
1.317
1.315
1.307
1.275
1.260
1.248
1.211
1.192
1.168
1.144
1.135
1.122
1.102
1.077
1.051
1.030
1.024
1.006
1.009
1.019
1.010
1.015
1.045
1.073
1.098
1.124
1.157
1.178
1.197
1.224
1.246
1.261
1.276
1.306
1.308
1.317
1.319
1.335
1.339
1.337
1.323
1.325
1.328
1.311
1.296
1.278
1.259
1.229
1.208
1.187
1.168
1.162
1.142
1.119
1.104
1.068
1.055
1.036
1.027
1.013
1.010
1.019
1.021
1.052
1.090
1.115
1.136
1.160
1.164
1.194
1.218
1.240
1.251
1.264
1.273
1.300
1.316
1.318
1.324
1.324
1.308
1.292
1.351
1.341
1.333
1.319
1.292
1.285
1.254
1.229
1.207
1.181
1.160
1.158
1.135
1.119
1.094
1.074
1.054
1.040
1.009
1.015
1.030
1.040
1.060
1.097
1.116
1.142
1.163
1.171
1.200
1.207
1.232
1.243
1.260
1.260
1.270
1.298
1.307
1.302
1.310
1.285
1.259
1.372
1.361
1.353
1.332
1.322
1.306
1.273
1.249
1.226
1.201
1.178
1.166
1.142
1.138
1.104
1.079
1.058
1.032
1.020
1.034
1.032
1.037
1.059
1.094
1.112
1.134
1.156
1.169
1.183
1.201
1.212
1.222
1.234
1.238
1.246
1.272
1.274
1.260
1.269
1.257
1.236
1.385
1.378
1.358
1.347
1.329
1.299
1.278
1.257
1.241
1.217
1.184
1.167
1.153
1.129
1.089
1.071
1.058
1.031
1.022
1.036
1.038
1.037
1.052
1.075
1.103
1.127
1.147
1.164
1.176
1.183
1.193
1.198
1.198
1.207
1.215
1.236
1.232
1.227
1.219
1.215
1.200
1.387
1.379
1.362
1.346
1.330
1.304
1.286
1.260
1.242
1.222
1.187
1.160
1.136
1.116
1.078
1.061
1.058
1.039
1.030
1.032
1.038
1.031
1.046
1.069
1.087
1.111
1.132
1.145
1.155
1.154
1.161
1.162
1.150
1.158
1.170
1.183
1.189
1.184
1.176
1.167
1.143
1.384
1.379
1.367
1.348
1.328
1.312
1.287
1.261
1.234
1.210
1.177
1.135
1.123
1.094
1.066
1.073
1.053
1.039
1.028
1.026
1.029
1.025
1.045
1.056
1.075
1.092
1.104
1.117
1.128
1.134
1.131
1.122
1.124
1.129
1.125
1.137
1.140
1.130
1.120
1.099
1.087
1.383
1.370
1.355
1.337
1.309
1.293
1.270
1.239
1.207
1.173
1.157
1.136
1.119
1.073
1.068
1.057
1.042
1.028
1.008
1.014
1.007
1.005
1.024
1.033
1.052
1.065
1.084
1.089
1.094
1.103
1.080
1.071
1.075
1.093
1.083
1.090
1.080
1.073
1.063
1.059
1.038
1.368
1.358
1.342
1.324
1.296
1.282
1.241
1.210
1.189
1.160
1.142
1.119
1.086
1.053
1.052
1.041
1.023
1.010
0.996
0.991
0.988
0.984
0.999
1.014
1.024
1.035
1.052
1.053
1.065
1.055
1.044
1.043
1.031
1.037
1.041
1.036
1.034
1.022
1.005
1.001
0.970
1.358
1.350
1.337
1.295
1.281
1.253
1.225
1.193
1.159
1.142
1.106
1.082
1.058
1.042
1.029
1.024
0.994
0.978
0.972
0.969
0.965
0.956
0.970
0.979
0.986
1.004
1.013
1.009
1.015
1.015
1.009
1.006
0.990
0.988
0.986
0.983
0.982
0.971
0.951
0.931
0.906
1.337
1.332
1.307
1.286
1.266
1.242
1.206
1.171
1.132
1.094
1.067
1.048
1.025
1.009
0.992
0.985
0.971
0.951
0.944
0.943
0.937
0.926
0.929
0.949
0.944
0.939
0.944
0.962
0.957
0.969
0.963
0.962
0.945
0.945
0.940
0.936
0.925
0.903
0.895
0.881
0.849
1.315
1.302
1.282
1.264
1.241
1.204
1.179
1.133
1.110
1.055
1.033
1.005
0.987
0.956
0.960
0.937
0.936
0.921
0.910
0.906
0.894
0.885
0.879
0.899
0.905
0.904
0.899
0.896
0.913
0.915
0.918
0.916
0.898
0.882
0.889
0.877
0.873
0.853
0.824
0.811
0.778
1.277
1.264
1.250
1.223
1.202
1.173
1.144
1.102
1.046
1.019
0.968
0.962
0.946
0.923
0.907
0.897
0.884
0.878
0.867
0.861
0.848
0.841
0.843
0.860
0.857
0.858
0.848
0.852
0.851
0.854
0.855
0.862
0.839
0.830
0.831
0.818
0.806
0.787
0.767
0.744
0.713
1.251
1.230
1.217
1.190
1.165
1.111
1.080
1.040
1.008
0.962
0.927
0.910
0.889
0.876
0.855
0.847
0.843
0.836
0.821
0.821
0.802
0.798
0.803
0.810
0.809
0.801
0.807
0.806
0.806
0.798
0.797
0.800
0.788
0.771
0.770
0.764
0.755
0.733
0.709
0.684
0.651
1.206
1.186
1.168
1.135
1.105
1.051
1.025
0.990
0.959
0.921
0.886
0.861
0.835
0.824
0.812
0.800
0.792
0.785
0.775
0.767
0.757
0.751
0.749
0.757
0.756
0.757
0.755
0.747
0.749
0.742
0.745
0.733
0.731
0.716
0.713
0.696
0.676
0.665
0.635
0.612
0.595
1.164
1.143
1.117
1.085
1.050
1.011
0.976
0.932
0.903
0.869
0.833
0.810
0.789
0.766
0.753
0.743
0.736
0.724
0.716
0.702
0.704
0.702
0.704
0.710
0.707
0.709
0.709
0.704
0.693
0.689
0.687
0.676
0.673
0.662
0.651
0.638
0.617
0.600
0.584
0.556
0.529
1.115
1.091
1.063
1.022
1.001
0.970
0.917
0.875
0.836
0.818
0.790
0.751
0.733
0.709
0.702
0.694
0.679
0.659
0.662
0.652
0.649
0.648
0.653
0.657
0.650
0.655
0.659
0.656
0.648
0.634
0.629
0.620
0.618
0.615
0.589
0.574
0.554
0.544
0.515
0.488
0.465
1.084
1.034
1.013
0.978
0.947
0.901
0.861
0.820
0.785
0.757
0.741
0.692
0.676
0.660
0.651
0.640
0.617
0.603
0.594
0.598
0.596
0.591
0.593
0.593
0.601
0.603
0.603
0.601
0.592
0.587
0.571
0.566
0.553
0.537
0.531
0.515
0.502
0.481
0.455
0.436
0.407
1.039
1.000
0.949
0.925
0.881
0.834
0.804
0.770
0.728
0.693
0.678
0.640
0.619
0.608
0.588
0.579
0.563
0.533
0.540
0.546
0.542
0.544
0.544
0.542
0.548
0.549
0.544
0.549
0.547
0.539
0.529
0.517
0.499
0.496
0.474
0.459
0.443
0.421
0.401
0.386
0.363
0.974
0.936
0.880
0.853
0.821
0.776
0.738
0.694
0.664
0.632
0.620
0.588
0.562
0.549
0.538
0.514
0.508
0.481
0.486
0.490
0.492
0.489
0.489
0.492
0.493
0.500
0.499
0.499
0.499
0.487
0.488
0.473
0.457
0.436
0.432
0.416
0.389
0.375
0.355
0.336
0.323
0.916
0.878
0.837
0.787
0.766
0.718
0.671
0.636
0.617
0.584
0.568
0.544
0.508
0.494
0.474
0.464
0.443
0.431
0.429
0.439
0.434
0.427
0.437
0.440
0.443
0.444
0.451
0.449
0.446
0.444
0.437
0.421
0.405
0.394
0.381
0.360
0.348
0.324
0.313
0.300
0.276
0.853
0.820
0.784
0.744
0.694
0.662
0.616
0.584
0.561
0.531
0.520
0.491
0.453
0.440
0.421
0.412
0.382
0.383
0.381
0.383
0.378
0.388
0.396
0.391
0.392
0.399
0.401
0.401
0.401
0.399
0.395
0.378
0.371
0.361
0.341
0.327
0.302
0.287
0.266
0.256
0.240
1.378
1.369
1.353
1.341
1.328
1.305
1.275
1.244
1.209
1.186
1.181
1.161
1.149
1.148
1.145
1.142
1.139
1.159
1.135
1.141
1.132
1.138
1.158
1.174
1.188
1.227
1.248
1.262
1.271
1.285
1.302
1.304
1.301
1.289
1.286
1.264
1.266
1.246
1.227
1.187
1.153
1.359
1.355
1.341
1.331
1.307
1.275
1.254
1.225
1.184
1.157
1.142
1.120
1.126
1.119
1.105
1.115
1.119
1.097
1.101
1.106
1.101
1.100
1.124
1.136
1.166
1.190
1.214
1.234
1.240
1.279
1.291
1.287
1.290
1.281
1.283
1.269
1.268
1.242
1.223
1.196
1.173
1.339
1.336
1.315
1.308
1.286
1.246
1.216
1.183
1.147
1.137
1.112
1.094
1.092
1.077
1.066
1.067
1.083
1.066
1.074
1.084
1.072
1.072
1.092
1.112
1.136
1.159
1.187
1.203
1.211
1.247
1.268
1.261
1.279
1.273
1.274
1.274
1.268
1.248
1.227
1.210
1.180
1.339
1.305
1.311
1.297
1.271
1.234
1.205
1.147
1.122
1.097
1.090
1.067
1.041
1.057
1.040
1.037
1.039
1.038
1.035
1.042
1.050
1.061
1.059
1.082
1.111
1.131
1.155
1.183
1.203
1.227
1.247
1.274
1.274
1.267
1.268
1.271
1.258
1.241
1.226
1.206
1.190
1.325
1.289
1.281
1.257
1.247
1.203
1.173
1.141
1.109
1.077
1.059
1.041
1.017
1.025
1.021
1.016
1.007
1.005
0.989
0.993
1.002
1.010
1.024
1.055
1.105
1.106
1.149
1.170
1.192
1.201
1.237
1.251
1.268
1.266
1.272
1.258
1.258
1.248
1.240
1.224
1.204
1.286
1.269
1.255
1.247
1.214
1.186
1.161
1.132
1.081
1.055
1.043
1.021
1.012
0.999
0.995
0.985
0.979
0.969
0.963
0.977
1.000
1.004
1.030
1.056
1.078
1.091
1.119
1.142
1.178
1.207
1.226
1.238
1.253
1.262
1.269
1.273
1.272
1.265
1.255
1.235
1.225
1.283
1.285
1.254
1.238
1.204
1.165
1.145
1.115
1.064
1.033
1.016
1.004
1.009
0.993
0.973
0.970
0.941
0.946
0.947
0.968
0.968
0.989
1.006
1.034
1.068
1.087
1.117
1.135
1.166
1.198
1.224
1.241
1.253
1.272
1.285
1.281
1.278
1.284
1.280
1.273
1.256
1.282
1.262
1.240
1.221
1.204
1.181
1.140
1.101
1.060
1.030
1.002
0.991
0.986
0.980
0.963
0.935
0.939
0.933
0.941
0.943
0.955
0.962
0.995
1.027
1.059
1.077
1.092
1.128
1.184
1.197
1.217
1.239
1.271
1.281
1.288
1.287
1.291
1.295
1.288
1.282
1.273
1.280
1.271
1.249
1.218
1.196
1.176
1.124
1.095
1.075
1.032
1.003
0.984
0.967
0.942
0.945
0.930
0.919
0.933
0.949
0.944
0.944
0.958
0.975
1.001
1.041
1.058
1.086
1.129
1.157
1.204
1.223
1.244
1.264
1.292
1.301
1.314
1.313
1.312
1.306
1.285
1.285
1.277
1.269
1.252
1.223
1.188
1.163
1.116
1.092
1.072
1.034
1.009
0.975
0.932
0.937
0.920
0.927
0.931
0.929
0.950
0.959
0.965
0.973
0.995
1.014
1.042
1.057
1.093
1.122
1.164
1.192
1.209
1.250
1.270
1.295
1.311
1.313
1.316
1.325
1.310
1.306
1.313
1.272
1.244
1.217
1.195
1.180
1.140
1.110
1.090
1.077
1.047
1.013
0.984
0.962
0.942
0.928
0.920
0.924
0.921
0.943
0.949
0.958
0.985
0.999
1.032
1.043
1.083
1.101
1.120
1.146
1.185
1.219
1.242
1.273
1.311
1.325
1.327
1.329
1.330
1.334
1.340
1.340
1.251
1.231
1.202
1.186
1.165
1.137
1.114
1.101
1.069
1.042
1.020
1.003
0.955
0.945
0.930
0.930
0.921
0.917
0.927
0.940
0.941
0.982
1.007
1.029
1.055
1.082
1.108
1.139
1.160
1.190
1.219
1.240
1.282
1.315
1.336
1.335
1.337
1.335
1.350
1.352
1.367
1.250
1.241
1.216
1.177
1.156
1.137
1.113
1.096
1.069
1.054
1.023
0.998
0.971
0.952
0.949
0.933
0.937
0.923
0.936
0.952
0.955
0.976
1.002
1.050
1.057
1.088
1.107
1.148
1.169
1.195
1.223
1.245
1.297
1.321
1.326
1.335
1.345
1.348
1.358
1.366
1.377
1.258
1.241
1.228
1.192
1.160
1.131
1.120
1.094
1.082
1.048
1.032
1.002
0.984
0.956
0.953
0.953
0.943
0.941
0.950
0.965
0.968
0.981
1.008
1.026
1.043
1.080
1.104
1.149
1.173
1.208
1.232
1.269
1.294
1.313
1.332
1.336
1.340
1.352
1.367
1.362
1.380
1.267
1.234
1.230
1.211
1.178
1.145
1.115
1.120
1.091
1.060
1.032
1.013
0.990
0.965
0.967
0.961
0.967
0.953
0.969
0.977
0.975
1.003
1.029
1.026
1.055
1.078
1.101
1.129
1.171
1.204
1.248
1.255
1.280
1.311
1.328
1.337
1.358
1.359
1.359
1.371
1.382
1.275
1.257
1.248
1.235
1.207
1.168
1.146
1.111
1.088
1.074
1.056
1.039
1.009
0.985
0.978
0.990
0.973
0.976
0.995
0.994
0.987
1.019
1.047
1.051
1.075
1.098
1.121
1.157
1.180
1.206
1.240
1.269
1.291
1.315
1.333
1.339
1.351
1.367
1.374
1.378
1.374
1.298
1.279
1.273
1.251
1.219
1.185
1.172
1.138
1.109
1.083
1.077
1.060
1.042
1.019
1.000
1.013
1.006
0.996
1.008
1.011
1.004
1.036
1.056
1.074
1.108
1.117
1.144
1.169
1.193
1.227
1.254
1.270
1.288
1.310
1.325
1.340
1.347
1.360
1.368
1.367
1.364
1.301
1.283
1.279
1.254
1.232
1.222
1.197
1.165
1.140
1.117
1.104
1.073
1.051
1.043
1.029
1.027
1.028
1.017
1.023
1.014
1.028
1.039
1.059
1.083
1.111
1.128
1.147
1.178
1.200
1.229
1.265
1.279
1.301
1.325
1.340
1.343
1.356
1.361
1.364
1.364
1.356
1.317
1.299
1.287
1.263
1.245
1.230
1.210
1.190
1.166
1.138
1.120
1.098
1.080
1.057
1.045
1.034
1.041
1.027
1.035
1.028
1.029
1.049
1.072
1.103
1.122
1.145
1.167
1.196
1.219
1.245
1.261
1.285
1.300
1.327
1.333
1.344
1.340
1.358
1.364
1.359
1.344
1.327
1.326
1.309
1.286
1.279
1.251
1.228
1.204
1.186
1.159
1.155
1.134
1.113
1.076
1.061
1.057
1.069
1.045
1.048
1.052
1.041
1.060
1.096
1.115
1.142
1.170
1.186
1.210
1.245
1.259
1.277
1.291
1.304
1.328
1.343
1.354
1.344
1.345
1.349
1.338
1.335
1.339
1.334
1.322
1.309
1.289
1.269
1.243
1.218
1.203
1.174
1.181
1.147
1.133
1.112
1.087
1.080
1.067
1.051
1.054
1.052
1.057
1.072
1.120
1.138
1.151
1.178
1.194
1.214
1.226
1.247
1.270
1.279
1.297
1.306
1.329
1.335
1.341
1.346
1.342
1.319
1.310
1.364
1.343
1.331
1.322
1.300
1.290
1.261
1.235
1.219
1.210
1.185
1.165
1.148
1.148
1.109
1.094
1.073
1.045
1.044
1.058
1.074
1.093
1.120
1.137
1.159
1.179
1.195
1.215
1.235
1.246
1.270
1.273
1.289
1.292
1.297
1.309
1.316
1.318
1.315
1.311
1.281
1.381
1.360
1.348
1.331
1.317
1.298
1.279
1.258
1.235
1.220
1.187
1.162
1.168
1.152
1.107
1.098
1.088
1.056
1.052
1.064
1.068
1.095
1.124
1.146
1.156
1.173
1.184
1.211
1.226
1.241
1.251
1.267
1.271
1.273
1.270
1.279
1.284
1.283
1.273
1.270
1.254
1.387
1.369
1.351
1.342
1.321
1.290
1.291
1.266
1.242
1.221
1.188
1.168
1.166
1.147
1.107
1.094
1.082
1.067
1.052
1.065
1.078
1.090
1.104
1.129
1.154
1.166
1.179
1.196
1.213
1.218
1.230
1.234
1.240
1.238
1.250
1.240
1.245
1.249
1.239
1.226
1.202
1.385
1.370
1.356
1.346
1.327
1.303
1.286
1.263
1.239
1.223
1.184
1.172
1.147
1.123
1.094
1.089
1.088
1.068
1.063
1.060
1.074
1.083
1.100
1.110
1.137
1.154
1.171
1.177
1.197
1.199
1.201
1.207
1.203
1.206
1.217
1.212
1.206
1.212
1.197
1.184
1.165
1.366
1.367
1.361
1.335
1.331
1.311
1.288
1.263
1.231
1.211
1.165
1.153
1.132
1.118
1.085
1.090
1.074
1.063
1.060
1.056
1.059
1.066
1.084
1.103
1.121
1.139
1.145
1.152
1.165
1.170
1.167
1.168
1.153
1.163
1.178
1.176
1.168
1.158
1.142
1.137
1.113
1.374
1.350
1.341
1.332
1.317
1.294
1.269
1.234
1.210
1.188
1.153
1.143
1.123
1.102
1.087
1.077
1.060
1.045
1.046
1.039
1.038
1.048
1.066
1.080
1.097
1.112
1.119
1.122
1.129
1.133
1.132
1.121
1.114
1.121
1.124
1.124
1.109
1.094
1.084
1.075
1.050
1.359
1.347
1.333
1.318
1.299
1.280
1.246
1.214
1.186
1.170
1.137
1.131
1.103
1.092
1.070
1.056
1.033
1.026
1.023
1.018
1.016
1.021
1.040
1.049
1.053
1.080
1.083
1.093
1.093
1.100
1.084
1.080
1.077
1.072
1.071
1.073
1.060
1.048
1.026
1.018
0.987
1.338
1.331
1.329
1.311
1.288
1.263
1.229
1.199
1.169
1.136
1.114
1.101
1.081
1.057
1.055
1.033
1.014
0.996
0.991
0.994
0.988
0.989
1.006
1.015
1.019
1.032
1.047
1.046
1.050
1.046
1.042
1.039
1.023
1.027
1.024
1.024
1.014
0.995
0.974
0.945
0.928
1.323
1.317
1.313
1.292
1.271
1.250
1.212
1.175
1.141
1.106
1.078
1.062
1.047
1.036
1.010
0.994
0.990
0.978
0.965
0.952
0.955
0.961
0.967
0.978
0.984
0.983
0.991
0.998
0.996
0.999
0.996
0.996
0.978
0.977
0.972
0.966
0.953
0.937
0.922
0.895
0.865
1.295
1.285
1.282
1.269
1.241
1.220
1.180
1.131
1.104
1.072
1.035
1.023
0.997
0.984
0.968
0.958
0.963
0.948
0.931
0.921
0.920
0.923
0.934
0.932
0.943
0.943
0.941
0.940
0.939
0.949
0.950
0.951
0.934
0.920
0.918
0.909
0.901
0.880
0.854
0.830
0.803
1.259
1.252
1.245
1.228
1.201
1.181
1.132
1.094
1.064
1.022
0.982
0.963
0.943
0.930
0.914
0.911
0.912
0.902
0.886
0.875
0.866
0.875
0.878
0.883
0.893
0.896
0.883
0.892
0.888
0.887
0.893
0.895
0.877
0.863
0.863
0.853
0.834
0.824
0.796
0.771
0.734
1.225
1.212
1.207
1.177
1.154
1.121
1.083
1.047
1.017
0.976
0.936
0.919
0.900
0.882
0.868
0.863
0.862
0.852
0.839
0.837
0.824
0.831
0.836
0.837
0.842
0.840
0.837
0.837
0.838
0.840
0.840
0.833
0.825
0.805
0.793
0.793
0.785
0.757
0.737
0.709
0.673
1.188
1.173
1.154
1.133
1.097
1.059
1.035
1.007
0.964
0.921
0.891
0.868
0.843
0.833
0.820
0.812
0.811
0.805
0.793
0.788
0.782
0.777
0.778
0.785
0.790
0.792
0.787
0.783
0.789
0.777
0.778
0.768
0.759
0.747
0.735
0.723
0.712
0.691
0.677
0.635
0.609
1.133
1.121
1.097
1.076
1.038
1.004
0.974
0.946
0.910
0.871
0.829
0.806
0.788
0.779
0.774
0.757
0.757
0.743
0.732
0.732
0.723
0.724
0.729
0.737
0.741
0.740
0.742
0.729
0.727
0.727
0.726
0.712
0.700
0.698
0.683
0.666
0.658
0.632
0.599
0.577
0.547
1.098
1.065
1.045
1.023
0.994
0.955
0.916
0.873
0.842
0.813
0.787
0.750
0.742
0.716
0.704
0.697
0.689
0.677
0.686
0.676
0.667
0.669
0.681
0.682
0.692
0.689
0.687
0.687
0.675
0.670
0.666
0.654
0.650
0.640
0.621
0.598
0.576
0.566
0.546
0.514
0.490
1.060
1.019
0.986
0.966
0.931
0.901
0.841
0.813
0.776
0.758
0.733
0.694
0.683
0.666
0.650
0.640
0.632
0.624
0.622
0.615
0.617
0.616
0.627
0.631
0.629
0.635
0.630
0.624
0.619
0.613
0.598
0.592
0.585
0.570
0.558
0.537
0.524
0.506
0.478
0.456
0.432
1.019
0.980
0.932
0.907
0.869
0.819
0.788
0.760
0.719
0.695
0.683
0.639
0.619
0.611
0.596
0.581
0.573
0.561
0.554
0.562
0.556
0.560
0.567
0.576
0.578
0.574
0.578
0.581
0.574
0.566
0.557
0.544
0.528
0.526
0.510
0.486
0.467
0.441
0.417
0.404
0.382
0.976
0.932
0.880
0.836
0.795
0.764
0.741
0.694
0.669
0.639
0.620
0.582
0.568
0.546
0.545
0.527
0.516
0.490
0.499
0.507
0.497
0.507
0.508
0.516
0.522
0.521
0.523
0.524
0.524
0.514
0.511
0.497
0.481
0.465
0.450
0.438
0.412
0.390
0.371
0.350
0.343
0.903
0.864
0.825
0.782
0.742
0.694
0.665
0.637
0.615
0.583
0.567
0.537
0.512
0.494
0.494
0.477
0.454
0.439
0.439
0.453
0.450
0.452
0.459
0.465
0.461
0.464
0.468
0.473
0.473
0.470
0.459
0.451
0.442
0.422
0.404
0.388
0.369
0.349
0.328
0.313
0.286
0.856
0.811
0.772
0.727
0.672
0.646
0.606
0.572
0.558
0.531
0.515
0.490
0.469
0.444
0.432
0.420
0.389
0.383
0.383
0.385
0.394
0.407
0.410
0.405
0.410
0.423
0.426
0.424
0.420
0.419
0.416
0.406
0.390
0.385
0.364
0.347
0.326
0.307
0.283
0.266
0.252
1.383
1.378
1.361
1.351
1.331
1.311
1.289
1.250
1.224
1.191
1.181
1.154
1.153
1.143
1.135
1.141
1.142
1.141
1.144
1.134
1.133
1.133
1.152
1.159
1.192
1.210
1.234
1.258
1.279
1.298
1.304
1.319
1.311
1.299
1.291
1.290
1.263
1.251
1.230
1.197
1.153
1.370
1.365
1.344
1.341
1.317
1.279
1.252
1.228
1.185
1.173
1.149
1.130
1.124
1.103
1.094
1.105
1.103
1.106
1.114
1.100
1.101
1.106
1.128
1.136
1.173
1.183
1.206
1.215
1.249
1.277
1.304
1.297
1.300
1.301
1.287
1.281
1.280
1.261
1.237
1.199
1.164
1.345
1.345
1.332
1.319
1.291
1.251
1.226
1.202
1.172
1.148
1.115
1.086
1.084
1.067
1.069
1.056
1.067
1.077
1.078
1.071
1.074
1.080
1.099
1.104
1.131
1.155
1.186
1.210
1.230
1.253
1.271
1.282
1.288
1.305
1.278
1.280
1.270
1.258
1.241
1.202
1.169
1.337
1.319
1.301
1.293
1.272
1.227
1.190
1.160
1.134
1.100
1.096
1.068
1.052
1.055
1.033
1.033
1.041
1.037
1.034
1.044
1.044
1.055
1.059
1.097
1.117
1.134
1.155
1.182
1.209
1.232
1.259
1.274
1.281
1.285
1.281
1.272
1.276
1.266
1.236
1.211
1.181
1.316
1.298
1.281
1.261
1.240
1.205
1.180
1.141
1.104
1.088
1.064
1.041
1.022
1.027
1.020
1.013
1.013
1.008
0.998
1.009
1.019
1.024
1.049
1.077
1.107
1.138
1.162
1.187
1.206
1.224
1.253
1.279
1.277
1.282
1.287
1.279
1.273
1.270
1.246
1.216
1.192
1.295
1.294
1.264
1.243
1.219
1.193
1.164
1.134
1.080
1.050
1.033
1.010
0.999
1.006
0.990
0.988
0.981
0.965
0.969
0.967
1.006
1.021
1.029
1.062
1.090
1.118
1.150
1.179
1.201
1.228
1.239
1.257
1.268
1.275
1.294
1.298
1.283
1.269
1.250
1.236
1.214
1.296
1.290
1.263
1.234
1.210
1.177
1.140
1.107
1.065
1.031
1.005
1.003
0.991
0.992
0.989
0.978
0.959
0.952
0.949
0.963
0.977
1.002
1.021
1.042
1.080
1.109
1.132
1.158
1.183
1.229
1.235
1.263
1.283
1.295
1.302
1.302
1.288
1.282
1.279
1.263
1.238
1.278
1.276
1.254
1.221
1.220
1.188
1.139
1.112
1.067
1.038
0.998
0.995
0.988
0.976
0.965
0.958
0.936
0.941
0.944
0.952
0.961
0.985
1.007
1.037
1.067
1.086
1.116
1.145
1.193
1.224
1.245
1.268
1.286
1.290
1.304
1.309
1.315
1.302
1.298
1.279
1.253
1.266
1.255
1.252
1.218
1.202
1.170
1.136
1.097
1.079
1.029
1.013
0.977
0.973
0.963
0.956
0.932
0.938
0.938
0.948
0.964
0.965
0.984
1.003
1.017
1.048
1.093
1.119
1.171
1.186
1.227
1.251
1.279
1.294
1.315
1.314
1.330
1.330
1.326
1.294
1.290
1.283
1.281
1.266
1.241
1.212
1.182
1.156
1.131
1.113
1.051
1.044
1.008
0.967
0.953
0.954
0.942
0.938
0.935
0.932
0.948
0.974
0.970
0.984
1.010
1.034
1.070
1.099
1.129
1.151
1.181
1.214
1.259
1.291
1.309
1.311
1.332
1.327
1.323
1.315
1.320
1.314
1.312
1.281
1.252
1.215
1.208
1.190
1.139
1.130
1.105
1.076
1.041
1.007
0.990
0.965
0.951
0.941
0.932
0.932
0.929
0.951
0.952
0.969
0.994
1.024
1.063
1.068
1.110
1.141
1.168
1.184
1.221
1.240
1.269
1.295
1.326
1.328
1.328
1.327
1.323
1.329
1.325
1.328
1.259
1.241
1.203
1.185
1.163
1.156
1.112
1.099
1.073
1.057
1.025
0.985
0.970
0.952
0.939
0.946
0.938
0.935
0.958
0.962
0.964
1.000
1.037
1.056
1.071
1.101
1.138
1.170
1.194
1.216
1.242
1.262
1.295
1.317
1.329
1.320
1.322
1.329
1.339
1.348
1.335
1.262
1.235
1.219
1.205
1.170
1.147
1.116
1.094
1.066
1.049
1.022
0.992
0.977
0.957
0.959
0.962
0.946
0.957
0.967
0.975
0.992
1.008
1.032
1.058
1.079
1.105
1.132
1.173
1.198
1.230
1.249
1.280
1.288
1.310
1.328
1.344
1.344
1.345
1.347
1.351
1.352
1.253
1.239
1.214
1.201
1.165
1.145
1.115
1.106
1.074
1.055
1.039
0.996
0.980
0.978
0.981
0.980
0.971
0.964
0.979
0.993
0.998
1.013
1.039
1.051
1.079
1.108
1.130
1.168
1.197
1.231
1.257
1.280
1.312
1.319
1.333
1.339
1.348
1.345
1.357
1.366
1.351
1.266
1.247
1.242
1.231
1.190
1.147
1.142
1.114
1.090
1.078
1.049
1.028
1.012
0.999
0.982
0.983
0.984
0.969
0.993
1.008
1.018
1.034
1.044
1.066
1.090
1.119
1.161
1.185
1.208
1.224
1.261
1.280
1.296
1.320
1.331
1.342
1.354
1.360
1.366
1.365
1.370
1.285
1.265
1.264
1.247
1.212
1.194
1.152
1.131
1.095
1.077
1.064
1.048
1.030
1.017
1.003
1.018
1.017
0.983
0.992
1.018
1.035
1.057
1.071
1.083
1.112
1.148
1.170
1.201
1.210
1.232
1.273
1.286
1.305
1.321
1.341
1.347
1.362
1.368
1.372
1.376
1.362
1.291
1.287
1.279
1.262
1.227
1.201
1.186
1.159
1.120
1.096
1.082
1.072
1.058
1.039
1.035
1.033
1.035
1.025
1.025
1.027
1.044
1.071
1.096
1.119
1.142
1.175
1.174
1.201
1.209
1.240
1.279
1.306
1.315
1.332
1.342
1.354
1.365
1.366
1.369
1.371
1.357
1.303
1.288
1.281
1.254
1.250
1.232
1.193
1.175
1.154
1.133
1.103
1.091
1.078
1.069
1.052
1.050
1.051
1.041
1.044
1.057
1.058
1.078
1.108
1.124
1.142
1.172
1.202
1.214
1.243
1.255
1.297
1.317
1.340
1.353
1.367
1.364
1.363
1.368
1.364
1.360
1.340
1.318
1.324
1.298
1.275
1.255
1.242
1.220
1.200
1.179
1.157
1.148
1.118
1.090
1.086
1.077
1.061
1.070
1.067
1.063
1.069
1.070
1.090
1.120
1.131
1.158
1.185
1.213
1.222
1.258
1.275
1.297
1.320
1.336
1.338
1.364
1.364
1.372
1.364
1.357
1.349
1.334
1.340
1.326
1.311
1.300
1.284
1.258
1.229
1.216
1.205
1.163
1.162
1.147
1.110
1.113
1.095
1.082
1.073
1.070
1.071
1.081
1.076
1.099
1.136
1.158
1.179
1.204
1.229
1.242
1.267
1.277
1.300
1.317
1.332
1.340
1.365
1.377
1.373
1.357
1.345
1.331
1.321
1.346
1.343
1.337
1.316
1.294
1.274
1.248
1.230
1.208
1.193
1.170
1.164
1.145
1.133
1.124
1.100
1.095
1.083
1.078
1.092
1.095
1.124
1.151
1.174
1.188
1.211
1.236
1.256
1.262
1.289
1.305
1.318
1.333
1.334
1.339
1.358
1.354
1.354
1.343
1.328
1.314
1.363
1.348
1.333
1.327
1.310
1.284
1.266
1.238
1.221
1.198
1.179
1.166
1.152
1.160
1.130
1.110
1.096
1.076
1.065
1.103
1.120
1.131
1.155
1.182
1.196
1.220
1.238
1.256
1.257
1.279
1.292
1.307
1.314
1.330
1.328
1.329
1.336
1.335
1.321
1.319
1.294
1.376
1.350
1.338
1.333
1.323
1.301
1.276
1.251
1.226
1.211
1.197
1.168
1.173
1.152
1.134
1.113
1.100
1.084
1.078
1.101
1.119
1.135
1.161
1.180
1.201
1.216
1.236
1.254
1.258
1.260
1.289
1.301
1.297
1.305
1.310
1.310
1.307
1.310
1.297
1.278
1.261
1.383
1.357
1.345
1.338
1.319
1.303
1.281
1.256
1.239
1.216
1.196
1.189
1.170
1.158
1.138
1.103
1.103
1.088
1.082
1.104
1.111
1.133
1.147
1.176
1.197
1.215
1.225
1.240
1.242
1.254
1.263
1.272
1.280
1.285
1.280
1.274
1.274
1.267
1.256
1.241
1.216
1.375
1.369
1.353
1.335
1.313
1.303
1.287
1.265
1.243
1.223
1.192
1.170
1.159
1.140
1.124
1.114
1.109
1.096
1.091
1.088
1.104
1.120
1.135
1.158
1.184
1.205
1.211
1.224
1.224
1.231
1.234
1.246
1.242
1.243
1.245
1.244
1.240
1.224
1.209
1.195
1.173
1.370
1.363
1.346
1.325
1.306
1.284
1.279
1.255
1.226
1.206
1.178
1.157
1.149
1.130
1.111
1.105
1.098
1.095
1.080
1.084
1.088
1.110
1.120
1.138
1.163
1.183
1.183
1.199
1.206
1.203
1.205
1.206
1.196
1.197
1.206
1.207
1.193
1.183
1.166
1.142
1.119
1.357
1.343
1.330
1.319
1.296
1.284
1.264
1.238
1.207
1.185
1.163
1.149
1.143
1.130
1.097
1.097
1.083
1.073
1.072
1.074
1.066
1.090
1.111
1.120
1.131
1.152
1.158
1.169
1.168
1.165
1.157
1.154
1.152
1.149
1.160
1.156
1.143
1.133
1.115
1.088
1.064
1.355
1.351
1.332
1.314
1.287
1.275
1.250
1.214
1.190
1.170
1.147
1.142
1.118
1.112
1.085
1.069
1.064
1.055
1.051
1.052
1.049
1.070
1.089
1.084
1.093
1.126
1.121
1.122
1.123
1.125
1.121
1.114
1.105
1.099
1.113
1.102
1.097
1.075
1.054
1.031
1.006
1.331
1.332
1.316
1.301
1.274
1.264
1.231
1.199
1.174
1.144
1.127
1.117
1.093
1.072
1.060
1.051
1.041
1.020
1.010
1.014
1.009
1.025
1.042
1.049
1.055
1.065
1.083
1.079
1.076
1.072
1.070
1.063
1.057
1.052
1.056
1.050
1.037
1.021
1.000
0.972
0.947
1.321
1.315
1.296
1.278
1.256
1.247
1.211
1.172
1.141
1.117
1.084
1.071
1.060
1.028
1.030
1.025
1.009
0.991
0.988
0.979
0.983
0.998
1.006
1.016
1.022
1.024
1.030
1.034
1.023
1.022
1.033
1.026
1.011
1.009
1.002
1.001
0.988
0.967
0.943
0.914
0.887
1.289
1.287
1.272
1.246
1.230
1.204
1.169
1.142
1.105
1.072
1.041
1.022
1.011
1.001
0.985
0.978
0.976
0.961
0.953
0.942
0.947
0.959
0.966
0.967
0.978
0.984
0.985
0.975
0.971
0.966
0.976
0.979
0.966
0.957
0.943
0.948
0.932
0.911
0.882
0.848
0.827
1.261
1.249
1.229
1.213
1.194
1.166
1.126
1.097
1.076
1.027
0.984
0.975
0.950
0.938
0.932
0.940
0.937
0.918
0.902
0.904
0.912
0.913
0.919
0.912
0.919
0.933
0.927
0.923
0.926
0.922
0.922
0.917
0.914
0.900
0.882
0.887
0.866
0.850
0.823
0.781
0.755
1.216
1.208
1.185
1.159
1.149
1.124
1.076
1.036
1.016
0.981
0.949
0.920
0.904
0.881
0.879
0.881
0.883
0.863
0.851
0.846
0.846
0.859
0.863
0.869
0.873
0.873
0.872
0.869
0.874
0.878
0.874
0.862
0.857
0.842
0.829
0.810
0.804
0.782
0.755
0.726
0.690
1.166
1.159
1.145
1.111
1.096
1.054
1.019
0.991
0.965
0.926
0.902
0.863
0.851
0.831
0.830
0.827
0.821
0.811
0.808
0.803
0.801
0.812
0.806
0.817
0.822
0.823
0.812
0.805
0.814
0.813
0.817
0.804
0.799
0.777
0.764
0.751
0.742
0.730
0.693
0.664
0.639
1.120
1.116
1.092
1.064
1.031
1.006
0.974
0.941
0.909
0.870
0.837
0.820
0.798
0.783
0.773
0.769
0.768
0.757
0.753
0.749
0.745
0.753
0.755
0.762
0.771
0.777
0.769
0.763
0.752
0.752
0.762
0.741
0.731
0.727
0.708
0.692
0.675
0.655
0.625
0.600
0.564
1.080
1.056
1.032
1.018
0.980
0.955
0.917
0.887
0.849
0.805
0.793
0.751
0.742
0.726
0.713
0.707
0.699
0.699
0.691
0.690
0.690
0.690
0.703
0.714
0.719
0.720
0.712
0.713
0.709
0.705
0.695
0.686
0.674
0.661
0.655
0.638
0.617
0.590
0.565
0.535
0.511
1.042
0.999
0.975
0.954
0.930
0.884
0.856
0.822
0.789
0.764
0.736
0.698
0.679
0.681
0.656
0.638
0.646
0.638
0.637
0.633
0.629
0.644
0.647
0.655
0.656
0.657
0.651
0.652
0.658
0.654
0.643
0.626
0.616
0.602
0.585
0.574
0.542
0.519
0.506
0.473
0.448
1.002
0.961
0.924
0.895
0.870
0.821
0.776
0.752
0.719
0.702
0.671
0.646
0.628
0.615
0.601
0.586
0.582
0.573
0.572
0.570
0.577
0.585
0.595
0.604
0.605
0.598
0.603
0.602
0.599
0.598
0.580
0.568
0.561
0.551
0.533
0.503
0.488
0.456
0.443
0.418
0.393
0.958
0.919
0.874
0.828
0.799
0.762
0.723
0.685
0.668
0.650
0.625
0.590
0.569
0.554
0.548
0.537
0.509
0.515
0.515
0.518
0.516
0.520
0.539
0.541
0.546
0.543
0.548
0.556
0.552
0.542
0.533
0.516
0.504
0.500
0.480
0.454
0.429
0.411
0.388
0.373
0.348
0.901
0.863
0.816
0.775
0.725
0.689
0.659
0.633
0.607
0.586
0.561
0.525
0.517
0.500
0.494
0.474
0.461
0.454
0.448
0.455
0.463
0.468
0.476
0.482
0.475
0.489
0.493
0.495
0.491
0.488
0.480
0.472
0.463
0.450
0.436
0.409
0.388
0.365
0.341
0.317
0.310
0.846
0.805
0.759
0.707
0.657
0.629
0.598
0.575
0.549
0.531
0.510
0.482
0.464
0.440
0.434
0.420
0.407
0.395
0.401
0.401
0.410
0.420
0.422
0.419
0.431
0.434
0.443
0.445
0.439
0.441
0.434
0.429
0.416
0.403
0.382
0.368
0.356
0.326
0.301
0.282
0.256
1.399
1.386
1.366
1.353
1.337
1.302
1.282
1.250
1.224
1.200
1.179
1.156
1.142
1.128
1.126
1.127
1.136
1.129
1.136
1.139
1.121
1.130
1.145
1.169
1.198
1.216
1.227
1.256
1.274
1.301
1.299
1.316
1.316
1.314
1.286
1.283
1.267
1.253
1.235
1.194
1.155
1.387
1.366
1.351
1.337
1.319
1.286
1.253
1.233
1.205
1.172
1.155
1.128
1.124
1.099
1.086
1.096
1.106
1.110
1.104
1.110
1.105
1.112
1.127
1.146
1.170
1.186
1.209
1.233
1.271
1.289
1.307
1.309
1.306
1.305
1.295
1.285
1.284
1.269
1.252
1.205
1.160
1.371
1.355
1.345
1.326
1.290
1.255
1.226
1.196
1.176
1.139
1.123
1.101
1.092
1.067
1.062
1.058
1.072
1.077
1.065
1.081
1.080
1.086
1.095
1.114
1.157
1.169
1.183
1.221
1.248
1.270
1.295
1.298
1.294
1.292
1.312
1.306
1.292
1.273
1.252
1.223
1.178
1.355
1.335
1.308
1.298
1.278
1.236
1.202
1.161
1.146
1.111
1.095
1.072
1.058
1.045
1.037
1.036
1.046
1.039
1.053
1.044
1.036
1.067
1.085
1.114
1.139
1.158
1.179
1.201
1.238
1.259
1.271
1.279
1.288
1.293
1.304
1.295
1.288
1.281
1.265
1.226
1.190
1.332
1.312
1.287
1.277
1.248
1.217
1.181
1.146
1.103
1.078
1.074
1.046
1.028
1.026
1.028
1.015
1.018
1.011
1.008
1.005
1.028
1.047
1.064
1.092
1.123
1.154
1.168
1.195
1.223
1.248
1.270
1.283
1.292
1.282
1.293
1.298
1.296
1.284
1.271
1.230
1.189
1.320
1.295
1.268
1.255
1.223
1.199
1.164
1.124
1.088
1.060
1.042
1.024
1.015
1.011
0.998
0.993
0.972
0.974
0.975
0.980
0.994
1.007
1.046
1.074
1.101
1.146
1.167
1.186
1.206
1.235
1.255
1.281
1.287
1.299
1.308
1.314
1.304
1.283
1.247
1.227
1.209
1.304
1.292
1.269
1.236
1.221
1.182
1.153
1.104
1.073
1.048
1.016
1.020
1.008
1.001
0.991
0.974
0.965
0.962
0.970
0.964
0.978
1.007
1.042
1.069
1.092
1.123
1.150
1.179
1.196
1.237
1.269
1.288
1.310
1.319
1.317
1.322
1.306
1.296
1.270
1.264
1.236
1.278
1.277
1.257
1.229
1.221
1.179
1.144
1.107
1.069
1.051
1.014
1.000
0.991
0.982
0.974
0.961
0.954
0.964
0.966
0.964
0.972
0.999
1.036
1.060
1.068
1.105
1.140
1.187
1.212
1.236
1.265
1.297
1.313
1.315
1.316
1.317
1.315
1.298
1.296
1.285
1.265
1.274
1.266
1.237
1.219
1.194
1.167
1.123
1.100
1.054
1.031
1.011
0.994
0.977
0.976
0.967
0.968
0.963
0.956
0.964
0.974
0.977
0.989
1.025
1.047
1.080
1.104
1.144
1.185
1.222
1.255
1.285
1.295
1.327
1.327
1.323
1.330
1.319
1.317
1.295
1.293
1.284
1.286
1.245
1.235
1.209
1.174
1.148
1.133
1.094
1.066
1.029
0.989
0.992
0.981
0.974
0.970
0.962
0.961
0.963
0.971
0.988
0.995
1.008
1.015
1.052
1.083
1.115
1.156
1.185
1.212
1.250
1.286
1.307
1.333
1.332
1.339
1.322
1.320
1.326
1.326
1.308
1.300
1.284
1.239
1.219
1.196
1.158
1.128
1.104
1.094
1.060
1.032
1.006
0.980
0.961
0.965
0.963
0.964
0.957
0.956
0.983
0.987
1.001
1.012
1.049
1.065
1.086
1.119
1.159
1.188
1.223
1.246
1.280
1.314
1.329
1.329
1.339
1.332
1.328
1.336
1.323
1.326
1.328
1.267
1.229
1.215
1.199
1.171
1.133
1.124
1.099
1.075
1.043
1.023
0.994
0.973
0.953
0.961
0.974
0.973
0.962
0.986
0.989
1.004
1.031
1.063
1.076
1.094
1.124
1.166
1.199
1.224
1.251
1.269
1.289
1.307
1.339
1.349
1.343
1.343
1.340
1.334
1.330
1.327
1.252
1.230
1.223
1.207
1.177
1.162
1.128
1.101
1.064
1.050
1.019
0.993
0.983
0.972
0.960
0.964
0.983
0.969
0.982
1.002
1.024
1.038
1.055
1.070
1.103
1.133
1.165
1.209
1.215
1.247
1.281
1.293
1.319
1.336
1.359
1.342
1.331
1.337
1.345
1.345
1.340
1.242
1.237
1.233
1.211
1.187
1.154
1.144
1.107
1.074
1.051
1.041
1.019
1.020
0.992
0.985
0.973
0.985
0.999
0.998
1.018
1.042
1.054
1.066
1.080
1.113
1.148
1.170
1.194
1.218
1.255
1.285
1.306
1.313
1.336
1.349
1.338
1.345
1.358
1.357
1.359
1.352
1.275
1.256
1.238
1.227
1.188
1.170
1.147
1.119
1.100
1.079
1.050
1.035
1.028
1.019
0.995
1.015
1.009
1.007
1.002
1.040
1.059
1.071
1.082
1.110
1.137
1.157
1.183
1.204
1.236
1.263
1.283
1.300
1.314
1.327
1.342
1.353
1.359
1.380
1.365
1.364
1.359
1.271
1.269
1.261
1.260
1.225
1.193
1.167
1.136
1.107
1.090
1.078
1.050
1.036
1.030
1.025
1.028
1.046
1.035
1.032
1.051
1.063
1.074
1.086
1.129
1.166
1.187
1.205
1.225
1.245
1.262
1.288
1.311
1.327
1.341
1.354
1.362
1.382
1.385
1.371
1.364
1.359
1.293
1.297
1.284
1.258
1.234
1.216
1.183
1.158
1.128
1.106
1.091
1.089
1.070
1.063
1.047
1.044
1.047
1.047
1.050
1.067
1.078
1.106
1.135
1.143
1.174
1.202
1.213
1.232
1.249
1.270
1.314
1.338
1.359
1.370
1.377
1.363
1.378
1.375
1.370
1.366
1.360
1.307
1.307
1.299
1.282
1.245
1.226
1.200
1.185
1.157
1.139
1.113
1.112
1.103
1.077
1.069
1.061
1.067
1.070
1.086
1.087
1.094
1.121
1.137
1.163
1.185
1.216
1.231
1.250
1.275
1.294
1.315
1.338
1.357
1.381
1.385
1.380
1.380
1.377
1.367
1.356
1.346
1.320
1.319
1.306
1.289
1.275
1.247
1.225
1.206
1.176
1.163
1.151
1.138
1.114
1.103
1.093
1.086
1.073
1.088
1.088
1.098
1.104
1.135
1.164
1.181
1.207
1.223
1.240
1.263
1.293
1.305
1.320
1.349
1.364
1.374
1.380
1.378
1.374
1.370
1.364
1.350
1.335
1.331
1.321
1.318
1.306
1.289
1.260
1.241
1.222
1.195
1.184
1.168
1.156
1.139
1.120
1.111
1.110
1.096
1.097
1.102
1.112
1.123
1.140
1.181
1.207
1.233
1.245
1.262
1.280
1.304
1.311
1.329
1.345
1.364
1.369
1.382
1.394
1.390
1.372
1.362
1.350
1.333
1.344
1.339
1.328
1.317
1.296
1.271
1.254
1.232
1.213
1.199
1.188
1.176
1.151
1.155
1.136
1.106
1.105
1.099
1.106
1.113
1.133
1.159
1.193
1.217
1.229
1.258
1.265
1.281
1.306
1.309
1.321
1.345
1.364
1.372
1.375
1.370
1.375
1.362
1.356
1.346
1.319
1.347
1.342
1.332
1.312
1.307
1.286
1.268
1.241
1.227
1.211
1.198
1.173
1.170
1.165
1.142
1.120
1.111
1.106
1.118
1.132
1.145
1.167
1.191
1.211
1.246
1.255
1.267
1.291
1.291
1.313
1.319
1.337
1.349
1.358
1.361
1.359
1.346
1.349
1.343
1.323
1.309
1.363
1.352
1.337
1.332
1.310
1.294
1.267
1.248
1.221
1.203
1.199
1.185
1.172
1.164
1.144
1.125
1.110
1.115
1.119
1.139
1.149
1.172
1.191
1.210
1.244
1.257
1.267
1.280
1.293
1.302
1.316
1.320
1.335
1.337
1.347
1.340
1.330
1.319
1.313
1.294
1.264
1.379
1.357
1.345
1.328
1.317
1.300
1.287
1.257
1.229
1.206
1.205
1.194
1.180
1.155
1.133
1.125
1.115
1.123
1.119
1.132
1.147
1.164
1.183
1.207
1.242
1.248
1.259
1.274
1.280
1.288
1.289
1.305
1.310
1.316
1.317
1.311
1.301
1.292
1.274
1.255
1.225
1.363
1.355
1.358
1.325
1.312
1.300
1.288
1.258
1.230
1.203
1.195
1.186
1.170
1.147
1.130
1.123
1.129
1.121
1.123
1.126
1.137
1.152
1.169
1.194
1.229
1.243
1.249
1.262
1.263
1.260
1.267
1.268
1.272
1.279
1.276
1.276
1.263
1.255
1.234
1.210
1.190
1.364
1.349
1.344
1.332
1.317
1.290
1.274
1.244
1.219
1.201
1.176
1.171
1.168
1.138
1.125
1.120
1.120
1.110
1.115
1.124
1.128
1.143
1.159
1.171
1.195
1.218
1.225
1.237
1.239
1.240
1.239
1.240
1.229
1.236
1.237
1.234
1.218
1.209
1.191
1.170
1.136
1.347
1.333
1.336
1.322
1.307
1.285
1.262
1.222
1.198
1.182
1.174
1.157
1.152
1.138
1.114
1.120
1.109
1.100
1.095
1.106
1.102
1.118
1.134
1.139
1.154
1.188
1.198
1.202
1.187
1.201
1.196
1.188
1.177
1.179
1.186
1.182
1.166
1.154
1.138
1.114
1.085
1.349
1.347
1.323
1.306
1.289
1.268
1.236
1.210
1.188
1.173
1.141
1.141
1.128
1.116
1.102
1.099
1.086
1.078
1.076
1.075
1.074
1.092
1.116
1.122
1.131
1.147
1.163
1.169
1.154
1.153
1.144
1.140
1.129
1.130
1.139
1.140
1.124
1.107
1.085
1.048
1.023
1.332
1.327
1.315
1.295
1.271
1.244
1.216
1.186
1.173
1.146
1.118
1.111
1.087
1.085
1.071
1.069
1.061
1.043
1.041
1.046
1.052
1.069
1.082
1.091
1.093
1.102
1.113
1.123
1.106
1.107
1.104
1.092
1.080
1.080
1.083
1.083
1.065
1.048
1.027
0.992
0.967
1.309
1.307
1.291
1.270
1.245
1.224
1.193
1.167
1.143
1.112
1.084
1.066
1.061
1.043
1.045
1.034
1.024
1.015
1.007
1.006
1.014
1.030
1.044
1.046
1.046
1.050
1.063
1.071
1.055
1.056
1.054
1.056
1.042
1.034
1.033
1.020
1.006
0.986
0.963
0.925
0.897
1.287
1.284
1.265
1.247
1.224
1.194
1.161
1.143
1.105
1.066
1.036
1.025
1.014
1.007
0.994
0.998
0.982
0.978
0.971
0.962
0.980
0.983
0.997
0.997
1.003
1.011
1.014
1.016
0.999
0.997
1.004
1.004
0.987
0.982
0.970
0.962
0.949
0.928
0.907
0.868
0.832
1.249
1.240
1.224
1.208
1.186
1.158
1.113
1.092
1.070
1.019
0.995
0.967
0.951
0.947
0.954
0.951
0.945
0.938
0.924
0.920
0.933
0.941
0.952
0.955
0.953
0.965
0.965
0.953
0.952
0.952
0.952
0.949
0.936
0.928
0.922
0.906
0.896
0.871
0.847
0.803
0.773
1.194
1.194
1.175
1.154
1.144
1.110
1.066
1.042
1.013
0.982
0.943
0.914
0.897
0.882
0.888
0.894
0.891
0.882
0.871
0.870
0.881
0.893
0.904
0.901
0.902
0.909
0.898
0.900
0.899
0.903
0.906
0.888
0.882
0.869
0.856
0.835
0.832
0.812
0.774
0.750
0.718
1.160
1.154
1.135
1.113
1.095
1.053
1.011
0.986
0.961
0.933
0.901
0.871
0.851
0.835
0.832
0.836
0.830
0.821
0.819
0.823
0.828
0.837
0.844
0.842
0.844
0.848
0.847
0.837
0.837
0.853
0.851
0.833
0.819
0.811
0.794
0.775
0.764
0.749
0.712
0.683
0.657
1.116
1.095
1.085
1.056
1.033
0.994
0.963
0.930
0.902
0.881
0.848
0.812
0.798
0.787
0.782
0.786
0.767
0.768
0.760
0.764
0.773
0.780
0.779
0.789
0.795
0.798
0.796
0.790
0.790
0.785
0.794
0.780
0.770
0.755
0.740
0.722
0.703
0.685
0.650
0.613
0.579
1.073
1.045
1.027
1.004
0.976
0.939
0.911
0.885
0.847
0.810
0.787
0.755
0.734
0.732
0.716
0.706
0.691
0.709
0.706
0.703
0.713
0.720
0.719
0.730
0.746
0.741
0.744
0.735
0.736
0.736
0.729
0.720
0.706
0.684
0.679
0.662
0.643
0.601
0.591
0.559
0.529
1.028
0.997
0.969
0.956
0.921
0.879
0.849
0.820
0.782
0.746
0.725
0.699
0.682
0.675
0.659
0.639
0.636
0.643
0.647
0.648
0.662
0.658
0.668
0.673
0.677
0.677
0.685
0.683
0.686
0.685
0.666
0.659
0.641
0.626
0.609
0.587
0.570
0.545
0.527
0.501
0.470
0.979
0.948
0.919
0.890
0.864
0.815
0.778
0.741
0.715
0.696
0.669
0.643
0.625
0.611
0.594
0.591
0.573
0.581
0.586
0.595
0.598
0.606
0.611
0.621
0.623
0.625
0.619
0.623
0.630
0.625
0.609
0.595
0.591
0.574
0.561
0.542
0.503
0.485
0.464
0.433
0.412
0.936
0.902
0.861
0.824
0.776
0.756
0.712
0.681
0.660
0.643
0.610
0.589
0.568
0.550
0.545
0.531
0.526
0.525
0.525
0.529
0.528
0.546
0.555
0.551
0.569
0.568
0.571
0.576
0.573
0.563
0.551
0.540
0.531
0.520
0.504
0.473
0.446
0.428
0.403
0.382
0.363
0.887
0.842
0.805
0.760
0.710
0.684
0.650
0.625
0.603
0.585
0.554
0.529
0.512
0.496
0.493
0.475
0.473
0.471
0.467
0.464
0.470
0.486
0.489
0.499
0.501
0.506
0.514
0.522
0.507
0.507
0.504
0.491
0.482
0.468
0.453
0.426
0.408
0.379
0.355
0.329
0.321
0.833
0.791
0.747
0.701
0.655
0.622
0.599
0.570
0.548
0.525
0.498
0.478
0.459
0.448
0.431
0.419
0.418
0.413
0.405
0.413
0.421
0.419
0.439
0.443
0.445
0.453
0.460
0.460
0.462
0.463
0.456
0.446
0.437
0.419
0.395
0.382
0.362
0.341
0.322
0.297
0.275
1.409
1.406
1.386
1.358
1.333
1.300
1.274
1.253
1.223
1.190
1.180
1.156
1.131
1.134
1.122
1.127
1.130
1.120
1.117
1.135
1.134
1.136
1.141
1.172
1.199
1.228
1.234
1.261
1.282
1.305
1.309
1.325
1.328
1.323
1.303
1.284
1.266
1.257
1.230
1.192
1.151
1.398
1.385
1.369
1.346
1.318
1.283
1.244
1.222
1.198
1.175
1.158
1.125
1.110
1.100
1.099
1.101
1.096
1.103
1.092
1.114
1.114
1.112
1.121
1.146
1.183
1.215
1.235
1.255
1.291
1.301
1.305
1.307
1.324
1.321
1.309
1.287
1.289
1.266
1.251
1.212
1.169
1.386
1.366
1.346
1.332
1.286
1.257
1.222
1.190
1.163
1.154
1.139
1.112
1.092
1.076
1.059
1.076
1.062
1.079
1.075
1.083
1.080
1.083
1.103
1.124
1.180
1.193
1.219
1.246
1.267
1.284
1.302
1.311
1.312
1.312
1.305
1.301
1.289
1.272
1.241
1.210
1.189
1.365
1.340
1.320
1.300
1.267
1.252
1.203
1.161
1.141
1.116
1.094
1.090
1.057
1.056
1.044
1.041
1.040
1.064
1.058
1.042
1.062
1.071
1.096
1.113
1.150
1.177
1.204
1.222
1.246
1.270
1.293
1.301
1.311
1.314
1.312
1.303
1.287
1.266
1.253
1.221
1.193
1.344
1.323
1.311
1.287
1.258
1.222
1.186
1.143
1.106
1.086
1.075
1.050
1.043
1.024
1.009
1.012
1.016
1.028
1.023
1.019
1.037
1.058
1.079
1.102
1.130
1.167
1.184
1.208
1.231
1.253
1.280
1.307
1.325
1.327
1.321
1.306
1.299
1.281
1.255
1.229
1.186
1.322
1.305
1.284
1.266
1.236
1.197
1.162
1.128
1.085
1.057
1.038
1.029
1.030
1.004
1.000
0.994
0.992
1.006
0.991
1.004
1.016
1.041
1.062
1.088
1.121
1.168
1.192
1.215
1.233
1.248
1.280
1.310
1.322
1.346
1.338
1.329
1.316
1.294
1.261
1.238
1.199
1.307
1.292
1.275
1.257
1.224
1.190
1.148
1.104
1.085
1.058
1.024
1.017
1.007
0.996
0.989
0.985
0.991
0.992
0.993
0.971
1.001
1.020
1.048
1.082
1.116
1.156
1.175
1.199
1.221
1.250
1.285
1.313
1.330
1.351
1.348
1.330
1.313
1.304
1.278
1.251
1.226
1.295
1.286
1.265
1.236
1.209
1.174
1.144
1.102
1.083
1.046
1.025
1.010
1.008
0.995
0.994
0.996
0.991
0.993
0.986
0.985
0.999
1.032
1.059
1.074
1.104
1.132
1.170
1.206
1.233
1.271
1.287
1.299
1.321
1.344
1.338
1.331
1.324
1.311
1.285
1.273
1.256
1.272
1.261
1.245
1.216
1.193
1.166
1.130
1.091
1.060
1.028
1.019
1.004
0.992
1.004
1.001
0.995
0.989
0.983
0.984
0.990
1.004
1.013
1.049
1.082
1.101
1.125
1.169
1.203
1.238
1.271
1.299
1.312
1.325
1.324
1.338
1.331
1.319
1.308
1.306
1.296
1.284
1.267
1.250
1.232
1.207
1.161
1.143
1.117
1.080
1.049
1.034
1.020
1.014
0.994
0.987
0.987
0.991
0.987
0.980
0.980
1.000
1.013
1.029
1.042
1.062
1.109
1.135
1.179
1.213
1.241
1.269
1.298
1.315
1.333
1.342
1.340
1.338
1.330
1.333
1.325
1.310
1.312
1.277
1.238
1.220
1.190
1.155
1.122
1.107
1.091
1.066
1.053
1.035
0.997
1.003
0.972
0.968
0.983
0.985
0.994
1.007
1.002
1.014
1.035
1.057
1.086
1.114
1.144
1.182
1.208
1.250
1.275
1.297
1.323
1.329
1.339
1.339
1.341
1.337
1.342
1.339
1.336
1.312
1.259
1.239
1.215
1.190
1.157
1.121
1.103
1.085
1.069
1.058
1.018
1.000
0.987
0.980
0.982
0.989
0.995
0.987
0.997
1.005
1.020
1.051
1.071
1.102
1.117
1.150
1.196
1.223
1.248
1.279
1.296
1.316
1.327
1.335
1.360
1.347
1.348
1.347
1.341
1.338
1.320
1.235
1.233
1.200
1.193
1.159
1.138
1.113
1.072
1.061
1.044
1.034
1.013
1.016
0.981
0.988
0.990
1.001
1.006
1.000
1.030
1.041
1.066
1.080
1.101
1.140
1.162
1.198
1.212
1.245
1.262
1.284
1.325
1.331
1.357
1.357
1.367
1.351
1.351
1.343
1.342
1.335
1.241
1.226
1.227
1.211
1.175
1.153
1.143
1.089
1.060
1.060
1.051
1.030
1.024
1.007
1.017
1.006
1.015
1.010
1.020
1.048
1.067
1.074
1.094
1.113
1.152
1.177
1.205
1.223
1.237
1.254
1.296
1.322
1.333
1.353
1.362
1.367
1.362
1.361
1.355
1.353
1.345
1.251
1.232
1.236
1.224
1.206
1.175
1.147
1.111
1.085
1.068
1.056
1.046
1.037
1.040
1.031
1.040
1.043
1.043
1.030
1.060
1.077
1.097
1.114
1.140
1.166
1.196
1.215
1.231
1.246
1.278
1.304
1.310
1.341
1.359
1.369
1.376
1.365
1.372
1.358
1.356
1.342
1.275
1.271
1.247
1.241
1.210
1.184
1.155
1.128
1.098
1.093
1.082
1.058
1.052
1.049
1.047
1.057
1.064
1.053
1.056
1.077
1.087
1.112
1.137
1.169
1.190
1.211
1.234
1.250
1.279
1.297
1.318
1.347
1.358
1.358
1.368
1.373
1.365
1.380
1.369
1.351
1.344
1.278
1.279
1.274
1.261
1.236
1.207
1.169
1.148
1.132
1.127
1.103
1.082
1.078
1.077
1.066
1.068
1.072
1.073
1.078
1.094
1.113
1.134
1.152
1.190
1.207
1.234
1.252
1.263
1.276
1.304
1.324
1.354
1.364
1.383
1.385
1.377
1.371
1.386
1.369
1.354
1.346
1.309
1.304
1.297
1.282
1.248
1.223
1.193
1.181
1.165
1.149
1.138
1.118
1.101
1.089
1.086
1.092
1.080
1.097
1.101
1.108
1.126
1.148
1.182
1.196
1.219
1.251
1.266
1.285
1.307
1.331
1.340
1.366
1.375
1.386
1.399
1.389
1.379
1.373
1.378
1.353
1.341
1.321
1.318
1.311
1.291
1.263
1.242
1.213
1.202
1.182
1.172
1.164
1.154
1.126
1.105
1.108
1.112
1.097
1.121
1.113
1.130
1.144
1.166
1.196
1.220
1.243
1.255
1.276
1.294
1.321
1.340
1.355
1.377
1.386
1.398
1.403
1.396
1.389
1.378
1.366
1.358
1.346
1.327
1.335
1.318
1.307
1.282
1.252
1.243
1.228
1.204
1.193
1.180
1.169
1.149
1.126
1.132
1.123
1.119
1.121
1.134
1.144
1.148
1.184
1.221
1.240
1.270
1.273
1.286
1.304
1.322
1.346
1.363
1.380
1.393
1.397
1.405
1.412
1.393
1.388
1.360
1.357
1.333
1.341
1.336
1.330
1.307
1.292
1.269
1.259
1.233
1.223
1.206
1.190
1.181
1.155
1.153
1.129
1.133
1.127
1.131
1.133
1.146
1.167
1.199
1.228
1.247
1.281
1.284
1.300
1.313
1.335
1.353
1.365
1.383
1.390
1.393
1.389
1.396
1.389
1.370
1.371
1.348
1.325
1.336
1.337
1.337
1.314
1.290
1.279
1.264
1.235
1.225
1.217
1.204
1.189
1.163
1.161
1.150
1.138
1.130
1.134
1.149
1.159
1.182
1.197
1.225
1.251
1.282
1.292
1.300
1.315
1.324
1.346
1.360
1.374
1.377
1.376
1.376
1.381
1.368
1.348
1.350
1.334
1.305
1.343
1.344
1.334
1.316
1.305
1.291
1.275
1.249
1.238
1.220
1.203
1.196
1.166
1.162
1.157
1.146
1.128
1.139
1.148
1.166
1.178
1.200
1.219
1.240
1.280
1.294
1.302
1.312
1.322
1.334
1.350
1.363
1.362
1.361
1.359
1.361
1.353
1.330
1.319
1.296
1.280
1.356
1.355
1.330
1.329
1.318
1.302
1.278
1.251
1.239
1.215
1.211
1.195
1.177
1.158
1.145
1.153
1.140
1.140
1.149
1.158
1.175
1.196
1.208
1.240
1.266
1.278
1.298
1.297
1.304
1.318
1.334
1.348
1.339
1.335
1.340
1.332
1.322
1.305
1.282
1.258
1.241
1.365
1.356
1.337
1.316
1.311
1.302
1.277
1.247
1.225
1.202
1.199
1.187
1.169
1.156
1.142
1.151
1.148
1.141
1.153
1.155
1.162
1.190
1.199
1.228
1.252
1.273
1.280
1.284
1.287
1.296
1.306
1.298
1.302
1.308
1.301
1.291
1.284
1.267
1.248
1.226
1.206
1.355
1.341
1.333
1.322
1.306
1.282
1.262
1.238
1.210
1.201
1.181
1.178
1.175
1.151
1.145
1.147
1.142
1.132
1.146
1.148
1.153
1.158
1.185
1.203
1.232
1.255
1.256
1.271
1.263
1.263
1.272
1.265
1.262
1.266
1.262
1.249
1.244
1.220
1.207
1.183
1.157
1.352
1.334
1.332
1.312
1.302
1.270
1.253
1.218
1.197
1.189
1.169
1.160
1.163
1.151
1.142
1.130
1.119
1.118
1.135
1.133
1.134
1.145
1.165
1.170
1.196
1.221
1.226
1.231
1.221
1.224
1.227
1.229
1.217
1.208
1.204
1.198
1.197
1.174
1.152
1.128
1.103
1.331
1.322
1.313
1.300
1.281
1.260
1.235
1.208
1.191
1.166
1.141
1.140
1.137
1.125
1.125
1.110
1.103
1.095
1.098
1.108
1.115
1.115
1.129
1.141
1.148
1.171
1.193
1.201
1.183
1.184
1.179
1.182
1.164
1.162
1.161
1.158
1.149
1.122
1.095
1.075
1.045
1.320
1.311
1.303
1.280
1.266
1.241
1.223
1.182
1.166
1.134
1.114
1.113
1.097
1.099
1.092
1.077
1.078
1.074
1.071
1.073
1.090
1.091
1.099
1.110
1.119
1.135
1.145
1.155
1.142
1.137
1.131
1.122
1.119
1.118
1.117
1.112
1.097
1.067
1.044
1.012
0.977
1.303
1.290
1.279
1.259
1.239
1.216
1.192
1.165
1.138
1.111
1.085
1.067
1.055
1.058
1.053
1.044
1.031
1.038
1.036
1.043
1.059
1.055
1.067
1.077
1.083
1.090
1.099
1.098
1.094
1.079
1.084
1.073
1.064
1.058
1.061
1.047
1.040
1.015
0.993
0.962
0.920
1.263
1.262
1.256
1.234
1.213
1.184
1.158
1.137
1.101
1.066
1.039
1.026
1.011
1.018
0.997
1.002
0.996
0.994
0.999
1.000
1.009
1.016
1.024
1.025
1.037
1.036
1.046
1.049
1.031
1.032
1.023
1.019
1.016
1.004
0.999
0.989
0.963
0.949
0.923
0.888
0.851
1.232
1.229
1.217
1.203
1.181
1.150
1.110
1.092
1.055
1.009
0.987
0.984
0.961
0.955
0.959
0.953
0.951
0.945
0.954
0.958
0.960
0.965
0.975
0.979
0.984
0.989
0.984
0.989
0.977
0.979
0.978
0.977
0.962
0.955
0.939
0.927
0.899
0.888
0.860
0.825
0.787
1.185
1.188
1.169
1.150
1.130
1.101
1.057
1.041
1.003
0.973
0.932
0.916
0.901
0.892
0.901
0.907
0.900
0.902
0.895
0.898
0.907
0.916
0.924
0.933
0.932
0.936
0.922
0.923
0.915
0.929
0.926
0.913
0.904
0.904
0.885
0.864
0.844
0.830
0.797
0.766
0.727
1.149
1.138
1.123
1.109
1.091
1.043
1.005
0.979
0.953
0.918
0.895
0.858
0.849
0.839
0.841
0.838
0.838
0.841
0.843
0.837
0.846
0.857
0.866
0.871
0.875
0.879
0.874
0.865
0.862
0.874
0.874
0.857
0.845
0.838
0.829
0.806
0.792
0.765
0.743
0.702
0.666
1.098
1.074
1.071
1.052
1.031
0.985
0.956
0.918
0.894
0.874
0.845
0.805
0.796
0.787
0.777
0.776
0.783
0.788
0.779
0.783
0.792
0.799
0.809
0.811
0.820
0.816
0.821
0.813
0.814
0.812
0.813
0.805
0.795
0.777
0.762
0.746
0.726
0.697
0.666
0.639
0.600
1.053
1.026
1.007
0.991
0.964
0.931
0.907
0.872
0.832
0.809
0.780
0.750
0.730
0.732
0.723
0.710
0.709
0.719
0.715
0.717
0.725
0.731
0.744
0.753
0.768
0.767
0.762
0.763
0.764
0.764
0.750
0.744
0.732
0.722
0.699
0.686
0.666
0.641
0.600
0.577
0.544
1.011
0.981
0.949
0.934
0.909
0.872
0.847
0.820
0.768
0.747
0.724
0.698
0.683
0.673
0.667
0.648
0.644
0.651
0.657
0.657
0.671
0.680
0.678
0.690
0.701
0.706
0.707
0.708
0.708
0.708
0.691
0.679
0.665
0.654
0.629
0.607
0.589
0.563
0.537
0.510
0.488
0.965
0.938
0.902
0.875
0.843
0.809
0.771
0.747
0.715
0.688
0.665
0.645
0.630
0.605
0.608
0.591
0.581
0.581
0.590
0.604
0.619
0.617
0.624
0.631
0.638
0.644
0.647
0.649
0.650
0.637
0.630
0.616
0.606
0.594
0.583
0.557
0.527
0.498
0.481
0.453
0.420
0.915
0.893
0.848
0.816
0.776
0.737
0.714
0.678
0.651
0.634
0.613
0.582
0.577
0.555
0.541
0.530
0.529
0.534
0.532
0.538
0.549
0.557
0.570
0.574
0.584
0.581
0.588
0.593
0.598
0.582
0.578
0.565
0.561
0.548
0.527
0.495
0.470
0.445
0.411
0.397
0.373
0.868
0.830
0.789
0.740
0.702
0.688
0.641
0.617
0.602
0.585
0.554
0.537
0.510
0.497
0.477
0.486
0.482
0.477
0.476
0.478
0.480
0.495
0.503
0.513
0.515
0.529
0.537
0.545
0.534
0.526
0.519
0.512
0.502
0.497
0.467
0.439
0.417
0.390
0.365
0.347
0.331
0.805
0.772
0.734
0.694
0.645
0.612
0.581
0.565
0.542
0.521
0.493
0.476
0.461
0.444
0.431
0.427
0.432
0.427
0.419
0.422
0.427
0.446
0.444
0.447
0.461
0.468
0.475
0.478
0.477
0.478
0.472
0.463
0.454
0.422
0.407
0.397
0.377
0.355
0.335
0.309
0.288
1.412
1.411
1.393
1.365
1.339
1.306
1.277
1.251
1.218
1.197
1.173
1.162
1.134
1.140
1.128
1.120
1.120
1.121
1.128
1.134
1.139
1.145
1.157
1.175
1.204
1.238
1.250
1.263
1.299
1.317
1.333
1.329
1.341
1.332
1.312
1.289
1.269
1.253
1.224
1.187
1.143
1.401
1.398
1.379
1.350
1.315
1.291
1.250
1.222
1.203
1.170
1.147
1.144
1.118
1.104
1.112
1.107
1.100
1.091
1.105
1.111
1.118
1.120
1.126
1.162
1.189
1.215
1.237
1.260
1.283
1.305
1.333
1.334
1.344
1.337
1.324
1.300
1.279
1.267
1.240
1.198
1.149
1.385
1.375
1.351
1.329
1.302
1.266
1.235
1.195
1.166
1.149
1.130
1.110
1.106
1.086
1.080
1.081
1.069
1.081
1.086
1.086
1.084
1.100
1.104
1.154
1.177
1.214
1.231
1.251
1.277
1.286
1.313
1.332
1.328
1.322
1.311
1.300
1.283
1.260
1.241
1.203
1.169
1.366
1.349
1.329
1.303
1.275
1.241
1.218
1.166
1.142
1.126
1.105
1.078
1.071
1.049
1.038
1.030
1.038
1.054
1.059
1.066
1.069
1.077
1.104
1.130
1.163
1.194
1.222
1.244
1.260
1.277
1.298
1.325
1.332
1.320
1.320
1.304
1.278
1.261
1.243
1.217
1.183
1.351
1.336
1.318
1.289
1.262
1.223
1.180
1.141
1.114
1.098
1.070
1.043
1.038
1.023
1.034
1.025
1.026
1.030
1.047
1.051
1.056
1.077
1.093
1.123
1.141
1.180
1.210
1.227
1.256
1.276
1.290
1.320
1.337
1.338
1.337
1.325
1.294
1.278
1.253
1.220
1.195
1.325
1.313
1.303
1.285
1.247
1.214
1.169
1.133
1.099
1.055
1.040
1.028
1.032
1.014
1.011
1.015
1.012
1.009
1.007
1.022
1.031
1.065
1.076
1.105
1.134
1.172
1.205
1.232
1.252
1.269
1.298
1.310
1.332
1.341
1.344
1.335
1.313
1.295
1.260
1.239
1.207
1.302
1.290
1.281
1.262
1.231
1.193
1.156
1.118
1.086
1.060
1.039
1.025
1.017
1.016
1.005
0.998
1.007
1.005
1.007
1.017
1.031
1.043
1.081
1.102
1.132
1.168
1.184
1.212
1.240
1.267
1.294
1.322
1.337
1.362
1.359
1.344
1.328
1.297
1.273
1.246
1.224
1.291
1.276
1.262
1.237
1.210
1.180
1.145
1.105
1.079
1.062
1.037
1.012
1.012
1.011
1.016
1.011
1.012
1.006
1.001
1.011
1.028
1.041
1.076
1.111
1.143
1.158
1.177
1.215
1.250
1.276
1.293
1.308
1.329
1.330
1.349
1.342
1.337
1.307
1.278
1.263
1.249
1.283
1.272
1.254
1.225
1.188
1.165
1.129
1.087
1.066
1.046
1.041
1.023
1.019
1.016
1.026
1.008
0.994
0.992
0.997
1.012
1.031
1.044
1.055
1.098
1.125
1.146
1.197
1.223
1.243
1.266
1.294
1.311
1.327
1.351
1.351
1.349
1.327
1.310
1.297
1.287
1.269
1.270
1.251
1.233
1.210
1.192
1.162
1.120
1.088
1.058
1.054
1.042
1.028
1.019
1.011
1.006
0.995
1.000
1.010
1.002
1.021
1.029
1.052
1.057
1.091
1.119
1.175
1.202
1.234
1.265
1.290
1.293
1.317
1.334
1.360
1.349
1.337
1.326
1.320
1.316
1.306
1.286
1.249
1.239
1.224
1.197
1.180
1.128
1.108
1.095
1.075
1.065
1.054
1.031
0.996
1.006
0.989
0.993
1.013
1.007
1.016
1.022
1.041
1.047
1.070
1.108
1.146
1.170
1.211
1.244
1.272
1.297
1.320
1.329
1.345
1.352
1.351
1.342
1.342
1.344
1.334
1.331
1.306
1.243
1.234
1.218
1.179
1.156
1.123
1.118
1.098
1.069
1.064
1.039
1.019
1.002
1.007
0.999
0.999
1.019
1.021
1.017
1.022
1.044
1.061
1.101
1.126
1.147
1.185
1.224
1.260
1.278
1.296
1.308
1.340
1.345
1.338
1.354
1.367
1.354
1.346
1.346
1.330
1.322
1.218
1.216
1.204
1.183
1.144
1.130
1.116
1.097
1.077
1.073
1.045
1.024
1.021
1.016
1.018
1.013
1.020
1.024
1.026
1.034
1.057
1.088
1.120
1.137
1.165
1.192
1.219
1.250
1.274
1.291
1.332
1.343
1.348
1.355
1.357
1.365
1.353
1.364
1.359
1.348
1.342
1.228
1.222
1.222
1.201
1.167
1.152
1.134
1.089
1.085
1.074
1.062
1.047
1.040
1.032
1.039
1.035
1.044
1.030
1.044
1.051
1.077
1.091
1.122
1.149
1.187
1.203
1.232
1.254
1.289
1.292
1.317
1.343
1.360
1.364
1.374
1.374
1.377
1.369
1.359
1.355
1.338
1.249
1.238
1.226
1.211
1.200
1.167
1.129
1.114
1.092
1.085
1.073
1.066
1.059
1.056
1.059
1.059
1.064
1.054
1.062
1.078
1.092
1.117
1.146
1.164
1.198
1.227
1.241
1.269
1.288
1.306
1.326
1.343
1.366
1.380
1.384
1.380
1.382
1.379
1.372
1.351
1.333
1.253
1.251
1.232
1.228
1.205
1.180
1.139
1.127
1.112
1.096
1.085
1.075
1.068
1.073
1.072
1.075
1.080
1.085
1.076
1.095
1.113
1.149
1.175
1.192
1.220
1.248
1.262
1.290
1.296
1.324
1.341
1.360
1.384
1.384
1.395
1.384
1.390
1.394
1.383
1.357
1.340
1.265
1.271
1.268
1.256
1.221
1.200
1.163
1.153
1.137
1.131
1.118
1.102
1.092
1.087
1.092
1.087
1.088
1.099
1.096
1.121
1.148
1.152
1.192
1.213
1.221
1.260
1.278
1.302
1.324
1.333
1.346
1.379
1.388
1.394
1.410
1.404
1.387
1.379
1.391
1.350
1.339
1.293
1.296
1.295
1.267
1.240
1.215
1.190
1.184
1.169
1.155
1.148
1.124
1.110
1.100
1.104
1.093
1.093
1.127
1.131
1.134
1.164
1.175
1.200
1.228
1.246
1.272
1.293
1.317
1.334
1.351
1.362
1.385
1.405
1.403
1.405
1.412
1.408
1.387
1.368
1.362
1.327
1.312
1.304
1.306
1.288
1.258
1.236
1.223
1.202
1.186
1.186
1.167
1.152
1.132
1.123
1.116
1.121
1.116
1.127
1.145
1.160
1.167
1.205
1.227
1.244
1.275
1.288
1.312
1.336
1.353
1.364
1.379
1.404
1.421
1.423
1.424
1.418
1.399
1.385
1.375
1.356
1.330
1.322
1.326
1.310
1.292
1.264
1.249
1.243
1.223
1.210
1.197
1.184
1.176
1.152
1.136
1.132
1.133
1.138
1.146
1.162
1.172
1.174
1.222
1.252
1.265
1.300
1.299
1.318
1.339
1.349
1.365
1.381
1.401
1.415
1.420
1.416
1.418
1.410
1.389
1.376
1.347
1.324
1.333
1.332
1.319
1.301
1.280
1.259
1.257
1.237
1.218
1.204
1.187
1.184
1.165
1.157
1.152
1.140
1.148
1.168
1.163
1.189
1.206
1.231
1.254
1.279
1.302
1.307
1.319
1.341
1.362
1.376
1.384
1.406
1.418
1.420
1.415
1.409
1.395
1.374
1.358
1.345
1.316
1.326
1.342
1.326
1.304
1.287
1.271
1.256
1.243
1.229
1.216
1.207
1.188
1.172
1.164
1.157
1.149
1.151
1.163
1.178
1.188
1.216
1.229
1.256
1.279
1.301
1.315
1.327
1.344
1.355
1.372
1.385
1.401
1.412
1.404
1.400
1.396
1.384
1.354
1.337
1.324
1.305
1.338
1.340
1.338
1.307
1.291
1.278
1.265
1.255
1.243
1.217
1.193
1.192
1.181
1.172
1.162
1.155
1.151
1.166
1.184
1.188
1.209
1.231
1.247
1.284
1.303
1.319
1.327
1.339
1.350
1.363
1.376
1.390
1.395
1.387
1.380
1.376
1.361
1.330
1.313
1.303
1.280
1.340
1.338
1.317
1.310
1.295
1.287
1.269
1.248
1.235
1.214
1.212
1.189
1.180
1.164
1.157
1.155
1.156
1.171
1.171
1.182
1.199
1.224
1.242
1.269
1.293
1.312
1.322
1.337
1.339
1.343
1.352
1.367
1.372
1.368
1.353
1.348
1.336
1.308
1.294
1.269
1.248
1.342
1.331
1.317
1.305
1.289
1.280
1.264
1.245
1.223
1.217
1.207
1.193
1.188
1.168
1.169
1.162
1.153
1.164
1.175
1.175
1.193
1.208
1.226
1.243
1.279
1.300
1.304
1.317
1.311
1.317
1.324
1.336
1.340
1.337
1.327
1.309
1.289
1.278
1.257
1.236
1.207
1.330
1.315
1.320
1.301
1.296
1.283
1.252
1.233
1.213
1.199
1.185
1.190
1.184
1.164
1.162
1.156
1.156
1.156
1.164
1.163
1.175
1.193
1.199
1.228
1.254
1.274
1.281
1.292
1.290
1.286
1.291
1.291
1.292
1.300
1.286
1.273
1.257
1.244
1.215
1.192
1.158
1.328
1.319
1.303
1.292
1.276
1.259
1.240
1.215
1.214
1.187
1.172
1.171
1.173
1.152
1.147
1.151
1.134
1.140
1.146
1.153
1.159
1.170
1.175
1.205
1.226
1.239
1.256
1.260
1.266
1.250
1.248
1.250
1.250
1.254
1.240
1.222
1.209
1.196
1.166
1.140
1.111
1.303
1.306
1.293
1.283
1.275
1.249
1.225
1.202
1.198
1.171
1.151
1.139
1.153
1.142
1.129
1.122
1.113
1.124
1.122
1.126
1.141
1.148
1.155
1.169
1.190
1.201
1.214
1.225
1.220
1.210
1.213
1.203
1.195
1.186
1.184
1.179
1.164
1.147
1.116
1.088
1.060
1.292
1.297
1.279
1.270
1.252
1.238
1.210
1.182
1.171
1.144
1.126
1.115
1.111
1.114
1.097
1.087
1.089
1.098
1.085
1.098
1.101
1.112
1.121
1.135
1.151
1.163
1.166
1.176
1.176
1.178
1.171
1.160
1.146
1.137
1.139
1.126
1.113
1.089
1.067
1.034
0.995
1.274
1.278
1.265
1.256
1.231
1.208
1.184
1.165
1.138
1.110
1.089
1.078
1.071
1.068
1.053
1.047
1.056
1.062
1.055
1.064
1.077
1.078
1.084
1.091
1.107
1.122
1.126
1.128
1.126
1.110
1.105
1.102
1.092
1.088
1.079
1.066
1.058
1.032
1.001
0.974
0.932
1.247
1.249
1.237
1.226
1.204
1.176
1.147
1.128
1.100
1.074
1.052
1.026
1.011
1.021
1.015
1.001
1.006
1.017
1.014
1.019
1.033
1.036
1.047
1.049
1.054
1.065
1.078
1.075
1.058
1.058
1.055
1.046
1.035
1.037
1.030
1.009
0.990
0.968
0.936
0.913
0.877
1.217
1.217
1.203
1.194
1.166
1.137
1.108
1.092
1.049
1.003
0.996
0.984
0.960
0.960
0.963
0.952
0.962
0.962
0.965
0.974
0.982
0.988
1.000
1.006
1.013
1.011
1.007
1.011
1.011
1.006
1.006
0.996
0.987
0.977
0.969
0.949
0.920
0.896
0.873
0.845
0.798
1.169
1.167
1.158
1.145
1.121
1.091
1.055
1.041
0.998
0.956
0.931
0.920
0.908
0.903
0.904
0.891
0.907
0.916
0.914
0.927
0.929
0.931
0.951
0.959
0.959
0.955
0.951
0.944
0.954
0.959
0.948
0.936
0.923
0.922
0.903
0.892
0.864
0.835
0.815
0.775
0.741
1.124
1.118
1.108
1.095
1.073
1.031
1.001
0.974
0.948
0.917
0.886
0.857
0.853
0.847
0.839
0.834
0.840
0.852
0.856
0.860
0.869
0.877
0.889
0.896
0.892
0.893
0.889
0.886
0.890
0.892
0.892
0.886
0.869
0.858
0.846
0.837
0.811
0.779
0.749
0.713
0.683
1.074
1.065
1.048
1.040
1.013
0.972
0.940
0.914
0.887
0.871
0.840
0.803
0.791
0.795
0.781
0.770
0.784
0.787
0.793
0.801
0.808
0.820
0.825
0.835
0.841
0.847
0.838
0.837
0.839
0.837
0.829
0.823
0.812
0.802
0.791
0.765
0.751
0.714
0.685
0.660
0.612
1.029
1.007
0.992
0.976
0.957
0.921
0.895
0.853
0.830
0.799
0.773
0.755
0.739
0.727
0.721
0.712
0.715
0.729
0.732
0.735
0.741
0.753
0.770
0.782
0.784
0.788
0.781
0.786
0.788
0.781
0.770
0.761
0.753
0.746
0.719
0.694
0.671
0.654
0.614
0.578
0.551
0.988
0.953
0.934
0.916
0.880
0.868
0.831
0.800
0.763
0.744
0.723
0.696
0.675
0.670
0.660
0.652
0.646
0.653
0.670
0.670
0.686
0.691
0.707
0.707
0.720
0.720
0.724
0.729
0.733
0.727
0.714
0.704
0.693
0.678
0.658
0.628
0.609
0.585
0.552
0.522
0.486
0.949
0.919
0.883
0.854
0.823
0.791
0.767
0.741
0.703
0.680
0.662
0.645
0.625
0.609
0.604
0.589
0.589
0.588
0.599
0.612
0.625
0.634
0.635
0.645
0.653
0.657
0.666
0.671
0.666
0.655
0.652
0.644
0.633
0.614
0.599
0.573
0.543
0.513
0.491
0.468
0.439
0.899
0.874
0.828
0.791
0.752
0.726
0.701
0.680
0.645
0.627
0.604
0.586
0.573
0.557
0.547
0.541
0.533
0.539
0.536
0.547
0.562
0.572
0.578
0.592
0.593
0.601
0.611
0.612
0.606
0.604
0.596
0.592
0.578
0.564
0.540
0.518
0.485
0.455
0.433
0.410
0.384
0.842
0.807
0.772
0.723
0.698
0.673
0.636
0.611
0.587
0.572
0.555
0.530
0.523
0.495
0.487
0.486
0.486
0.479
0.487
0.488
0.492
0.502
0.521
0.522
0.528
0.544
0.554
0.557
0.552
0.552
0.538
0.531
0.520
0.509
0.491
0.462
0.434
0.411
0.376
0.365
0.338
0.783
0.755
0.713
0.675
0.642
0.606
0.567
0.554
0.539
0.520
0.494
0.476
0.457
0.442
0.431
0.435
0.433
0.431
0.425
0.430
0.444
0.454
0.449
0.460
0.468
0.479
0.492
0.489
0.490
0.480
0.478
0.473
0.457
0.445
0.428
0.409
0.389
0.366
0.346
0.322
0.305
1.425
1.418
1.395
1.365
1.335
1.313
1.282
1.242
1.224
1.191
1.167
1.157
1.140
1.125
1.123
1.132
1.121
1.123
1.127
1.123
1.142
1.149
1.169
1.173
1.189
1.230
1.251
1.275
1.312
1.330
1.354
1.350
1.347
1.349
1.339
1.315
1.278
1.245
1.212
1.174
1.129
1.407
1.403
1.379
1.354
1.314
1.294
1.250
1.229
1.200
1.173
1.146
1.127
1.125
1.109
1.114
1.106
1.104
1.105
1.111
1.112
1.117
1.127
1.146
1.167
1.191
1.220
1.252
1.281
1.302
1.324
1.339
1.340
1.353
1.349
1.330
1.309
1.280
1.245
1.221
1.183
1.132
1.401
1.380
1.360
1.326
1.295
1.278
1.235
1.208
1.174
1.150
1.118
1.111
1.094
1.086
1.073
1.072
1.073
1.080
1.088
1.087
1.100
1.114
1.134
1.173
1.192
1.220
1.243
1.277
1.293
1.308
1.317
1.330
1.341
1.337
1.320
1.305
1.284
1.261
1.229
1.194
1.158
1.371
1.350
1.337
1.307
1.280
1.251
1.216
1.173
1.144
1.126
1.096
1.087
1.064
1.064
1.046
1.035
1.048
1.067
1.071
1.085
1.080
1.078
1.112
1.168
1.179
1.209
1.239
1.264
1.289
1.299
1.321
1.326
1.337
1.336
1.331
1.321
1.298
1.275
1.234
1.205
1.180
1.349
1.340
1.305
1.289
1.250
1.209
1.192
1.146
1.109
1.088
1.075
1.050
1.049
1.035
1.031
1.033
1.034
1.036
1.065
1.066
1.061
1.072
1.110
1.146
1.170
1.205
1.227
1.249
1.272
1.296
1.316
1.323
1.336
1.346
1.338
1.329
1.308
1.284
1.252
1.217
1.183
1.326
1.313
1.303
1.279
1.241
1.208
1.168
1.131
1.098
1.071
1.042
1.041
1.026
1.031
1.022
1.025
1.019
1.011
1.026
1.056
1.054
1.071
1.103
1.127
1.172
1.200
1.220
1.234
1.275
1.289
1.297
1.324
1.337
1.337
1.345
1.342
1.317
1.294
1.261
1.229
1.203
1.296
1.296
1.287
1.254
1.220
1.197
1.169
1.133
1.099
1.060
1.056
1.030
1.035
1.025
1.021
1.012
1.005
1.005
1.018
1.038
1.046
1.050
1.089
1.127
1.160
1.193
1.200
1.234
1.258
1.277
1.313
1.324
1.345
1.349
1.348
1.350
1.327
1.307
1.272
1.256
1.225
1.284
1.265
1.259
1.227
1.216
1.186
1.147
1.118
1.086
1.052
1.043
1.041
1.027
1.030
1.028
1.017
1.016
1.013
1.024
1.036
1.030
1.051
1.099
1.132
1.156
1.175
1.205
1.242
1.252
1.285
1.308
1.327
1.341
1.347
1.359
1.346
1.323
1.305
1.297
1.260
1.236
1.265
1.258
1.237
1.213
1.185
1.162
1.135
1.094
1.073
1.049
1.052
1.036
1.030
1.027
1.028
1.017
1.015
1.022
1.023
1.030
1.036
1.055
1.084
1.131
1.145
1.168
1.215
1.251
1.274
1.285
1.302
1.326
1.334
1.360
1.372
1.346
1.336
1.321
1.295
1.276
1.257
1.270
1.247
1.224
1.222
1.188
1.153
1.122
1.089
1.071
1.063
1.061
1.028
1.027
1.016
1.015
1.014
1.020
1.024
1.041
1.048
1.043
1.068
1.082
1.113
1.145
1.189
1.229
1.256
1.297
1.311
1.331
1.327
1.352
1.370
1.375
1.360
1.349
1.334
1.327
1.298
1.276
1.238
1.232
1.219
1.195
1.178
1.141
1.103
1.096
1.075
1.068
1.046
1.028
1.026
1.016
1.017
1.019
1.020
1.019
1.036
1.056
1.058
1.070
1.086
1.125
1.168
1.204
1.233
1.264
1.291
1.315
1.333
1.345
1.349
1.352
1.367
1.359
1.338
1.348
1.329
1.313
1.296
1.240
1.221
1.207
1.176
1.151
1.134
1.104
1.089
1.080
1.061
1.043
1.029
1.018
1.028
1.019
1.017
1.043
1.038
1.032
1.040
1.063
1.081
1.120
1.142
1.169
1.212
1.243
1.277
1.296
1.319
1.338
1.350
1.363
1.353
1.354
1.359
1.348
1.344
1.346
1.340
1.321
1.233
1.226
1.205
1.182
1.150
1.133
1.112
1.105
1.084
1.078
1.064
1.058
1.045
1.051
1.041
1.038
1.058
1.032
1.040
1.048
1.065
1.119
1.139
1.156
1.182
1.211
1.250
1.274
1.299
1.315
1.332
1.359
1.365
1.354
1.358
1.363
1.370
1.364
1.357
1.341
1.326
1.239
1.232
1.220
1.204
1.180
1.145
1.120
1.116
1.087
1.069
1.068
1.063
1.052
1.052
1.060
1.055
1.064
1.067
1.057
1.067
1.100
1.126
1.152
1.168
1.201
1.224
1.259
1.282
1.303
1.327
1.347
1.363
1.371
1.373
1.378
1.388
1.389
1.383
1.370
1.350
1.333
1.242
1.231
1.223
1.215
1.198
1.171
1.132
1.108
1.102
1.098
1.092
1.079
1.076
1.064
1.082
1.083
1.068
1.070
1.080
1.098
1.116
1.156
1.165
1.192
1.227
1.253
1.283
1.312
1.331
1.336
1.352
1.373
1.380
1.383
1.397
1.391
1.380
1.384
1.378
1.356
1.349
1.246
1.245
1.230
1.219
1.216
1.169
1.156
1.147
1.122
1.117
1.099
1.092
1.093
1.093
1.086
1.095
1.087
1.098
1.090
1.118
1.147
1.181
1.204
1.227
1.250
1.285
1.311
1.313
1.329
1.355
1.377
1.387
1.396
1.407
1.411
1.397
1.392
1.385
1.388
1.353
1.334
1.256
1.246
1.246
1.237
1.221
1.192
1.175
1.160
1.149
1.136
1.118
1.112
1.100
1.107
1.104
1.090
1.105
1.111
1.126
1.143
1.157
1.175
1.212
1.241
1.262
1.282
1.310
1.328
1.354
1.367
1.375
1.390
1.411
1.420
1.422
1.423
1.402
1.394
1.380
1.356
1.330
1.273
1.279
1.268
1.264
1.231
1.211
1.197
1.196
1.170
1.164
1.155
1.136
1.121
1.116
1.105
1.099
1.117
1.138
1.153
1.167
1.172
1.208
1.220
1.246
1.268
1.301
1.326
1.342
1.363
1.375
1.381
1.398
1.423
1.427
1.437
1.427
1.419
1.403
1.367
1.351
1.318
1.294
1.302
1.289
1.268
1.238
1.229
1.219
1.211
1.203
1.185
1.168
1.151
1.137
1.126
1.125
1.127
1.133
1.154
1.168
1.179
1.190
1.232
1.249
1.265
1.290
1.316
1.345
1.361
1.363
1.391
1.400
1.420
1.437
1.434
1.434
1.424
1.419
1.398
1.374
1.351
1.317
1.306
1.309
1.297
1.287
1.257
1.251
1.233
1.222
1.209
1.201
1.190
1.165
1.157
1.144
1.143
1.145
1.153
1.168
1.175
1.198
1.214
1.248
1.268
1.288
1.310
1.332
1.343
1.366
1.375
1.394
1.402
1.408
1.432
1.437
1.436
1.423
1.412
1.389
1.376
1.344
1.320
1.323
1.311
1.304
1.288
1.268
1.262
1.257
1.238
1.228
1.209
1.189
1.178
1.174
1.157
1.158
1.154
1.185
1.174
1.181
1.211
1.223
1.259
1.288
1.305
1.317
1.333
1.344
1.371
1.375
1.390
1.408
1.412
1.434
1.434
1.433
1.420
1.404
1.378
1.355
1.339
1.314
1.326
1.322
1.311
1.288
1.281
1.272
1.267
1.248
1.230
1.217
1.198
1.183
1.184
1.159
1.158
1.159
1.183
1.187
1.186
1.201
1.230
1.262
1.284
1.301
1.312
1.342
1.347
1.368
1.379
1.393
1.403
1.411
1.431
1.421
1.416
1.405
1.385
1.373
1.336
1.327
1.297
1.311
1.314
1.303
1.287
1.288
1.273
1.267
1.247
1.234
1.217
1.199
1.189
1.189
1.174
1.156
1.155
1.185
1.185
1.198
1.206
1.225
1.254
1.267
1.305
1.324
1.339
1.344
1.364
1.369
1.380
1.392
1.404
1.413
1.415
1.400
1.382
1.371
1.346
1.315
1.304
1.280
1.322
1.313
1.300
1.285
1.278
1.272
1.266
1.248
1.235
1.211
1.208
1.189
1.185
1.175
1.165
1.168
1.173
1.182
1.184
1.203
1.230
1.238
1.270
1.288
1.316
1.336
1.344
1.355
1.361
1.375
1.371
1.383
1.385
1.388
1.380
1.360
1.335
1.320
1.291
1.278
1.251
1.319
1.323
1.298
1.290
1.283
1.271
1.262
1.240
1.228
1.223
1.205
1.187
1.186
1.179
1.173
1.171
1.178
1.186
1.174
1.194
1.218
1.237
1.252
1.265
1.303
1.321
1.324
1.337
1.338
1.346
1.355
1.353
1.356
1.366
1.348
1.326
1.308
1.279
1.257
1.240
1.216
1.319
1.296
1.290
1.289
1.277
1.267
1.250
1.229
1.217
1.208
1.196
1.182
1.182
1.180
1.164
1.173
1.181
1.173
1.169
1.184
1.193
1.206
1.227
1.247
1.284
1.292
1.304
1.320
1.316
1.308
1.318
1.313
1.315
1.307
1.311
1.293
1.267
1.247
1.223
1.196
1.169
1.305
1.300
1.296
1.270
1.270
1.253
1.242
1.224
1.212
1.187
1.181
1.169
1.171
1.167
1.151
1.161
[truncated: 13,681 more chars]
