# Supplementary material for: In Silico Discovery of Potential Uridine-Cytidine Kinase 2 Inhibitors from the Rhizome of Alpinia mutica
Source: Molecules. 2016 Apr 8;21(4):417. doi: 10.3390/molecules21040417 (PMC6274218; doi:10.3390/molecules21040417)
Supplement: Supplementary file 1 [file molecules-21-00417-s001.zip › Supplementary/S2 files/1UDW+CTP/1UDW_rec.e.map]

GRID_PARAMETER_FILE 1UDW.gpf
GRID_DATA_FILE 1UDW_rec.maps.fld
MACROMOLECULE 1UDW_rec.pdbqt
SPACING 0.375
NELEMENTS 40 40 40
CENTER 11.359 38.570 33.111
0.449
-0.608
-3.449
-8.176
-7.274
-3.256
-1.284
-0.525
-0.273
-0.216
-0.248
-0.307
-0.360
-0.381
-0.358
-0.306
-0.244
-0.180
-0.121
-0.065
-0.010
0.055
0.136
0.228
0.338
0.454
0.571
0.671
0.738
0.764
0.747
0.691
0.603
0.490
0.375
0.300
0.358
0.500
0.643
0.765
0.872
1.382
0.663
-0.581
-1.953
-2.149
-1.445
-0.769
-0.399
-0.235
-0.193
-0.208
-0.250
-0.285
-0.301
-0.287
-0.250
-0.200
-0.146
-0.093
-0.039
0.016
0.085
0.164
0.262
0.367
0.479
0.579
0.652
0.689
0.692
0.673
0.645
0.623
0.654
0.700
0.670
0.604
0.641
0.729
0.824
0.921
1.790
1.110
0.418
-0.292
-0.624
-0.585
-0.404
-0.263
-0.175
-0.143
-0.148
-0.173
-0.204
-0.220
-0.213
-0.190
-0.153
-0.111
-0.065
-0.019
0.035
0.099
0.179
0.272
0.378
0.486
0.580
0.636
0.653
0.648
0.631
0.619
0.632
0.720
0.825
0.817
0.738
0.745
0.802
0.879
0.968
1.335
0.858
0.454
0.085
-0.162
-0.236
-0.207
-0.155
-0.107
-0.078
-0.070
-0.091
-0.125
-0.148
-0.149
-0.135
-0.111
-0.079
-0.043
-0.003
0.044
0.103
0.176
0.263
0.362
0.460
0.543
0.591
0.602
0.592
0.582
0.591
0.618
0.679
0.764
0.787
0.781
0.812
0.859
0.924
1.003
0.554
0.418
0.255
0.078
-0.050
-0.106
-0.109
-0.085
-0.051
-0.013
0.012
-0.015
-0.060
-0.092
-0.102
-0.094
-0.076
-0.053
-0.028
0.006
0.045
0.096
0.160
0.235
0.322
0.406
0.474
0.510
0.517
0.519
0.529
0.553
0.597
0.654
0.714
0.765
0.805
0.850
0.900
0.958
1.030
-0.059
0.066
0.062
0.012
-0.041
-0.063
-0.064
-0.045
-0.015
0.027
0.055
0.027
-0.023
-0.059
-0.069
-0.064
-0.051
-0.031
-0.014
0.010
0.039
0.081
0.132
0.196
0.262
0.328
0.380
0.407
0.421
0.435
0.468
0.518
0.586
0.658
0.729
0.787
0.840
0.885
0.937
0.988
1.047
-0.343
-0.136
-0.059
-0.048
-0.053
-0.052
-0.044
-0.024
0.002
0.033
0.049
0.030
-0.009
-0.038
-0.047
-0.040
-0.027
-0.014
-0.001
0.012
0.030
0.057
0.099
0.146
0.200
0.251
0.286
0.310
0.325
0.356
0.413
0.494
0.590
0.687
0.770
0.836
0.887
0.930
0.973
1.016
1.060
-0.386
-0.201
-0.116
-0.081
-0.064
-0.053
-0.037
-0.017
0.006
0.028
0.039
0.029
0.004
-0.015
-0.021
-0.013
0.000
0.010
0.015
0.018
0.023
0.038
0.066
0.103
0.145
0.184
0.213
0.232
0.258
0.300
0.382
0.493
0.615
0.740
0.836
0.906
0.948
0.985
1.020
1.054
1.084
-0.316
-0.198
-0.130
-0.094
-0.071
-0.053
-0.035
-0.013
0.010
0.033
0.044
0.043
0.032
0.021
0.018
0.023
0.033
0.042
0.044
0.038
0.035
0.034
0.048
0.071
0.107
0.141
0.165
0.186
0.215
0.274
0.367
0.502
0.653
0.800
0.908
0.959
0.985
1.023
1.078
1.117
1.126
-0.222
-0.165
-0.125
-0.099
-0.078
-0.059
-0.038
-0.015
0.013
0.039
0.061
0.072
0.071
0.065
0.062
0.064
0.075
0.093
0.103
0.104
0.088
0.071
0.065
0.078
0.101
0.124
0.146
0.162
0.190
0.250
0.356
0.502
0.670
0.819
0.896
0.877
0.876
0.985
1.142
1.232
1.226
-0.139
-0.132
-0.118
-0.103
-0.089
-0.072
-0.049
-0.022
0.012
0.047
0.077
0.102
0.111
0.108
0.102
0.103
0.127
0.168
0.219
0.247
0.237
0.203
0.166
0.153
0.149
0.148
0.143
0.141
0.152
0.196
0.296
0.439
0.605
0.680
0.546
0.197
0.163
0.673
1.296
1.532
1.435
-0.077
-0.108
-0.119
-0.118
-0.108
-0.093
-0.071
-0.038
0.003
0.049
0.092
0.128
0.145
0.146
0.136
0.140
0.176
0.274
0.408
0.528
0.561
0.513
0.424
0.338
0.270
0.213
0.160
0.106
0.061
0.056
0.128
0.272
0.387
0.237
-0.669
-2.400
-2.853
-0.463
1.821
2.293
1.819
-0.033
-0.102
-0.136
-0.145
-0.143
-0.131
-0.105
-0.067
-0.015
0.045
0.101
0.154
0.186
0.188
0.175
0.166
0.227
0.399
0.683
0.973
1.126
1.089
0.914
0.687
0.493
0.325
0.182
0.037
-0.125
-0.265
-0.269
-0.099
0.081
-0.328
-2.872
-8.888
-9.818
-3.580
3.089
3.639
2.215
0.000
-0.116
-0.172
-0.193
-0.197
-0.185
-0.157
-0.112
-0.045
0.032
0.117
0.191
0.247
0.265
0.247
0.220
0.289
0.536
0.992
1.549
1.979
2.062
1.770
1.268
0.817
0.483
0.210
-0.090
-0.480
-0.961
-1.287
-0.974
-0.258
-0.306
-3.654
-10.888
-14.177
-6.039
2.494
3.307
2.119
0.013
-0.138
-0.215
-0.249
-0.260
-0.257
-0.229
-0.175
-0.090
0.011
0.129
0.243
0.351
0.420
0.436
0.398
0.411
0.650
1.216
2.070
3.152
4.072
3.563
2.200
1.233
0.657
0.238
-0.245
-1.018
-2.448
-4.218
-3.660
-0.865
0.856
-0.660
-6.248
-7.842
-2.941
0.850
1.852
1.602
0.009
-0.155
-0.247
-0.300
-0.332
-0.341
-0.312
-0.247
-0.144
-0.016
0.133
0.308
0.497
0.674
0.782
0.768
0.681
0.760
1.235
2.292
4.914
7.533
6.869
3.485
1.618
0.808
0.287
-0.343
-1.554
-4.784
-8.983
-8.211
-2.291
2.021
2.191
-0.093
-1.160
-0.396
0.701
1.210
1.239
-0.001
-0.155
-0.256
-0.329
-0.386
-0.414
-0.392
-0.316
-0.202
-0.066
0.110
0.335
0.627
0.942
1.200
1.247
1.016
0.794
0.928
1.746
5.014
8.793
7.515
3.830
1.655
0.867
0.371
-0.236
-1.481
-4.888
-9.321
-8.460
-2.690
1.573
2.376
1.444
0.772
0.744
0.991
1.161
1.145
-0.003
-0.131
-0.235
-0.321
-0.397
-0.435
-0.412
-0.325
-0.221
-0.134
-0.015
0.229
0.621
1.058
1.392
1.461
1.132
0.622
0.136
-0.075
1.061
3.997
4.249
2.265
1.284
0.824
0.492
0.060
-0.744
-2.334
-4.647
-4.104
-1.050
1.016
1.727
1.601
1.348
1.319
1.429
1.437
1.302
0.009
-0.090
-0.180
-0.259
-0.320
-0.338
-0.275
-0.170
-0.119
-0.216
-0.335
-0.223
0.238
0.830
1.223
1.295
0.973
0.261
-1.110
-3.728
-5.449
-2.528
0.051
0.759
0.821
0.767
0.654
0.457
0.111
-0.421
-0.874
-0.619
0.251
1.059
1.464
1.546
1.622
1.910
2.331
2.323
1.790
0.034
-0.029
-0.083
-0.120
-0.132
-0.067
0.094
0.255
0.195
-0.269
-0.910
-1.213
-0.636
0.310
0.903
1.055
0.808
0.032
-2.069
-8.170
-10.639
-7.833
-1.830
-0.006
0.560
0.771
0.857
0.859
0.795
0.692
0.644
0.760
1.024
1.291
1.451
1.565
1.877
2.846
5.038
5.627
2.915
0.077
0.048
0.044
0.074
0.165
0.348
0.645
0.897
0.711
-0.164
-1.471
-2.308
-1.415
0.053
0.849
1.040
0.905
0.395
-1.222
-6.119
-8.521
-5.815
-1.540
-0.015
0.586
0.895
1.100
1.248
1.349
1.410
1.456
1.494
1.524
1.533
1.524
1.586
1.974
3.704
7.042
7.655
4.250
0.122
0.137
0.188
0.307
0.515
0.834
1.219
1.481
1.203
0.204
-1.164
-1.760
-0.228
1.398
1.565
1.375
1.245
1.143
0.856
0.115
-0.757
-0.587
-0.005
0.471
0.823
1.114
1.396
1.648
1.839
1.958
1.995
1.962
1.860
1.719
1.585
1.535
1.753
2.862
5.582
5.379
2.492
0.167
0.219
0.334
0.552
0.921
1.419
1.846
1.912
1.499
0.715
-0.027
0.490
3.307
4.473
2.987
1.892
1.705
1.929
2.473
3.262
3.324
2.054
1.186
0.971
1.091
1.384
1.761
2.131
2.395
2.477
2.433
2.288
2.085
1.846
1.612
1.428
1.363
1.496
1.819
1.382
0.348
0.204
0.284
0.454
0.774
1.371
2.309
2.962
2.524
1.786
1.171
0.920
1.836
4.505
5.182
3.398
2.163
2.132
2.708
3.569
4.139
3.753
2.545
1.590
1.229
1.289
1.634
2.174
2.745
3.101
3.096
2.879
2.572
2.243
1.920
1.628
1.362
1.108
0.857
0.542
0.128
-0.148
0.224
0.319
0.519
0.906
1.689
3.188
4.172
3.179
2.075
1.502
1.309
1.729
2.788
3.157
2.413
2.065
2.497
3.946
6.166
5.953
3.885
2.365
1.515
1.223
1.329
1.783
2.529
3.414
3.914
3.798
3.411
2.863
2.355
1.958
1.625
1.320
1.023
0.716
0.395
0.117
-0.006
0.225
0.323
0.526
0.903
1.593
2.729
3.528
2.956
2.307
1.845
1.494
1.424
1.608
1.698
1.630
1.777
2.655
5.653
9.176
8.665
4.492
2.029
1.192
0.997
1.179
1.695
2.552
3.608
4.234
4.141
3.743
3.053
2.365
1.939
1.606
1.310
1.020
0.749
0.496
0.305
0.215
0.215
0.307
0.493
0.813
1.304
1.932
2.413
2.663
2.978
2.654
1.758
1.277
1.127
1.080
1.105
1.341
2.178
4.817
8.091
7.308
3.321
1.198
0.601
0.558
0.809
1.316
2.079
2.961
3.494
3.501
3.309
2.733
2.211
1.887
1.596
1.301
1.035
0.798
0.600
0.446
0.360
0.200
0.283
0.450
0.728
1.122
1.596
2.062
2.731
3.461
3.173
1.979
1.148
0.847
0.711
0.663
0.773
1.172
2.102
3.207
2.459
0.717
-0.105
-0.226
-0.059
0.263
0.727
1.326
1.940
2.353
2.479
2.391
2.177
1.979
1.810
1.586
1.301
1.049
0.832
0.651
0.516
0.434
0.187
0.265
0.421
0.683
1.070
1.562
2.098
2.602
3.019
2.617
1.585
0.938
0.622
0.414
0.253
0.158
0.170
0.237
0.059
-0.566
-1.236
-1.304
-1.067
-0.756
-0.393
0.045
0.551
1.038
1.426
1.644
1.739
1.751
1.743
1.705
1.542
1.289
1.049
0.839
0.654
0.521
0.448
0.173
0.246
0.394
0.657
1.071
1.671
2.376
2.707
2.372
1.693
1.065
0.687
0.447
0.170
-0.159
-0.492
-0.758
-0.867
-1.082
-1.542
-1.950
-1.934
-1.735
-1.478
-1.125
-0.676
-0.164
0.332
0.745
1.055
1.291
1.497
1.664
1.696
1.546
1.319
1.081
0.836
0.624
0.475
0.411
0.154
0.219
0.353
0.596
0.995
1.633
2.431
2.737
1.920
1.033
0.590
0.518
0.431
0.053
-0.606
-1.434
-2.081
-2.048
-1.512
-1.386
-1.726
-2.056
-2.205
-2.177
-1.894
-1.400
-0.798
-0.238
0.244
0.642
1.013
1.461
2.070
2.196
1.803
1.512
1.226
0.891
0.592
0.398
0.340
0.130
0.178
0.282
0.467
0.773
1.229
1.740
1.706
0.849
0.031
-0.001
0.632
0.961
0.287
-1.098
-3.149
-5.901
-5.425
-2.371
-1.013
-1.295
-1.998
-2.566
-2.835
-2.632
-2.032
-1.320
-0.658
-0.117
0.346
0.812
1.526
2.419
2.686
2.315
2.017
1.733
1.199
0.665
0.364
0.277
0.096
0.125
0.187
0.299
0.463
0.657
0.718
0.357
-0.552
-1.331
-0.705
1.377
2.786
1.078
-1.419
-5.749
-10.756
-10.167
-4.489
-1.203
-1.147
-1.937
-2.732
-3.179
-3.014
-2.389
-1.617
-0.926
-0.358
0.132
0.606
1.270
2.176
2.612
2.693
3.138
3.167
2.077
0.983
0.425
0.247
0.058
0.060
0.080
0.124
0.173
0.182
0.027
-0.499
-1.475
-2.242
-1.328
1.618
3.391
1.435
-1.326
-5.608
-10.569
-10.182
-4.847
-1.620
-1.227
-1.724
-2.431
-2.888
-2.830
-2.303
-1.618
-0.985
-0.473
-0.023
0.411
0.906
1.504
2.119
3.058
5.143
5.946
3.473
1.437
0.559
0.233
0.018
-0.002
-0.020
-0.030
-0.044
-0.098
-0.264
-0.685
-1.361
-1.886
-1.244
0.473
1.504
0.619
-1.020
-3.122
-5.593
-5.478
-2.976
-1.513
-1.117
-1.303
-1.703
-2.055
-2.075
-1.798
-1.351
-0.893
-0.487
-0.111
0.251
0.655
1.154
1.842
3.027
5.327
6.085
3.683
1.573
0.606
0.161
-0.014
-0.051
-0.099
-0.140
-0.179
-0.222
-0.306
-0.473
-0.743
-0.930
-0.642
-0.028
0.344
0.039
-0.700
-1.590
-2.298
-2.317
-1.710
-1.085
-0.710
-0.588
-0.682
-0.933
-1.123
-1.134
-0.967
-0.714
-0.438
-0.165
0.125
0.463
0.922
1.596
2.522
3.540
3.688
2.486
1.258
0.479
0.001
-0.034
-0.085
-0.144
-0.204
-0.246
-0.263
-0.245
-0.215
-0.217
-0.201
-0.108
0.060
0.108
-0.072
-0.438
-0.851
-1.152
-1.201
-0.983
-0.629
-0.168
0.342
0.619
0.314
-0.186
-0.505
-0.589
-0.517
-0.376
-0.201
0.001
0.257
0.666
1.344
2.218
2.680
2.328
1.572
0.850
0.295
-0.143
-0.044
-0.100
-0.164
-0.224
-0.266
-0.261
-0.199
-0.085
0.035
0.117
0.169
0.193
0.136
-0.026
-0.253
-0.476
-0.638
-0.688
-0.572
-0.258
0.441
1.809
3.033
1.933
0.596
-0.047
-0.310
-0.362
-0.320
-0.239
-0.142
-0.017
0.197
0.686
1.486
1.890
1.372
0.846
0.451
0.136
-0.167
-0.037
-0.091
-0.149
-0.208
-0.245
-0.241
-0.179
-0.077
0.036
0.144
0.197
0.208
0.132
-0.027
-0.191
-0.315
-0.399
-0.418
-0.343
-0.037
0.795
3.001
4.020
3.160
1.015
0.181
-0.144
-0.266
-0.292
-0.286
-0.302
-0.382
-0.601
-1.158
-2.046
-1.893
-0.749
-0.124
0.022
0.022
-0.057
-0.023
-0.068
-0.115
-0.162
-0.194
-0.200
-0.176
-0.129
-0.087
-0.041
0.006
0.020
-0.071
-0.217
-0.356
-0.407
-0.394
-0.367
-0.278
-0.022
0.608
1.929
3.149
2.056
0.796
0.185
-0.096
-0.218
-0.276
-0.325
-0.434
-0.720
-1.502
-4.028
-8.221
-8.308
-4.099
-1.205
-0.332
-0.022
0.153
0.001
-0.033
-0.067
-0.101
-0.128
-0.147
-0.164
-0.204
-0.270
-0.331
-0.346
-0.355
-0.486
-0.721
-0.860
-0.801
-0.647
-0.498
-0.358
-0.153
0.202
0.698
1.007
0.795
0.381
0.074
-0.105
-0.198
-0.260
-0.330
-0.481
-0.854
-1.847
-4.894
-9.647
-9.838
-5.196
-1.620
-0.479
0.002
0.366
-0.176
-0.776
-2.048
-3.570
-3.168
-1.637
-0.732
-0.352
-0.256
-0.287
-0.392
-0.526
-0.630
-0.667
-0.618
-0.516
-0.395
-0.291
-0.202
-0.132
-0.069
-0.007
0.063
0.143
0.238
0.349
0.471
0.592
0.696
0.758
0.772
0.732
0.631
0.465
0.241
0.112
0.261
0.509
0.717
0.882
1.028
0.186
-0.306
-0.927
-1.380
-1.322
-0.888
-0.512
-0.322
-0.249
-0.263
-0.329
-0.413
-0.480
-0.510
-0.479
-0.405
-0.321
-0.239
-0.166
-0.101
-0.040
0.021
0.092
0.173
0.264
0.359
0.453
0.540
0.606
0.647
0.666
0.659
0.643
0.669
0.700
0.667
0.625
0.700
0.822
0.956
1.094
0.435
-0.035
-0.410
-0.633
-0.653
-0.510
-0.365
-0.261
-0.211
-0.213
-0.248
-0.294
-0.341
-0.361
-0.344
-0.302
-0.244
-0.185
-0.128
-0.074
-0.018
0.041
0.109
0.186
0.271
0.358
0.440
0.506
0.557
0.591
0.612
0.629
0.659
0.755
0.863
0.863
0.798
0.823
0.909
1.021
1.148
0.353
0.016
-0.235
-0.362
-0.381
-0.332
-0.263
-0.205
-0.166
-0.157
-0.170
-0.196
-0.225
-0.241
-0.238
-0.213
-0.177
-0.136
-0.094
-0.049
-0.003
0.052
0.116
0.187
0.265
0.344
0.416
0.473
0.516
0.549
0.576
0.611
0.657
0.731
0.826
0.854
0.857
0.900
0.974
1.072
1.192
0.066
-0.070
-0.184
-0.252
-0.259
-0.233
-0.194
-0.153
-0.120
-0.102
-0.102
-0.117
-0.142
-0.157
-0.159
-0.145
-0.123
-0.094
-0.062
-0.028
0.011
0.057
0.114
0.177
0.249
0.316
0.381
0.431
0.474
0.510
0.550
0.600
0.660
0.731
0.799
0.855
0.900
0.957
1.027
1.116
1.220
-0.199
-0.163
-0.183
-0.194
-0.192
-0.174
-0.144
-0.113
-0.086
-0.065
-0.057
-0.067
-0.085
-0.099
-0.103
-0.094
-0.080
-0.058
-0.036
-0.010
0.022
0.061
0.107
0.164
0.223
0.282
0.336
0.382
0.427
0.474
0.532
0.602
0.684
0.764
0.841
0.907
0.961
1.013
1.073
1.152
1.240
-0.320
-0.216
-0.180
-0.170
-0.154
-0.133
-0.111
-0.085
-0.062
-0.040
-0.032
-0.036
-0.048
-0.058
-0.061
-0.055
-0.043
-0.027
-0.010
0.011
0.035
0.065
0.103
0.149
0.197
0.247
0.294
0.339
0.388
0.448
0.524
0.622
0.730
0.843
0.937
1.005
1.052
1.088
1.126
1.179
1.249
-0.318
-0.223
-0.173
-0.143
-0.127
-0.108
-0.086
-0.063
-0.043
-0.024
-0.014
-0.013
-0.020
-0.026
-0.025
-0.017
-0.005
0.010
0.023
0.038
0.058
0.081
0.109
0.142
0.181
0.224
0.262
0.307
0.358
0.430
0.531
0.661
0.819
0.972
1.104
1.170
1.188
1.185
1.193
1.216
1.259
-0.248
-0.188
-0.149
-0.125
-0.106
-0.090
-0.071
-0.050
-0.029
-0.011
0.003
0.008
0.010
0.011
0.015
0.025
0.040
0.056
0.071
0.087
0.099
0.113
0.134
0.153
0.183
0.215
0.246
0.286
0.340
0.423
0.549
0.718
0.934
1.179
1.372
1.439
1.376
1.300
1.264
1.259
1.268
-0.170
-0.146
-0.127
-0.109
-0.093
-0.078
-0.061
-0.040
-0.019
0.003
0.022
0.036
0.043
0.048
0.059
0.071
0.091
0.118
0.147
0.166
0.182
0.192
0.193
0.205
0.214
0.229
0.247
0.277
0.325
0.411
0.549
0.771
1.069
1.452
1.779
1.813
1.565
1.377
1.329
1.320
1.306
-0.098
-0.107
-0.104
-0.094
-0.085
-0.075
-0.059
-0.037
-0.012
0.014
0.040
0.063
0.079
0.090
0.103
0.119
0.152
0.201
0.257
0.307
0.337
0.346
0.329
0.306
0.286
0.269
0.259
0.263
0.291
0.366
0.506
0.751
1.124
1.644
2.125
2.005
1.387
1.179
1.312
1.408
1.386
-0.039
-0.086
-0.099
-0.093
-0.087
-0.080
-0.065
-0.042
-0.010
0.024
0.060
0.090
0.113
0.131
0.148
0.176
0.222
0.312
0.415
0.525
0.599
0.616
0.576
0.499
0.418
0.342
0.286
0.239
0.215
0.241
0.360
0.601
0.960
1.376
1.502
0.588
-0.360
0.183
1.144
1.553
1.495
0.002
-0.094
-0.121
-0.117
-0.110
-0.101
-0.083
-0.055
-0.015
0.028
0.077
0.120
0.156
0.181
0.202
0.236
0.308
0.440
0.629
0.837
1.008
1.073
0.987
0.812
0.623
0.454
0.314
0.181
0.062
-0.020
0.015
0.232
0.546
0.590
-0.459
-3.870
-5.605
-1.965
0.780
1.648
1.563
0.016
-0.140
-0.184
-0.171
-0.156
-0.137
-0.113
-0.075
-0.028
0.030
0.095
0.154
0.210
0.251
0.282
0.316
0.401
0.572
0.847
1.210
1.588
1.794
1.659
1.283
0.901
0.596
0.350
0.096
-0.209
-0.529
-0.710
-0.474
-0.010
-0.021
-1.763
-6.900
-7.990
-3.314
0.323
1.436
1.467
0.001
-0.212
-0.253
-0.232
-0.207
-0.182
-0.150
-0.106
-0.046
0.026
0.110
0.197
0.282
0.352
0.402
0.445
0.511
0.686
1.031
1.597
2.402
3.114
2.870
1.978
1.239
0.752
0.389
-0.003
-0.569
-1.395
-2.154
-1.866
-0.675
-0.016
-0.933
-3.422
-4.313
-1.934
0.218
1.096
1.245
-0.017
-0.238
-0.284
-0.268
-0.244
-0.220
-0.186
-0.133
-0.069
0.015
0.119
0.237
0.362
0.482
0.570
0.610
0.641
0.749
1.057
1.776
3.397
5.908
5.173
2.803
1.529
0.885
0.445
-0.043
-0.855
-2.372
-4.383
-3.946
-1.397
0.166
0.228
-0.592
-0.966
-0.379
0.446
0.926
1.086
-0.003
-0.192
-0.256
-0.258
-0.254
-0.235
-0.204
-0.150
-0.081
0.000
0.106
0.249
0.422
0.596
0.730
0.776
0.738
0.690
0.767
1.296
3.115
5.836
5.709
2.922
1.549
0.951
0.541
0.073
-0.738
-2.306
-4.444
-4.035
-1.395
0.307
0.782
0.561
0.342
0.477
0.755
0.981
1.076
0.023
-0.118
-0.185
-0.211
-0.218
-0.206
-0.176
-0.124
-0.072
-0.026
0.044
0.187
0.395
0.634
0.812
0.859
0.739
0.463
0.024
-0.412
0.120
2.030
2.615
1.847
1.257
0.928
0.680
0.369
-0.172
-1.043
-1.967
-1.707
-0.455
0.593
0.966
0.955
0.888
0.976
1.146
1.232
1.201
0.048
-0.047
-0.103
-0.129
-0.131
-0.110
-0.061
-0.014
-0.013
-0.047
-0.080
0.010
0.237
0.545
0.770
0.839
0.678
0.153
-1.223
-4.515
-7.362
-3.608
-0.386
0.643
0.876
0.905
0.864
0.762
0.562
0.266
0.047
0.188
0.613
1.000
1.153
1.170
1.229
1.506
1.900
1.911
1.530
0.076
0.020
-0.010
-0.014
0.009
0.072
0.151
0.198
0.142
-0.041
-0.251
-0.267
0.002
0.413
0.717
0.819
0.670
0.039
-2.250
-8.813
-14.182
-8.786
-2.208
-0.023
0.676
0.949
1.104
1.191
1.253
1.288
1.333
1.414
1.465
1.459
1.404
1.360
1.519
2.310
4.211
4.512
2.100
0.101
0.080
0.088
0.129
0.207
0.321
0.448
0.506
0.383
0.068
-0.296
-0.384
-0.034
0.485
0.815
0.924
0.836
0.396
-1.394
-7.294
-10.329
-7.742
-1.918
-0.005
0.733
1.114
1.393
1.638
1.870
2.081
2.241
2.264
2.122
1.882
1.646
1.491
1.629
2.928
5.502
5.064
1.957
0.131
0.141
0.187
0.286
0.435
0.618
0.787
0.828
0.670
0.315
-0.037
-0.006
0.558
1.102
1.233
1.197
1.139
0.997
0.381
-1.329
-2.914
-1.868
-0.364
0.478
0.970
1.379
1.764
2.139
2.462
2.722
2.868
2.826
2.572
2.185
1.813
1.532
1.412
1.912
3.131
0.818
-1.584
0.152
0.189
0.281
0.443
0.684
0.961
1.160
1.168
0.974
0.661
0.479
0.781
1.660
2.147
1.839
1.534
1.490
1.589
1.634
1.415
0.994
0.744
0.772
0.967
1.272
1.707
2.257
2.824
3.223
3.352
3.322
3.131
2.796
2.352
1.919
1.498
1.118
0.654
-0.295
-2.492
-3.255
0.164
0.222
0.349
0.578
0.929
1.348
1.602
1.539
1.268
0.998
0.925
1.306
2.127
2.472
2.047
1.728
1.791
2.136
2.520
2.524
2.148
1.611
1.270
1.244
1.495
2.058
2.935
3.982
4.569
4.294
3.767
3.327
2.888
2.430
1.961
1.492
0.997
0.349
-0.614
-1.678
-1.856
0.159
0.227
0.375
0.653
1.081
1.627
1.962
1.844
1.524
1.270
1.166
1.345
1.733
1.909
1.748
1.694
2.013
2.789
3.632
3.528
2.617
1.795
1.343
1.269
1.571
2.313
3.759
6.073
7.284
5.722
4.273
3.461
2.909
2.431
1.972
1.513
1.043
0.508
-0.071
-0.563
-0.656
0.140
0.202
0.360
0.644
1.086
1.609
1.965
1.970
1.803
1.553
1.311
1.229
1.275
1.330
1.333
1.479
2.027
3.325
4.988
4.650
2.801
1.603
1.100
1.051
1.393
2.228
3.977
7.336
8.974
6.441
4.401
3.417
2.813
2.362
1.936
1.527
1.122
0.725
0.354
0.072
-0.020
0.113
0.167
0.317
0.599
1.015
1.487
1.881
2.128
2.322
2.078
1.488
1.137
0.986
0.929
0.942
1.119
1.633
2.776
4.228
3.824
2.087
1.004
0.586
0.598
0.956
1.708
3.066
5.127
6.195
4.980
3.756
3.040
2.572
2.213
1.862
1.513
1.178
0.862
0.593
0.389
0.296
0.089
0.139
0.290
0.578
1.011
1.526
2.027
2.466
2.900
2.561
1.609
1.036
0.770
0.629
0.569
0.635
0.891
1.395
1.865
1.539
0.666
0.059
-0.159
-0.073
0.269
0.890
1.769
2.776
3.338
3.192
2.817
2.496
2.246
2.033
1.774
1.476
1.191
0.928
0.694
0.526
0.425
0.079
0.130
0.288
0.606
1.116
1.816
2.599
3.084
2.990
2.298
1.406
0.858
0.562
0.355
0.190
0.073
0.056
0.116
0.083
-0.196
-0.646
-0.957
-1.055
-0.949
-0.606
-0.058
0.623
1.292
1.765
1.974
2.006
1.986
1.948
1.859
1.679
1.427
1.168
0.914
0.686
0.519
0.432
0.084
0.138
0.304
0.649
1.258
2.333
4.103
5.099
3.472
1.902
1.025
0.618
0.391
0.130
-0.212
-0.572
-0.839
-0.957
-1.031
-1.224
-1.549
-1.859
-2.056
-2.046
-1.714
-1.122
-0.391
0.279
0.817
1.186
1.441
1.647
1.818
1.833
1.665
1.424
1.138
0.818
0.536
0.375
0.347
0.084
0.142
0.302
0.625
1.256
2.591
5.664
6.258
3.961
1.244
0.426
0.412
0.442
0.082
-0.611
-1.457
-2.199
-2.318
-1.991
-1.856
-2.137
-2.675
-3.236
-3.494
-3.169
-2.308
-1.345
-0.498
0.152
0.644
1.075
1.552
2.185
2.324
1.913
1.575
1.190
0.691
0.261
0.105
0.165
0.076
0.122
0.249
0.503
0.977
1.924
3.672
4.451
1.585
-0.698
-0.848
0.579
1.503
0.644
-0.949
-2.988
-5.259
-5.324
-3.409
-2.431
-2.571
-3.410
-4.566
-5.345
-4.922
-3.579
-2.192
-1.117
-0.323
0.274
0.815
1.574
2.494
2.810
2.448
2.142
1.707
0.827
0.029
-0.180
-0.008
0.052
0.075
0.145
0.290
0.541
0.897
1.186
0.523
-1.889
-4.748
-3.441
1.856
4.294
2.688
-1.044
-4.930
-9.661
-9.664
-5.290
-2.945
-2.821
-3.813
-5.470
-6.739
-6.252
-4.424
-2.710
-1.487
-0.626
0.000
0.571
1.290
2.240
2.759
3.022
3.957
4.119
1.997
0.282
-0.230
-0.078
0.016
0.006
0.020
0.063
0.128
0.161
-0.072
-1.129
-4.036
-8.619
-6.343
1.549
5.880
3.187
-0.889
-4.817
-9.496
-9.552
-5.291
-2.988
-2.741
-3.565
-5.039
-6.270
-5.889
-4.260
-2.712
-1.575
-0.765
-0.175
0.352
0.915
1.586
2.332
3.802
6.912
7.935
4.871
1.089
0.054
-0.041
-0.024
-0.066
-0.106
-0.146
-0.181
-0.242
-0.478
-1.238
-3.078
-5.581
-4.243
0.372
3.002
1.437
-0.786
-2.905
-5.080
-5.238
-3.562
-2.477
-2.212
-2.622
-3.460
-4.209
-4.109
-3.247
-2.241
-1.399
-0.769
-0.262
0.190
0.673
1.260
2.133
3.891
7.278
8.573
5.321
1.540
0.319
-0.098
-0.063
-0.129
-0.210
-0.294
-0.379
-0.429
-0.469
-0.638
-1.116
-1.717
-1.365
-0.187
0.550
0.240
-0.632
-1.625
-2.404
-2.592
-2.205
-1.760
-1.469
-1.392
-1.633
-2.090
-2.296
-2.075
-1.601
-1.114
-0.683
-0.301
0.072
0.496
1.097
2.061
3.486
5.151
5.439
3.211
1.324
0.304
-0.364
-0.086
-0.172
-0.278
-0.394
-0.492
-0.499
-0.363
-0.104
0.108
0.120
0.121
0.257
0.320
0.071
-0.404
-0.934
-1.340
-1.513
-1.426
-1.139
-0.667
-0.045
0.254
-0.219
-0.862
-1.104
-1.035
-0.821
-0.569
-0.314
-0.040
0.326
0.992
2.303
4.484
5.395
3.842
2.157
0.973
0.148
-0.614
-0.096
-0.187
-0.295
-0.418
-0.516
-0.507
-0.304
0.073
0.483
0.664
0.686
0.663
0.519
0.217
-0.172
-0.547
-0.836
-0.973
-0.949
-0.646
0.136
2.043
3.107
2.158
0.259
-0.433
-0.618
-0.582
-0.474
-0.331
-0.163
0.097
0.700
2.454
6.374
7.078
4.106
1.659
0.649
0.032
-0.602
-0.086
-0.172
-0.272
-0.381
-0.456
-0.451
-0.301
-0.007
0.317
0.580
0.755
0.837
0.686
0.333
-0.049
-0.368
-0.589
-0.705
-0.666
-0.353
0.645
3.142
5.933
3.314
0.892
-0.068
-0.363
-0.428
-0.402
-0.341
-0.287
-0.216
0.011
0.967
3.966
4.413
2.192
0.797
0.291
0.006
-0.283
-0.063
-0.132
-0.214
-0.295
-0.361
-0.364
-0.296
-0.164
-0.025
0.146
0.380
0.580
0.529
0.210
-0.139
-0.387
-0.533
-0.596
-0.540
-0.278
0.445
2.292
3.324
2.467
0.699
0.011
-0.249
-0.328
-0.342
-0.348
-0.381
-0.507
-0.819
-1.453
-2.564
-2.348
-0.962
-0.302
-0.054
0.050
0.144
-0.030
-0.082
-0.140
-0.195
-0.238
-0.267
-0.285
-0.348
-0.480
-0.595
-0.490
-0.186
-0.074
-0.260
-0.496
-0.621
-0.656
-0.621
-0.534
-0.339
0.035
0.610
1.007
0.754
0.269
-0.053
-0.210
-0.271
-0.292
-0.321
-0.406
-0.632
-1.188
-2.479
-4.703
-4.737
-2.321
-0.868
-0.232
0.125
0.597
-0.486
-0.544
-0.026
1.404
1.641
0.666
0.153
-0.047
-0.188
-0.365
-0.587
-0.852
-1.087
-1.156
-1.032
-0.802
-0.580
-0.409
-0.285
-0.194
-0.125
-0.062
-0.001
0.073
0.158
0.261
0.381
0.513
0.636
0.728
0.777
0.766
0.681
0.499
0.232
0.104
0.299
0.591
0.831
1.038
1.236
-0.636
-0.956
-0.882
-0.359
0.002
-0.013
-0.105
-0.164
-0.230
-0.324
-0.463
-0.622
-0.764
-0.804
-0.739
-0.604
-0.463
-0.335
-0.239
-0.164
-0.099
-0.037
0.025
0.096
0.177
0.268
0.363
0.456
0.543
0.611
0.654
0.671
0.661
0.644
0.630
0.615
0.660
0.786
0.947
1.118
1.309
-0.560
-1.006
-1.165
-0.901
-0.547
-0.345
-0.253
-0.222
-0.233
-0.274
-0.340
-0.428
-0.503
-0.528
-0.498
-0.428
-0.343
-0.262
-0.191
-0.131
-0.075
-0.018
0.044
0.112
0.187
0.269
0.348
0.427
0.495
0.553
0.599
0.637
0.674
0.722
0.793
0.816
0.838
0.915
1.037
1.190
1.364
-0.444
-0.788
-0.934
-0.832
-0.607
-0.411
-0.294
-0.230
-0.211
-0.216
-0.243
-0.288
-0.322
-0.341
-0.329
-0.294
-0.246
-0.196
-0.147
-0.100
-0.053
-0.001
0.055
0.119
0.190
0.264
0.336
0.406
0.468
0.524
0.578
0.630
0.688
0.757
0.826
0.877
0.927
1.003
1.113
1.246
1.413
-0.383
-0.553
-0.643
-0.608
-0.486
-0.358
-0.268
-0.209
-0.179
-0.166
-0.173
-0.191
-0.210
-0.221
-0.217
-0.200
-0.172
-0.140
-0.106
-0.070
-0.031
0.015
0.066
0.125
0.189
0.255
0.323
0.386
0.448
0.510
0.575
0.643
0.716
0.793
0.868
0.936
0.998
1.074
1.170
1.295
1.451
-0.348
-0.402
-0.435
-0.416
-0.353
-0.282
-0.222
-0.174
-0.144
-0.126
-0.121
-0.128
-0.138
-0.144
-0.143
-0.131
-0.113
-0.092
-0.067
-0.040
-0.008
0.031
0.076
0.130
0.186
0.247
0.308
0.371
0.434
0.505
0.584
0.673
0.770
0.866
0.954
1.024
1.084
1.150
1.227
1.331
1.468
-0.319
-0.313
-0.306
-0.290
-0.257
-0.215
-0.172
-0.139
-0.114
-0.094
-0.086
-0.085
-0.089
-0.089
-0.087
-0.079
-0.066
-0.049
-0.030
-0.005
0.020
0.054
0.093
0.138
0.189
0.241
0.297
0.360
0.431
0.511
0.610
0.727
0.857
0.990
1.100
1.174
1.217
1.251
1.294
1.365
1.468
-0.256
-0.243
-0.230
-0.211
-0.189
-0.162
-0.135
-0.110
-0.087
-0.071
-0.059
-0.054
-0.051
-0.049
-0.042
-0.032
-0.020
-0.002
0.017
0.036
0.061
0.090
0.121
0.159
0.199
0.244
0.297
0.355
0.430
0.525
0.649
0.808
1.000
1.205
1.369
1.453
1.442
1.396
1.375
1.394
1.450
-0.185
-0.180
-0.170
-0.155
-0.141
-0.124
-0.105
-0.085
-0.065
-0.050
-0.035
-0.026
-0.017
-0.009
0.002
0.013
0.031
0.052
0.076
0.098
0.122
0.144
0.170
0.197
0.227
0.263
0.306
0.357
0.435
0.542
0.700
0.920
1.223
1.591
1.922
2.006
1.848
1.621
1.482
1.425
1.435
-0.120
-0.131
-0.125
-0.117
-0.106
-0.095
-0.084
-0.067
-0.049
-0.031
-0.012
0.002
0.016
0.030
0.045
0.064
0.090
0.122
0.157
0.188
0.217
0.240
0.254
0.267
0.280
0.296
0.323
0.365
0.437
0.553
0.736
1.040
1.525
2.262
3.135
3.285
2.594
1.925
1.588
1.458
1.418
-0.069
-0.093
-0.088
-0.078
-0.076
-0.075
-0.067
-0.053
-0.035
-0.012
0.010
0.031
0.050
0.071
0.092
0.119
0.159
0.206
0.263
0.318
0.366
0.391
0.396
0.382
0.365
0.354
0.352
0.371
0.421
0.529
0.732
1.095
1.798
3.188
5.739
6.371
3.687
2.118
1.604
1.463
1.402
-0.030
-0.076
-0.062
-0.038
-0.051
-0.063
-0.061
-0.046
-0.024
0.003
0.032
0.061
0.088
0.114
0.142
0.182
0.236
0.313
0.404
0.504
0.595
0.645
0.625
0.566
0.495
0.436
0.391
0.366
0.376
0.446
0.639
1.015
1.760
3.460
6.799
6.809
3.652
1.710
1.395
1.404
1.375
-0.019
-0.121
-0.097
-0.047
-0.055
-0.071
-0.066
-0.047
-0.018
0.015
0.053
0.093
0.130
0.165
0.203
0.252
0.326
0.430
0.574
0.749
0.936
1.059
1.003
0.840
0.677
0.543
0.430
0.343
0.278
0.276
0.399
0.725
1.335
2.336
3.686
3.296
1.092
0.586
0.980
1.261
1.305
-0.102
-0.284
-0.243
-0.155
-0.116
-0.101
-0.081
-0.053
-0.017
0.027
0.074
0.125
0.176
0.224
0.271
0.328
0.415
0.549
0.749
1.023
1.364
1.651
1.542
1.195
0.901
0.670
0.482
0.302
0.137
-0.005
-0.012
0.232
0.695
1.093
0.988
-0.035
-0.888
-0.294
0.576
1.056
1.195
-0.301
-0.554
-0.433
-0.272
-0.182
-0.135
-0.101
-0.064
-0.020
0.033
0.094
0.161
0.229
0.296
0.357
0.418
0.504
0.645
0.880
1.252
1.769
2.208
2.080
1.581
1.139
0.804
0.539
0.276
-0.035
-0.387
-0.581
-0.385
0.119
0.482
0.238
-0.485
-0.864
-0.321
0.419
0.887
1.065
-0.398
-0.678
-0.501
-0.315
-0.211
-0.153
-0.111
-0.071
-0.021
0.040
0.112
0.192
0.286
0.371
0.446
0.513
0.576
0.690
0.907
1.311
1.990
2.646
2.545
1.893
1.310
0.917
0.622
0.308
-0.108
-0.665
-1.101
-0.928
-0.252
0.243
0.232
-0.088
-0.256
0.006
0.453
0.791
0.987
-0.220
-0.447
-0.380
-0.270
-0.195
-0.142
-0.103
-0.063
-0.012
0.042
0.115
0.208
0.321
0.434
0.532
0.594
0.627
0.653
0.733
0.984
1.626
2.416
2.449
1.845
1.327
0.986
0.733
0.459
0.054
-0.478
-0.961
-0.827
-0.203
0.287
0.379
0.235
0.169
0.313
0.567
0.800
0.982
-0.045
-0.194
-0.211
-0.175
-0.136
-0.099
-0.064
-0.028
0.008
0.045
0.102
0.191
0.325
0.464
0.582
0.646
0.645
0.557
0.354
0.077
0.178
0.846
1.346
1.329
1.158
1.015
0.890
0.742
0.512
0.195
-0.058
0.032
0.357
0.602
0.600
0.493
0.464
0.553
0.722
0.873
1.019
0.050
-0.045
-0.076
-0.072
-0.050
-0.014
0.020
0.051
0.063
0.060
0.075
0.149
0.284
0.459
0.610
0.690
0.683
0.524
-0.032
-1.476
-2.770
-1.589
-0.057
0.677
0.949
1.047
1.104
1.132
1.142
1.134
1.152
1.188
1.220
1.137
0.970
0.792
0.728
0.800
0.914
0.906
0.948
0.092
0.039
0.019
0.030
0.062
0.107
0.149
0.172
0.155
0.104
0.060
0.106
0.263
0.463
0.642
0.751
0.791
0.723
0.268
-2.382
-6.164
-3.924
-0.997
0.311
0.869
1.158
1.376
1.589
1.837
2.127
2.421
2.485
2.225
1.817
1.416
1.097
0.939
0.958
0.984
0.498
0.069
0.110
0.090
0.097
0.130
0.188
0.261
0.325
0.345
0.300
0.199
0.120
0.157
0.338
0.569
0.749
0.873
0.966
1.111
1.285
-0.068
-3.952
-2.925
-0.785
0.360
0.958
1.357
1.714
2.087
2.536
3.085
3.626
3.750
3.221
2.483
1.835
1.344
0.979
0.676
-0.195
-3.454
-4.309
0.119
0.123
0.155
0.225
0.326
0.438
0.519
0.546
0.483
0.369
0.298
0.364
0.593
0.821
0.954
1.042
1.149
1.326
1.542
1.169
-0.233
-0.511
0.114
0.719
1.194
1.648
2.127
2.651
3.206
3.824
4.408
4.498
3.837
2.930
2.142
1.497
0.845
-0.285
-4.170
-10.228
-10.629
0.120
0.138
0.197
0.310
0.461
0.620
0.741
0.757
0.692
0.587
0.546
0.673
0.943
1.156
1.195
1.208
1.299
1.473
1.619
1.485
1.028
0.763
0.818
1.074
1.466
2.004
2.705
3.452
4.059
4.402
4.631
4.539
3.935
3.117
2.327
1.590
0.760
-0.706
-4.752
-10.696
-10.497
0.102
0.126
0.209
0.362
0.576
0.803
0.956
0.978
0.899
0.799
0.778
0.907
1.153
1.292
1.294
1.294
1.419
1.632
1.815
1.778
1.524
1.247
1.145
1.285
1.680
2.398
3.599
5.173
6.034
5.491
4.826
4.377
3.838
3.164
2.432
1.702
0.877
-0.269
-2.251
-4.588
-4.470
0.060
0.084
0.178
0.373
0.645
0.937
1.137
1.180
1.098
0.991
0.932
0.981
1.102
1.183
1.205
1.263
1.466
1.805
2.087
2.033
1.692
1.334
1.176
1.285
1.734
2.722
4.864
9.281
10.575
8.109
5.297
4.312
3.731
3.134
2.468
1.793
1.097
0.318
-0.563
-1.303
-1.331
0.004
0.010
0.105
0.322
0.651
1.009
1.278
1.370
1.324
1.180
1.036
0.961
0.949
0.962
0.989
1.095
1.368
1.807
2.184
2.077
1.592
1.134
0.947
1.051
1.539
2.647
5.413
10.670
14.043
9.582
5.359
4.101
3.519
2.980
2.406
1.829
1.274
0.736
0.242
-0.109
-0.191
-0.058
-0.082
0.007
0.261
0.669
1.124
1.474
1.652
1.628
1.423
1.136
0.915
0.784
0.730
0.727
0.816
1.044
1.427
1.738
1.587
1.081
0.639
0.459
0.573
1.031
1.985
3.963
7.988
9.331
6.767
4.470
3.566
3.107
2.693
2.252
1.802
1.372
0.989
0.639
0.393
0.283
-0.103
-0.142
-0.047
0.259
0.781
1.403
1.912
2.143
2.049
1.651
1.182
0.832
0.623
0.496
0.426
0.420
0.521
0.695
0.798
0.607
0.218
-0.121
-0.275
-0.164
0.226
0.968
2.093
3.456
4.207
3.827
3.233
2.860
2.602
2.343
2.047
1.720
1.401
1.094
0.812
0.586
0.453
-0.105
-0.136
-0.019
0.355
1.040
1.973
2.941
3.318
2.698
1.807
1.111
0.688
0.442
0.265
0.100
-0.034
-0.110
-0.142
-0.208
-0.417
-0.744
-1.071
-1.271
-1.224
-0.865
-0.225
0.614
1.436
2.017
2.219
2.238
2.208
2.153
2.043
1.858
1.625
1.366
1.083
0.803
0.576
0.463
-0.073
-0.074
0.071
0.498
1.320
2.811
5.765
6.557
4.306
1.877
0.847
0.461
0.277
0.057
-0.244
-0.563
-0.828
-0.990
-1.113
-1.325
-1.698
-2.189
-2.632
-2.804
-2.446
-1.635
-0.670
0.182
0.831
1.260
1.537
1.734
1.860
1.867
1.739
1.531
1.235
0.840
0.478
0.297
0.294
-0.027
-0.009
0.158
0.558
1.394
3.299
7.007
10.272
5.230
1.270
0.104
0.113
0.239
-0.017
-0.560
-1.221
-1.783
-2.005
-2.011
-2.147
-2.642
-3.539
-4.707
-5.466
-4.957
-3.489
-1.982
-0.799
0.029
0.615
1.057
1.452
1.800
1.918
1.771
1.493
0.974
0.212
-0.415
-0.458
-0.069
-0.002
0.022
0.150
0.454
1.071
2.368
5.271
5.485
2.239
-1.635
-1.980
-0.267
0.855
0.380
-0.764
-2.080
-3.222
-3.479
-3.050
-2.915
-3.508
-5.082
-7.839
-10.337
-9.250
-5.933
-3.270
-1.599
-0.547
0.161
0.720
1.275
1.884
2.139
1.993
1.741
0.945
-0.610
-1.895
-1.589
-0.532
-0.005
0.002
0.067
0.226
0.540
1.009
1.434
0.564
-3.671
-9.029
-8.078
-0.326
2.940
1.709
-0.734
-2.853
-4.870
-5.129
-3.977
-3.434
-4.020
-6.149
-10.871
-16.610
-14.275
-7.994
-4.151
-2.106
-0.927
-0.155
0.448
1.033
1.661
2.110
2.461
2.936
2.319
-0.391
-2.658
-2.196
-0.666
-0.033
-0.063
-0.072
-0.043
0.019
0.054
-0.206
-1.701
-7.841
-14.617
-11.506
-1.487
3.361
2.427
-0.632
-2.831
-4.847
-5.140
-4.056
-3.443
-3.876
-5.706
-9.850
-14.876
-13.016
-7.624
-4.100
-2.208
-1.087
-0.348
0.234
0.773
1.341
2.000
3.105
5.704
5.475
1.989
-1.180
-1.341
-0.374
-0.075
-0.147
-0.228
-0.314
-0.406
-0.491
-0.694
-1.564
-4.830
-9.511
-8.394
-1.681
1.744
0.956
-0.658
-2.129
-3.339
-3.673
-3.277
-2.965
-3.096
-3.867
-5.715
-7.858
-7.507
-5.291
-3.272
-1.933
-1.057
-0.436
0.075
0.571
1.151
1.955
3.333
6.134
6.204
3.253
0.388
-0.350
-0.275
-0.115
-0.226
-0.372
-0.552
-0.738
-0.816
-0.679
-0.412
-0.556
-1.638
-1.717
-0.444
0.381
0.199
-0.565
-1.415
-2.126
-2.474
-2.467
-2.314
-2.066
-1.791
-2.085
-3.172
-3.640
-3.132
-2.289
-1.532
-0.928
-0.458
-0.040
0.409
1.040
2.026
3.435
4.641
4.428
2.491
0.866
-0.044
-0.784
-0.146
-0.279
-0.472
-0.715
-0.971
-1.034
-0.623
0.500
1.874
1.932
1.072
0.743
0.621
0.250
-0.306
-0.903
-1.406
-1.739
-1.852
-1.733
-1.282
-0.452
-0.045
-0.785
-1.568
-1.742
-1.494
-1.139
-0.777
-0.452
-0.146
0.255
0.966
2.611
5.823
7.092
4.285
2.120
0.807
-0.110
-1.323
-0.153
-0.295
-0.490
-0.752
-1.011
-1.069
-0.622
0.501
1.866
2.281
1.912
1.626
1.247
0.647
0.025
-0.537
-0.971
-1.275
-1.403
-1.279
-0.674
0.527
1.518
0.655
-0.450
-0.917
-0.962
-0.835
-0.637
-0.443
-0.251
0.045
0.775
3.380
8.383
10.154
6.110
2.008
0.667
-0.156
-1.245
-0.138
-0.269
-0.440
-0.657
-0.859
-0.897
-0.591
0.114
0.950
1.513
1.978
2.350
1.999
1.073
0.269
-0.303
-0.710
-0.969
-1.082
-0.935
-0.287
1.336
2.550
1.579
0.106
-0.488
-0.643
-0.623
-0.527
-0.427
-0.338
-0.207
0.235
2.157
6.241
7.407
4.317
1.340
0.434
-0.065
-0.645
-0.104
-0.209
-0.341
-0.492
-0.625
-0.653
-0.517
-0.216
0.146
0.602
1.388
2.319
2.144
1.120
0.281
-0.250
-0.589
-0.791
-0.869
-0.740
-0.272
0.723
1.611
0.967
0.101
-0.319
-0.469
-0.476
-0.432
-0.384
-0.367
-0.397
-0.384
-0.026
1.129
1.747
0.914
0.374
0.162
0.065
0.025
-0.060
-0.134
-0.225
-0.317
-0.391
-0.422
-0.429
-0.485
-0.688
-0.906
-0.487
0.542
0.926
0.472
-0.031
-0.386
-0.602
-0.724
-0.753
-0.666
-0.406
0.006
0.296
0.176
-0.098
-0.292
-0.366
-0.373
-0.340
-0.311
-0.323
-0.406
-0.614
-0.901
-1.122
-0.919
-0.538
-0.210
0.007
0.200
0.623
-0.924
-1.016
0.837
5.009
5.660
2.474
0.814
0.174
-0.158
-0.450
-0.820
-1.335
-1.877
-2.055
-1.698
-1.199
-0.793
-0.529
-0.363
-0.255
-0.179
-0.119
-0.061
0.003
0.081
0.175
0.290
0.422
0.554
0.669
0.751
0.782
0.742
0.620
0.456
0.387
0.526
0.753
0.993
1.232
1.510
-1.567
-2.650
-2.484
-0.447
0.741
0.543
0.171
-0.068
-0.224
-0.390
-0.593
-0.873
-1.130
-1.220
-1.086
-0.836
-0.609
-0.432
-0.311
-0.224
-0.157
-0.100
-0.041
0.024
0.099
0.186
0.280
0.382
0.480
0.566
0.634
0.676
0.685
0.675
0.659
0.677
0.764
0.912
1.098
1.313
1.566
-1.596
-2.816
-3.189
-1.990
-0.813
-0.324
-0.206
-0.216
-0.252
-0.320
-0.416
-0.552
-0.666
-0.709
-0.666
-0.558
-0.437
-0.338
-0.257
-0.191
-0.135
-0.083
-0.024
0.040
0.112
0.191
0.278
0.361
0.446
0.521
0.589
0.642
0.690
0.732
0.775
0.832
0.910
1.029
1.187
1.380
1.618
-1.183
-1.904
-2.141
-1.629
-0.972
-0.552
-0.344
-0.266
-0.244
-0.258
-0.297
-0.350
-0.403
-0.425
-0.415
-0.368
-0.309
-0.254
-0.205
-0.157
-0.112
-0.063
-0.009
0.052
0.121
0.196
0.274
0.353
0.431
0.508
0.580
0.649
0.716
0.785
0.854
0.927
1.011
1.120
1.261
1.442
1.667
-0.765
-1.102
-1.214
-1.043
-0.753
-0.503
-0.349
-0.261
-0.221
-0.209
-0.217
-0.235
-0.259
-0.272
-0.267
-0.248
-0.220
-0.189
-0.156
-0.122
-0.085
-0.042
0.009
0.066
0.132
0.202
0.276
0.354
0.432
0.512
0.593
0.679
0.763
0.850
0.934
1.012
1.097
1.198
1.327
1.489
1.714
-0.500
-0.644
-0.704
-0.645
-0.523
-0.393
-0.293
-0.226
-0.189
-0.169
-0.164
-0.167
-0.175
-0.179
-0.177
-0.168
-0.151
-0.133
-0.110
-0.085
-0.053
-0.015
0.032
0.085
0.146
0.213
0.284
0.361
0.441
0.529
0.626
0.732
0.841
0.949
1.047
1.129
1.203
1.284
1.388
1.533
1.739
-0.331
-0.403
-0.430
-0.408
-0.355
-0.289
-0.234
-0.188
-0.158
-0.137
-0.125
-0.122
-0.123
-0.120
-0.117
-0.109
-0.099
-0.082
-0.064
-0.041
-0.013
0.022
0.063
0.110
0.167
0.227
0.296
0.371
0.458
0.559
0.676
0.811
0.958
1.110
1.233
1.314
1.363
1.400
1.455
1.557
1.718
-0.223
-0.269
-0.280
-0.274
-0.246
-0.213
-0.181
-0.150
-0.128
-0.111
-0.097
-0.090
-0.084
-0.077
-0.068
-0.058
-0.047
-0.027
-0.009
0.014
0.040
0.072
0.108
0.148
0.196
0.252
0.315
0.390
0.482
0.598
0.743
0.929
1.152
1.382
1.572
1.667
1.643
1.579
1.547
1.573
1.671
-0.146
-0.181
-0.190
-0.186
-0.172
-0.157
-0.138
-0.119
-0.102
-0.086
-0.073
-0.060
-0.049
-0.038
-0.024
-0.008
0.011
0.032
0.058
0.083
0.113
0.142
0.171
0.205
0.243
0.289
0.343
0.412
0.507
0.636
0.818
1.075
1.436
1.884
2.297
2.414
2.184
1.875
1.671
1.596
1.611
-0.096
-0.122
-0.128
-0.124
-0.120
-0.114
-0.105
-0.092
-0.078
-0.063
-0.047
-0.031
-0.014
0.002
0.022
0.047
0.075
0.107
0.141
0.178
0.212
0.242
0.267
0.289
0.308
0.338
0.377
0.436
0.526
0.666
0.887
1.253
1.850
2.854
4.138
4.436
3.331
2.330
1.821
1.605
1.551
-0.062
-0.085
-0.070
-0.053
-0.064
-0.077
-0.078
-0.072
-0.057
-0.041
-0.023
-0.001
0.021
0.045
0.072
0.105
0.146
0.193
0.248
0.301
0.352
0.391
0.406
0.407
0.402
0.404
0.422
0.459
0.534
0.671
0.920
1.378
2.292
4.429
8.405
8.900
5.615
2.850
1.914
1.591
1.483
-0.044
-0.073
0.009
0.067
0.014
-0.048
-0.059
-0.054
-0.038
-0.020
0.004
0.030
0.059
0.090
0.126
0.170
0.225
0.295
0.377
0.468
0.561
0.624
0.625
0.579
0.531
0.491
0.474
0.474
0.520
0.636
0.879
1.363
2.422
5.268
10.065
11.987
7.064
2.861
1.808
1.497
1.390
-0.098
-0.169
-0.036
0.083
0.051
-0.040
-0.052
-0.042
-0.025
-0.001
0.029
0.063
0.099
0.137
0.186
0.240
0.314
0.410
0.529
0.675
0.878
1.093
1.009
0.823
0.697
0.601
0.532
0.487
0.483
0.545
0.744
1.172
2.027
3.808
7.299
7.463
4.218
2.098
1.468
1.317
1.278
-0.397
-0.559
-0.322
-0.096
-0.063
-0.071
-0.059
-0.040
-0.015
0.017
0.055
0.097
0.142
0.192
0.246
0.315
0.403
0.525
0.674
0.888
1.272
1.593
1.450
1.115
0.883
0.723
0.599
0.500
0.427
0.412
0.521
0.846
1.410
2.223
2.951
2.791
1.798
1.176
1.051
1.099
1.144
-1.276
-1.532
-0.796
-0.341
-0.171
-0.108
-0.071
-0.039
-0.005
0.032
0.081
0.131
0.190
0.248
0.315
0.385
0.476
0.603
0.772
1.018
1.441
1.743
1.679
1.323
1.049
0.848
0.682
0.530
0.394
0.286
0.292
0.489
0.856
1.221
1.334
1.068
0.683
0.585
0.711
0.887
1.013
-1.469
-1.772
-0.988
-0.411
-0.205
-0.117
-0.071
-0.033
0.004
0.050
0.101
0.163
0.232
0.305
0.378
0.451
0.538
0.645
0.804
1.041
1.365
1.648
1.644
1.411
1.158
0.954
0.778
0.616
0.442
0.266
0.180
0.268
0.495
0.628
0.518
0.251
0.113
0.224
0.481
0.743
0.928
-0.846
-1.085
-0.631
-0.316
-0.172
-0.098
-0.051
-0.014
0.022
0.065
0.120
0.186
0.268
0.353
0.441
0.519
0.594
0.678
0.779
0.920
1.154
1.397
1.467
1.343
1.184
1.037
0.913
0.792
0.648
0.493
0.389
0.407
0.468
0.401
0.114
-0.181
-0.211
0.030
0.354
0.645
0.907
-0.190
-0.330
-0.264
-0.167
-0.096
-0.048
-0.011
0.021
0.051
0.088
0.134
0.202
0.291
0.391
0.491
0.585
0.668
0.748
0.811
0.789
0.761
0.882
1.052
1.136
1.123
1.106
1.093
1.088
1.068
1.047
1.029
1.008
0.891
0.612
0.196
-0.165
-0.196
0.017
0.284
0.560
0.892
0.029
-0.054
-0.061
-0.041
-0.009
0.023
0.052
0.078
0.098
0.117
0.147
0.213
0.307
0.424
0.542
0.660
0.799
1.011
1.321
1.349
0.654
0.356
0.603
0.884
1.071
1.207
1.341
1.498
1.686
1.933
2.155
2.153
1.833
1.290
0.704
0.258
0.087
0.078
0.120
0.219
0.653
0.096
0.052
0.039
0.051
0.074
0.109
0.141
0.159
0.169
0.165
0.180
0.235
0.335
0.467
0.601
0.751
0.982
1.549
3.411
4.050
2.532
0.322
0.364
0.764
1.095
1.371
1.654
1.997
2.462
3.149
3.923
4.093
3.308
2.270
1.406
0.792
0.370
-0.026
-0.628
-1.267
-0.714
0.109
0.088
0.090
0.112
0.155
0.201
0.244
0.266
0.260
0.245
0.245
0.298
0.402
0.539
0.687
0.852
1.137
1.950
4.550
6.859
3.667
0.904
0.537
0.849
1.219
1.598
2.027
2.540
3.299
4.571
6.469
7.122
5.257
3.320
2.085
1.235
0.494
-0.608
-3.058
-7.471
-6.447
0.101
0.095
0.112
0.159
0.226
0.298
0.362
0.387
0.381
0.354
0.360
0.416
0.527
0.659
0.788
0.929
1.184
1.782
3.264
4.511
3.047
1.168
0.842
1.058
1.427
1.890
2.450
3.125
3.993
5.434
7.903
8.919
6.401
4.041
2.583
1.542
0.501
-1.361
-7.034
-14.023
-12.795
0.071
0.072
0.105
0.179
0.283
0.391
0.479
0.517
0.512
0.486
0.491
0.548
0.667
0.780
0.876
0.981
1.161
1.472
1.889
2.100
1.678
1.197
1.073
1.252
1.645
2.222
2.989
3.848
4.662
5.542
6.743
7.187
5.854
4.204
2.885
1.799
0.646
-1.281
-6.295
-12.725
-11.983
0.020
0.014
0.053
0.159
0.308
0.473
0.599
0.651
0.645
0.620
0.615
0.663
0.752
0.837
0.904
0.985
1.114
1.310
1.478
1.502
1.362
1.182
1.156
1.347
1.795
2.560
3.757
5.249
6.141
5.936
5.777
5.775
5.264
4.251
3.108
2.028
0.959
-0.441
-2.712
-5.398
-5.099
-0.068
-0.101
-0.064
0.071
0.290
0.537
0.717
0.797
0.789
0.741
0.704
0.710
0.752
0.799
0.840
0.918
1.045
1.216
1.340
1.333
1.200
1.070
1.072
1.285
1.797
2.791
4.775
8.623
10.051
7.680
5.783
5.392
5.096
4.312
3.235
2.216
1.299
0.370
-0.651
-1.439
-1.416
-0.187
-0.278
-0.268
-0.089
0.245
0.615
0.877
0.994
0.970
0.877
0.777
0.711
0.685
0.684
0.706
0.767
0.889
1.049
1.156
1.116
0.957
0.813
0.802
1.010
1.554
2.658
5.075
9.786
11.496
8.854
5.744
5.035
4.748
4.073
3.144
2.278
1.541
0.890
0.320
-0.062
-0.140
-0.324
-0.500
-0.539
-0.303
0.227
0.810
1.203
1.318
1.233
1.033
0.829
0.681
0.585
0.532
0.511
0.538
0.613
0.723
0.782
0.699
0.513
0.346
0.318
0.513
1.004
1.963
3.749
6.925
8.754
6.430
4.786
4.261
3.960
3.480
2.833
2.201
1.658
1.201
0.798
0.502
0.364
-0.422
-0.678
-0.755
-0.414
0.374
1.272
1.840
1.926
1.631
1.223
0.866
0.621
0.467
0.353
0.276
0.231
0.227
0.238
0.204
0.068
-0.144
-0.342
-0.411
-0.277
0.149
0.904
2.027
3.310
4.039
3.863
3.474
3.268
3.104
2.820
2.449
2.060
1.725
1.396
1.055
0.750
0.559
-0.416
-0.662
-0.723
-0.268
0.773
2.058
2.991
3.031
2.273
1.418
0.837
0.508
0.316
0.158
0.008
-0.129
-0.243
-0.344
-0.468
-0.675
-0.956
-1.265
-1.472
-1.454
-1.080
-0.378
0.516
1.390
2.007
2.289
2.390
2.418
2.397
2.295
2.115
1.930
1.758
1.526
1.155
0.782
0.570
-0.322
-0.473
-0.433
0.090
1.207
2.851
4.729
5.315
3.280
1.468
0.622
0.290
0.139
-0.038
-0.270
-0.544
-0.782
-0.980
-1.183
-1.472
-1.917
-2.508
-3.132
-3.397
-3.004
-2.024
-0.913
0.066
0.789
1.279
1.586
1.793
1.908
1.923
1.865
1.764
1.661
1.361
0.818
0.393
0.348
-0.189
-0.256
-0.140
0.333
1.306
2.980
6.117
6.431
3.725
0.828
-0.091
-0.123
-0.029
-0.176
-0.540
-0.994
-1.409
-1.690
-1.922
-2.298
-3.000
-4.237
-6.034
-7.337
-6.577
-4.479
-2.452
-1.026
-0.077
0.569
1.022
1.362
1.600
1.708
1.670
1.489
1.038
0.024
-1.096
-1.066
-0.247
-0.098
-0.121
-0.012
0.317
0.973
2.051
3.767
4.268
1.118
-1.643
-2.036
-0.916
-0.059
-0.145
-0.730
-1.457
-2.098
-2.469
-2.652
-3.049
-4.095
-6.528
-11.618
-18.158
-15.250
-8.224
-4.130
-1.966
-0.717
0.066
0.616
1.054
1.400
1.594
1.583
1.224
-0.109
-3.518
-7.254
-4.522
-1.134
-0.069
-0.089
-0.043
0.114
0.406
0.814
1.043
0.152
-3.136
-8.429
-7.252
-2.232
0.167
0.117
-0.787
-1.803
-2.659
-3.097
-3.213
-3.594
-4.849
-8.323
-19.486
-29.118
-25.228
-12.258
-5.368
-2.568
-1.144
-0.287
0.322
0.810
1.219
1.532
1.686
1.427
-0.437
-6.382
-9.895
-7.660
-1.304
-0.083
-0.140
-0.180
-0.194
-0.167
-0.149
-0.349
-1.575
-6.019
-11.233
-10.148
-3.317
0.230
0.246
-0.762
-1.838
-2.748
-3.228
-3.371
-3.703
-4.733
-7.688
-16.940
-26.014
-23.218
-11.405
-5.288
-2.685
-1.325
-0.494
0.100
0.590
1.049
1.487
1.943
2.167
0.969
-3.091
-7.103
-4.254
-0.076
-0.123
-0.231
-0.371
-0.552
-0.743
-0.882
-0.914
-1.248
-3.282
-7.781
-7.191
-2.241
-0.083
0.001
-0.727
-1.607
-2.388
-2.900
-3.185
-3.424
-3.800
-4.568
-7.390
-12.239
-11.492
-7.224
-4.129
-2.359
-1.290
-0.590
-0.056
0.405
0.883
1.438
2.107
2.657
2.103
0.092
-1.462
-1.064
0.423
-0.166
-0.328
-0.567
-0.924
-1.389
-1.669
-1.202
0.373
2.773
1.988
-0.210
-0.198
0.184
0.006
-0.560
-1.249
-1.913
-2.439
-2.827
-3.010
-2.665
-0.620
-0.550
-2.829
-4.690
-4.039
-2.851
-1.866
-1.145
-0.618
-0.192
0.215
0.699
1.395
2.261
2.771
2.312
1.124
0.160
-0.241
-0.608
-0.202
-0.400
-0.717
-1.226
-1.953
-2.500
-1.672
1.738
6.342
6.710
3.300
1.505
0.943
0.419
-0.211
-0.871
-1.477
-2.027
-2.449
-2.645
-2.127
0.112
1.307
-0.339
-2.111
-2.299
-1.918
-1.422
-0.973
-0.613
-0.309
-0.019
0.408
1.390
3.182
3.972
2.741
1.411
0.495
-0.263
-1.744
-0.208
-0.415
-0.750
-1.278
-2.040
-2.669
-1.867
1.008
5.608
6.408
3.904
2.995
2.245
1.194
0.245
-0.501
-1.107
-1.641
-2.067
-2.292
-1.957
-0.900
-0.025
-0.499
-1.200
-1.444
-1.329
-1.086
-0.820
-0.590
-0.422
-0.301
-0.039
1.167
4.903
6.015
3.408
1.393
0.473
-0.301
-1.691
-0.185
-0.369
-0.654
-1.067
-1.597
-1.939
-1.446
0.046
1.810
2.926
3.976
6.054
4.997
2.233
0.690
-0.194
-0.815
-1.305
-1.677
-1.842
-1.628
-0.989
-0.412
-0.490
-0.819
-0.990
-0.967
-0.834
-0.674
-0.544
-0.476
-0.501
-0.578
0.059
3.018
4.625
2.417
0.972
0.349
-0.148
-0.887
-0.142
-0.286
-0.492
-0.759
-1.044
-1.176
-0.947
-0.357
0.360
1.307
3.664
6.566
6.131
2.709
0.819
-0.070
-0.626
-1.029
-1.310
-1.431
-1.286
-0.895
-0.510
-0.489
-0.648
-0.745
-0.734
-0.648
-0.536
-0.438
-0.412
-0.499
-0.726
-0.771
-0.062
0.758
0.649
0.387
0.199
0.048
-0.124
-0.086
-0.185
-0.318
-0.467
-0.597
-0.649
-0.597
-0.574
-0.698
-0.770
0.455
3.291
3.413
1.579
0.475
-0.154
-0.563
-0.847
-1.042
-1.116
-1.032
-0.836
-0.627
-0.560
-0.591
-0.602
-0.577
-0.500
-0.400
-0.302
-0.234
-0.260
-0.400
-0.613
-0.592
-0.310
-0.073
0.056
0.106
0.185
0.423
-1.642
-2.998
-2.023
3.304
4.949
2.251
0.837
0.149
-0.231
-0.532
-1.000
-1.901
-3.166
-3.584
-2.671
-1.628
-0.980
-0.618
-0.421
-0.306
-0.231
-0.176
-0.127
-0.071
-0.002
0.086
0.193
0.321
0.452
0.580
0.689
0.762
0.773
0.731
0.664
0.659
0.763
0.942
1.174
1.469
1.862
-2.919
-7.440
-7.938
-3.800
-0.150
0.330
0.114
-0.121
-0.279
-0.433
-0.663
-1.040
-1.483
-1.664
-1.426
-1.044
-0.719
-0.503
-0.368
-0.282
-0.221
-0.169
-0.116
-0.054
0.018
0.103
0.200
0.303
0.412
0.511
0.598
0.666
0.707
0.726
0.746
0.797
0.901
1.061
1.266
1.535
1.877
-2.882
-7.446
-8.322
-4.892
-1.653
-0.584
-0.300
-0.266
-0.288
-0.341
-0.430
-0.589
-0.755
-0.834
-0.784
-0.646
-0.506
-0.391
-0.313
-0.254
-0.206
-0.159
-0.102
-0.039
0.032
0.117
0.204
0.299
0.395
0.484
0.570
0.643
0.707
0.765
0.825
0.904
1.013
1.162
1.349
1.583
1.876
-1.855
-3.507
-4.185
-2.873
-1.497
-0.757
-0.435
-0.317
-0.280
-0.277
-0.307
-0.364
-0.430
-0.464
-0.458
-0.415
-0.358
-0.306
-0.261
-0.224
-0.183
-0.140
-0.088
-0.023
0.049
0.130
0.216
0.306
0.397
0.489
0.577
0.661
0.744
0.824
0.905
0.998
1.107
1.246
1.421
1.640
1.920
-1.052
-1.618
-1.830
-1.511
-1.022
-0.647
-0.428
-0.311
-0.257
-0.234
-0.236
-0.248
-0.273
-0.292
-0.295
-0.283
-0.262
-0.238
-0.214
-0.187
-0.156
-0.115
-0.065
-0.003
0.068
0.146
0.231
0.320
0.414
0.511
0.609
0.709
0.806
0.903
0.996
1.093
1.201
1.327
1.489
1.701
1.995
-0.601
-0.835
-0.927
-0.837
-0.658
-0.484
-0.357
-0.275
-0.229
-0.200
-0.189
-0.188
-0.195
-0.201
-0.205
-0.201
-0.195
-0.182
-0.167
-0.147
-0.120
-0.083
-0.034
0.025
0.094
0.169
0.253
0.343
0.441
0.547
0.659
0.781
0.901
1.017
1.124
1.219
1.309
1.412
1.550
1.742
2.036
-0.352
-0.469
-0.523
-0.499
-0.435
-0.351
-0.282
-0.231
-0.196
-0.173
-0.159
-0.151
-0.149
-0.148
-0.147
-0.142
-0.137
-0.127
-0.115
-0.096
-0.070
-0.035
0.010
0.065
0.128
0.201
0.282
0.372
0.476
0.594
0.729
0.879
1.038
1.192
1.320
1.412
1.470
1.525
1.607
1.758
2.000
-0.215
-0.283
-0.321
-0.316
-0.292
-0.253
-0.220
-0.190
-0.166
-0.147
-0.134
-0.124
-0.115
-0.109
-0.101
-0.092
-0.082
-0.069
-0.054
-0.033
-0.009
0.026
0.068
0.118
0.176
0.241
0.317
0.409
0.517
0.650
0.815
1.012
1.239
1.475
1.662
1.748
1.738
1.695
1.684
1.746
1.902
-0.136
-0.187
-0.208
-0.210
-0.202
-0.187
-0.170
-0.153
-0.138
-0.124
-0.111
-0.095
-0.083
-0.070
-0.056
-0.040
-0.022
-0.001
0.019
0.045
0.075
0.107
0.144
0.187
0.236
0.293
0.362
0.447
0.556
0.703
0.904
1.171
1.525
1.948
2.315
2.423
2.235
1.972
1.791
1.741
1.793
-0.104
-0.128
-0.137
-0.134
-0.136
-0.135
-0.130
-0.122
-0.111
-0.099
-0.084
-0.068
-0.051
-0.031
-0.009
0.017
0.046
0.076
0.109
0.143
0.177
0.211
0.245
0.277
0.312
0.355
0.411
0.485
0.592
0.749
0.984
1.349
1.915
2.787
3.776
4.012
3.214
2.389
1.925
1.726
1.684
-0.086
-0.095
-0.074
-0.054
-0.071
-0.089
-0.095
-0.092
-0.084
-0.073
-0.057
-0.037
-0.014
0.013
0.043
0.080
0.121
0.168
0.215
0.265
0.312
0.353
0.380
0.397
0.411
0.431
0.466
0.523
0.616
0.774
1.033
1.495
2.345
4.032
7.037
7.899
4.832
2.887
2.031
1.685
1.576
-0.089
-0.092
0.022
0.076
0.028
-0.047
-0.060
-0.063
-0.060
-0.047
-0.029
-0.004
0.026
0.059
0.097
0.147
0.203
0.269
0.338
0.413
0.493
0.556
0.573
0.555
0.536
0.525
0.530
0.561
0.629
0.766
1.034
1.547
2.533
4.724
8.670
9.207
5.785
3.024
1.989
1.591
1.452
-0.175
-0.212
-0.040
0.125
0.060
-0.029
-0.038
-0.037
-0.037
-0.023
0.002
0.031
0.066
0.108
0.155
0.217
0.296
0.395
0.487
0.588
0.745
0.901
0.874
0.770
0.694
0.641
0.608
0.599
0.631
0.735
0.971
1.446
2.365
4.102
6.621
7.005
4.437
2.561
1.726
1.405
1.306
-0.589
-0.725
-0.377
-0.098
-0.045
-0.057
-0.043
-0.031
-0.020
0.
0.030
0.067
0.109
0.160
0.217
0.286
0.388
0.509
0.622
0.760
1.034
1.261
1.235
1.010
0.880
0.779
0.698
0.647
0.641
0.695
0.866
1.246
1.966
3.105
4.207
4.072
2.839
1.804
1.320
1.171
1.158
-1.607
-1.844
-0.992
-0.365
-0.161
-0.090
-0.054
-0.029
-0.005
0.024
0.060
0.105
0.153
0.210
0.276
0.350
0.449
0.577
0.706
0.857
1.127
1.373
1.382
1.183
1.057
0.919
0.805
0.725
0.677
0.678
0.767
1.004
1.424
2.026
2.451
2.100
1.409
0.968
0.864
0.908
1.003
-2.037
-2.353
-1.273
-0.440
-0.189
-0.096
-0.048
-0.017
0.013
0.048
0.090
0.138
0.198
0.261
0.333
0.412
0.505
0.614
0.740
0.892
1.075
1.241
1.279
1.235
1.152
1.028
0.923
0.847
0.789
0.756
0.774
0.842
0.944
0.927
0.586
0.032
-0.151
0.092
0.403
0.679
0.893
-1.294
-1.470
-0.725
-0.315
-0.143
-0.068
-0.023
0.009
0.040
0.072
0.116
0.169
0.236
0.310
0.388
0.478
0.575
0.687
0.811
0.926
1.036
1.129
1.185
1.195
1.165
1.112
1.069
1.048
1.036
1.026
1.011
0.951
0.750
0.221
-0.772
-1.701
-1.480
-0.604
0.048
0.497
0.848
-0.254
-0.348
-0.230
-0.125
-0.062
-0.018
0.016
0.044
0.070
0.102
0.143
0.201
0.269
0.353
0.445
0.549
0.678
0.842
1.023
1.127
1.104
1.064
1.068
1.116
1.164
1.210
1.271
1.355
1.460
1.574
1.635
1.520
1.118
0.323
-0.907
-1.891
-1.659
-0.800
-0.116
0.351
0.835
0.038
0.006
0.024
0.014
0.020
0.043
0.067
0.089
0.112
0.138
0.175
0.228
0.300
0.396
0.500
0.640
0.834
1.182
1.723
2.074
1.676
1.157
1.016
1.075
1.199
1.357
1.544
1.784
2.110
2.527
2.892
2.847
2.208
1.191
0.054
-0.778
-0.886
-0.561
-0.273
0.048
0.701
0.110
0.091
0.090
0.077
0.081
0.101
0.125
0.146
0.163
0.185
0.212
0.263
0.342
0.439
0.560
0.727
1.032
1.716
3.499
4.913
3.691
1.606
1.079
1.102
1.300
1.562
1.892
2.341
2.996
4.077
5.544
5.946
4.359
2.570
1.237
0.367
-0.113
-0.432
-0.798
-0.968
-0.105
0.108
0.091
0.089
0.099
0.122
0.155
0.189
0.213
0.229
0.241
0.266
0.312
0.390
0.492
0.615
0.799
1.145
2.020
4.820
6.139
4.773
2.005
1.205
1.200
1.446
1.818
2.301
2.956
3.995
6.190
10.971
11.932
8.192
4.160
2.267
1.164
0.322
-0.647
-2.196
-3.807
-2.711
0.077
0.062
0.069
0.099
0.146
0.203
0.251
0.284
0.300
0.309
0.332
0.378
0.453
0.545
0.664
0.829
1.126
1.761
3.144
4.715
3.314
1.777
1.264
1.314
1.624
2.103
2.742
3.549
4.743
7.387
12.689
14.944
10.751
5.207
3.006
1.701
0.586
-0.929
-3.787
-8.060
-6.843
0.022
0.005
0.016
0.064
0.146
0.233
0.309
0.358
0.379
0.389
0.406
0.447
0.510
0.591
0.685
0.813
1.017
1.348
1.801
2.093
1.817
1.407
1.254
1.401
1.783
2.385
3.189
4.117
5.081
6.405
9.621
11.607
8.395
5.403
3.503
2.128
0.894
-0.681
-3.348
-6.922
-6.209
-0.064
-0.111
-0.106
-0.028
0.097
0.244
0.365
0.434
0.458
0.461
0.468
0.494
0.540
0.599
0.665
0.757
0.889
1.064
1.234
1.315
1.245
1.148
1.178
1.400
1.859
2.606
3.661
4.807
5.495
5.265
5.729
7.270
7.284
5.795
3.981
2.503
1.281
0.007
-1.579
-2.984
-2.733
-0.211
-0.313
-0.344
-0.241
-0.013
0.239
0.440
0.535
0.552
0.532
0.514
0.514
0.530
0.561
0.603
0.663
0.756
0.860
0.947
0.969
0.938
0.915
1.002
1.264
1.786
2.668
4.014
5.698
6.533
5.749
5.514
7.037
8.107
6.594
4.411
2.798
1.652
0.694
-0.186
-0.784
-0.742
-0.418
-0.664
-0.799
-0.645
-0.214
0.265
0.597
0.714
0.693
0.612
0.549
0.502
0.485
0.481
0.491
0.522
0.576
0.641
0.681
0.668
0.625
0.609
0.695
0.963
1.486
2.399
3.883
5.876
6.964
6.170
5.820
6.806
7.705
6.374
4.297
2.849
1.890
1.164
0.608
0.229
0.151
-0.687
-1.182
-1.557
-1.346
-0.461
0.488
1.030
1.103
0.924
0.718
0.569
0.472
0.410
0.365
0.337
0.324
0.332
0.347
0.337
0.286
0.206
0.161
0.214
0.449
0.927
1.744
2.956
4.467
5.302
5.076
4.903
5.297
5.584
4.848
3.645
2.685
2.009
1.493
1.061
0.725
0.529
-0.895
-1.688
-2.468
-2.113
-0.449
1.294
2.106
1.893
1.322
0.870
0.589
0.433
0.322
0.233
0.147
0.078
0.022
-0.030
-0.106
-0.224
-0.362
-0.478
-0.496
-0.326
0.087
0.774
1.685
2.659
3.316
3.512
3.595
3.766
3.797
3.461
2.947
2.474
2.134
1.837
1.432
1.007
0.700
-0.886
-1.716
-2.507
-2.006
0.272
2.948
4.090
3.116
1.840
1.011
0.571
0.359
0.212
0.081
-0.070
-0.211
-0.349
-0.477
-0.632
-0.841
-1.092
-1.356
-1.539
-1.505
-1.129
-0.458
0.382
1.199
1.830
2.218
2.466
2.626
2.677
2.588
2.427
2.355
2.453
2.471
1.932
1.202
0.740
-0.656
-1.189
-1.529
-0.899
1.163
4.037
5.359
3.964
2.171
0.985
0.416
0.194
0.071
-0.093
-0.300
-0.530
-0.758
-0.981
-1.224
-1.550
-1.996
-2.586
-3.173
-3.453
-3.028
-2.081
-0.965
0.007
0.741
1.256
1.614
1.849
1.988
2.036
2.056
2.230
2.889
3.730
2.530
1.052
0.597
-0.380
-0.624
-0.651
-0.085
1.266
3.107
4.164
3.524
1.795
0.478
-0.081
-0.151
-0.130
-0.260
-0.533
-0.865
-1.197
-1.512
-1.844
-2.314
-3.090
-4.345
-6.070
-7.322
-6.625
-4.489
-2.504
-1.078
-0.116
0.541
0.997
1.321
1.537
1.658
1.720
1.842
2.310
2.604
0.426
-0.694
-0.025
-0.193
-0.288
-0.232
0.114
0.808
1.698
2.261
1.824
0.367
-0.916
-1.200
-0.771
-0.383
-0.409
-0.733
-1.177
-1.629
-2.033
-2.451
-3.070
-4.241
-6.655
-11.572
-17.764
-14.968
-8.262
-4.198
-2.027
-0.766
0.016
0.553
0.945
1.226
1.390
1.397
1.123
-0.045
-4.585
-8.040
-6.501
-1.010
-0.115
-0.174
-0.160
-0.026
0.238
0.532
0.596
-0.033
-1.545
-3.152
-3.035
-1.597
-0.629
-0.486
-0.860
-1.414
-1.973
-2.460
-2.942
-3.670
-5.098
-8.601
-19.174
-28.557
-24.791
-12.130
-5.457
-2.650
-1.216
-0.352
0.235
0.670
1.003
1.216
1.226
0.674
-1.666
-8.589
-18.157
-8.952
-0.670
-0.115
-0.196
-0.282
-0.343
-0.377
-0.400
-0.489
-1.003
-2.469
-4.551
-4.155
-2.000
-0.715
-0.507
-0.903
-1.503
-2.136
-2.699
-3.277
-4.003
-5.274
-8.118
-16.831
-25.665
-23.226
-11.482
-5.420
-2.779
-1.414
-0.577
0.006
0.454
0.830
1.115
1.230
0.834
-0.963
-6.185
-9.200
-5.978
2.692
-0.153
-0.293
-0.501
-0.792
-1.163
-1.444
-1.308
-0.840
-0.834
-1.857
-2.218
-1.208
-0.466
-0.427
-0.829
-1.436
-2.093
-2.761
-3.448
-4.167
-4.768
-4.998
-6.971
-12.051
-11.554
-7.397
-4.326
-2.508
-1.404
-0.682
-0.165
0.255
0.641
1.001
1.279
1.156
0.299
-1.400
-2.441
-0.857
3.474
-0.196
-0.407
-0.754
-1.355
-2.349
-3.358
-2.720
0.342
4.533
4.635
1.490
0.340
0.138
-0.113
-0.602
-1.221
-1.920
-2.690
-3.538
-4.325
-4.231
-1.729
0.241
-2.698
-5.038
-4.355
-3.107
-2.050
-1.287
-0.732
-0.329
0.004
0.317
0.666
1.066
1.240
0.911
0.241
-0.195
0.083
0.824
-0.233
-0.494
-0.965
-1.878
-3.783
-7.048
-6.068
1.170
8.288
8.978
4.711
1.892
1.102
0.478
-0.189
-0.897
-1.647
-2.487
-3.470
-4.422
-4.420
-1.567
0.630
-0.451
-2.681
-2.742
-2.228
-1.634
-1.135
-0.750
-0.496
-0.371
-0.374
-0.377
0.126
0.872
0.973
0.636
0.265
-0.077
-1.016
-0.234
-0.510
-1.004
-1.961
-4.038
-7.759
-6.922
-0.324
5.960
7.340
4.815
3.671
2.809
1.501
0.410
-0.487
-1.300
-2.144
-3.117
-4.063
-4.403
-3.324
-1.695
-1.709
-2.032
-1.960
-1.658
-1.308
-0.982
-0.740
-0.637
-0.801
-1.519
-2.922
-2.882
-0.571
0.499
0.530
0.266
-0.193
-1.283
-0.204
-0.452
-0.862
-1.572
-2.780
-4.141
-3.606
-0.914
1.871
3.446
5.065
7.264
6.600
3.003
1.015
-0.097
-0.949
-1.727
-2.507
-3.229
-3.565
-3.175
-2.425
-1.905
-1.680
-1.511
-1.291
-1.053
-0.834
-0.668
-0.661
-1.036
-2.366
-5.572
-6.941
-2.619
-0.246
0.231
0.188
-0.081
-0.710
-0.152
-0.343
-0.631
-1.046
-1.559
-1.950
-1.677
-0.760
0.323
1.672
5.468
9.777
8.126
3.883
1.272
0.110
-0.677
-1.310
-1.884
-2.351
-2.540
-2.357
-1.959
-1.607
-1.372
-1.186
-1.024
-0.838
-0.661
-0.515
-0.470
-0.741
-1.767
-3.851
-4.639
-2.343
-0.581
0.017
0.141
0.074
-0.113
-0.090
-0.222
-0.400
-0.612
-0.816
-0.910
-0.814
-0.611
-0.498
-0.208
1.755
5.028
5.339
2.461
0.909
0.061
-0.533
-1.012
-1.388
-1.660
-1.768
-1.680
-1.473
-1.256
-1.086
-0.941
-0.801
-0.647
-0.472
-0.290
-0.123
-0.068
-0.329
-0.998
-1.362
-0.852
-0.264
0.027
0.101
0.150
0.252
-1.957
-4.617
-5.308
-1.301
0.981
0.871
0.274
-0.239
-0.501
-0.553
-0.804
-1.856
-4.009
-4.910
-3.316
-1.806
-1.026
-0.638
-0.444
-0.344
-0.286
-0.243
-0.202
-0.154
-0.087
-0.008
0.094
0.214
0.345
0.478
0.600
0.697
0.757
0.775
0.783
0.824
0.931
1.108
1.359
1.717
2.309
-3.526
-9.143
-11.862
-6.763
-1.521
-0.303
-0.209
-0.338
-0.400
-0.405
-0.485
-0.855
-1.469
-1.755
-1.516
-1.071
-0.734
-0.524
-0.405
-0.337
-0.291
-0.253
-0.204
-0.145
-0.073
0.016
0.111
0.221
0.335
0.448
0.550
0.639
0.708
0.765
0.821
0.903
1.030
1.211
1.445
1.752
2.180
-3.333
-8.828
-10.751
-7.137
-2.272
-0.875
-0.468
-0.378
-0.342
-0.313
-0.324
-0.440
-0.640
-0.774
-0.745
-0.636
-0.512
-0.422
-0.364
-0.324
-0.291
-0.252
-0.200
-0.135
-0.056
0.031
0.130
0.234
0.340
0.446
0.546
0.637
0.720
0.800
0.882
0.987
1.125
1.301
1.526
1.781
2.066
-1.971
-4.305
-5.392
-3.523
-1.790
-0.908
-0.529
-0.381
-0.305
-0.268
-0.253
-0.286
-0.349
-0.410
-0.423
-0.406
-0.376
-0.347
-0.326
-0.305
-0.279
-0.243
-0.189
-0.121
-0.041
0.051
0.150
0.253
0.360
0.466
0.570
0.670
0.767
0.864
0.961
1.074
1.214
1.385
1.597
1.836
2.127
-1.071
-1.804
-2.103
-1.726
-1.153
-0.726
-0.485
-0.355
-0.281
-0.235
-0.218
-0.222
-0.239
-0.264
-0.282
-0.290
-0.290
-0.290
-0.286
-0.275
-0.253
-0.217
-0.165
-0.098
-0.015
0.078
0.178
0.283
0.391
0.504
0.619
0.734
0.847
0.951
1.058
1.170
1.301
1.459
1.660
1.919
2.265
-0.611
-0.889
-1.004
-0.917
-0.723
-0.537
-0.399
-0.311
-0.255
-0.221
-0.198
-0.191
-0.194
-0.205
-0.214
-0.227
-0.236
-0.240
-0.243
-0.235
-0.215
-0.180
-0.128
-0.058
0.022
0.114
0.213
0.318
0.435
0.558
0.688
0.822
0.954
1.077
1.190
1.293
1.402
1.531
1.709
1.956
2.332
-0.348
-0.484
-0.550
-0.536
-0.466
-0.386
-0.318
-0.265
-0.228
-0.204
-0.186
-0.176
-0.170
-0.170
-0.176
-0.180
-0.185
-0.189
-0.187
-0.177
-0.157
-0.121
-0.071
-0.007
0.071
0.158
0.255
0.365
0.487
0.622
0.776
0.940
1.107
1.256
1.379
1.465
1.540
1.621
1.749
1.953
2.283
-0.207
-0.284
-0.328
-0.337
-0.316
-0.284
-0.252
-0.225
-0.204
-0.185
-0.171
-0.158
-0.150
-0.142
-0.138
-0.135
-0.130
-0.126
-0.118
-0.106
-0.083
-0.049
0.000
0.060
0.131
0.214
0.306
0.413
0.540
0.691
0.873
1.084
1.305
1.510
1.669
1.741
1.750
1.749
1.788
1.906
2.136
-0.142
-0.186
-0.213
-0.223
-0.220
-0.211
-0.200
-0.190
-0.178
-0.165
-0.152
-0.139
-0.124
-0.111
-0.097
-0.081
-0.066
-0.052
-0.037
-0.017
0.009
0.044
0.089
0.141
0.205
0.277
0.362
0.466
0.592
0.757
0.969
1.233
1.550
1.882
2.130
2.199
2.100
1.936
1.845
1.853
1.959
-0.127
-0.138
-0.146
-0.151
-0.155
-0.158
-0.158
-0.156
-0.150
-0.143
-0.130
-0.114
-0.093
-0.072
-0.049
-0.021
0.010
0.038
0.064
0.086
0.118
0.154
0.195
0.241
0.292
0.351
0.424
0.515
0.637
0.800
1.036
1.375
1.824
2.386
2.903
3.012
2.667
2.219
1.922
1.796
1.801
-0.127
-0.113
-0.099
-0.091
-0.100
-0.111
-0.119
-0.123
-0.120
-0.116
-0.102
-0.083
-0.058
-0.030
0.005
0.047
0.093
0.138
0.173
0.207
0.248
0.288
0.327
0.360
0.396
0.438
0.490
0.563
0.671
0.831
1.072
1.463
2.088
3.030
4.044
4.255
3.404
2.516
1.973
1.725
1.651
-0.127
-0.118
-0.068
-0.022
-0.047
-0.071
-0.073
-0.080
-0.090
-0.085
-0.070
-0.048
-0.018
0.019
0.061
0.114
0.177
0.238
0.291
0.342
0.401
0.455
0.492
0.511
0.522
0.539
0.566
0.613
0.696
0.834
1.076
1.504
2.296
3.598
5.133
5.339
3.968
2.684
1.949
1.617
1.497
-0.181
-0.212
-0.113
-0.005
-0.029
-0.045
-0.037
-0.047
-0.059
-0.055
-0.036
-0.010
0.026
0.069
0.120
0.182
0.262
0.360
0.431
0.489
0.578
0.664
0.699
0.698
0.686
0.667
0.659
0.673
0.723
0.832
1.048
1.499
2.432
4.132
6.149
5.986
4.062
2.550
1.764
1.445
1.338
-0.430
-0.524
-0.340
-0.151
-0.085
-0.061
-0.039
-0.034
-0.037
-0.025
-0.001
0.032
0.071
0.120
0.178
0.250
0.352
0.470
0.552
0.627
0.748
0.883
0.927
0.931
0.912
0.835
0.771
0.749
0.768
0.843
1.025
1.428
2.373
4.531
7.792
6.892
3.693
2.067
1.420
1.197
1.162
-1.062
-1.230
-0.667
-0.299
-0.146
-0.081
-0.049
-0.031
-0.016
0.005
0.033
0.071
0.117
0.173
0.235
0.312
0.410
0.528
0.626
0.718
0.849
0.989
1.078
1.214
1.218
1.043
0.905
0.855
0.848
0.889
1.001
1.269
1.898
3.299
5.287
4.298
2.032
1.087
0.884
0.898
0.988
-1.374
-1.528
-0.774
-0.329
-0.153
-0.076
-0.037
-0.015
0.009
0.035
0.068
0.113
0.164
0.225
0.292
0.371
0.464
0.571
0.675
0.779
0.895
1.011
1.123
1.309
1.335
1.175
1.041
0.998
0.997
1.014
1.051
1.116
1.195
1.169
0.475
-1.041
-1.192
-0.375
0.237
0.599
0.848
-0.679
-0.787
-0.453
-0.214
-0.099
-0.043
-0.010
0.016
0.038
0.068
0.104
0.151
0.208
0.272
0.348
0.436
0.540
0.650
0.769
0.868
0.951
1.019
1.096
1.194
1.251
1.210
1.191
1.211
1.256
1.296
1.292
1.172
0.786
-0.328
-3.412
-6.555
-5.246
-1.782
-0.306
0.369
0.779
-0.122
-0.107
-0.032
-0.023
-0.015
0.010
0.031
0.052
0.074
0.103
0.139
0.187
0.246
0.320
0.405
0.507
0.642
0.806
0.978
1.086
1.112
1.082
1.089
1.148
1.223
1.299
1.398
1.528
1.685
1.833
1.894
1.696
1.053
-0.426
-3.709
-6.972
-5.461
-2.009
-0.496
0.238
0.783
0.105
0.171
0.198
0.119
0.057
0.060
0.074
0.093
0.112
0.137
0.171
0.221
0.284
0.360
0.459
0.588
0.776
1.058
1.415
1.628
1.502
1.259
1.150
1.182
1.296
1.464
1.689
1.972
2.333
2.776
3.125
2.998
2.183
0.761
-1.208
-2.791
-2.410
-1.205
-0.416
0.133
0.787
0.137
0.187
0.203
0.123
0.091
0.098
0.116
0.133
0.152
0.176
0.211
0.255
0.320
0.399
0.509
0.663
0.916
1.369
2.080
2.634
2.211
1.558
1.263
1.259
1.429
1.699
2.071
2.564
3.261
4.346
5.734
6.117
4.412
2.437
0.852
-0.177
-0.530
-0.511
-0.439
-0.232
0.549
0.106
0.100
0.099
0.093
0.102
0.123
0.150
0.176
0.196
0.220
0.249
0.294
0.354
0.434
0.544
0.709
0.985
1.509
2.434
3.217
2.633
1.738
1.347
1.362
1.595
1.989
2.529
3.265
4.354
6.533
11.160
12.166
8.328
4.222
2.236
1.100
0.386
-0.178
-0.774
-1.071
-0.252
0.054
0.037
0.037
0.053
0.088
0.131
0.177
0.212
0.237
0.259
0.286
0.327
0.385
0.461
0.558
0.705
0.949
1.369
2.003
2.458
2.140
1.600
1.368
1.449
1.769
2.290
3.033
3.995
5.284
7.847
13.026
15.071
11.022
5.421
3.181
1.863
0.900
-0.029
-1.098
-1.927
-1.273
-0.018
-0.054
-0.058
-0.026
0.041
0.120
0.194
0.249
0.275
0.296
0.323
0.354
0.405
0.466
0.548
0.664
0.835
1.087
1.386
1.574
1.494
1.319
1.287
1.474
1.891
2.553
3.501
4.667
5.740
6.554
9.442
11.999
9.111
6.046
3.916
2.438
1.302
0.252
-0.897
-1.760
-1.357
-0.139
-0.215
-0.236
-0.186
-0.066
0.078
0.204
0.276
0.308
0.328
0.340
0.367
0.402
0.448
0.506
0.586
0.697
0.836
0.979
1.064
1.070
1.065
1.152
1.418
1.910
2.675
3.788
5.072
5.745
5.151
5.407
8.098
9.735
7.602
4.812
2.961
1.709
0.702
-0.220
-0.807
-0.620
-0.335
-0.512
-0.605
-0.524
-0.286
0.006
0.216
0.321
0.350
0.346
0.345
0.356
0.377
0.401
0.433
0.481
0.544
0.620
0.688
0.732
0.757
0.803
0.946
1.240
1.763
2.572
3.713
4.976
5.610
4.960
5.675
10.519
13.406
11.309
5.826
3.356
2.043
1.150
0.488
0.079
0.110
-0.641
-1.078
-1.402
-1.299
-0.721
-0.068
0.336
0.456
0.413
0.359
0.331
0.324
0.326
0.327
0.328
0.343
0.367
0.396
0.419
0.429
0.438
0.486
0.628
0.925
1.423
2.203
3.257
4.397
5.120
5.292
6.289
10.825
13.261
11.093
5.767
3.392
2.228
1.495
0.976
0.638
0.535
-1.061
-2.091
-3.273
-3.166
-1.461
0.096
0.832
0.844
0.572
0.380
0.302
0.281
0.263
0.235
0.200
0.166
0.146
0.128
0.107
0.073
0.044
0.059
0.164
0.421
0.868
1.550
2.441
3.382
4.067
4.481
5.196
6.843
8.287
6.765
4.515
3.122
2.312
1.781
1.343
0.981
0.720
-1.432
-3.367
-7.107
-7.140
-2.269
1.473
2.721
1.874
0.894
0.413
0.280
0.255
0.214
0.137
0.047
-0.035
-0.116
-0.193
-0.275
-0.368
-0.463
-0.525
-0.489
-0.299
0.087
0.685
1.430
2.183
2.801
3.246
3.701
4.235
4.509
4.108
3.383
2.815
2.488
2.221
1.787
1.265
0.794
-1.417
-3.552
-7.602
-7.094
-1.120
5.661
7.174
3.949
1.332
0.448
0.281
0.255
0.182
0.043
-0.115
-0.272
-0.418
-0.564
-0.717
-0.901
-1.107
-1.305
-1.423
-1.339
-0.984
-0.382
0.342
1.060
1.664
2.125
2.492
2.778
2.911
2.829
2.676
2.700
3.119
3.550
2.816
1.663
0.865
-0.964
-2.202
-3.744
-3.108
1.217
7.157
8.620
5.052
1.493
0.439
0.270
0.267
0.144
-0.068
-0.299
-0.531
-0.753
-0.977
-1.225
-1.535
-1.913
-2.379
-2.797
-2.939
-2.551
-1.767
-0.821
0.025
0.712
1.234
1.617
1.888
2.053
2.129
2.240
2.730
4.736
6.169
4.957
2.034
0.914
-0.480
-1.013
-1.332
-0.737
1.356
4.685
5.756
3.028
0.996
0.186
0.075
0.121
0.002
-0.219
-0.506
-0.806
-1.111
-1.424
-1.773
-2.226
-2.883
-3.832
-4.917
-5.594
-5.058
-3.629
-2.120
-0.921
-0.065
0.551
0.991
1.305
1.518
1.666
1.842
2.366
4.724
6.559
3.788
1.086
0.676
-0.195
-0.413
-0.465
-0.121
0.698
1.648
1.865
1.118
0.124
-0.449
-0.477
-0.302
-0.271
-0.420
-0.708
-1.075
-1.463
-1.868
-2.330
-2.971
-3.938
-5.566
-8.130
-10.331
-9.229
-6.041
-3.447
-1.758
-0.680
0.034
0.531
0.893
1.157
1.325
1.419
1.447
1.533
0.540
-3.166
-2.456
0.268
-0.108
-0.205
-0.240
-0.126
0.106
0.345
0.323
-0.065
-0.710
-1.224
-1.183
-0.808
-0.565
-0.602
-0.884
-1.289
-1.762
-2.278
-2.880
-3.665
-4.886
-7.048
-11.199
-16.026
-13.828
-8.119
-4.377
-2.331
-1.118
-0.340
0.207
0.604
0.910
1.106
1.116
0.732
-0.656
-4.980
-8.153
-5.166
1.326
-0.107
-0.211
-0.315
-0.398
-0.494
-0.569
-0.628
-0.747
-1.067
-1.455
-1.416
-0.998
-0.686
-0.689
-0.969
-1.424
-1.983
-2.636
-3.429
-4.374
-5.603
-7.444
-10.879
-14.874
-12.976
-7.896
-4.496
-2.509
-1.346
-0.573
-0.029
0.400
0.750
0.994
1.041
0.628
-0.652
-3.466
-5.825
-2.212
5.112
-0.142
-0.301
-0.534
-0.883
-1.401
-1.857
-1.715
-1.002
-0.353
-0.331
-0.610
-0.568
-0.478
-0.591
-0.916
-1.436
-2.093
-2.937
-4.024
-5.338
-6.473
-6.899
-7.424
-8.865
-8.362
-5.985
-3.841
-2.357
-1.385
-0.714
-0.212
0.208
0.593
0.940
1.088
0.853
0.107
-0.985
-1.369
0.385
5.655
-0.184
-0.415
-0.826
-1.592
-3.058
-5.065
-4.681
-1.339
1.948
2.527
1.143
0.330
0.034
-0.254
-0.689
-1.289
-2.070
-3.134
-4.660
-6.743
-8.510
-6.964
-4.512
-4.678
-5.123
-4.202
-3.033
-2.066
-1.332
-0.794
-0.396
-0.068
0.233
0.592
0.897
0.856
0.553
0.148
0.038
0.702
2.183
-0.211
-0.508
-1.071
-2.295
-5.636
-10.296
-9.674
-2.838
4.314
5.629
2.774
1.431
0.875
0.387
-0.227
-0.973
-1.883
-3.130
-5.022
-7.965
-11.178
-9.683
-4.891
-3.715
-3.646
-3.089
-2.390
-1.762
-1.243
-0.855
-0.592
-0.523
-0.749
-1.216
-1.118
-0.298
0.228
0.334
0.315
0.338
0.172
-0.210
-0.524
-1.121
-2.415
-6.097
-11.199
-10.864
-3.915
2.581
4.179
3.141
2.708
2.267
1.425
0.485
-0.498
-1.531
-2.797
-4.592
-7.318
-10.207
-9.737
-6.153
-4.013
-3.052
-2.453
-1.948
-1.507
-1.135
-0.870
-0.777
-1.131
-2.711
-7.489
-8.171
-4.284
-0.882
0.082
0.260
0.138
-0.345
-0.175
-0.461
-0.957
-1.885
-3.732
-6.574
-6.301
-2.426
0.478
2.086
3.347
5.181
4.728
2.790
1.275
0.039
-1.077
-2.218
-3.591
-5.273
-6.701
-6.578
-4.935
-3.456
-2.546
-2.011
-1.611
-1.283
-1.009
-0.801
-0.791
-1.389
-4.149
-10.596
-14.763
-8.147
-1.832
-0.193
0.196
0.162
-0.173
-0.123
-0.342
-0.697
-1.222
-1.942
-2.544
-2.363
-1.318
-0.127
1.105
3.293
6.379
6.469
3.511
1.706
0.369
-0.686
-1.620
-2.541
-3.458
-4.074
-4.013
-3.374
-2.593
-2.016
-1.613
-1.316
-1.060
-0.818
-0.599
-0.491
-0.830
-2.619
-8.061
-9.410
-5.510
-1.493
-0.191
0.206
0.268
0.166
-0.059
-0.217
-0.436
-0.707
-0.980
-1.129
-1.026
-0.710
-0.401
0.091
1.441
3.653
3.857
2.523
1.329
0.340
-0.494
-1.167
-1.754
-2.253
-2.541
-2.520
-2.239
-1.872
-1.532
-1.262
-1.046
-0.824
-0.587
-0.282
0.073
0.394
0.338
-0.839
-1.980
-1.313
-0.406
0.030
0.186
0.245
0.313
-1.357
-3.115
-3.597
-1.857
-0.441
-0.161
-0.576
-1.094
-1.118
-0.459
0.343
0.042
-2.000
-3.300
-2.455
-1.420
-0.839
-0.552
-0.428
-0.375
-0.352
-0.330
-0.300
-0.252
-0.189
-0.110
-0.009
0.106
0.235
0.369
0.498
0.613
0.700
0.766
0.826
0.914
1.047
1.242
1.516
1.925
2.676
-2.167
-6.457
-7.814
-4.467
-1.656
-0.718
-0.617
-0.686
-0.599
-0.258
0.103
0.049
-0.575
-1.068
-1.071
-0.821
-0.600
-0.477
-0.418
-0.397
-0.385
-0.360
-0.320
-0.260
-0.180
-0.086
0.020
0.133
0.255
0.377
0.492
0.598
0.691
0.779
0.868
0.984
1.141
1.352
1.628
1.961
2.350
-2.048
-5.984
-7.875
-4.519
-1.994
-0.961
-0.627
-0.504
-0.385
-0.204
-0.042
-0.044
-0.216
-0.414
-0.493
-0.481
-0.441
-0.413
-0.408
-0.413
-0.409
-0.381
-0.332
-0.260
-0.172
-0.067
0.044
0.160
0.281
0.399
0.514
0.621
0.723
0.823
0.933
1.064
1.232
1.455
1.725
1.997
2.127
-1.337
-3.068
-3.731
-2.752
-1.582
-0.894
-0.574
-0.427
-0.317
-0.210
-0.121
-0.103
-0.152
-0.222
-0.292
-0.331
-0.355
-0.376
-0.403
-0.417
-0.414
-0.387
-0.333
-0.251
-0.155
-0.043
0.074
0.194
0.316
0.438
0.559
0.676
0.787
0.896
1.014
1.149
1.317
1.537
1.810
2.086
2.244
-0.818
-1.466
-1.731
-1.485
-1.055
-0.714
-0.502
-0.375
-0.288
-0.226
-0.168
-0.141
-0.153
-0.185
-0.228
-0.272
-0.314
-0.351
-0.384
-0.400
-0.399
-0.370
-0.311
-0.225
-0.125
-0.011
0.109
0.234
0.364
0.495
0.626
0.756
0.880
0.999
1.117
1.242
1.399
1.605
1.865
2.170
2.504
-0.499
-0.761
-0.891
-0.837
-0.687
-0.531
-0.414
-0.335
-0.278
-0.234
-0.199
-0.181
-0.175
-0.188
-0.216
-0.250
-0.286
-0.321
-0.350
-0.364
-0.357
-0.325
-0.263
-0.177
-0.077
0.036
0.158
0.284
0.422
0.564
0.713
0.866
1.011
1.139
1.253
1.361
1.488
1.653
1.879
2.188
2.632
-0.293
-0.423
-0.503
-0.502
-0.458
-0.392
-0.338
-0.299
-0.265
-0.239
-0.216
-0.198
-0.191
-0.193
-0.204
-0.224
-0.248
-0.274
-0.292
-0.300
-0.287
-0.252
-0.191
-0.110
-0.016
0.096
0.213
0.345
0.489
0.647
0.824
1.014
1.191
1.334
1.436
1.512
1.595
1.707
1.879
2.139
2.549
-0.177
-0.254
-0.303
-0.325
-0.317
-0.299
-0.281
-0.264
-0.249
-0.235
-0.219
-0.204
-0.193
-0.187
-0.183
-0.190
-0.197
-0.207
-0.214
-0.215
-0.197
-0.161
-0.103
-0.025
0.063
0.166
0.279
0.409
0.557
0.732
0.945
1.179
1.412
1.586
1.683
1.719
1.735
1.773
1.870
2.057
2.346
-0.136
-0.171
-0.201
-0.222
-0.229
-0.232
-0.233
-0.231
-0.228
-0.221
-0.210
-0.193
-0.177
-0.164
-0.149
-0.136
-0.125
-0.117
-0.115
-0.108
-0.086
-0.049
0.003
0.071
0.152
0.243
0.348
0.470
0.619
0.804
1.041
1.337
1.633
1.872
1.984
1.991
1.927
1.867
1.856
1.947
2.119
-0.134
-0.133
-0.144
-0.159
-0.172
-0.183
-0.192
-0.201
-0.202
-0.199
-0.190
-0.173
-0.152
-0.127
-0.100
-0.066
-0.029
-0.002
0.006
0.013
0.035
0.073
0.123
0.183
0.251
0.330
0.421
0.529
0.662
0.846
1.087
1.404
1.778
2.107
2.317
2.329
2.192
1.983
1.858
1.833
1.902
-0.145
-0.119
-0.116
-0.118
-0.130
-0.143
-0.155
-0.166
-0.173
-0.172
-0.162
-0.141
-0.115
-0.083
-0.042
0.008
0.076
0.130
0.137
0.142
0.170
0.210
0.257
0.309
0.365
0.424
0.497
0.583
0.695
0.847
1.057
1.355
1.763
2.254
2.700
2.812
2.521
2.130
1.843
1.718
1.703
-0.144
-0.122
-0.106
-0.095
-0.099
-0.107
-0.111
-0.124
-0.139
-0.139
-0.127
-0.104
-0.073
-0.032
0.017
0.079
0.157
0.227
0.248
0.270
0.309
0.357
0.407
0.451
0.493
0.533
0.580
0.641
0.726
0.834
1.000
1.264
1.750
2.647
3.603
3.722
3.001
2.267
1.789
1.578
1.513
-0.155
-0.167
-0.139
-0.102
-0.087
-0.082
-0.077
-0.087
-0.104
-0.104
-0.086
-0.061
-0.022
0.022
0.077
0.142
0.220
0.296
0.347
0.392
0.452
0.516
0.577
0.626
0.658
0.670
0.682
0.713
0.762
0.836
0.968
1.257
2.022
4.009
7.369
6.704
3.863
2.334
1.666
1.397
1.323
-0.223
-0.281
-0.224
-0.149
-0.104
-0.079
-0.063
-0.065
-0.075
-0.066
-0.047
-0.015
0.027
0.077
0.135
0.205
0.287
0.383
0.452
0.506
0.581
0.669
0.761
0.875
0.930
0.862
0.811
0.801
0.826
0.879
0.993
1.309
2.374
6.318
10.611
9.306
4.597
2.097
1.360
1.153
1.136
-0.352
-0.444
-0.326
-0.196
-0.116
-0.077
-0.059
-0.052
-0.043
-0.030
-0.004
0.032
0.079
0.132
0.194
0.267
0.350
0.444
0.522
0.595
0.685
0.790
0.945
1.197
1.300
1.148
0.961
0.922
0.931
0.968
1.042
1.272
2.047
4.845
7.702
6.623
2.699
1.106
0.819
0.852
0.940
-0.376
-0.470
-0.337
-0.190
-0.101
-0.060
-0.037
-0.024
-0.010
0.011
0.040
0.081
0.128
0.187
0.253
0.327
0.411
0.500
0.589
0.674
0.768
0.870
1.037
1.312
1.461
1.296
1.105
1.082
1.097
1.125
1.144
1.171
1.254
1.367
0.556
-2.166
-2.157
-0.709
0.104
0.536
0.791
-0.195
-0.254
-0.175
-0.100
-0.050
-0.019
-0.002
0.013
0.027
0.051
0.084
0.125
0.177
0.239
0.311
0.392
0.484
0.585
0.683
0.775
0.850
0.927
1.035
1.208
1.325
1.268
1.252
1.293
1.357
1.400
1.383
1.224
0.734
-0.797
-5.969
-10.285
-7.628
-2.649
-0.498
0.296
0.712
0.027
0.070
0.101
0.051
0.026
0.036
0.045
0.052
0.068
0.092
0.123
0.167
0.221
0.285
0.364
0.458
0.570
0.702
0.836
0.928
0.977
1.010
1.059
1.148
1.249
1.345
1.459
1.604
1.761
1.886
1.902
1.663
0.923
-0.992
-6.502
-10.550
-7.982
-2.895
-0.641
0.215
0.721
0.155
0.242
0.271
0.169
0.089
0.087
0.088
0.090
0.106
0.128
0.160
0.202
0.259
0.326
0.413
0.520
0.668
0.855
1.050
1.175
1.188
1.136
1.130
1.201
1.335
1.522
1.758
2.043
2.371
2.699
2.898
2.694
1.869
0.347
-2.196
-4.700
-3.575
-1.506
-0.359
0.270
0.787
0.150
0.220
0.226
0.141
0.103
0.107
0.113
0.123
0.140
0.164
0.194
0.237
0.289
0.358
0.448
0.573
0.749
0.999
1.287
1.478
1.438
1.287
1.223
1.297
1.486
1.779
2.168
2.654
3.236
3.957
4.650
4.631
3.532
2.011
0.516
-0.490
-0.665
-0.313
0.010
0.304
0.808
0.099
0.099
0.095
0.085
0.088
0.106
0.126
0.147
0.169
0.192
0.223
0.262
0.314
0.379
0.470
0.596
0.787
1.059
1.392
1.609
1.540
1.365
1.296
1.402
1.670
2.099
2.699
3.469
4.390
5.616
7.289
7.764
5.672
3.531
2.041
1.092
0.591
0.363
0.242
0.245
0.669
0.038
0.019
0.014
0.024
0.053
0.088
0.131
0.164
0.191
0.216
0.243
0.279
0.325
0.386
0.468
0.583
0.751
0.986
1.254
1.428
1.407
1.303
1.305
1.475
1.841
2.444
3.356
4.568
5.891
7.124
9.063
9.815
7.179
4.683
3.055
1.968
1.266
0.761
0.363
0.129
0.417
-0.044
-0.087
-0.102
-0.077
-0.019
0.049
0.117
0.168
0.201
0.227
0.253
0.284
0.324
0.375
0.441
0.532
0.656
0.826
0.998
1.114
1.146
1.147
1.239
1.487
1.954
2.739
4.020
6.015
8.029
8.033
7.888
8.576
7.587
5.699
3.917
2.600
1.706
1.049
0.517
0.182
0.339
-0.178
-0.269
-0.315
-0.279
-0.167
-0.028
0.083
0.158
0.197
0.217
0.242
0.271
0.302
0.340
0.386
0.449
0.531
0.637
0.739
0.820
0.876
0.952
1.103
1.410
1.939
2.830
4.340
6.885
9.685
8.184
6.800
8.475
10.283
8.015
5.023
3.154
2.047
1.308
0.760
0.425
0.495
-0.391
-0.612
-0.752
-0.693
-0.452
-0.166
0.041
0.144
0.176
0.185
0.206
0.229
0.257
0.284
0.307
0.341
0.388
0.442
0.499
0.555
0.613
0.711
0.895
1.215
1.754
2.617
3.967
5.959
7.695
6.798
6.903
11.963
15.346
12.065
6.256
3.577
2.309
1.554
1.044
0.742
0.715
-0.741
-1.285
-1.773
-1.696
-1.038
-0.344
0.063
0.155
0.123
0.098
0.126
0.172
0.199
0.209
0.208
0.210
0.217
0.233
0.251
0.279
0.321
0.413
0.583
0.893
1.392
2.131
3.166
4.414
5.383
5.747
6.897
11.862
15.343
12.027
6.217
3.594
2.425
1.764
1.317
1.012
0.870
-1.243
-2.635
-4.625
-4.690
-2.298
-0.362
0.415
0.319
0.043
-0.066
0.007
0.099
0.147
0.133
0.094
0.054
0.017
-0.008
-0.031
-0.045
-0.039
0.019
0.159
0.421
0.853
1.467
2.248
3.089
3.799
4.370
5.325
7.380
9.374
7.420
4.749
3.271
2.461
1.967
1.579
1.224
0.868
-1.684
-4.733
-9.533
-9.807
-4.321
0.909
2.243
1.006
-0.110
-0.358
-0.125
0.097
0.147
0.076
-0.025
-0.125
-0.213
-0.292
-0.366
-0.432
-0.484
-0.492
-0.419
-0.211
0.160
0.684
1.320
1.987
2.575
3.089
3.657
4.315
4.662
4.260
3.491
2.901
2.583
2.345
1.958
1.429
0.785
-1.585
-5.057
-10.402
-10.746
-3.381
5.107
6.586
2.858
-0.318
-0.689
-0.091
0.280
0.256
0.060
-0.145
-0.321
-0.475
-0.617
-0.757
-0.900
-1.046
-1.160
-1.189
-1.061
-0.729
-0.225
0.395
1.019
1.573
2.034
2.445
2.768
2.933
2.881
2.729
2.742
3.112
3.441
2.853
1.776
0.795
-0.865
-2.792
-5.867
-5.693
0.317
6.946
8.673
3.745
-0.502
-0.713
0.313
0.767
0.472
0.046
-0.284
-0.544
-0.769
-0.978
-1.199
-1.447
-1.733
-2.026
-2.231
-2.225
-1.895
-1.292
-0.560
0.130
0.730
1.211
1.589
1.865
2.044
2.134
2.261
2.732
4.295
5.925
5.026
2.225
0.987
-0.229
-1.075
-1.739
-1.279
0.915
4.626
5.477
1.729
-0.438
-0.353
0.684
1.016
0.502
-0.054
-0.461
-0.786
-1.078
-1.376
-1.700
-2.080
-2.557
-3.109
-3.637
-3.843
-3.455
-2.556
-1.551
-0.672
0.034
0.569
0.977
1.279
1.491
1.650
1.858
2.419
4.449
5.905
4.621
1.958
1.189
0.016
-0.341
-0.539
-0.282
0.481
1.276
1.286
0.322
-0.448
-0.369
0.243
0.461
0.135
-0.293
-0.683
-1.041
-1.403
-1.792
-2.239
-2.781
-3.475
-4.359
-5.325
-5.885
-5.327
-3.952
-2.500
-1.359
-0.521
0.087
0.539
0.879
1.128
1.308
1.461
1.671
2.195
2.681
1.345
0.602
1.348
0.012
-0.134
-0.221
-0.127
0.086
0.202
0.059
-0.333
-0.645
-0.662
-0.430
-0.246
-0.336
-0.577
-0.904
-1.276
-1.716
-2.229
-2.840
-3.586
-4.460
-5.576
-6.853
-7.664
-6.850
-5.001
-3.173
-1.850
-0.929
-0.266
0.214
0.598
0.892
1.107
1.181
1.048
0.604
-0.423
-1.261
-0.199
2.187
-0.044
-0.141
-0.232
-0.281
-0.352
-0.511
-0.658
-0.746
-0.803
-0.792
-0.711
-0.613
-0.605
-0.750
-1.036
-1.446
-1.987
-2.688
-3.591
-4.683
-5.800
-6.730
-7.557
-7.970
-6.995
-5.157
-3.388
-2.085
-1.173
-0.509
-0.014
0.408
0.783
1.072
1.170
0.939
0.295
-0.638
-0.986
0.447
3.770
-0.085
-0.222
-0.416
-0.714
-1.166
-1.622
-1.658
-1.212
-0.714
-0.495
-0.492
-0.534
-0.577
-0.728
-1.036
-1.512
-2.198
-3.172
-4.600
-6.588
-8.506
-8.990
-8.089
-7.141
-6.067
-4.583
-3.180
-2.092
-1.284
-0.685
-0.194
0.262
0.765
1.328
1.598
1.290
0.644
0.058
0.028
1.154
3.832
-0.108
-0.326
-0.702
-1.382
-2.623
-4.189
-4.057
-2.098
-0.395
0.230
0.101
-0.114
-0.265
-0.461
-0.830
-1.407
-2.259
-3.581
-5.870
-10.076
-16.063
-16.236
-10.282
-6.815
-5.082
-3.865
-2.805
-1.975
-1.324
-0.812
-0.371
0.056
0.677
1.830
2.775
1.951
0.971
0.524
0.529
1.060
2.132
-0.115
-0.403
-0.950
-2.033
-4.569
-8.792
-8.586
-3.717
-0.273
0.828
0.717
0.476
0.360
0.146
-0.332
-1.085
-2.126
-3.713
-6.701
-13.866
-24.685
-24.648
-13.957
-6.933
-4.513
-3.304
-2.468
-1.832
-1.325
-0.919
-0.599
-0.355
-0.037
1.143
2.092
1.577
0.704
0.535
0.568
0.724
0.890
-0.091
-0.417
-1.012
-2.199
-5.014
-9.273
-9.087
-4.203
-0.620
0.720
1.020
1.243
1.449
1.317
0.614
-0.459
-1.711
-3.356
-6.208
-12.347
-22.546
-22.622
-12.441
-6.412
-3.977
-2.854
-2.173
-1.698
-1.304
-0.998
-0.811
-0.949
-1.921
-4.737
-5.533
-2.572
-0.504
0.224
0.478
0.530
0.415
-0.052
-0.358
-0.872
-1.760
-3.326
-5.380
-5.298
-2.812
-0.829
0.315
1.185
2.198
3.055
3.284
2.070
0.348
-1.138
-2.633
-4.608
-7.701
-11.188
-11.311
-7.804
-4.896
-3.280
-2.428
-1.905
-1.548
-1.240
-0.963
-0.812
-1.167
-3.312
-8.998
-11.002
-6.916
-1.519
-0.035
0.447
0.564
0.449
-0.009
-0.260
-0.637
-1.175
-1.861
-2.446
-2.391
-1.622
-0.766
0.063
1.146
2.615
4.061
4.828
3.161
0.903
-0.632
-1.854
-3.097
-4.477
-5.593
-5.609
-4.601
-3.427
-2.546
-1.983
-1.625
-1.342
-1.061
-0.742
-0.446
-0.488
-1.813
-6.197
-8.064
-4.361
-1.185
0.043
0.559
0.772
0.698
0.026
-0.152
-0.401
-0.709
-1.009
-1.199
-1.154
-0.910
-0.620
-0.224
0.535
1.729
2.897
3.425
2.377
0.796
-0.395
-1.283
-2.060
-2.721
-3.170
-3.198
-2.850
-2.351
-1.900
-1.567
-1.315
-1.079
-0.785
-0.354
0.258
1.116
1.989
1.249
-0.599
-0.679
-0.083
0.305
0.600
0.848
0.846
-0.629
-1.428
-1.623
-1.152
-0.672
-0.743
-1.506
-2.496
-2.240
-0.248
2.995
5.132
2.151
-0.258
-0.789
-0.633
-0.454
-0.370
-0.373
-0.404
-0.437
-0.447
-0.428
-0.378
-0.313
-0.223
-0.121
-0.003
0.128
0.264
0.400
0.525
0.635
0.734
0.836
0.957
1.123
1.349
1.655
2.067
2.725
-0.854
-2.297
-2.788
-2.049
-1.183
-0.834
-0.904
-1.078
-0.835
-0.014
1.092
1.625
0.989
0.179
-0.230
-0.327
-0.338
-0.369
-0.417
-0.474
-0.513
-0.513
-0.479
-0.410
-0.317
-0.205
-0.085
0.044
0.176
0.305
0.434
0.552
0.666
0.775
0.894
1.037
1.229
1.493
1.841
2.222
2.428
-0.840
-2.278
-2.817
-2.171
-1.317
-0.843
-0.668
-0.590
-0.413
-0.057
0.358
0.574
0.453
0.176
-0.048
-0.197
-0.295
-0.386
-0.470
-0.538
-0.578
-0.575
-0.522
-0.434
-0.318
-0.189
-0.054
0.082
0.219
0.353
0.478
0.600
0.720
0.837
0.967
1.127
1.337
1.628
2.015
2.409
2.308
-0.676
-1.571
-1.927
-1.632
-1.128
-0.755
-0.556
-0.436
-0.308
-0.135
0.046
0.162
0.156
0.067
-0.065
-0.197
-0.312
-0.423
-0.514
-0.589
-0.620
-0.606
-0.540
-0.434
-0.306
-0.164
-0.021
0.126
0.268
0.408
0.542
0.675
0.800
0.924
1.059
1.216
1.428
1.722
2.124
2.560
2.638
-0.490
-0.927
-1.135
-1.044
-0.819
-0.615
-0.471
-0.382
-0.298
-0.207
-0.109
-0.039
-0.033
-0.067
-0.143
-0.236
-0.341
-0.438
-0.530
-0.595
-0.619
-0.598
-0.523
-0.410
-0.274
-0.126
0.025
0.177
0.328
0.479
0.628
0.775
0.914
1.041
1.169
1.312
1.501
1.768
2.137
2.575
2.950
-0.314
-0.530
-0.656
-0.655
-0.575
-0.481
-0.407
-0.354
-0.306
-0.256
-0.206
-0.167
-0.152
-0.168
-0.209
-0.276
-0.355
-0.434
-0.510
-0.561
-0.576
-0.541
-0.467
-0.352
-0.216
-0.070
0.085
0.241
0.401
0.568
0.743
0.914
1.077
1.207
1.315
1.424
1.571
1.780
2.079
2.473
2.963
-0.181
-0.303
-0.388
-0.416
-0.408
-0.381
-0.353
-0.334
-0.313
-0.288
-0.261
-0.238
-0.224
-0.224
-0.247
-0.287
-0.336
-0.397
-0.449
-0.479
-0.483
-0.448
-0.369
-0.264
-0.136
0.006
0.157
0.314
0.482
0.674
0.884
1.111
1.314
1.450
1.520
1.569
1.648
1.786
2.011
2.341
2.806
-0.104
-0.185
-0.247
-0.285
-0.300
-0.306
-0.309
-0.311
-0.310
-0.300
-0.287
-0.269
-0.252
-0.246
-0.247
-0.262
-0.287
-0.319
-0.351
-0.368
-0.362
-0.324
-0.249
-0.152
-0.035
0.096
0.236
0.390
0.567
0.779
1.049
1.357
1.652
1.805
1.794
1.738
1.730
1.790
1.937
2.189
2.558
-0.089
-0.129
-0.170
-0.205
-0.232
-0.252
-0.273
-0.288
-0.297
-0.299
-0.290
-0.272
-0.253
-0.234
-0.218
-0.210
-0.203
-0.211
-0.227
-0.234
-0.222
-0.180
-0.117
-0.027
0.076
0.192
0.320
0.465
0.640
0.861
1.173
1.593
2.042
2.224
2.088
1.905
1.802
1.790
1.860
2.032
2.296
-0.102
-0.107
-0.131
-0.158
-0.186
-0.211
-0.237
-0.258
-0.275
-0.279
-0.274
-0.255
-0.231
-0.201
-0.170
-0.130
-0.075
-0.035
-0.066
-0.085
-0.073
-0.033
0.029
0.104
0.191
0.292
0.402
0.531
0.687
0.893
1.189
1.626
2.120
2.299
2.114
1.945
1.837
1.779
1.776
1.860
2.022
-0.125
-0.107
-0.110
-0.128
-0.152
-0.177
-0.204
-0.225
-0.244
-0.250
-0.243
-0.223
-0.193
-0.153
-0.106
-0.037
0.086
0.149
0.126
0.065
0.077
0.116
0.173
0.240
0.316
0.398
0.489
0.592
0.709
0.858
1.040
1.276
1.514
1.623
1.730
1.872
1.862
1.759
1.676
1.681
1.759
-0.125
-0.107
-0.106
-0.113
-0.126
-0.146
-0.169
-0.192
-0.209
-0.214
-0.204
-0.180
-0.143
-0.098
-0.042
0.040
0.170
0.241
0.231
0.195
0.218
0.265
0.322
0.386
0.449
0.512
0.577
0.650
0.724
0.795
0.837
0.789
0.631
0.752
1.558
2.164
2.080
1.782
1.571
1.490
1.510
-0.115
-0.118
-0.113
-0.109
-0.111
-0.121
-0.135
-0.154
-0.171
-0.173
-0.160
-0.131
-0.090
-0.037
0.023
0.093
0.180
0.253
0.280
0.306
0.350
0.409
0.477
0.548
0.606
0.644
0.682
0.722
0.760
0.782
0.741
0.592
0.511
1.436
4.004
4.391
2.807
1.849
1.430
1.285
1.275
-0.111
-0.140
-0.137
-0.115
-0.102
-0.102
-0.109
-0.120
-0.130
-0.129
-0.109
-0.076
-0.031
0.025
0.086
0.157
0.227
0.297
0.353
0.408
0.471
0.548
0.643
0.753
0.823
0.817
0.807
0.820
0.840
0.838
0.806
0.768
1.156
3.719
7.280
7.158
3.547
1.697
1.185
1.045
1.056
-0.110
-0.163
-0.153
-0.119
-0.090
-0.081
-0.082
-0.086
-0.087
-0.079
-0.055
-0.018
0.032
0.088
0.152
0.219
0.291
0.363
0.431
0.499
0.575
0.667
0.800
1.028
1.125
1.030
0.954
0.949
0.963
0.966
0.949
0.992
1.434
3.385
6.200
5.650
2.166
0.963
0.743
0.773
0.867
-0.080
-0.145
-0.129
-0.091
-0.065
-0.051
-0.046
-0.047
-0.041
-0.028
-0.002
0.040
0.093
0.149
0.215
0.282
0.358
0.435
0.509
0.585
0.665
0.761
0.903
1.159
1.261
1.172
1.099
1.108
1.137
1.144
1.128
1.091
1.080
1.126
0.673
-1.039
-1.348
-0.478
0.141
0.491
0.711
-0.007
-0.052
-0.045
-0.031
-0.016
-0.005
-0.003
-0.001
0.007
0.024
0.053
0.095
0.146
0.207
0.274
0.346
0.426
0.511
0.594
0.674
0.750
0.833
0.943
1.089
1.202
1.224
1.254
1.317
1.383
1.420
1.382
1.206
0.755
-0.442
-3.905
-7.019
-6.082
-1.904
-0.344
0.302
0.631
0.082
0.083
0.088
0.058
0.050
0.056
0.052
0.047
0.054
0.073
0.103
0.144
0.194
0.257
0.325
0.406
0.495
0.595
0.696
0.781
0.848
0.909
0.991
1.096
1.214
1.331
1.460
1.609
1.745
1.841
1.815
1.572
0.933
-0.575
-4.230
-7.448
-6.217
-2.060
-0.412
0.274
0.644
0.140
0.176
0.187
0.120
0.100
0.114
0.097
0.088
0.095
0.115
0.145
0.183
0.235
0.293
0.367
0.453
0.562
0.682
0.808
0.906
0.959
0.998
1.063
1.169
1.322
1.518
1.757
2.022
2.284
2.482
2.537
2.297
1.645
0.431
-1.438
-3.057
-2.444
-0.944
-0.032
0.435
0.729
0.130
0.145
0.143
0.113
0.110
0.116
0.118
0.116
0.127
0.150
0.178
0.216
0.262
0.320
0.394
0.489
0.610
0.755
0.903
1.017
1.063
1.083
1.139
1.271
1.481
1.784
2.170
2.617
3.065
3.441
3.635
3.431
2.735
1.706
0.609
-0.141
-0.194
0.207
0.566
0.729
0.812
0.089
0.082
0.077
0.073
0.081
0.098
0.115
0.133
0.153
0.173
0.201
0.234
0.279
0.333
0.404
0.497
0.622
0.774
0.934
1.048
1.096
1.123
1.196
1.369
1.667
2.119
2.749
3.517
4.264
4.787
5.073
4.817
3.954
2.858
1.886
1.238
0.979
1.055
1.214
1.102
0.863
0.028
0.010
0.004
0.015
0.040
0.073
0.108
0.138
0.163
0.186
0.213
0.242
0.280
0.329
0.390
0.474
0.588
0.720
0.863
0.978
1.036
1.095
1.205
1.439
1.844
2.503
3.542
5.072
6.583
6.872
6.524
5.996
5.000
3.802
2.774
2.045
1.662
1.595
1.628
1.307
0.849
-0.053
-0.092
-0.107
-0.087
-0.041
0.022
0.081
0.127
0.157
0.184
0.208
0.232
0.264
0.302
0.354
0.421
0.510
0.617
0.727
0.825
0.905
0.994
1.156
1.450
1.957
2.837
4.516
8.035
11.980
11.557
7.875
6.725
5.906
4.760
3.541
2.605
2.030
1.761
1.588
1.205
0.790
-0.176
-0.266
-0.306
-0.281
-0.187
-0.068
0.028
0.092
0.126
0.148
0.178
0.202
0.232
0.259
0.296
0.340
0.401
0.473
0.556
0.637
0.720
0.839
1.037
1.368
1.938
2.946
5.011
10.731
15.425
13.376
8.721
7.604
7.628
6.227
4.375
3.055
2.263
1.796
1.456
1.108
0.867
-0.372
-0.575
-0.698
-0.671
-0.467
-0.230
-0.061
0.019
0.043
0.067
0.101
0.142
0.173
0.196
0.213
0.233
0.264
0.307
0.361
0.423
0.507
0.630
0.838
1.178
1.727
2.660
4.376
7.984
11.758
11.335
8.111
9.026
11.055
8.361
5.131
3.337
2.395
1.848
1.467
1.176
1.024
-0.669
-1.148
-1.561
-1.512
-1.014
-0.459
-0.165
-0.121
-0.154
-0.130
-0.039
0.050
0.103
0.118
0.114
0.107
0.108
0.118
0.140
0.178
0.243
0.358
0.550
0.867
1.357
2.105
3.235
4.802
6.224
6.475
6.581
8.520
10.940
8.278
5.040
3.339
2.443
1.931
1.595
1.341
1.137
-1.059
-2.183
-3.581
-3.633
-2.017
-0.662
-0.198
-0.388
-0.642
-0.577
-0.292
-0.055
0.053
0.055
0.011
-0.039
-0.078
-0.105
-0.115
-0.112
-0.076
0.006
0.174
0.441
0.852
1.432
2.183
3.036
3.779
4.268
4.857
5.890
6.659
5.689
4.129
3.054
2.421
2.047
1.772
1.528
1.123
-1.305
-3.555
-7.799
-7.821
-3.396
-0.309
0.253
-0.935
-1.936
-1.560
-0.619
-0.050
0.100
0.031
-0.093
-0.200
-0.291
-0.363
-0.420
-0.456
-0.470
-0.433
-0.323
-0.103
0.247
0.719
1.292
1.892
2.443
2.906
3.370
3.839
4.046
3.761
3.192
2.725
2.443
2.253
2.009
1.656
0.929
-0.941
-3.557
-8.008
-8.069
-2.993
1.444
1.844
-2.137
-5.065
-3.217
-0.607
0.497
0.419
0.089
-0.178
-0.381
-0.529
-0.655
-0.766
-0.869
-0.950
-0.986
-0.939
-0.787
-0.475
-0.036
0.485
1.012
1.498
1.916
2.284
2.567
2.705
2.672
2.553
2.508
2.615
2.674
2.376
1.754
0.707
0.127
-1.861
-4.127
-4.055
-0.847
2.833
2.708
-3.223
-7.612
-3.786
1.296
2.562
1.139
0.208
-0.283
-0.576
-0.796
-0.987
-1.170
-1.349
-1.522
-1.660
-1.718
-1.622
-1.319
-0.852
-0.298
0.255
0.755
1.177
1.515
1.767
1.930
2.019
2.111
2.353
2.887
3.342
2.870
1.883
0.854
0.941
-0.485
-1.385
-1.215
0.022
1.476
0.941
-2.235
-4.236
-1.548
2.760
3.724
1.558
0.164
-0.440
-0.805
-1.090
-1.353
-1.619
-1.899
-2.197
-2.475
-2.668
-2.645
-2.315
-1.726
-1.053
-0.404
0.147
0.599
0.955
1.227
1.425
1.582
1.751
2.062
2.701
3.324
2.771
1.816
1.293
0.713
-0.015
-0.400
-0.295
0.163
0.460
0.004
-1.152
-1.703
-0.528
1.819
2.217
0.785
-0.150
-0.690
-1.060
-1.399
-1.750
-2.135
-2.555
-2.991
-3.421
-3.714
-3.750
-3.345
-2.579
-1.732
-0.968
-0.341
0.154
0.545
0.852
1.092
1.277
1.430
1.611
1.864
2.004
1.694
1.465
1.753
0.263
0.027
-0.071
0.066
0.267
0.166
-0.272
-0.787
-1.009
-0.642
-0.015
0.200
-0.141
-0.568
-0.950
-1.315
-1.720
-2.195
-2.755
-3.382
-3.996
-4.495
-4.807
-4.750
-4.177
-3.246
-2.251
-1.392
-0.716
-0.180
0.247
0.600
0.898
1.120
1.251
1.260
1.141
0.923
0.821
1.203
2.198
0.062
-0.025
-0.010
0.173
0.274
-0.041
-0.522
-0.846
-0.945
-0.855
-0.667
-0.583
-0.664
-0.860
-1.148
-1.521
-2.018
-2.696
-3.595
-4.641
-5.590
-6.043
-5.943
-5.459
-4.637
-3.577
-2.532
-1.658
-0.978
-0.433
0.030
0.444
0.842
1.197
1.365
1.255
0.940
0.634
0.638
1.277
2.566
0.015
-0.079
-0.138
-0.133
-0.293
-0.755
-1.169
-1.208
-1.058
-0.927
-0.842
-0.817
-0.837
-0.951
-1.201
-1.624
-2.271
-3.246
-4.757
-6.946
-9.149
-9.466
-7.871
-6.144
-4.761
-3.587
-2.601
-1.793
-1.154
-0.626
-0.150
0.346
0.984
1.773
2.254
1.838
1.185
0.786
0.793
1.355
2.418
0.038
-0.143
-0.401
-0.768
-1.422
-2.212
-2.409
-1.880
-1.252
-0.910
-0.829
-0.788
-0.746
-0.798
-1.045
-1.550
-2.392
-3.757
-6.289
-11.360
-20.158
-20.520
-12.135
-7.164
-4.812
-3.486
-2.546
-1.853
-1.289
-0.806
-0.336
0.235
1.271
3.716
4.972
3.646
1.620
0.950
0.887
1.205
1.756
0.083
-0.185
-0.621
-1.326
-2.521
-3.927
-4.053
-2.677
-1.513
-0.953
-0.789
-0.618
-0.354
-0.247
-0.523
-1.206
-2.257
-3.967
-7.377
-16.805
-30.259
-30.701
-17.847
-8.006
-4.771
-3.296
-2.463
-1.887
-1.421
-1.002
-0.575
-0.051
1.076
4.113
7.622
4.224
1.637
0.925
0.855
0.976
1.151
0.149
-0.173
-0.703
-1.515
-2.845
-4.350
-4.432
-2.944
-1.704
-1.116
-0.801
-0.267
0.645
1.266
0.759
-0.453
-1.810
-3.574
-6.797
-14.630
-26.199
-26.536
-15.439
-7.342
-4.360
-3.052
-2.358
-1.923
-1.566
-1.193
-0.817
-0.504
-0.166
1.331
1.844
1.717
0.716
0.679
0.791
0.872
0.878
0.202
-0.117
-0.612
-1.324
-2.271
-3.166
-3.209
-2.437
-1.682
-1.220
-0.745
0.388
2.990
5.275
3.825
0.738
-1.130
-2.774
-5.011
-8.589
-13.192
-13.457
-8.993
-5.509
-3.636
-2.693
-2.206
-1.931
-1.653
-1.289
-0.883
-0.681
-1.113
-2.398
-2.999
-1.458
-0.147
0.491
0.867
1.039
0.988
0.220
-0.058
-0.464
-0.980
-1.535
-1.954
-2.025
-1.747
-1.421
-1.127
-0.554
0.975
5.144
8.076
5.900
1.658
-0.548
-1.951
-3.315
-4.884
-6.173
-6.237
-5.116
-3.790
-2.826
-2.263
-1.976
-1.810
-1.573
-1.141
-0.533
-0.067
-0.207
-1.353
-2.118
-1.214
-0.091
0.635
1.245
1.673
1.522
0.199
-0.012
-0.309
-0.642
-0.956
-1.169
-1.224
-1.161
-1.074
-0.922
-0.452
0.773
3.536
5.810
4.583
1.317
-0.308
-1.342
-2.173
-2.918
-3.426
-3.476
-3.118
-2.578
-2.123
-1.821
-1.644
-1.524
-1.255
-0.680
0.231
1.461
2.773
2.633
1.145
0.487
0.543
0.911
1.808
3.029
2.490
-0.259
-0.599
-0.700
-0.575
-0.457
-0.750
-1.846
-3.434
-3.180
-0.242
5.157
7.286
5.189
1.863
0.657
0.240
0.054
-0.103
-0.278
-0.442
-0.558
-0.609
-0.599
-0.546
-0.455
-0.354
-0.236
-0.108
0.026
0.170
0.311
0.449
0.577
0.698
0.827
0.976
1.168
1.430
1.777
2.191
2.625
-0.325
-0.885
-1.078
-0.933
-0.697
-0.653
-0.889
-1.169
-0.932
0.164
1.778
2.858
2.370
1.427
0.726
0.291
0.016
-0.204
-0.418
-0.592
-0.705
-0.745
-0.705
-0.613
-0.486
-0.344
-0.196
-0.050
0.095
0.238
0.377
0.510
0.637
0.764
0.903
1.074
1.304
1.628
2.106
2.690
2.942
-0.318
-0.903
-1.150
-1.032
-0.775
-0.613
-0.579
-0.559
-0.380
0.067
0.671
1.123
1.178
0.916
0.519
0.170
-0.112
-0.356
-0.576
-0.752
-0.853
-0.874
-0.804
-0.674
-0.510
-0.340
-0.167
-0.003
0.154
0.304
0.445
0.580
0.711
0.843
0.990
1.177
1.428
1.817
2.433
3.401
4.084
-0.280
-0.713
-0.920
-0.877
-0.715
-0.563
-0.477
-0.404
-0.279
-0.072
0.201
0.429
0.513
0.434
0.220
-0.026
-0.266
-0.498
-0.707
-0.870
-0.964
-0.957
-0.860
-0.705
-0.514
-0.319
-0.129
0.046
0.213
0.374
0.524
0.670
0.807
0.942
1.090
1.268
1.524
1.927
2.605
3.756
4.892
-0.197
-0.474
-0.631
-0.647
-0.575
-0.490
-0.427
-0.374
-0.305
-0.201
-0.073
0.046
0.104
0.078
-0.037
-0.208
-0.399
-0.589
-0.773
-0.913
-0.988
-0.964
-0.852
-0.685
-0.480
-0.277
-0.080
0.106
0.286
0.459
0.628
0.789
0.941
1.077
1.210
1.365
1.587
1.940
2.504
3.328
4.117
-0.099
-0.277
-0.402
-0.447
-0.445
-0.419
-0.395
-0.377
-0.348
-0.302
-0.242
-0.179
-0.143
-0.154
-0.218
-0.324
-0.461
-0.615
-0.762
-0.873
-0.925
-0.888
-0.773
-0.605
-0.409
-0.206
-0.007
0.183
0.373
0.567
0.766
0.961
1.140
1.277
1.374
1.479
1.639
1.897
2.296
2.842
3.441
-0.008
-0.149
-0.253
-0.313
-0.343
-0.357
-0.369
-0.381
-0.387
-0.375
-0.344
-0.309
-0.280
-0.277
-0.312
-0.378
-0.467
-0.573
-0.679
-0.758
-0.781
-0.743
-0.632
-0.480
-0.298
-0.108
0.080
0.270
0.473
0.694
0.947
1.224
1.469
1.613
1.629
1.626
1.687
1.851
2.133
2.532
3.059
0.024
-0.079
-0.167
-0.229
-0.276
-0.313
-0.349
-0.382
-0.406
-0.411
-0.398
-0.372
-0.346
-0.331
-0.339
-0.367
-0.420
-0.484
-0.550
-0.596
-0.602
-0.558
-0.462
-0.326
-0.167
0.003
0.178
0.364
0.573
0.827
1.172
1.630
2.097
2.252
2.052
1.812
1.736
1.801
1.998
2.324
2.791
0.013
-0.057
-0.125
-0.178
-0.231
-0.279
-0.324
-0.369
-0.402
-0.417
-0.411
-0.390
-0.361
-0.335
-0.316
-0.313
-0.321
-0.346
-0.384
-0.411
-0.407
-0.360
-0.276
-0.162
-0.025
0.124
0.280
0.452
0.656
0.931
1.370
2.155
3.266
3.531
2.608
1.960
1.727
1.729
1.863
2.123
2.535
-0.025
-0.059
-0.102
-0.149
-0.198
-0.246
-0.296
-0.343
-0.380
-0.400
-0.397
-0.373
-0.340
-0.301
-0.264
-0.222
-0.170
-0.139
-0.186
-0.220
-0.212
-0.168
-0.092
0.004
0.117
0.244
0.378
0.528
0.708
0.952
1.392
2.334
4.229
4.607
2.659
1.772
1.582
1.593
1.699
1.895
2.215
-0.066
-0.068
-0.093
-0.128
-0.170
-0.216
-0.265
-0.310
-0.347
-0.366
-0.361
-0.337
-0.295
-0.247
-0.193
-0.118
0.006
0.078
0.028
-0.040
-0.034
0.011
0.077
0.162
0.258
0.362
0.473
0.592
0.723
0.874
1.072
1.419
1.933
1.545
0.781
0.973
1.280
1.422
1.514
1.639
1.854
-0.086
-0.077
-0.090
-0.113
-0.146
-0.186
-0.230
-0.275
-0.307
-0.323
-0.316
-0.287
-0.240
-0.182
-0.117
-0.032
0.100
0.173
0.158
0.106
0.124
0.173
0.238
0.316
0.399
0.481
0.566
0.653
0.725
0.757
0.641
0.085
-1.653
-4.112
-2.647
-0.042
1.012
1.271
1.320
1.376
1.489
-0.076
-0.077
-0.085
-0.101
-0.123
-0.156
-0.195
-0.234
-0.263
-0.275
-0.264
-0.228
-0.175
-0.110
-0.042
0.033
0.118
0.188
0.205
0.222
0.263
0.321
0.392
0.470
0.543
0.610
0.671
0.729
0.758
0.714
0.441
-0.496
-3.101
-6.449
-3.639
0.184
1.161
1.204
1.130
1.121
1.181
-0.053
-0.072
-0.080
-0.087
-0.103
-0.127
-0.156
-0.187
-0.211
-0.218
-0.203
-0.159
-0.102
-0.037
0.034
0.103
0.171
0.230
0.280
0.327
0.385
0.455
0.539
0.628
0.703
0.751
0.788
0.828
0.841
0.788
0.551
-0.075
-1.307
-2.000
0.130
1.751
1.491
1.097
0.909
0.876
0.924
-0.023
-0.057
-0.067
-0.070
-0.076
-0.092
-0.112
-0.139
-0.155
-0.155
-0.130
-0.087
-0.025
0.042
0.109
0.177
0.242
0.304
0.361
0.423
0.491
0.571
0.671
0.785
0.867
0.899
0.922
0.952
0.975
0.951
0.830
0.570
0.285
0.533
1.573
1.719
1.061
0.689
0.610
0.634
0.725
0.011
-0.026
-0.039
-0.039
-0.041
-0.051
-0.066
-0.082
-0.090
-0.083
-0.057
-0.011
0.049
0.114
0.182
0.248
0.313
0.378
0.443
0.511
0.584
0.667
0.773
0.895
0.989
1.028
1.061
1.108
1.147
1.153
1.101
0.975
0.804
0.646
0.395
-0.064
-0.257
-0.018
0.256
0.446
0.594
0.058
0.023
0.011
0.007
0.003
-0.002
-0.012
-0.025
-0.027
-0.014
0.017
0.061
0.118
0.181
0.245
0.311
0.380
0.447
0.520
0.590
0.664
0.749
0.848
0.958
1.062
1.142
1.220
1.303
1.374
1.413
1.374
1.222
0.904
0.251
-0.912
-1.978
-1.622
-0.652
-0.005
0.333
0.537
0.101
0.079
0.067
0.058
0.055
0.055
0.043
0.033
0.034
0.050
0.078
0.122
0.174
0.235
0.298
0.365
0.439
0.515
0.594
0.670
0.742
0.819
0.914
1.025
1.148
1.281
1.420
1.564
1.686
1.758
1.729
1.544
1.109
0.272
-1.037
-2.133
-1.752
-0.683
0.038
0.378
0.544
0.122
0.112
0.103
0.092
0.097
0.099
0.092
0.081
0.085
0.102
0.131
0.167
0.216
0.271
0.335
0.404
0.484
0.568
0.657
0.741
0.815
0.888
0.985
1.109
1.273
1.468
1.695
1.928
2.132
2.255
2.251
2.051
1.601
0.854
-0.101
-0.780
-0.654
-0.050
0.435
0.619
0.596
0.115
0.107
0.101
0.096
0.101
0.113
0.113
0.112
0.122
0.140
0.165
0.202
0.244
0.294
0.353
0.425
0.507
0.604
0.699
0.789
0.866
0.941
1.051
1.206
1.428
1.718
2.074
2.460
2.800
2.989
2.999
2.765
2.294
1.641
0.971
0.534
0.539
0.926
1.307
1.150
0.617
0.083
0.072
0.069
0.071
0.083
0.099
0.116
0.129
0.146
0.166
0.189
0.219
0.256
0.301
0.353
0.423
0.504
0.601
0.702
0.797
0.880
0.966
1.096
1.296
1.602
2.035
2.623
3.302
3.883
4.097
3.981
3.635
3.089
2.433
1.833
1.457
1.487
2.054
2.909
2.402
0.559
0.032
0.016
0.012
0.023
0.046
0.078
0.109
0.135
0.158
0.177
0.196
0.222
0.252
0.288
0.333
0.393
0.468
0.559
0.653
0.747
0.838
0.945
1.106
1.359
1.765
2.395
3.387
4.822
6.121
6.130
5.290
4.539
3.840
3.134
2.506
2.096
2.086
2.794
4.394
3.592
0.399
-0.041
-0.071
-0.079
-0.061
-0.019
0.038
0.086
0.126
0.149
0.169
0.188
0.207
0.228
0.258
0.293
0.339
0.398
0.474
0.557
0.648
0.746
0.872
1.063
1.372
1.868
2.719
4.313
7.742
11.557
10.863
7.009
5.389
4.568
3.792
3.047
2.505
2.325
2.646
3.255
2.456
0.272
-0.137
-0.206
-0.234
-0.210
-0.136
-0.040
0.040
0.089
0.114
0.130
0.154
0.172
0.188
0.207
0.229
0.257
0.298
0.356
0.423
0.503
0.605
0.744
0.958
1.293
1.838
2.808
4.785
10.346
14.823
13.089
8.126
6.061
5.340
4.488
3.529
2.780
2.349
2.206
2.090
1.514
0.597
-0.282
-0.429
-0.518
-0.486
-0.342
-0.171
-0.054
-0.003
0.008
0.024
0.066
0.103
0.124
0.137
0.143
0.150
0.173
0.205
0.255
0.327
0.419
0.561
0.778
1.111
1.638
2.522
4.174
7.626
11.415
10.979
7.223
6.227
5.941
5.032
3.839
2.917
2.351
2.018
1.748
1.425
1.052
-0.475
-0.791
-1.023
-1.000
-0.705
-0.378
-0.218
-0.233
-0.277
-0.236
-0.118
-0.009
0.050
0.056
0.042
0.025
0.017
0.027
0.054
0.104
0.187
0.318
0.520
0.827
1.287
1.989
3.052
4.526
5.919
5.997
5.548
5.583
5.616
4.879
3.761
2.886
2.334
2.013
1.814
1.678
1.501
-0.668
-1.317
-1.888
-1.892
-1.253
-0.630
-0.508
-0.836
-1.079
-0.910
-0.469
-0.147
-0.017
-0.018
-0.066
-0.122
-0.162
-0.185
-0.182
-0.154
-0.098
0.011
0.181
0.452
0.836
1.366
2.049
2.830
3.485
3.851
4.076
4.327
4.423
3.986
3.280
2.679
2.288
2.068
2.008
2.092
2.067
-0.630
-1.736
-2.924
-3.000
-1.782
-0.808
-1.093
-2.590
-3.696
-2.663
-1.047
-0.169
0.034
-0.040
-0.169
-0.281
-0.365
-0.426
-0.457
-0.465
-0.441
-0.373
-0.234
-0.009
0.311
0.741
1.241
1.772
2.238
2.615
2.915
3.138
3.227
3.045
2.726
2.426
2.230
2.145
2.169
2.384
2.389
0.105
-1.455
-2.990
-3.101
-1.696
-0.729
-2.002
-7.816
-10.426
-7.118
-1.265
0.539
0.448
0.045
-0.253
-0.459
-0.600
-0.699
-0.775
-0.829
-0.850
-0.823
-0.735
-0.549
-0.266
0.113
0.549
0.998
1.405
1.756
2.043
2.250
2.351
2.333
2.253
2.195
2.200
2.212
2.199
2.189
1.613
2.215
-0.386
-1.783
-1.886
-1.007
-0.527
-2.666
-9.821
-15.449
-8.094
1.086
3.367
1.541
0.207
-0.354
-0.651
-0.854
-1.007
-1.140
-1.246
-1.333
-1.366
-1.322
-1.172
-0.901
-0.523
-0.087
0.354
0.765
1.112
1.397
1.608
1.753
1.832
1.884
1.985
2.135
2.234
2.135
1.858
1.075
3.514
0.451
-0.715
-0.842
-0.474
-0.430
-2.029
-6.852
-9.389
-3.850
3.917
5.241
2.344
0.193
-0.516
-0.887
-1.135
-1.347
-1.546
-1.730
-1.892
-1.997
-2.008
-1.873
-1.585
-1.158
-0.671
-0.190
0.244
0.610
0.912
1.152
1.333
1.470
1.589
1.737
1.925
2.052
1.947
1.685
1.342
1.942
0.411
-0.228
-0.213
0.012
-0.155
-1.087
-2.575
-3.125
-1.011
2.594
3.230
1.092
-0.203
-0.790
-1.153
-1.439
-1.725
-2.018
-2.310
-2.563
-2.732
-2.770
-2.613
-2.272
-1.761
-1.193
-0.656
-0.187
0.219
0.550
0.823
1.043
1.215
1.351
1.468
1.575
1.614
1.581
1.590
1.793
0.515
0.131
0.011
0.480
0.984
0.531
-0.440
-1.243
-1.477
-0.934
-0.022
0.231
-0.219
-0.718
-1.093
-1.413
-1.746
-2.144
-2.589
-3.061
-3.450
-3.650
-3.624
-3.352
-2.880
-2.273
-1.624
-1.037
-0.522
-0.090
0.272
0.593
0.870
1.091
1.233
1.283
1.262
1.234
1.263
1.507
2.094
0.132
0.024
0.214
1.291
2.529
1.392
-0.146
-0.952
-1.233
-1.163
-0.954
-0.839
-0.926
-1.102
-1.334
-1.636
-2.049
-2.613
-3.332
-4.168
-4.862
-5.056
-4.739
-4.122
-3.382
-2.642
-1.934
-1.319
-0.798
-0.343
0.063
0.450
0.827
1.177
1.369
1.342
1.182
1.076
1.130
1.462
2.131
0.147
0.042
0.203
1.033
1.882
0.838
-0.504
-1.155
-1.369
-1.414
-1.366
-1.297
-1.263
-1.283
-1.434
-1.759
-2.291
-3.107
-4.353
-6.022
-7.519
-7.736
-6.505
-5.008
-3.812
-2.886
-2.141
-1.535
-1.025
-0.573
-0.124
0.360
0.967
1.682
2.112
1.848
1.366
1.097
1.099
1.386
1.904
0.263
0.075
-0.033
0.021
-0.058
-0.717
-1.369
-1.635
-1.682
-1.706
-1.699
-1.597
-1.394
-1.267
-1.353
-1.719
-2.396
-3.558
-5.538
-8.944
-13.198
-13.510
-9.403
-6.113
-4.169
-3.033
-2.286
-1.730
-1.270
-0.822
-0.336
0.269
1.256
3.087
4.639
3.118
1.721
1.171
1.077
1.240
1.540
0.424
0.132
-0.233
-0.663
-1.222
-1.838
-2.178
-2.147
-2.076
-2.142
-2.208
-1.973
-1.384
-0.913
-0.907
-1.398
-2.276
-3.686
-6.301
-11.731
-21.545
-21.957
-12.258
-6.838
-4.321
-3.094
-2.393
-1.951
-1.580
-1.152
-0.636
0.052
1.262
4.228
5.499
4.353
1.828
1.161
1.040
1.106
1.230
0.603
0.238
-0.298
-0.924
-1.629
-2.240
-2.493
-2.419
-2.406
-2.693
-2.992
-2.474
-0.958
0.369
0.276
-0.673
-1.840
-3.353
-5.840
-10.618
-18.309
-18.577
-11.177
-6.367
-4.097
-3.013
-2.501
-2.257
-2.026
-1.603
-0.992
-0.299
0.577
2.282
3.736
2.457
1.302
1.019
1.033
1.092
1.115
0.735
0.334
-0.271
-0.927
-1.552
-2.048
-2.276
-2.320
-2.510
-3.062
-3.590
-2.599
0.994
4.284
3.472
0.516
-1.197
-2.650
-4.493
-7.123
-9.878
-9.986
-7.445
-4.988
-3.536
-2.803
-2.561
-2.592
-2.556
-2.072
-1.256
-0.441
0.084
0.419
0.671
0.698
0.762
0.956
1.221
1.409
1.353
0.704
0.318
-0.236
-0.803
-1.274
-1.634
-1.824
-1.958
-2.236
-2.755
-3.113
-1.730
3.263
7.429
5.439
1.476
-0.630
-1.899
-3.111
-4.394
-5.399
-5.469
-4.655
-3.603
-2.833
-2.462
-2.463
-2.730
-2.812
-2.243
-1.058
0.069
0.668
0.677
0.471
0.504
0.749
1.164
1.908
2.621
2.291
0.529
0.217
-0.215
-0.620
-0.952
-1.186
-1.335
-1.477
-1.716
-2.003
-2.015
-0.871
2.387
5.121
4.367
1.160
-0.383
-1.326
-2.093
-2.764
-3.199
-3.259
-2.970
-2.550
-2.194
-2.038
-2.121
-2.361
-2.388
-1.663
-0.197
1.390
2.459
2.476
1.737
1.168
1.059
1.541
3.568
5.347
4.699
-0.100
-0.233
-0.259
-0.161
0.000
0.087
-0.484
-2.012
-2.274
-0.217
3.147
5.710
4.788
3.153
1.885
1.158
0.738
0.322
-0.122
-0.497
-0.738
-0.848
-0.839
-0.756
-0.633
-0.497
-0.352
-0.207
-0.057
0.093
0.245
0.391
0.531
0.668
0.809
0.976
1.186
1.468
1.853
2.306
2.660
-0.117
-0.328
-0.422
-0.374
-0.253
-0.196
-0.371
-0.710
-0.647
0.203
1.632
2.972
3.503
2.992
1.859
0.997
0.472
0.011
-0.427
-0.789
-1.024
-1.101
-1.046
-0.892
-0.701
-0.505
-0.321
-0.141
0.023
0.183
0.332
0.474
0.611
0.751
0.900
1.087
1.342
1.719
2.327
3.269
4.126
-0.085
-0.334
-0.468
-0.469
-0.386
-0.332
-0.356
-0.397
-0.289
0.120
0.796
1.563
2.090
1.978
1.285
0.604
0.088
-0.350
-0.767
-1.114
-1.323
-1.363
-1.239
-1.024
-0.770
-0.524
-0.297
-0.094
0.091
0.258
0.412
0.559
0.699
0.842
0.997
1.194
1.479
1.952
2.859
5.025
7.292
-0.013
-0.253
-0.400
-0.439
-0.408
-0.370
-0.362
-0.346
-0.275
-0.070
0.258
0.647
0.933
0.901
0.574
0.146
-0.263
-0.658
-1.039
-1.362
-1.552
-1.551
-1.372
-1.105
-0.803
-0.516
-0.265
-0.041
0.158
0.338
0.503
0.659
0.806
0.950
1.102
1.296
1.583
2.072
3.073
5.760
8.482
0.090
-0.134
-0.289
-0.361
-0.372
-0.370
-0.377
-0.376
-0.340
-0.258
-0.098
0.081
0.216
0.205
0.049
-0.211
-0.512
-0.841
-1.175
-1.466
-1.613
-1.583
-1.386
-1.090
-0.772
-0.472
-0.210
0.027
0.238
0.435
0.620
0.793
0.951
1.093
1.228
1.390
1.638
2.051
2.809
4.262
6.285
0.174
-0.030
-0.182
-0.276
-0.326
-0.359
-0.393
-0.426
-0.439
-0.416
-0.350
-0.249
-0.181
-0.178
-0.265
-0.426
-0.637
-0.896
-1.158
-1.390
-1.501
-1.451
-1.257
-0.971
-0.674
-0.387
-0.122
0.115
0.337
0.554
0.774
0.988
1.176
1.315
1.408
1.504
1.671
1.970
2.456
3.162
3.913
0.202
0.022
-0.116
-0.213
-0.286
-0.349
-0.410
-0.471
-0.519
-0.530
-0.502
-0.448
-0.395
-0.379
-0.416
-0.508
-0.654
-0.836
-1.025
-1.186
-1.251
-1.194
-1.023
-0.787
-0.520
-0.261
-0.016
0.218
0.449
0.700
0.985
1.304
1.584
1.725
1.704
1.659
1.705
1.876
2.207
2.667
3.236
0.191
0.040
-0.081
-0.174
-0.254
-0.332
-0.414
-0.496
-0.559
-0.593
-0.585
-0.544
-0.490
-0.460
-0.463
-0.512
-0.592
-0.706
-0.828
-0.918
-0.951
-0.891
-0.752
-0.559
-0.336
-0.112
0.108
0.329
0.567
0.861
1.259
1.854
2.525
2.696
2.268
1.863
1.728
1.798
2.023
2.412
3.021
0.142
0.027
-0.067
-0.151
-0.230
-0.314
-0.403
-0.490
-0.564
-0.604
-0.604
-0.568
-0.517
-0.470
-0.445
-0.449
-0.482
-0.533
-0.602
-0.653
-0.655
-0.596
-0.484
-0.326
-0.150
0.039
0.232
0.433
0.668
0.988
1.542
2.762
5.278
5.453
3.326
2.036
1.671
1.675
1.847
2.197
2.850
0.074
-0.001
-0.068
-0.135
-0.210
-0.291
-0.377
-0.466
-0.535
-0.578
-0.578
-0.544
-0.491
-0.432
-0.383
-0.351
-0.331
-0.338
-0.373
-0.396
-0.387
-0.334
-0.239
-0.114
0.031
0.187
0.348
0.524
0.729
1.015
1.577
3.345
6.252
6.880
3.915
1.732
1.414
1.459
1.630
1.931
2.488
0.010
-0.029
-0.069
-0.125
-0.187
-0.261
-0.343
-0.427
-0.494
-0.533
-0.533
-0.496
-0.435
-0.367
-0.303
-0.239
-0.169
-0.124
-0.157
-0.180
-0.161
-0.109
-0.026
0.076
0.194
0.323
0.459
0.599
0.747
0.913
1.158
1.833
2.961
1.688
0.227
0.326
0.855
1.170
1.361
1.585
1.956
-0.033
-0.042
-0.069
-0.107
-0.162
-0.230
-0.305
-0.384
-0.448
-0.485
-0.481
-0.437
-0.367
-0.288
-0.213
-0.134
-0.052
0.008
0.000
-0.003
0.026
0.081
0.157
0.246
0.348
0.455
0.560
0.667
0.752
0.772
0.579
-0.397
-4.589
-8.354
-7.268
-1.892
0.243
0.873
1.077
1.222
1.437
-0.044
-0.045
-0.059
-0.090
-0.134
-0.194
-0.264
-0.336
-0.397
-0.429
-0.417
-0.368
-0.289
-0.201
-0.116
-0.040
0.030
0.083
0.112
0.140
0.183
0.243
0.318
0.403
0.492
0.580
0.667
0.742
0.787
0.721
0.294
-1.342
-7.578
-13.661
-9.466
-2.770
0.040
0.689
0.822
0.878
1.005
-0.027
-0.032
-0.044
-0.068
-0.102
-0.152
-0.215
-0.280
-0.334
-0.360
-0.341
-0.283
-0.195
-0.102
-0.020
0.054
0.116
0.169
0.213
0.258
0.315
0.382
0.458
0.545
0.628
0.707
0.780
0.844
0.875
0.815
0.479
-0.612
-3.601
-7.315
-5.211
-1.121
0.328
0.614
0.605
0.593
0.672
0.003
-0.008
-0.021
-0.039
-0.068
-0.107
-0.159
-0.215
-0.258
-0.272
-0.249
-0.184
-0.094
-0.004
0.078
0.145
0.203
0.256
0.308
0.363
0.426
0.498
0.583
0.674
0.758
0.832
0.899
0.963
1.007
0.997
0.850
0.444
-0.346
-0.969
-0.532
0.234
0.534
0.512
0.422
0.381
0.450
0.045
0.024
0.008
-0.006
-0.025
-0.056
-0.095
-0.138
-0.167
-0.173
-0.141
-0.076
0.007
0.092
0.164
0.229
0.284
0.336
0.394
0.453
0.520
0.597
0.685
0.781
0.873
0.954
1.031
1.106
1.171
1.203
1.175
1.053
0.835
0.608
0.468
0.383
0.336
0.321
0.292
0.285
0.358
0.082
0.058
0.043
0.031
0.017
-0.003
-0.031
-0.057
-0.073
-0.070
-0.036
0.023
0.097
0.170
0.238
0.296
0.351
0.408
0.465
0.529
0.600
0.678
0.769
0.872
0.975
1.076
1.179
1.281
1.365
1.426
1.428
1.352
1.169
0.862
0.440
0.097
0.027
0.153
0.250
0.298
0.362
0.111
0.090
0.076
0.065
0.058
0.047
0.031
0.015
0.009
0.018
0.052
0.104
0.167
0.229
0.289
0.345
0.401
0.462
0.527
0.592
0.667
0.748
0.846
0.955
1.082
1.217
1.360
1.498
1.619
1.692
1.699
1.598
1.365
0.954
0.450
0.069
0.048
0.232
0.388
0.413
0.399
0.122
0.105
0.096
0.090
0.088
0.088
0.080
0.072
0.077
0.091
0.119
0.163
0.212
0.267
0.320
0.376
0.434
0.500
0.568
0.641
0.720
0.806
0.913
1.044
1.204
1.390
1.596
1.800
1.968
2.067
2.062
1.933
1.657
1.249
0.798
0.480
0.461
0.657
0.802
0.672
0.364
0.113
0.102
0.096
0.095
0.100
0.109
0.111
0.116
0.123
0.139
0.165
0.201
0.240
0.284
0.332
0.385
0.445
0.513
0.588
0.667
0.749
0.848
0.971
1.132
1.340
1.604
1.908
2.221
2.470
2.598
2.576
2.397
2.091
1.690
1.306
1.062
1.131
1.522
1.924
1.463
0.120
0.086
0.078
0.075
0.082
0.095
0.113
0.127
0.142
0.156
0.171
0.192
0.217
0.247
0.282
0.324
0.372
0.433
0.501
0.580
0.660
0.753
0.863
1.007
1.209
1.486
1.862
2.338
2.856
3.260
3.389
3.256
2.967
2.601
2.183
1.819
1.646
1.864
3.010
4.971
3.834
-0.734
0.042
0.035
0.035
0.049
0.075
0.101
0.131
0.156
0.174
0.190
0.204
0.220
0.241
0.264
0.297
0.339
0.389
0.458
0.532
0.617
0.716
0.841
1.014
1.261
1.620
2.147
2.892
3.835
4.587
4.647
4.149
3.600
3.114
2.655
2.263
2.085
2.401
4.253
6.788
5.200
-2.315
-0.020
-0.031
-0.033
-0.008
0.034
0.083
0.128
0.164
0.180
0.194
0.201
0.209
0.218
0.229
0.250
0.278
0.321
0.379
0.447
0.534
0.639
0.777
0.974
1.261
1.690
2.373
3.479
5.223
6.863
6.542
5.168
4.197
3.574
3.060
2.623
2.357
2.467
3.428
5.224
3.648
-2.231
-0.096
-0.130
-0.139
-0.103
-0.036
0.044
0.116
0.155
0.171
0.174
0.177
0.179
0.179
0.177
0.183
0.194
0.223
0.267
0.329
0.411
0.517
0.665
0.875
1.182
1.658
2.409
3.728
6.045
8.692
7.865
5.745
4.561
3.924
3.388
2.869
2.483
2.335
2.459
2.549
1.620
-0.403
-0.186
-0.264
-0.299
-0.255
-0.144
-0.013
0.088
0.118
0.112
0.106
0.112
0.122
0.115
0.106
0.095
0.085
0.097
0.125
0.175
0.248
0.354
0.501
0.713
1.021
1.478
2.178
3.315
5.087
6.826
6.517
5.258
4.484
4.024
3.519
2.982
2.523
2.224
2.076
1.891
1.484
0.854
-0.286
-0.444
-0.541
-0.492
-0.308
-0.102
0.014
-0.015
-0.087
-0.099
-0.044
0.016
0.039
0.020
-0.016
-0.046
-0.061
-0.047
-0.014
0.049
0.144
0.281
0.482
0.768
1.171
1.750
2.548
3.565
4.395
4.534
4.234
3.983
3.765
3.377
2.888
2.460
2.165
2.010
1.955
1.987
1.962
-0.339
-0.630
-0.856
-0.812
-0.528
-0.237
-0.209
-0.504
-0.772
-0.699
-0.380
-0.130
-0.045
-0.071
-0.141
-0.205
-0.244
-0.256
-0.238
-0.195
-0.112
0.010
0.189
0.443
0.787
1.240
1.794
2.392
2.896
3.160
3.249
3.261
3.191
2.959
2.626
2.313
2.108
2.046
2.233
2.936
4.385
-0.181
-0.676
-1.089
-1.100
-0.723
-0.456
-0.845
-2.092
-3.088
-2.301
-0.976
-0.229
-0.059
-0.131
-0.267
-0.381
-0.458
-0.497
-0.501
-0.478
-0.417
-0.318
-0.161
0.059
0.355
0.720
1.144
1.579
1.956
2.238
2.424
2.542
2.553
2.451
2.281
2.122
2.032
2.073
2.426
3.815
5.667
0.615
-0.356
-1.007
-1.087
-0.782
-0.758
-2.104
-6.656
-9.488
-6.159
-1.478
0.101
0.164
-0.128
-0.396
-0.578
-0.695
-0.767
-0.801
-0.804
-0.772
-0.700
-0.572
-0.379
-0.116
0.211
0.575
0.941
1.280
1.559
1.776
1.922
1.996
1.998
1.956
1.918
1.927
2.012
2.296
3.175
4.484
2.905
0.330
-0.657
-0.851
-0.693
-0.949
-3.037
-9.497
-12.582
-8.234
-0.134
1.824
0.755
-0.094
-0.540
-0.799
-0.961
-1.065
-1.133
-1.171
-1.175
-1.136
-1.034
-0.858
-0.606
-0.290
0.061
0.417
0.744
1.030
1.261
1.436
1.555
1.626
1.670
1.723
1.786
1.870
1.986
2.136
1.997
3.740
0.731
-0.414
-0.636
-0.561
-0.878
-2.427
-6.361
-9.194
-4.446
1.600
2.987
1.051
-0.215
-0.755
-1.050
-1.240
-1.388
-1.499
-1.590
-1.644
-1.639
-1.557
-1.380
-1.118
-0.781
-0.409
-0.037
0.309
0.610
0.860
1.063
1.221
1.338
1.429
1.515
1.597
1.673
1.708
1.691
1.515
2.085
0.270
-0.487
-0.449
-0.158
-0.409
-1.360
-2.753
-3.325
-1.804
0.824
1.429
0.234
-0.601
-1.051
-1.323
-1.539
-1.726
-1.915
-2.078
-2.197
-2.220
-2.138
-1.929
-1.623
-1.242
-0.826
-0.426
-0.059
0.268
0.545
0.780
0.973
1.126
1.242
1.331
1.399
1.446
1.485
1.558
1.710
0.381
-0.222
-0.494
0.479
2.025
1.119
-0.454
-1.452
-1.801
-1.459
-0.783
-0.521
-0.768
-1.095
-1.360
-1.588
-1.823
-2.087
-2.385
-2.686
-2.885
-2.941
-2.803
-2.510
-2.112
-1.656
-1.193
-0.762
-0.365
-0.017
0.295
0.572
0.816
1.011
1.148
1.213
1.239
1.263
1.330
1.498
1.862
0.056
-0.296
-0.120
2.481
4.799
3.247
0.202
-1.099
-1.579
-1.657
-1.531
-1.430
-1.431
-1.493
-1.617
-1.801
-2.085
-2.477
-2.957
-3.486
-3.884
-3.936
-3.645
-3.134
-2.566
-2.005
-1.500
-1.043
-0.632
-0.268
0.084
0.420
0.748
1.030
1.210
1.239
1.193
1.168
1.231
1.436
1.829
0.269
-0.032
0.155
2.605
4.088
2.929
-0.050
-1.254
-1.753
-1.981
-2.034
-1.961
-1.828
-1.735
-1.749
-1.919
-2.276
-2.839
-3.648
-4.610
-5.394
-5.448
-4.772
-3.856
-3.002
-2.311
-1.761
-1.308
-0.905
-0.519
-0.124
0.304
0.780
1.254
1.534
1.482
1.288
1.158
1.172
1.334
1.636
0.588
0.264
0.102
0.522
1.078
0.218
-0.952
-1.672
-2.127
-2.456
-2.642
-2.525
-2.171
-1.834
-1.722
-1.890
-2.352
-3.127
-4.345
-5.996
-7.519
-7.580
-6.179
-4.560
-3.365
-2.544
-2.004
-1.604
-1.236
-0.850
-0.391
0.166
0.866
1.677
2.194
1.923
1.449
1.178
1.127
1.223
1.404
0.968
0.546
0.061
-0.296
-0.638
-1.114
-1.677
-2.139
-2.635
-3.288
-3.824
-3.645
-2.683
-1.781
-1.455
-1.648
-2.216
-3.177
-4.694
-6.972
-9.234
-9.308
-7.195
-4.991
-3.551
-2.717
-2.265
-2.021
-1.778
-1.378
-0.791
-0.083
0.788
1.892
2.597
2.146
1.486
1.166
1.092
1.138
1.220
1.459
0.883
0.116
-0.587
-1.141
-1.608
-2.023
-2.464
-3.201
-4.620
-6.608
-6.415
-3.607
-1.391
-0.754
-1.120
-1.865
-2.895
-4.390
-6.504
-8.563
-8.639
-6.744
-4.760
-3.459
-2.801
-2.605
-2.717
-2.788
-2.325
-1.418
-0.428
0.490
1.369
1.903
1.665
1.281
1.115
1.116
1.161
1.174
1.996
1.206
0.135
-0.701
-1.296
-1.704
-2.055
-2.533
-3.504
-5.905
-10.599
-10.850
-4.208
0.019
0.609
-0.338
-1.345
-2.360
-3.569
-5.000
-6.158
-6.268
-5.232
-3.979
-3.123
-2.760
-2.983
-3.792
-4.562
-3.930
-2.166
-0.619
0.350
0.919
1.155
1.126
1.080
1.140
1.313
1.452
1.391
1.909
1.082
-0.010
-0.813
-1.298
-1.611
-1.874
-2.296
-3.205
-5.290
-8.878
-8.671
-2.603
2.007
1.895
0.273
-0.867
-1.779
-2.630
-3.483
-4.073
-4.159
-3.699
-3.066
-2.627
-2.572
-3.152
-4.644
-6.405
-5.394
-2.430
-0.133
1.005
1.273
1.188
1.064
1.097
1.351
1.930
2.470
2.180
1.190
0.576
-0.228
-0.833
-1.177
-1.367
-1.541
-1.841
-2.420
-3.414
-4.503
-3.868
-1.075
1.374
1.359
0.268
-0.622
-1.308
-1.888
-2.377
-2.706
-2.756
-2.575
-2.292
-2.108
-2.191
-2.799
-4.152
-5.535
-4.345
-1.109
1.701
2.842
2.516
1.861
1.409
1.269
1.656
3.212
5.018
4.294
-0.024
-0.064
-0.042
0.106
0.509
1.424
2.315
0.864
-0.513
-0.053
1.519
3.518
5.631
5.521
3.340
2.303
1.940
1.162
0.164
-0.587
-1.016
-1.187
-1.161
-1.024
-0.834
-0.640
-0.458
-0.286
-0.119
0.043
0.204
0.355
0.502
0.642
0.790
0.957
1.168
1.444
1.817
2.252
2.585
0.014
-0.088
-0.121
-0.057
0.110
0.337
0.389
0.030
-0.230
0.116
1.202
3.272
6.360
6.382
3.613
1.843
1.073
0.341
-0.465
-1.127
-1.548
-1.666
-1.539
-1.268
-0.973
-0.690
-0.443
-0.225
-0.032
0.139
0.300
0.449
0.591
0.734
0.887
1.076
1.325
1.706
2.314
3.283
4.305
0.109
-0.045
-0.139
-0.157
-0.105
-0.068
-0.097
-0.197
-0.228
0.008
0.694
1.996
3.907
4.096
2.290
1.034
0.264
-0.422
-1.134
-1.766
-2.156
-2.206
-1.936
-1.525
-1.108
-0.739
-0.435
-0.180
0.035
0.222
0.389
0.542
0.686
0.830
0.989
1.188
1.473
1.950
2.871
5.049
7.601
0.265
0.048
-0.104
-0.174
-0.201
-0.212
-0.252
-0.306
-0.314
-0.192
0.157
0.758
1.370
1.442
0.904
0.247
-0.347
-0.974
-1.641
-2.273
-2.658
-2.614
-2.233
-1.699
-1.188
-0.757
-0.412
-0.130
0.104
0.308
0.485
0.646
0.798
0.942
1.093
1.289
1.577
2.073
3.066
5.764
8.690
0.434
0.151
-0.043
-0.163
-0.227
-0.283
-0.344
-0.407
-0.443
-0.408
-0.262
-0.005
0.231
0.264
0.057
-0.296
-0.736
-1.264
-1.867
-2.461
-2.802
-2.713
-2.270
-1.700
-1.165
-0.713
-0.354
-0.059
0.189
0.407
0.605
0.785
0.945
1.086
1.220
1.383
1.631
2.040
2.808
4.275
6.346
0.503
0.209
0.000
-0.137
-0.236
-0.322
-0.418
-0.522
-0.607
-0.635
-0.573
-0.446
-0.320
-0.283
-0.380
-0.587
-0.909
-1.326
-1.817
-2.261
-2.515
-2.413
-2.027
-1.521
-1.024
-0.602
-0.256
0.039
0.297
0.534
0.762
0.978
1.168
1.302
1.390
1.490
1.657
1.950
2.438
3.145
3.884
0.457
0.200
0.013
-0.126
-0.239
-0.355
-0.481
-0.628
-0.755
-0.823
-0.803
-0.707
-0.593
-0.542
-0.577
-0.699
-0.913
-1.207
-1.542
-1.849
-1.998
-1.898
-1.605
-1.205
-0.802
-0.441
-0.123
0.158
0.420
0.686
0.974
1.286
1.558
1.680
1.663
1.631
1.676
1.854
2.178
2.646
3.227
0.362
0.159
0.002
-0.124
-0.241
-0.372
-0.520
-0.685
-0.831
-0.921
-0.915
-0.829
-0.717
-0.645
-0.632
-0.692
-0.822
-1.003
-1.202
-1.373
-1.450
-1.370
-1.148
-0.858
-0.547
-0.248
0.028
0.288
0.553
0.855
1.248
1.801
2.387
2.535
2.174
1.809
1.678
1.751
1.984
2.405
3.116
0.252
0.101
-0.016
-0.125
-0.239
-0.367
-0.519
-0.680
-0.830
-0.918
-0.922
-0.844
-0.738
-0.650
-0.607
-0.611
-0.670
-0.764
-0.873
-0.959
-0.972
-0.898
-0.742
-0.532
-0.292
-0.054
0.180
0.416
0.669
0.995
1.523
2.583
4.501
4.916
3.023
1.929
1.604
1.606
1.798
2.194
3.042
0.151
0.050
-0.034
-0.124
-0.226
-0.349
-0.492
-0.642
-0.775
-0.852
-0.857
-0.791
-0.693
-0.599
-0.530
-0.499
-0.501
-0.531
-0.574
-0.607
-0.597
-0.526
-0.406
-0.247
-0.063
0.129
0.324
0.525
0.750
1.049
1.586
3.020
5.572
5.718
3.320
1.603
1.319
1.367
1.543
1.898
2.623
0.062
0.014
-0.045
-0.116
-0.206
-0.318
-0.449
-0.588
-0.709
-0.779
-0.787
-0.726
-0.621
-0.518
-0.430
-0.370
-0.331
-0.320
-0.324
-0.326
-0.302
-0.235
-0.137
-0.010
0.134
0.291
0.453
0.617
0.790
0.978
1.244
1.781
2.942
1.842
0.262
0.301
0.758
1.027
1.218
1.475
1.945
0.003
-0.011
-0.044
-0.098
-0.176
-0.279
-0.405
-0.535
-0.652
-0.722
-0.722
-0.652
-0.542
-0.420
-0.318
-0.238
-0.180
-0.144
-0.128
-0.109
-0.071
-0.007
0.081
0.187
0.307
0.435
0.567
0.700
0.818
0.877
0.745
-0.078
-3.233
-7.101
-6.559
-1.654
0.122
0.681
0.851
1.001
1.272
-0.016
-0.013
-0.033
-0.076
-0.142
-0.234
-0.350
-0.480
-0.599
-0.667
-0.662
-0.577
-0.446
-0.309
-0.195
-0.111
-0.049
-0.004
0.031
0.065
0.112
0.178
0.258
0.352
0.456
0.562
0.676
0.781
0.871
0.867
0.564
-0.745
-5.773
-9.908
-8.150
-2.382
-0.119
0.436
0.495
0.513
0.666
-0.004
0.000
-0.012
-0.045
-0.100
-0.183
-0.291
-0.415
-0.529
-0.592
-0.575
-0.476
-0.321
-0.179
-0.066
0.015
0.076
0.118
0.161
0.205
0.259
0.325
0.405
0.494
0.589
0.687
0.786
0.879
0.962
0.984
0.805
0.047
-2.214
-5.447
-3.906
-0.987
0.199
0.386
0.205
0.069
0.171
0.024
0.024
0.015
-0.010
-0.054
-0.123
-0.216
-0.326
-0.424
-0.475
-0.443
-0.325
-0.177
-0.034
0.066
0.137
0.185
0.227
0.271
0.319
0.378
0.447
0.529
0.615
0.707
0.798
0.897
0.993
1.083
1.157
1.171
1.049
0.645
0.104
0.109
0.511
0.657
0.466
0.076
-0.192
-0.123
0.063
0.056
0.044
0.024
-0.007
-0.061
-0.132
-0.217
-0.289
-0.317
-0.274
-0.163
-0.025
0.099
0.183
0.237
0.277
0.318
0.363
0.415
0.475
0.548
0.631
0.722
0.817
0.913
1.014
1.119
1.222
1.331
1.438
1.535
1.592
1.480
1.282
1.102
0.918
0.583
0.161
-0.144
-0.128
0.098
0.084
0.073
0.058
0.037
0.000
-0.046
-0.102
-0.146
-0.154
-0.107
-0.013
0.103
0.201
0.268
0.310
0.348
0.388
0.434
0.489
0.555
0.631
0.718
0.814
0.920
1.030
1.144
1.259
1.375
1.482
1.594
1.681
1.706
1.598
1.386
1.156
0.950
0.681
0.355
0.099
0.048
0.123
0.106
0.096
0.087
0.076
0.057
0.031
-0.002
-0.022
-0.016
0.025
0.103
0.188
0.263
0.317
0.357
0.393
0.437
0.486
0.546
0.616
0.697
0.791
0.901
1.023
1.156
1.296
1.437
1.563
1.665
1.740
1.756
1.693
1.521
1.284
1.068
0.920
0.765
0.563
0.345
0.201
0.135
0.116
0.109
0.106
0.104
0.097
0.087
0.076
0.073
0.082
0.119
0.174
0.234
0.291
0.337
0.376
0.417
0.463
0.517
0.584
0.659
0.749
0.855
0.982
1.132
1.301
1.483
1.661
1.813
1.915
1.955
1.915
1.779
1.566
1.310
1.106
1.007
0.989
0.909
0.597
0.157
0.127
0.115
0.109
0.112
0.119
0.125
0.129
0.131
0.137
0.150
0.176
0.212
0.254
0.294
0.335
0.372
0.414
0.468
0.528
0.596
0.681
0.780
0.904
1.058
1.245
1.469
1.720
1.963
2.162
2.267
2.276
2.183
2.000
1.753
1.498
1.314
1.337
1.588
1.788
1.113
-0.399
0.102
0.095
0.098
0.105
0.122
0.139
0.156
0.170
0.179
0.193
0.210
0.231
0.258
0.284
0.315
0.350
0.392
0.445
0.509
0.584
0.676
0.789
0.931
1.117
1.358
1.661
2.010
2.366
2.642
2.749
2.701
2.533
2.304
2.031
1.774
1.648
1.849
2.754
4.523
3.035
-2.670
0.058
0.059
0.067
0.087
0.115
0.150
0.177
0.199
0.214
0.222
0.230
0.238
0.247
0.260
0.279
0.307
0.345
0.395
0.460
0.540
0.638
0.764
0.930
1.150
1.448
1.842
2.341
2.889
3.297
3.386
3.208
2.923
2.622
2.315
2.055
1.948
2.261
3.710
5.672
3.462
-6.049
0.005
0.011
0.026
0.055
0.102
0.153
0.197
0.230
0.243
0.247
0.242
0.236
0.226
0.222
0.226
0.242
0.270
0.315
0.379
0.462
0.566
0.704
0.887
1.138
1.488
1.972
2.631
3.416
4.029
4.062
3.694
3.254
2.881
2.555
2.271
2.130
2.299
3.121
4.717
2.657
-5.999
-0.053
-0.054
-0.037
0.008
0.083
0.168
0.238
0.282
0.288
0.271
0.246
0.224
0.193
0.171
0.155
0.150
0.168
0.205
0.263
0.346
0.455
0.599
0.794
1.065
1.440
1.972
2.717
3.642
4.371
4.380
3.908
3.420
3.031
2.700
2.401
2.200
2.160
2.309
2.315
1.221
-1.384
-0.111
-0.130
-0.116
-0.050
0.072
0.214
0.331
0.367
0.344
0.291
0.243
0.196
0.149
0.102
0.058
0.035
0.035
0.061
0.111
0.192
0.301
0.451
0.645
0.914
1.283
1.790
2.479
3.297
3.922
4.013
3.681
3.322
3.013
2.718
2.432
2.188
2.049
1.974
1.823
1.425
0.700
-0.151
-0.208
-0.212
-0.115
0.073
0.307
0.499
0.529
0.404
0.263
0.187
0.144
0.087
0.010
-0.061
-0.111
-0.133
-0.120
-0.075
-0.001
0.107
0.251
0.444
0.697
1.034
1.470
2.021
2.608
3.069
3.231
3.153
2.989
2.809
2.591
2.341
2.131
1.983
1.923
1.946
2.061
2.116
-0.151
-0.256
-0.292
-0.175
0.100
0.477
0.807
0.766
0.333
0.048
0.016
0.033
-0.002
-0.102
-0.210
-0.291
-0.336
-0.337
-0.302
-0.232
-0.131
0.006
0.189
0.422
0.718
1.085
1.500
1.928
2.279
2.489
2.550
2.540
2.466
2.335
2.162
2.014
1.929
1.967
2.247
3.158
5.115
-0.044
-0.219
-0.315
-0.200
0.127
0.593
1.015
0.718
-0.341
-0.700
-0.360
-0.116
-0.101
-0.232
-0.385
-0.505
-0.571
-0.588
-0.564
-0.501
-0.408
-0.279
-0.113
0.101
0.366
0.674
1.014
1.352
1.646
1.862
1.999
2.068
2.076
2.023
1.940
1.869
1.850
1.969
2.440
4.255
6.746
0.363
-0.025
-0.253
-0.181
0.107
0.398
0.375
-0.886
-2.664
-2.195
-0.863
-0.193
-0.156
-0.370
-0.590
-0.748
-0.841
-0.873
-0.856
-0.805
-0.724
-0.610
-0.454
-0.253
-0.013
0.265
0.571
0.869
1.134
1.359
1.524
1.638
1.700
1.711
1.704
1.697
1.731
1.871
2.265
3.481
5.355
1.147
0.223
-0.231
-0.246
-0.071
-0.080
-0.814
-2.942
-4.921
-3.306
-0.980
-0.042
-0.165
-0.529
-0.828
-1.021
-1.132
-1.177
-1.176
-1.138
-1.073
-0.972
-0.830
-0.637
-0.405
-0.132
0.159
0.446
0.710
0.944
1.131
1.271
1.375
1.438
1.484
1.525
1.583
1.690
1.895
2.257
2.531
1.497
0.118
-0.577
-0.681
-0.448
-0.497
-1.271
-2.848
-3.860
-2.614
-0.766
-0.026
-0.338
-0.792
-1.116
-1.312
-1.429
-1.488
-1.514
-1.505
-1.458
-1.374
-1.238
-1.044
-0.799
-0.520
-0.218
0.074
0.352
0.594
0.805
0.973
1.108
1.209
1.288
1.356
1.419
1.500
1.595
1.685
1.644
0.505
-0.574
-1.540
-1.654
-0.932
-0.643
-1.140
-1.993
-2.491
-1.989
-1.084
-0.695
-0.891
-1.213
-1.440
-1.609
-1.717
-1.799
-1.862
-1.899
-1.895
-1.828
-1.682
-1.473
-1.194
-0.887
-0.565
-0.254
0.040
0.304
0.534
0.733
0.900
1.034
1.134
1.213
1.272
1.334
1.401
1.480
1.573
-0.181
-1.338
-2.880
-2.631
-0.075
0.177
-0.786
-1.580
-2.018
-2.021
-1.763
-1.593
-1.594
-1.670
-1.766
-1.867
-1.969
-2.099
-2.228
-2.351
-2.403
-2.350
-2.175
-1.910
-1.580
-1.228
-0.873
-0.541
-0.236
0.050
0.309
0.541
0.748
0.916
1.038
1.114
1.161
1.208
1.276
1.398
1.611
-0.090
-1.361
-2.902
-1.181
1.943
2.108
-0.334
-1.490
-2.068
-2.349
-2.384
-2.288
-2.153
-2.045
-2.010
-2.053
-2.181
-2.369
-2.620
-2.871
-3.024
-2.985
-2.750
-2.379
-1.957
-1.541
-1.157
-0.809
-0.491
-0.188
0.100
0.385
0.651
0.872
1.025
1.090
1.113
1.133
1.188
1.326
1.560
0.522
-0.475
-1.374
0.355
2.367
2.063
-0.531
-1.678
-2.312
-2.715
-2.886
-2.794
-2.534
-2.280
-2.130
-2.132
-2.296
-2.594
-3.021
-3.477
-3.801
-3.773
-3.403
-2.849
-2.302
-1.816
-1.421
-1.079
-0.770
-0.451
-0.111
0.238
0.595
0.906
1.109
1.156
1.122
1.099
1.129
1.235
1.425
1.197
0.421
-0.294
-0.203
0.379
-0.168
-1.214
-2.012
-2.668
-3.224
-3.541
-3.403
-2.908
-2.397
-2.104
-2.077
-2.295
-2.726
-3.353
-4.066
-4.613
-4.597
-4.046
-3.272
-2.584
-2.068
-1.693
-1.417
-1.161
-0.833
-0.408
0.058
0.540
0.979
1.251
1.265
1.164
1.084
1.085
1.147
1.265
1.827
1.080
0.190
-0.412
-0.747
-1.191
-1.749
-2.387
-3.171
-4.206
-5.159
-4.991
-3.674
-2.459
-1.902
-1.864
-2.149
-2.698
-3.458
-4.363
-5.055
-5.092
-4.397
-3.505
-2.744
-2.260
-2.036
-1.970
-1.873
-1.532
-0.921
-0.236
0.425
0.975
1.292
1.294
1.162
1.069
1.053
1.085
1.142
3.060
1.920
0.493
-0.523
-1.130
-1.582
-2.045
-2.682
-3.836
-6.298
-10.679
-11.110
-5.717
-2.557
-1.532
-1.485
-1.852
-2.450
-3.231
-4.127
-4.797
-4.815
-4.211
-3.390
-2.750
-2.431
-2.530
-3.081
-3.572
-3.116
-1.866
-0.625
0.255
0.846
1.154
1.181
1.103
1.055
1.065
1.097
1.109
5.785
3.080
0.570
-0.767
-1.412
-1.775
-2.151
-2.789
-4.284
-8.829
-16.278
-17.241
-8.945
-2.409
-0.966
-0.992
-1.457
-2.056
-2.739
-3.439
-3.932
-3.962
-3.558
-2.983
-2.562
-2.544
-3.223
-5.335
-8.408
-7.334
-3.463
-0.971
0.302
0.871
1.069
1.085
1.063
1.097
1.197
1.259
1.218
5.624
2.815
0.019
-1.275
-1.734
-1.873
-2.079
-2.595
-3.927
-7.697
-14.246
-14.370
-7.205
-1.653
-0.411
-0.581
-1.082
-1.620
-2.152
-2.637
-2.961
-2.995
-2.779
-2.455
-2.270
-2.477
-3.750
-8.230
-13.829
-12.428
-4.854
-0.517
1.073
1.402
1.292
1.161
1.116
1.229
1.497
1.694
1.563
2.475
0.913
-0.896
-1.806
-1.921
-1.801
-1.836
-2.150
-2.903
-4.525
-6.791
-6.535
-3.266
-0.937
-0.244
-0.420
-0.826
-1.245
-1.634
-1.956
-2.160
-2.196
-2.092
-1.936
-1.878
-2.161
-3.375
-7.116
-12.219
-10.798
-2.855
2.464
3.827
2.746
1.862
1.397
1.228
1.367
1.895
2.420
2.076
0.005
-0.021
0.017
0.202
0.686
1.787
3.064
1.835
0.142
-0.289
0.386
2.553
6.092
6.593
4.386
3.895
4.617
3.074
0.575
-0.756
-1.426
-1.664
-1.580
-1.344
-1.046
-0.776
-0.536
-0.324
-0.141
0.033
0.194
0.346
0.489
0.624
0.768
0.927
1.119
1.365
1.677
2.032
2.291
0.100
0.024
0.007
0.082
0.274
0.568
0.686
0.312
-0.219
-0.396
0.296
3.203
7.782
8.611
5.017
2.499
1.835
0.772
-0.581
-1.695
-2.380
-2.517
-2.243
-1.761
-1.284
-0.875
-0.547
-0.281
-0.062
0.125
0.289
0.440
0.580
0.718
0.867
1.042
1.270
1.599
2.078
2.729
3.288
0.285
0.126
0.028
0.004
0.044
0.092
0.048
-0.126
-0.373
-0.433
0.060
1.787
5.061
5.431
2.887
1.180
0.281
-0.635
-1.753
-2.936
-3.715
-3.668
-3.039
-2.234
-1.521
-0.982
-0.570
-0.255
-0.005
0.200
0.376
0.532
0.676
0.816
0.967
1.151
1.411
1.803
2.460
3.574
4.868
0.586
0.278
0.083
-0.023
-0.069
-0.105
-0.175
-0.305
-0.448
-0.486
-0.237
0.444
1.369
1.555
0.904
0.137
-0.613
-1.492
-2.686
-4.044
-4.959
-4.742
-3.704
-2.575
-1.679
-1.037
-0.566
-0.213
0.062
0.281
0.472
0.637
0.785
0.924
1.072
1.253
1.506
1.914
2.622
3.894
5.508
0.951
0.418
0.130
-0.026
-0.122
-0.215
-0.322
-0.469
-0.612
-0.688
-0.591
-0.303
0.008
0.100
-0.109
-0.517
-1.103
-1.923
-3.064
-4.391
-5.272
-4.966
-3.826
-2.619
-1.674
-0.996
-0.506
-0.141
0.147
0.385
0.591
0.770
0.924
1.060
1.189
1.343
1.563
1.911
2.480
3.353
4.260
0.997
0.455
0.147
-0.034
-0.169
-0.302
-0.469
-0.680
-0.899
-1.036
-1.007
-0.810
-0.598
-0.510
-0.587
-0.844
-1.283
-1.941
-2.828
-3.809
-4.407
-4.174
-3.285
-2.288
-1.468
-0.852
-0.390
-0.032
0.259
0.512
0.739
0.945
1.119
1.245
1.340
1.443
1.590
1.844
2.243
2.774
3.307
0.732
0.367
0.121
-0.056
-0.210
-0.380
-0.602
-0.886
-1.205
-1.399
-1.370
-1.158
-0.926
-0.791
-0.790
-0.942
-1.239
-1.695
-2.274
-2.861
-3.175
-3.030
-2.450
-1.773
-1.146
-0.631
-0.231
0.106
0.392
0.662
0.931
1.202
1.419
1.535
1.553
1.552
1.610
1.766
2.040
2.437
2.931
0.498
0.260
0.071
-0.082
-0.237
-0.430
-0.678
-0.997
-1.341
-1.567
-1.537
-1.315
-1.061
-0.892
-0.838
-0.908
-1.079
-1.360
-1.682
-1.987
-2.126
-2.013
-1.665
-1.222
-0.782
-0.382
-0.047
0.254
0.534
0.826
1.161
1.553
1.909
2.020
1.860
1.673
1.605
1.673
1.881
2.250
2.874
0.324
0.165
0.028
-0.102
-0.253
-0.441
-0.683
-0.981
-1.280
-1.473
-1.464
-1.274
-1.051
-0.878
-0.795
-0.796
-0.873
-1.015
-1.177
-1.318
-1.358
-1.265
-1.044
-0.751
-0.440
-0.139
0.137
0.402
0.672
0.975
1.384
1.957
2.632
2.744
2.194
1.718
1.524
1.536
1.701
2.051
2.788
0.190
0.091
-0.002
-0.112
-0.247
-0.422
-0.642
-0.890
-1.137
-1.280
-1.288
-1.152
-0.968
-0.800
-0.692
-0.647
-0.658
-0.712
-0.778
-0.824
-0.820
-0.736
-0.581
-0.378
-0.151
0.080
0.308
0.538
0.780
1.061
1.454
2.103
2.987
3.047
2.057
1.457
1.292
1.312
1.435
1.741
2.401
0.089
0.044
-0.019
-0.104
-0.223
-0.381
-0.579
-0.802
-1.005
-1.138
-1.148
-1.034
-0.864
-0.697
-0.569
-0.487
-0.456
-0.457
-0.465
-0.465
-0.434
-0.360
-0.239
-0.086
0.087
0.268
0.457
0.651
0.859
1.082
1.323
1.571
1.725
1.298
0.772
0.752
0.897
0.992
1.079
1.286
1.712
0.024
0.020
-0.014
-0.081
-0.184
-0.331
-0.519
-0.738
-0.943
-1.082
-1.091
-0.964
-0.773
-0.576
-0.425
-0.324
-0.271
-0.241
-0.222
-0.198
-0.152
-0.080
0.018
0.141
0.280
0.430
0.586
0.754
0.919
1.079
1.131
0.878
-0.107
-1.482
-1.219
-0.118
0.480
0.651
0.623
0.674
0.935
0.001
0.018
0.004
-0.046
-0.136
-0.272
-0.458
-0.688
-0.914
-1.073
-1.074
-0.913
-0.665
-0.430
-0.266
-0.160
-0.099
-0.062
-0.031
0.008
0.058
0.128
0.217
0.321
0.439
0.565
0.699
0.845
0.996
1.132
1.161
0.858
-0.319
-2.035
-1.624
-0.241
0.381
0.358
0.063
-0.125
0.074
0.011
0.036
0.030
-0.005
-0.081
-0.206
-0.387
-0.614
-0.856
-1.032
-1.011
-0.802
-0.499
-0.238
-0.080
0.007
0.055
0.092
0.126
0.167
0.221
0.289
0.371
0.468
0.572
0.685
0.808
0.943
1.094
1.271
1.462
1.702
1.916
1.470
0.763
0.773
0.732
0.282
-0.528
-1.099
-0.869
0.044
0.061
0.062
0.036
-0.023
-0.125
-0.282
-0.494
-0.714
-0.868
-0.820
-0.581
-0.251
-0.011
0.116
0.167
0.197
0.220
0.252
0.295
0.349
0.417
0.500
0.589
0.687
0.794
0.908
1.041
1.199
1.415
1.766
2.484
3.808
4.356
2.866
1.916
1.366
0.498
-0.772
-1.727
-1.465
0.083
0.091
0.088
0.070
0.030
-0.045
-0.164
-0.325
-0.496
-0.582
-0.516
-0.270
0.006
0.195
0.278
0.297
0.305
0.322
0.351
0.394
0.451
0.520
0.602
0.692
0.791
0.895
1.012
1.141
1.297
1.512
1.864
2.488
3.400
3.782
3.079
2.444
1.971
1.013
-0.330
-1.299
-1.221
0.119
0.115
0.110
0.100
0.075
0.029
-0.048
-0.152
-0.255
-0.289
-0.213
-0.022
0.190
0.318
0.366
0.380
0.381
0.395
0.425
0.471
0.530
0.602
0.688
0.782
0.887
0.998
1.119
1.251
1.398
1.583
1.830
2.184
2.552
2.677
2.505
2.311
2.066
1.341
0.310
-0.425
-0.539
0.144
0.131
0.124
0.121
0.113
0.090
0.047
-0.008
-0.058
-0.059
0.010
0.137
0.272
0.364
0.402
0.411
0.419
0.439
0.474
0.525
0.587
0.664
0.757
0.861
0.978
1.105
1.240
1.377
1.522
1.668
1.824
1.977
2.077
2.068
1.952
1.835
1.649
1.226
0.640
0.165
-0.043
0.156
0.138
0.135
0.136
0.140
0.133
0.120
0.097
0.079
0.089
0.135
0.216
0.300
0.360
0.395
0.411
0.429
0.457
0.498
0.554
0.624
0.711
0.814
0.933
1.070
1.222
1.381
1.539
1.688
1.811
1.904
1.953
1.933
1.817
1.611
1.400
1.230
1.059
0.821
0.460
0.107
0.152
0.137
0.134
0.141
0.154
0.165
0.169
0.165
0.165
0.178
0.208
0.252
0.300
0.339
0.365
0.389
0.414
0.450
0.499
0.562
0.640
0.736
0.854
0.993
1.159
1.344
1.544
1.740
1.907
2.019
2.085
2.075
1.991
1.815
1.539
1.278
1.155
1.217
1.191
0.707
-0.272
0.126
0.118
0.124
0.139
0.161
0.184
0.203
0.214
0.222
0.230
0.245
0.266
0.289
0.310
0.327
0.349
0.377
0.418
0.473
0.542
0.631
0.738
0.872
1.037
1.237
1.474
1.729
1.986
2.181
2.296
2.317
2.275
2.149
1.948
1.673
1.437
1.417
1.725
1.997
1.001
-1.815
0.084
0.089
0.103
0.127
0.162
0.200
0.232
0.256
0.267
0.270
0.271
0.272
0.271
0.275
0.281
0.295
0.320
0.361
0.422
0.495
0.591
0.712
0.864
1.053
1.293
1.582
1.916
2.240
2.496
2.607
2.586
2.476
2.323
2.112
1.865
1.685
1.753
2.199
2.695
1.107
-4.521
0.031
0.049
0.072
0.113
0.168
0.229
0.281
0.315
0.326
0.320
0.304
0.282
0.254
0.233
0.219
0.220
0.239
0.278
0.335
0.417
0.519
0.651
0.815
1.031
1.299
1.639
2.039
2.450
2.763
2.866
2.793
2.630
2.441
2.234
2.015
1.863
1.893
2.163
2.289
0.835
-3.376
-0.021
0.007
0.043
0.105
0.192
0.290
0.376
0.422
0.431
0.400
0.354
0.297
0.237
0.183
0.140
0.123
0.129
0.160
0.219
0.301
0.410
0.551
0.728
0.956
1.245
1.610
2.046
2.494
2.839
2.941
2.851
2.672
2.483
2.282
2.083
1.934
1.886
1.920
1.796
0.986
-0.650
-0.058
-0.036
0.012
0.104
0.251
0.431
0.588
0.663
0.625
0.538
0.433
0.326
0.217
0.116
0.038
-0.008
-0.020
0.004
0.062
0.147
0.261
0.408
0.591
0.822
1.110
1.467
1.890
2.311
2.643
2.766
2.709
2.574
2.415
2.242
2.067
1.933
1.847
1.801
1.696
1.375
0.859
-0.075
-0.063
0.002
0.142
0.386
0.736
1.086
1.228
1.029
0.753
0.540
0.363
0.190
0.027
-0.097
-0.178
-0.208
-0.193
-0.136
-0.044
0.074
0.226
0.410
0.633
0.909
1.234
1.601
1.970
2.250
2.398
2.413
2.352
2.249
2.123
1.990
1.876
1.803
1.791
1.826
1.887
1.867
-0.065
-0.063
0.012
0.228
0.623
1.325
2.343
2.795
1.892
1.024
0.603
0.357
0.125
-0.099
-0.279
-0.394
-0.445
-0.433
-0.372
-0.279
-0.154
-0.001
0.182
0.399
0.651
0.943
1.255
1.560
1.810
1.971
2.044
2.046
2.011
1.938
1.856
1.781
1.756
1.814
2.026
2.526
3.165
-0.032
-0.024
0.086
0.380
0.925
2.062
4.939
5.450
3.325
1.091
0.476
0.240
-0.019
-0.288
-0.514
-0.671
-0.732
-0.719
-0.653
-0.548
-0.416
-0.260
-0.079
0.128
0.363
0.623
0.897
1.159
1.389
1.561
1.670
1.727
1.739
1.723
1.689
1.663
1.680
1.794
2.134
2.987
4.492
0.038
0.038
0.162
0.540
1.146
2.196
4.849
5.141
2.804
0.459
0.041
-0.045
-0.261
-0.560
-0.823
-0.992
-1.058
-1.044
-0.961
-0.845
-0.706
-0.550
-0.372
-0.170
0.057
0.300
0.550
0.795
1.011
1.187
1.325
1.419
1.473
1.497
1.507
1.522
1.567
1.696
2.000
2.650
3.561
0.107
0.006
0.069
0.509
1.058
1.458
2.026
1.833
0.177
-0.634
-0.564
-0.463
-0.624
-0.904
-1.174
-1.346
-1.409
-1.378
-1.288
-1.163
-1.018
-0.858
-0.683
-0.485
-0.262
-0.021
0.224
0.460
0.679
0.866
1.020
1.138
1.225
1.286
1.332
1.373
1.431
1.536
1.716
1.992
2.166
-0.043
-0.439
-0.750
-0.436
0.218
0.450
0.140
-0.539
-1.277
-1.447
-1.197
-1.030
-1.128
-1.347
-1.569
-1.710
-1.754
-1.704
-1.609
-1.488
-1.348
-1.193
-1.011
-0.807
-0.577
-0.333
-0.081
0.159
0.384
0.581
0.755
0.899
1.012
1.101
1.170
1.228
1.291
1.367
1.462
1.570
1.580
-0.432
-1.546
-3.181
-3.616
-1.961
-0.806
-0.823
-1.368
-1.884
-2.075
-1.958
-1.837
-1.798
-1.873
-1.975
-2.036
-2.040
-1.997
-1.911
-1.810
-1.687
-1.537
-1.355
-1.138
-0.894
-0.630
-0.366
-0.114
0.122
0.338
0.529
0.695
0.832
0.945
1.035
1.107
1.167
1.230
1.299
1.379
1.439
-0.575
-2.957
-8.666
-9.776
-5.469
-1.796
-1.371
-1.817
-2.387
-2.775
-2.887
-2.755
-2.563
-2.399
-2.318
-2.286
-2.257
-2.215
-2.174
-2.123
-2.040
-1.913
-1.717
-1.469
-1.190
-0.908
-0.624
-0.362
-0.112
0.116
0.327
0.521
0.689
0.829
0.937
1.015
1.073
1.127
1.187
1.275
1.400
0.039
-2.956
-9.296
-10.709
-6.077
-1.759
-1.577
-2.143
-2.823
-3.395
-3.680
-3.540
-3.172
-2.793
-2.540
-2.416
-2.369
-2.382
-2.410
-2.437
-2.414
-2.308
-2.089
-1.796
-1.478
-1.158
-0.868
-0.592
-0.344
-0.102
0.140
0.367
0.576
0.753
0.883
0.959
1.009
1.050
1.109
1.201
1.338
1.449
-0.838
-4.523
-6.008
-2.807
-1.363
-1.697
-2.391
-3.134
-3.807
-4.149
-3.997
-3.480
-2.965
-2.598
-2.414
-2.393
-2.471
-2.607
-2.741
-2.802
-2.707
-2.458
-2.110
-1.734
-1.391
-1.097
-0.838
-0.598
-0.345
-0.068
0.214
0.486
0.707
0.867
0.946
0.982
1.002
1.046
1.127
1.243
2.712
1.048
-0.928
-1.819
-1.552
-1.482
-1.901
-2.586
-3.340
-4.058
-4.459
-4.241
-3.578
-2.890
-2.459
-2.283
-2.303
-2.459
-2.707
-2.968
-3.128
-3.057
-2.767
-2.344
-1.941
-1.591
-1.332
-1.145
-0.950
-0.697
-0.358
0.024
0.386
0.676
0.868
0.954
0.967
0.969
0.998
1.053
1.132
3.186
1.891
0.275
-0.804
-1.293
-1.631
-2.102
-2.740
-3.587
-4.620
-5.382
-5.046
-3.733
-2.664
-2.133
-2.004
-2.102
-2.347
-2.676
-3.038
-3.242
-3.213
-2.895
-2.454
-2.049
-1.760
-1.634
-1.643
-1.648
-1.377
-0.850
-0.252
0.256
0.639
0.858
0.948
0.954
0.948
0.960
0.995
1.038
4.906
2.926
0.682
-0.694
-1.381
-1.797
-2.230
-2.863
-3.966
-5.996
-8.993
-8.648
-4.433
-2.243
-1.646
-1.618
-1.800
-2.106
-2.486
-2.856
-3.097
-3.072
-2.798
-2.402
-2.065
-1.897
-2.076
-2.699
-3.399
-3.088
-1.813
-0.644
0.149
0.612
0.847
0.928
0.939
0.939
0.958
0.977
0.986
8.342
5.245
0.593
-1.213
-1.835
-2.048
-2.314
-2.903
-4.222
-7.723
-13.468
-12.433
-5.226
-1.582
-1.108
-1.197
-1.460
-1.789
-2.152
-2.477
-2.677
-2.684
-2.474
-2.183
-1.950
-1.978
-2.674
-5.104
-9.618
-8.526
-3.717
-1.045
0.221
0.736
0.913
0.950
0.946
0.963
1.004
1.023
0.997
8.470
4.278
-0.884
-2.667
-2.699
-2.381
-2.321
-2.703
-3.798
-6.709
-12.134
-10.968
-4.220
-1.149
-0.735
-0.875
-1.148
-1.458
-1.769
-2.029
-2.177
-2.182
-2.053
-1.872
-1.752
-1.948
-3.174
-8.965
-15.847
-14.078
-5.837
-0.731
0.924
1.250
1.171
1.064
1.002
1.022
1.094
1.145
1.058
3.781
0.209
-3.784
-5.064
-3.725
-2.590
-2.174
-2.283
-2.901
-4.155
-5.692
-5.093
-2.480
-0.991
-0.611
-0.688
-0.914
-1.167
-1.403
-1.594
-1.706
-1.715
-1.635
-1.529
-1.492
-1.717
-2.879
-7.600
-13.383
-11.853
-3.773
1.783
3.192
2.381
1.645
1.252
1.072
1.064
1.165
1.238
1.095
-0.030
-0.077
-0.053
0.091
0.436
1.012
1.392
0.796
-0.403
-1.517
-1.905
-0.249
3.208
4.504
3.318
4.498
5.383
3.898
0.706
-1.052
-1.944
-2.244
-2.067
-1.674
-1.242
-0.866
-0.563
-0.316
-0.112
0.066
0.221
0.364
0.492
0.617
0.747
0.888
1.054
1.258
1.506
1.777
2.007
0.127
0.044
0.014
0.069
0.221
0.420
0.435
0.031
-0.785
-1.880
-2.313
-0.135
4.126
5.321
3.274
2.180
2.021
0.906
-0.813
-2.439
-3.594
-3.724
-3.149
-2.319
-1.603
-1.043
-0.624
-0.310
-0.063
0.137
0.304
0.449
0.580
0.708
0.843
0.998
1.193
1.450
1.799
2.199
2.547
0.385
0.203
0.092
0.058
0.089
0.120
0.054
-0.213
-0.716
-1.414
-1.603
-0.258
2.395
3.231
1.772
0.728
-0.009
-1.012
-2.631
-4.863
-6.566
-6.316
-4.703
-3.125
-1.982
-1.214
-0.682
-0.303
-0.018
0.204
0.383
0.533
0.671
0.803
0.940
1.101
1.314
1.611
2.039
2.585
3.042
0.862
0.415
0.181
0.066
0.016
-0.026
-0.104
-0.276
-0.573
-0.911
-1.002
-0.511
0.356
0.695
0.327
-0.282
-1.056
-2.239
-4.297
-7.616
-10.488
-9.472
-6.254
-3.777
-2.246
-1.307
-0.695
-0.271
0.038
0.278
0.471
0.633
0.774
0.906
1.041
1.196
1.408
1.706
2.146
2.711
3.219
1.582
0.619
0.243
0.069
-0.041
-0.141
-0.268
-0.469
-0.734
-1.010
-1.077
-0.849
-0.515
-0.346
-0.493
-0.891
-1.595
-2.811
-4.924
-8.454
-11.640
-10.236
-6.599
-3.871
-2.243
-1.267
-0.637
-0.200
0.120
0.374
0.582
0.757
0.903
1.028
1.152
1.286
1.466
1.728
2.100
2.565
2.974
1.618
0.643
0.249
0.043
-0.108
-0.276
-0.508
-0.869
-1.345
-1.735
-1.722
-1.388
-1.027
-0.841
-0.887
-1.174
-1.740
-2.722
-4.309
-6.583
-8.309
-7.531
-5.262
-3.294
-1.954
-1.089
-0.506
-0.082
0.236
0.498
0.722
0.912
1.071
1.190
1.280
1.375
1.502
1.699
1.978
2.328
2.671
0.958
0.485
0.195
-0.003
-0.180
-0.406
-0.751
-1.302
-2.072
-2.702
-2.572
-1.923
-1.392
-1.103
-1.051
-1.213
-1.607
-2.260
-3.204
-4.312
-5.006
-4.652
-3.587
-2.418
-1.488
-0.816
-0.314
0.069
0.380
0.649
0.898
1.117
1.293
1.402
1.442
1.470
1.527
1.651
1.855
2.138
2.494
0.566
0.322
0.124
-0.053
-0.237
-0.497
-0.888
-1.508
-2.365
-3.045
-2.872
-2.142
-1.528
-1.183
-1.064
-1.126
-1.347
-1.723
-2.220
-2.718
-2.949
-2.785
-2.250
-1.602
-0.995
-0.496
-0.094
0.241
0.536
0.817
1.098
1.368
1.580
1.660
1.623
1.553
1.526
1.582
1.731
1.995
2.414
0.344
0.202
0.062
-0.085
-0.267
-0.519
-0.889
-1.429
-2.084
-2.538
-2.435
-1.955
-1.463
-1.139
-0.982
-0.970
-1.063
-1.257
-1.482
-1.687
-1.764
-1.645
-1.346
-0.963
-0.564
-0.203
0.119
0.416
0.692
0.983
1.292
1.620
1.877
1.924
1.769
1.583
1.476
1.469
1.567
1.815
2.286
0.200
0.119
0.027
-0.098
-0.262
-0.495
-0.810
-1.220
-1.653
-1.939
-1.917
-1.643
-1.298
-1.021
-0.853
-0.782
-0.795
-0.868
-0.956
-1.027
-1.026
-0.926
-0.737
-0.486
-0.214
0.057
0.318
0.571
0.835
1.122
1.434
1.765
2.001
1.969
1.711
1.472
1.333
1.275
1.321
1.512
1.930
0.096
0.071
0.013
-0.083
-0.227
-0.434
-0.721
-1.058
-1.398
-1.621
-1.632
-1.439
-1.154
-0.887
-0.696
-0.590
-0.553
-0.558
-0.576
-0.579
-0.545
-0.460
-0.314
-0.138
0.059
0.271
0.484
0.708
0.954
1.223
1.509
1.745
1.817
1.652
1.393
1.210
1.106
1.000
0.947
1.031
1.328
0.040
0.055
0.029
-0.040
-0.168
-0.368
-0.645
-0.990
-1.342
-1.606
-1.643
-1.418
-1.062
-0.744
-0.519
-0.396
-0.332
-0.306
-0.288
-0.262
-0.214
-0.135
-0.020
0.117
0.273
0.446
0.625
0.824
1.055
1.317
1.605
1.799
1.767
1.458
1.173
1.061
0.923
0.666
0.389
0.281
0.479
0.026
0.064
0.064
0.017
-0.092
-0.286
-0.577
-0.965
-1.420
-1.790
-1.842
-1.501
-0.973
-0.553
-0.309
-0.183
-0.124
-0.091
-0.065
-0.028
0.025
0.101
0.197
0.312
0.441
0.583
0.743
0.925
1.151
1.445
1.832
2.355
2.936
2.886
2.060
1.420
0.978
0.321
-0.541
-1.089
-0.806
0.044
0.090
0.104
0.080
-0.011
-0.191
-0.479
-0.901
-1.455
-1.952
-1.991
-1.462
-0.742
-0.249
-0.025
0.043
0.071
0.086
0.113
0.150
0.204
0.274
0.361
0.462
0.574
0.702
0.842
1.010
1.239
1.574
2.175
3.533
6.702
7.232
4.804
2.518
1.463
0.122
-2.066
-3.910
-2.958
0.080
0.118
0.135
0.123
0.058
-0.087
-0.338
-0.729
-1.260
-1.726
-1.711
-1.051
-0.263
0.173
0.283
0.269
0.244
0.239
0.255
0.289
0.341
0.409
0.491
0.584
0.686
0.800
0.929
1.091
1.304
1.666
2.388
4.282
8.175
9.890
7.121
3.770
2.639
0.635
-3.244
-6.871
-5.082
0.118
0.139
0.153
0.151
0.112
0.017
-0.162
-0.458
-0.833
-1.123
-0.990
-0.404
0.253
0.547
0.525
0.440
0.376
0.353
0.362
0.394
0.445
0.513
0.592
0.683
0.783
0.892
1.015
1.162
1.360
1.674
2.266
3.557
6.244
7.513
5.480
4.555
4.528
2.300
-1.677
-4.873
-3.822
0.147
0.153
0.161
0.164
0.152
0.102
-0.003
-0.183
-0.396
-0.511
-0.362
0.074
0.509
0.670
0.622
0.520
0.452
0.426
0.437
0.471
0.524
0.594
0.675
0.768
0.871
0.982
1.102
1.240
1.413
1.661
2.049
2.646
3.429
3.813
3.752
4.210
4.960
3.201
0.327
-1.439
-1.495
0.169
0.159
0.163
0.176
0.179
0.162
0.114
0.017
-0.078
-0.106
0.010
0.256
0.498
0.602
0.581
0.518
0.479
0.467
0.482
0.522
0.580
0.655
0.743
0.841
0.952
1.069
1.196
1.333
1.487
1.668
1.899
2.174
2.412
2.513
2.508
2.684
2.841
2.045
0.777
-0.070
-0.272
0.181
0.161
0.163
0.180
0.197
0.203
0.189
0.152
0.115
0.112
0.182
0.317
0.438
0.502
0.501
0.482
0.467
0.475
0.500
0.549
0.613
0.695
0.791
0.903
1.027
1.161
1.303
1.445
1.592
1.737
1.885
2.021
2.082
1.980
1.691
1.337
1.076
0.871
0.642
0.385
0.250
0.181
0.157
0.159
0.179
0.206
0.229
0.238
0.235
0.220
0.225
0.262
0.317
0.379
0.419
0.430
0.428
0.437
0.456
0.495
0.550
0.624
0.714
0.823
0.952
1.095
1.251
1.417
1.579
1.732
1.861
1.976
2.067
2.085
1.900
1.423
0.751
0.358
0.455
0.653
0.622
0.450
0.161
0.145
0.150
0.177
0.210
0.245
0.269
0.281
0.283
0.283
0.294
0.317
0.337
0.353
0.360
0.370
0.383
0.415
0.462
0.527
0.609
0.711
0.834
0.980
1.147
1.335
1.532
1.720
1.885
2.016
2.115
2.179
2.197
2.029
1.553
0.923
0.582
0.738
1.005
0.873
0.394
0.119
0.119
0.135
0.169
0.214
0.260
0.299
0.323
0.332
0.331
0.326
0.317
0.308
0.301
0.294
0.299
0.315
0.349
0.404
0.476
0.567
0.683
0.820
0.984
1.176
1.395
1.630
1.852
2.038
2.165
2.233
2.270
2.266
2.125
1.764
1.333
1.122
1.262
1.416
1.064
0.236
0.062
0.083
0.114
0.161
0.223
0.291
0.354
0.391
0.407
0.397
0.371
0.335
0.291
0.252
0.223
0.213
0.222
0.256
0.314
0.392
0.493
0.618
0.770
0.951
1.167
1.411
1.676
1.930
2.132
2.255
2.299
2.294
2.247
2.112
1.879
1.626
1.497
1.570
1.590
1.213
0.519
0.008
0.047
0.093
0.163
0.260
0.374
0.477
0.540
0.551
0.522
0.464
0.381
0.289
0.203
0.139
0.100
0.098
0.128
0.188
0.273
0.384
0.519
0.684
0.878
1.106
1.367
1.651
1.923
2.132
2.247
2.276
2.249
2.176
2.055
1.890
1.734
1.655
1.653
1.614
1.356
0.985
-0.023
0.017
0.079
0.188
0.356
0.561
0.761
0.865
0.856
0.772
0.647
0.485
0.310
0.146
0.022
-0.047
-0.068
-0.043
0.019
0.116
0.236
0.384
0.554
0.756
0.988
1.252
1.532
1.798
2.003
2.124
2.154
2.130
2.060
1.960
1.843
1.741
1.680
1.664
1.635
1.528
1.354
-0.028
-0.002
0.083
0.263
0.562
0.976
1.439
1.662
1.501
1.219
0.962
0.678
0.352
0.070
-0.134
-0.249
-0.290
-0.269
-0.194
-0.087
0.049
0.206
0.385
0.587
0.817
1.069
1.331
1.576
1.778
1.904
1.956
1.950
1.908
1.837
1.761
1.691
1.655
1.662
1.693
1.727
1.689
-0.028
-0.005
0.134
0.423
0.922
1.778
3.211
4.039
2.910
1.904
1.384
0.892
0.366
-0.057
-0.359
-0.526
-0.581
-0.555
-0.463
-0.332
-0.177
-0.008
0.182
0.384
0.605
0.844
1.081
1.308
1.497
1.628
1.702
1.731
1.722
1.689
1.642
1.608
1.603
1.652
1.768
1.949
2.070
-0.043
0.014
0.261
0.743
1.479
2.989
6.389
7.786
5.610
2.467
1.585
0.929
0.247
-0.301
-0.684
-0.893
-0.953
-0.903
-0.780
-0.616
-0.438
-0.253
-0.055
0.150
0.366
0.591
0.813
1.020
1.202
1.342
1.438
1.494
1.516
1.514
1.505
1.503
1.527
1.610
1.774
2.054
2.286
-0.084
0.054
0.499
1.352
2.300
3.617
6.771
8.438
5.344
1.997
1.079
0.485
-0.138
-0.695
-1.118
-1.347
-1.400
-1.308
-1.132
-0.930
-0.723
-0.518
-0.313
-0.104
0.111
0.327
0.539
0.743
0.919
1.065
1.179
1.257
1.311
1.340
1.358
1.380
1.423
1.514
1.671
1.916
2.087
-0.185
-0.022
0.634
2.250
3.586
3.420
3.910
4.227
2.066
0.546
0.001
-0.335
-0.754
-1.230
-1.630
-1.858
-1.872
-1.722
-1.502
-1.258
-1.019
-0.795
-0.579
-0.368
-0.150
0.066
0.276
0.475
0.658
0.813
0.938
1.039
1.113
1.169
1.212
1.254
1.305
1.381
1.500
1.630
1.690
-0.373
-0.540
-0.180
1.607
3.445
2.458
1.330
0.533
-0.342
-0.987
-1.290
-1.377
-1.557
-1.855
-2.177
-2.350
-2.308
-2.109
-1.839
-1.562
-1.308
-1.075
-0.851
-0.631
-0.410
-0.191
0.024
0.228
0.416
0.581
0.724
0.840
0.939
1.014
1.075
1.129
1.185
1.249
1.325
1.398
1.426
-0.579
-1.740
-3.436
-3.381
-0.934
0.007
-0.395
-1.096
-1.861
-2.497
-2.794
-2.724
-2.578
-2.577
-2.672
-2.727
-2.617
-2.382
-2.103
-1.828
-1.579
-1.349
-1.122
-0.892
-0.660
-0.432
-0.208
0.004
0.197
0.373
0.530
0.665
0.781
0.878
0.953
1.017
1.075
1.132
1.191
1.252
1.305
-0.438
-3.423
-9.769
-11.561
-7.534
-2.508
-1.723
-2.196
-3.104
-4.072
-4.581
-4.365
-3.745
-3.297
-3.072
-2.942
-2.756
-2.524
-2.272
-2.041
-1.824
-1.608
-1.380
-1.141
-0.896
-0.652
-0.422
-0.205
-0.003
0.184
0.355
0.512
0.651
0.764
0.856
0.928
0.987
1.040
1.096
1.164
1.239
0.886
-3.126
-10.721
-15.045
-9.509
-3.490
-2.435
-2.938
-4.040
-5.376
-6.226
-5.820
-4.743
-3.813
-3.273
-2.967
-2.747
-2.548
-2.371
-2.205
-2.037
-1.845
-1.622
-1.370
-1.109
-0.854
-0.616
-0.396
-0.191
0.002
0.192
0.375
0.537
0.676
0.785
0.861
0.918
0.967
1.023
1.090
1.177
4.598
0.410
-5.560
-8.978
-5.403
-2.981
-2.609
-3.236
-4.422
-5.842
-6.721
-6.246
-5.012
-3.907
-3.212
-2.829
-2.622
-2.490
-2.393
-2.319
-2.218
-2.058
-1.832
-1.566
-1.289
-1.024
-0.792
-0.584
-0.387
-0.190
0.017
0.236
0.438
0.606
0.732
0.816
0.871
0.911
0.957
1.021
1.099
6.812
3.490
-0.757
-2.565
-2.578
-2.346
-2.547
-3.230
-4.262
-5.399
-6.028
-5.588
-4.502
-3.490
-2.871
-2.544
-2.390
-2.349
-2.350
-2.365
-2.328
-2.199
-1.979
-1.703
-1.412
-1.158
-0.946
-0.778
-0.628
-0.440
-0.196
0.078
0.336
0.551
0.698
0.787
0.836
0.871
0.904
0.952
1.010
5.821
3.245
0.510
-1.045
-1.698
-2.036
-2.457
-3.094
-3.958
-4.873
-5.218
-4.583
-3.378
-2.612
-2.251
-2.123
-2.100
-2.145
-2.227
-2.310
-2.326
-2.229
-2.030
-1.749
-1.475
-1.231
-1.081
-1.024
-1.011
-0.855
-0.532
-0.125
0.237
0.504
0.678
0.773
0.811
0.840
0.864
0.895
0.930
4.816
2.874
0.512
-0.953
-1.668
-2.043
-2.414
-2.960
-3.761
-4.698
-5.066
-3.066
-0.662
-0.922
-1.423
-1.624
-1.753
-1.880
-2.025
-2.153
-2.200
-2.130
-1.948
-1.701
-1.444
-1.230
-1.154
-1.306
-1.721
-1.726
-1.104
-0.380
0.168
0.504
0.687
0.770
0.804
0.820
0.839
0.854
0.862
6.686
3.721
-0.203
-1.903
-2.308
-2.333
-2.447
-2.806
-3.554
-4.690
-5.163
-1.411
2.360
1.629
-0.581
-1.148
-1.401
-1.591
-1.766
-1.899
-1.949
-1.911
-1.761
-1.549
-1.331
-1.127
-1.040
-1.464
-3.274
-3.768
-2.059
-0.598
0.237
0.620
0.769
0.805
0.818
0.822
0.835
0.834
0.814
5.892
2.143
-3.207
-4.867
-3.908
-2.879
-2.493
-2.608
-3.140
-4.036
-4.222
-0.735
2.445
1.627
-0.270
-0.848
-1.119
-1.313
-1.477
-1.595
-1.653
-1.622
-1.515
-1.351
-1.164
-0.988
-0.741
-0.953
-5.682
-7.101
-2.867
-0.394
0.664
0.971
0.967
0.901
0.853
0.837
0.836
0.821
0.758
1.810
-2.945
-10.734
-11.914
-6.684
-3.483
-2.459
-2.261
-2.495
-2.889
-2.894
-1.395
0.189
0.061
-0.409
-0.712
-0.912
-1.075
-1.207
-1.305
-1.347
-1.334
-1.253
-1.135
-0.996
-0.851
-0.739
-1.189
-4.969
-5.579
-1.835
0.767
1.729
1.603
1.270
1.027
0.887
0.826
0.812
0.781
0.672
-0.132
-0.224
-0.252
-0.157
0.069
0.331
0.394
-0.063
-1.350
-4.167
-8.126
-5.800
-1.350
0.638
1.238
2.160
3.503
2.284
0.408
-1.226
-2.428
-2.785
-2.498
-1.945
-1.385
-0.900
-0.539
-0.255
-0.034
0.140
0.284
0.405
0.513
0.621
0.730
0.848
0.989
1.157
1.363
1.615
1.917
0.074
-0.023
-0.071
-0.034
0.081
0.195
0.148
-0.329
-1.685
-5.221
-9.326
-7.411
-1.608
0.654
0.879
0.855
0.928
0.581
-0.398
-2.697
-4.743
-5.046
-4.023
-2.824
-1.845
-1.150
-0.650
-0.290
-0.021
0.183
0.346
0.477
0.593
0.705
0.821
0.951
1.111
1.320
1.589
1.930
2.318
0.356
0.183
0.082
0.054
0.087
0.128
0.094
-0.168
-1.000
-2.927
-5.015
-3.873
-1.227
0.099
0.158
-0.156
-0.560
-1.250
-3.001
-7.018
-11.047
-10.192
-6.637
-3.964
-2.345
-1.370
-0.739
-0.307
0.001
0.232
0.410
0.554
0.677
0.793
0.914
1.051
1.221
1.450
1.752
2.118
2.498
0.798
0.414
0.203
0.111
0.088
0.088
0.081
0.031
-0.240
-0.973
-1.798
-1.745
-0.980
-0.503
-0.525
-0.904
-1.593
-2.928
-6.154
-14.208
-22.817
-20.995
-9.941
-5.004
-2.715
-1.500
-0.767
-0.288
0.048
0.296
0.487
0.644
0.774
0.891
1.011
1.141
1.309
1.527
1.819
2.161
2.480
1.463
0.613
0.284
0.128
0.050
-0.013
-0.071
-0.188
-0.395
-0.848
-1.326
-1.355
-1.102
-0.903
-0.980
-1.353
-2.111
-3.684
-7.243
-16.573
-24.932
-22.354
-10.678
-5.155
-2.734
-1.461
-0.710
-0.218
0.130
0.387
0.592
0.757
0.892
1.010
1.115
1.229
1.368
1.557
1.805
2.089
2.345
1.467
0.633
0.289
0.104
-0.034
-0.190
-0.450
-0.930
-1.821
-2.781
-2.765
-2.069
-1.490
-1.208
-1.221
-1.516
-2.168
-3.459
-5.958
-10.676
-15.747
-13.346
-7.692
-4.250
-2.346
-1.252
-0.564
-0.097
0.244
0.511
0.724
0.903
1.043
1.153
1.242
1.322
1.419
1.557
1.742
1.970
2.189
0.889
0.490
0.228
0.046
-0.135
-0.396
-0.862
-1.842
-3.890
-6.421
-5.426
-3.170
-1.919
-1.411
-1.301
-1.475
-1.932
-2.766
-4.117
-5.885
-7.129
-6.526
-4.683
-2.971
-1.744
-0.922
-0.348
0.072
0.398
0.662
0.893
1.086
1.234
1.334
1.385
1.419
1.460
1.538
1.670
1.853
2.071
0.533
0.327
0.149
-0.017
-0.223
-0.535
-1.103
-2.250
-4.618
-7.552
-6.257
-3.533
-2.085
-1.468
-1.271
-1.321
-1.574
-2.042
-2.678
-3.360
-3.707
-3.459
-2.724
-1.883
-1.136
-0.553
-0.097
0.263
0.565
0.840
1.088
1.310
1.465
1.546
1.555
1.522
1.488
1.500
1.580
1.736
1.968
0.324
0.211
0.087
-0.060
-0.264
-0.572
-1.096
-1.987
-3.401
-4.687
-4.254
-2.883
-1.911
-1.381
-1.146
-1.109
-1.217
-1.442
-1.720
-1.983
-2.078
-1.916
-1.553
-1.087
-0.627
-0.215
0.143
0.457
0.746
1.032
1.309
1.561
1.723
1.768
1.706
1.589
1.479
1.420
1.445
1.571
1.813
0.192
0.135
0.051
-0.071
-0.254
-0.539
-0.964
-1.566
-2.289
-2.817
-2.725
-2.187
-1.630
-1.220
-0.985
-0.887
-0.896
-0.978
-1.088
-1.166
-1.167
-1.048
-0.821
-0.534
-0.222
0.078
0.362
0.635
0.919
1.226
1.557
1.844
1.994
1.961
1.805
1.601
1.407
1.269
1.219
1.288
1.510
0.104
0.101
0.057
-0.037
-0.202
-0.464
-0.836
-1.317
-1.816
-2.168
-2.187
-1.878
-1.444
-1.058
-0.801
-0.666
-0.615
-0.619
-0.644
-0.649
-0.610
-0.505
-0.348
-0.145
0.078
0.308
0.541
0.793
1.076
1.423
1.829
2.189
2.338
2.196
1.902
1.589
1.299
1.041
0.863
0.830
0.988
0.070
0.105
0.097
0.041
-0.104
-0.363
-0.742
-1.243
-1.832
-2.306
-2.405
-2.007
-1.403
-0.903
-0.589
-0.432
-0.365
-0.336
-0.319
-0.294
-0.240
-0.147
-0.024
0.131
0.300
0.486
0.684
0.914
1.197
1.588
2.112
2.655
2.934
2.738
2.240
1.722
1.235
0.726
0.241
-0.014
0.134
0.071
0.136
0.172
0.156
0.032
-0.235
-0.664
-1.297
-2.179
-3.113
-3.353
-2.552
-1.402
-0.654
-0.304
-0.165
-0.121
-0.096
-0.074
-0.035
0.023
0.102
0.204
0.331
0.471
0.624
0.795
1.005
1.291
1.716
2.376
3.325
4.321
4.442
3.340
2.232
1.361
0.329
-0.980
-1.917
-1.549
0.101
0.177
0.240
0.261
0.176
-0.086
-0.527
-1.272
-2.518
-4.132
-4.697
-3.003
-1.073
-0.115
0.123
0.136
0.118
0.108
0.122
0.157
0.210
0.284
0.376
0.482
0.601
0.732
0.881
1.069
1.339
1.777
2.592
4.297
7.837
8.544
5.982
3.377
2.022
0.029
-3.842
-7.262
-5.598
0.138
0.207
0.269
0.304
0.253
0.072
-0.290
-0.997
-2.249
-3.876
-4.289
-2.121
0.168
0.856
0.685
0.454
0.326
0.279
0.274
0.301
0.352
0.421
0.505
0.600
0.706
0.819
0.952
1.117
1.364
1.780
2.624
4.715
8.883
10.787
8.144
5.089
4.283
1.137
-6.124
-12.626
-8.623
0.168
0.211
0.256
0.291
0.280
0.201
-0.016
-0.516
-1.384
-2.274
-2.152
-0.322
1.533
1.679
1.089
0.683
0.482
0.406
0.390
0.414
0.459
0.527
0.605
0.695
0.793
0.900
1.018
1.168
1.375
1.722
2.381
3.761
6.659
8.056
6.442
7.371
8.730
5.547
-3.437
-8.103
-7.151
0.182
0.198
0.231
0.264
0.285
0.276
0.177
-0.102
-0.548
-0.879
-0.552
0.524
1.537
1.561
1.103
0.748
0.559
0.481
0.466
0.489
0.537
0.604
0.684
0.774
0.872
0.977
1.090
1.223
1.395
1.656
2.067
2.736
3.583
4.096
4.483
7.345
9.459
6.802
0.766
-2.433
-2.365
0.186
0.179
0.205
0.244
0.285
0.308
0.274
0.143
-0.058
-0.140
0.068
0.562
1.012
1.081
0.880
0.684
0.563
0.512
0.509
0.537
0.591
0.661
0.747
0.840
0.943
1.052
1.168
1.292
1.443
1.630
1.887
2.214
2.504
2.627
2.666
3.418
4.858
3.369
0.944
-0.206
-0.391
0.190
0.167
0.189
0.230
0.282
0.324
0.332
0.284
0.198
0.173
0.277
0.475
0.660
0.717
0.666
0.584
0.527
0.509
0.522
0.561
0.621
0.699
0.791
0.895
1.008
1.128
1.251
1.378
1.520
1.672
1.864
2.074
2.218
2.073
1.356
0.226
-0.459
-0.134
0.232
0.348
0.473
0.193
0.161
0.177
0.225
0.281
0.334
0.362
0.353
0.318
0.300
0.337
0.412
0.489
0.520
0.510
0.488
0.474
0.480
0.509
0.560
0.627
0.715
0.818
0.934
1.061
1.196
1.335
1.474
1.615
1.766
1.943
2.165
2.388
2.262
1.116
-1.066
-2.377
-1.373
-0.016
0.748
1.193
0.187
0.156
0.172
0.215
0.272
0.331
0.369
0.383
0.370
0.354
0.358
0.379
0.398
0.410
0.408
0.403
0.406
0.430
0.471
0.532
0.612
0.710
0.824
0.954
1.099
1.255
1.412
1.567
1.716
1.865
2.040
2.298
2.638
2.739
1.721
-0.198
-1.315
-0.656
0.524
1.353
2.165
0.156
0.141
0.161
0.204
0.262
0.326
0.374
0.402
0.404
0.391
0.380
0.367
0.351
0.335
0.321
0.313
0.326
0.355
0.407
0.477
0.566
0.676
0.804
0.949
1.113
1.287
1.469
1.635
1.795
1.937
2.089
2.303
2.572
2.646
2.029
0.929
0.299
0.576
1.277
1.923
3.136
0.102
0.113
0.140
0.192
0.262
0.338
0.411
0.454
0.472
0.462
0.433
0.382
0.330
0.273
0.236
0.214
0.221
0.254
0.312
0.389
0.492
0.613
0.753
0.914
1.092
1.282
1.481
1.668
1.828
1.956
2.068
2.189
2.301
2.290
1.953
1.455
1.186
1.314
1.675
2.096
3.128
0.051
0.071
0.111
0.182
0.285
0.402
0.517
0.591
0.625
0.615
0.558
0.458
0.338
0.222
0.136
0.086
0.079
0.110
0.174
0.267
0.380
0.514
0.667
0.840
1.029
1.233
1.441
1.633
1.794
1.907
1.990
2.045
2.062
2.000
1.832
1.627
1.516
1.576
1.750
1.955
2.382
0.014
0.026
0.080
0.189
0.359
0.562
0.769
0.906
0.958
0.938
0.840
0.650
0.395
0.169
0.006
-0.088
-0.116
-0.084
-0.009
0.098
0.230
0.378
0.544
0.725
0.923
1.130
1.339
1.532
1.689
1.799
1.862
1.888
1.875
1.816
1.728
1.635
1.589
1.618
1.694
1.766
1.879
-0.004
-0.021
0.045
0.233
0.519
0.911
1.326
1.577
1.608
1.586
1.446
1.053
0.543
0.102
-0.182
-0.338
-0.386
-0.347
-0.250
-0.118
0.034
0.202
0.384
0.573
0.774
0.980
1.184
1.367
1.521
1.630
1.692
1.717
1.708
1.672
1.619
1.572
1.555
1.584
1.632
1.678
1.686
-0.036
-0.083
0.047
0.349
0.842
1.564
2.528
3.086
2.821
2.703
2.699
1.837
0.731
-0.018
-0.472
-0.700
-0.761
-0.698
-0.562
-0.387
-0.197
-0.006
0.189
0.390
0.590
0.793
0.989
1.167
1.319
1.427
1.500
1.533
1.541
1.526
1.502
1.487
1.489
1.527
1.596
1.660
1.664
-0.117
-0.129
0.131
0.719
1.495
2.535
4.572
5.996
4.295
3.745
4.195
2.589
0.750
-0.310
-0.916
-1.216
-1.275
-1.151
-0.943
-0.708
-0.470
-0.241
-0.028
0.181
0.384
0.582
0.772
0.947
1.095
1.210
1.291
1.346
1.370
1.380
1.381
1.383
1.410
1.456
1.533
1.622
1.649
-0.223
-0.147
0.501
1.903
3.223
3.665
5.146
6.025
4.070
3.014
3.014
1.783
0.234
-0.849
-1.562
-1.919
-1.924
-1.711
-1.391
-1.066
-0.766
-0.503
-0.263
-0.042
0.165
0.362
0.550
0.720
0.870
0.993
1.089
1.156
1.201
1.229
1.250
1.274
1.309
1.364
1.442
1.523
1.549
-0.319
-0.134
1.140
5.389
7.177
5.634
3.574
2.976
1.824
1.027
0.703
0.199
-0.621
-1.545
-2.332
-2.746
-2.677
-2.310
-1.846
-1.419
-1.061
-0.762
-0.504
-0.271
-0.057
0.142
0.330
0.503
0.656
0.784
0.892
0.976
1.039
1.085
1.123
1.158
1.201
1.254
1.321
1.382
1.400
-0.410
-0.417
0.913
5.498
8.370
5.926
1.971
0.557
-0.369
-1.057
-1.312
-1.302
-1.553
-2.305
-3.118
-3.519
-3.343
-2.828
-2.242
-1.737
-1.335
-1.010
-0.738
-0.494
-0.277
-0.070
0.121
0.296
0.452
0.593
0.709
0.807
0.886
0.950
1.003
1.048
1.094
1.142
1.196
1.248
1.273
-0.416
-1.205
-1.537
0.615
3.408
1.857
-0.006
-1.221
-2.341
-3.343
-3.821
-3.468
-3.011
-3.247
-3.762
-3.984
-3.686
-3.104
-2.495
-1.966
-1.556
-1.229
-0.953
-0.707
-0.480
-0.270
-0.073
0.108
0.270
0.417
0.544
0.655
0.749
0.828
0.891
0.945
0.996
1.044
1.095
1.141
1.183
-0.015
-1.994
-5.294
-6.773
-3.473
-1.661
-1.754
-2.715
-4.308
-6.417
-7.802
-6.937
-5.245
-4.348
-4.171
-4.043
-3.672
-3.114
-2.560
-2.098
-1.721
-1.409
-1.141
-0.897
-0.665
-0.452
-0.248
-0.066
0.104
0.258
0.395
0.519
0.627
0.722
0.798
0.858
0.911
0.960
1.010
1.062
1.120
1.822
-1.178
-6.330
-9.201
-5.660
-3.098
-2.779
-3.767
-5.983
-9.660
-12.756
-10.927
-7.296
-5.183
-4.267
-3.789
-3.387
-2.927
-2.503
-2.137
-1.829
-1.557
-1.305
-1.057
-0.824
-0.601
-0.401
-0.216
-0.047
0.111
0.258
0.399
0.527
0.634
0.718
0.788
0.843
0.890
0.939
0.993
1.056
6.495
2.746
-2.639
-4.934
-4.087
-3.037
-3.062
-4.141
-6.436
-10.265
-13.547
-11.574
-7.636
-5.169
-3.981
-3.393
-2.988
-2.668
-2.368
-2.109
-1.878
-1.650
-1.421
-1.182
-0.945
-0.722
-0.520
-0.338
-0.177
-0.028
0.129
0.286
0.433
0.562
0.658
0.732
0.785
0.833
0.877
0.928
0.989
12.132
5.466
0.146
-1.985
-2.478
-2.546
-2.927
-3.898
-5.608
-7.943
-9.523
-8.436
-6.095
-4.340
-3.385
-2.881
-2.584
-2.369
-2.191
-2.035
-1.877
-1.694
-1.487
-1.255
-1.014
-0.788
-0.582
-0.416
-0.285
-0.159
0.001
0.178
0.353
0.501
0.616
0.691
0.745
0.785
0.822
0.863
0.913
7.181
4.365
0.712
-1.014
-1.789
-2.204
-2.687
-3.428
-4.491
-5.597
-5.969
-5.099
-3.748
-2.905
-2.506
-2.291
-2.155
-2.057
-1.985
-1.911
-1.814
-1.672
-1.481
-1.258
-1.015
-0.766
-0.535
-0.367
-0.303
-0.268
-0.128
0.073
0.287
0.461
0.589
0.668
0.714
0.746
0.777
0.802
0.837
3.751
2.180
0.192
-1.133
-1.796
-2.151
-2.503
-2.993
-3.612
-4.061
-3.591
-1.358
0.316
-0.656
-1.443
-1.675
-1.732
-1.749
-1.753
-1.740
-1.685
-1.578
-1.413
-1.198
-0.940
-0.623
-0.227
0.144
0.084
-0.240
-0.251
-0.016
0.261
0.468
0.593
0.662
0.696
0.721
0.733
0.749
0.759
2.868
1.071
-1.080
-2.251
-2.495
-2.424
-2.458
-2.672
-3.015
-3.107
-1.743
2.326
4.522
2.383
-0.449
-1.138
-1.363
-1.461
-1.515
-1.533
-1.507
-1.426
-1.280
-1.077
-0.792
-0.318
0.708
2.763
2.706
0.314
-0.313
-0.025
0.334
0.542
0.649
0.686
0.697
0.701
0.704
0.698
0.681
1.657
-1.050
-4.522
-5.651
-4.265
-3.026
-2.494
-2.401
-2.518
-2.452
-1.167
2.693
4.346
2.386
-0.112
-0.821
-1.072
-1.202
-1.275
-1.310
-1.298
-1.234
-1.114
-0.932
-0.628
-0.015
2.028
5.233
5.314
1.724
-0.179
0.163
0.560
0.736
0.762
0.745
0.712
0.688
0.670
0.643
0.592
-0.513
-4.934
-12.175
-13.235
-7.453
-3.737
-2.491
-2.130
-2.069
-1.954
-1.299
0.217
1.227
0.477
-0.303
-0.693
-0.880
-0.987
-1.059
-1.092
-1.087
-1.040
-0.943
-0.784
-0.533
0.017
1.629
4.443
4.087
1.290
0.170
0.612
0.983
1.035
0.928
0.812
0.721
0.665
0.620
0.562
0.470
-0.302
-0.464
-0.557
-0.500
-0.300
-0.065
0.003
-0.343
-1.701
-6.716
-11.201
-9.763
-3.892
-1.254
-0.473
-0.139
0.115
0.503
0.824
-0.915
-2.756
-3.184
-2.784
-2.085
-1.418
-0.875
-0.453
-0.140
0.092
0.256
0.375
0.466
0.548
0.632
0.719
0.816
0.929
1.062
1.251
1.557
2.121
-0.040
-0.157
-0.213
-0.178
-0.058
0.069
0.085
-0.316
-2.027
-8.608
-15.335
-11.774
-4.777
-1.553
-0.782
-0.641
-0.408
1.265
1.640
-1.035
-5.044
-5.627
-4.444
-3.036
-1.939
-1.151
-0.608
-0.215
0.069
0.272
0.416
0.525
0.619
0.710
0.807
0.912
1.043
1.217
1.461
1.870
2.591
0.229
0.103
0.025
0.032
0.106
0.222
0.321
0.309
-0.396
-3.432
-8.282
-7.011
-3.194
-1.483
-1.070
-1.172
-1.259
-0.618
-1.273
-6.380
-13.183
-12.051
-7.469
-4.299
-2.490
-1.407
-0.718
-0.258
0.067
0.298
0.462
0.588
0.697
0.793
0.892
1.005
1.141
1.323
1.579
1.959
2.516
0.525
0.311
0.187
0.152
0.187
0.303
0.523
0.999
1.794
1.217
-1.190
-2.207
-1.780
-1.332
-1.270
-1.570
-2.136
-3.227
-6.538
-18.236
-27.553
-24.093
-11.633
-5.456
-2.884
-1.546
-0.752
-0.251
0.097
0.348
0.529
0.669
0.785
0.887
0.986
1.093
1.221
1.391
1.617
1.909
2.246
0.799
0.462
0.273
0.192
0.183
0.230
0.382
0.820
1.768
1.710
-0.238
-1.296
-1.419
-1.323
-1.418
-1.782
-2.560
-4.188
-8.358
-21.436
-33.002
-26.132
-12.710
-5.660
-2.872
-1.499
-0.693
-0.184
0.172
0.431
0.622
0.776
0.899
1.002
1.092
1.183
1.288
1.420
1.597
1.810
2.021
0.827
0.489
0.285
0.165
0.084
-0.004
-0.155
-0.511
-1.482
-3.138
-3.361
-2.365
-1.730
-1.457
-1.488
-1.791
-2.480
-3.865
-6.707
-12.640
-20.583
-16.446
-8.743
-4.570
-2.439
-1.256
-0.533
-0.051
0.291
0.552
0.754
0.919
1.046
1.148
1.224
1.287
1.354
1.441
1.561
1.708
1.862
0.630
0.406
0.233
0.096
-0.051
-0.290
-0.798
-2.131
-6.421
-10.082
-8.944
-4.341
-2.269
-1.609
-1.474
-1.656
-2.129
-3.017
-4.501
-6.543
-8.062
-7.254
-5.055
-3.111
-1.783
-0.897
-0.301
0.127
0.453
0.710
0.923
1.102
1.239
1.339
1.394
1.414
1.422
1.451
1.514
1.618
1.741
0.431
0.298
0.166
0.026
-0.166
-0.488
-1.160
-2.820
-8.103
-12.322
-10.196
-4.946
-2.475
-1.645
-1.391
-1.439
-1.708
-2.193
-2.862
-3.581
-3.977
-3.687
-2.869
-1.930
-1.131
-0.504
-0.030
0.336
0.639
0.902
1.137
1.337
1.491
1.589
1.621
1.577
1.501
1.445
1.452
1.519
1.633
0.285
0.206
0.109
-0.023
-0.223
-0.555
-1.169
-2.386
-4.748
-7.717
-6.441
-3.674
-2.209
-1.519
-1.241
-1.187
-1.297
-1.523
-1.813
-2.080
-2.170
-1.985
-1.584
-1.080
-0.577
-0.143
0.227
0.544
0.836
1.129
1.409
1.655
1.818
1.893
1.879
1.743
1.557
1.411
1.347
1.375
1.476
0.182
0.152
0.086
-0.024
-0.215
-0.525
-1.021
-1.774
-2.767
-3.513
-3.359
-2.579
-1.828
-1.331
-1.049
-0.940
-0.940
-1.019
-1.125
-1.197
-1.186
-1.050
-0.808
-0.490
-0.156
0.159
0.453
0.737
1.037
1.384
1.778
2.136
2.309
2.266
2.103
1.842
1.546
1.306
1.165
1.137
1.222
0.122
0.138
0.112
0.030
-0.140
-0.436
-0.871
-1.448
-2.102
-2.580
-2.617
-2.198
-1.635
-1.154
-0.851
-0.691
-0.635
-0.635
-0.654
-0.653
-0.602
-0.485
-0.311
-0.087
0.149
0.392
0.636
0.897
1.220
1.660
2.282
2.948
3.163
2.811
2.338
1.885
1.476
1.116
0.854
0.737
0.793
0.109
0.169
0.199
0.177
0.025
-0.287
-0.766
-1.419
-2.253
-3.016
-3.243
-2.595
-1.704
-1.008
-0.617
-0.434
-0.360
-0.331
-0.311
-0.280
-0.216
-0.116
0.021
0.190
0.372
0.565
0.769
1.012
1.346
1.885
2.809
4.045
4.412
3.595
2.706
2.021
1.422
0.832
0.302
-0.005
0.066
0.134
0.238
0.348
0.447
0.338
-0.067
-0.650
-1.552
-3.041
-5.108
-6.075
-4.095
-1.891
-0.707
-0.266
-0.133
-0.090
-0.074
-0.054
-0.015
0.050
0.138
0.254
0.385
0.533
0.688
0.859
1.071
1.385
1.939
2.942
4.393
5.146
4.502
3.390
2.399
1.523
0.493
-0.780
-1.636
-1.379
0.183
0.310
0.488
0.727
0.677
0.211
-0.423
-1.565
-4.032
-9.592
-11.364
-6.620
-1.364
0.233
0.364
0.256
0.177
0.145
0.149
0.185
0.244
0.322
0.419
0.530
0.649
0.779
0.922
1.099
1.367
1.842
2.695
4.070
5.606
5.942
4.513
3.218
2.155
0.333
-2.915
-6.260
-4.491
0.230
0.339
0.495
0.697
0.698
0.447
0.042
-1.022
-3.705
-9.936
-10.832
-4.845
2.564
2.625
1.295
0.686
0.428
0.332
0.310
0.335
0.386
0.458
0.543
0.639
0.745
0.851
0.972
1.114
1.328
1.696
2.394
3.691
5.783
6.796
5.357
4.709
4.503
1.628
-5.194
-8.970
-7.535
0.244
0.313
0.404
0.515
0.578
0.601
0.600
-0.049
-1.907
-4.378
-4.685
1.159
5.308
5.105
1.997
0.971
0.602
0.463
0.430
0.445
0.492
0.558
0.639
0.727
0.821
0.922
1.021
1.140
1.306
1.585
2.085
2.985
4.270
5.051
5.043
7.328
9.088
5.987
-1.975
-6.945
-5.789
0.214
0.244
0.308
0.391
0.488
0.612
0.717
0.401
-0.529
-1.250
-0.767
1.911
4.748
3.521
1.802
1.002
0.668
0.539
0.508
0.524
0.569
0.634
0.714
0.801
0.893
0.985
1.081
1.188
1.321
1.524
1.851
2.339
2.912
3.320
3.897
7.377
9.971
6.876
1.106
-1.943
-1.933
0.162
0.168
0.226
0.321
0.431
0.547
0.614
0.453
0.093
-0.122
0.186
1.070
1.850
1.745
1.246
0.856
0.651
0.567
0.547
0.570
0.621
0.690
0.772
0.863
0.958
1.054
1.153
1.256
1.374
1.529
1.754
2.035
2.289
2.320
2.099
2.366
3.718
2.644
0.686
-0.159
-0.220
0.136
0.116
0.179
0.280
0.399
0.522
0.599
0.540
0.372
0.276
0.385
0.674
0.933
0.961
0.828
0.686
0.594
0.553
0.557
0.592
0.650
0.725
0.814
0.912
1.015
1.123
1.230
1.337
1.455
1.600
1.801
2.062
2.329
2.148
0.549
-3.371
-6.267
-3.089
-0.554
0.347
0.719
0.147
0.112
0.167
0.266
0.380
0.506
0.602
0.595
0.492
0.414
0.424
0.512
0.603
0.627
0.597
0.551
0.518
0.517
0.540
0.587
0.656
0.740
0.839
0.947
1.063
1.184
1.304
1.422
1.548
1.703
1.934
2.333
3.050
3.700
1.125
-6.486
-9.298
-6.208
-0.942
0.976
1.745
0.182
0.136
0.175
0.255
0.354
0.459
0.545
0.555
0.499
0.442
0.425
0.440
0.461
0.467
0.455
0.443
0.439
0.459
0.498
0.559
0.638
0.733
0.843
0.964
1.096
1.230
1.364
1.500
1.634
1.794
2.049
2.571
3.850
5.479
3.491
-2.624
-6.319
-3.143
0.310
2.171
3.234
0.185
0.150
0.176
0.240
0.319
0.404
0.473
0.502
0.487
0.457
0.429
0.408
0.388
0.367
0.348
0.340
0.348
0.379
0.430
0.501
0.591
0.697
0.821
0.956
1.102
1.254
1.403
1.547
1.688
1.844
2.066
2.499
3.417
4.672
3.506
0.621
-0.741
0.041
1.773
3.221
4.564
0.149
0.131
0.151
0.208
0.286
0.373
0.449
0.499
0.514
0.502
0.468
0.415
0.354
0.294
0.249
0.227
0.232
0.267
0.328
0.410
0.514
0.634
0.769
0.917
1.077
1.243
1.406
1.559
1.698
1.828
1.991
2.230
2.570
2.791
2.341
1.452
1.011
1.371
2.262
3.203
4.352
0.093
0.081
0.100
0.165
0.269
0.385
0.496
0.587
0.639
0.645
0.601
0.497
0.361
0.231
0.133
0.079
0.073
0.110
0.182
0.280
0.400
0.536
0.684
0.845
1.017
1.191
1.364
1.517
1.652
1.766
1.867
1.978
2.072
2.075
1.882
1.607
1.492
1.680
2.101
2.563
3.110
0.044
0.001
0.023
0.116
0.267
0.461
0.657
0.814
0.923
0.978
0.937
0.729
0.439
0.169
-0.026
-0.129
-0.153
-0.111
-0.021
0.102
0.246
0.401
0.565
0.737
0.915
1.098
1.270
1.429
1.554
1.653
1.723
1.771
1.793
1.762
1.673
1.584
1.563
1.655
1.833
2.030
2.187
-0.010
-0.120
-0.104
0.045
0.312
0.640
0.981
1.247
1.482
1.749
1.824
1.350
0.640
0.092
-0.257
-0.436
-0.482
-0.419
-0.295
-0.132
0.043
0.226
0.409
0.594
0.779
0.963
1.134
1.287
1.413
1.506
1.567
1.598
1.602
1.579
1.540
1.502
1.505
1.554
1.633
1.710
1.734
-0.131
-0.312
-0.292
-0.049
0.411
0.953
1.514
1.936
2.361
3.480
4.611
3.040
1.032
-0.058
-0.644
-0.921
-0.965
-0.863
-0.661
-0.433
-0.205
0.014
0.223
0.421
0.615
0.798
0.967
1.117
1.244
1.337
1.397
1.431
1.439
1.432
1.415
1.408
1.415
1.449
1.495
1.532
1.524
-0.332
-0.603
-0.561
-0.036
0.739
1.454
2.135
2.630
3.097
5.272
7.050
4.632
1.241
-0.457
-1.287
-1.666
-1.689
-1.471
-1.140
-0.798
-0.496
-0.227
0.012
0.227
0.427
0.614
0.782
0.931
1.055
1.152
1.223
1.265
1.287
1.295
1.296
1.303
1.320
1.351
1.390
1.428
1.419
-0.565
-0.887
-0.632
0.744
2.257
2.450
2.443
2.540
2.611
4.314
5.134
3.763
0.579
-1.176
-2.290
-2.822
-2.734
-2.272
-1.723
-1.222
-0.812
-0.483
-0.210
0.023
0.229
0.418
0.586
0.739
0.865
0.967
1.045
1.101
1.139
1.160
1.179
1.197
1.219
1.254
1.294
1.328
1.330
-0.696
-0.947
-0.111
4.140
6.290
4.867
2.274
1.476
1.081
1.175
1.513
1.012
-0.244
-2.022
-3.649
-4.423
-4.082
-3.218
-2.341
-1.646
-1.128
-0.737
-0.433
-0.185
0.032
0.222
0.396
0.546
0.678
0.789
0.877
0.945
0.993
1.032
1.061
1.088
1.119
1.154
1.196
1.224
1.239
-0.651
-0.873
0.330
5.002
8.277
5.586
1.466
0.030
-0.795
-1.254
-1.135
-0.214
-0.096
-2.594
-5.064
-6.072
-5.390
-4.057
-2.860
-2.006
-1.397
-0.968
-0.644
-0.381
-0.158
0.040
0.212
0.369
0.506
0.620
0.718
0.796
0.858
0.909
0.951
0.988
1.022
1.059
1.098
1.132
1.163
-0.429
-0.932
-0.655
1.891
4.136
2.045
-0.177
-1.609
-2.976
-4.292
-4.656
-2.802
-1.302
-3.529
-5.856
-6.721
-5.913
-4.398
-3.121
-2.217
-1.599
-1.157
-0.825
-0.559
-0.332
-0.134
0.046
0.203
0.343
0.465
0.572
0.661
0.735
0.796
0.848
0.893
0.933
0.972
1.012
1.051
1.091
0.116
-0.943
-1.910
-1.904
-1.128
-1.083
-1.847
-3.247
-5.654
-9.546
-12.870
-10.200
-6.175
-5.353
-5.928
-6.088
-5.321
-4.122
-3.061
-2.263
-1.698
-1.290
-0.968
-0.708
-0.480
-0.281
-0.101
0.061
0.202
0.329
0.441
0.541
0.624
0.697
0.758
0.808
0.852
0.894
0.935
0.982
1.031
1.547
-0.112
-2.069
-3.019
-2.688
-2.380
-2.879
-4.470
-8.293
-17.965
-25.215
-21.785
-10.630
-6.620
-5.518
-5.039
-4.368
-3.558
-2.796
-2.186
-1.724
-1.365
-1.076
-0.826
-0.599
-0.399
-0.220
-0.056
0.083
0.212
0.327
0.433
0.529
0.610
0.679
0.736
0.783
0.826
0.868
0.916
0.969
5.181
2.127
-0.825
-2.286
-2.554
-2.626
-3.219
-4.858
-8.802
-19.368
-26.676
-22.814
-11.262
-6.541
-4.865
-4.099
-3.519
-2.971
-2.458
-2.033
-1.692
-1.398
-1.138
-0.900
-0.682
-0.478
-0.297
-0.131
0.000
0.121
0.237
0.346
0.449
0.539
0.616
0.677
0.725
0.766
0.807
0.851
0.904
6.835
4.122
0.331
-1.333
-2.002
-2.413
-3.080
-4.410
-7.009
-11.603
-16.126
-13.247
-8.209
-5.301
-3.937
-3.270
-2.829
-2.470
-2.145
-1.859
-1.615
-1.382
-1.158
-0.934
-0.715
-0.499
-0.304
-0.139
-0.015
0.080
0.174
0.279
0.385
0.486
0.568
0.631
0.675
0.715
0.750
0.788
0.834
5.293
2.861
0.452
-0.945
-1.680
-2.178
-2.751
-3.655
-4.994
-6.607
-7.492
-6.561
-4.803
-3.531
-2.872
-2.503
-2.250
-2.045
-1.854
-1.678
-1.507
-1.326
-1.130
-0.918
-0.685
-0.435
-0.168
0.050
0.146
0.147
0.166
0.240
0.351
0.455
0.538
0.598
0.639
0.671
0.698
0.726
0.758
2.322
1.220
-0.155
-1.159
-1.748
-2.112
-2.478
-2.982
-3.592
-4.074
-3.876
-2.732
-1.709
-1.629
-1.778
-1.818
-1.770
-1.684
-1.588
-1.487
-1.370
-1.229
-1.059
-0.851
-0.585
-0.232
0.240
0.726
0.791
0.489
0.270
0.255
0.348
0.453
0.533
0.582
0.614
0.635
0.651
0.665
0.680
1.034
-0.009
-1.258
-2.064
-2.281
-2.275
-2.333
-2.510
-2.733
-2.708
-1.908
0.083
1.324
0.077
-0.894
-1.262
-1.359
-1.375
-1.344
-1.293
-1.215
-1.107
-0.952
-0.745
-0.434
0.095
1.170
2.905
3.185
1.442
0.521
0.338
0.407
0.499
0.560
0.588
0.602
0.607
0.605
0.599
0.593
-0.027
-1.578
-3.391
-4.044
-3.423
-2.684
-2.306
-2.183
-2.168
-1.956
-1.120
0.627
1.641
0.496
-0.481
-0.907
-1.069
-1.121
-1.129
-1.107
-1.053
-0.965
-0.834
-0.635
-0.296
0.402
2.225
5.518
5.771
2.807
0.820
0.489
0.531
0.591
0.617
0.611
0.593
0.577
0.558
0.533
0.496
-1.147
-3.571
-7.198
-7.856
-5.076
-3.127
-2.257
-1.925
-1.779
-1.559
-1.036
-0.204
0.270
-0.039
-0.472
-0.733
-0.866
-0.922
-0.941
-0.932
-0.894
-0.823
-0.713
-0.535
-0.240
0.390
1.928
5.025
5.236
2.461
0.903
0.656
0.699
0.717
0.687
0.636
0.587
0.543
0.503
0.448
0.379
-0.495
-0.769
-0.961
-0.912
-0.617
-0.281
-0.084
-0.193
-0.967
-3.747
-7.855
-7.755
-3.526
-1.949
-1.670
-1.951
-2.348
-1.935
-0.781
-1.902
-3.356
-3.435
-2.851
-2.070
-1.349
-0.767
-0.317
0.020
0.269
0.429
0.503
0.545
0.593
0.649
0.717
0.792
0.877
0.979
1.142
1.489
2.526
-0.169
-0.303
-0.375
-0.323
-0.140
0.079
0.232
0.094
-1.026
-5.455
-10.252
-9.650
-4.333
-2.263
-1.894
-2.176
-2.341
-0.459
1.640
-1.374
-4.852
-5.359
-4.232
-2.906
-1.835
-1.057
-0.496
-0.082
0.226
0.430
0.528
0.593
0.655
0.723
0.799
0.882
0.988
1.129
1.366
1.870
3.276
0.096
0.004
-0.031
0.024
0.184
0.412
0.753
1.195
1.511
-0.325
-4.743
-5.069
-3.042
-2.057
-1.907
-2.244
-2.503
-1.190
-1.289
-4.887
-9.816
-9.445
-6.410
-3.934
-2.309
-1.284
-0.615
-0.143
0.187
0.413
0.553
0.646
0.725
0.801
0.880
0.969
1.078
1.226
1.463
1.900
2.786
0.309
0.212
0.173
0.215
0.357
0.634
1.175
2.631
6.036
6.106
2.065
-1.332
-1.753
-1.684
-1.816
-2.227
-2.837
-3.638
-5.694
-12.098
-20.621
-16.901
-9.010
-4.790
-2.609
-1.403
-0.644
-0.153
0.191
0.430
0.595
0.713
0.809
0.892
0.971
1.056
1.154
1.286
1.478
1.759
2.184
0.455
0.335
0.268
0.278
0.377
0.585
1.073
2.578
6.169
6.799
3.252
-0.488
-1.293
-1.493
-1.722
-2.141
-2.902
-4.228
-7.211
-14.071
-22.399
-19.035
-9.503
-4.853
-2.585
-1.334
-0.575
-0.080
0.261
0.503
0.679
0.812
0.921
1.007
1.081
1.147
1.224
1.317
1.450
1.623
1.826
0.494
0.367
0.284
0.249
0.262
0.301
0.375
0.601
0.991
0.191
-1.555
-1.752
-1.582
-1.516
-1.630
-1.975
-2.626
-3.805
-5.953
-9.702
-13.332
-11.479
-7.088
-3.969
-2.166
-1.093
-0.401
0.057
0.382
0.623
0.809
0.955
1.073
1.164
1.229
1.273
1.302
1.350
1.421
1.520
1.626
0.430
0.329
0.244
0.171
0.092
-0.060
-0.427
-1.466
-4.862
-8.422
-7.836
-3.781
-2.119
-1.612
-1.538
-1.737
-2.176
-2.954
-4.140
-5.672
-6.680
-6.077
-4.361
-2.751
-1.556
-0.730
-0.156
0.253
0.552
0.792
0.987
1.149
1.279
1.388
1.453
1.452
1.413
1.383
1.394
1.438
1.502
0.333
0.264
0.184
0.089
-0.057
-0.326
-0.909
-2.405
-6.809
-10.438
-9.193
-4.467
-2.342
-1.614
-1.402
-1.459
-1.707
-2.131
-2.703
-3.300
-3.565
-3.271
-2.524
-1.674
-0.927
-0.330
0.122
0.472
0.755
0.998
1.218
1.412
1.576
1.724
1.821
1.756
1.571
1.423
1.357
1.355
1.395
0.245
0.201
0.135
0.035
-0.137
-0.438
-1.011
-2.142
-4.259
-6.751
-5.806
-3.445
-2.111
-1.488
-1.231
-1.184
-1.286
-1.472
-1.728
-1.931
-1.976
-1.787
-1.389
-0.887
-0.398
0.032
0.391
0.694
0.969
1.248
1.533
1.791
2.001
2.187
2.381
2.183
1.741
1.434
1.285
1.241
1.261
0.176
0.167
0.124
0.030
-0.138
-0.435
-0.911
-1.640
-2.598
-3.320
-3.201
-2.484
-1.776
-1.303
-1.032
-0.920
-0.918
-0.980
-1.066
-1.113
-1.076
-0.920
-0.654
-0.333
0.006
0.325
0.614
0.886
1.181
1.538
2.007
2.475
2.710
2.717
2.733
2.373
1.775
1.372
1.148
1.053
1.055
0.148
0.175
0.170
0.109
-0.052
-0.345
-0.792
-1.390
-2.055
-2.574
-2.628
-2.210
-1.629
-1.141
-0.832
-0.668
-0.609
-0.601
-0.599
-0.582
-0.513
-0.380
-0.188
0.042
0.295
0.541
0.780
1.033
1.352
1.871
2.788
4.097
4.434
3.478
2.772
2.197
1.647
1.206
0.899
0.750
0.739
0.155
0.234
0.307
0.343
0.204
-0.159
-0.684
-1.400
-2.316
-3.243
-3.497
-2.796
-1.759
-1.005
-0.590
-0.405
-0.327
-0.293
-0.263
-0.219
-0.143
-0.029
0.125
0.304
0.495
0.686
0.885
1.109
1.440
2.095
3.734
6.431
6.862
4.693
2.943
2.125
1.520
0.971
0.504
0.234
0.224
0.204
0.339
0.571
0.971
0.915
0.219
-0.528
-1.567
-3.356
-6.190
-7.759
-4.942
-2.044
-0.679
-0.216
-0.088
-0.051
-0.035
-0.005
0.039
0.114
0.212
0.340
0.481
0.629
0.785
0.936
1.123
1.408
2.019
3.586
6.337
6.837
4.842
3.120
2.230
1.515
0.729
-0.131
-0.667
-0.620
0.287
0.456
0.852
1.501
1.512
0.744
-0.151
-1.493
-4.701
-11.663
-14.761
-9.086
-1.402
0.451
0.495
0.334
0.227
0.190
0.199
0.235
0.301
0.386
0.492
0.608
0.728
0.849
0.966
1.094
1.287
1.673
2.512
3.944
4.658
4.033
3.228
2.553
1.845
0.673
-0.961
-2.183
-1.879
0.389
0.525
0.799
1.387
1.465
1.027
0.836
-0.248
-4.167
-11.642
-15.145
-5.814
3.223
4.113
1.664
0.797
0.486
0.381
0.357
0.384
0.439
0.514
0.607
0.705
0.805
0.900
0.990
1.070
1.177
1.371
1.782
2.471
3.201
3.490
3.333
3.255
2.935
1.360
-1.308
-3.390
-2.824
0.406
0.481
0.576
0.785
0.947
1.205
1.845
1.203
-1.497
-5.545
-6.554
1.378
10.398
6.285
2.555
1.118
0.675
0.514
0.476
0.491
0.541
0.612
0.696
0.784
0.874
0.957
1.026
1.083
1.142
1.240
1.469
1.900
2.470
2.883
3.214
4.075
5.087
3.144
-0.245
-2.357
-2.181
0.239
0.283
0.369
0.509
0.699
1.086
1.879
1.566
-0.026
-1.310
-0.757
3.152
5.987
5.035
2.162
1.132
0.740
0.590
0.554
0.569
0.617
0.686
0.766
0.853
0.938
1.017
1.085
1.140
1.185
1.262
1.410
1.676
1.996
2.235
2.502
3.512
5.067
3.416
0.685
-0.715
-0.821
0.034
0.064
0.202
0.373
0.575
0.847
1.131
1.020
0.416
0.017
0.306
1.392
2.367
2.120
1.420
0.948
0.715
0.616
0.592
0.618
0.668
0.739
0.822
0.911
1.000
1.085
1.160
1.220
1.280
1.361
1.492
1.679
1.856
1.755
1.164
0.185
-0.143
0.152
0.135
0.078
0.158
-0.125
-0.091
0.098
0.304
0.523
0.798
1.107
1.065
0.672
0.428
0.489
0.798
1.074
1.088
0.928
0.753
0.644
0.599
0.602
0.637
0.696
0.774
0.862
0.959
1.058
1.152
1.239
1.320
1.401
1.502
1.668
1.920
2.256
2.096
-0.101
-6.475
-8.700
-5.681
-1.027
0.497
1.004
-0.089
-0.085
0.094
0.296
0.506
0.787
1.167
1.182
0.795
0.550
0.509
0.586
0.670
0.692
0.652
0.603
0.566
0.561
0.585
0.634
0.704
0.790
0.888
0.994
1.106
1.213
1.320
1.419
1.519
1.650
1.884
2.377
3.598
4.964
1.664
-8.221
-17.036
-8.355
-1.049
1.581
2.226
0.080
0.041
0.150
0.310
0.469
0.658
0.873
0.894
0.701
0.548
0.489
0.481
0.502
0.508
0.495
0.482
0.483
0.502
0.543
0.605
0.685
0.783
0.891
1.013
1.140
1.266
1.388
1.503
1.619
1.772
2.044
2.734
5.138
7.860
4.777
-4.269
-8.216
-4.479
1.364
4.355
4.312
0.184
0.130
0.184
0.289
0.398
0.506
0.606
0.630
0.579
0.512
0.463
0.435
0.415
0.396
0.379
0.374
0.386
0.419
0.474
0.549
0.641
0.750
0.872
1.006
1.147
1.292
1.431
1.561
1.681
1.825
2.069
2.617
4.161
6.037
4.793
0.725
-1.188
0.370
4.075
6.595
6.154
0.187
0.138
0.157
0.222
0.308
0.398
0.476
0.524
0.534
0.515
0.478
0.424
0.365
0.309
0.266
0.249
0.260
0.301
0.371
0.459
0.566
0.690
0.823
0.971
1.128
1.285
1.439
1.576
1.697
1.814
1.976
2.265
2.774
3.210
2.713
1.564
1.082
1.824
3.749
5.506
5.169
0.134
0.077
0.076
0.132
0.226
0.336
0.447
0.533
0.593
0.610
0.570
0.480
0.351
0.220
0.130
0.084
0.088
0.135
0.216
0.326
0.453
0.591
0.743
0.902
1.070
1.236
1.398
1.539
1.655
1.747
1.845
1.961
2.086
2.118
1.928
1.630
1.559
1.933
2.661
3.282
3.401
0.053
-0.046
-0.064
0.003
0.137
0.311
0.489
0.650
0.785
0.875
0.849
0.671
0.391
0.129
-0.063
-0.160
-0.167
-0.110
0.002
0.138
0.294
0.457
0.624
0.797
0.974
1.146
1.310
1.450
1.560
1.637
1.694
1.734
1.762
1.736
1.654
1.570
1.575
1.738
2.003
2.242
2.299
-0.066
-0.264
-0.326
-0.226
0.003
0.307
0.601
0.878
1.167
1.503
1.630
1.203
0.541
-0.010
-0.358
-0.537
-0.557
-0.465
-0.306
-0.112
0.085
0.282
0.472
0.658
0.840
1.016
1.177
1.317
1.422
1.493
1.536
1.557
1.556
1.535
1.494
1.469
1.482
1.551
1.655
1.733
1.738
-0.304
-0.671
-0.837
-0.665
-0.218
0.294
0.747
1.153
1.731
2.919
4.132
2.634
0.813
-0.272
-0.884
-1.148
-1.171
-0.993
-0.732
-0.443
-0.176
0.066
0.288
0.492
0.680
0.856
1.016
1.151
1.258
1.330
1.379
1.397
1.400
1.385
1.367
1.357
1.367
1.403
1.444
1.477
1.458
-0.705
-1.399
-1.902
-1.570
-0.601
0.284
0.858
1.316
2.106
4.573
5.951
4.185
0.885
-0.837
-1.805
-2.218
-2.167
-1.790
-1.308
-0.863
-0.488
-0.178
0.081
0.303
0.502
0.679
0.838
0.973
1.082
1.163
1.215
1.244
1.255
1.253
1.253
1.248
1.260
1.283
1.307
1.324
1.314
-1.176
-2.439
-3.951
-3.236
-0.825
0.451
0.851
1.071
1.592
3.434
4.546
3.298
0.208
-1.866
-3.439
-4.129
-3.811
-2.943
-2.058
-1.357
-0.835
-0.441
-0.137
0.106
0.316
0.497
0.656
0.792
0.905
0.989
1.050
1.091
1.115
1.130
1.136
1.142
1.158
1.178
1.201
1.217
1.219
-1.399
-2.986
-5.283
-3.832
0.372
1.117
0.696
0.392
0.364
0.759
1.305
1.195
-0.072
-3.067
-6.194
-7.629
-6.521
-4.486
-2.927
-1.865
-1.177
-0.699
-0.356
-0.088
0.131
0.317
0.477
0.616
0.730
0.823
0.895
0.944
0.982
1.006
1.024
1.041
1.060
1.084
1.108
1.129
1.146
-1.192
-2.280
-3.143
-1.176
1.995
1.397
0.136
-0.656
-1.220
-1.464
-0.838
1.446
1.178
-3.243
-9.926
-12.782
-9.799
-6.020
-3.645
-2.291
-1.463
-0.924
-0.551
-0.268
-0.043
0.147
0.311
0.449
0.569
0.667
0.745
0.807
0.853
0.890
0.920
0.944
0.969
0.997
1.023
1.052
1.081
-0.743
-1.408
-1.651
-0.673
0.525
0.106
-0.909
-2.010
-3.268
-4.562
-4.402
-1.222
0.641
-4.015
-11.316
-14.518
-10.785
-6.527
-3.935
-2.495
-1.643
-1.091
-0.713
-0.424
-0.196
-0.004
0.158
0.301
0.421
0.524
0.610
0.680
0.736
0.783
0.820
0.853
0.883
0.915
0.946
0.982
1.022
-0.158
-0.824
-1.323
-1.295
-1.078
-1.286
-2.056
-3.475
-6.057
-10.626
-14.557
-10.439
-5.250
-6.339
-9.263
-10.429
-8.374
-5.650
-3.687
-2.460
-1.697
-1.189
-0.831
-0.550
-0.327
-0.135
0.030
0.173
0.296
0.401
0.490
0.569
0.633
0.687
0.732
0.771
0.807
0.839
0.876
0.916
0.964
0.696
-0.147
-1.032
-1.556
-1.769
-2.051
-2.845
-4.648
-8.894
-21.318
-29.263
-23.856
-11.761
-7.612
-7.087
-6.829
-5.783
-4.373
-3.152
-2.268
-1.661
-1.230
-0.904
-0.640
-0.425
-0.235
-0.070
0.072
0.194
0.301
0.390
0.470
0.544
0.603
0.654
0.697
0.737
0.772
0.811
0.852
0.902
1.851
0.775
-0.490
-1.356
-1.833
-2.277
-3.136
-4.982
-9.473
-22.161
-32.059
-25.134
-12.638
-7.237
-5.569
-4.843
-4.123
-3.330
-2.598
-2.012
-1.566
-1.218
-0.935
-0.693
-0.485
-0.294
-0.125
0.018
0.138
0.233
0.321
0.396
0.468
0.533
0.590
0.638
0.676
0.712
0.749
0.790
0.839
2.580
1.388
-0.038
-1.034
-1.652
-2.194
-2.987
-4.426
-7.295
-12.840
-18.870
-15.040
-8.900
-5.739
-4.315
-3.606
-3.080
-2.584
-2.144
-1.760
-1.438
-1.166
-0.928
-0.708
-0.499
-0.299
-0.117
0.037
0.145
0.219
0.283
0.352
0.418
0.482
0.538
0.586
0.624
0.658
0.691
0.725
0.770
2.013
1.135
-0.021
-0.910
-1.518
-2.025
-2.648
-3.585
-5.004
-6.828
-8.005
-7.141
-5.364
-3.959
-3.155
-2.680
-2.346
-2.054
-1.778
-1.527
-1.299
-1.092
-0.886
-0.679
-0.463
-0.234
0.003
0.189
0.290
0.312
0.312
0.340
0.392
0.452
0.505
0.550
0.583
0.611
0.635
0.663
0.697
1.058
0.435
-0.410
-1.096
-1.574
-1.929
-2.323
-2.845
-3.471
-4.035
-4.153
-3.644
-2.881
-2.381
-2.128
-1.958
-1.799
-1.640
-1.478
-1.319
-1.158
-0.992
-0.817
-0.617
-0.376
-0.070
0.296
0.622
0.719
0.579
0.428
0.375
0.397
0.443
0.487
0.523
0.549
0.568
0.583
0.600
0.617
0.282
-0.344
-1.079
-1.614
-1.872
-1.988
-2.114
-2.310
-2.541
-2.619
-2.362
-1.743
-1.277
-1.243
-1.345
-1.402
-1.380
-1.317
-1.228
-1.130
-1.016
-0.887
-0.731
-0.533
-0.257
0.153
0.789
1.475
1.614
1.090
0.636
0.457
0.432
0.462
0.491
0.512
0.523
0.530
0.533
0.534
0.534
-0.407
-1.216
-2.085
-2.500
-2.412
-2.159
-2.000
-1.960
-1.957
-1.849
-1.493
-0.938
-0.594
-0.675
-0.903
-1.029
-1.071
-1.063
-1.019
-0.958
-0.880
-0.773
-0.638
-0.446
-0.159
0.336
1.212
2.393
2.638
1.588
0.832
0.546
0.494
0.502
0.510
0.509
0.504
0.493
0.481
0.464
0.442
-1.009
-2.071
-3.215
-3.571
-2.984
-2.305
-1.893
-1.692
-1.579
-1.421
-1.137
-0.778
-0.552
-0.572
-0.705
-0.812
-0.859
-0.868
-0.850
-0.809
-0.752
-0.667
-0.550
-0.380
-0.113
0.341
1.129
2.129
2.306
1.491
0.851
0.612
0.554
0.548
0.534
0.510
0.482
0.455
0.422
0.383
0.336
-0.643
-1.019
-1.310
-1.244
-0.842
-0.383
-0.110
-0.024
-0.185
-0.789
-2.028
-2.588
-2.214
-2.084
-2.556
-3.832
-5.997
-8.427
-8.249
-6.349
-4.918
-3.805
-2.822
-1.946
-1.199
-0.613
-0.155
0.211
0.552
0.747
0.679
0.635
0.641
0.673
0.724
0.783
0.847
0.914
1.005
1.245
2.141
-0.264
-0.414
-0.488
-0.399
-0.142
0.185
0.449
0.543
0.160
-1.282
-3.319
-3.563
-2.650
-2.311
-2.711
-3.904
-5.926
-7.577
-6.568
-5.852
-5.773
-4.932
-3.730
-2.546
-1.594
-0.874
-0.334
0.098
0.532
0.754
0.721
0.679
0.697
0.742
0.798
0.866
0.947
1.053
1.243
1.693
3.222
0.004
-0.059
-0.052
0.068
0.332
0.750
1.284
1.939
2.709
2.057
-0.625
-2.070
-2.121
-2.091
-2.529
-3.472
-4.813
-5.705
-5.438
-6.423
-7.359
-6.580
-4.865
-3.178
-1.927
-1.051
-0.439
0.016
0.379
0.611
0.678
0.713
0.761
0.815
0.877
0.945
1.030
1.145
1.335
1.737
2.672
0.187
0.157
0.180
0.318
0.606
1.111
1.921
3.594
7.172
7.518
3.630
-0.279
-1.347
-1.749
-2.194
-2.922
-3.881
-4.886
-6.080
-7.981
-9.475
-8.468
-5.862
-3.603
-2.105
-1.108
-0.455
0.002
0.329
0.547
0.681
0.768
0.840
0.903
0.964
1.027
1.100
1.197
1.348
1.599
2.002
0.300
0.269
0.291
0.403
0.643
1.066
1.799
3.563
7.388
8.351
4.462
0.178
-1.022
-1.492
-1.894
-2.441
-3.209
-4.272
-5.814
-8.056
-9.731
-8.673
-5.870
-3.539
-2.004
-1.020
-0.366
0.077
0.385
0.602
0.753
0.863
0.951
1.020
1.076
1.123
1.170
1.233
1.323
1.457
1.627
0.339
0.307
0.307
0.366
0.495
0.710
1.012
1.570
2.806
2.828
0.469
-0.815
-1.220
-1.414
-1.661
-2.051
-2.637
-3.491
-4.733
-6.291
-7.296
-6.568
-4.713
-2.930
-1.638
-0.767
-0.176
0.232
0.517
0.724
0.882
1.006
1.105
1.184
1.237
1.257
1.260
1.269
1.302
1.363
1.429
0.322
0.288
0.272
0.272
0.282
0.269
0.127
-0.309
-1.434
-3.022
-3.044
-2.150
-1.605
-1.430
-1.486
-1.703
-2.094
-2.670
-3.418
-4.222
-4.613
-4.207
-3.161
-2.029
-1.109
-0.404
0.091
0.444
0.702
0.899
1.065
1.206
1.326
1.438
1.512
1.490
1.402
1.324
1.291
1.291
1.314
0.273
0.245
0.214
0.171
0.097
-0.063
-0.441
-1.274
-2.915
-4.805
-4.307
-2.734
-1.803
-1.403
-1.314
-1.392
-1.601
-1.929
-2.313
-2.660
-2.774
-2.491
-1.908
-1.202
-0.547
-0.020
0.385
0.684
0.919
1.123
1.305
1.476
1.650
1.869
2.094
1.987
1.643
1.397
1.277
1.231
1.222
0.220
0.202
0.169
0.104
-0.016
-0.241
-0.652
-1.403
-2.518
-3.522
-3.316
-2.411
-1.698
-1.299
-1.125
-1.102
-1.184
-1.333
-1.498
-1.607
-1.592
-1.384
-0.998
-0.529
-0.067
0.336
0.664
0.918
1.143
1.372
1.622
1.870
2.113
2.559
3.077
2.827
1.981
1.457
1.240
1.143
1.113
0.179
0.182
0.159
0.095
-0.043
-0.285
-0.665
-1.230
-1.897
-2.388
-2.369
-1.968
-1.499
-1.140
-0.933
-0.838
-0.831
-0.865
-0.911
-0.918
-0.846
-0.666
-0.391
-0.053
0.291
0.611
0.876
1.104
1.346
1.655
2.084
2.564
2.836
3.133
3.476
3.064
2.061
1.421
1.139
1.008
0.964
0.167
0.198
0.208
0.167
0.035
-0.225
-0.615
-1.122
-1.683
-2.105
-2.175
-1.873
-1.409
-1.008
-0.743
-0.594
-0.531
-0.508
-0.489
-0.450
-0.355
-0.199
0.015
0.270
0.534
0.788
1.010
1.217
1.478
1.934
2.845
4.319
4.685
3.661
3.131
2.542
1.769
1.264
0.963
0.790
0.742
0.190
0.267
0.353
0.412
0.292
-0.045
-0.527
-1.151
-1.922
-2.661
-2.866
-2.324
-1.514
-0.877
-0.519
-0.344
-0.264
-0.220
-0.177
-0.115
-0.022
0.116
0.288
0.482
0.690
0.883
1.061
1.232
1.487
2.041
3.740
6.506
7.041
4.718
2.810
2.056
1.518
1.059
0.700
0.474
0.427
0.254
0.390
0.642
1.123
1.090
0.356
-0.358
-1.252
-2.645
-4.521
-5.299
-3.652
-1.676
-0.599
-0.182
-0.050
-0.003
0.026
0.065
0.125
0.214
0.328
0.467
0.624
0.783
0.928
1.053
1.169
1.324
1.702
3.171
5.831
6.372
4.297
2.553
1.887
1.389
0.874
0.380
0.049
0.004
0.372
0.540
0.967
1.654
1.751
0.942
0.067
-1.068
-3.406
-7.912
-10.369
-5.586
-1.191
0.255
0.419
0.325
0.258
0.238
0.256
0.308
0.385
0.483
0.599
0.722
0.848
0.953
1.031
1.069
1.069
1.104
1.463
2.581
3.192
2.597
2.150
1.842
1.434
0.811
0.084
-0.440
-0.467
0.561
0.700
0.921
1.501
1.598
1.233
1.214
0.331
-2.697
-7.895
-9.693
-3.923
2.073
2.326
1.291
0.733
0.500
0.417
0.411
0.449
0.511
0.598
0.697
0.802
0.899
0.979
1.021
1.002
0.885
0.682
0.495
0.653
1.186
1.648
1.891
1.933
1.705
1.008
0.032
-0.673
-0.718
0.572
0.632
0.660
0.860
1.049
1.423
2.230
1.880
-0.551
-3.509
-3.794
0.887
4.917
4.337
1.922
1.015
0.669
0.549
0.526
0.552
0.610
0.687
0.777
0.868
0.955
1.019
1.043
1.007
0.884
0.655
0.424
0.455
0.837
1.334
1.700
1.983
1.968
1.323
0.288
-0.420
-0.506
0.266
0.299
0.368
0.535
0.773
1.242
2.153
1.949
0.425
-0.825
-0.513
1.712
4.104
3.197
1.765
1.045
0.744
0.626
0.601
0.626
0.683
0.758
0.844
0.931
1.015
1.077
1.109
1.082
1.004
0.874
0.751
0.792
0.982
1.215
1.322
1.418
1.437
1.071
0.452
0.033
-0.017
-0.343
-0.218
0.087
0.367
0.638
1.010
1.455
1.387
0.669
0.190
0.339
1.115
1.812
1.726
1.274
0.917
0.731
0.652
0.644
0.676
0.734
0.810
0.898
0.987
1.077
1.150
1.193
1.204
1.176
1.144
1.128
1.180
1.278
1.190
0.621
-0.310
-0.832
-0.453
0.106
0.386
0.543
-1.126
-0.759
-0.114
0.287
0.609
1.077
1.741
1.718
1.024
0.560
0.536
0.754
0.976
1.016
0.892
0.760
0.675
0.645
0.657
0.699
0.764
0.847
0.940
1.041
1.137
1.225
1.294
1.336
1.362
1.389
1.469
1.630
1.828
1.655
0.061
-3.515
-5.999
-3.166
-0.428
0.847
1.263
-0.982
-0.690
-0.079
0.327
0.636
1.149
1.871
1.920
1.212
0.671
0.551
0.597
0.663
0.691
0.666
0.629
0.607
0.614
0.643
0.700
0.775
0.865
0.968
1.079
1.191
1.300
1.393
1.468
1.530
1.609
1.767
2.126
2.900
3.801
1.450
-5.393
-8.391
-4.735
0.229
2.366
2.605
-0.209
-0.184
0.117
0.460
0.653
0.889
1.388
1.445
0.916
0.626
0.522
0.505
0.519
0.525
0.524
0.523
0.532
0.559
0.608
0.675
0.760
0.862
0.978
1.102
1.235
1.366
1.485
1.585
1.672
1.774
1.984
2.484
3.930
5.655
3.833
-1.765
-4.728
-1.579
3.696
6.329
5.572
0.149
0.089
0.215
0.435
0.539
0.614
0.727
0.747
0.647
0.541
0.478
0.445
0.429
0.418
0.411
0.416
0.439
0.480
0.544
0.624
0.721
0.834
0.963
1.105
1.255
1.407
1.555
1.678
1.774
1.874
2.046
2.456
3.458
5.006
3.897
0.958
-0.122
1.603
6.143
11.049
7.405
0.224
0.138
0.172
0.264
0.347
0.418
0.487
0.526
0.523
0.498
0.458
0.413
0.362
0.320
0.292
0.288
0.311
0.365
0.441
0.540
0.650
0.777
0.918
1.073
1.242
1.416
1.585
1.724
1.824
1.896
1.997
2.198
2.551
2.810
2.405
1.573
1.360
2.410
5.605
7.241
6.124
0.163
0.069
0.056
0.099
0.184
0.281
0.378
0.459
0.512
0.524
0.496
0.417
0.314
0.211
0.138
0.110
0.130
0.193
0.289
0.407
0.543
0.687
0.842
1.009
1.190
1.376
1.558
1.704
1.799
1.847
1.886
1.950
2.022
2.031
1.862
1.635
1.655
2.137
3.070
3.761
3.453
0.043
-0.092
-0.144
-0.103
0.010
0.166
0.324
0.469
0.591
0.660
0.642
0.500
0.279
0.068
-0.088
-0.156
-0.140
-0.062
0.067
0.222
0.386
0.555
0.731
0.906
1.094
1.282
1.462
1.606
1.699
1.739
1.748
1.748
1.738
1.702
1.619
1.559
1.591
1.795
2.095
2.301
2.259
-0.145
-0.396
-0.520
-0.461
-0.253
0.015
0.284
0.522
0.760
0.980
1.011
0.732
0.264
-0.158
-0.449
-0.582
-0.572
-0.446
-0.253
-0.038
0.175
0.382
0.577
0.769
0.960
1.144
1.315
1.451
1.545
1.585
1.595
1.579
1.553
1.513
1.471
1.441
1.460
1.540
1.645
1.713
1.684
-0.488
-0.984
-1.322
-1.230
-0.763
-0.240
0.205
0.575
0.985
1.507
1.778
1.184
0.220
-0.561
-1.093
-1.312
-1.272
-1.036
-0.716
-0.388
-0.092
0.168
0.394
0.601
0.794
0.975
1.135
1.268
1.359
1.411
1.430
1.425
1.403
1.374
1.347
1.328
1.334
1.363
1.401
1.421
1.399
-1.059
-2.185
-3.360
-3.218
-1.831
-0.659
0.033
0.493
1.029
1.884
2.543
1.500
-0.076
-1.355
-2.276
-2.663
-2.496
-1.970
-1.376
-0.846
-0.421
-0.082
0.186
0.415
0.614
0.789
0.946
1.074
1.172
1.234
1.265
1.272
1.264
1.248
1.228
1.218
1.219
1.231
1.247
1.259
1.249
-1.747
-4.311
-8.469
-8.277
-3.862
-1.150
-0.230
0.179
0.585
1.248
1.691
0.845
-0.819
-2.798
-4.632
-5.456
-4.801
-3.465
-2.261
-1.389
-0.784
-0.350
-0.032
0.219
0.426
0.607
0.760
0.888
0.988
1.058
1.103
1.124
1.128
1.123
1.118
1.113
1.114
1.125
1.138
1.149
1.154
-2.091
-5.742
-10.930
-10.826
-5.189
-1.386
-0.544
-0.369
-0.296
-0.070
0.160
0.084
-1.321
-4.928
-9.928
-12.457
-9.465
-5.703
-3.337
-1.982
-1.153
-0.618
-0.247
0.030
0.247
0.429
0.581
0.711
0.813
0.891
0.946
0.979
0.996
1.006
1.008
1.013
1.020
1.031
1.048
1.065
1.083
-1.766
-4.019
-7.966
-7.580
-3.267
-1.260
-0.948
-1.158
-1.486
-1.674
-1.205
0.832
-0.316
-7.017
-20.594
-24.970
-17.971
-8.212
-4.300
-2.459
-1.451
-0.843
-0.439
-0.145
0.082
0.265
0.417
0.545
0.651
0.735
0.796
0.840
0.871
0.890
0.906
0.916
0.931
0.947
0.967
0.993
1.022
-1.094
-2.090
-3.039
-2.878
-1.807
-1.318
-1.513
-2.151
-3.081
-4.035
-3.843
-1.303
-1.359
-7.939
-22.637
-28.202
-21.045
-8.934
-4.617
-2.662
-1.625
-1.002
-0.589
-0.291
-0.065
0.118
0.272
0.400
0.506
0.593
0.661
0.714
0.754
0.782
0.806
0.826
0.847
0.868
0.895
0.925
0.967
-0.491
-1.060
-1.547
-1.643
-1.541
-1.637
-2.156
-3.246
-5.154
-7.914
-9.844
-7.582
-5.392
-8.306
-14.601
-18.438
-12.754
-7.143
-4.179
-2.577
-1.657
-1.084
-0.692
-0.409
-0.184
-0.004
0.149
0.276
0.383
0.471
0.543
0.601
0.649
0.687
0.717
0.744
0.770
0.796
0.827
0.863
0.909
0.066
-0.436
-0.941
-1.315
-1.558
-1.921
-2.652
-4.109
-7.055
-13.013
-19.696
-15.455
-9.497
-7.841
-8.475
-8.740
-7.143
-5.043
-3.385
-2.297
-1.586
-1.097
-0.749
-0.484
-0.273
-0.095
0.053
0.180
0.287
0.374
0.446
0.509
0.558
0.602
0.639
0.671
0.700
0.730
0.762
0.801
0.850
0.541
0.040
-0.577
-1.099
-1.530
-2.021
-2.823
-4.344
-7.404
-13.724
-21.322
-16.719
-9.811
-6.849
-5.879
-5.336
-4.562
-3.552
-2.658
-1.962
-1.447
-1.066
-0.767
-0.528
-0.324
-0.151
0.000
0.127
0.232
0.310
0.378
0.436
0.486
0.532
0.571
0.606
0.638
0.667
0.700
0.739
0.786
0.787
0.293
-0.348
-0.938
-1.434
-1.943
-2.680
-3.912
-6.080
-9.430
-12.238
-10.696
-7.475
-5.381
-4.326
-3.715
-3.184
-2.628
-2.111
-1.661
-1.297
-0.999
-0.752
-0.535
-0.342
-0.164
-0.003
0.128
0.228
0.293
0.344
0.389
0.434
0.477
0.517
0.551
0.583
0.611
0.642
0.675
0.718
0.687
0.252
-0.336
-0.884
-1.358
-1.820
-2.385
-3.208
-4.382
-5.755
-6.624
-6.150
-4.938
-3.846
-3.166
-2.715
-2.352
-2.011
-1.696
-1.402
-1.142
-0.917
-0.710
-0.511
-0.316
-0.124
0.066
0.215
0.308
0.345
0.359
0.378
0.406
0.440
0.477
0.508
0.536
0.560
0.584
0.612
0.646
0.339
-0.038
-0.534
-0.989
-1.364
-1.705
-2.080
-2.549
-3.112
-3.647
-3.849
-3.610
-3.087
-2.601
-2.241
-1.998
-1.779
-1.575
-1.377
-1.183
-1.002
-0.824
-0.649
-0.463
-0.259
-0.031
0.213
0.419
0.507
0.484
0.426
0.397
0.399
0.422
0.450
0.475
0.496
0.514
0.530
0.548
0.570
-0.056
-0.430
-0.877
-1.237
-1.489
-1.662
-1.844
-2.063
-2.293
-2.440
-2.418
-2.182
-1.894
-1.692
-1.569
-1.473
-1.362
-1.251
-1.128
-0.998
-0.867
-0.729
-0.575
-0.400
-0.182
0.095
0.425
0.725
0.814
0.698
0.529
0.441
0.413
0.421
0.436
0.452
0.463
0.470
0.476
0.483
0.492
-0.440
-0.861
-1.310
-1.596
-1.687
-1.680
-1.687
-1.720
-1.759
-1.752
-1.624
-1.419
-1.224
-1.145
-1.121
-1.099
-1.062
-1.001
-0.931
-0.844
-0.748
-0.638
-0.507
-0.339
-0.117
0.192
0.586
0.962
1.057
0.860
0.620
0.482
0.434
0.425
0.432
0.434
0.431
0.429
0.423
0.414
0.407
-0.749
-1.229
-1.706
-1.926
-1.857
-1.687
-1.546
-1.460
-1.411
-1.336
-1.206
-1.042
-0.913
-0.862
-0.858
-0.862
-0.848
-0.818
-0.773
-0.713
-0.641
-0.550
-0.441
-0.291
-0.090
0.199
0.568
0.906
0.995
0.826
0.619
0.494
0.447
0.434
0.425
0.417
0.403
0.388
0.368
0.344
0.316
-0.658
-1.037
-1.324
-1.262
-0.834
-0.458
-0.343
-0.333
-0.277
-0.300
-0.633
-1.141
-1.545
-2.116
-3.225
-5.687
-11.517
-21.875
-22.429
-13.023
-6.755
-4.159
-2.726
-1.748
-1.008
-0.441
0.001
0.385
0.787
0.959
0.866
0.709
0.684
0.703
0.742
0.793
0.848
0.888
0.903
0.876
0.805
-0.284
-0.427
-0.477
-0.356
-0.060
0.320
0.632
0.708
0.500
-0.049
-0.825
-1.397
-1.748
-2.229
-3.318
-5.700
-11.269
-21.363
-21.896
-12.904
-7.188
-4.734
-3.243
-2.147
-1.299
-0.652
-0.153
0.291
0.762
1.038
0.920
0.754
0.740
0.766
0.810
0.867
0.933
1.008
1.106
1.323
1.932
-0.031
-0.067
-0.028
0.167
0.576
1.312
2.223
2.625
2.453
1.732
0.317
-0.834
-1.465
-2.027
-2.941
-4.634
-7.625
-11.514
-12.114
-9.263
-6.778
-5.138
-3.671
-2.443
-1.483
-0.765
-0.229
0.199
0.585
0.830
0.802
0.777
0.797
0.833
0.881
0.935
1.000
1.080
1.207
1.439
1.941
0.135
0.141
0.229
0.463
0.972
1.974
3.383
4.230
4.848
4.531
1.955
-0.041
-1.038
-1.688
-2.419
-3.488
-4.935
-6.417
-7.124
-6.945
-6.329
-5.270
-3.860
-2.561
-1.512
-0.757
-0.210
0.185
0.476
0.667
0.768
0.823
0.873
0.918
0.961
1.006
1.059
1.122
1.224
1.385
1.630
0.233
0.249
0.338
0.552
1.006
1.807
2.902
3.787
4.898
4.943
2.218
0.179
-0.819
-1.403
-1.952
-2.625
-3.446
-4.335
-5.053
-5.576
-5.618
-4.897
-3.635
-2.367
-1.368
-0.615
-0.090
0.277
0.536
0.714
0.835
0.916
0.980
1.029
1.067
1.097
1.121
1.155
1.210
1.290
1.392
0.272
0.288
0.352
0.499
0.772
1.202
1.696
2.078
2.354
1.965
0.695
-0.340
-0.895
-1.257
-1.601
-2.026
-2.557
-3.160
-3.761
-4.281
-4.410
-3.915
-2.940
-1.891
-1.010
-0.347
0.129
0.459
0.689
0.850
0.969
1.063
1.132
1.189
1.223
1.228
1.211
1.196
1.198
1.222
1.250
0.268
0.277
0.311
0.381
0.494
0.625
0.693
0.552
0.164
-0.420
-0.862
-1.050
-1.109
-1.189
-1.347
-1.595
-1.914
-2.305
-2.700
-3.014
-3.064
-2.720
-2.026
-1.244
-0.534
0.026
0.435
0.711
0.899
1.043
1.157
1.259
1.351
1.440
1.494
1.456
1.355
1.257
1.198
1.171
1.160
0.242
0.245
0.251
0.266
0.266
0.223
0.065
-0.312
-0.918
-1.504
-1.640
-1.440
-1.225
-1.132
-1.143
-1.248
-1.420
-1.633
-1.845
-1.978
-1.944
-1.666
-1.177
-0.590
-0.025
0.449
0.784
1.001
1.146
1.274
1.397
1.519
1.655
1.857
2.064
1.949
1.592
1.336
1.198
1.124
1.088
0.209
0.212
0.206
0.178
0.120
-0.008
-0.257
-0.658
-1.190
-1.608
-1.687
-1.463
-1.208
-1.026
-0.954
-0.960
-1.022
-1.110
-1.191
-1.209
-1.117
-0.874
-0.507
-0.048
0.424
0.833
1.107
1.268
1.390
1.527
1.683
1.858
2.048
2.487
3.017
2.776
1.932
1.409
1.176
1.064
1.010
0.187
0.197
0.189
0.151
0.060
-0.104
-0.373
-0.731
-1.150
-1.453
-1.518
-1.366
-1.113
-0.909
-0.770
-0.707
-0.691
-0.703
-0.701
-0.659
-0.540
-0.326
-0.024
0.348
0.744
1.088
1.322
1.450
1.577
1.759
2.023
2.312
2.517
2.899
3.330
2.977
2.006
1.385
1.110
0.971
0.903
0.183
0.212
0.224
0.196
0.097
-0.100
-0.387
-0.760
-1.150
-1.452
-1.515
-1.358
-1.071
-0.794
-0.596
-0.482
-0.418
-0.382
-0.336
-0.262
-0.139
0.046
0.298
0.595
0.908
1.188
1.379
1.513
1.650
1.899
2.385
3.034
3.256
2.935
2.812
2.389
1.697
1.252
0.983
0.827
0.760
0.207
0.267
0.327
0.349
0.258
0.009
-0.344
-0.806
-1.325
-1.767
-1.878
-1.588
-1.086
-0.668
-0.405
-0.258
-0.176
-0.120
-0.060
0.024
0.142
0.302
0.505
0.735
0.975
1.183
1.341
1.436
1.536
1.741
2.364
3.816
4.141
2.922
2.195
1.788
1.406
1.070
0.812
0.641
0.572
0.263
0.363
0.507
0.681
0.626
0.256
-0.213
-0.829
-1.637
-2.452
-2.710
-2.034
-1.108
-0.463
-0.138
-0.009
0.053
0.102
0.159
0.237
0.342
0.480
0.639
0.818
0.993
1.144
1.239
1.270
1.198
1.037
1.063
2.044
2.681
2.036
1.676
1.451
1.208
0.916
0.632
0.431
0.358
0.368
0.485
0.684
1.072
1.092
0.580
0.075
-0.649
-1.796
-3.172
-3.636
-2.356
-0.789
0.032
0.250
0.282
0.278
0.292
0.332
0.400
0.492
0.607
0.738
0.876
1.009
1.109
1.146
1.076
0.782
0.048
-1.276
-2.032
-0.841
0.465
1.070
1.213
1.101
0.817
0.487
0.242
0.176
0.540
0.637
0.704
0.972
1.042
0.831
0.651
0.044
-1.344
-2.885
-3.215
-1.587
0.228
0.864
0.749
0.577
0.482
0.452
0.474
0.526
0.607
0.706
0.816
0.931
1.032
1.098
1.094
0.947
0.522
-0.470
-2.286
-3.699
-2.303
-0.372
0.692
1.074
1.073
0.817
0.448
0.166
0.090
0.517
0.564
0.555
0.668
0.805
0.973
1.357
1.102
-0.341
-1.492
-1.528
-0.117
1.339
1.554
1.120
0.798
0.637
0.579
0.580
0.625
0.696
0.785
0.885
0.982
1.071
1.123
1.103
0.955
0.583
-0.183
-1.331
-2.060
-1.376
-0.168
0.623
0.987
1.017
0.816
0.501
0.260
0.192
0.137
0.190
0.289
0.459
0.662
0.944
1.341
1.235
0.334
-0.315
-0.233
0.623
1.469
1.524
1.166
0.872
0.709
0.654
0.657
0.697
0.766
0.852
0.945
1.043
1.127
1.178
1.172
1.073
0.822
0.404
-0.121
-0.367
-0.146
0.302
0.614
0.686
0.677
0.602
0.512
0.433
0.443
-0.904
-0.591
-0.046
0.308
0.583
0.899
1.211
1.148
0.655
0.294
0.334
0.699
1.079
1.134
0.981
0.820
0.721
0.692
0.704
0.750
0.818
0.903
1.002
1.102
1.192
1.261
1.280
1.236
1.114
0.918
0.724
0.629
0.686
0.697
0.477
0.065
-0.169
0.042
0.409
0.690
0.823
-2.016
-1.481
-0.346
0.242
0.595
1.050
1.684
1.681
1.024
0.590
0.519
0.637
0.786
0.838
0.797
0.737
0.698
0.695
0.725
0.778
0.853
0.945
1.047
1.159
1.263
1.349
1.406
1.413
1.375
1.308
1.264
1.276
1.326
1.154
0.426
-0.761
-1.364
-0.685
0.447
1.180
1.453
-1.762
-1.385
-0.270
0.365
0.688
1.159
1.850
1.903
1.215
0.686
0.553
0.569
0.623
0.654
0.657
0.651
0.653
0.677
0.720
0.786
0.868
0.968
1.081
1.205
1.330
1.446
1.537
1.591
1.606
1.609
1.643
1.761
1.976
1.942
0.913
-0.902
-1.834
-0.685
1.220
2.444
2.550
-0.565
-0.435
0.130
0.582
0.773
0.935
1.381
1.419
0.915
0.632
0.523
0.504
0.518
0.536
0.550
0.568
0.596
0.637
0.695
0.772
0.865
0.973
1.099
1.238
1.388
1.538
1.672
1.765
1.816
1.843
1.900
2.089
2.468
2.722
1.816
0.143
-0.604
0.693
3.480
5.874
4.537
0.124
0.057
0.282
0.559
0.655
0.648
0.724
0.736
0.636
0.529
0.472
0.448
0.440
0.443
0.454
0.476
0.513
0.569
0.641
0.730
0.834
0.955
1.092
1.250
1.426
1.618
1.798
1.937
2.000
2.014
2.042
2.176
2.465
2.645
2.109
1.133
0.861
2.104
5.705
7.456
6.352
0.244
0.144
0.190
0.316
0.379
0.407
0.458
0.490
0.483
0.457
0.427
0.395
0.364
0.342
0.337
0.355
0.397
0.465
0.552
0.655
0.775
0.908
1.060
1.233
1.434
1.656
1.888
2.066
2.137
2.115
2.076
2.094
2.185
2.186
1.910
1.539
1.545
2.405
4.528
6.341
4.805
0.181
0.070
0.046
0.084
0.151
0.229
0.307
0.373
0.416
0.427
0.405
0.351
0.283
0.215
0.174
0.178
0.221
0.300
0.410
0.539
0.676
0.826
0.990
1.176
1.388
1.633
1.889
2.090
2.160
2.113
2.025
1.960
1.926
1.865
1.730
1.597
1.661
2.081
2.821
3.293
2.982
0.040
-0.113
-0.180
-0.158
-0.068
0.059
0.190
0.308
0.397
0.447
0.425
0.325
0.176
0.031
-0.070
-0.097
-0.051
0.055
0.197
0.361
0.531
0.704
0.881
1.074
1.290
1.529
1.770
1.962
2.035
1.993
1.902
1.814
1.740
1.660
1.576
1.527
1.573
1.745
1.996
2.138
2.045
-0.192
-0.441
-0.586
-0.564
-0.397
-0.168
0.062
0.252
0.410
0.515
0.496
0.312
0.026
-0.261
-0.466
-0.542
-0.488
-0.334
-0.116
0.112
0.332
0.537
0.732
0.932
1.136
1.354
1.565
1.728
1.804
1.796
1.734
1.662
1.588
1.519
1.458
1.422
1.434
1.495
1.576
1.624
1.581
-0.566
-1.056
-1.411
-1.395
-0.993
-0.522
-0.133
0.157
0.395
0.585
0.585
0.272
-0.244
-0.763
-1.153
-1.312
-1.215
-0.926
-0.580
-0.235
0.068
0.327
0.552
0.757
0.958
1.152
1.331
1.472
1.557
1.580
1.558
1.511
1.449
1.394
1.343
1.310
1.305
1.322
1.346
1.358
1.333
-1.145
-2.237
-3.411
-3.378
-2.162
-1.083
-0.425
-0.030
0.257
0.495
0.501
0.036
-0.770
-1.664
-2.409
-2.723
-2.481
-1.898
-1.246
-0.695
-0.256
0.078
0.347
0.568
0.766
0.948
1.105
1.240
1.328
1.375
1.381
1.354
1.317
1.271
1.232
1.204
1.192
1.192
1.198
1.200
1.189
-1.823
-4.209
-8.417
-8.426
-4.240
-1.772
-0.779
-0.363
-0.114
0.051
0.004
-0.538
-1.654
-3.253
-4.959
-5.682
-4.902
-3.449
-2.173
-1.259
-0.627
-0.191
0.122
0.371
0.573
0.750
0.900
1.026
1.122
1.179
1.205
1.201
1.179
1.150
1.122
1.100
1.088
1.085
1.088
1.095
1.102
-2.158
-5.577
-10.458
-10.496
-5.724
-2.186
-1.118
-0.814
-0.727
-0.710
-0.783
-1.241
-2.689
-5.960
-10.951
-13.583
-10.044
-5.808
-3.288
-1.851
-1.003
-0.462
-0.093
0.178
0.390
0.567
0.713
0.835
0.930
0.996
1.035
1.047
1.042
1.027
1.013
0.999
0.994
0.994
1.001
1.015
1.035
-1.829
-4.028
-8.048
-8.091
-4.136
-2.062
-1.419
-1.380
-1.562
-1.756
-1.806
-1.849
-3.437
-9.420
-22.277
-27.495
-20.264
-8.577
-4.289
-2.341
-1.308
-0.690
-0.287
0.003
0.221
0.395
0.540
0.660
0.755
0.826
0.874
0.898
0.908
0.908
0.904
0.903
0.904
0.912
0.924
0.946
0.977
-1.209
-2.183
-3.221
-3.303
-2.449
-1.812
-1.728
-2.039
-2.619
-3.215
-3.420
-3.161
-4.358
-10.795
-24.456
-32.243
-22.417
-9.347
-4.614
-2.566
-1.481
-0.850
-0.437
-0.146
0.074
0.248
0.389
0.506
0.600
0.674
0.726
0.762
0.783
0.796
0.804
0.811
0.820
0.835
0.852
0.882
0.920
-0.668
-1.169
-1.624
-1.787
-1.727
-1.743
-2.058
-2.733
-3.827
-5.131
-5.970
-5.729
-6.002
-9.092
-16.046
-20.651
-13.624
-7.351
-4.112
-2.455
-1.512
-0.930
-0.539
-0.258
-0.046
0.124
0.262
0.376
0.470
0.545
0.600
0.643
0.672
0.695
0.712
0.726
0.742
0.761
0.786
0.819
0.863
-0.266
-0.617
-0.973
-1.256
-1.478
-1.773
-2.313
-3.261
-4.820
-6.978
-8.546
-8.058
-6.994
-7.194
-8.508
-8.914
-7.300
-5.037
-3.302
-2.164
-1.435
-0.942
-0.597
-0.338
-0.135
0.026
0.163
0.275
0.366
0.440
0.498
0.542
0.576
0.605
0.630
0.650
0.670
0.694
0.720
0.756
0.803
0.017
-0.296
-0.660
-1.012
-1.357
-1.767
-2.379
-3.407
-5.035
-7.287
-8.936
-8.331
-6.769
-5.818
-5.528
-5.215
-4.464
-3.472
-2.549
-1.824
-1.297
-0.909
-0.614
-0.384
-0.194
-0.035
0.097
0.209
0.298
0.365
0.421
0.462
0.499
0.530
0.556
0.582
0.605
0.630
0.659
0.693
0.738
0.152
-0.137
-0.504
-0.880
-1.258
-1.689
-2.264
-3.130
-4.411
-5.924
-6.961
-6.607
-5.479
-4.558
-3.993
-3.553
-3.050
-2.507
-1.979
-1.519
-1.147
-0.845
-0.600
-0.397
-0.220
-0.065
0.070
0.182
0.268
0.330
0.374
0.409
0.442
0.470
0.498
0.523
0.547
0.572
0.598
0.630
0.673
0.143
-0.124
-0.469
-0.832
-1.189
-1.570
-2.032
-2.656
-3.440
-4.276
-4.758
-4.596
-4.008
-3.385
-2.937
-2.567
-2.232
-1.892
-1.559
-1.260
-0.996
-0.770
-0.569
-0.386
-0.213
-0.055
0.090
0.210
0.287
0.337
0.362
0.380
0.402
0.427
0.452
0.474
0.495
0.516
0.540
0.567
0.603
0.012
-0.236
-0.544
-0.863
-1.157
-1.450
-1.775
-2.165
-2.611
-2.988
-3.183
-3.081
-2.776
-2.444
-2.153
-1.912
-1.684
-1.473
-1.259
-1.055
-0.865
-0.688
-0.521
-0.353
-0.187
-0.012
0.152
0.287
0.364
0.384
0.378
0.373
0.380
0.397
0.415
0.433
0.451
0.468
0.485
0.505
0.530
-0.176
-0.415
-0.698
-0.964
-1.182
-1.370
-1.562
-1.775
-1.981
-2.141
-2.184
-2.091
-1.914
-1.739
-1.580
-1.434
-1.302
-1.164
-1.022
-0.887
-0.746
-0.607
-0.466
-0.314
-0.146
0.038
0.228
0.382
0.458
0.453
0.415
0.382
0.372
0.376
0.389
0.400
0.412
0.422
0.430
0.442
0.456
-0.372
-0.623
-0.886
-1.096
-1.227
-1.315
-1.389
-1.473
-1.552
-1.588
-1.561
-1.473
-1.355
-1.250
-1.171
-1.100
-1.019
-0.934
-0.843
-0.746
-0.642
-0.531
-0.412
-0.274
-0.109
0.079
0.281
0.458
0.527
0.500
0.441
0.391
0.368
0.364
0.367
0.373
0.376
0.378
0.379
0.380
0.379
-0.535
-0.788
-1.028
-1.198
-1.257
-1.257
-1.244
-1.245
-1.241
-1.223
-1.173
-1.094
-1.013
-0.947
-0.900
-0.862
-0.816
-0.762
-0.700
-0.631
-0.550
-0.463
-0.361
-0.239
-0.091
0.087
0.277
0.434
0.504
0.482
0.428
0.383
0.360
0.351
0.348
0.346
0.342
0.336
0.327
0.316
0.304
-0.534
-0.816
-0.991
-0.906
-0.694
-0.799
-1.445
-1.939
-1.472
-0.802
-0.595
-0.815
-1.293
-2.045
-3.468
-6.551
-15.026
-28.291
-29.636
-17.511
-7.595
-4.166
-2.505
-1.513
-0.807
-0.271
0.134
0.473
0.814
0.941
0.837
0.738
0.715
0.732
0.772
0.831
0.904
0.955
0.927
0.740
0.172
-0.237
-0.333
-0.354
-0.232
-0.001
0.318
0.507
0.331
0.073
-0.104
-0.392
-0.815
-1.340
-2.109
-3.501
-6.507
-14.602
-26.836
-28.494
-17.068
-7.756
-4.432
-2.786
-1.737
-0.978
-0.420
0.014
0.390
0.789
0.959
0.884
0.783
0.767
0.790
0.833
0.892
0.961
1.025
1.055
1.044
1.007
-0.020
-0.033
0.036
0.277
0.842
2.152
4.522
4.504
2.383
1.162
0.264
-0.499
-1.164
-1.901
-3.040
-5.131
-9.012
-14.863
-15.760
-10.361
-6.413
-4.232
-2.837
-1.822
-1.047
-0.462
-0.013
0.338
0.642
0.823
0.828
0.815
0.826
0.853
0.894
0.941
0.998
1.057
1.109
1.170
1.275
0.122
0.149
0.274
0.598
1.384
3.516
6.632
6.875
4.194
2.271
0.947
-0.097
-0.878
-1.574
-2.433
-3.642
-5.345
-6.999
-7.403
-6.368
-5.009
-3.781
-2.686
-1.735
-0.976
-0.394
0.043
0.371
0.606
0.755
0.833
0.870
0.902
0.932
0.964
0.995
1.034
1.075
1.117
1.177
1.247
0.205
0.252
0.384
0.689
1.371
2.893
5.561
5.760
3.703
2.323
1.087
0.037
-0.697
-1.272
-1.871
-2.592
-3.425
-4.142
-4.500
-4.372
-3.898
-3.179
-2.317
-1.479
-0.764
-0.200
0.212
0.504
0.701
0.835
0.915
0.970
1.009
1.037
1.058
1.070
1.080
1.091
1.111
1.132
1.164
0.241
0.286
0.391
0.612
1.038
1.736
2.510
2.669
2.148
1.416
0.557
-0.156
-0.670
-1.067
-1.452
-1.884
-2.354
-2.765
-3.052
-3.112
-2.912
-2.414
-1.759
-1.044
-0.393
0.122
0.491
0.734
0.890
0.990
1.064
1.114
1.157
1.183
1.191
1.181
1.153
1.123
1.104
1.095
1.089
0.244
0.279
0.347
0.475
0.682
0.951
1.166
1.140
0.843
0.368
-0.119
-0.484
-0.736
-0.948
-1.166
-1.406
-1.671
-1.919
-2.090
-2.143
-2.007
-1.642
-1.105
-0.497
0.092
0.572
0.885
1.054
1.146
1.208
1.262
1.313
1.356
1.392
1.405
1.354
1.266
1.175
1.108
1.065
1.031
0.229
0.252
0.287
0.342
0.419
0.476
0.470
0.322
0.026
-0.329
-0.586
-0.720
-0.791
-0.852
-0.937
-1.051
-1.184
-1.306
-1.392
-1.390
-1.241
-0.931
-0.474
0.079
0.649
1.129
1.392
1.452
1.450
1.464
1.506
1.552
1.613
1.689
1.744
1.644
1.430
1.239
1.110
1.034
0.981
0.206
0.222
0.237
0.247
0.242
0.203
0.095
-0.098
-0.376
-0.637
-0.788
-0.820
-0.789
-0.755
-0.749
-0.776
-0.815
-0.853
-0.856
-0.802
-0.641
-0.362
0.047
0.570
1.165
1.680
1.890
1.834
1.747
1.741
1.780
1.830
1.903
2.041
2.221
2.041
1.602
1.287
1.103
0.991
0.925
0.192
0.207
0.212
0.198
0.154
0.064
-0.093
-0.305
-0.555
-0.762
-0.861
-0.839
-0.747
-0.654
-0.586
-0.543
-0.523
-0.504
-0.459
-0.366
-0.201
0.057
0.421
0.901
1.462
1.953
2.133
2.045
1.952
1.970
2.050
2.117
2.153
2.237
2.406
2.155
1.630
1.273
1.056
0.926
0.852
0.189
0.214
0.225
0.207
0.144
0.020
-0.167
-0.407
-0.664
-0.860
-0.933
-0.864
-0.714
-0.556
-0.427
-0.341
-0.278
-0.223
-0.155
-0.047
0.116
0.344
0.648
1.038
1.484
1.876
2.034
2.011
1.993
2.051
2.164
2.225
2.214
2.118
2.044
1.816
1.471
1.174
0.969
0.833
0.759
0.207
0.247
0.278
0.278
0.210
0.056
-0.171
-0.461
-0.772
-1.013
-1.085
-0.940
-0.692
-0.442
-0.262
-0.147
-0.068
0.002
0.082
0.189
0.337
0.530
0.776
1.068
1.377
1.643
1.782
1.813
1.802
1.748
1.587
1.490
1.539
1.577
1.552
1.436
1.247
1.033
0.853
0.719
0.647
0.242
0.301
0.366
0.404
0.348
0.171
-0.105
-0.463
-0.881
-1.230
-1.304
-1.038
-0.631
-0.277
-0.066
0.049
0.126
0.193
0.268
0.369
0.497
0.659
0.851
1.065
1.276
1.448
1.539
1.517
1.324
0.677
-0.834
-2.233
-1.290
0.179
0.882
1.073
1.039
0.900
0.735
0.605
0.533
0.296
0.365
0.443
0.522
0.494
0.327
0.053
-0.340
-0.864
-1.326
-1.401
-0.997
-0.423
-0.010
0.186
0.267
0.309
0.357
0.422
0.508
0.618
0.755
0.906
1.068
1.217
1.327
1.351
1.218
0.684
-1.010
-6.236
-9.853
-7.499
-1.784
0.147
0.759
0.882
0.799
0.648
0.517
0.446
0.353
0.409
0.460
0.535
0.550
0.475
0.307
-0.049
-0.603
-1.084
-1.120
-0.640
-0.014
0.365
0.469
0.475
0.477
0.498
0.545
0.622
0.715
0.833
0.961
1.090
1.205
1.272
1.251
1.023
0.325
-1.819
-8.334
-11.889
-9.302
-2.601
-0.194
0.578
0.788
0.741
0.607
0.491
0.425
0.313
0.346
0.382
0.461
0.536
0.581
0.555
0.319
-0.159
-0.548
-0.534
-0.084
0.438
0.684
0.701
0.641
0.605
0.608
0.646
0.711
0.797
0.901
1.017
1.131
1.231
1.283
1.243
1.024
0.406
-1.015
-3.864
-6.572
-4.489
-1.578
-0.071
0.525
0.712
0.703
0.620
0.541
0.502
0.023
0.073
0.204
0.356
0.495
0.628
0.695
0.566
0.239
-0.022
0.010
0.314
0.670
0.813
0.798
0.728
0.692
0.688
0.721
0.783
0.866
0.965
1.078
1.189
1.285
1.340
1.318
1.155
0.762
0.053
-0.948
-1.585
-1.219
-0.375
0.216
0.483
0.589
0.622
0.652
0.679
0.688
-0.706
-0.493
-0.047
0.254
0.472
0.664
0.803
0.744
0.513
0.329
0.329
0.494
0.689
0.780
0.777
0.745
0.727
0.737
0.775
0.838
0.920
1.022
1.135
1.251
1.360
1.436
1.443
1.358
1.138
0.802
0.432
0.200
0.241
0.379
0.439
0.388
0.372
0.504
0.725
0.931
1.031
-1.566
-1.307
-0.285
0.205
0.491
0.752
1.025
1.025
0.740
0.524
0.481
0.542
0.643
0.702
0.722
0.724
0.732
0.759
0.808
0.875
0.963
1.069
1.190
1.317
1.443
1.545
1.598
1.579
1.473
1.320
1.146
1.045
0.989
0.903
0.644
0.291
0.168
0.442
0.937
1.412
1.644
-1.408
-1.234
-0.206
0.314
0.573
0.803
1.139
1.169
0.822
0.598
0.521
0.535
0.579
0.627
0.658
0.686
0.717
0.761
0.821
0.895
0.989
1.101
1.230
1.375
1.526
1.665
1.765
1.807
1.774
1.687
1.597
1.544
1.510
1.352
0.965
0.438
0.264
0.699
1.507
2.243
2.565
-0.384
-0.333
0.112
0.499
0.673
0.723
0.869
0.880
0.707
0.564
0.505
0.500
0.526
0.557
0.593
0.634
0.681
0.741
0.811
0.896
0.995
1.117
1.257
1.421
1.602
1.793
1.967
2.071
2.085
2.004
1.914
1.868
1.846
1.726
1.342
0.863
0.741
1.307
2.395
3.322
3.350
0.176
0.080
0.254
0.495
0.586
0.550
0.586
0.595
0.546
0.488
0.457
0.448
0.460
0.482
0.516
0.561
0.619
0.692
0.777
0.872
0.982
1.110
1.261
1.446
1.667
1.928
2.207
2.409
2.439
2.311
2.138
2.033
1.981
1.877
1.600
1.281
1.277
1.886
3.078
3.997
3.563
0.268
0.157
0.181
0.278
0.332
0.355
0.392
0.420
0.422
0.410
0.399
0.386
0.382
0.388
0.410
0.455
0.520
0.606
0.705
0.815
0.938
1.075
1.241
1.440
1.696
2.032
2.433
2.774
2.813
2.571
2.281
2.080
1.968
1.839
1.660
1.498
1.557
2.028
2.844
3.380
3.044
0.194
0.079
0.047
0.072
0.122
0.181
0.245
0.298
0.332
0.344
0.337
0.311
0.278
0.255
0.254
0.291
0.366
0.466
0.588
0.723
0.862
1.013
1.181
1.393
1.664
2.037
2.513
2.944
2.989
2.658
2.298
2.040
1.882
1.748
1.620
1.540
1.596
1.849
2.219
2.448
2.297
0.042
-0.093
-0.165
-0.158
-0.095
0.002
0.106
0.197
0.259
0.288
0.275
0.213
0.133
0.051
0.014
0.033
0.115
0.247
0.409
0.576
0.740
0.906
1.083
1.294
1.554
1.890
2.317
2.678
2.744
2.483
2.171
1.945
1.780
1.655
1.552
1.489
1.506
1.608
1.761
1.835
1.765
-0.180
-0.390
-0.516
-0.515
-0.401
-0.231
-0.060
0.080
0.179
0.226
0.195
0.082
-0.090
-0.261
-0.371
-0.384
-0.286
-0.100
0.129
0.354
0.569
0.760
0.945
1.144
1.375
1.654
1.957
2.203
2.273
2.152
1.969
1.808
1.668
1.548
1.458
1.401
1.389
1.422
1.470
1.485
1.443
-0.502
-0.874
-1.140
-1.153
-0.893
-0.564
-0.285
-0.074
0.064
0.121
0.068
-0.132
-0.445
-0.769
-1.010
-1.075
-0.931
-0.638
-0.293
0.046
0.329
0.564
0.768
0.967
1.171
1.389
1.608
1.782
1.864
1.845
1.764
1.662
1.546
1.448
1.363
1.303
1.276
1.274
1.279
1.278
1.252
-0.935
-1.660
-2.305
-2.315
-1.705
-1.033
-0.576
-0.299
-0.143
-0.086
-0.187
-0.498
-1.019
-1.612
-2.114
-2.293
-2.030
-1.480
-0.898
-0.379
0.016
0.319
0.561
0.766
0.960
1.146
1.319
1.463
1.560
1.595
1.571
1.503
1.417
1.333
1.258
1.205
1.172
1.155
1.149
1.142
1.134
-1.407
-2.676
-4.205
-4.241
-2.775
-1.558
-0.911
-0.596
-0.467
-0.457
-0.616
-1.055
-1.851
-2.975
-4.124
-4.537
-3.937
-2.784
-1.703
-0.900
-0.344
0.050
0.340
0.561
0.754
0.928
1.082
1.213
1.311
1.369
1.373
1.337
1.277
1.207
1.149
1.101
1.072
1.055
1.048
1.048
1.055
-1.617
-3.214
-5.441
-5.510
-3.420
-1.900
-1.209
-0.956
-0.913
-0.985
-1.216
-1.755
-2.917
-5.049
-7.828
-9.071
-7.176
-4.570
-2.658
-1.459
-0.706
-0.218
0.117
0.362
0.560
0.726
0.869
0.991
1.087
1.150
1.173
1.159
1.121
1.076
1.034
0.999
0.977
0.965
0.965
0.972
0.992
-1.431
-2.638
-4.029
-4.154
-2.881
-1.880
-1.429
-1.350
-1.468
-1.667
-1.941
-2.514
-3.994
-7.414
-13.403
-17.144
-11.779
-6.429
-3.478
-1.920
-1.011
-0.453
-0.082
0.181
0.384
0.546
0.681
0.796
0.885
0.948
0.981
0.985
0.970
0.946
0.921
0.900
0.887
0.883
0.888
0.905
0.935
-1.027
-1.716
-2.339
-2.468
-2.083
-1.717
-1.606
-1.780
-2.119
-2.519
-2.899
-3.368
-4.773
-8.291
-15.253
-19.805
-13.174
-6.933
-3.779
-2.134
-1.197
-0.625
-0.243
0.025
0.227
0.385
0.516
0.624
0.709
0.770
0.808
0.827
0.828
0.822
0.812
0.804
0.800
0.806
0.817
0.841
0.880
-0.650
-1.041
-1.387
-1.553
-1.565
-1.593
-1.784
-2.185
-2.773
-3.440
-3.946
-4.336
-5.166
-7.241
-10.655
-12.302
-9.351
-5.793
-3.447
-2.083
-1.248
-0.720
-0.357
-0.098
0.096
0.250
0.377
0.479
0.559
0.621
0.663
0.691
0.704
0.709
0.711
0.714
0.720
0.731
0.750
0.778
0.821
-0.365
-0.636
-0.901
-1.132
-1.315
-1.546
-1.901
-2.477
-3.266
-4.153
-4.795
-4.996
-5.136
-5.777
-6.735
-6.973
-5.837
-4.208
-2.834
-1.862
-1.199
-0.751
-0.426
-0.187
-0.005
0.144
0.264
0.361
0.440
0.499
0.545
0.576
0.596
0.611
0.623
0.632
0.645
0.662
0.684
0.716
0.761
-0.178
-0.396
-0.658
-0.915
-1.181
-1.491
-1.930
-2.555
-3.379
-4.298
-4.913
-4.972
-4.726
-4.601
-4.606
-4.418
-3.819
-3.011
-2.219
-1.574
-1.094
-0.729
-0.457
-0.244
-0.075
0.066
0.181
0.276
0.352
0.410
0.452
0.484
0.508
0.528
0.544
0.561
0.577
0.596
0.620
0.653
0.696
-0.078
-0.274
-0.523
-0.798
-1.088
-1.416
-1.831
-2.391
-3.078
-3.801
-4.270
-4.266
-3.962
-3.634
-3.380
-3.090
-2.686
-2.217
-1.737
-1.318
-0.968
-0.687
-0.462
-0.272
-0.115
0.018
0.131
0.224
0.296
0.350
0.387
0.416
0.439
0.460
0.478
0.497
0.515
0.535
0.559
0.589
0.630
-0.057
-0.241
-0.477
-0.741
-1.014
-1.313
-1.661
-2.089
-2.589
-3.053
-3.332
-3.332
-3.097
-2.804
-2.533
-2.268
-1.988
-1.689
-1.377
-1.096
-0.846
-0.629
-0.443
-0.280
-0.133
-0.003
0.111
0.206
0.274
0.319
0.351
0.370
0.388
0.405
0.424
0.443
0.460
0.478
0.500
0.527
0.563
-0.097
-0.270
-0.495
-0.730
-0.964
-1.206
-1.471
-1.769
-2.070
-2.345
-2.489
-2.466
-2.319
-2.116
-1.922
-1.718
-1.519
-1.315
-1.112
-0.917
-0.733
-0.565
-0.413
-0.268
-0.130
-0.001
0.117
0.214
0.280
0.313
0.331
0.342
0.353
0.365
0.381
0.394
0.410
0.426
0.444
0.466
0.494
-0.175
-0.344
-0.551
-0.753
-0.940
-1.117
-1.293
-1.477
-1.651
-1.784
-1.844
-1.815
-1.719
-1.589
-1.454
-1.318
-1.184
-1.050
-0.910
-0.769
-0.633
-0.504
-0.376
-0.249
-0.118
0.012
0.137
0.235
0.299
0.323
0.325
0.325
0.327
0.333
0.344
0.355
0.368
0.378
0.390
0.404
0.424
-0.272
-0.436
-0.620
-0.789
-0.927
-1.037
-1.139
-1.238
-1.324
-1.377
-1.387
-1.352
-1.279
-1.201
-1.117
-1.028
-0.940
-0.847
-0.750
-0.650
-0.548
-0.446
-0.337
-0.225
-0.104
0.021
0.146
0.247
0.307
0.323
0.318
0.309
0.306
0.306
0.314
0.320
0.327
0.334
0.339
0.346
0.357
-0.364
-0.515
-0.676
-0.810
-0.904
-0.963
-1.006
-1.045
-1.073
-1.087
-1.071
-1.033
-0.982
-0.927
-0.872
-0.817
-0.758
-0.695
-0.626
-0.554
-0.476
-0.393
-0.304
-0.204
-0.095
0.020
0.133
0.226
0.285
0.300
0.298
0.288
0.282
0.283
0.286
0.289
0.290
0.291
0.291
0.290
0.290
-0.342
-0.490
-0.567
-0.553
-0.705
-1.873
-5.133
-8.009
-4.632
-1.665
-0.695
-0.672
-1.082
-1.837
-3.143
-5.680
-11.286
-21.705
-22.268
-12.594
-6.406
-3.599
-2.130
-1.211
-0.579
-0.105
0.254
0.518
0.701
0.778
0.767
0.738
0.735
0.757
0.811
0.907
1.054
1.215
1.223
0.986
0.477
-0.142
-0.200
-0.205
-0.144
-0.089
-0.224
-0.795
-1.560
-1.261
-0.603
-0.389
-0.612
-1.096
-1.853
-3.148
-5.635
-10.942
-21.284
-21.846
-12.240
-6.440
-3.698
-2.236
-1.314
-0.664
-0.185
0.177
0.457
0.672
0.792
0.799
0.785
0.789
0.814
0.864
0.943
1.060
1.181
1.194
1.045
0.782
0.016
0.016
0.093
0.310
0.840
2.338
4.773
4.537
2.012
0.730
0.135
-0.383
-0.953
-1.679
-2.752
-4.540
-7.488
-11.207
-11.622
-8.306
-5.240
-3.345
-2.128
-1.271
-0.639
-0.164
0.193
0.464
0.663
0.785
0.824
0.836
0.851
0.874
0.912
0.965
1.034
1.096
1.111
1.061
0.961
0.127
0.170
0.301
0.633
1.504
4.323
8.236
7.927
4.253
1.649
0.587
-0.130
-0.745
-1.384
-2.181
-3.280
-4.672
-5.918
-6.130
-5.162
-3.873
-2.739
-1.825
-1.088
-0.497
-0.036
0.306
0.555
0.725
0.832
0.885
0.913
0.928
0.947
0.969
0.996
1.026
1.053
1.058
1.044
1.005
0.196
0.255
0.400
0.730
1.498
3.398
6.331
6.415
3.593
1.755
0.736
0.007
-0.568
-1.096
-1.652
-2.298
-2.985
-3.543
-3.680
-3.366
-2.783
-2.094
-1.400
-0.762
-0.218
0.213
0.526
0.738
0.870
0.953
0.997
1.023
1.036
1.043
1.048
1.049
1.048
1.042
1.031
1.017
0.988
0.228
0.284
0.408
0.654
1.134
1.957
2.915
3.053
2.246
1.323
0.566
-0.028
-0.485
-0.876
-1.245
-1.628
-1.994
-2.279
-2.367
-2.245
-1.915
-1.438
-0.883
-0.312
0.201
0.614
0.881
1.033
1.103
1.141
1.166
1.177
1.180
1.176
1.160
1.133
1.098
1.060
1.022
0.990
0.959
0.234
0.281
0.366
0.525
0.782
1.142
1.497
1.589
1.288
0.771
0.250
-0.157
-0.469
-0.719
-0.944
-1.160
-1.360
-1.500
-1.547
-1.437
-1.196
-0.810
-0.331
0.224
0.780
1.218
1.435
1.469
1.424
1.391
1.382
1.374
1.364
1.347
1.314
1.255
1.175
1.097
1.027
0.974
0.926
0.224
0.255
0.310
0.392
0.513
0.666
0.788
0.794
0.605
0.278
-0.050
-0.294
-0.473
-0.606
-0.723
-0.825
-0.917
-0.972
-0.961
-0.853
-0.625
-0.278
0.198
0.806
1.530
2.158
2.316
2.070
1.817
1.690
1.647
1.623
1.589
1.558
1.508
1.408
1.272
1.140
1.033
0.955
0.893
0.209
0.231
0.258
0.293
0.334
0.372
0.377
0.305
0.146
-0.073
-0.260
-0.393
-0.464
-0.509
-0.541
-0.569
-0.589
-0.583
-0.529
-0.399
-0.178
0.153
0.637
1.323
2.346
3.460
3.506
2.732
2.216
2.029
1.965
1.911
1.838
1.769
1.703
1.556
1.350
1.168
1.025
0.925
0.854
0.195
0.214
0.228
0.235
0.227
0.197
0.138
0.023
-0.128
-0.280
-0.394
-0.445
-0.441
-0.418
-0.389
-0.364
-0.334
-0.282
-0.203
-0.064
0.152
0.464
0.912
1.618
2.701
4.003
4.000
3.039
2.497
2.366
2.330
2.224
2.047
1.897
1.774
1.594
1.361
1.152
0.996
0.883
0.800
0.192
0.211
0.222
0.216
0.185
0.119
0.015
-0.125
-0.276
-0.405
-0.475
-0.470
-0.409
-0.330
-0.253
-0.186
-0.124
-0.050
0.049
0.187
0.386
0.661
1.047
1.603
2.371
3.146
3.209
2.799
2.606
2.692
2.689
2.431
2.066
1.796
1.637
1.467
1.273
1.089
0.938
0.822
0.741
0.197
0.224
0.241
0.237
0.197
0.110
-0.022
-0.191
-0.365
-0.500
-0.547
-0.489
-0.365
-0.228
-0.117
-0.024
0.057
0.138
0.239
0.373
0.547
0.778
1.080
1.461
1.902
2.269
2.416
2.394
2.504
2.743
2.718
1.985
1.339
1.228
1.254
1.229
1.125
0.987
0.859
0.749
0.666
0.215
0.249
0.277
0.284
0.246
0.149
0.003
-0.192
-0.398
-0.554
-0.591
-0.476
-0.295
-0.106
0.033
0.135
0.219
0.298
0.395
0.516
0.667
0.857
1.087
1.342
1.609
1.823
1.945
2.023
2.063
1.889
0.511
-2.064
-1.832
-0.257
0.598
0.901
0.946
0.884
0.777
0.680
0.597
0.236
0.273
0.310
0.330
0.307
0.223
0.082
-0.122
-0.357
-0.533
-0.547
-0.393
-0.151
0.062
0.206
0.298
0.366
0.439
0.523
0.629
0.758
0.917
1.098
1.285
1.463
1.603
1.672
1.625
1.262
-0.355
-6.758
-11.402
-8.977
-2.467
-0.133
0.584
0.793
0.792
0.720
0.630
0.556
0.241
0.278
0.314
0.346
0.351
0.307
0.203
0.018
-0.208
-0.368
-0.374
-0.195
0.061
0.268
0.387
0.453
0.503
0.560
0.632
0.726
0.840
0.975
1.127
1.278
1.419
1.514
1.518
1.330
0.648
-1.730
-9.213
-15.806
-10.720
-3.338
-0.487
0.403
0.689
0.736
0.690
0.623
0.560
0.199
0.226
0.272
0.331
0.371
0.377
0.331
0.202
0.018
-0.122
-0.103
0.067
0.287
0.461
0.545
0.586
0.614
0.661
0.725
0.809
0.913
1.035
1.175
1.313
1.438
1.512
1.488
1.271
0.632
-1.008
-4.648
-8.653
-5.685
-1.981
-0.291
0.402
0.653
0.715
0.709
0.679
0.639
0.064
0.090
0.180
0.283
0.371
0.431
0.438
0.366
0.236
0.146
0.164
0.295
0.467
0.585
0.646
0.675
0.702
0.742
0.802
0.881
0.983
1.099
1.233
1.374
1.503
1.582
1.573
1.398
0.964
0.128
-1.055
-1.905
-1.498
-0.559
0.136
0.492
0.647
0.720
0.778
0.808
0.812
-0.193
-0.140
0.052
0.232
0.370
0.476
0.530
0.506
0.415
0.341
0.347
0.440
0.554
0.641
0.692
0.725
0.760
0.803
0.864
0.943
1.043
1.160
1.301
1.452
1.595
1.700
1.723
1.618
1.348
0.922
0.456
0.144
0.136
0.328
0.504
0.597
0.665
0.768
0.913
1.073
1.163
-0.488
-0.388
-0.048
0.209
0.383
0.518
0.612
0.615
0.535
0.465
0.455
0.503
0.581
0.649
0.704
0.749
0.792
0.845
0.912
0.994
1.095
1.217
1.364
1.528
1.697
1.833
1.904
1.864
1.708
1.464
1.213
1.014
0.912
0.869
0.789
0.711
0.716
0.881
1.178
1.573
1.976
-0.388
-0.332
-0.015
0.247
0.416
0.538
0.637
0.651
0.580
0.514
0.495
0.521
0.576
0.634
0.692
0.749
0.808
0.871
0.944
1.032
1.136
1.262
1.414
1.594
1.792
1.976
2.109
2.142
2.054
1.881
1.680
1.517
1.374
1.232
1.060
0.893
0.876
1.109
1.550
2.325
2.974
0.016
-0.042
0.123
0.320
0.438
0.504
0.565
0.584
0.542
0.501
0.485
0.507
0.550
0.603
0.667
0.730
0.803
0.877
0.960
1.053
1.160
1.291
1.449
1.647
1.880
2.135
2.374
2.515
2.477
2.281
2.040
1.835
1.674
1.505
1.298
1.131
1.132
1.399
1.922
2.679
3.259
0.248
0.140
0.197
0.313
0.380
0.411
0.447
0.465
0.459
0.446
0.447
0.465
0.501
0.551
0.614
0.687
0.769
0.859
0.954
1.050
1.165
1.301
1.468
1.683
1.963
2.340
2.785
3.157
3.162
2.784
2.355
2.058
1.846
1.668
1.478
1.336
1.363
1.632
2.089
2.532
2.702
0.277
0.169
0.163
0.207
0.252
0.288
0.324
0.352
0.369
0.378
0.386
0.402
0.427
0.469
0.526
0.605
0.697
0.804
0.914
1.028
1.149
1.287
1.459
1.689
2.022
2.538
3.342
4.290
4.333
3.394
2.621
2.177
1.914
1.728
1.570
1.465
1.493
1.690
2.005
2.234
2.180
0.200
0.098
0.059
0.066
0.102
0.151
0.200
0.245
0.279
0.298
0.307
0.312
0.319
0.338
0.385
0.464
0.573
0.705
0.842
0.975
1.106
1.247
1.417
1.652
2.002
2.594
3.672
5.214
5.295
3.763
2.703
2.192
1.911
1.719
1.579
1.495
1.497
1.610
1.770
1.869
1.803
0.065
-0.053
-0.113
-0.115
-0.078
-0.008
0.066
0.133
0.182
0.206
0.206
0.186
0.159
0.146
0.169
0.243
0.367
0.534
0.711
0.884
1.027
1.172
1.336
1.553
1.871
2.381
3.230
4.278
4.334
3.319
2.545
2.115
1.860
1.680
1.542
1.461
1.435
1.475
1.533
1.561
1.509
-0.119
-0.277
-0.374
-0.386
-0.322
-0.209
-0.098
-0.001
0.065
0.089
0.070
0.012
-0.075
-0.150
-0.174
-0.112
0.043
0.263
0.508
0.728
0.906
1.057
1.208
1.398
1.659
2.013
2.494
2.936
2.987
2.654
2.284
2.006
1.790
1.616
1.482
1.393
1.348
1.339
1.350
1.342
1.306
-0.361
-0.605
-0.779
-0.795
-0.668
-0.478
-0.299
-0.168
-0.091
-0.070
-0.124
-0.248
-0.424
-0.600
-0.710
-0.670
-0.483
-0.173
0.177
0.477
0.710
0.889
1.045
1.214
1.418
1.660
1.935
2.170
2.264
2.214
2.080
1.892
1.703
1.537
1.402
1.310
1.253
1.223
1.208
1.196
1.171
-0.644
-1.046
-1.349
-1.375
-1.140
-0.807
-0.548
-0.379
-0.298
-0.300
-0.396
-0.608
-0.927
-1.282
-1.544
-1.569
-1.311
-0.840
-0.321
0.117
0.433
0.661
0.841
1.008
1.183
1.373
1.567
1.748
1.876
1.928
1.882
1.753
1.584
1.431
1.306
1.217
1.156
1.121
1.100
1.088
1.079
-0.910
-1.494
-1.979
-2.041
-1.638
-1.145
-0.810
-0.631
-0.567
-0.610
-0.766
-1.087
-1.599
-2.258
-2.822
-2.975
-2.559
-1.775
-0.992
-0.358
0.087
0.389
0.614
0.797
0.965
1.130
1.294
1.446
1.581
1.660
1.651
1.556
1.428
1.300
1.194
1.116
1.063
1.027
1.010
1.003
1.009
-1.025
-1.698
-2.299
-2.385
-1.904
-1.379
-1.047
-0.901
-0.902
-1.001
-1.226
-1.665
-2.408
-3.515
-4.660
-5.023
-4.233
-2.923
-1.732
-0.867
-0.283
0.113
0.382
0.588
0.758
0.910
1.057
1.189
1.304
1.374
1.383
1.331
1.241
1.151
1.072
1.009
0.969
0.942
0.931
0.933
0.950
-0.934
-1.514
-2.029
-2.117
-1.797
-1.431
-1.224
-1.187
-1.279
-1.455
-1.743
-2.247
-3.177
-4.713
-6.535
-7.279
-5.978
-3.954
-2.364
-1.292
-0.589
-0.140
0.169
0.392
0.566
0.711
0.841
0.958
1.051
1.110
1.131
1.109
1.057
1.001
0.948
0.905
0.876
0.860
0.856
0.867
0.895
-0.726
-1.130
-1.480
-1.603
-1.514
-1.383
-1.349
-1.452
-1.669
-1.952
-2.286
-2.782
-3.687
-5.234
-7.187
-7.972
-6.474
-4.314
-2.628
-1.523
-0.807
-0.331
-0.011
0.220
0.394
0.537
0.653
0.751
0.834
0.888
0.914
0.909
0.888
0.858
0.827
0.803
0.787
0.780
0.785
0.803
0.838
-0.497
-0.778
-1.031
-1.187
-1.258
-1.316
-1.455
-1.701
-2.036
-2.417
-2.788
-3.199
-3.842
-4.912
-6.097
-6.478
-5.474
-3.880
-2.519
-1.555
-0.897
-0.452
-0.145
0.080
0.250
0.385
0.493
0.582
0.654
0.705
0.735
0.745
0.740
0.729
0.717
0.706
0.702
0.704
0.716
0.740
0.780
-0.317
-0.527
-0.744
-0.926
-1.088
-1.270
-1.510
-1.849
-2.283
-2.723
-3.103
-3.391
-3.698
-4.164
-4.619
-4.683
-4.061
-3.081
-2.162
-1.432
-0.901
-0.515
-0.236
-0.029
0.133
0.257
0.361
0.446
0.511
0.559
0.591
0.609
0.618
0.618
0.618
0.617
0.623
0.632
0.649
0.676
0.720
-0.193
-0.369
-0.569
-0.774
-0.981
-1.218
-1.514
-1.891
-2.338
-2.781
-3.122
-3.291
-3.357
-3.437
-3.471
-3.349
-2.939
-2.357
-1.765
-1.252
-0.846
-0.533
-0.293
-0.107
0.042
0.162
0.258
0.337
0.400
0.448
0.480
0.501
0.515
0.525
0.531
0.539
0.549
0.563
0.584
0.613
0.654
-0.118
-0.276
-0.471
-0.681
-0.905
-1.148
-1.444
-1.792
-2.187
-2.559
-2.830
-2.921
-2.879
-2.790
-2.665
-2.477
-2.182
-1.807
-1.424
-1.069
-0.765
-0.519
-0.319
-0.154
-0.021
0.092
0.185
0.262
0.321
0.364
0.394
0.417
0.434
0.447
0.459
0.469
0.484
0.500
0.522
0.549
0.588
-0.081
-0.229
-0.419
-0.622
-0.835
-1.069
-1.325
-1.617
-1.918
-2.192
-2.369
-2.420
-2.352
-2.227
-2.080
-1.891
-1.667
-1.415
-1.153
-0.904
-0.683
-0.490
-0.323
-0.183
-0.060
0.047
0.137
0.210
0.266
0.307
0.335
0.354
0.370
0.384
0.396
0.410
0.424
0.441
0.461
0.488
0.522
-0.073
-0.219
-0.399
-0.590
-0.784
-0.983
-1.188
-1.406
-1.616
-1.797
-1.903
-1.922
-1.863
-1.749
-1.619
-1.467
-1.305
-1.127
-0.946
-0.766
-0.602
-0.452
-0.314
-0.192
-0.082
0.020
0.109
0.182
0.234
0.271
0.293
0.307
0.320
0.332
0.344
0.357
0.372
0.387
0.405
0.427
0.457
-0.087
-0.234
-0.405
-0.576
-0.741
-0.899
-1.048
-1.198
-1.336
-1.444
-1.498
-1.501
-1.452
-1.365
-1.264
-1.157
-1.036
-0.909
-0.782
-0.652
-0.529
-0.411
-0.299
-0.191
-0.090
0.006
0.093
0.164
0.213
0.246
0.261
0.272
0.280
0.291
0.300
0.314
0.324
0.337
0.352
0.371
0.392
-0.127
-0.267
-0.424
-0.572
-0.706
-0.821
-0.926
-1.023
-1.099
-1.157
-1.177
-1.170
-1.127
-1.068
-0.999
-0.920
-0.833
-0.745
-0.653
-0.559
-0.464
-0.371
-0.277
-0.185
-0.093
-0.003
0.079
0.148
0.193
0.223
0.235
0.240
0.248
0.255
0.264
0.273
0.282
0.292
0.302
0.316
0.331
-0.182
-0.308
-0.446
-0.565
-0.666
-0.751
-0.815
-0.868
-0.907
-0.935
-0.939
-0.921
-0.889
-0.846
-0.795
-0.742
-0.680
-0.618
-0.551
-0.481
-0.408
-0.333
-0.257
-0.179
-0.097
-0.016
0.060
0.124
0.169
0.194
0.207
0.213
0.219
0.224
0.232
0.238
0.244
0.251
0.256
0.264
0.272
-0.159
-0.230
-0.278
-0.371
-0.869
-3.101
-9.291
-12.354
-8.236
-1.930
-0.353
-0.362
-0.800
-1.476
-2.474
-4.065
-6.504
-9.214
-9.456
-6.936
-4.401
-2.707
-1.615
-0.862
-0.320
0.091
0.378
0.571
0.688
0.734
0.743
0.742
0.752
0.784
0.854
1.003
1.334
1.954
2.020
1.490
0.993
-0.047
-0.082
-0.096
-0.127
-0.323
-1.067
-2.888
-4.355
-2.649
-0.839
-0.277
-0.395
-0.831
-1.491
-2.491
-4.036
-6.417
-9.038
-9.274
-6.849
-4.377
-2.706
-1.620
-0.880
-0.339
0.054
0.344
0.546
0.679
0.756
0.783
0.794
0.807
0.837
0.897
1.012
1.240
1.587
1.644
1.254
0.883
0.059
0.060
0.113
0.239
0.527
1.195
2.210
1.920
0.810
0.351
0.082
-0.270
-0.743
-1.357
-2.191
-3.404
-5.004
-6.483
-6.624
-5.303
-3.641
-2.361
-1.434
-0.762
-0.260
0.124
0.400
0.598
0.733
0.810
0.847
0.860
0.872
0.893
0.931
0.995
1.097
1.205
1.206
1.067
0.889
0.137
0.178
0.281
0.534
1.130
2.610
5.240
5.228
2.598
1.170
0.444
-0.092
-0.588
-1.119
-1.770
-2.562
-3.467
-4.159
-4.230
-3.609
-2.690
-1.817
-1.092
-0.501
-0.052
0.306
0.560
0.735
0.847
0.910
0.942
0.952
0.956
0.962
0.975
0.997
1.030
1.051
1.037
0.978
0.888
0.193
0.246
0.368
0.643
1.225
2.444
4.219
4.328
2.762
1.479
0.644
0.045
-0.435
-0.876
-1.335
-1.842
-2.314
-2.660
-2.668
-2.350
-1.807
-1.219
-0.638
-0.131
0.288
0.609
0.829
0.968
1.041
1.070
1.083
1.078
1.066
1.053
1.042
1.031
1.021
1.006
0.978
0.934
0.878
0.220
0.274
0.384
0.605
1.025
1.735
2.591
3.005
2.471
1.471
0.655
0.095
-0.321
-0.666
-0.982
-1.293
-1.549
-1.703
-1.676
-1.457
-1.082
-0.623
-0.130
0.343
0.763
1.083
1.268
1.320
1.314
1.295
1.268
1.242
1.213
1.176
1.137
1.097
1.054
1.009
0.964
0.914
0.863
0.228
0.273
0.353
0.503
0.763
1.182
1.731
2.258
2.062
1.215
0.521
0.058
-0.260
-0.510
-0.713
-0.887
-1.014
-1.071
-1.007
-0.817
-0.505
-0.092
0.379
0.896
1.440
1.876
1.999
1.852
1.682
1.575
1.510
1.456
1.393
1.329
1.260
1.183
1.108
1.031
0.964
0.902
0.846
0.222
0.254
0.308
0.398
0.546
0.773
1.076
1.335
1.213
0.743
0.296
-0.017
-0.236
-0.388
-0.505
-0.591
-0.640
-0.633
-0.537
-0.349
-0.055
0.344
0.851
1.536
2.510
3.517
3.527
2.689
2.128
1.904
1.804
1.724
1.613
1.508
1.402
1.286
1.169
1.063
0.969
0.889
0.823
0.210
0.234
0.265
0.311
0.382
0.477
0.590
0.643
0.552
0.320
0.080
-0.101
-0.221
-0.297
-0.342
-0.365
-0.360
-0.305
-0.196
-0.010
0.274
0.661
1.215
2.126
4.032
6.748
6.526
3.848
2.600
2.302
2.214
2.072
1.889
1.700
1.530
1.377
1.219
1.081
0.967
0.872
0.795
0.198
0.218
0.236
0.254
0.273
0.294
0.301
0.271
0.183
0.052
-0.069
-0.156
-0.199
-0.213
-0.206
-0.185
-0.142
-0.065
0.058
0.241
0.503
0.866
1.416
2.390
4.698
7.519
7.189
4.303
2.951
2.861
2.855
2.595
2.212
1.861
1.609
1.407
1.231
1.076
0.950
0.842
0.757
0.191
0.209
0.220
0.223
0.217
0.195
0.153
0.087
-0.002
-0.090
-0.158
-0.181
-0.170
-0.134
-0.087
-0.031
0.038
0.126
0.253
0.424
0.659
0.978
1.441
2.179
3.462
5.286
5.096
3.533
3.290
3.797
4.022
3.448
2.541
1.907
1.566
1.350
1.185
1.038
0.913
0.802
0.708
0.189
0.209
0.220
0.221
0.202
0.160
0.093
0.005
-0.088
-0.162
-0.195
-0.180
-0.125
-0.048
0.030
0.104
0.186
0.282
0.400
0.561
0.762
1.028
1.375
1.840
2.418
2.938
3.011
2.989
3.629
5.110
6.686
5.173
2.654
1.633
1.329
1.194
1.081
0.973
0.859
0.754
0.657
0.194
0.214
0.232
0.234
0.215
0.167
0.090
-0.009
-0.109
-0.179
-0.195
-0.147
-0.051
0.049
0.147
0.237
0.322
0.412
0.527
0.667
0.842
1.056
1.317
1.618
1.928
2.176
2.354
2.655
3.449
5.631
7.011
4.654
1.366
0.680
0.846
0.949
0.952
0.891
0.804
0.708
0.613
0.198
0.222
0.243
0.254
0.241
0.199
0.128
0.027
-0.069
-0.140
-0.141
-0.068
0.052
0.175
0.276
0.362
0.445
0.531
0.632
0.756
0.906
1.087
1.290
1.509
1.719
1.894
2.048
2.230
2.524
3.053
2.049
-2.552
-3.021
-0.840
0.253
0.687
0.820
0.819
0.766
0.683
0.592
0.195
0.216
0.244
0.264
0.270
0.248
0.190
0.109
0.017
-0.043
-0.034
0.058
0.181
0.307
0.408
0.487
0.558
0.637
0.728
0.839
0.972
1.125
1.301
1.479
1.654
1.796
1.875
1.864
1.623
0.566
-2.982
-7.445
-5.396
-1.656
-0.083
0.530
0.737
0.776
0.746
0.687
0.607
0.172
0.190
0.225
0.262
0.289
0.294
0.267
0.208
0.139
0.099
0.120
0.203
0.324
0.438
0.527
0.595
0.662
0.733
0.816
0.917
1.039
1.182
1.346
1.521
1.689
1.814
1.848
1.716
1.290
0.215
-1.881
-3.739
-2.857
-1.045
0.031
0.520
0.713
0.773
0.775
0.740
0.685
0.124
0.133
0.183
0.247
0.301
0.334
0.338
0.308
0.263
0.243
0.266
0.342
0.444
0.546
0.622
0.689
0.750
0.819
0.897
0.993
1.108
1.250
1.417
1.603
1.789
1.932
1.967
1.820
1.435
0.752
-0.183
-0.816
-0.688
-0.116
0.350
0.624
0.753
0.813
0.849
0.862
0.843
0.054
0.060
0.136
0.226
0.307
0.368
0.398
0.396
0.370
0.358
0.385
0.447
0.532
0.617
0.693
0.762
0.827
0.894
0.971
1.066
1.179
1.319
1.496
1.701
1.922
2.114
2.175
2.055
1.756
1.320
0.847
0.506
0.437
0.541
0.674
0.762
0.825
0.895
0.993
1.102
1.165
0.019
0.008
0.105
0.219
0.317
0.394
0.440
0.454
0.443
0.436
0.456
0.513
0.584
0.664
0.745
0.818
0.889
0.962
1.043
1.134
1.245
1.388
1.570
1.795
2.052
2.287
2.394
2.324
2.091
1.781
1.460
1.203
1.056
0.979
0.938
0.914
0.939
1.031
1.221
1.549
1.934
0.078
0.038
0.121
0.233
0.326
0.400
0.451
0.474
0.473
0.472
0.492
0.538
0.605
0.687
0.770
0.857
0.939
1.021
1.104
1.194
1.305
1.447
1.631
1.864
2.145
2.413
2.601
2.608
2.449
2.180
1.893
1.635
1.434
1.286
1.157
1.083
1.084
1.203
1.489
2.169
2.850
0.202
0.127
0.169
0.249
0.321
0.379
0.423
0.447
0.457
0.465
0.490
0.537
0.604
0.684
0.776
0.876
0.973
1.063
1.149
1.244
1.352
1.490
1.676
1.914
2.218
2.553
2.870
3.047
2.950
2.630
2.259
1.947
1.705
1.508
1.343
1.241
1.238
1.366
1.656
2.297
2.924
0.279
0.190
0.191
0.237
0.283
0.325
0.362
0.389
0.408
0.428
0.460
0.506
0.570
0.654
0.755
0.865
0.976
1.083
1.181
1.279
1.387
1.524
1.702
1.950
2.297
2.781
3.431
4.063
4.012
3.307
2.629
2.177
1.880
1.654
1.477
1.371
1.357
1.470
1.681
1.978
2.225
0.272
0.184
0.162
0.177
0.208
0.243
0.278
0.311
0.339
0.369
0.402
0.446
0.506
0.588
0.691
0.812
0.942
1.067
1.187
1.296
1.406
1.532
1.708
1.964
2.357
3.059
4.474
7.093
7.062
4.424
2.968
2.315
1.966
1.733
1.556
1.452
1.419
1.487
1.612
1.727
1.733
0.201
0.119
0.082
0.081
0.104
0.139
0.181
0.221
0.258
0.290
0.320
0.354
0.403
0.472
0.573
0.704
0.859
1.016
1.173
1.304
1.415
1.530
1.686
1.927
2.334
3.158
5.337
8.503
8.470
5.352
3.059
2.333
1.988
1.755
1.585
1.471
1.424
1.440
1.495
1.525
1.487
0.091
0.004
-0.048
-0.057
-0.033
0.011
0.064
0.116
0.157
0.188
0.210
0.225
0.249
0.299
0.386
0.524
0.713
0.926
1.135
1.298
1.410
1.501
1.627
1.828
2.182
2.842
4.329
6.920
6.826
4.201
2.797
2.267
1.968
1.748
1.570
1.449
1.379
1.359
1.362
1.354
1.314
-0.052
-0.161
-0.231
-0.247
-0.215
-0.150
-0.075
-0.013
0.032
0.057
0.062
0.047
0.033
0.041
0.106
0.249
0.477
0.761
1.062
1.273
1.383
1.444
1.529
1.680
1.931
2.348
2.969
3.658
3.662
3.042
2.560
2.240
1.959
1.718
1.530
1.399
1.315
1.269
1.242
1.222
1.190
-0.217
-0.372
-0.474
-0.498
-0.444
-0.347
-0.248
-0.166
-0.119
-0.107
-0.134
-0.196
-0.274
-0.329
-0.316
-0.179
0.089
0.472
0.873
1.161
1.279
1.326
1.380
1.494
1.667
1.921
2.220
2.499
2.662
2.687
2.553
2.264
1.937
1.665
1.469
1.330
1.236
1.177
1.143
1.117
1.094
-0.389
-0.602
-0.760
-0.800
-0.710
-0.570
-0.437
-0.351
-0.309
-0.318
-0.389
-0.509
-0.673
-0.827
-0.902
-0.801
-0.487
-0.021
0.483
0.857
1.042
1.118
1.182
1.288
1.427
1.607
1.821
2.065
2.315
2.509
2.475
2.188
1.849
1.575
1.378
1.243
1.151
1.091
1.054
1.032
1.021
-0.523
-0.809
-1.027
-1.075
-0.965
-0.791
-0.637
-0.554
-0.532
-0.575
-0.691
-0.893
-1.176
-1.482
-1.704
-1.662
-1.292
-0.718
-0.107
0.381
0.670
0.833
0.950
1.070
1.199
1.350
1.526
1.740
1.973
2.153
2.134
1.928
1.656
1.430
1.261
1.140
1.061
1.006
0.975
0.960
0.960
-0.580
-0.899
-1.150
-1.230
-1.118
-0.946
-0.819
-0.764
-0.781
-0.869
-1.039
-1.323
-1.731
-2.229
-2.644
-2.673
-2.239
-1.501
-0.753
-0.154
0.258
0.521
0.701
0.846
0.982
1.115
1.263
1.431
1.596
1.715
1.706
1.587
1.415
1.254
1.125
1.030
0.964
0.921
0.899
0.893
0.906
-0.530
-0.841
-1.090
-1.184
-1.132
-1.025
-0.958
-0.963
-1.042
-1.182
-1.405
-1.735
-2.230
-2.886
-3.447
-3.565
-3.053
-2.164
-1.280
-0.589
-0.092
0.239
0.466
0.636
0.772
0.897
1.019
1.144
1.251
1.327
1.326
1.268
1.171
1.071
0.985
0.916
0.870
0.838
0.826
0.829
0.852
-0.418
-0.680
-0.900
-1.016
-1.046
-1.040
-1.062
-1.148
-1.291
-1.488
-1.738
-2.067
-2.574
-3.209
-3.800
-3.915
-3.392
-2.459
-1.567
-0.863
-0.353
0.013
0.261
0.442
0.581
0.699
0.802
0.894
0.973
1.024
1.037
1.008
0.959
0.901
0.846
0.805
0.774
0.757
0.753
0.765
0.796
-0.290
-0.505
-0.703
-0.843
-0.938
-1.024
-1.134
-1.295
-1.502
-1.738
-1.990
-2.291
-2.684
-3.151
-3.582
-3.630
-3.148
-2.389
-1.616
-0.978
-0.503
-0.153
0.096
0.277
0.414
0.521
0.614
0.691
0.752
0.794
0.810
0.803
0.782
0.753
0.724
0.699
0.683
0.677
0.682
0.702
0.737
-0.189
-0.369
-0.548
-0.708
-0.851
-0.997
-1.172
-1.385
-1.635
-1.893
-2.136
-2.361
-2.605
-2.853
-3.036
-2.993
-2.630
-2.066
-1.481
-0.971
-0.566
-0.256
-0.030
0.142
0.273
0.375
0.459
0.525
0.579
0.615
0.636
0.643
0.636
0.625
0.613
0.602
0.599
0.602
0.613
0.637
0.675
-0.115
-0.268
-0.437
-0.612
-0.779
-0.964
-1.165
-1.405
-1.667
-1.917
-2.121
-2.280
-2.388
-2.463
-2.489
-2.379
-2.098
-1.697
-1.279
-0.894
-0.574
-0.316
-0.117
0.037
0.158
0.256
0.333
0.396
0.444
0.479
0.502
0.514
0.518
0.518
0.517
0.517
0.521
0.530
0.547
0.573
0.610
-0.060
-0.201
-0.366
-0.540
-0.721
-0.912
-1.120
-1.348
-1.591
-1.802
-1.973
-2.058
-2.091
-2.082
-2.014
-1.873
-1.658
-1.375
-1.080
-0.802
-0.549
-0.343
-0.175
-0.039
0.073
0.164
0.237
0.296
0.342
0.376
0.397
0.413
0.424
0.429
0.435
0.441
0.451
0.464
0.483
0.509
0.545
-0.006
-0.149
-0.314
-0.491
-0.668
-0.852
-1.041
-1.240
-1.437
-1.607
-1.724
-1.781
-1.768
-1.713
-1.621
-1.496
-1.325
-1.124
-0.908
-0.700
-0.511
-0.348
-0.208
-0.089
0.009
0.093
0.164
0.221
0.263
0.295
0.318
0.335
0.346
0.355
0.365
0.374
0.387
0.402
0.422
0.447
0.481
0.042
-0.108
-0.278
-0.450
-0.621
-0.781
-0.944
-1.103
-1.249
-1.373
-1.455
-1.480
-1.458
-1.399
-1.310
-1.200
-1.070
-0.921
-0.765
-0.614
-0.469
-0.339
-0.225
-0.121
-0.033
0.046
0.112
0.165
0.207
0.236
0.258
0.273
0.285
0.295
0.305
0.318
0.330
0.346
0.365
0.388
0.417
0.084
-0.080
-0.258
-0.423
-0.574
-0.712
-0.842
-0.962
-1.066
-1.150
-1.196
-1.202
-1.181
-1.131
-1.060
-0.969
-0.872
-0.760
-0.649
-0.534
-0.425
-0.323
-0.228
-0.141
-0.062
0.010
0.073
0.125
0.165
0.191
0.211
0.223
0.235
0.245
0.257
0.268
0.281
0.296
0.313
0.333
0.357
0.084
-0.083
-0.252
-0.403
-0.534
-0.648
-0.745
-0.830
-0.902
-0.952
-0.977
-0.977
-0.955
-0.912
-0.855
-0.791
-0.716
-0.637
-0.552
-0.468
-0.385
-0.304
-0.225
-0.151
-0.081
-0.015
0.044
0.091
0.129
0.154
0.172
0.183
0.194
0.203
0.214
0.226
0.237
0.250
0.265
0.281
0.301
0.035
-0.115
-0.259
-0.390
-0.498
-0.586
-0.658
-0.714
-0.760
-0.790
-0.801
-0.794
-0.774
-0.740
-0.700
-0.650
-0.595
-0.538
-0.474
-0.410
-0.346
-0.282
-0.219
-0.156
-0.094
-0.037
0.016
0.062
0.096
0.121
0.136
0.149
0.160
0.169
0.177
0.189
0.198
0.210
0.221
0.233
0.249
-0.027
-0.070
-0.119
-0.275
-0.846
-2.683
-7.972
-9.407
-4.868
0.495
0.863
0.170
-0.447
-1.056
-1.774
-2.672
-3.729
-4.566
-4.628
-3.827
-2.750
-1.802
-1.066
-0.489
-0.013
0.354
0.547
0.643
0.704
0.735
0.745
0.753
0.767
0.804
0.886
1.069
1.581
2.405
2.659
1.892
1.193
0.031
0.003
-0.030
-0.123
-0.421
-1.229
-2.753
-3.562
-1.872
-0.205
0.217
-0.068
-0.530
-1.080
-1.777
-2.657
-3.688
-4.503
-4.552
-3.756
-2.684
-1.750
-1.003
-0.451
-0.019
0.305
0.522
0.651
0.734
0.782
0.801
0.811
0.823
0.855
0.918
1.057
1.371
1.969
2.019
1.436
0.982
0.096
0.090
0.112
0.147
0.213
0.267
0.258
0.128
0.171
0.285
0.179
-0.109
-0.516
-1.003
-1.601
-2.325
-3.105
-3.683
-3.701
-3.098
-2.252
-1.435
-0.782
-0.275
0.110
0.401
0.603
0.739
0.823
0.868
0.887
0.891
0.892
0.908
0.941
1.012
1.133
1.274
1.268
1.088
0.879
0.150
0.171
0.234
0.376
0.667
1.185
1.788
1.856
1.370
0.837
0.389
-0.015
-0.414
-0.835
-1.313
-1.831
-2.334
-2.648
-2.619
-2.219
-1.595
-0.953
-0.403
0.031
0.375
0.625
0.801
0.918
0.980
1.003
1.004
0.995
0.984
0.975
0.978
0.994
1.022
1.041
1.016
0.937
0.831
0.189
0.225
0.302
0.482
0.831
1.432
2.192
2.601
2.161
1.308
0.606
0.112
-0.286
-0.646
-0.995
-1.342
-1.631
-1.778
-1.708
-1.382
-0.903
-0.373
0.093
0.474
0.762
0.977
1.123
1.188
1.206
1.195
1.169
1.135
1.097
1.066
1.038
1.016
0.997
0.972
0.936
0.879
0.812
0.212
0.248
0.325
0.473
0.772
1.319
2.276
3.468
3.241
1.790
0.756
0.204
-0.176
-0.465
-0.718
-0.930
-1.081
-1.120
-1.005
-0.718
-0.277
0.201
0.638
0.997
1.285
1.503
1.600
1.581
1.514
1.437
1.375
1.314
1.249
1.186
1.125
1.069
1.017
0.966
0.914
0.856
0.799
0.222
0.254
0.309
0.416
0.636
1.078
2.077
3.368
3.299
1.843
0.737
0.215
-0.097
-0.318
-0.486
-0.611
-0.669
-0.639
-0.494
-0.203
0.207
0.676
1.134
1.568
2.003
2.342
2.371
2.121
1.877
1.730
1.631
1.537
1.435
1.332
1.237
1.143
1.062
0.985
0.914
0.849
0.786
0.221
0.249
0.285
0.351
0.488
0.768
1.312
2.154
2.103
1.171
0.526
0.169
-0.059
-0.205
-0.307
-0.360
-0.364
-0.295
-0.131
0.145
0.532
0.999
1.514
2.163
3.117
4.161
3.991
2.892
2.240
2.050
1.956
1.830
1.672
1.509
1.362
1.229
1.114
1.012
0.921
0.841
0.771
0.213
0.235
0.258
0.295
0.364
0.500
0.706
0.900
0.858
0.589
0.302
0.099
-0.035
-0.118
-0.162
-0.169
-0.132
-0.038
0.130
0.379
0.731
1.172
1.757
2.699
4.866
7.446
6.908
3.768
2.469
2.442
2.459
2.272
1.992
1.717
1.490
1.311
1.160
1.034
0.925
0.831
0.749
0.203
0.219
0.234
0.252
0.283
0.331
0.390
0.425
0.382
0.271
0.146
0.046
-0.013
-0.040
-0.041
-0.012
0.047
0.151
0.312
0.540
0.849
1.261
1.843
2.869
5.557
8.563
7.279
3.513
2.537
3.247
3.437
3.029
2.430
1.945
1.601
1.361
1.183
1.039
0.920
0.813
0.719
0.191
0.207
0.218
0.227
0.233
0.238
0.238
0.220
0.179
0.117
0.060
0.024
0.016
0.029
0.062
0.116
0.194
0.303
0.450
0.655
0.925
1.278
1.772
2.533
3.899
5.946
4.838
2.539
3.414
5.346
5.654
4.457
3.069
2.146
1.642
1.357
1.167
1.025
0.900
0.789
0.682
0.183
0.198
0.210
0.214
0.211
0.198
0.175
0.138
0.093
0.054
0.029
0.030
0.058
0.106
0.163
0.232
0.318
0.424
0.563
0.742
0.975
1.265
1.638
2.120
2.678
3.044
2.805
2.921
4.978
8.659
10.254
7.741
3.853
2.176
1.542
1.275
1.109
0.985
0.869
0.756
0.641
0.177
0.194
0.208
0.216
0.211
0.194
0.159
0.117
0.073
0.043
0.041
0.070
0.122
0.191
0.264
0.342
0.430
0.532
0.658
0.815
1.009
1.247
1.534
1.848
2.157
2.357
2.535
3.148
5.061
9.470
12.111
8.866
3.991
1.787
1.274
1.116
1.021
0.931
0.836
0.730
0.605
0.172
0.192
0.210
0.221
0.223
0.208
0.178
0.139
0.098
0.076
0.084
0.132
0.204
0.284
0.364
0.449
0.535
0.632
0.746
0.883
1.052
1.248
1.477
1.720
1.946
2.148
2.376
2.826
3.820
6.012
7.543
5.511
1.974
0.920
0.889
0.927
0.927
0.880
0.810
0.713
0.597
0.165
0.185
0.210
0.229
0.240
0.235
0.215
0.186
0.153
0.140
0.163
0.215
0.297
0.384
0.472
0.554
0.636
0.724
0.829
0.955
1.104
1.278
1.476
1.690
1.903
2.091
2.254
2.417
2.614
2.738
2.343
0.834
0.040
0.261
0.590
0.785
0.859
0.851
0.798
0.721
0.618
0.155
0.173
0.201
0.232
0.255
0.265
0.262
0.244
0.229
0.227
0.253
0.317
0.397
0.487
0.572
0.654
0.735
0.819
0.916
1.029
1.167
1.332
1.528
1.747
1.977
2.169
2.286
2.261
2.063
1.614
0.796
0.001
-0.142
0.210
0.566
0.758
0.840
0.849
0.823
0.770
0.688
0.140
0.154
0.186
0.229
0.267
0.294
0.307
0.307
0.304
0.314
0.347
0.412
0.495
0.582
0.668
0.749
0.832
0.913
1.005
1.111
1.241
1.406
1.609
1.862
2.152
2.419
2.532
2.404
2.068
1.569
0.987
0.527
0.400
0.531
0.700
0.821
0.873
0.892
0.888
0.869
0.816
0.133
0.136
0.175
0.226
0.277
0.318
0.345
0.361
0.371
0.390
0.431
0.493
0.573
0.662
0.754
0.841
0.927
1.010
1.097
1.198
1.325
1.489
1.709
2.009
2.388
2.781
2.961
2.766
2.342
1.861
1.416
1.082
0.912
0.885
0.902
0.930
0.944
0.968
1.003
1.042
1.041
0.147
0.135
0.170
0.227
0.286
0.335
0.372
0.397
0.416
0.443
0.486
0.550
0.636
0.729
0.830
0.931
1.025
1.111
1.196
1.291
1.411
1.575
1.799
2.128
2.572
3.059
3.311
3.115
2.665
2.213
1.825
1.519
1.307
1.178
1.099
1.054
1.044
1.078
1.168
1.313
1.438
0.192
0.161
0.182
0.234
0.288
0.338
0.378
0.410
0.435
0.469
0.515
0.584
0.673
0.780
0.895
1.014
1.124
1.217
1.300
1.384
1.495
1.651
1.873
2.194
2.618
3.091
3.381
3.296
2.960
2.565
2.184
1.865
1.611
1.417
1.275
1.187
1.155
1.200
1.331
1.612
1.969
0.248
0.195
0.201
0.237
0.281
0.325
0.364
0.395
0.429
0.465
0.517
0.590
0.687
0.804
0.941
1.084
1.211
1.314
1.397
1.474
1.572
1.714
1.920
2.217
2.613
3.069
3.435
3.580
3.392
2.990
2.536
2.152
1.841
1.606
1.423
1.305
1.259
1.293
1.429
1.689
2.013
0.276
0.218
0.203
0.222
0.253
0.287
0.324
0.358
0.394
0.437
0.494
0.571
0.671
0.800
0.952
1.116
1.265
1.387
1.479
1.555
1.642
1.767
1.956
2.234
2.626
3.163
3.851
4.464
4.375
3.599
2.856
2.362
2.002
1.735
1.532
1.397
1.337
1.350
1.433
1.562
1.657
0.262
0.200
0.178
0.182
0.202
0.229
0.264
0.301
0.340
0.387
0.444
0.519
0.622
0.752
0.913
1.097
1.277
1.424
1.541
1.626
1.706
1.815
1.972
2.235
2.651
3.375
4.810
7.301
7.146
4.491
3.045
2.435
2.079
1.803
1.598
1.456
1.373
1.353
1.384
1.421
1.420
0.207
0.146
0.115
0.109
0.123
0.151
0.188
0.226
0.268
0.314
0.367
0.436
0.528
0.655
0.820
1.019
1.230
1.435
1.602
1.718
1.786
1.854
1.973
2.200
2.608
3.405
5.530
8.458
8.092
4.802
2.833
2.367
2.081
1.834
1.622
1.467
1.371
1.328
1.316
1.307
1.277
0.123
0.058
0.021
0.009
0.021
0.050
0.090
0.130
0.175
0.214
0.261
0.315
0.389
0.501
0.660
0.874
1.144
1.441
1.710
1.870
1.901
1.899
1.946
2.104
2.423
3.034
4.356
6.373
5.463
3.028
2.393
2.304
2.095
1.842
1.617
1.453
1.341
1.275
1.237
1.208
1.173
0.018
-0.056
-0.105
-0.122
-0.108
-0.074
-0.026
0.018
0.059
0.090
0.120
0.148
0.197
0.284
0.428
0.665
1.002
1.445
1.891
2.134
2.078
1.945
1.892
1.965
2.175
2.518
2.988
3.276
2.785
2.439
2.659
2.517
2.167
1.849
1.594
1.412
1.291
1.211
1.160
1.123
1.088
-0.096
-0.188
-0.255
-0.284
-0.263
-0.217
-0.165
-0.117
-0.080
-0.061
-0.057
-0.063
-0.056
-0.011
0.109
0.349
0.755
1.353
2.019
2.381
2.198
1.919
1.777
1.792
1.920
2.110
2.343
2.567
2.873
3.506
3.597
2.949
2.285
1.844
1.550
1.354
1.225
1.139
1.086
1.048
1.022
-0.197
-0.321
-0.415
-0.450
-0.428
-0.373
-0.312
-0.265
-0.243
-0.245
-0.275
-0.321
-0.375
-0.390
-0.321
-0.095
0.334
0.977
1.741
2.147
2.011
1.730
1.595
1.592
1.681
1.828
2.047
2.389
3.036
3.957
3.952
3.037
2.238
1.756
1.463
1.272
1.147
1.065
1.012
0.979
0.965
-0.263
-0.423
-0.545
-0.596
-0.576
-0.521
-0.465
-0.430
-0.424
-0.453
-0.519
-0.618
-0.743
-0.838
-0.835
-0.663
-0.270
0.343
1.001
1.412
1.471
1.386
1.344
1.365
1.450
1.576
1.773
2.101
2.611
3.124
3.121
2.557
1.987
1.592
1.336
1.170
1.059
0.985
0.939
0.916
0.913
-0.268
-0.457
-0.606
-0.678
-0.681
-0.638
-0.603
-0.593
-0.614
-0.677
-0.784
-0.930
-1.117
-1.302
-1.393
-1.280
-0.913
-0.354
0.218
0.655
0.893
0.999
1.073
1.145
1.224
1.333
1.491
1.709
1.984
2.217
2.203
1.948
1.633
1.373
1.185
1.052
0.962
0.902
0.867
0.854
0.862
-0.214
-0.422
-0.591
-0.687
-0.721
-0.714
-0.712
-0.739
-0.801
-0.902
-1.034
-1.226
-1.464
-1.705
-1.854
-1.800
-1.449
-0.923
-0.364
0.110
0.445
0.661
0.812
0.916
1.003
1.095
1.206
1.343
1.487
1.584
1.576
1.461
1.302
1.147
1.022
0.928
0.861
0.816
0.794
0.791
0.807
-0.124
-0.336
-0.516
-0.636
-0.705
-0.753
-0.804
-0.870
-0.971
-1.099
-1.255
-1.461
-1.700
-1.957
-2.117
-2.063
-1.750
-1.250
-0.711
-0.239
0.128
0.391
0.573
0.694
0.786
0.870
0.953
1.038
1.119
1.169
1.164
1.113
1.032
0.944
0.867
0.806
0.760
0.732
0.720
0.727
0.750
-0.049
-0.247
-0.428
-0.567
-0.675
-0.764
-0.860
-0.973
-1.107
-1.252
-1.420
-1.603
-1.808
-2.004
-2.123
-2.058
-1.778
-1.338
-0.872
-0.435
-0.092
0.175
0.363
0.494
0.592
0.668
0.735
0.799
0.846
0.880
0.884
0.860
0.819
0.772
0.727
0.690
0.663
0.648
0.648
0.660
0.691
-0.003
-0.178
-0.351
-0.501
-0.633
-0.761
-0.891
-1.034
-1.186
-1.349
-1.500
-1.650
-1.794
-1.905
-1.953
-1.872
-1.628
-1.273
-0.890
-0.525
-0.226
0.014
0.196
0.324
0.419
0.492
0.553
0.603
0.641
0.667
0.675
0.668
0.649
0.627
0.603
0.584
0.572
0.569
0.576
0.595
0.627
0.024
-0.130
-0.292
-0.451
-0.597
-0.740
-0.890
-1.047
-1.211
-1.362
-1.496
-1.602
-1.680
-1.725
-1.710
-1.606
-1.407
-1.133
-0.836
-0.549
-0.298
-0.096
0.064
0.184
0.275
0.347
0.403
0.449
0.482
0.505
0.517
0.520
0.515
0.505
0.497
0.491
0.489
0.494
0.507
0.529
0.563
0.061
-0.082
-0.241
-0.402
-0.559
-0.711
-0.863
-1.014
-1.164
-1.303
-1.408
-1.479
-1.517
-1.509
-1.458
-1.356
-1.190
-0.980
-0.752
-0.532
-0.337
-0.167
-0.031
0.077
0.162
0.230
0.283
0.326
0.358
0.380
0.394
0.402
0.405
0.405
0.405
0.408
0.414
0.424
0.442
0.465
0.499
0.129
-0.024
-0.196
-0.360
-0.518
-0.667
-0.809
-0.949
-1.079
-1.192
-1.270
-1.313
-1.320
-1.291
-1.228
-1.132
-0.994
-0.839
-0.667
-0.501
-0.345
-0.211
-0.096
-0.002
0.075
0.139
0.189
0.229
0.261
0.284
0.299
0.308
0.316
0.322
0.329
0.336
0.346
0.360
0.379
0.404
0.435
0.256
0.054
-0.144
-0.320
-0.477
-0.615
-0.744
-0.861
-0.966
-1.049
-1.110
-1.133
-1.125
-1.088
-1.027
-0.942
-0.836
-0.714
-0.589
-0.460
-0.340
-0.232
-0.140
-0.058
0.011
0.068
0.117
0.156
0.185
0.206
0.223
0.235
0.244
0.253
0.263
0.274
0.287
0.302
0.322
0.347
0.375
0.386
0.122
-0.106
-0.287
-0.438
-0.561
-0.668
-0.763
-0.846
-0.909
-0.946
-0.957
-0.941
-0.911
-0.855
-0.784
-0.703
-0.611
-0.515
-0.420
-0.328
-0.242
-0.165
-0.096
-0.036
0.017
0.061
0.097
0.126
0.147
0.164
0.175
0.186
0.197
0.208
0.221
0.235
0.251
0.270
0.292
0.318
0.431
0.146
-0.087
-0.262
-0.398
-0.507
-0.597
-0.671
-0.728
-0.773
-0.798
-0.800
-0.785
-0.756
-0.712
-0.656
-0.595
-0.525
-0.453
-0.382
-0.309
-0.242
-0.180
-0.122
-0.069
-0.022
0.019
0.052
0.078
0.100
0.115
0.127
0.138
0.150
0.162
0.175
0.190
0.206
0.223
0.243
0.266
0.339
0.104
-0.097
-0.248
-0.366
-0.457
-0.530
-0.585
-0.626
-0.654
-0.669
-0.665
-0.654
-0.628
-0.593
-0.555
-0.506
-0.455
-0.399
-0.345
-0.291
-0.236
-0.187
-0.139
-0.094
-0.052
-0.015
0.016
0.040
0.060
0.075
0.087
0.101
0.112
0.124
0.137
0.150
0.166
0.182
0.200
0.219
0.063
0.023
-0.031
-0.171
-0.554
-1.399
-2.698
-2.672
1.121
3.350
2.244
0.648
-0.143
-0.691
-1.193
-1.713
-2.197
-2.503
-2.499
-2.144
-1.617
-1.081
-0.583
-0.141
0.298
0.665
0.761
0.728
0.736
0.749
0.760
0.767
0.779
0.817
0.901
1.068
1.426
2.039
2.107
1.552
1.085
0.087
0.057
0.015
-0.086
-0.308
-0.774
-1.316
-1.276
-0.196
0.775
0.728
0.223
-0.267
-0.729
-1.205
-1.696
-2.167
-2.455
-2.431
-2.073
-1.530
-0.962
-0.470
-0.058
0.279
0.539
0.683
0.758
0.800
0.820
0.828
0.831
0.839
0.864
0.921
1.039
1.272
1.662
1.710
1.274
0.942
0.123
0.109
0.100
0.086
0.054
0.000
-0.055
0.007
0.247
0.421
0.335
0.052
-0.314
-0.689
-1.099
-1.512
-1.886
-2.104
-2.050
-1.705
-1.197
-0.667
-0.203
0.161
0.443
0.646
0.791
0.874
0.918
0.935
0.930
0.920
0.914
0.915
0.938
0.994
1.084
1.177
1.163
1.014
0.844
0.157
0.158
0.178
0.231
0.345
0.525
0.761
0.913
0.873
0.653
0.373
0.063
-0.258
-0.583
-0.907
-1.218
-1.475
-1.586
-1.487
-1.153
-0.679
-0.168
0.248
0.543
0.762
0.920
1.028
1.091
1.107
1.099
1.071
1.037
1.008
0.984
0.972
0.977
0.991
0.993
0.960
0.884
0.791
0.185
0.194
0.224
0.296
0.457
0.776
1.276
1.780
1.699
1.094
0.558
0.156
-0.161
-0.434
-0.688
-0.900
-1.048
-1.063
-0.899
-0.549
-0.033
0.496
0.888
1.102
1.223
1.327
1.395
1.410
1.376
1.325
1.257
1.191
1.132
1.077
1.033
0.998
0.967
0.934
0.890
0.830
0.767
0.205
0.217
0.240
0.287
0.431
0.813
1.767
3.071
3.043
1.730
0.732
0.250
-0.058
-0.293
-0.471
-0.605
-0.664
-0.613
-0.397
0.013
0.601
1.242
1.644
1.768
1.812
1.892
1.901
1.837
1.720
1.593
1.488
1.384
1.285
1.196
1.118
1.048
0.987
0.930
0.872
0.812
0.757
0.219
0.234
0.244
0.259
0.353
0.713
1.826
3.360
3.420
1.920
0.768
0.288
0.020
-0.163
-0.287
-0.355
-0.353
-0.249
-0.009
0.422
1.058
1.773
2.211
2.360
2.507
2.637
2.580
2.321
2.074
1.901
1.764
1.624
1.484
1.346
1.226
1.122
1.031
0.951
0.877
0.809
0.746
0.229
0.250
0.253
0.249
0.299
0.534
1.161
2.212
2.252
1.237
0.605
0.266
0.066
-0.056
-0.130
-0.151
-0.110
0.016
0.258
0.659
1.225
1.867
2.372
2.775
3.302
3.748
3.435
2.672
2.270
2.176
2.095
1.939
1.734
1.535
1.353
1.208
1.083
0.981
0.889
0.809
0.736
0.225
0.247
0.253
0.244
0.275
0.392
0.637
0.896
0.909
0.672
0.406
0.218
0.099
0.027
-0.003
0.010
0.076
0.209
0.435
0.769
1.218
1.748
2.315
3.017
4.140
5.353
4.121
1.758
1.750
2.439
2.617
2.420
2.075
1.753
1.497
1.293
1.138
1.010
0.903
0.806
0.719
0.211
0.228
0.234
0.234
0.249
0.301
0.383
0.458
0.459
0.378
0.269
0.180
0.123
0.097
0.102
0.142
0.222
0.351
0.550
0.829
1.192
1.644
2.204
2.992
4.230
5.520
1.893
-1.368
0.183
3.318
3.821
3.259
2.567
2.010
1.625
1.366
1.178
1.033
0.910
0.802
0.697
0.193
0.207
0.216
0.220
0.228
0.247
0.273
0.287
0.279
0.243
0.199
0.170
0.155
0.165
0.196
0.253
0.340
0.465
0.639
0.870
1.175
1.553
2.040
2.677
3.403
3.378
-0.273
-1.841
1.693
7.109
7.194
4.805
3.245
2.274
1.720
1.399
1.193
1.039
0.908
0.788
0.667
0.176
0.191
0.205
0.212
0.218
0.222
0.223
0.220
0.209
0.191
0.180
0.181
0.199
0.233
0.283
0.354
0.441
0.560
0.714
0.910
1.166
1.478
1.865
2.299
2.679
2.563
1.472
1.360
6.273
11.339
10.819
6.939
3.923
2.435
1.724
1.375
1.175
1.025
0.898
0.774
0.637
0.163
0.181
0.197
0.209
0.215
0.217
0.212
0.204
0.191
0.185
0.192
0.215
0.255
0.307
0.371
0.447
0.536
0.647
0.785
0.955
1.168
1.426
1.729
2.043
2.308
2.432
2.492
3.311
6.477
10.236
12.135
8.019
4.029
2.282
1.591
1.294
1.122
0.998
0.882
0.757
0.613
0.149
0.171
0.192
0.210
0.222
0.227
0.224
0.216
0.209
0.214
0.232
0.269
0.322
0.387
0.460
0.539
0.628
0.732
0.856
1.005
1.186
1.404
1.650
1.912
2.157
2.368
2.626
3.218
4.462
6.225
7.282
5.493
3.011
1.798
1.342
1.166
1.056
0.964
0.864
0.752
0.608
0.136
0.161
0.188
0.214
0.232
0.243
0.247
0.245
0.246
0.259
0.288
0.335
0.400
0.474
0.552
0.635
0.722
0.820
0.933
1.066
1.226
1.419
1.642
1.887
2.138
2.366
2.585
2.849
3.200
3.564
3.498
2.742
1.783
1.295
1.115
1.057
1.001
0.941
0.858
0.760
0.627
0.124
0.153
0.185
0.215
0.243
0.264
0.278
0.287
0.296
0.318
0.355
0.411
0.483
0.564
0.648
0.733
0.821
0.915
1.019
1.141
1.287
1.470
1.694
1.960
2.270
2.552
2.732
2.748
2.665
2.453
2.090
1.598
1.226
1.051
1.011
1.004
0.974
0.936
0.871
0.790
0.680
0.121
0.147
0.181
0.219
0.255
0.285
0.307
0.327
0.347
0.378
0.424
0.488
0.567
0.655
0.745
0.839
0.930
1.019
1.118
1.232
1.371
1.555
1.798
2.132
2.580
3.070
3.319
3.125
2.681
2.236
1.799
1.431
1.185
1.074
1.036
1.019
0.992
0.958
0.914
0.856
0.774
0.131
0.151
0.184
0.225
0.265
0.303
0.336
0.362
0.392
0.431
0.485
0.556
0.643
0.743
0.850
0.954
1.053
1.146
1.235
1.337
1.469
1.653
1.925
2.344
3.029
3.985
4.573
3.962
3.034
2.391
1.930
1.593
1.353
1.212
1.135
1.081
1.043
1.010
0.989
0.962
0.906
0.159
0.165
0.193
0.231
0.274
0.315
0.352
0.387
0.424
0.470
0.531
0.612
0.713
0.830
0.960
1.089
1.204
1.297
1.380
1.463
1.577
1.756
2.037
2.506
3.337
4.702
5.621
4.649
3.430
2.673
2.197
1.850
1.582
1.394
1.259
1.171
1.111
1.085
1.087
1.101
1.092
0.202
0.191
0.207
0.239
0.278
0.318
0.358
0.397
0.439
0.492
0.559
0.651
0.767
0.907
1.069
1.238
1.376
1.477
1.543
1.606
1.695
1.851
2.115
2.548
3.265
4.307
4.963
4.439
3.611
2.996
2.531
2.143
1.823
1.576
1.395
1.267
1.190
1.165
1.180
1.236
1.267
0.244
0.219
0.220
0.241
0.274
0.308
0.347
0.388
0.434
0.492
0.566
0.669
0.800
0.969
1.169
1.384
1.563
1.673
1.720
1.749
1.810
1.939
2.162
2.523
3.053
3.700
4.164
4.190
3.864
3.391
2.891
2.432
2.046
1.740
1.512
1.360
1.263
1.225
1.239
1.294
1.327
0.271
0.234
0.223
0.232
0.253
0.284
0.320
0.360
0.409
0.471
0.550
0.661
0.803
0.995
1.231
1.489
1.711
1.842
1.881
1.892
1.927
2.026
2.207
2.501
2.936
3.501
4.104
4.501
4.397
3.817
3.174
2.634
2.201
1.860
1.607
1.429
1.313
1.263
1.256
1.271
1.270
0.263
0.221
0.203
0.203
0.216
0.240
0.274
0.314
0.364
0.427
0.508
0.618
0.767
0.964
1.220
1.503
1.769
1.929
2.003
2.029
2.050
2.107
2.243
2.489
2.903
3.513
4.370
5.192
4.822
3.728
3.079
2.649
2.263
1.936
1.666
1.470
1.339
1.269
1.236
1.219
1.190
0.225
0.181
0.158
0.149
0.157
0.179
0.212
0.252
0.302
0.362
0.439
0.543
0.683
0.878
1.132
1.427
1.726
1.972
2.137
2.210
2.209
2.204
2.271
2.465
2.807
3.383
4.236
4.899
3.006
1.449
2.157
2.419
2.249
1.946
1.684
1.483
1.341
1.250
1.195
1.156
1.121
0.160
0.116
0.088
0.075
0.080
0.101
0.132
0.172
0.219
0.272
0.341
0.433
0.559
0.738
0.980
1.287
1.660
2.067
2.430
2.576
2.478
2.332
2.281
2.379
2.621
3.006
3.315
2.293
-0.851
-1.552
1.137
2.306
2.251
1.964
1.685
1.468
1.316
1.214
1.146
1.100
1.062
0.076
0.030
-0.004
-0.020
-0.014
0.005
0.037
0.075
0.116
0.159
0.215
0.285
0.388
0.546
0.777
1.110
1.599
2.296
3.141
3.500
3.036
2.500
2.265
2.251
2.387
2.575
2.571
1.547
-1.055
-0.482
2.512
2.868
2.430
2.000
1.670
1.439
1.276
1.166
1.092
1.043
1.009
-0.010
-0.060
-0.103
-0.126
-0.125
-0.104
-0.073
-0.039
-0.007
0.025
0.057
0.104
0.176
0.303
0.516
0.866
1.459
2.547
4.346
5.282
3.801
2.643
2.187
2.085
2.146
2.271
2.358
2.365
3.016
5.619
6.302
4.102
2.700
2.018
1.629
1.384
1.219
1.109
1.034
0.987
0.958
-0.072
-0.141
-0.199
-0.231
-0.236
-0.218
-0.190
-0.164
-0.144
-0.129
-0.120
-0.108
-0.077
0.009
0.186
0.518
1.131
2.284
4.319
5.420
3.709
2.463
2.006
1.899
1.928
2.038
2.249
2.751
4.415
7.194
7.263
4.550
2.725
1.948
1.545
1.302
1.146
1.040
0.973
0.930
0.910
-0.091
-0.186
-0.267
-0.317
-0.335
-0.327
-0.306
-0.294
-0.290
-0.297
-0.318
-0.345
-0.354
-0.323
-0.199
0.080
0.589
1.405
2.507
3.052
2.545
2.000
1.762
1.698
1.716
1.811
2.019
2.480
3.473
5.030
5.021
3.447
2.343
1.752
1.408
1.198
1.056
0.965
0.905
0.871
0.862
-0.042
-0.181
-0.297
-0.370
-0.408
-0.415
-0.417
-0.422
-0.441
-0.474
-0.522
-0.580
-0.638
-0.653
-0.588
-0.379
-0.002
0.546
1.135
1.518
1.577
1.533
1.489
1.474
1.495
1.561
1.711
1.986
2.405
2.810
2.798
2.339
1.842
1.481
1.236
1.068
0.956
0.881
0.835
0.812
0.813
0.063
-0.130
-0.282
-0.387
-0.448
-0.484
-0.508
-0.541
-0.581
-0.641
-0.713
-0.798
-0.885
-0.945
-0.920
-0.766
-0.469
-0.059
0.382
0.753
1.001
1.150
1.216
1.241
1.261
1.305
1.391
1.534
1.703
1.835
1.814
1.644
1.417
1.212
1.054
0.935
0.851
0.793
0.761
0.750
0.758
0.182
-0.058
-0.244
-0.373
-0.464
-0.529
-0.580
-0.640
-0.708
-0.786
-0.872
-0.974
-1.070
-1.143
-1.139
-1.026
-0.773
-0.418
-0.037
0.321
0.614
0.818
0.933
0.990
1.015
1.049
1.104
1.174
1.247
1.291
1.279
1.204
1.092
0.978
0.879
0.802
0.743
0.704
0.686
0.684
0.701
0.242
-0.006
-0.204
-0.352
-0.464
-0.552
-0.635
-0.717
-0.802
-0.895
-0.992
-1.086
-1.176
-1.231
-1.229
-1.127
-0.915
-0.610
-0.276
0.048
0.324
0.534
0.667
0.737
0.782
0.815
0.853
0.894
0.931
0.951
0.943
0.904
0.847
0.782
0.723
0.674
0.639
0.617
0.609
0.617
0.640
0.235
0.016
-0.171
-0.330
-0.454
-0.566
-0.666
-0.765
-0.862
-0.961
-1.052
-1.131
-1.200
-1.235
-1.218
-1.116
-0.934
-0.682
-0.399
-0.128
0.113
0.300
0.433
0.515
0.568
0.610
0.642
0.670
0.694
0.707
0.703
0.683
0.653
0.620
0.586
0.561
0.541
0.533
0.535
0.549
0.577
0.203
0.023
-0.151
-0.306
-0.441
-0.562
-0.673
-0.781
-0.884
-0.978
-1.057
-1.121
-1.161
-1.167
-1.131
-1.035
-0.882
-0.677
-0.455
-0.231
-0.035
0.125
0.247
0.333
0.391
0.434
0.466
0.492
0.511
0.522
0.522
0.515
0.501
0.485
0.468
0.457
0.451
0.453
0.463
0.482
0.513
0.204
0.048
-0.123
-0.280
-0.422
-0.546
-0.660
-0.768
-0.864
-0.950
-1.020
-1.062
-1.078
-1.065
-1.021
-0.931
-0.799
-0.640
-0.461
-0.289
-0.131
0.003
0.110
0.188
0.246
0.291
0.323
0.348
0.366
0.377
0.381
0.382
0.378
0.372
0.369
0.367
0.371
0.380
0.395
0.418
0.449
0.300
0.113
-0.078
-0.249
-0.394
-0.517
-0.630
-0.729
-0.816
-0.888
-0.940
-0.968
-0.972
-0.948
-0.898
-0.816
-0.708
-0.584
-0.446
-0.314
-0.188
-0.080
0.010
0.079
0.135
0.176
0.209
0.233
0.251
0.262
0.271
0.275
0.278
0.279
0.283
0.289
0.299
0.312
0.332
0.356
0.387
0.550
0.236
-0.016
-0.210
-0.360
-0.483
-0.585
-0.673
-0.747
-0.803
-0.842
-0.862
-0.854
-0.827
-0.776
-0.711
-0.624
-0.526
-0.423
-0.317
-0.221
-0.135
-0.061
0.000
0.049
0.087
0.119
0.142
0.159
0.173
0.182
0.189
0.196
0.202
0.211
0.222
0.236
0.253
0.275
0.300
0.329
0.886
0.373
0.040
-0.174
-0.327
-0.441
-0.533
-0.607
-0.667
-0.712
-0.739
-0.750
-0.740
-0.712
-0.670
-0.613
-0.546
-0.471
-0.391
-0.312
-0.237
-0.169
-0.109
-0.059
-0.015
0.019
0.049
0.070
0.088
0.101
0.111
0.121
0.128
0.139
0.151
0.166
0.182
0.201
0.222
0.247
0.275
1.013
0.415
0.069
-0.148
-0.293
-0.399
-0.479
-0.540
-0.589
-0.622
-0.640
-0.644
-0.632
-0.610
-0.575
-0.530
-0.478
-0.420
-0.360
-0.300
-0.243
-0.189
-0.142
-0.099
-0.063
-0.032
-0.006
0.014
0.031
0.043
0.055
0.067
0.077
0.089
0.102
0.118
0.136
0.155
0.176
0.200
0.227
0.782
0.340
0.050
-0.142
-0.270
-0.361
-0.428
-0.478
-0.515
-0.538
-0.551
-0.551
-0.540
-0.521
-0.494
-0.459
-0.419
-0.376
-0.331
-0.286
-0.241
-0.200
-0.162
-0.128
-0.098
-0.071
-0.048
-0.029
-0.013
0.000
0.011
0.023
0.035
0.048
0.064
0.080
0.098
0.117
0.138
0.160
0.183
0.126
0.090
0.036
-0.067
-0.261
-0.545
-0.690
-0.112
1.810
3.189
1.893
0.673
-0.008
-0.442
-0.795
-1.090
-1.322
-1.445
-1.392
-1.198
-0.879
-0.538
-0.196
0.127
0.470
0.777
0.814
0.772
0.768
0.772
0.776
0.779
0.790
0.824
0.912
1.090
1.238
1.325
1.295
1.090
0.896
0.134
0.100
0.054
-0.021
-0.150
-0.317
-0.401
-0.151
0.526
0.964
0.775
0.310
-0.119
-0.479
-0.793
-1.085
-1.304
-1.394
-1.329
-1.091
-0.754
-0.383
-0.038
0.256
0.506
0.696
0.800
0.840
0.857
0.861
0.858
0.850
0.849
0.862
0.908
0.994
1.095
1.184
1.158
1.001
0.831
0.149
0.126
0.096
0.062
0.016
-0.014
0.018
0.157
0.358
0.468
0.366
0.122
-0.172
-0.459
-0.731
-0.974
-1.139
-1.200
-1.085
-0.820
-0.441
-0.054
0.278
0.532
0.719
0.858
0.945
0.995
1.006
0.995
0.971
0.946
0.925
0.912
0.922
0.948
0.987
1.011
0.979
0.887
0.778
0.164
0.149
0.133
0.122
0.135
0.217
0.366
0.523
0.590
0.513
0.333
0.100
-0.143
-0.384
-0.604
-0.784
-0.895
-0.886
-0.716
-0.384
0.067
0.528
0.854
1.007
1.101
1.173
1.235
1.251
1.239
1.190
1.131
1.075
1.024
0.983
0.957
0.943
0.935
0.920
0.879
0.815
0.745
0.180
0.168
0.144
0.114
0.111
0.248
0.590
0.959
1.021
0.761
0.441
0.159
-0.072
-0.275
-0.447
-0.563
-0.606
-0.534
-0.292
0.153
0.802
1.514
1.856
1.783
1.660
1.646
1.659
1.637
1.557
1.455
1.344
1.244
1.156
1.082
1.021
0.970
0.931
0.887
0.840
0.785
0.729
0.199
0.186
0.141
0.046
-0.076
0.037
0.684
1.591
1.720
1.089
0.568
0.242
0.015
-0.155
-0.277
-0.342
-0.327
-0.198
0.109
0.701
1.696
3.041
3.494
2.816
2.365
2.279
2.254
2.146
1.978
1.783
1.607
1.455
1.322
1.207
1.108
1.028
0.959
0.894
0.835
0.776
0.723
0.227
0.234
0.175
0.017
-0.230
-0.209
0.599
1.808
2.009
1.174
0.612
0.291
0.088
-0.043
-0.119
-0.147
-0.089
0.075
0.421
1.077
2.268
4.066
4.687
3.629
3.086
3.067
3.014
2.752
2.441
2.153
1.912
1.711
1.524
1.362
1.221
1.108
1.008
0.922
0.847
0.779
0.719
0.257
0.313
0.279
0.094
-0.095
-0.066
0.448
1.114
1.256
0.888
0.524
0.296
0.148
0.055
0.014
0.024
0.106
0.282
0.610
1.180
2.125
3.335
3.882
3.644
3.663
3.907
3.686
3.058
2.667
2.465
2.271
2.025
1.774
1.546
1.355
1.197
1.071
0.963
0.870
0.788
0.713
0.257
0.325
0.308
0.178
0.086
0.131
0.352
0.607
0.686
0.571
0.413
0.278
0.187
0.139
0.129
0.162
0.255
0.423
0.702
1.135
1.747
2.443
2.990
3.431
4.043
4.342
3.072
1.348
1.870
2.654
2.760
2.472
2.109
1.771
1.503
1.297
1.137
1.006
0.897
0.796
0.704
0.228
0.255
0.249
0.205
0.180
0.208
0.296
0.390
0.426
0.392
0.327
0.264
0.223
0.209
0.224
0.276
0.372
0.526
0.756
1.077
1.506
1.997
2.551
3.232
3.947
3.607
-0.236
-2.928
-0.674
3.192
3.791
3.221
2.553
2.021
1.649
1.387
1.196
1.045
0.919
0.804
0.693
0.195
0.212
0.217
0.211
0.209
0.227
0.264
0.299
0.316
0.307
0.286
0.268
0.263
0.276
0.311
0.373
0.466
0.608
0.800
1.055
1.387
1.799
2.310
2.907
3.430
2.700
-1.332
-4.148
0.585
6.562
6.528
4.425
3.093
2.269
1.771
1.450
1.237
1.078
0.940
0.809
0.674
0.170
0.187
0.201
0.209
0.218
0.232
0.249
0.264
0.276
0.279
0.280
0.289
0.309
0.341
0.392
0.462
0.555
0.681
0.846
1.060
1.327
1.668
2.080
2.547
2.894
2.644
1.046
0.280
5.503
9.755
8.958
5.534
3.509
2.424
1.814
1.469
1.248
1.090
0.953
0.811
0.655
0.146
0.169
0.191
0.208
0.224
0.238
0.252
0.262
0.272
0.284
0.300
0.325
0.362
0.409
0.469
0.545
0.637
0.751
0.896
1.078
1.301
1.581
1.907
2.266
2.554
2.672
2.650
3.301
5.961
8.747
8.422
5.365
3.463
2.359
1.757
1.428
1.233
1.083
0.949
0.809
0.642
0.121
0.151
0.181
0.207
0.230
0.248
0.262
0.276
0.289
0.309
0.337
0.374
0.424
0.483
0.551
0.628
0.720
0.826
0.956
1.114
1.304
1.537
1.806
2.091
2.364
2.592
2.840
3.337
4.334
5.351
5.258
4.126
2.902
2.071
1.613
1.351
1.188
1.065
0.945
0.807
0.645
0.095
0.136
0.174
0.206
0.236
0.261
0.281
0.299
0.320
0.346
0.385
0.433
0.494
0.562
0.639
0.722
0.811
0.909
1.028
1.164
1.332
1.536
1.776
2.051
2.330
2.594
2.831
3.068
3.357
3.570
3.427
2.892
2.230
1.732
1.435
1.263
1.141
1.039
0.932
0.808
0.659
0.077
0.123
0.168
0.209
0.246
0.276
0.303
0.328
0.357
0.393
0.439
0.498
0.569
0.647
0.733
0.822
0.914
1.011
1.118
1.240
1.392
1.587
1.833
2.135
2.502
2.864
3.086
3.096
2.970
2.790
2.522
2.146
1.786
1.510
1.322
1.203
1.109
1.026
0.930
0.821
0.690
0.067
0.119
0.169
0.213
0.255
0.293
0.325
0.358
0.394
0.439
0.494
0.564
0.648
0.741
0.841
0.944
1.041
1.134
1.231
1.341
1.485
1.673
1.943
2.343
2.951
3.732
4.167
3.767
3.103
2.613
2.239
1.903
1.630
1.426
1.282
1.186
1.101
1.025
0.942
0.847
0.735
0.082
0.129
0.177
0.221
0.265
0.307
0.345
0.384
0.428
0.480
0.546
0.629
0.727
0.842
0.966
1.090
1.201
1.297
1.382
1.476
1.601
1.788
2.096
2.620
3.691
5.929
7.410
5.685
3.637
2.749
2.264
1.932
1.673
1.469
1.323
1.211
1.123
1.048
0.978
0.899
0.808
0.122
0.155
0.193
0.234
0.275
0.317
0.359
0.401
0.452
0.512
0.589
0.686
0.807
0.954
1.116
1.282
1.423
1.520
1.579
1.640
1.737
1.913
2.216
2.817
4.188
7.568
9.286
7.317
4.108
3.015
2.502
2.131
1.826
1.586
1.401
1.267
1.159
1.087
1.022
0.966
0.897
0.177
0.192
0.215
0.248
0.282
0.321
0.363
0.408
0.463
0.531
0.619
0.731
0.880
1.069
1.297
1.533
1.734
1.824
1.839
1.841
1.892
2.035
2.312
2.822
3.894
6.217
7.657
6.073
4.161
3.376
2.881
2.434
2.047
1.735
1.504
1.332
1.211
1.128
1.076
1.033
0.983
0.237
0.231
0.237
0.256
0.281
0.315
0.355
0.403
0.460
0.536
0.631
0.759
0.937
1.174
1.481
1.839
2.133
2.225
2.155
2.072
2.064
2.158
2.368
2.767
3.399
4.307
4.931
4.821
4.464
4.014
3.422
2.817
2.306
1.896
1.608
1.402
1.260
1.170
1.114
1.075
1.035
0.277
0.255
0.248
0.253
0.270
0.298
0.335
0.383
0.441
0.519
0.621
0.763
0.958
1.238
1.626
2.094
2.499
2.603
2.459
2.301
2.241
2.287
2.435
2.736
3.208
3.833
4.507
5.059
5.210
4.773
3.943
3.154
2.506
2.036
1.700
1.458
1.299
1.195
1.128
1.087
1.048
0.289
0.258
0.239
0.234
0.244
0.266
0.300
0.346
0.406
0.483
0.587
0.731
0.937
1.226
1.637
2.146
2.607
2.761
2.644
2.498
2.419
2.410
2.513
2.750
3.153
3.775
4.537
5.169
5.125
4.582
3.915
3.217
2.585
2.101
1.749
1.495
1.319
1.203
1.125
1.073
1.032
0.262
0.232
0.206
0.195
0.200
0.219
0.249
0.293
0.351
0.426
0.526
0.664
0.861
1.136
1.512
1.978
2.420
2.691
2.770
2.738
2.633
2.553
2.573
2.731
3.068
3.575
4.043
3.551
0.963
0.528
2.582
2.891
2.549
2.119
1.761
1.501
1.319
1.191
1.106
1.049
1.003
0.207
0.177
0.154
0.140
0.141
0.156
0.184
0.226
0.279
0.349
0.441
0.564
0.740
0.988
1.323
1.754
2.244
2.735
3.143
3.260
3.028
2.731
2.604
2.653
2.871
3.164
3.119
0.516
-3.599
-3.034
0.802
2.631
2.506
2.109
1.757
1.488
1.299
1.167
1.076
1.013
0.969
0.128
0.107
0.085
0.069
0.067
0.080
0.103
0.141
0.190
0.250
0.327
0.434
0.586
0.803
1.116
1.548
2.159
3.103
4.462
5.034
3.941
2.969
2.580
2.526
2.630
2.759
2.555
0.739
-1.877
-0.660
2.681
3.249
2.659
2.127
1.731
1.455
1.261
1.130
1.037
0.973
0.936
0.047
0.033
0.009
-0.007
-0.015
-0.007
0.015
0.045
0.086
0.132
0.192
0.276
0.402
0.588
0.878
1.315
2.078
3.749
7.013
8.055
5.865
3.157
2.496
2.359
2.394
2.487
2.513
2.422
3.265
6.270
7.244
4.873
2.955
2.141
1.689
1.402
1.210
1.077
0.987
0.929
0.897
-0.008
-0.023
-0.054
-0.082
-0.096
-0.094
-0.081
-0.060
-0.033
-0.001
0.039
0.095
0.191
0.343
0.590
1.002
1.763
3.531
6.908
8.393
5.886
2.939
2.309
2.185
2.185
2.262
2.449
3.003
5.301
8.766
8.830
5.449
2.962
2.062
1.602
1.323
1.138
1.013
0.932
0.880
0.855
0.008
-0.040
-0.095
-0.142
-0.169
-0.177
-0.176
-0.168
-0.159
-0.144
-0.126
-0.093
-0.035
0.076
0.280
0.624
1.203
2.253
4.011
4.912
3.396
2.440
2.136
2.030
1.994
2.038
2.229
2.720
3.963
6.245
6.217
3.904
2.523
1.843
1.453
1.210
1.048
0.939
0.868
0.826
0.810
0.122
0.003
-0.104
-0.178
-0.225
-0.252
-0.266
-0.273
-0.279
-0.285
-0.289
-0.285
-0.257
-0.187
-0.034
0.219
0.616
1.177
1.790
2.148
2.128
2.064
1.997
1.876
1.794
1.787
1.892
2.169
2.640
3.120
3.086
2.531
1.958
1.545
1.267
1.076
0.946
0.856
0.799
0.768
0.761
0.329
0.088
-0.076
-0.191
-0.265
-0.311
-0.346
-0.370
-0.393
-0.416
-0.442
-0.457
-0.455
-0.415
-0.316
-0.123
0.168
0.536
0.939
1.294
1.574
1.754
1.775
1.661
1.559
1.513
1.554
1.670
1.841
1.973
1.935
1.735
1.483
1.254
1.068
0.932
0.833
0.766
0.724
0.704
0.706
0.549
0.186
-0.045
-0.192
-0.291
-0.357
-0.407
-0.450
-0.492
-0.531
-0.567
-0.599
-0.612
-0.595
-0.520
-0.371
-0.147
0.151
0.490
0.826
1.141
1.363
1.418
1.358
1.280
1.236
1.235
1.279
1.338
1.370
1.346
1.255
1.127
0.994
0.879
0.788
0.718
0.672
0.645
0.637
0.648
0.636
0.231
-0.020
-0.189
-0.307
-0.391
-0.460
-0.517
-0.570
-0.620
-0.666
-0.696
-0.718
-0.708
-0.647
-0.523
-0.334
-0.091
0.192
0.489
0.753
0.945
1.028
1.025
0.991
0.962
0.961
0.971
0.988
0.995
0.974
0.923
0.856
0.779
0.710
0.651
0.608
0.579
0.566
0.569
0.587
0.542
0.214
-0.021
-0.191
-0.316
-0.414
-0.493
-0.561
-0.620
-0.677
-0.723
-0.757
-0.769
-0.760
-0.704
-0.597
-0.442
-0.236
-0.004
0.230
0.442
0.598
0.689
0.725
0.727
0.723
0.721
0.724
0.728
0.726
0.711
0.682
0.643
0.599
0.560
0.526
0.503
0.489
0.488
0.499
0.522
0.405
0.175
-0.029
-0.194
-0.322
-0.425
-0.509
-0.581
-0.647
-0.700
-0.744
-0.769
-0.777
-0.759
-0.708
-0.616
-0.484
-0.316
-0.133
0.050
0.215
0.344
0.433
0.479
0.503
0.513
0.518
0.522
0.523
0.521
0.511
0.494
0.473
0.451
0.430
0.415
0.407
0.406
0.413
0.431
0.458
0.338
0.155
-0.029
-0.191
-0.319
-0.426
-0.510
-0.583
-0.645
-0.696
-0.733
-0.750
-0.749
-0.727
-0.678
-0.598
-0.486
-0.357
-0.215
-0.071
0.060
0.165
0.240
0.292
0.324
0.342
0.353
0.358
0.360
0.359
0.355
0.346
0.335
0.327
0.319
0.316
0.319
0.328
0.342
0.364
0.395
0.445
0.217
0.001
-0.173
-0.307
-0.412
-0.495
-0.564
-0.620
-0.666
-0.693
-0.707
-0.701
-0.674
-0.628
-0.560
-0.470
-0.367
-0.255
-0.145
-0.046
0.038
0.104
0.151
0.185
0.205
0.217
0.225
0.230
0.229
0.228
0.226
0.224
0.223
0.226
0.232
0.243
0.258
0.278
0.303
0.334
0.851
0.385
0.066
-0.139
-0.285
-0.390
-0.469
-0.532
-0.580
-0.617
-0.639
-0.646
-0.638
-0.611
-0.570
-0.513
-0.442
-0.361
-0.276
-0.193
-0.115
-0.048
0.007
0.046
0.076
0.097
0.109
0.119
0.124
0.127
0.128
0.130
0.133
0.138
0.147
0.160
0.176
0.196
0.219
0.247
0.278
1.559
0.585
0.138
-0.102
-0.255
-0.359
-0.434
-0.488
-0.531
-0.560
-0.578
-0.579
-0.570
-0.546
-0.511
-0.465
-0.408
-0.345
-0.281
-0.217
-0.159
-0.107
-0.064
-0.031
-0.004
0.013
0.027
0.036
0.040
0.045
0.048
0.053
0.060
0.070
0.083
0.100
0.119
0.143
0.168
0.196
0.227
1.828
0.666
0.176
-0.076
-0.226
-0.325
-0.392
-0.442
-0.477
-0.499
-0.512
-0.513
-0.503
-0.484
-0.454
-0.416
-0.374
-0.326
-0.277
-0.230
-0.185
-0.147
-0.113
-0.085
-0.066
-0.049
-0.039
-0.031
-0.025
-0.020
-0.015
-0.007
0.003
0.017
0.032
0.051
0.073
0.098
0.124
0.152
0.181
1.292
0.531
0.143
-0.072
-0.206
-0.293
-0.351
-0.395
-0.423
-0.440
-0.451
-0.449
-0.441
-0.425
-0.401
-0.373
-0.340
-0.304
-0.269
-0.233
-0.200
-0.171
-0.146
-0.126
-0.109
-0.097
-0.088
-0.081
-0.075
-0.069
-0.062
-0.052
-0.041
-0.025
-0.008
0.012
0.036
0.061
0.086
0.113
0.141
0.180
0.141
0.089
0.021
-0.077
-0.165
-0.120
0.232
0.881
1.246
0.923
0.396
-0.012
-0.309
-0.540
-0.718
-0.827
-0.853
-0.778
-0.615
-0.395
-0.152
0.086
0.317
0.528
0.694
0.765
0.781
0.787
0.792
0.795
0.794
0.793
0.814
0.899
1.074
1.115
1.002
0.906
0.824
0.736
0.176
0.139
0.092
0.034
-0.037
-0.091
-0.058
0.139
0.453
0.626
0.500
0.210
-0.083
-0.336
-0.552
-0.713
-0.811
-0.812
-0.710
-0.508
-0.253
0.024
0.274
0.487
0.657
0.788
0.858
0.891
0.899
0.894
0.877
0.860
0.849
0.850
0.880
0.932
0.960
0.934
0.884
0.806
0.721
0.173
0.143
0.106
0.061
0.016
0.008
0.062
0.184
0.317
0.375
0.289
0.105
-0.112
-0.322
-0.502
-0.642
-0.708
-0.675
-0.525
-0.271
0.052
0.376
0.627
0.794
0.915
1.000
1.059
1.084
1.075
1.045
1.004
0.962
0.925
0.901
0.889
0.891
0.889
0.873
0.834
0.771
0.705
0.175
0.146
0.103
0.048
0.004
0.024
0.139
0.288
0.376
0.360
0.251
0.090
-0.091
-0.266
-0.413
-0.513
-0.533
-0.452
-0.239
0.116
0.591
1.048
1.305
1.351
1.342
1.358
1.389
1.387
1.342
1.268
1.185
1.100
1.031
0.975
0.933
0.901
0.873
0.840
0.799
0.748
0.695
0.183
0.149
0.080
-0.040
-0.207
-0.234
0.050
0.379
0.522
0.459
0.309
0.134
-0.028
-0.173
-0.286
-0.344
-0.320
-0.185
0.119
0.643
1.498
2.480
2.798
2.313
1.948
1.879
1.893
1.858
1.733
1.580
1.421
1.282
1.168
1.078
1.002
0.941
0.888
0.838
0.788
0.737
0.694
0.200
0.164
0.059
-0.217
-0.828
-1.190
-0.450
0.395
0.673
0.582
0.387
0.204
0.051
-0.066
-0.143
-0.161
-0.102
0.086
0.470
1.238
2.859
5.864
6.230
3.987
2.729
2.605
2.669
2.555
2.295
1.990
1.724
1.508
1.341
1.204
1.097
1.005
0.928
0.860
0.798
0.741
0.695
0.238
0.247
0.129
-0.295
-1.297
-1.696
-0.933
0.329
0.706
0.616
0.428
0.257
0.130
0.041
-0.004
0.009
0.097
0.312
0.741
1.614
3.791
7.240
7.872
5.229
3.525
3.694
3.895
3.596
3.047
2.507
2.089
1.780
1.544
1.360
1.212
1.090
0.988
0.901
0.823
0.754
0.699
0.296
0.385
0.296
-0.082
-0.769
-1.193
-0.484
0.301
0.578
0.543
0.414
0.288
0.196
0.140
0.120
0.157
0.262
0.478
0.870
1.594
3.042
5.818
6.282
4.421
4.287
5.243
5.729
4.955
3.829
3.022
2.483
2.095
1.794
1.547
1.352
1.191
1.062
0.955
0.858
0.773
0.701
0.300
0.402
0.359
0.125
-0.136
-0.210
0.013
0.295
0.440
0.438
0.376
0.303
0.251
0.223
0.232
0.282
0.394
0.588
0.901
1.403
2.154
3.026
3.547
3.862
5.089
6.902
7.371
5.548
4.039
3.430
2.936
2.494
2.092
1.763
1.505
1.302
1.146
1.015
0.902
0.797
0.702
0.243
0.295
0.281
0.183
0.106
0.102
0.186
0.293
0.361
0.372
0.349
0.319
0.299
0.300
0.325
0.386
0.491
0.660
0.906
1.259
1.720
2.243
2.843
3.753
5.293
6.999
6.203
2.863
3.091
3.761
3.580
3.015
2.450
1.995
1.661
1.414
1.228
1.081
0.952
0.827
0.704
0.199
0.217
0.218
0.202
0.191
0.205
0.243
0.292
0.327
0.343
0.343
0.340
0.349
0.367
0.408
0.475
0.576
0.723
0.925
1.191
1.535
1.974
2.551
3.410
4.545
5.338
3.776
1.384
2.931
4.828
4.652
3.680
2.819
2.213
1.793
1.503
1.300
1.142
1.002
0.859
0.708
0.162
0.184
0.199
0.210
0.222
0.241
0.268
0.296
0.322
0.341
0.356
0.374
0.397
0.434
0.484
0.554
0.651
0.780
0.950
1.172
1.451
1.818
2.301
2.937
3.634
4.019
3.503
3.008
4.453
6.227
5.657
4.171
3.069
2.339
1.863
1.554
1.347
1.191
1.045
0.887
0.715
0.128
0.158
0.185
0.212
0.235
0.258
0.284
0.308
0.333
0.358
0.384
0.414
0.454
0.501
0.561
0.634
0.727
0.842
0.987
1.171
1.404
1.704
2.073
2.519
2.962
3.261
3.354
3.624
4.588
5.601
5.192
4.020
3.022
2.320
1.848
1.548
1.357
1.210
1.069
0.907
0.720
0.087
0.131
0.174
0.209
0.242
0.272
0.300
0.326
0.355
0.386
0.421
0.464
0.514
0.572
0.639
0.714
0.804
0.911
1.038
1.196
1.392
1.636
1.929
2.259
2.595
2.871
3.092
3.386
3.832
4.223
4.036
3.411
2.703
2.140
1.751
1.499
1.328
1.199
1.065
0.906
0.725
0.043
0.104
0.158
0.207
0.247
0.283
0.316
0.349
0.382
0.421
0.467
0.520
0.580
0.649
0.724
0.805
0.895
0.995
1.109
1.246
1.415
1.622
1.875
2.168
2.469
2.746
2.955
3.115
3.249
3.299
3.139
2.758
2.305
1.911
1.623
1.425
1.283
1.166
1.040
0.892
0.727
0.004
0.082
0.148
0.207
0.254
0.295
0.334
0.373
0.413
0.460
0.516
0.578
0.653
0.735
0.823
0.914
1.006
1.101
1.203
1.321
1.472
1.663
1.911
2.224
2.594
2.962
3.191
3.165
3.024
2.836
2.606
2.315
2.002
1.729
1.512
1.359
1.235
1.131
1.012
0.871
0.715
-0.019
0.072
0.149
0.210
0.262
0.309
0.351
0.397
0.443
0.500
0.564
0.643
0.732
0.833
0.940
1.048
1.150
1.245
1.334
1.438
1.567
1.749
2.017
2.420
3.028
3.839
4.285
3.822
3.155
2.715
2.402
2.120
1.863
1.635
1.458
1.319
1.207
1.104
0.991
0.855
0.709
-0.003
0.086
0.160
0.220
0.273
0.320
0.367
0.417
0.471
0.534
0.613
0.705
0.818
0.947
1.091
1.231
1.354
1.444
1.514
1.588
1.698
1.877
2.167
2.689
3.778
6.233
7.426
5.751
3.563
2.781
2.424
2.133
1.867
1.639
1.458
1.311
1.197
1.087
0.979
0.855
0.719
0.050
0.122
0.185
0.236
0.283
0.332
0.379
0.430
0.490
0.564
0.655
0.767
0.910
1.084
1.288
1.497
1.667
1.753
1.782
1.799
1.866
2.014
2.304
2.878
4.274
7.535
9.724
6.671
3.726
2.968
2.651
2.325
2.003
1.726
1.506
1.334
1.202
1.091
0.986
0.872
0.758
0.139
0.181
0.220
0.257
0.295
0.337
0.383
0.437
0.502
0.582
0.684
0.822
0.998
1.238
1.552
1.907
2.192
2.268
2.171
2.079
2.063
2.169
2.410
2.892
3.887
6.193
6.829
5.093
3.637
3.482
3.181
2.704
2.246
1.868
1.588
1.381
1.225
1.105
1.000
0.910
0.820
0.237
0.246
0.258
0.276
0.302
0.336
0.379
0.434
0.501
0.588
0.702
0.859
1.077
1.397
1.872
2.530
3.107
3.133
2.730
2.418
2.298
2.332
2.512
2.856
3.438
4.172
4.523
4.512
4.918
4.912
4.188
3.301
2.567
2.050
1.684
1.434
1.255
1.123
1.024
0.941
0.870
0.317
0.299
0.286
0.287
0.299
0.326
0.364
0.417
0.486
0.577
0.699
0.871
1.122
1.508
2.153
3.173
4.319
4.238
3.340
2.766
2.543
2.518
2.635
2.899
3.364
4.038
5.062
6.588
7.882
7.368
5.559
3.949
2.889
2.209
1.773
1.483
1.282
1.139
1.037
0.959
0.902
0.354
0.320
0.293
0.278
0.281
0.301
0.335
0.387
0.455
0.547
0.671
0.846
1.107
1.516
2.177
3.275
4.497
4.467
3.595
3.042
2.802
2.723
2.770
2.979
3.436
4.272
5.797
8.347
10.635
9.387
6.420
4.276
3.041
2.297
1.824
1.510
1.294
1.148
1.039
0.965
0.913
0.339
0.304
0.274
0.252
0.248
0.263
0.294
0.343
0.410
0.499
0.619
0.788
1.034
1.404
1.964
2.755
3.537
3.767
3.543
3.271
3.073
2.925
2.875
3.020
3.403
4.163
5.453
7.252
8.104
7.048
5.414
3.996
2.979
2.304
1.835
1.518
1.296
1.140
1.033
0.956
0.908
0.281
0.259
0.228
0.208
0.200
0.210
0.240
0.284
0.349
0.433
0.543
0.698
0.914
1.233
1.685
2.257
2.866
3.365
3.690
3.711
3.419
3.096
2.921
2.952
3.200
3.692
4.239
4.035
2.132
1.809
3.569
3.499
2.847
2.258
1.813
1.501
1.281
1.122
1.009
0.936
0.890
0.193
0.191
0.171
0.151
0.141
0.149
0.172
0.213
0.273
0.350
0.446
0.577
0.770
1.043
1.423
1.934
2.601
3.519
4.636
4.988
3.961
3.132
2.830
2.798
2.928
3.158
3.321
2.781
1.186
1.919
3.658
3.499
2.809
2.220
1.779
1.467
1.243
1.088
0.981
0.908
0.867
0.087
0.116
0.103
0.085
0.074
0.077
0.095
0.131
0.178
0.243
0.323
0.436
0.599
0.837
1.182
1.671
2.436
3.854
6.739
7.016
4.708
2.879
2.591
2.597
2.659
2.790
2.910
3.030
3.600
5.603
6.035
4.187
2.909
2.180
1.722
1.408
1.193
1.044
0.941
0.873
0.835
0.009
0.058
0.050
0.025
0.007
0.003
0.014
0.038
0.073
0.120
0.187
0.277
0.415
0.618
0.913
1.362
2.069
3.516
6.174
6.136
3.818
2.295
2.370
2.443
2.446
2.499
2.664
3.098
4.369
6.920
6.913
4.337
2.832
2.069
1.619
1.326
1.123
0.984
0.889
0.829
0.797
0.028
0.052
0.019
-0.021
-0.051
-0.066
-0.067
-0.057
-0.036
-0.004
0.044
0.113
0.223
0.385
0.626
0.991
1.525
2.341
3.473
3.442
2.196
2.213
2.497
2.420
2.295
2.257
2.366
2.744
3.540
4.648
4.585
3.413
2.447
1.849
1.468
1.211
1.034
0.911
0.829
0.779
0.755
0.210
0.120
0.027
-0.048
-0.101
-0.131
-0.146
-0.147
-0.140
-0.124
-0.094
-0.046
0.033
0.161
0.348
0.623
0.993
1.442
1.838
2.029
2.316
2.848
2.868
2.465
2.146
2.005
2.030
2.215
2.556
2.875
2.835
2.421
1.943
1.556
1.277
1.072
0.928
0.826
0.760
0.720
0.705
0.544
0.249
0.061
-0.060
-0.136
-0.186
-0.215
-0.231
-0.237
-0.235
-0.219
-0.191
-0.137
-0.045
0.098
0.309
0.583
0.910
1.270
1.713
2.346
2.932
2.809
2.296
1.919
1.722
1.679
1.738
1.858
1.943
1.906
1.729
1.486
1.258
1.067
0.920
0.809
0.732
0.682
0.656
0.651
0.931
0.376
0.098
-0.062
-0.168
-0.230
-0.276
-0.303
-0.320
-0.329
-0.329
-0.311
-0.278
-0.210
-0.102
0.063
0.285
0.561
0.893
1.325
1.848
2.237
2.189
1.864
1.583
1.416
1.348
1.344
1.373
1.388
1.353
1.255
1.126
0.989
0.867
0.765
0.688
0.633
0.600
0.587
0.591
1.064
0.432
0.112
-0.076
-0.194
-0.274
-0.326
-0.363
-0.390
-0.405
-0.413
-0.408
-0.385
-0.334
-0.249
-0.114
0.074
0.303
0.581
0.900
1.231
1.463
1.490
1.358
1.209
1.103
1.045
1.024
1.015
1.004
0.974
0.915
0.839
0.758
0.681
0.617
0.568
0.535
0.518
0.516
0.528
0.860
0.381
0.093
-0.098
-0.224
-0.306
-0.366
-0.411
-0.440
-0.463
-0.475
-0.473
-0.457
-0.414
-0.343
-0.233
-0.085
0.102
0.316
0.549
0.764
0.916
0.968
0.940
0.877
0.820
0.779
0.755
0.740
0.724
0.696
0.659
0.614
0.564
0.518
0.481
0.454
0.439
0.435
0.443
0.463
0.604
0.287
0.049
-0.128
-0.249
-0.334
-0.394
-0.439
-0.471
-0.497
-0.510
-0.509
-0.495
-0.456
-0.393
-0.302
-0.182
-0.037
0.126
0.293
0.442
0.549
0.605
0.617
0.601
0.577
0.554
0.534
0.518
0.501
0.480
0.455
0.428
0.400
0.376
0.360
0.350
0.348
0.357
0.373
0.399
0.443
0.219
0.014
-0.148
-0.266
-0.348
-0.408
-0.452
-0.485
-0.505
-0.519
-0.517
-0.502
-0.469
-0.415
-0.341
-0.243
-0.130
-0.007
0.116
0.224
0.306
0.360
0.383
0.386
0.377
0.365
0.351
0.338
0.322
0.307
0.290
0.276
0.263
0.254
0.251
0.256
0.265
0.283
0.306
0.335
0.466
0.235
0.014
-0.151
-0.271
-0.349
-0.407
-0.448
-0.478
-0.499
-0.508
-0.507
-0.493
-0.461
-0.415
-0.353
-0.277
-0.188
-0.096
-0.006
0.075
0.140
0.184
0.208
0.218
0.218
0.212
0.201
0.190
0.179
0.168
0.158
0.151
0.148
0.152
0.160
0.173
0.191
0.215
0.243
0.276
0.874
0.380
0.067
-0.130
-0.258
-0.338
-0.394
-0.432
-0.458
-0.475
-0.484
-0.480
-0.465
-0.438
-0.400
-0.350
-0.290
-0.222
-0.153
-0.085
-0.025
0.023
0.058
0.079
0.090
0.090
0.087
0.079
0.071
0.063
0.055
0.051
0.052
0.056
0.066
0.082
0.103
0.128
0.156
0.187
0.221
1.700
0.602
0.137
-0.096
-0.233
-0.314
-0.367
-0.404
-0.428
-0.443
-0.448
-0.444
-0.431
-0.408
-0.376
-0.336
-0.290
-0.238
-0.188
-0.138
-0.095
-0.058
-0.031
-0.015
-0.007
-0.007
-0.011
-0.017
-0.025
-0.031
-0.035
-0.033
-0.028
-0.018
-0.002
0.019
0.044
0.073
0.105
0.138
0.172
2.082
0.690
0.174
-0.069
-0.203
-0.284
-0.338
-0.370
-0.391
-0.403
-0.408
-0.405
-0.394
-0.374
-0.349
-0.319
-0.283
-0.245
-0.207
-0.171
-0.140
-0.114
-0.096
-0.085
-0.080
-0.081
-0.086
-0.092
-0.099
-0.102
-0.103
-0.099
-0.090
-0.075
-0.055
-0.030
-0.002
0.029
0.062
0.096
0.130
1.403
0.555
0.153
-0.059
-0.181
-0.256
-0.302
-0.332
-0.352
-0.363
-0.367
-0.363
-0.354
-0.339
-0.320
-0.296
-0.270
-0.243
-0.216
-0.191
-0.170
-0.154
-0.141
-0.136
-0.135
-0.137
-0.142
-0.148
-0.154
-0.155
-0.154
-0.148
-0.135
-0.117
-0.095
-0.067
-0.038
-0.007
0.027
0.060
0.094
0.234
0.189
0.142
0.082
0.017
-0.033
-0.013
0.119
0.322
0.425
0.337
0.128
-0.090
-0.273
-0.418
-0.514
-0.557
-0.521
-0.420
-0.266
-0.079
0.110
0.289
0.450
0.586
0.689
0.752
0.780
0.796
0.805
0.804
0.800
0.790
0.788
0.819
0.908
0.902
0.777
0.706
0.662
0.622
0.217
0.176
0.133
0.083
0.036
0.009
0.034
0.127
0.251
0.304
0.235
0.077
-0.114
-0.291
-0.433
-0.533
-0.559
-0.504
-0.364
-0.169
0.066
0.293
0.489
0.639
0.755
0.843
0.900
0.921
0.923
0.910
0.887
0.863
0.839
0.822
0.823
0.834
0.822
0.777
0.727
0.681
0.635
0.201
0.168
0.123
0.076
0.035
0.029
0.069
0.143
0.215
0.232
0.168
0.041
-0.117
-0.275
-0.408
-0.489
-0.498
-0.411
-0.224
0.038
0.343
0.627
0.828
0.952
1.029
1.088
1.131
1.141
1.121
1.074
1.019
0.964
0.915
0.877
0.848
0.826
0.801
0.769
0.727
0.684
0.642
0.192
0.156
0.104
0.034
-0.035
-0.044
0.038
0.154
0.233
0.230
0.165
0.051
-0.087
-0.222
-0.333
-0.390
-0.367
-0.235
0.018
0.383
0.835
1.255
1.462
1.455
1.421
1.455
1.494
1.477
1.418
1.316
1.209
1.108
1.022
0.952
0.899
0.853
0.811
0.770
0.728
0.684
0.649
0.192
0.147
0.063
-0.095
-0.319
-0.422
-0.184
0.107
0.259
0.275
0.206
0.096
-0.022
-0.135
-0.216
-0.244
-0.180
-0.007
0.318
0.868
1.688
2.634
2.845
2.275
1.923
1.956
2.040
2.020
1.872
1.666
1.467
1.299
1.165
1.058
0.972
0.904
0.844
0.790
0.739
0.693
0.658
0.202
0.154
0.023
-0.308
-1.161
-1.506
-0.936
-0.044
0.276
0.326
0.261
0.163
0.061
-0.025
-0.076
-0.072
0.017
0.230
0.642
1.403
3.024
5.846
5.902
3.450
2.407
2.697
3.029
2.950
2.581
2.164
1.807
1.538
1.338
1.188
1.074
0.976
0.896
0.826
0.762
0.708
0.667
0.235
0.222
0.074
-0.418
-1.547
-2.555
-1.376
-0.156
0.276
0.353
0.305
0.226
0.148
0.090
0.064
0.095
0.206
0.441
0.874
1.732
3.888
7.117
7.119
3.655
2.661
4.130
5.008
4.679
3.717
2.828
2.221
1.815
1.544
1.346
1.194
1.070
0.967
0.878
0.798
0.729
0.677
0.284
0.348
0.232
-0.184
-1.053
-1.475
-0.893
-0.040
0.284
0.361
0.333
0.277
0.226
0.194
0.194
0.245
0.365
0.590
0.978
1.674
3.053
5.551
5.004
2.405
3.823
7.543
9.660
8.048
5.416
3.642
2.668
2.132
1.781
1.531
1.338
1.185
1.057
0.946
0.850
0.762
0.687
0.291
0.371
0.308
0.060
-0.229
-0.349
-0.147
0.136
0.301
0.357
0.348
0.321
0.297
0.290
0.309
0.368
0.488
0.688
0.997
1.474
2.138
2.802
2.896
3.292
6.549
13.858
20.237
13.821
7.212
4.350
3.116
2.469
2.053
1.742
1.507
1.318
1.163
1.033
0.915
0.805
0.702
0.244
0.280
0.257
0.160
0.075
0.060
0.134
0.239
0.321
0.361
0.368
0.363
0.361
0.372
0.407
0.473
0.583
0.753
0.998
1.333
1.749
2.198
2.780
4.128
7.782
16.317
21.779
15.501
7.465
4.656
3.485
2.827
2.338
1.965
1.676
1.455
1.281
1.135
1.000
0.865
0.725
0.198
0.216
0.216
0.201
0.188
0.201
0.240
0.296
0.342
0.373
0.391
0.405
0.420
0.447
0.491
0.559
0.663
0.806
1.006
1.268
1.598
2.037
2.710
3.988
6.434
10.582
13.177
9.683
6.155
4.612
3.823
3.185
2.626
2.173
1.827
1.577
1.395
1.250
1.109
0.944
0.766
0.156
0.182
0.202
0.217
0.234
0.258
0.291
0.328
0.365
0.396
0.421
0.448
0.478
0.517
0.569
0.639
0.732
0.858
1.023
1.241
1.524
1.905
2.463
3.320
4.625
6.017
6.582
5.811
4.906
4.476
4.030
3.423
2.824
2.311
1.927
1.656
1.481
1.360
1.225
1.028
0.810
0.109
0.147
0.188
0.220
0.253
0.284
0.318
0.354
0.390
0.423
0.459
0.495
0.538
0.585
0.644
0.715
0.805
0.914
1.055
1.236
1.471
1.779
2.188
2.742
3.396
3.963
4.241
4.157
4.093
4.081
3.847
3.373
2.822
2.325
1.943
1.681
1.521
1.419
1.290
1.084
0.849
0.046
0.110
0.168
0.216
0.260
0.300
0.339
0.377
0.415
0.457
0.499
0.546
0.598
0.657
0.721
0.795
0.881
0.981
1.102
1.254
1.446
1.693
1.998
2.361
2.759
3.096
3.308
3.395
3.475
3.516
3.384
3.057
2.635
2.212
1.868
1.642
1.503
1.404
1.280
1.081
0.858
-0.024
0.070
0.147
0.210
0.264
0.312
0.356
0.400
0.444
0.492
0.544
0.602
0.665
0.733
0.809
0.888
0.972
1.067
1.172
1.300
1.457
1.663
1.914
2.203
2.512
2.785
2.964
3.054
3.079
3.035
2.908
2.659
2.342
2.023
1.756
1.571
1.445
1.346
1.217
1.033
0.830
-0.094
0.030
0.130
0.206
0.269
0.322
0.372
0.421
0.472
0.527
0.590
0.660
0.737
0.822
0.911
1.000
1.090
1.180
1.272
1.382
1.514
1.693
1.917
2.210
2.546
2.866
3.039
3.036
2.917
2.754
2.576
2.349
2.096
1.852
1.642
1.490
1.379
1.280
1.150
0.966
0.752
-0.143
0.011
0.123
0.207
0.274
0.332
0.386
0.441
0.498
0.563
0.636
0.721
0.816
0.924
1.036
1.149
1.251
1.338
1.415
1.505
1.616
1.777
2.017
2.355
2.810
3.325
3.556
3.305
2.934
2.644
2.425
2.202
1.969
1.750
1.568
1.426
1.319
1.218
1.075
0.885
0.650
-0.133
0.027
0.136
0.218
0.285
0.342
0.399
0.458
0.521
0.595
0.682
0.784
0.907
1.048
1.206
1.358
1.487
1.573
1.625
1.677
1.760
1.906
2.143
2.540
3.203
4.134
4.525
3.491
2.799
2.609
2.445
2.209
1.969
1.734
1.541
1.390
1.270
1.151
1.013
0.817
0.588
-0.053
0.077
0.171
0.240
0.298
0.353
0.408
0.470
0.538
0.621
0.723
0.848
1.007
1.204
1.440
1.685
1.877
1.954
1.943
1.919
1.944
2.060
2.282
2.678
3.371
4.426
4.149
1.485
1.826
2.566
2.657
2.430
2.104
1.808
1.568
1.387
1.239
1.108
0.967
0.795
0.602
0.092
0.170
0.224
0.272
0.315
0.361
0.413
0.474
0.548
0.639
0.756
0.906
1.110
1.394
1.781
2.261
2.651
2.685
2.447
2.242
2.185
2.242
2.418
2.731
3.172
3.229
0.568
-0.936
0.778
3.184
3.361
2.900
2.375
1.951
1.638
1.407
1.233
1.087
0.950
0.807
0.661
0.261
0.277
0.289
0.303
0.328
0.364
0.411
0.471
0.548
0.646
0.773
0.950
1.206
1.596
2.247
3.326
4.592
4.373
3.307
2.679
2.468
2.459
2.579
2.808
3.101
3.064
1.665
1.302
4.517
5.841
4.964
3.711
2.767
2.141
1.731
1.444
1.242
1.085
0.951
0.833
0.736
0.419
0.383
0.346
0.329
0.333
0.358
0.399
0.458
0.535
0.637
0.776
0.969
1.260
1.748
2.681
4.961
7.588
7.200
4.434
3.157
2.795
2.717
2.781
2.993
3.373
4.009
5.372
8.958
13.622
12.306
7.681
4.752
3.192
2.330
1.814
1.482
1.253
1.087
0.961
0.861
0.790
0.503
0.438
0.374
0.335
0.325
0.341
0.376
0.433
0.509
0.612
0.752
0.949
1.252
1.753
2.736
5.110
7.753
7.427
4.759
3.517
3.176
3.027
3.021
3.178
3.672
4.824
7.752
15.898
24.055
21.621
10.393
5.491
3.433
2.432
1.863
1.507
1.265
1.090
0.965
0.872
0.816
0.490
0.429
0.363
0.316
0.299
0.310
0.341
0.394
0.471
0.570
0.707
0.898
1.179
1.624
2.361
3.622
5.162
5.182
4.320
3.861
3.611
3.372
3.229
3.297
3.737
4.889
7.652
14.901
22.765
20.612
9.733
5.270
3.365
2.421
1.867
1.506
1.262
1.086
0.961
0.874
0.820
0.409
0.376
0.321
0.276
0.259
0.265
0.293
0.345
0.422
0.523
0.642
0.811
1.063
1.430
1.974
2.686
3.441
3.955
4.237
4.257
3.963
3.595
3.321
3.285
3.568
4.312
5.867
8.628
11.112
9.702
6.535
4.370
3.101
2.338
1.835
1.488
1.248
1.071
0.948
0.864
0.812
0.310
0.312
0.266
0.225
0.207
0.210
0.234
0.281
0.362
0.456
0.563
0.703
0.923
1.236
1.675
2.251
2.963
3.747
4.380
4.338
3.732
3.313
3.155
3.112
3.242
3.619
4.275
4.995
5.435
5.248
4.635
3.714
2.880
2.245
1.787
1.455
1.217
1.045
0.925
0.843
0.796
0.173
0.228
0.200
0.166
0.147
0.145
0.166
0.206
0.274
0.355
0.448
0.572
0.765
1.045
1.425
1.946
2.648
3.472
4.039
2.863
1.283
2.005
2.681
2.866
2.927
3.076
3.340
3.680
4.061
4.413
4.262
3.543
2.763
2.162
1.720
1.402
1.172
1.005
0.892
0.814
0.770
0.018
0.137
0.134
0.108
0.086
0.080
0.092
0.120
0.167
0.230
0.313
0.429
0.594
0.835
1.170
1.620
2.197
2.809
2.609
-0.477
-2.131
0.050
2.326
2.717
2.714
2.714
2.840
3.113
3.585
4.098
4.049
3.348
2.616
2.037
1.623
1.321
1.105
0.951
0.844
0.774
0.737
0.003
0.110
0.098
0.062
0.031
0.016
0.019
0.034
0.066
0.114
0.182
0.283
0.421
0.620
0.895
1.249
1.680
2.014
1.520
-1.441
-1.646
1.381
3.066
2.918
2.594
2.443
2.462
2.653
3.010
3.348
3.310
2.847
2.293
1.830
1.470
1.204
1.013
0.878
0.786
0.727
0.697
0.214
0.181
0.104
0.035
-0.013
-0.043
-0.053
-0.048
-0.026
0.009
0.061
0.144
0.255
0.414
0.628
0.907
1.214
1.483
1.500
1.339
2.685
5.524
5.042
3.341
2.531
2.199
2.112
2.182
2.358
2.509
2.475
2.223
1.878
1.549
1.275
1.060
0.905
0.791
0.715
0.669
0.647
0.613
0.323
0.141
0.023
-0.051
-0.096
-0.117
-0.121
-0.111
-0.088
-0.045
0.017
0.105
0.228
0.393
0.608
0.867
1.146
1.483
2.169
4.115
6.325
5.413
3.250
2.305
1.910
1.765
1.752
1.800
1.850
1.808
1.673
1.467
1.251
1.058
0.898
0.778
0.693
0.636
0.604
0.592
1.067
0.472
0.177
0.012
-0.088
-0.147
-0.178
-0.190
-0.187
-0.172
-0.139
-0.086
-0.022
0.065
0.194
0.370
0.589
0.860
1.230
1.853
2.916
3.881
3.466
2.499
1.888
1.564
1.425
1.370
1.365
1.359
1.318
1.232
1.110
0.969
0.840
0.732
0.649
0.588
0.551
0.533
0.532
1.234
0.528
0.183
-0.014
-0.128
-0.196
-0.233
-0.251
-0.255
-0.247
-0.222
-0.184
-0.134
-0.063
0.038
0.179
0.361
0.591
0.887
1.286
1.763
2.092
2.027
1.712
1.413
1.217
1.102
1.045
1.013
0.987
0.946
0.888
0.808
0.723
0.640
0.571
0.518
0.482
0.463
0.458
0.467
1.033
0.469
0.136
-0.061
-0.176
-0.244
-0.283
-0.300
-0.308
-0.303
-0.290
-0.262
-0.220
-0.163
-0.080
0.033
0.179
0.360
0.571
0.817
1.058
1.215
1.227
1.132
1.002
0.895
0.814
0.763
0.725
0.694
0.656
0.613
0.563
0.509
0.460
0.421
0.393
0.379
0.375
0.383
0.401
0.750
0.344
0.062
-0.118
-0.228
-0.289
-0.322
-0.340
-0.346
-0.345
-0.334
-0.314
-0.281
-0.231
-0.162
-0.073
0.043
0.180
0.331
0.489
0.631
0.726
0.759
0.730
0.676
0.619
0.565
0.522
0.487
0.456
0.424
0.392
0.358
0.329
0.305
0.287
0.280
0.280
0.291
0.309
0.335
0.500
0.219
-0.015
-0.175
-0.271
-0.323
-0.350
-0.364
-0.369
-0.368
-0.361
-0.343
-0.316
-0.274
-0.219
-0.145
-0.058
0.046
0.156
0.264
0.355
0.421
0.452
0.450
0.425
0.393
0.356
0.321
0.289
0.262
0.234
0.211
0.191
0.175
0.169
0.168
0.176
0.191
0.213
0.239
0.271
0.357
0.153
-0.057
-0.206
-0.293
-0.340
-0.362
-0.374
-0.379
-0.377
-0.370
-0.354
-0.330
-0.297
-0.249
-0.191
-0.124
-0.047
0.031
0.107
0.171
0.217
0.242
0.246
0.233
0.211
0.183
0.154
0.127
0.102
0.080
0.063
0.052
0.050
0.055
0.068
0.087
0.113
0.142
0.176
0.212
0.494
0.203
-0.043
-0.205
-0.291
-0.335
-0.358
-0.369
-0.372
-0.370
-0.363
-0.351
-0.330
-0.303
-0.266
-0.220
-0.168
-0.111
-0.054
-0.001
0.043
0.075
0.092
0.095
0.085
0.068
0.043
0.017
-0.008
-0.028
-0.046
-0.057
-0.059
-0.053
-0.038
-0.017
0.013
0.045
0.081
0.119
0.158
0.930
0.344
0.012
-0.167
-0.265
-0.315
-0.340
-0.350
-0.354
-0.354
-0.347
-0.337
-0.320
-0.297
-0.268
-0.232
-0.193
-0.153
-0.112
-0.075
-0.046
-0.024
-0.016
-0.016
-0.028
-0.046
-0.068
-0.092
-0.114
-0.133
-0.146
-0.149
-0.146
-0.133
-0.111
-0.083
-0.048
-0.011
0.030
0.070
0.112
1.181
0.423
0.061
-0.128
-0.230
-0.283
-0.310
-0.322
-0.329
-0.329
-0.324
-0.316
-0.303
-0.285
-0.262
-0.236
-0.207
-0.178
-0.150
-0.126
-0.107
-0.097
-0.094
-0.100
-0.113
-0.132
-0.155
-0.177
-0.196
-0.211
-0.220
-0.221
-0.211
-0.193
-0.166
-0.134
-0.095
-0.054
-0.011
0.030
0.072
0.884
0.364
0.067
-0.100
-0.195
-0.247
-0.275
-0.292
-0.299
-0.300
-0.298
-0.292
-0.281
-0.268
-0.251
-0.232
-0.212
-0.193
-0.175
-0.160
-0.149
-0.147
-0.149
-0.160
-0.176
-0.195
-0.217
-0.238
-0.257
-0.269
-0.274
-0.269
-0.255
-0.233
-0.204
-0.167
-0.129
-0.085
-0.043
-0.001
0.040
0.278
0.239
0.196
0.134
0.067
0.004
-0.027
-0.012
0.037
0.064
0.033
-0.053
-0.171
-0.294
-0.395
-0.454
-0.445
-0.364
-0.224
-0.050
0.133
0.293
0.437
0.553
0.642
0.707
0.754
0.780
0.796
0.800
0.803
0.794
0.778
0.756
0.734
0.712
0.670
0.616
0.580
0.559
0.544
0.254
0.215
0.174
0.128
0.081
0.050
0.043
0.066
0.102
0.105
0.054
-0.046
-0.178
-0.314
-0.444
-0.517
-0.511
-0.403
-0.216
0.011
0.246
0.456
0.620
0.739
0.821
0.884
0.919
0.931
0.926
0.906
0.879
0.847
0.816
0.786
0.760
0.736
0.704
0.662
0.625
0.594
0.568
0.229
0.197
0.157
0.112
0.075
0.061
0.075
0.106
0.132
0.122
0.065
-0.038
-0.170
-0.312
-0.444
-0.522
-0.500
-0.365
-0.126
0.171
0.478
0.733
0.916
1.016
1.080
1.135
1.160
1.161
1.128
1.072
1.009
0.946
0.887
0.839
0.797
0.761
0.722
0.686
0.647
0.614
0.586
0.214
0.181
0.132
0.069
0.015
0.006
0.053
0.120
0.155
0.148
0.093
-0.004
-0.124
-0.259
-0.376
-0.433
-0.394
-0.223
0.065
0.446
0.862
1.217
1.384
1.392
1.407
1.476
1.526
1.514
1.438
1.324
1.198
1.088
0.993
0.918
0.854
0.801
0.753
0.708
0.667
0.630
0.602
0.208
0.166
0.093
-0.025
-0.171
-0.216
-0.083
0.082
0.173
0.185
0.139
0.056
-0.049
-0.157
-0.248
-0.275
-0.206
-0.008
0.338
0.829
1.456
2.001
2.073
1.739
1.685
1.895
2.086
2.082
1.917
1.682
1.461
1.277
1.132
1.020
0.935
0.861
0.797
0.740
0.690
0.647
0.617
0.213
0.165
0.057
-0.165
-0.551
-0.801
-0.428
-0.014
0.175
0.222
0.194
0.129
0.047
-0.030
-0.082
-0.079
0.021
0.240
0.632
1.240
2.166
3.172
2.711
1.145
1.373
2.483
3.145
3.119
2.708
2.212
1.804
1.509
1.301
1.151
1.035
0.941
0.859
0.788
0.724
0.670
0.632
0.232
0.192
0.072
-0.223
-0.838
-1.310
-0.714
-0.084
0.182
0.258
0.251
0.207
0.152
0.104
0.084
0.117
0.230
0.460
0.848
1.486
2.516
3.605
1.336
-1.863
-0.654
3.864
5.578
5.240
4.024
2.941
2.233
1.788
1.503
1.308
1.162
1.042
0.942
0.851
0.771
0.701
0.645
0.264
0.249
0.149
-0.100
-0.506
-0.769
-0.420
-0.003
0.217
0.297
0.305
0.281
0.250
0.231
0.237
0.285
0.409
0.623
0.974
1.493
2.181
2.427
-0.875
-2.919
0.751
8.789
13.169
10.342
6.258
3.854
2.679
2.077
1.730
1.497
1.320
1.174
1.050
0.938
0.836
0.743
0.665
0.271
0.270
0.211
0.067
-0.102
-0.167
-0.044
0.143
0.274
0.334
0.352
0.349
0.340
0.342
0.366
0.428
0.544
0.732
1.013
1.396
1.815
1.876
0.885
0.310
6.376
20.703
27.594
21.573
9.052
4.648
3.061
2.366
1.974
1.714
1.511
1.336
1.187
1.055
0.931
0.809
0.694
0.240
0.245
0.222
0.167
0.116
0.111
0.165
0.254
0.329
0.374
0.398
0.410
0.419
0.438
0.475
0.539
0.645
0.806
1.030
1.319
1.644
1.952
2.349
3.939
9.528
23.650
35.763
23.296
9.706
4.820
3.273
2.642
2.263
1.965
1.724
1.518
1.352
1.208
1.067
0.911
0.749
0.199
0.214
0.221
0.216
0.214
0.232
0.272
0.324
0.374
0.416
0.445
0.467
0.492
0.522
0.566
0.631
0.730
0.863
1.047
1.285
1.582
1.976
2.663
4.193
7.686
15.132
21.056
14.426
7.227
4.379
3.400
2.965
2.587
2.223
1.920
1.691
1.532
1.418
1.285
1.072
0.838
0.152
0.184
0.212
0.236
0.260
0.290
0.328
0.371
0.415
0.455
0.490
0.523
0.557
0.597
0.648
0.715
0.799
0.916
1.068
1.269
1.529
1.903
2.484
3.497
5.118
7.205
8.287
6.915
4.962
3.886
3.528
3.284
2.898
2.435
2.055
1.808
1.695
1.681
1.597
1.288
0.947
0.093
0.147
0.195
0.240
0.280
0.319
0.362
0.405
0.450
0.493
0.535
0.577
0.621
0.669
0.726
0.791
0.869
0.973
1.099
1.264
1.481
1.784
2.204
2.795
3.550
4.267
4.581
4.261
3.764
3.538
3.494
3.395
3.023
2.502
2.094
1.849
1.772
1.842
1.810
1.434
1.027
0.009
0.095
0.172
0.233
0.287
0.337
0.385
0.433
0.481
0.530
0.580
0.631
0.684
0.743
0.803
0.871
0.949
1.038
1.146
1.281
1.458
1.685
1.985
2.356
2.765
3.109
3.276
3.271
3.183
3.167
3.217
3.135
2.821
2.384
2.021
1.809
1.739
1.763
1.693
1.395
1.035
-0.099
0.036
0.141
0.223
0.289
0.348
0.402
0.456
0.509
0.565
0.625
0.686
0.751
0.821
0.892
0.966
1.042
1.126
1.216
1.326
1.469
1.647
1.872
2.148
2.444
2.696
2.865
2.900
2.890
2.862
2.828
2.712
2.461
2.151
1.887
1.722
1.651
1.626
1.537
1.283
0.946
-0.214
-0.023
0.114
0.213
0.291
0.356
0.416
0.475
0.536
0.600
0.669
0.744
0.825
0.909
0.996
1.084
1.164
1.242
1.323
1.412
1.522
1.674
1.876
2.126
2.424
2.690
2.882
2.894
2.804
2.665
2.536
2.374
2.165
1.937
1.742
1.615
1.559
1.521
1.419
1.156
0.750
-0.303
-0.058
0.100
0.211
0.294
0.363
0.428
0.491
0.559
0.632
0.712
0.803
0.903
1.014
1.130
1.240
1.334
1.413
1.476
1.537
1.628
1.756
1.950
2.224
2.567
2.916
3.130
3.049
2.826
2.603
2.407
2.214
2.005
1.804
1.635
1.523
1.460
1.403
1.271
0.970
0.489
-0.301
-0.048
0.114
0.221
0.302
0.371
0.438
0.505
0.578
0.659
0.754
0.864
0.995
1.143
1.306
1.462
1.589
1.661
1.695
1.722
1.781
1.889
2.066
2.348
2.712
3.045
2.984
2.603
2.524
2.533
2.421
2.227
1.984
1.764
1.582
1.451
1.360
1.268
1.106
0.800
0.329
-0.189
0.025
0.157
0.247
0.318
0.381
0.445
0.515
0.591
0.683
0.793
0.928
1.096
1.305
1.550
1.803
1.994
2.055
2.022
1.972
1.981
2.052
2.205
2.443
2.702
2.448
0.072
-1.168
0.627
2.386
2.651
2.425
2.106
1.817
1.585
1.412
1.280
1.151
0.979
0.718
0.352
0.035
0.157
0.233
0.287
0.338
0.390
0.449
0.517
0.600
0.699
0.823
0.984
1.199
1.497
1.894
2.386
2.791
2.795
2.506
2.295
2.224
2.257
2.369
2.548
2.580
1.504
-2.291
-6.040
-0.879
2.937
3.393
2.925
2.388
1.955
1.634
1.404
1.230
1.077
0.910
0.708
0.475
0.330
0.337
0.332
0.336
0.359
0.396
0.447
0.514
0.598
0.705
0.842
1.031
1.295
1.702
2.380
3.548
4.950
4.619
3.291
2.691
2.524
2.515
2.587
2.723
2.796
2.222
-0.408
-0.090
3.556
6.185
5.233
3.822
2.800
2.138
1.711
1.422
1.207
1.041
0.884
0.733
0.596
0.647
0.539
0.433
0.380
0.372
0.393
0.438
0.502
0.587
0.697
0.844
1.049
1.349
1.848
2.839
5.477
8.066
7.261
4.293
3.083
2.904
2.872
2.881
3.004
3.297
3.851
5.319
10.219
17.877
15.258
8.678
5.006
3.251
2.320
1.789
1.446
1.209
1.028
0.880
0.762
0.677
0.876
0.672
0.492
0.399
0.371
0.381
0.419
0.480
0.565
0.676
0.824
1.034
1.342
1.851
2.853
5.590
8.159
7.230
4.465
3.566
3.498
3.361
3.257
3.320
3.756
4.995
8.642
21.361
32.592
26.124
12.503
5.852
3.484
2.416
1.834
1.463
1.213
1.026
0.885
0.776
0.714
0.809
0.648
0.483
0.388
0.349
0.353
0.387
0.447
0.531
0.640
0.784
0.983
1.274
1.730
2.469
3.747
5.344
5.114
4.395
4.491
4.418
4.019
3.651
3.553
3.918
5.186
8.777
20.355
29.248
24.533
11.608
5.572
3.387
2.391
1.830
1.468
1.209
1.023
0.882
0.783
0.728
0.628
0.552
0.431
0.346
0.312
0.313
0.344
0.401
0.488
0.600
0.727
0.905
1.169
1.549
2.092
2.834
3.652
4.375
5.233
5.839
5.503
4.639
3.919
3.626
3.795
4.614
6.645
10.666
15.109
12.581
7.378
4.444
3.068
2.296
1.796
1.452
1.198
1.014
0.876
0.781
0.726
0.574
0.530
0.377
0.294
0.261
0.262
0.289
0.344
0.431
0.539
0.649
0.800
1.037
1.377
1.849
2.496
3.338
4.488
5.693
6.204
5.435
4.481
3.834
3.486
3.486
3.862
4.679
5.843
6.597
6.030
4.692
3.596
2.796
2.207
1.755
1.428
1.177
0.994
0.861
0.770
0.716
0.412
0.459
0.308
0.233
0.204
0.201
0.223
0.269
0.345
0.437
0.540
0.675
0.892
1.194
1.623
2.220
3.030
3.961
4.414
2.747
1.066
2.574
3.235
3.220
3.165
3.259
3.543
3.904
4.134
4.069
3.742
3.234
2.677
2.141
1.710
1.383
1.137
0.962
0.836
0.750
0.699
0.137
0.259
0.215
0.171
0.143
0.138
0.153
0.185
0.240
0.315
0.407
0.540
0.732
0.997
1.372
1.871
2.472
2.930
1.862
-2.037
-3.979
-0.580
2.735
3.076
2.933
2.849
2.905
3.060
3.259
3.411
3.361
3.042
2.566
2.059
1.634
1.313
1.079
0.911
0.795
0.716
0.672
0.026
0.163
0.155
0.118
0.090
0.077
0.082
0.102
0.143
0.201
0.286
0.405
0.572
0.799
1.099
1.488
1.908
2.097
1.031
-2.156
-2.220
1.750
3.977
3.401
2.842
2.565
2.484
2.546
2.710
2.867
2.902
2.705
2.317
1.878
1.493
1.203
0.990
0.841
0.738
0.671
0.634
0.203
0.205
0.146
0.085
0.041
0.018
0.014
0.028
0.057
0.107
0.181
0.283
0.421
0.604
0.843
1.135
1.444
1.665
1.539
1.327
4.088
7.579
7.074
4.128
2.800
2.312
2.137
2.129
2.213
2.308
2.329
2.196
1.920
1.586
1.289
1.053
0.876
0.752
0.667
0.614
0.587
0.539
0.333
0.172
0.066
-0.002
-0.036
-0.049
-0.044
-0.020
0.023
0.089
0.183
0.289
0.425
0.608
0.839
1.100
1.373
1.726
2.691
6.082
9.285
7.397
4.084
2.574
2.018
1.797
1.735
1.741
1.775
1.764
1.663
1.480
1.262
1.050
0.876
0.742
0.649
0.585
0.547
0.532
0.904
0.459
0.197
0.041
-0.048
-0.094
-0.111
-0.108
-0.090
-0.053
0.012
0.093
0.174
0.272
0.412
0.591
0.817
1.093
1.493
2.283
3.890
5.749
4.647
2.976
2.087
1.658
1.456
1.367
1.335
1.324
1.283
1.215
1.088
0.948
0.808
0.690
0.600
0.535
0.493
0.473
0.469
1.093
0.516
0.184
-0.007
-0.110
-0.158
-0.174
-0.172
-0.155
-0.124
-0.071
-0.004
0.062
0.136
0.245
0.389
0.571
0.799
1.114
1.560
2.137
2.542
2.407
1.939
1.538
1.281
1.125
1.037
0.982
0.945
0.900
0.840
0.761
0.670
0.584
0.512
0.455
0.419
0.399
0.395
0.402
1.039
0.466
0.114
-0.083
-0.184
-0.224
-0.237
-0.229
-0.212
-0.185
-0.146
-0.097
-0.044
0.024
0.112
0.229
0.370
0.545
0.758
1.010
1.261
1.420
1.400
1.252
1.078
0.925
0.817
0.740
0.684
0.639
0.592
0.542
0.489
0.433
0.383
0.345
0.319
0.306
0.305
0.315
0.334
0.833
0.319
-0.011
-0.189
-0.272
-0.297
-0.292
-0.278
-0.258
-0.233
-0.203
-0.166
-0.121
-0.064
0.009
0.100
0.210
0.335
0.482
0.629
0.762
0.843
0.851
0.796
0.712
0.626
0.549
0.483
0.428
0.383
0.340
0.298
0.262
0.230
0.206
0.194
0.191
0.198
0.215
0.238
0.266
0.534
0.125
-0.150
-0.301
-0.351
-0.354
-0.337
-0.314
-0.291
-0.268
-0.241
-0.211
-0.174
-0.126
-0.068
0.003
0.085
0.180
0.275
0.371
0.449
0.497
0.507
0.483
0.436
0.378
0.320
0.263
0.215
0.168
0.129
0.098
0.073
0.057
0.054
0.061
0.077
0.101
0.131
0.165
0.201
0.232
-0.040
-0.255
-0.371
-0.403
-0.389
-0.362
-0.335
-0.311
-0.287
-0.265
-0.238
-0.207
-0.169
-0.123
-0.068
-0.007
0.060
0.126
0.190
0.238
0.267
0.273
0.256
0.222
0.178
0.129
0.078
0.032
-0.009
-0.044
-0.069
-0.084
-0.085
-0.074
-0.052
-0.022
0.015
0.056
0.098
0.141
0.074
-0.098
-0.276
-0.381
-0.405
-0.391
-0.363
-0.338
-0.315
-0.294
-0.273
-0.251
-0.225
-0.195
-0.159
-0.117
-0.072
-0.025
0.021
0.061
0.090
0.106
0.104
0.088
0.056
0.018
-0.027
-0.074
-0.117
-0.156
-0.185
-0.203
-0.207
-0.198
-0.176
-0.143
-0.103
-0.057
-0.007
0.041
0.088
0.152
-0.038
-0.229
-0.333
-0.369
-0.363
-0.345
-0.324
-0.305
-0.288
-0.269
-0.252
-0.231
-0.208
-0.180
-0.149
-0.117
-0.085
-0.055
-0.030
-0.014
-0.011
-0.018
-0.039
-0.070
-0.109
-0.152
-0.196
-0.238
-0.272
-0.293
-0.305
-0.303
-0.285
-0.255
-0.214
-0.165
-0.113
-0.059
-0.007
0.043
0.285
0.044
-0.149
-0.263
-0.307
-0.318
-0.312
-0.299
-0.286
-0.273
-0.259
-0.245
-0.229
-0.212
-0.191
-0.170
-0.148
-0.126
-0.109
-0.095
-0.091
-0.094
-0.109
-0.134
-0.166
-0.206
-0.250
-0.292
-0.330
-0.359
-0.376
-0.381
-0.371
-0.346
-0.309
-0.263
-0.210
-0.153
-0.098
-0.044
0.007
0.277
0.077
-0.089
-0.193
-0.245
-0.267
-0.270
-0.268
-0.262
-0.253
-0.244
-0.234
-0.222
-0.209
-0.194
-0.180
-0.166
-0.153
-0.145
-0.141
-0.143
-0.155
-0.174
-0.202
-0.238
-0.278
-0.321
-0.361
-0.397
-0.420
-0.432
-0.431
-0.413
-0.383
-0.341
-0.293
-0.238
-0.180
-0.125
-0.072
-0.022
0.311
0.286
0.245
0.187
0.106
0.023
-0.053
-0.096
-0.102
-0.106
-0.118
-0.171
-0.256
-0.364
-0.469
-0.527
-0.492
-0.348
-0.138
0.087
0.284
0.434
0.552
0.636
0.687
0.728
0.752
0.764
0.775
0.781
0.782
0.776
0.757
0.726
0.683
0.630
0.576
0.532
0.507
0.495
0.489
0.282
0.254
0.219
0.174
0.127
0.079
0.048
0.029
0.020
-0.003
-0.052
-0.140
-0.267
-0.424
-0.596
-0.709
-0.691
-0.514
-0.222
0.080
0.351
0.561
0.713
0.809
0.871
0.905
0.921
0.918
0.904
0.884
0.849
0.819
0.782
0.746
0.705
0.666
0.625
0.586
0.554
0.532
0.517
0.258
0.234
0.200
0.162
0.128
0.109
0.106
0.102
0.090
0.058
-0.006
-0.108
-0.257
-0.447
-0.650
-0.802
-0.803
-0.579
-0.225
0.163
0.518
0.794
0.967
1.071
1.116
1.148
1.160
1.146
1.104
1.040
0.973
0.906
0.847
0.795
0.745
0.700
0.658
0.620
0.584
0.558
0.541
0.243
0.215
0.178
0.137
0.109
0.114
0.144
0.151
0.140
0.110
0.044
-0.059
-0.201
-0.383
-0.586
-0.728
-0.707
-0.465
-0.071
0.383
0.819
1.163
1.351
1.392
1.426
1.473
1.509
1.485
1.398
1.277
1.150
1.037
0.944
0.865
0.802
0.747
0.696
0.651
0.611
0.579
0.559
0.234
0.202
0.154
0.090
0.046
0.088
0.194
0.202
0.182
0.157
0.102
0.015
-0.109
-0.257
-0.407
-0.494
-0.442
-0.202
0.205
0.702
1.240
1.649
1.751
1.602
1.652
1.872
2.034
2.017
1.845
1.616
1.395
1.212
1.076
0.967
0.880
0.810
0.746
0.691
0.641
0.601
0.573
0.233
0.197
0.134
0.034
-0.066
-0.035
0.112
0.201
0.208
0.206
0.172
0.106
0.016
-0.083
-0.171
-0.202
-0.116
0.118
0.510
1.042
1.652
2.026
1.551
0.596
1.136
2.331
2.966
2.950
2.548
2.088
1.706
1.425
1.230
1.091
0.982
0.893
0.814
0.744
0.680
0.628
0.587
0.245
0.208
0.135
0.013
-0.138
-0.179
-0.021
0.138
0.224
0.254
0.243
0.205
0.150
0.094
0.058
0.073
0.176
0.403
0.762
1.264
1.818
1.821
-1.051
-3.030
-1.331
3.313
5.028
4.803
3.698
2.723
2.064
1.661
1.415
1.244
1.115
1.007
0.907
0.817
0.735
0.663
0.600
0.270
0.233
0.168
0.061
-0.064
-0.106
0.005
0.156
0.258
0.307
0.315
0.300
0.275
0.253
0.252
0.296
0.404
0.605
0.917
1.336
1.713
1.350
-2.095
-5.062
-0.374
7.038
10.617
8.751
5.455
3.405
2.398
1.896
1.621
1.434
1.289
1.158
1.035
0.919
0.812
0.714
0.625
0.276
0.249
0.208
0.146
0.082
0.069
0.135
0.234
0.315
0.363
0.384
0.388
0.387
0.392
0.412
0.467
0.571
0.745
0.996
1.310
1.599
1.481
0.179
-0.675
4.652
15.869
22.346
16.096
7.249
3.784
2.570
2.112
1.862
1.676
1.528
1.375
1.214
1.066
0.933
0.800
0.667
0.250
0.244
0.232
0.211
0.195
0.206
0.252
0.315
0.376
0.421
0.449
0.469
0.485
0.505
0.539
0.597
0.690
0.836
1.037
1.290
1.556
1.791
2.096
3.384
7.904
20.020
24.678
18.675
6.931
3.368
2.594
2.379
2.189
1.999
1.837
1.652
1.449
1.280
1.127
0.945
0.751
0.209
0.227
0.241
0.251
0.265
0.290
0.331
0.381
0.431
0.476
0.511
0.542
0.571
0.601
0.641
0.699
0.782
0.903
1.065
1.273
1.541
1.889
2.498
3.813
6.716
12.009
15.763
10.312
4.516
2.759
2.766
2.905
2.727
2.380
2.123
1.905
1.711
1.630
1.510
1.215
0.892
0.159
0.200
0.237
0.269
0.303
0.339
0.383
0.431
0.480
0.526
0.569
0.608
0.645
0.684
0.730
0.785
0.861
0.960
1.092
1.267
1.494
1.825
2.351
3.246
4.673
6.333
6.887
5.303
3.314
2.818
3.396
3.910
3.529
2.770
2.282
2.022
1.959
2.287
2.304
1.707
1.084
0.090
0.156
0.218
0.271
0.322
0.368
0.419
0.469
0.521
0.572
0.621
0.669
0.715
0.760
0.810
0.866
0.933
1.016
1.123
1.263
1.449
1.709
2.085
2.613
3.273
3.848
3.951
3.493
2.971
3.057
3.880
4.761
4.090
2.953
2.311
2.032
2.092
2.614
2.723
2.110
1.239
-0.019
0.095
0.187
0.263
0.328
0.385
0.442
0.499
0.555
0.614
0.671
0.727
0.781
0.834
0.890
0.948
1.012
1.083
1.169
1.281
1.425
1.617
1.878
2.195
2.549
2.832
2.919
2.838
2.756
2.971
3.529
4.027
3.558
2.728
2.192
1.975
2.023
2.354
2.528
1.914
1.257
-0.156
0.018
0.147
0.247
0.327
0.395
0.459
0.522
0.586
0.650
0.716
0.782
0.848
0.914
0.979
1.042
1.108
1.172
1.241
1.328
1.434
1.579
1.762
1.999
2.255
2.486
2.611
2.635
2.640
2.708
2.890
2.977
2.734
2.314
1.997
1.863
1.903
2.064
2.106
1.775
1.121
-0.323
-0.062
0.112
0.232
0.325
0.401
0.471
0.539
0.609
0.684
0.758
0.836
0.919
1.001
1.086
1.163
1.234
1.295
1.352
1.415
1.492
1.602
1.761
1.971
2.236
2.532
2.783
2.837
2.720
2.588
2.496
2.397
2.214
1.986
1.806
1.735
1.795
1.954
2.028
1.674
0.778
-0.450
-0.112
0.092
0.225
0.322
0.404
0.478
0.552
0.629
0.710
0.798
0.893
0.996
1.104
1.219
1.322
1.414
1.474
1.513
1.553
1.602
1.691
1.833
2.062
2.405
2.894
3.446
3.556
3.115
2.655
2.368
2.171
1.976
1.797
1.664
1.609
1.656
1.765
1.773
1.342
0.218
-0.474
-0.108
0.099
0.232
0.329
0.409
0.484
0.561
0.643
0.733
0.833
0.949
1.080
1.232
1.394
1.552
1.669
1.732
1.746
1.749
1.763
1.827
1.958
2.188
2.582
3.305
4.526
4.874
3.607
2.807
2.426
2.161
1.925
1.724
1.575
1.493
1.476
1.485
1.382
0.919
-0.097
-0.333
-0.021
0.151
0.260
0.343
0.416
0.488
0.565
0.653
0.751
0.866
1.006
1.177
1.386
1.624
1.871
2.046
2.093
2.050
1.993
1.971
2.000
2.106
2.303
2.594
3.008
3.610
3.535
2.920
2.831
2.645
2.347
2.028
1.757
1.547
1.409
1.321
1.234
1.059
0.675
-0.011
-0.026
0.148
0.245
0.308
0.364
0.423
0.489
0.565
0.654
0.760
0.892
1.056
1.271
1.555
1.915
2.319
2.609
2.598
2.399
2.272
2.218
2.229
2.298
2.422
2.547
2.251
0.138
-0.271
1.599
3.278
3.270
2.779
2.276
1.868
1.576
1.365
1.215
1.069
0.888
0.617
0.256
0.417
0.410
0.375
0.368
0.390
0.429
0.487
0.559
0.650
0.764
0.905
1.094
1.352
1.714
2.250
2.963
3.486
3.142
2.589
2.458
2.484
2.517
2.553
2.641
2.742
2.569
1.540
1.352
4.458
5.539
4.668
3.505
2.614
2.025
1.633
1.360
1.162
0.988
0.815
0.626
0.443
1.144
0.780
0.528
0.427
0.407
0.429
0.477
0.547
0.639
0.755
0.906
1.106
1.391
1.811
2.490
3.592
4.688
3.073
1.903
2.467
2.881
2.951
2.932
2.971
3.190
3.721
5.013
8.139
12.122
10.987
7.008
4.383
2.951
2.170
1.686
1.373
1.140
0.955
0.790
0.644
0.552
1.665
1.139
0.632
0.459
0.409
0.418
0.459
0.526
0.618
0.736
0.887
1.093
1.380
1.806
2.454
3.395
3.731
0.828
0.310
2.891
3.766
3.712
3.449
3.365
3.646
4.644
7.271
14.090
22.149
18.999
9.077
4.840
3.089
2.216
1.717
1.382
1.136
0.944
0.789
0.664
0.592
1.500
0.994
0.606
0.445
0.391
0.392
0.430
0.497
0.590
0.707
0.853
1.047
1.323
1.707
2.232
2.793
2.606
1.105
2.692
5.308
5.768
4.931
4.108
3.718
3.867
4.828
7.388
13.465
21.053
16.713
7.787
4.285
2.894
2.175
1.712
1.381
1.136
0.943
0.789
0.676
0.611
0.894
0.731
0.518
0.399
0.353
0.353
0.388
0.455
0.551
0.670
0.798
0.971
1.228
1.583
2.064
2.642
3.246
4.489
7.414
10.224
9.195
6.510
4.738
3.922
3.823
4.388
5.856
8.298
10.141
7.862
4.661
3.290
2.601
2.094
1.697
1.380
1.134
0.944
0.794
0.684
0.620
0.743
0.677
0.459
0.341
0.301
0.301
0.333
0.395
0.488
0.602
0.713
0.869
1.111
1.454
1.941
2.659
3.829
6.176
10.645
14.923
12.032
7.360
4.928
3.900
3.597
3.775
4.347
5.041
5.167
4.292
3.325
2.880
2.519
2.103
1.699
1.374
1.125
0.934
0.789
0.687
0.626
0.645
0.582
0.384
0.277
0.242
0.243
0.267
0.316
0.392
0.487
0.592
0.741
0.969
1.305
1.773
2.488
3.671
5.726
8.947
11.071
8.535
5.778
4.413
3.653
3.316
3.251
3.388
3.564
3.567
3.386
3.284
3.113
2.714
2.180
1.714
1.361
1.101
0.911
0.774
0.678
0.619
0.315
0.365
0.265
0.207
0.181
0.178
0.195
0.231
0.286
0.358
0.458
0.604
0.817
1.116
1.543
2.142
2.999
4.133
4.883
3.377
1.884
3.263
3.749
3.441
3.081
2.867
2.815
2.873
2.978
3.163
3.434
3.454
2.926
2.237
1.684
1.309
1.051
0.869
0.740
0.653
0.599
0.119
0.204
0.186
0.148
0.124
0.116
0.125
0.151
0.192
0.252
0.345
0.479
0.667
0.920
1.269
1.723
2.275
2.787
2.732
1.302
1.095
3.724
4.296
3.557
2.940
2.593
2.448
2.446
2.567
2.831
3.172
3.253
2.749
2.072
1.556
1.203
0.965
0.801
0.687
0.611
0.568
0.213
0.213
0.159
0.109
0.071
0.055
0.058
0.077
0.113
0.170
0.253
0.372
0.530
0.739
0.999
1.332
1.707
2.050
2.237
2.505
4.491
6.951
6.565
3.966
2.837
2.337
2.114
2.064
2.135
2.311
2.503
2.503
2.176
1.717
1.327
1.044
0.845
0.709
0.615
0.556
0.524
0.451
0.299
0.167
0.075
0.018
-0.006
-0.006
0.011
0.045
0.099
0.182
0.295
0.419
0.569
0.770
1.012
1.298
1.613
2.019
2.878
5.434
7.485
6.799
3.780
2.569
2.034
1.787
1.694
1.696
1.759
1.814
1.762
1.572
1.304
1.046
0.846
0.700
0.597
0.529
0.488
0.467
0.717
0.392
0.171
0.030
-0.044
-0.073
-0.075
-0.055
-0.021
0.032
0.117
0.218
0.313
0.420
0.568
0.754
0.982
1.265
1.664
2.341
3.564
4.734
4.093
2.863
2.080
1.668
1.442
1.333
1.287
1.279
1.265
1.201
1.082
0.924
0.769
0.638
0.542
0.475
0.433
0.410
0.404
0.925
0.445
0.130
-0.045
-0.128
-0.152
-0.146
-0.122
-0.083
-0.032
0.036
0.120
0.199
0.282
0.394
0.543
0.720
0.944
1.240
1.646
2.144
2.480
2.339
1.930
1.541
1.277
1.099
0.990
0.928
0.883
0.840
0.779
0.698
0.602
0.509
0.435
0.382
0.346
0.328
0.326
0.335
1.005
0.394
0.011
-0.180
-0.246
-0.250
-0.223
-0.185
-0.145
-0.098
-0.042
0.020
0.085
0.158
0.250
0.365
0.500
0.667
0.868
1.100
1.320
1.451
1.422
1.262
1.077
0.910
0.780
0.685
0.612
0.553
0.500
0.445
0.384
0.329
0.280
0.245
0.225
0.220
0.225
0.240
0.263
0.890
0.196
-0.208
-0.377
-0.393
-0.353
-0.300
-0.246
-0.198
-0.153
-0.106
-0.056
-0.003
0.061
0.135
0.222
0.325
0.444
0.577
0.709
0.823
0.885
0.878
0.805
0.705
0.598
0.498
0.410
0.338
0.276
0.220
0.168
0.124
0.096
0.078
0.073
0.081
0.099
0.126
0.158
0.192
0.524
-0.128
-0.489
-0.591
-0.538
-0.451
-0.363
-0.296
-0.240
-0.196
-0.154
-0.112
-0.067
-0.015
0.043
0.110
0.187
0.268
0.355
0.437
0.500
0.531
0.524
0.481
0.413
0.334
0.251
0.174
0.102
0.038
-0.017
-0.061
-0.089
-0.103
-0.100
-0.080
-0.049
-0.009
0.034
0.079
0.125
0.065
-0.424
-0.702
-0.732
-0.628
-0.505
-0.402
-0.326
-0.269
-0.224
-0.186
-0.149
-0.112
-0.072
-0.027
0.024
0.079
0.136
0.193
0.241
0.275
0.287
0.276
0.240
0.185
0.117
0.044
-0.031
-0.099
-0.162
-0.214
-0.252
-0.270
-0.268
-0.248
-0.209
-0.159
-0.104
-0.047
0.010
0.064
-0.254
-0.549
-0.739
-0.742
-0.629
-0.511
-0.408
-0.333
-0.280
-0.238
-0.205
-0.174
-0.144
-0.112
-0.077
-0.040
-0.003
0.038
0.072
0.100
0.114
0.114
0.096
0.057
0.004
-0.061
-0.131
-0.202
-0.269
-0.330
-0.374
-0.404
-0.413
-0.397
-0.363
-0.310
-0.248
-0.180
-0.114
-0.049
0.012
-0.325
-0.480
-0.611
-0.619
-0.549
-0.462
-0.381
-0.321
-0.274
-0.240
-0.211
-0.187
-0.163
-0.138
-0.112
-0.087
-0.061
-0.036
-0.016
-0.004
-0.003
-0.015
-0.041
-0.082
-0.137
-0.202
-0.271
-0.342
-0.405
-0.464
-0.501
-0.520
-0.518
-0.491
-0.447
-0.385
-0.312
-0.238
-0.165
-0.096
-0.032
-0.229
-0.329
-0.430
-0.464
-0.440
-0.388
-0.336
-0.293
-0.259
-0.231
-0.209
-0.190
-0.172
-0.154
-0.136
-0.118
-0.102
-0.089
-0.081
-0.079
-0.088
-0.108
-0.142
-0.188
-0.245
-0.311
-0.382
-0.451
-0.511
-0.561
-0.593
-0.601
-0.589
-0.552
-0.497
-0.431
-0.354
-0.277
-0.200
-0.129
-0.065
-0.104
-0.193
-0.276
-0.326
-0.330
-0.309
-0.284
-0.259
-0.235
-0.217
-0.201
-0.187
-0.175
-0.161
-0.149
-0.139
-0.131
-0.125
-0.126
-0.133
-0.148
-0.176
-0.215
-0.264
-0.326
-0.393
-0.462
-0.530
-0.586
-0.628
-0.651
-0.647
-0.625
-0.583
-0.524
-0.452
-0.375
-0.296
-0.223
-0.153
-0.090
0.349
0.342
0.305
0.239
0.153
0.055
-0.041
-0.110
-0.150
-0.165
-0.186
-0.237
-0.331
-0.466
-0.635
-0.758
-0.706
-0.461
-0.112
0.203
0.422
0.569
0.653
0.703
0.729
0.736
0.737
0.735
0.735
0.735
0.740
0.733
0.721
0.694
0.651
0.595
0.538
0.495
0.468
0.455
0.450
0.314
0.299
0.269
0.223
0.171
0.118
0.067
0.028
-0.007
-0.049
-0.104
-0.207
-0.369
-0.615
-0.938
-1.241
-1.275
-0.922
-0.386
0.088
0.423
0.652
0.791
0.867
0.899
0.908
0.900
0.887
0.859
0.832
0.800
0.765
0.735
0.696
0.656
0.613
0.571
0.534
0.505
0.487
0.476
0.290
0.274
0.247
0.215
0.186
0.164
0.143
0.116
0.082
0.031
-0.047
-0.175
-0.374
-0.686
-1.128
-1.581
-1.703
-1.245
-0.551
0.064
0.524
0.844
1.039
1.128
1.151
1.154
1.136
1.097
1.043
0.976
0.910
0.846
0.787
0.734
0.688
0.643
0.602
0.564
0.534
0.509
0.495
0.274
0.257
0.232
0.208
0.199
0.218
0.239
0.206
0.154
0.097
0.017
-0.110
-0.316
-0.625
-1.046
-1.480
-1.592
-1.139
-0.438
0.229
0.781
1.206
1.464
1.543
1.519
1.493
1.465
1.397
1.304
1.186
1.068
0.964
0.873
0.803
0.742
0.688
0.641
0.598
0.560
0.531
0.511
0.264
0.245
0.218
0.195
0.205
0.315
0.386
0.343
0.224
0.163
0.091
-0.020
-0.187
-0.426
-0.733
-0.996
-1.018
-0.676
-0.091
0.551
1.200
1.801
2.213
2.176
1.991
1.928
1.934
1.857
1.679
1.472
1.278
1.116
0.989
0.892
0.816
0.750
0.690
0.638
0.589
0.551
0.523
0.262
0.240
0.211
0.178
0.184
0.310
0.468
0.379
0.274
0.227
0.176
0.096
-0.023
-0.178
-0.348
-0.461
-0.412
-0.143
0.332
0.915
1.672
2.657
3.557
3.049
2.376
2.488
2.675
2.571
2.233
1.846
1.530
1.290
1.126
1.007
0.913
0.831
0.759
0.693
0.632
0.576
0.533
0.267
0.246
0.213
0.172
0.156
0.218
0.322
0.318
0.298
0.288
0.264
0.221
0.152
0.067
-0.006
-0.030
0.051
0.279
0.654
1.187
1.947
3.153
4.266
2.887
2.096
3.309
3.963
3.727
2.969
2.275
1.779
1.471
1.280
1.148
1.042
0.948
0.855
0.769
0.688
0.613
0.546
0.284
0.259
0.229
0.193
0.171
0.185
0.240
0.293
0.332
0.353
0.355
0.339
0.310
0.278
0.258
0.278
0.374
0.561
0.868
1.299
1.871
2.554
2.633
0.737
2.157
5.093
6.389
5.495
3.768
2.546
1.924
1.637
1.463
1.339
1.233
1.121
1.000
0.882
0.771
0.667
0.565
0.286
0.269
0.252
0.234
0.223
0.238
0.279
0.336
0.386
0.422
0.443
0.451
0.450
0.449
0.459
0.499
0.588
0.747
0.980
1.295
1.686
2.004
1.963
2.005
4.168
7.813
9.675
7.021
3.526
2.103
1.834
1.769
1.693
1.618
1.550
1.419
1.224
1.049
0.903
0.760
0.614
0.265
0.268
0.273
0.275
0.284
0.306
0.346
0.397
0.447
0.492
0.525
0.548
0.567
0.586
0.610
0.657
0.735
0.859
1.038
1.276
1.563
1.869
2.249
3.152
5.325
8.730
10.115
5.224
-0.059
0.144
1.527
2.027
2.088
2.047
2.129
1.974
1.555
1.304
1.125
0.923
0.707
0.231
0.255
0.280
0.304
0.329
0.363
0.406
0.456
0.508
0.556
0.599
0.636
0.667
0.695
0.730
0.774
0.840
0.938
1.073
1.255
1.490
1.800
2.285
3.192
4.731
6.650
6.574
1.427
-2.015
-1.368
1.774
2.901
2.910
2.603
2.546
2.322
1.896
1.713
1.577
1.242
0.879
0.183
0.231
0.277
0.320
0.362
0.406
0.454
0.507
0.562
0.616
0.668
0.711
0.752
0.789
0.825
0.866
0.922
0.998
1.101
1.241
1.427
1.697
2.095
2.723
3.572
4.311
3.925
1.534
-0.690
0.799
3.525
5.616
4.892
3.206
2.594
2.297
2.128
2.497
2.494
1.883
1.126
0.108
0.186
0.259
0.321
0.379
0.434
0.490
0.549
0.610
0.669
0.726
0.779
0.825
0.867
0.908
0.947
0.995
1.054
1.131
1.237
1.377
1.580
1.862
2.234
2.673
2.939
2.762
2.081
1.634
2.450
5.370
7.321
6.195
3.577
2.489
2.156
2.254
2.881
3.253
2.378
1.349
-0.011
0.118
0.224
0.310
0.383
0.449
0.515
0.580
0.649
0.715
0.780
0.841
0.894
0.945
0.989
1.032
1.073
1.122
1.178
1.250
1.350
1.486
1.670
1.899
2.131
2.297
2.273
2.147
2.156
2.715
4.373
5.990
5.142
3.132
2.302
2.058
2.203
2.766
3.024
2.407
1.473
-0.173
0.031
0.178
0.290
0.380
0.456
0.530
0.604
0.678
0.754
0.826
0.896
0.959
1.020
1.076
1.125
1.170
1.210
1.252
1.299
1.363
1.449
1.576
1.742
1.925
2.091
2.199
2.218
2.254
2.470
2.956
3.336
3.030
2.426
2.032
1.943
2.148
2.614
3.092
2.768
1.545
-0.369
-0.063
0.133
0.270
0.372
0.457
0.539
0.618
0.702
0.782
0.866
0.946
1.026
1.102
1.177
1.247
1.300
1.339
1.367
1.389
1.423
1.485
1.579
1.732
1.956
2.266
2.558
2.653
2.515
2.377
2.353
2.332
2.180
1.947
1.793
1.817
2.091
2.739
3.656
3.483
1.274
-0.545
-0.131
0.105
0.256
0.366
0.457
0.541
0.625
0.713
0.805
0.899
0.996
1.098
1.204
1.312
1.410
1.487
1.528
1.543
1.538
1.542
1.573
1.662
1.839
2.194
2.877
3.927
4.238
3.359
2.587
2.214
2.012
1.853
1.704
1.624
1.663
1.913
2.470
3.189
2.830
0.251
-0.586
-0.136
0.106
0.258
0.364
0.455
0.541
0.627
0.720
0.818
0.926
1.044
1.174
1.326
1.488
1.639
1.757
1.815
1.797
1.756
1.718
1.720
1.799
2.002
2.513
3.927
6.881
7.434
5.190
3.019
2.320
1.990
1.772
1.609
1.509
1.505
1.620
1.865
2.031
1.444
-0.505
-0.428
-0.047
0.156
0.280
0.374
0.456
0.538
0.625
0.720
0.827
0.948
1.089
1.258
1.466
1.709
1.966
2.159
2.215
2.144
2.031
1.942
1.917
1.963
2.150
2.646
4.250
7.385
8.691
6.049
3.315
2.556
2.154
1.848
1.619
1.455
1.372
1.355
1.363
1.236
0.750
-0.331
-0.086
0.137
0.251
0.326
0.392
0.459
0.535
0.618
0.715
0.829
0.964
1.128
1.338
1.610
1.958
2.342
2.643
2.664
2.484
2.300
2.207
2.164
2.178
2.300
2.616
3.374
5.052
5.722
4.345
3.532
3.005
2.481
2.047
1.699
1.454
1.292
1.176
1.064
0.881
0.545
0.042
0.433
0.432
0.393
0.387
0.414
0.463
0.527
0.608
0.706
0.823
0.969
1.153
1.398
1.724
2.161
2.617
2.818
2.523
2.290
2.380
2.487
2.480
2.470
2.519
2.702
3.015
3.506
4.088
4.643
4.548
3.800
2.957
2.290
1.820
1.493
1.259
1.083
0.921
0.732
0.509
0.288
1.378
0.909
0.563
0.450
0.433
0.460
0.516
0.594
0.691
0.811
0.962
1.156
1.418
1.768
2.202
2.470
1.529
-1.010
-0.476
2.016
2.883
2.990
2.895
2.854
3.010
3.456
4.318
5.715
6.868
6.356
4.752
3.381
2.479
1.918
1.529
1.261
1.043
0.857
0.679
0.506
0.382
2.207
1.413
0.689
0.485
0.436
0.448
0.497
0.573
0.673
0.794
0.942
1.136
1.394
1.731
2.087
1.951
-1.253
-5.030
-2.398
2.190
4.002
3.940
3.508
3.266
3.362
3.925
5.236
7.299
8.780
7.220
4.639
3.187
2.442
1.932
1.553
1.265
1.034
0.841
0.666
0.515
0.411
1.698
1.190
0.651
0.468
0.415
0.422
0.467
0.546
0.654
0.781
0.919
1.093
1.336
1.661
1.994
1.971
-0.009
-1.625
1.233
6.461
7.255
5.727
4.373
3.682
3.582
4.051
5.209
6.836
6.976
3.063
1.102
1.982
2.105
1.862
1.550
1.278
1.044
0.846
0.678
0.537
0.440
0.960
0.756
0.533
0.415
0.374
0.383
0.426
0.507
0.636
0.793
0.892
1.024
1.254
1.581
1.993
2.438
2.948
4.735
11.479
19.903
15.467
8.673
5.356
4.014
3.633
3.801
4.410
4.899
3.486
-0.195
-1.382
0.952
1.877
1.827
1.568
1.292
1.059
0.860
0.696
0.565
0.472
0.697
0.616
0.441
0.350
0.320
0.328
0.369
0.443
0.571
0.732
0.801
0.911
1.137
1.487
1.982
2.758
4.300
8.437
20.996
29.086
23.574
11.038
5.893
4.114
3.503
3.417
3.564
3.542
2.504
0.215
0.188
1.710
2.186
1.965
1.629
1.316
1.063
0.868
0.709
0.589
0.508
0.529
0.521
0.355
0.283
0.260
0.266
0.297
0.352
0.436
0.531
0.620
0.757
0.995
1.345
1.868
2.712
4.302
7.907
17.312
23.930
20.643
9.494
5.443
3.933
3.309
3.068
2.996
2.926
2.627
2.393
2.833
3.452
3.035
2.296
1.723
1.330
1.059
0.858
0.710
0.597
0.523
0.298
0.316
0.256
0.212
0.196
0.200
0.221
0.255
0.303
0.362
0.449
0.600
0.836
1.171
1.644
2.355
3.501
5.460
8.486
10.800
9.026
6.233
4.609
3.659
3.092
2.785
2.627
2.584
2.679
3.172
4.666
5.718
4.196
2.586
1.767
1.311
1.019
0.824
0.682
0.584
0.522
0.173
0.204
0.182
0.152
0.137
0.135
0.149
0.172
0.204
0.251
0.335
0.483
0.701
0.989
1.373
1.893
2.602
3.519
4.473
4.933
4.875
4.724
4.227
3.506
2.916
2.535
2.338
2.308
2.488
3.103
4.592
5.634
4.074
2.469
1.650
1.207
0.936
0.757
0.634
0.553
0.499
0.223
0.198
0.149
0.106
0.078
0.072
0.082
0.104
0.137
0.186
0.276
0.413
0.592
0.821
1.109
1.479
1.917
2.427
2.925
3.410
4.089
4.738
4.369
3.430
2.723
2.282
2.046
1.987
2.098
2.450
3.055
3.350
2.743
1.931
1.375
1.030
0.808
0.659
0.561
0.496
0.459
0.380
0.251
0.137
0.060
0.017
0.006
0.017
0.042
0.080
0.142
0.237
0.364
0.508
0.667
0.876
1.137
1.443
1.803
2.223
2.810
3.710
4.448
4.048
3.112
2.405
1.964
1.723
1.626
1.652
1.772
1.941
1.964
1.716
1.356
1.041
0.807
0.648
0.539
0.470
0.426
0.404
0.598
0.321
0.116
-0.008
-0.062
-0.073
-0.055
-0.022
0.025
0.092
0.187
0.305
0.415
0.524
0.674
0.862
1.095
1.365
1.716
2.192
2.805
3.219
3.030
2.458
1.951
1.600
1.385
1.265
1.221
1.224
1.241
1.196
1.063
0.884
0.710
0.571
0.471
0.403
0.363
0.342
0.338
0.846
0.361
0.037
-0.129
-0.182
-0.176
-0.137
-0.091
-0.036
0.032
0.114
0.209
0.296
0.385
0.499
0.642
0.818
1.024
1.285
1.592
1.919
2.114
2.035
1.761
1.458
1.217
1.039
0.917
0.845
0.796
0.750
0.689
0.602
0.504
0.411
0.337
0.289
0.259
0.249
0.252
0.264
1.061
0.278
-0.177
-0.358
-0.364
-0.303
-0.233
-0.164
-0.098
-0.033
0.035
0.107
0.180
0.258
0.347
0.457
0.586
0.740
0.912
1.103
1.272
1.362
1.325
1.194
1.018
0.853
0.710
0.597
0.507
0.434
0.368
0.303
0.241
0.184
0.141
0.116
0.109
0.117
0.134
0.159
0.189
1.007
-0.066
-0.614
-0.717
-0.610
-0.461
-0.335
-0.236
-0.159
-0.095
-0.033
0.026
0.087
0.150
0.224
0.306
0.402
0.511
0.625
0.735
0.824
0.865
0.842
0.765
0.652
0.531
0.414
0.305
0.212
0.127
0.052
-0.010
-0.061
-0.089
-0.098
-0.086
-0.059
-0.019
0.024
0.068
0.113
0.482
-0.749
-1.267
-1.173
-0.872
-0.612
-0.423
-0.296
-0.209
-0.142
-0.088
-0.037
0.014
0.065
0.122
0.185
0.254
0.327
0.400
0.466
0.510
0.525
0.502
0.443
0.357
0.256
0.150
0.049
-0.052
-0.139
-0.219
-0.279
-0.316
-0.325
-0.308
-0.267
-0.210
-0.146
-0.079
-0.016
0.044
-0.303
-1.389
-1.759
-1.468
-1.034
-0.698
-0.476
-0.337
-0.245
-0.178
-0.127
-0.083
-0.041
0.000
0.042
0.089
0.138
0.186
0.230
0.265
0.285
0.280
0.250
0.194
0.116
0.024
-0.077
-0.179
-0.280
-0.371
-0.448
-0.506
-0.531
-0.523
-0.483
-0.418
-0.337
-0.251
-0.167
-0.089
-0.021
-0.739
-1.466
-1.695
-1.419
-1.013
-0.694
-0.484
-0.348
-0.260
-0.198
-0.153
-0.116
-0.082
-0.049
-0.017
0.016
0.048
0.078
0.103
0.116
0.117
0.100
0.060
0.002
-0.076
-0.171
-0.271
-0.377
-0.476
-0.567
-0.639
-0.686
-0.699
-0.676
-0.620
-0.534
-0.435
-0.335
-0.239
-0.151
-0.073
-0.738
-1.110
-1.240
-1.093
-0.837
-0.607
-0.442
-0.332
-0.258
-0.204
-0.167
-0.136
-0.110
-0.085
-0.061
-0.040
-0.019
-0.004
0.006
0.006
-0.008
-0.037
-0.083
-0.148
-0.232
-0.328
-0.434
-0.541
-0.638
-0.726
-0.785
-0.821
-0.818
-0.780
-0.705
-0.613
-0.503
-0.393
-0.290
-0.196
-0.115
-0.545
-0.713
-0.802
-0.748
-0.617
-0.484
-0.378
-0.297
-0.242
-0.200
-0.170
-0.146
-0.127
-0.108
-0.093
-0.080
-0.069
-0.064
-0.066
-0.076
-0.100
-0.138
-0.192
-0.265
-0.354
-0.456
-0.562
-0.670
-0.764
-0.840
-0.890
-0.905
-0.888
-0.834
-0.752
-0.651
-0.541
-0.427
-0.323
-0.229
-0.145
-0.340
-0.425
-0.486
-0.483
-0.435
-0.367
-0.307
-0.255
-0.219
-0.189
-0.167
-0.150
-0.135
-0.124
-0.115
-0.109
-0.106
-0.108
-0.118
-0.137
-0.168
-0.213
-0.273
-0.350
-0.443
-0.548
-0.657
-0.763
-0.851
-0.915
-0.948
-0.951
-0.912
-0.849
-0.759
-0.657
-0.548
-0.437
-0.336
-0.244
-0.165
0.406
0.403
0.366
0.300
0.209
0.106
0.007
-0.071
-0.123
-0.152
-0.186
-0.252
-0.375
-0.589
-0.870
-1.142
-1.094
-0.626
-0.035
0.395
0.620
0.719
0.756
0.762
0.752
0.730
0.707
0.687
0.674
0.668
0.666
0.667
0.661
0.645
0.609
0.564
0.513
0.470
0.441
0.425
0.418
0.357
0.346
0.317
0.277
0.222
0.166
0.109
0.055
0.010
-0.042
-0.115
-0.243
-0.465
-0.856
-1.520
-2.375
-2.680
-1.813
-0.656
0.104
0.521
0.746
0.860
0.905
0.910
0.892
0.859
0.827
0.793
0.754
0.725
0.696
0.666
0.638
0.602
0.565
0.525
0.491
0.464
0.447
0.442
0.327
0.316
0.296
0.269
0.240
0.213
0.184
0.145
0.097
0.036
-0.057
-0.218
-0.504
-1.035
-2.026
-3.591
-4.469
-2.988
-1.175
-0.083
0.534
0.889
1.087
1.167
1.165
1.126
1.075
1.020
0.956
0.888
0.824
0.765
0.712
0.668
0.627
0.586
0.548
0.515
0.487
0.466
0.456
0.310
0.299
0.283
0.270
0.263
0.271
0.272
0.232
0.176
0.109
0.013
-0.153
-0.433
-0.955
-1.904
-3.314
-4.037
-2.781
-1.113
0.018
0.743
1.258
1.583
1.671
1.579
1.467
1.377
1.279
1.179
1.064
0.958
0.867
0.788
0.724
0.672
0.624
0.581
0.544
0.509
0.483
0.465
0.298
0.288
0.277
0.272
0.288
0.363
0.418
0.348
0.253
0.185
0.100
-0.040
-0.271
-0.652
-1.261
-1.977
-2.219
-1.573
-0.538
0.374
1.209
2.055
2.794
2.794
2.304
1.956
1.790
1.652
1.474
1.292
1.124
0.992
0.883
0.804
0.736
0.679
0.629
0.580
0.537
0.498
0.469
0.293
0.285
0.276
0.274
0.301
0.409
0.467
0.419
0.315
0.262
0.202
0.106
-0.051
-0.280
-0.583
-0.853
-0.880
-0.516
0.088
0.823
1.815
3.652
6.146
5.942
3.507
2.613
2.366
2.154
1.875
1.566
1.317
1.130
0.996
0.900
0.823
0.754
0.692
0.631
0.574
0.520
0.471
0.293
0.286
0.280
0.277
0.292
0.346
0.405
0.387
0.360
0.340
0.310
0.258
0.171
0.052
-0.076
-0.156
-0.106
0.130
0.546
1.174
2.261
5.321
8.702
7.679
4.604
3.323
3.137
2.816
2.308
1.829
1.477
1.261
1.124
1.025
0.942
0.864
0.783
0.703
0.627
0.550
0.477
0.297
0.294
0.290
0.289
0.297
0.324
0.359
0.388
0.407
0.420
0.421
0.405
0.371
0.323
0.279
0.274
0.340
0.522
0.832
1.308
2.161
4.106
6.474
6.282
4.282
4.014
4.089
3.477
2.528
1.845
1.508
1.356
1.266
1.197
1.129
1.041
0.929
0.814
0.705
0.600
0.491
0.298
0.302
0.307
0.312
0.326
0.350
0.387
0.429
0.467
0.503
0.527
0.541
0.541
0.535
0.528
0.552
0.617
0.749
0.971
1.309
1.815
2.586
3.422
3.695
3.949
4.630
4.698
3.204
1.250
0.924
1.255
1.429
1.465
1.471
1.480
1.376
1.163
0.980
0.830
0.686
0.534
0.288
0.307
0.324
0.344
0.366
0.397
0.439
0.486
0.535
0.584
0.625
0.658
0.682
0.695
0.711
0.734
0.791
0.885
1.039
1.263
1.567
1.957
2.401
2.949
3.751
4.571
4.018
-0.313
-3.152
-2.348
0.735
1.619
1.845
1.944
2.147
2.005
1.546
1.221
1.030
0.837
0.622
0.266
0.303
0.338
0.371
0.406
0.445
0.492
0.546
0.603
0.662
0.715
0.761
0.798
0.823
0.843
0.868
0.907
0.973
1.076
1.227
1.426
1.685
2.046
2.558
3.234
3.695
2.524
-2.297
-7.887
-3.377
0.921
2.531
2.697
2.552
2.659
2.487
1.915
1.554
1.375
1.105
0.783
0.229
0.283
0.341
0.390
0.437
0.486
0.540
0.600
0.666
0.732
0.794
0.849
0.890
0.922
0.945
0.966
0.995
1.034
1.104
1.198
1.333
1.516
1.778
2.138
2.536
2.699
1.853
-1.211
-3.258
-0.888
3.007
5.341
4.938
3.119
2.642
2.355
2.007
2.014
2.006
1.539
1.020
0.157
0.245
0.325
0.394
0.457
0.516
0.578
0.645
0.722
0.794
0.864
0.924
0.970
1.004
1.028
1.047
1.066
1.093
1.131
1.191
1.274
1.391
1.553
1.761
1.965
2.002
1.657
0.921
0.559
1.682
4.932
7.729
6.150
3.483
2.379
2.066
2.084
2.437
2.643
2.027
1.296
0.042
0.180
0.293
0.385
0.461
0.533
0.606
0.682
0.764
0.847
0.925
0.989
1.042
1.078
1.108
1.126
1.142
1.157
1.175
1.201
1.242
1.308
1.389
1.497
1.601
1.633
1.534
1.397
1.458
2.173
4.146
5.769
5.230
2.992
2.162
1.980
2.152
2.626
3.006
2.620
1.666
-0.123
0.090
0.242
0.360
0.454
0.537
0.620
0.706
0.797
0.888
0.972
1.046
1.105
1.153
1.189
1.217
1.235
1.247
1.248
1.247
1.251
1.274
1.310
1.374
1.454
1.522
1.581
1.598
1.665
1.969
2.561
3.088
2.813
2.227
1.901
1.896
2.268
3.165
4.592
4.695
2.348
-0.322
-0.011
0.189
0.328
0.437
0.533
0.622
0.716
0.814
0.913
1.006
1.090
1.163
1.229
1.287
1.334
1.366
1.378
1.367
1.343
1.320
1.305
1.316
1.375
1.505
1.725
1.954
2.044
1.952
1.883
1.947
2.012
1.910
1.747
1.653
1.791
2.337
3.856
6.773
6.939
3.175
-0.492
-0.088
0.149
0.304
0.420
0.521
0.619
0.716
0.819
0.924
1.027
1.126
1.224
1.318
1.415
1.505
1.566
1.586
1.560
1.503
1.441
1.402
1.399
1.487
1.752
2.322
3.191
3.446
2.759
2.121
1.823
1.684
1.582
1.492
1.477
1.634
2.130
3.449
6.215
5.973
1.712
-0.545
-0.105
0.139
0.296
0.414
0.513
0.609
0.708
0.813
0.923
1.037
1.157
1.286
1.430
1.590
1.752
1.887
1.925
1.861
1.748
1.638
1.559
1.547
1.661
2.082
3.310
6.094
6.617
4.372
2.588
1.949
1.665
1.504
1.389
1.352
1.434
1.715
2.295
3.063
2.638
-0.185
-0.420
-0.036
0.177
0.311
0.412
0.503
0.596
0.694
0.800
0.914
1.038
1.184
1.352
1.560
1.821
2.135
2.415
2.505
2.346
2.100
1.902
1.776
1.742
1.846
2.285
3.757
6.806
7.558
5.240
2.957
2.183
1.825
1.571
1.395
1.288
1.266
1.335
1.462
1.470
0.975
-0.362
-0.115
0.122
0.254
0.344
0.421
0.499
0.582
0.677
0.784
0.903
1.040
1.207
1.412
1.692
2.093
2.661
3.316
3.573
3.058
2.529
2.225
2.051
1.975
2.032
2.335
3.188
4.915
5.629
4.205
3.153
2.542
2.095
1.748
1.470
1.284
1.163
1.090
1.021
0.864
0.507
-0.042
0.304
0.365
0.371
0.392
0.435
0.495
0.569
0.659
0.764
0.886
1.031
1.214
1.453
1.788
2.279
3.106
4.464
5.001
3.654
2.836
2.562
2.398
2.292
2.270
2.419
2.833
3.452
3.908
3.925
3.623
3.052
2.477
1.962
1.579
1.315
1.122
0.969
0.816
0.622
0.357
0.102
0.913
0.689
0.508
0.440
0.445
0.487
0.554
0.640
0.743
0.867
1.016
1.203
1.459
1.796
2.269
2.891
3.575
2.860
1.991
2.712
3.019
2.928
2.712
2.595
2.652
2.956
3.485
4.114
4.495
4.251
3.519
2.699
2.096
1.665
1.354
1.118
0.922
0.735
0.532
0.303
0.110
1.438
0.967
0.592
0.466
0.442
0.472
0.533
0.616
0.723
0.848
0.994
1.177
1.420
1.740
2.082
2.193
0.594
-1.462
-0.523
3.071
4.186
3.878
3.349
2.998
2.938
3.192
3.747
4.381
4.434
3.456
2.560
2.274
1.982
1.668
1.382
1.135
0.922
0.720
0.512
0.300
0.110
1.258
0.856
0.564
0.445
0.421
0.444
0.502
0.591
0.716
0.859
0.976
1.128
1.355
1.656
1.971
2.042
0.986
-0.332
2.342
7.223
7.489
5.678
4.208
3.419
3.158
3.276
3.648
3.785
2.086
-1.234
-1.818
0.620
1.608
1.609
1.392
1.159
0.941
0.739
0.539
0.349
0.173
0.711
0.597
0.466
0.393
0.376
0.401
0.457
0.555
0.747
0.909
0.992
1.052
1.259
1.581
1.980
2.459
3.185
5.501
12.610
20.831
16.269
8.673
5.183
3.766
3.251
3.167
3.230
2.815
-0.479
-5.290
-4.553
-0.629
1.400
1.620
1.440
1.202
0.973
0.771
0.585
0.413
0.272
0.464
0.434
0.368
0.327
0.320
0.346
0.395
0.484
0.669
0.851
0.864
0.911
1.126
1.478
1.983
2.772
4.402
8.780
21.822
32.445
24.314
11.260
5.741
3.921
3.233
2.986
2.848
2.393
0.653
-2.456
-2.180
0.944
1.935
1.849
1.540
1.254
1.005
0.797
0.622
0.474
0.365
0.323
0.324
0.284
0.259
0.258
0.277
0.315
0.371
0.459
0.557
0.571
0.677
0.945
1.334
1.874
2.723
4.385
8.188
18.722
25.489
21.540
9.822
5.431
3.826
3.139
2.797
2.591
2.344
1.905
1.697
2.815
4.182
3.437
2.362
1.707
1.295
1.017
0.808
0.640
0.512
0.421
0.212
0.224
0.207
0.192
0.191
0.208
0.233
0.257
0.272
0.268
0.296
0.459
0.766
1.158
1.660
2.375
3.588
5.696
9.194
12.063
10.019
6.640
4.703
3.655
3.011
2.627
2.399
2.290
2.391
3.258
5.866
7.627
5.638
2.872
1.800
1.286
0.988
0.780
0.629
0.515
0.440
0.159
0.164
0.150
0.135
0.130
0.140
0.156
0.169
0.167
0.158
0.191
0.359
0.642
0.987
1.392
1.930
2.691
3.722
4.924
5.671
5.499
4.875
4.195
3.485
2.875
2.445
2.197
2.133
2.363
3.333
5.961
7.386
5.554
2.777
1.691
1.192
0.904
0.715
0.585
0.492
0.429
0.188
0.155
0.116
0.085
0.069
0.076
0.090
0.107
0.124
0.146
0.219
0.383
0.605
0.848
1.145
1.522
1.997
2.547
3.130
3.612
3.922
4.041
3.793
3.235
2.638
2.206
1.945
1.866
2.015
2.528
3.588
4.319
3.238
2.059
1.382
1.000
0.765
0.611
0.507
0.438
0.394
0.291
0.182
0.089
0.026
0.001
0.003
0.026
0.056
0.094
0.155
0.270
0.467
0.614
0.740
0.930
1.187
1.504
1.866
2.257
2.672
3.108
3.353
3.241
2.782
2.278
1.886
1.641
1.524
1.555
1.729
1.979
2.058
1.777
1.348
0.997
0.749
0.587
0.478
0.407
0.363
0.339
0.481
0.237
0.038
-0.060
-0.095
-0.082
-0.048
0.000
0.056
0.134
0.264
0.455
0.559
0.613
0.736
0.921
1.146
1.401
1.700
2.034
2.373
2.567
2.494
2.185
1.823
1.517
1.296
1.167
1.116
1.132
1.153
1.122
0.989
0.799
0.622
0.481
0.385
0.324
0.291
0.273
0.271
0.811
0.267
-0.090
-0.233
-0.248
-0.202
-0.139
-0.070
0.004
0.082
0.186
0.305
0.393
0.466
0.564
0.697
0.860
1.052
1.264
1.500
1.715
1.830
1.782
1.595
1.354
1.125
0.944
0.810
0.722
0.663
0.610
0.545
0.462
0.360
0.276
0.213
0.174
0.161
0.161
0.175
0.193
1.277
0.152
-0.447
-0.585
-0.505
-0.374
-0.249
-0.148
-0.062
0.017
0.099
0.180
0.256
0.328
0.413
0.515
0.633
0.769
0.915
1.062
1.185
1.242
1.209
1.091
0.933
0.762
0.611
0.478
0.365
0.274
0.189
0.111
0.041
-0.011
-0.043
-0.048
-0.032
-0.005
0.032
0.071
0.111
1.548
-0.529
-1.336
-1.237
-0.895
-0.584
-0.375
-0.230
-0.127
-0.047
0.025
0.091
0.152
0.215
0.283
0.359
0.448
0.540
0.634
0.724
0.790
0.808
0.778
0.691
0.572
0.438
0.300
0.168
0.044
-0.073
-0.174
-0.262
-0.319
-0.344
-0.331
-0.292
-0.234
-0.165
-0.094
-0.029
0.030
0.548
-2.354
-3.111
-2.219
-1.340
-0.804
-0.490
-0.304
-0.185
-0.099
-0.035
0.022
0.073
0.123
0.177
0.235
0.296
0.357
0.417
0.464
0.492
0.493
0.453
0.377
0.273
0.152
0.017
-0.119
-0.252
-0.379
-0.499
-0.585
-0.637
-0.642
-0.595
-0.515
-0.416
-0.313
-0.212
-0.123
-0.046
-1.228
-4.434
-4.806
-2.969
-1.638
-0.934
-0.559
-0.351
-0.226
-0.140
-0.080
-0.032
0.012
0.053
0.093
0.134
0.175
0.213
0.247
0.267
0.271
0.251
0.202
0.125
0.022
-0.096
-0.232
-0.372
-0.517
-0.653
-0.775
-0.865
-0.908
-0.892
-0.817
-0.704
-0.570
-0.436
-0.312
-0.203
-0.112
-1.768
-3.812
-4.041
-2.657
-1.553
-0.908
-0.563
-0.364
-0.244
-0.166
-0.111
-0.069
-0.034
-0.003
0.027
0.055
0.080
0.101
0.114
0.116
0.101
0.068
0.008
-0.077
-0.183
-0.311
-0.454
-0.602
-0.749
-0.891
-1.006
-1.084
-1.112
-1.074
-0.978
-0.841
-0.684
-0.531
-0.388
-0.267
-0.165
-1.346
-2.185
-2.329
-1.787
-1.187
-0.768
-0.505
-0.344
-0.244
-0.176
-0.130
-0.095
-0.068
-0.044
-0.024
-0.006
0.007
0.014
0.013
0.001
-0.027
-0.076
-0.145
-0.239
-0.358
-0.495
-0.646
-0.802
-0.950
-1.085
-1.186
-1.243
-1.250
-1.191
-1.075
-0.923
-0.750
-0.586
-0.439
-0.312
-0.206
-0.839
-1.167
-1.261
-1.080
-0.816
-0.587
-0.419
-0.303
-0.227
-0.174
-0.138
-0.111
-0.091
-0.074
-0.062
-0.053
-0.049
-0.051
-0.062
-0.086
-0.126
-0.183
-0.264
-0.367
-0.494
-0.642
-0.802
-0.964
-1.113
-1.227
-1.306
-1.336
-1.312
-1.235
-1.104
-0.946
-0.775
-0.611
-0.467
-0.339
-0.233
-0.493
-0.636
-0.690
-0.645
-0.533
-0.421
-0.326
-0.253
-0.203
-0.164
-0.138
-0.119
-0.105
-0.094
-0.088
-0.086
-0.089
-0.099
-0.118
-0.151
-0.197
-0.263
-0.351
-0.462
-0.598
-0.755
-0.921
-1.086
-1.226
-1.322
-1.372
-1.369
-1.314
-1.215
-1.082
-0.923
-0.763
-0.607
-0.468
-0.348
-0.245
0.471
0.466
0.425
0.357
0.271
0.176
0.084
0.009
-0.049
-0.091
-0.138
-0.218
-0.373
-0.633
-1.054
-1.472
-1.391
-0.484
0.429
0.848
0.938
0.907
0.858
0.809
0.759
0.710
0.661
0.620
0.593
0.577
0.570
0.571
0.570
0.567
0.546
0.514
0.477
0.440
0.413
0.396
0.390
0.404
0.396
0.370
0.329
0.276
0.219
0.160
0.106
0.052
-0.003
-0.086
-0.233
-0.501
-1.054
-2.162
-4.193
-5.435
-3.065
-0.682
0.347
0.713
0.850
0.908
0.917
0.888
0.850
0.797
0.750
0.705
0.664
0.630
0.605
0.583
0.560
0.537
0.506
0.478
0.448
0.426
0.410
0.406
0.368
0.360
0.343
0.317
0.289
0.257
0.221
0.181
0.132
0.066
-0.036
-0.218
-0.576
-1.336
-3.246
-8.097
-9.860
-7.008
-1.856
-0.086
0.595
0.920
1.082
1.138
1.117
1.053
0.979
0.914
0.843
0.777
0.717
0.667
0.623
0.588
0.555
0.525
0.494
0.464
0.441
0.422
0.415
0.346
0.339
0.331
0.321
0.309
0.302
0.285
0.251
0.205
0.139
0.036
-0.151
-0.503
-1.246
-3.005
-7.465
-9.056
-6.202
-1.893
-0.141
0.702
1.212
1.530
1.595
1.503
1.364
1.237
1.131
1.029
0.925
0.830
0.752
0.688
0.636
0.595
0.558
0.520
0.488
0.459
0.433
0.417
0.333
0.330
0.330
0.337
0.345
0.352
0.355
0.324
0.278
0.218
0.133
-0.020
-0.302
-0.825
-1.807
-3.322
-4.115
-2.751
-1.008
0.194
1.092
1.926
2.584
2.616
2.193
1.805
1.588
1.421
1.257
1.102
0.961
0.851
0.767
0.702
0.649
0.602
0.560
0.519
0.480
0.445
0.414
0.326
0.327
0.332
0.352
0.369
0.388
0.403
0.383
0.350
0.308
0.251
0.149
-0.032
-0.329
-0.766
-1.227
-1.359
-0.891
-0.133
0.694
1.671
3.237
5.469
5.098
3.276
2.391
2.035
1.798
1.555
1.310
1.107
0.956
0.852
0.779
0.720
0.665
0.614
0.562
0.510
0.457
0.409
0.324
0.328
0.335
0.354
0.373
0.393
0.413
0.419
0.414
0.405
0.379
0.330
0.235
0.091
-0.091
-0.232
-0.217
0.017
0.456
1.072
2.089
4.477
7.211
6.952
4.243
2.943
2.578
2.287
1.904
1.520
1.229
1.057
0.947
0.876
0.817
0.756
0.691
0.624
0.553
0.480
0.405
0.325
0.333
0.344
0.359
0.379
0.403
0.432
0.459
0.483
0.503
0.513
0.506
0.474
0.418
0.352
0.313
0.355
0.503
0.787
1.244
2.035
3.710
6.239
6.086
3.987
3.325
3.215
2.912
2.239
1.604
1.274
1.123
1.051
1.005
0.964
0.898
0.811
0.715
0.619
0.519
0.411
0.327
0.345
0.362
0.380
0.405
0.435
0.473
0.514
0.559
0.602
0.640
0.670
0.681
0.670
0.653
0.646
0.678
0.774
0.955
1.260
1.739
2.471
3.280
3.459
3.332
3.498
3.861
3.620
2.137
1.206
1.109
1.155
1.197
1.215
1.224
1.148
0.999
0.852
0.720
0.588
0.442
0.327
0.356
0.386
0.415
0.448
0.484
0.527
0.581
0.639
0.701
0.759
0.813
0.848
0.863
0.862
0.857
0.875
0.927
1.037
1.221
1.481
1.818
2.185
2.499
2.840
3.315
3.855
3.156
-0.279
-0.279
0.749
1.271
1.453
1.545
1.707
1.627
1.270
1.039
0.875
0.706
0.512
0.320
0.367
0.412
0.454
0.494
0.536
0.586
0.649
0.719
0.792
0.867
0.932
0.980
1.006
1.011
1.001
1.003
1.023
1.077
1.176
1.313
1.498
1.725
1.984
2.293
2.588
2.487
0.173
-2.438
-1.510
0.784
1.755
1.963
1.935
2.070
1.937
1.523
1.274
1.109
0.906
0.650
0.298
0.366
0.432
0.488
0.536
0.586
0.642
0.713
0.793
0.879
0.963
1.031
1.084
1.111
1.112
1.102
1.091
1.087
1.102
1.142
1.209
1.299
1.425
1.583
1.731
1.786
1.387
-0.045
-1.407
-0.233
1.707
3.049
2.918
2.288
2.034
1.860
1.641
1.554
1.455
1.210
0.866
0.242
0.342
0.429
0.504
0.565
0.621
0.688
0.768
0.862
0.958
1.046
1.119
1.167
1.189
1.192
1.180
1.158
1.139
1.128
1.126
1.139
1.167
1.202
1.255
1.287
1.223
0.957
0.485
0.274
0.966
2.607
4.377
3.684
2.445
1.899
1.736
1.755
1.900
1.934
1.676
1.175
0.141
0.281
0.402
0.495
0.570
0.639
0.718
0.811
0.918
1.022
1.121
1.193
1.240
1.260
1.261
1.249
1.228
1.198
1.165
1.137
1.104
1.076
1.051
1.031
0.990
0.902
0.772
0.656
0.730
1.254
2.305
3.320
2.963
2.160
1.755
1.701
1.933
2.378
2.776
2.596
1.693
0.002
0.197
0.349
0.464
0.555
0.639
0.731
0.836
0.954
1.073
1.176
1.252
1.301
1.323
1.333
1.329
1.310
1.284
1.236
1.179
1.118
1.045
0.974
0.910
0.846
0.797
0.745
0.748
0.856
1.150
1.628
2.001
1.962
1.702
1.554
1.676
2.164
3.244
5.074
5.393
2.749
-0.175
0.097
0.283
0.420
0.525
0.626
0.728
0.842
0.968
1.096
1.204
1.289
1.349
1.389
1.418
1.439
1.433
1.408
1.352
1.271
1.175
1.075
0.977
0.899
0.857
0.876
0.950
0.995
1.013
1.094
1.246
1.383
1.397
1.340
1.359
1.592
2.279
4.191
7.538
8.218
4.280
-0.320
0.014
0.228
0.378
0.498
0.602
0.711
0.830
0.957
1.086
1.205
1.304
1.384
1.457
1.532
1.597
1.635
1.624
1.549
1.434
1.302
1.169
1.055
0.981
0.999
1.200
1.536
1.636
1.436
1.231
1.164
1.164
1.153
1.139
1.195
1.434
2.061
3.731
6.742
6.931
2.965
-0.378
-0.016
0.204
0.353
0.471
0.579
0.687
0.804
0.930
1.061
1.185
1.303
1.418
1.550
1.697
1.856
1.987
2.005
1.893
1.705
1.511
1.333
1.200
1.139
1.250
1.700
2.510
2.802
2.143
1.555
1.287
1.172
1.110
1.069
1.083
1.227
1.604
2.361
3.390
3.200
0.652
-0.298
0.022
0.215
0.350
0.457
0.558
0.661
0.775
0.897
1.023
1.156
1.297
1.457
1.659
1.937
2.295
2.679
2.795
2.528
2.134
1.808
1.572
1.406
1.335
1.473
2.032
3.070
3.465
2.627
1.901
1.555
1.340
1.199
1.091
1.032
1.062
1.189
1.399
1.491
1.097
-0.001
-0.088
0.131
0.266
0.365
0.451
0.540
0.636
0.744
0.861
0.988
1.129
1.290
1.494
1.782
2.239
3.036
4.288
4.898
3.804
2.759
2.188
1.868
1.669
1.579
1.669
2.031
2.689
2.998
2.689
2.292
1.960
1.658
1.395
1.188
1.048
0.970
0.935
0.901
0.772
0.428
-0.098
0.180
0.281
0.338
0.390
0.453
0.527
0.614
0.715
0.829
0.953
1.100
1.278
1.515
1.866
2.497
3.936
7.092
8.158
6.215
3.449
2.608
2.242
1.999
1.862
1.872
2.080
2.450
2.824
3.015
2.984
2.634
2.101
1.646
1.322
1.099
0.939
0.813
0.669
0.460
0.134
-0.241
0.453
0.441
0.415
0.415
0.451
0.512
0.591
0.687
0.796
0.923
1.070
1.254
1.504
1.869
2.494
3.989
7.086
8.451
6.192
3.711
3.101
2.737
2.415
2.198
2.151
2.285
2.618
3.143
3.844
4.334
3.697
2.600
1.871
1.445
1.165
0.959
0.777
0.585
0.340
-0.006
-0.426
0.629
0.544
0.451
0.420
0.441
0.491
0.565
0.659
0.769
0.895
1.034
1.213
1.453
1.790
2.270
3.036
4.209
4.698
3.946
4.049
3.962
3.466
2.940
2.574
2.426
2.513
2.829
3.406
4.473
5.836
4.513
2.675
1.899
1.498
1.222
1.000
0.797
0.583
0.329
-0.005
-0.428
0.588
0.511
0.428
0.396
0.411
0.460
0.533
0.628
0.752
0.884
1.002
1.148
1.372
1.679
2.079
2.521
2.898
3.379
4.822
6.188
5.923
4.637
3.563
2.930
2.661
2.644
2.793
2.993
2.985
2.298
1.449
1.632
1.645
1.484
1.268
1.054
0.841
0.625
0.384
0.099
-0.233
0.425
0.395
0.357
0.346
0.366
0.414
0.486
0.584
0.748
0.902
0.978
1.042
1.257
1.574
1.987
2.552
3.414
5.217
8.604
11.563
9.592
6.129
4.114
3.176
2.776
2.629
2.580
2.297
0.918
-1.722
-1.945
0.577
1.468
1.520
1.340
1.123
0.902
0.687
0.468
0.237
0.007
0.284
0.287
0.278
0.285
0.309
0.353
0.418
0.501
0.657
0.751
0.763
0.820
1.073
1.442
1.924
2.646
3.946
6.669
12.253
17.974
13.071
6.770
4.232
3.282
2.809
2.558
2.376
2.013
1.004
-0.591
-0.262
1.317
1.865
1.747
1.465
1.197
0.962
0.746
0.542
0.357
0.198
0.187
0.200
0.207
0.217
0.243
0.282
0.328
0.374
0.400
0.368
0.266
0.422
0.814
1.264
1.791
2.543
3.821
6.245
10.528
14.102
10.177
5.581
3.995
3.313
2.834
2.500
2.261
2.019
1.733
1.707
2.560
3.484
3.001
2.186
1.628
1.261
0.991
0.772
0.586
0.431
0.310
0.123
0.137
0.145
0.154
0.177
0.205
0.234
0.242
0.177
-0.034
-0.300
-0.033
0.549
1.071
1.576
2.226
3.200
4.684
6.620
7.524
6.108
4.656
4.103
3.519
2.900
2.448
2.166
2.040
2.125
2.819
5.215
6.084
4.746
2.618
1.719
1.256
0.969
0.753
0.586
0.457
0.360
0.095
0.098
0.098
0.099
0.110
0.132
0.154
0.150
0.079
-0.122
-0.331
-0.081
0.456
0.914
1.345
1.841
2.482
3.299
4.125
4.561
4.578
4.662
4.573
3.773
2.913
2.349
2.034
1.935
2.119
2.891
5.209
6.001
4.661
2.517
1.609
1.151
0.874
0.681
0.541
0.436
0.364
0.103
0.084
0.063
0.046
0.048
0.062
0.085
0.099
0.076
0.019
0.011
0.231
0.546
0.831
1.128
1.480
1.898
2.395
2.860
3.312
3.767
4.279
4.342
3.566
2.715
2.147
1.821
1.705
1.813
2.241
3.050
3.557
2.834
1.903
1.304
0.943
0.718
0.564
0.457
0.384
0.332
0.157
0.090
0.025
-0.016
-0.024
-0.007
0.026
0.062
0.091
0.133
0.276
0.509
0.680
0.772
0.939
1.180
1.466
1.787
2.138
2.523
2.954
3.330
3.353
2.871
2.276
1.817
1.528
1.389
1.392
1.529
1.751
1.816
1.592
1.222
0.902
0.671
0.515
0.413
0.346
0.303
0.278
0.304
0.113
-0.041
-0.121
-0.127
-0.095
-0.042
0.018
0.080
0.164
0.341
0.568
0.665
0.679
0.765
0.928
1.129
1.365
1.620
1.905
2.198
2.394
2.380
2.119
1.752
1.425
1.184
1.033
0.968
0.955
0.971
0.935
0.818
0.652
0.491
0.365
0.285
0.239
0.212
0.204
0.204
0.691
0.131
-0.211
-0.327
-0.306
-0.226
-0.131
-0.044
0.036
0.127
0.247
0.406
0.486
0.518
0.597
0.717
0.867
1.033
1.211
1.410
1.582
1.679
1.648
1.490
1.260
1.030
0.830
0.677
0.565
0.484
0.416
0.344
0.252
0.166
0.096
0.057
0.043
0.050
0.069
0.093
0.120
1.588
-0.041
-0.716
-0.790
-0.617
-0.417
-0.251
-0.126
-0.024
0.062
0.150
0.237
0.309
0.372
0.449
0.538
0.646
0.761
0.885
1.007
1.100
1.144
1.110
0.995
0.836
0.660
0.484
0.330
0.188
0.064
-0.050
-0.148
-0.227
-0.275
-0.281
-0.254
-0.205
-0.144
-0.082
-0.021
0.033
2.789
-1.175
-2.223
-1.777
-1.123
-0.675
-0.392
-0.215
-0.093
-0.003
0.072
0.140
0.199
0.258
0.319
0.388
0.463
0.543
0.620
0.690
0.735
0.741
0.698
0.607
0.479
0.324
0.161
-0.004
-0.165
-0.326
-0.475
-0.594
-0.674
-0.690
-0.650
-0.564
-0.449
-0.335
-0.230
-0.134
-0.054
1.000
-5.985
-6.805
-3.612
-1.787
-0.942
-0.530
-0.295
-0.155
-0.061
0.009
0.066
0.117
0.165
0.212
0.263
0.314
0.364
0.409
0.444
0.458
0.439
0.385
0.292
0.171
0.022
-0.144
-0.318
-0.502
-0.692
-0.870
-1.014
-1.100
-1.095
-1.001
-0.855
-0.680
-0.515
-0.365
-0.239
-0.137
-3.245
-9.593
-9.947
-5.291
-2.239
-1.115
-0.613
-0.353
-0.200
-0.106
-0.041
0.011
0.051
0.091
0.126
0.160
0.194
0.223
0.244
0.252
0.240
0.204
0.137
0.038
-0.088
-0.246
-0.420
-0.613
-0.817
-1.029
-1.228
-1.389
-1.465
-1.436
-1.300
-1.096
-0.874
-0.663
-0.481
-0.331
-0.208
-3.520
-8.300
-8.518
-4.379
-2.058
-1.074
-0.611
-0.365
-0.223
-0.135
-0.075
-0.033
0.002
0.031
0.057
0.079
0.097
0.109
0.113
0.102
0.072
0.019
-0.062
-0.174
-0.316
-0.487
-0.681
-0.890
-1.112
-1.325
-1.527
-1.679
-1.745
-1.691
-1.519
-1.271
-1.013
-0.770
-0.564
-0.398
-0.264
-2.012
-3.554
-3.675
-2.494
-1.480
-0.883
-0.539
-0.342
-0.225
-0.149
-0.098
-0.062
-0.036
-0.014
0.002
0.014
0.022
0.021
0.009
-0.016
-0.059
-0.127
-0.223
-0.349
-0.510
-0.702
-0.918
-1.144
-1.367
-1.580
-1.749
-1.867
-1.893
-1.807
-1.611
-1.353
-1.078
-0.830
-0.615
-0.442
-0.303
-1.082
-1.555
-1.661
-1.354
-0.967
-0.651
-0.436
-0.298
-0.208
-0.149
-0.110
-0.081
-0.062
-0.049
-0.039
-0.035
-0.036
-0.047
-0.069
-0.105
-0.160
-0.241
-0.350
-0.492
-0.670
-0.885
-1.123
-1.367
-1.596
-1.771
-1.901
-1.956
-1.925
-1.800
-1.599
-1.343
-1.080
-0.838
-0.632
-0.463
-0.325
-0.580
-0.774
-0.829
-0.754
-0.600
-0.450
-0.330
-0.243
-0.183
-0.141
-0.112
-0.093
-0.079
-0.072
-0.069
-0.071
-0.081
-0.098
-0.127
-0.172
-0.236
-0.326
-0.445
-0.601
-0.795
-1.029
-1.287
-1.547
-1.767
-1.914
-1.980
-1.967
-1.874
-1.720
-1.505
-1.267
-1.032
-0.812
-0.621
-0.461
-0.331
0.529
0.518
0.476
0.413
0.334
0.251
0.170
0.101
0.046
-0.002
-0.055
-0.141
-0.289
-0.541
-0.913
-1.193
-0.610
1.054
2.096
1.855
1.410
1.108
0.938
0.829
0.743
0.670
0.603
0.543
0.496
0.466
0.451
0.450
0.455
0.462
0.459
0.444
0.422
0.399
0.378
0.363
0.357
0.452
0.443
0.418
0.378
0.329
0.275
0.221
0.169
0.118
0.059
-0.022
-0.168
-0.443
-0.984
-2.184
-4.591
-6.043
-2.147
0.695
1.179
1.064
0.963
0.918
0.881
0.834
0.776
0.713
0.654
0.599
0.552
0.516
0.494
0.481
0.469
0.457
0.440
0.422
0.400
0.385
0.371
0.367
0.408
0.403
0.387
0.363
0.334
0.302
0.266
0.228
0.181
0.121
0.018
-0.160
-0.518
-1.321
-3.486
-8.704
-12.123
-6.950
-1.359
0.330
0.761
0.925
1.012
1.030
1.002
0.938
0.866
0.788
0.719
0.654
0.603
0.558
0.525
0.497
0.477
0.456
0.436
0.414
0.394
0.380
0.372
0.383
0.381
0.374
0.365
0.353
0.335
0.313
0.285
0.246
0.190
0.093
-0.091
-0.455
-1.236
-3.237
-8.311
-10.400
-7.185
-1.868
-0.048
0.667
1.069
1.292
1.356
1.290
1.175
1.064
0.960
0.865
0.774
0.695
0.630
0.581
0.541
0.511
0.483
0.457
0.432
0.408
0.385
0.370
0.368
0.370
0.375
0.387
0.388
0.374
0.363
0.345
0.319
0.272
0.197
0.050
-0.230
-0.785
-1.846
-3.639
-4.691
-3.041
-1.046
0.150
0.904
1.490
1.897
1.955
1.747
1.511
1.325
1.179
1.039
0.912
0.796
0.706
0.638
0.592
0.553
0.520
0.488
0.455
0.423
0.391
0.361
0.359
0.364
0.379
0.404
0.424
0.416
0.409
0.404
0.395
0.374
0.330
0.236
0.063
-0.247
-0.713
-1.221
-1.389
-0.922
-0.174
0.559
1.285
2.130
2.888
2.903
2.363
1.906
1.659
1.470
1.273
1.071
0.904
0.781
0.702
0.647
0.606
0.568
0.528
0.487
0.444
0.398
0.348
0.355
0.364
0.380
0.409
0.428
0.435
0.448
0.463
0.476
0.483
0.479
0.446
0.363
0.221
0.028
-0.133
-0.159
0.047
0.425
0.919
1.587
2.600
3.702
3.673
2.815
2.309
2.104
1.926
1.627
1.278
1.009
0.849
0.763
0.710
0.672
0.631
0.585
0.531
0.473
0.409
0.338
0.356
0.370
0.390
0.413
0.437
0.463
0.492
0.528
0.566
0.605
0.638
0.657
0.647
0.596
0.520
0.451
0.452
0.552
0.771
1.107
1.630
2.424
3.234
3.289
2.811
2.645
2.852
2.942
2.316
1.536
1.083
0.888
0.821
0.790
0.764
0.726
0.666
0.597
0.518
0.434
0.331
0.362
0.387
0.414
0.443
0.472
0.506
0.548
0.600
0.658
0.725
0.794
0.856
0.898
0.900
0.865
0.822
0.798
0.841
0.953
1.162
1.485
1.915
2.330
2.469
2.520
2.956
4.523
5.864
4.270
1.842
1.078
0.903
0.892
0.901
0.902
0.864
0.785
0.691
0.593
0.480
0.347
0.375
0.415
0.457
0.495
0.529
0.567
0.615
0.678
0.755
0.844
0.939
1.032
1.104
1.129
1.106
1.057
1.013
1.005
1.044
1.147
1.304
1.511
1.702
1.874
2.120
2.947
5.754
7.876
4.970
1.765
0.934
0.923
0.999
1.060
1.093
1.049
0.939
0.821
0.699
0.561
0.392
0.390
0.452
0.514
0.559
0.596
0.635
0.688
0.760
0.852
0.957
1.068
1.173
1.255
1.287
1.269
1.205
1.144
1.100
1.088
1.110
1.163
1.238
1.317
1.407
1.595
2.142
3.973
4.823
3.341
0.920
0.770
1.050
1.193
1.242
1.254
1.211
1.096
0.988
0.867
0.704
0.500
0.393
0.487
0.571
0.630
0.663
0.706
0.760
0.841
0.945
1.066
1.184
1.290
1.359
1.386
1.361
1.301
1.224
1.160
1.111
1.081
1.061
1.043
1.029
1.024
1.029
1.121
1.337
1.272
0.576
0.347
0.819
1.313
1.464
1.377
1.315
1.270
1.234
1.209
1.139
0.951
0.687
0.368
0.493
0.603
0.671
0.716
0.754
0.816
0.914
1.036
1.172
1.298
1.393
1.445
1.451
1.421
1.360
1.283
1.205
1.132
1.060
0.990
0.913
0.818
0.705
0.579
0.435
0.271
0.074
0.001
0.291
0.922
1.498
1.587
1.418
1.290
1.285
1.391
1.550
1.595
1.405
0.993
0.296
0.448
0.580
0.671
0.724
0.779
0.857
0.971
1.115
1.270
1.401
1.490
1.519
1.512
1.474
1.412
1.339
1.256
1.164
1.064
0.955
0.823
0.672
0.491
0.277
0.060
-0.140
-0.235
-0.139
0.239
0.800
1.278
1.387
1.261
1.199
1.300
1.613
2.079
2.452
2.273
1.524
0.175
0.362
0.514
0.617
0.693
0.770
0.866
1.002
1.168
1.339
1.483
1.563
1.581
1.562
1.520
1.472
1.407
1.323
1.223
1.101
0.957
0.789
0.584
0.354
0.100
-0.136
-0.305
-0.341
-0.186
0.137
0.547
0.895
1.020
1.017
1.055
1.275
1.836
2.803
3.910
3.887
2.317
0.033
0.254
0.419
0.544
0.641
0.739
0.855
1.001
1.181
1.363
1.513
1.594
1.618
1.602
1.584
1.553
1.507
1.434
1.326
1.186
1.013
0.806
0.567
0.294
0.012
-0.230
-0.362
-0.372
-0.215
0.063
0.370
0.608
0.738
0.798
0.890
1.183
1.882
3.320
5.516
5.966
2.993
-0.088
0.159
0.341
0.473
0.586
0.694
0.821
0.974
1.145
1.327
1.471
1.566
1.612
1.637
1.665
1.684
1.686
1.629
1.512
1.337
1.127
0.889
0.618
0.320
0.032
-0.203
-0.309
-0.279
-0.142
0.081
0.308
0.501
0.604
0.662
0.752
1.014
1.641
2.893
4.736
4.975
2.288
-0.150
0.113
0.289
0.425
0.540
0.652
0.780
0.923
1.081
1.247
1.390
1.507
1.590
1.681
1.791
1.911
2.004
1.992
1.838
1.601
1.333
1.044
0.744
0.434
0.155
-0.041
-0.070
0.015
0.118
0.253
0.417
0.548
0.612
0.634
0.673
0.828
1.216
1.885
2.590
2.397
1.003
-0.115
0.112
0.276
0.399
0.506
0.614
0.735
0.867
1.013
1.163
1.306
1.441
1.579
1.751
1.991
2.314
2.644
2.743
2.458
2.022
1.629
1.285
0.964
0.656
0.395
0.261
0.310
0.420
0.522
0.609
0.713
0.756
0.743
0.697
0.675
0.719
0.874
1.105
1.232
0.951
0.203
-0.004
0.162
0.289
0.388
0.485
0.585
0.694
0.817
0.948
1.088
1.232
1.390
1.575
1.836
2.264
3.015
4.127
4.619
3.679
2.657
2.024
1.599
1.257
0.964
0.728
0.642
0.711
0.902
1.085
1.229
1.233
1.133
0.982
0.842
0.743
0.688
0.680
0.673
0.569
0.243
-0.293
0.133
0.238
0.315
0.392
0.471
0.560
0.661
0.776
0.897
1.029
1.176
1.351
1.569
1.901
2.502
3.852
6.916
7.768
5.787
3.391
2.469
1.973
1.612
1.324
1.136
1.073
1.219
1.535
2.010
2.352
2.210
1.742
1.318
1.041
0.850
0.716
0.607
0.479
0.251
-0.172
-0.876
0.256
0.303
0.344
0.392
0.457
0.538
0.631
0.739
0.858
0.985
1.129
1.303
1.535
1.891
2.530
3.977
7.163
8.322
6.367
3.786
2.909
2.403
2.017
1.712
1.535
1.522
1.744
2.366
3.696
5.402
4.397
2.630
1.683
1.233
0.963
0.781
0.613
0.421
0.122
-0.388
-1.344
0.313
0.329
0.343
0.378
0.434
0.512
0.605
0.708
0.820
0.941
1.079
1.250
1.476
1.805
2.324
3.238
4.766
5.731
4.764
3.943
3.402
2.890
2.424
2.076
1.886
1.885
2.154
3.038
6.163
8.552
6.845
3.467
1.928
1.363
1.070
0.864
0.669
0.446
0.134
-0.369
-1.256
0.287
0.295
0.311
0.346
0.402
0.481
0.571
0.675
0.785
0.899
1.016
1.167
1.385
1.686
2.108
2.669
3.367
4.015
4.477
4.581
4.105
3.373
2.758
2.351
2.135
2.093
2.278
2.942
5.481
7.226
5.924
3.022
1.851
1.425
1.164
0.957
0.755
0.524
0.233
-0.161
-0.760
0.203
0.221
0.248
0.295
0.354
0.434
0.524
0.620
0.726
0.822
0.900
1.031
1.250
1.559
1.962
2.480
3.193
4.169
5.247
5.542
4.525
3.315
2.768
2.462
2.262
2.166
2.186
2.331
2.718
3.169
2.586
1.958
1.678
1.475
1.270
1.069
0.864
0.629
0.368
0.070
-0.284
0.113
0.142
0.180
0.229
0.293
0.369
0.452
0.528
0.588
0.602
0.591
0.730
1.029
1.394
1.828
2.394
3.239
4.418
5.706
5.409
2.202
1.202
2.193
2.443
2.340
2.179
2.059
1.951
1.778
1.582
1.620
1.804
1.805
1.622
1.405
1.191
0.970
0.732
0.491
0.256
0.035
0.049
0.077
0.116
0.164
0.223
0.290
0.355
0.392
0.340
0.080
-0.288
-0.010
0.658
1.184
1.661
2.233
3.029
4.079
4.910
3.256
-0.353
-0.990
1.740
2.640
2.487
2.206
1.999
1.849
1.760
1.833
2.166
2.458
2.301
1.899
1.543
1.271
1.030
0.787
0.561
0.369
0.214
0.008
0.037
0.068
0.101
0.144
0.197
0.248
0.247
0.086
-0.635
-1.328
-0.942
0.230
0.967
1.456
1.962
2.591
3.323
3.752
2.655
-0.043
0.784
3.650
3.564
2.805
2.259
1.955
1.807
1.853
2.176
2.884
3.335
2.871
2.130
1.601
1.261
0.998
0.767
0.572
0.411
0.297
-0.004
0.015
0.031
0.047
0.074
0.111
0.152
0.147
-0.004
-0.631
-1.292
-0.953
0.171
0.825
1.251
1.659
2.127
2.603
2.950
2.955
3.299
5.956
6.954
4.973
3.107
2.261
1.863
1.711
1.783
2.148
2.849
3.315
2.840
2.080
1.495
1.126
0.875
0.676
0.519
0.397
0.309
-0.013
0.004
0.003
-0.002
0.005
0.036
0.079
0.098
0.041
-0.142
-0.341
-0.079
0.411
0.771
1.069
1.372
1.707
2.060
2.403
2.832
3.832
6.354
7.096
4.846
2.961
2.087
1.679
1.504
1.525
1.744
2.113
2.348
2.129
1.641
1.190
0.885
0.680
0.532
0.421
0.336
0.281
-0.028
-0.015
-0.035
-0.058
-0.060
-0.026
0.022
0.072
0.099
0.112
0.198
0.426
0.628
0.747
0.912
1.119
1.361
1.632
1.928
2.345
3.008
3.960
4.225
3.343
2.364
1.745
1.394
1.210
1.164
1.229
1.346
1.398
1.280
1.037
0.772
0.578
0.445
0.354
0.290
0.247
0.221
-0.009
-0.045
-0.115
-0.158
-0.151
-0.101
-0.028
0.043
0.109
0.186
0.329
0.526
0.640
0.666
0.757
0.900
1.073
1.279
1.508
1.791
2.131
2.449
2.484
2.159
1.718
1.329
1.056
0.876
0.774
0.729
0.713
0.674
0.585
0.454
0.329
0.237
0.182
0.150
0.138
0.135
0.143
0.223
-0.083
-0.307
-0.367
-0.311
-0.214
-0.103
-0.005
0.079
0.166
0.274
0.407
0.486
0.527
0.604
0.708
0.834
0.979
1.140
1.319
1.490
1.601
1.584
1.415
1.166
0.914
0.697
0.519
0.377
0.263
0.168
0.079
-0.008
-0.081
-0.118
-0.128
-0.103
-0.068
-0.028
0.013
0.052
1.057
-0.276
-0.838
-0.832
-0.628
-0.397
-0.212
-0.080
0.024
0.109
0.192
0.269
0.337
0.395
0.461
0.539
0.631
0.732
0.836
0.939
1.019
1.055
1.014
0.900
0.730
0.538
0.343
0.157
-0.016
-0.185
-0.344
-0.477
-0.578
-0.608
-0.584
-0.510
-0.406
-0.300
-0.201
-0.118
-0.044
2.303
-1.487
-2.412
-1.856
-1.151
-0.657
-0.354
-0.169
-0.044
0.046
0.116
0.176
0.231
0.283
0.338
0.397
0.458
0.527
0.587
0.642
0.670
0.667
0.613
0.509
0.366
0.194
0.004
-0.196
-0.411
-0.633
-0.853
-1.043
-1.163
-1.175
-1.076
-0.909
-0.718
-0.531
-0.374
-0.245
-0.141
0.565
-6.713
-7.603
-3.829
-1.821
-0.944
-0.499
-0.254
-0.111
-0.016
0.051
0.103
0.149
0.191
0.233
0.273
0.316
0.354
0.386
0.408
0.406
0.376
0.308
0.202
0.055
-0.120
-0.322
-0.547
-0.801
-1.084
-1.372
-1.626
-1.772
-1.762
-1.589
-1.311
-1.023
-0.756
-0.537
-0.363
-0.232
-3.861
-10.733
-10.789
-5.746
-2.296
-1.109
-0.586
-0.314
-0.161
-0.067
-0.003
0.043
0.083
0.116
0.146
0.174
0.198
0.218
0.228
0.222
0.199
0.147
0.060
-0.060
-0.219
-0.411
-0.637
-0.892
-1.186
-1.510
-1.855
-2.162
-2.342
-2.302
-2.044
-1.667
-1.279
-0.942
-0.672
-0.466
-0.308
-3.927
-8.709
-8.883
-4.643
-2.102
-1.071
-0.591
-0.335
-0.190
-0.101
-0.042
-0.002
0.029
0.055
0.075
0.092
0.103
0.107
0.099
0.076
0.032
-0.039
-0.143
-0.283
-0.466
-0.687
-0.945
-1.238
-1.560
-1.898
-2.266
-2.577
-2.761
-2.685
-2.349
-1.894
-1.451
-1.065
-0.769
-0.537
-0.365
-2.159
-3.784
-3.883
-2.592
-1.512
-0.873
-0.519
-0.317
-0.193
-0.118
-0.068
-0.034
-0.011
0.007
0.019
0.026
0.027
0.018
-0.002
-0.040
-0.100
-0.187
-0.310
-0.477
-0.686
-0.948
-1.253
-1.585
-1.913
-2.251
-2.560
-2.803
-2.917
-2.793
-2.432
-1.974
-1.510
-1.123
-0.818
-0.580
-0.402
-1.110
-1.617
-1.697
-1.375
-0.968
-0.636
-0.416
-0.272
-0.182
-0.123
-0.083
-0.057
-0.039
-0.029
-0.024
-0.024
-0.033
-0.051
-0.082
-0.132
-0.202
-0.307
-0.448
-0.639
-0.883
-1.188
-1.541
-1.914
-2.270
-2.542
-2.756
-2.866
-2.847
-2.659
-2.311
-1.884
-1.470
-1.106
-0.819
-0.592
-0.420
-0.578
-0.777
-0.833
-0.753
-0.590
-0.435
-0.311
-0.220
-0.159
-0.117
-0.089
-0.070
-0.059
-0.055
-0.055
-0.063
-0.078
-0.104
-0.143
-0.199
-0.282
-0.396
-0.552
-0.761
-1.038
-1.382
-1.793
-2.217
-2.574
-2.791
-2.863
-2.818
-2.668
-2.421
-2.093
-1.716
-1.357
-1.044
-0.783
-0.579
-0.419
0.569
0.556
0.516
0.460
0.391
0.322
0.254
0.195
0.145
0.098
0.048
-0.027
-0.136
-0.288
-0.420
-0.152
1.650
5.527
6.347
3.617
1.872
1.228
0.951
0.811
0.707
0.615
0.532
0.450
0.383
0.331
0.304
0.297
0.312
0.333
0.352
0.360
0.358
0.348
0.338
0.328
0.323
0.494
0.486
0.460
0.424
0.378
0.330
0.282
0.234
0.191
0.137
0.066
-0.053
-0.267
-0.653
-1.330
-2.087
-1.109
3.464
5.130
2.840
1.434
1.006
0.872
0.806
0.751
0.686
0.618
0.544
0.481
0.427
0.389
0.369
0.363
0.365
0.368
0.369
0.363
0.353
0.342
0.334
0.328
0.453
0.448
0.431
0.406
0.378
0.348
0.313
0.281
0.241
0.188
0.103
-0.042
-0.327
-0.906
-2.174
-4.845
-6.260
-2.019
0.941
1.107
0.906
0.856
0.874
0.881
0.852
0.796
0.725
0.650
0.582
0.522
0.473
0.438
0.419
0.404
0.398
0.388
0.375
0.363
0.349
0.337
0.329
0.426
0.423
0.415
0.404
0.388
0.370
0.351
0.328
0.299
0.256
0.177
0.031
-0.263
-0.841
-2.100
-4.518
-6.135
-3.323
-0.750
0.242
0.631
0.858
1.006
1.063
1.027
0.951
0.866
0.777
0.693
0.616
0.551
0.504
0.468
0.445
0.429
0.411
0.395
0.377
0.359
0.340
0.325
0.406
0.409
0.409
0.415
0.415
0.403
0.392
0.383
0.370
0.343
0.288
0.172
-0.052
-0.479
-1.224
-2.256
-2.694
-1.794
-0.566
0.228
0.716
1.061
1.293
1.354
1.285
1.156
1.042
0.926
0.817
0.713
0.624
0.559
0.515
0.482
0.459
0.439
0.419
0.393
0.367
0.340
0.314
0.392
0.397
0.408
0.430
0.440
0.437
0.439
0.446
0.455
0.452
0.434
0.373
0.244
0.004
-0.348
-0.725
-0.829
-0.504
0.027
0.523
0.965
1.368
1.669
1.720
1.569
1.395
1.259
1.128
0.979
0.820
0.688
0.600
0.549
0.513
0.492
0.469
0.442
0.412
0.379
0.342
0.297
0.382
0.394
0.411
0.434
0.456
0.469
0.489
0.517
0.549
0.581
0.605
0.612
0.571
0.471
0.309
0.161
0.125
0.252
0.500
0.818
1.186
1.589
1.904
1.956
1.779
1.630
1.568
1.475
1.244
0.965
0.749
0.627
0.570
0.543
0.525
0.505
0.477
0.440
0.396
0.343
0.280
0.382
0.400
0.421
0.449
0.478
0.508
0.547
0.595
0.655
0.724
0.795
0.864
0.906
0.891
0.818
0.718
0.664
0.698
0.815
0.995
1.252
1.564
1.819
1.869
1.807
1.876
2.173
2.333
1.877
1.202
0.796
0.626
0.577
0.569
0.567
0.554
0.520
0.477
0.420
0.348
0.264
0.393
0.427
0.459
0.493
0.524
0.566
0.618
0.683
0.768
0.872
0.993
1.123
1.235
1.279
1.223
1.111
1.010
0.963
0.989
1.072
1.210
1.376
1.512
1.565
1.648
2.103
3.605
5.183
3.684
1.567
0.784
0.584
0.568
0.597
0.620
0.615
0.585
0.532
0.455
0.366
0.256
0.422
0.476
0.532
0.571
0.608
0.644
0.699
0.779
0.884
1.014
1.171
1.350
1.510
1.584
1.530
1.377
1.229
1.125
1.078
1.076
1.108
1.146
1.173
1.189
1.323
2.021
4.905
6.633
4.838
1.643
0.632
0.501
0.558
0.632
0.681
0.690
0.661
0.606
0.521
0.407
0.272
0.472
0.566
0.647
0.698
0.720
0.744
0.793
0.879
1.004
1.154
1.333
1.523
1.685
1.760
1.696
1.530
1.357
1.217
1.121
1.055
1.003
0.947
0.873
0.795
0.781
1.168
2.817
4.216
3.071
0.773
0.291
0.383
0.553
0.666
0.731
0.758
0.753
0.718
0.630
0.487
0.322
0.524
0.669
0.801
0.852
0.850
0.845
0.890
0.982
1.124
1.297
1.480
1.646
1.775
1.815
1.742
1.589
1.420
1.266
1.135
1.025
0.915
0.779
0.617
0.416
0.206
0.088
0.243
0.385
0.017
-0.251
-0.048
0.297
0.551
0.675
0.746
0.805
0.867
0.904
0.846
0.666
0.415
0.545
0.745
0.918
0.976
0.947
0.928
0.969
1.084
1.252
1.448
1.638
1.771
1.841
1.832
1.745
1.611
1.456
1.300
1.153
1.002
0.843
0.649
0.406
0.106
-0.247
-0.629
-0.950
-1.130
-1.094
-0.773
-0.248
0.216
0.499
0.634
0.710
0.831
1.026
1.249
1.348
1.113
0.647
0.502
0.717
0.900
0.981
0.966
0.959
1.018
1.162
1.374
1.622
1.825
1.935
1.925
1.859
1.759
1.631
1.486
1.335
1.174
1.001
0.797
0.560
0.266
-0.107
-0.552
-1.029
-1.407
-1.577
-1.395
-0.935
-0.378
0.098
0.381
0.509
0.613
0.818
1.239
1.870
2.373
2.150
1.212
0.394
0.601
0.767
0.861
0.887
0.932
1.030
1.209
1.468
1.768
2.005
2.082
2.018
1.896
1.776
1.660
1.526
1.386
1.217
1.025
0.794
0.513
0.164
-0.268
-0.783
-1.288
-1.676
-1.759
-1.509
-1.015
-0.482
-0.047
0.207
0.339
0.448
0.724
1.400
2.688
4.121
3.946
2.134
0.261
0.448
0.604
0.706
0.785
0.870
1.001
1.206
1.487
1.807
2.057
2.125
2.034
1.905
1.795
1.700
1.600
1.466
1.300
1.090
0.835
0.515
0.105
-0.401
-1.000
-1.618
-2.039
-2.081
-1.713
-1.144
-0.585
-0.176
0.059
0.172
0.248
0.514
1.313
2.978
5.167
5.124
2.718
0.145
0.324
0.470
0.587
0.686
0.798
0.946
1.149
1.410
1.700
1.920
2.000
1.952
1.871
1.821
1.782
1.720
1.617
1.450
1.220
0.932
0.571
0.124
-0.466
-1.199
-1.996
-2.592
-2.595
-2.020
-1.279
-0.643
-0.236
-0.006
0.068
0.091
0.273
0.909
2.256
3.805
3.807
2.128
0.080
0.248
0.385
0.498
0.609
0.730
0.879
1.063
1.282
1.513
1.700
1.799
1.826
1.838
1.877
1.928
1.952
1.890
1.707
1.439
1.110
0.713
0.224
-0.394
-1.233
-2.173
-2.911
-2.895
-2.140
-1.255
-0.570
-0.161
0.040
0.092
0.072
0.151
0.521
1.269
1.982
1.940
1.067
0.072
0.218
0.339
0.446
0.554
0.675
0.810
0.973
1.154
1.341
1.499
1.626
1.721
1.832
1.992
2.198
2.388
2.391
2.159
1.785
1.381
0.945
0.443
-0.163
-0.939
-1.836
-2.478
-2.427
-1.718
-0.882
-0.257
0.079
0.219
0.228
0.191
0.192
0.350
0.640
0.863
0.730
0.200
0.102
0.219
0.319
0.416
0.516
0.627
0.751
0.894
1.048
1.206
1.355
1.499
1.656
1.856
2.157
2.610
3.153
3.335
2.886
2.278
1.736
1.270
0.784
0.230
-0.386
-1.027
-1.411
-1.320
-0.716
-0.073
0.362
0.513
0.520
0.450
0.370
0.314
0.317
0.357
0.302
0.014
-0.582
0.147
0.229
0.311
0.396
0.487
0.592
0.708
0.837
0.973
1.115
1.262
1.418
1.608
1.871
2.304
3.054
4.165
4.669
3.795
2.815
2.152
1.640
1.176
0.718
0.263
-0.101
-0.235
0.035
0.646
1.259
1.395
1.170
0.908
0.713
0.563
0.453
0.368
0.256
0.039
-0.463
-1.527
0.173
0.231
0.297
0.375
0.462
0.565
0.678
0.798
0.922
1.053
1.194
1.353
1.558
1.847
2.326
3.145
4.391
5.053
4.152
3.177
2.549
2.041
1.601
1.206
0.874
0.686
0.756
1.293
2.507
3.835
3.354
2.085
1.345
0.969
0.748
0.594
0.448
0.261
-0.056
-0.708
-2.281
0.158
0.208
0.267
0.344
0.436
0.541
0.652
0.770
0.889
1.011
1.139
1.291
1.491
1.771
2.189
2.822
3.614
4.098
3.850
3.379
2.908
2.424
1.971
1.606
1.351
1.248
1.439
2.227
4.660
6.790
6.021
2.995
1.680
1.170
0.914
0.735
0.560
0.338
-0.008
-0.632
-2.044
0.096
0.146
0.213
0.298
0.400
0.516
0.633
0.749
0.860
0.965
1.077
1.217
1.404
1.663
2.018
2.489
3.018
3.460
3.632
3.510
3.094
2.582
2.163
1.867
1.652
1.583
1.745
2.430
4.518
6.542
5.797
2.922
1.757
1.296
1.064
0.882
0.698
0.463
0.147
-0.339
-1.187
0.004
0.059
0.140
0.239
0.350
0.475
0.599
0.711
0.804
0.882
0.965
1.089
1.281
1.540
1.863
2.281
2.762
3.251
3.531
3.207
2.298
1.843
1.902
1.925
1.828
1.754
1.802
2.098
2.792
3.515
3.101
2.194
1.671
1.392
1.220
1.072
0.876
0.630
0.334
-0.022
-0.470
-0.094
-0.023
0.067
0.167
0.280
0.409
0.532
0.632
0.683
0.671
0.666
0.808
1.075
1.382
1.721
2.127
2.606
3.071
3.076
1.395
-1.734
-1.909
0.928
1.849
1.934
1.836
1.760
1.789
1.906
2.014
1.971
1.834
1.675
1.520
1.406
1.297
1.098
0.798
0.491
0.208
-0.060
-0.147
-0.080
0.004
0.091
0.195
0.310
0.425
0.497
0.454
0.176
-0.281
0.026
0.712
1.176
1.552
1.949
2.386
2.727
2.367
-1.268
-5.706
-3.856
0.409
2.154
2.152
1.923
1.736
1.649
1.643
1.716
1.837
1.920
1.859
1.702
1.566
1.478
1.254
0.904
0.592
0.345
0.158
-0.150
-0.088
-0.028
0.023
0.090
0.186
0.287
0.338
0.196
-0.621
-1.396
-0.923
0.258
0.959
1.360
1.719
2.086
2.353
2.066
0.016
-2.382
-0.272
3.870
3.615
2.634
2.042
1.721
1.577
1.569
1.704
1.938
2.166
2.174
1.898
1.604
1.421
1.189
0.870
0.597
0.393
0.250
-0.122
-0.069
-0.042
-0.028
-0.006
0.063
0.152
0.201
0.082
-0.620
-1.289
-0.953
0.180
0.823
1.177
1.480
1.778
2.014
2.076
1.890
2.616
6.289
8.633
6.401
3.129
2.094
1.658
1.464
1.450
1.596
1.871
2.232
2.365
2.046
1.465
1.174
0.947
0.722
0.524
0.372
0.268
-0.115
-0.051
-0.043
-0.070
-0.075
-0.029
0.051
0.130
0.108
-0.086
-0.334
-0.098
0.408
0.762
1.016
1.253
1.494
1.729
1.976
2.418
3.921
7.392
8.687
6.185
3.023
1.958
1.491
1.282
1.231
1.309
1.503
1.796
1.951
1.660
1.134
0.858
0.673
0.525
0.397
0.302
0.237
-0.191
-0.075
-0.068
-0.098
-0.119
-0.074
0.009
0.099
0.152
0.167
0.203
0.352
0.543
0.709
0.869
1.041
1.231
1.435
1.692
2.115
2.983
4.472
5.043
3.607
2.324
1.619
1.226
1.016
0.924
0.918
0.979
1.060
1.074
0.898
0.659
0.494
0.384
0.305
0.245
0.199
0.172
-0.362
-0.155
-0.141
-0.167
-0.159
-0.099
-0.007
0.090
0.169
0.235
0.319
0.438
0.544
0.629
0.728
0.853
0.996
1.163
1.361
1.642
2.018
2.406
2.494
2.112
1.610
1.196
0.900
0.697
0.562
0.483
0.434
0.398
0.340
0.251
0.157
0.103
0.074
0.066
0.069
0.077
0.087
-0.472
-0.280
-0.310
-0.324
-0.267
-0.159
-0.038
0.067
0.149
0.221
0.298
0.380
0.452
0.515
0.589
0.681
0.785
0.906
1.046
1.205
1.371
1.489
1.474
1.308
1.049
0.781
0.547
0.347
0.175
0.026
-0.106
-0.222
-0.309
-0.356
-0.361
-0.326
-0.263
-0.188
-0.122
-0.064
-0.011
-0.230
-0.517
-0.728
-0.688
-0.498
-0.294
-0.121
0.006
0.099
0.169
0.230
0.290
0.346
0.401
0.457
0.523
0.598
0.681
0.768
0.855
0.922
0.950
0.908
0.786
0.608
0.404
0.191
-0.018
-0.236
-0.457
-0.684
-0.877
-0.996
-1.023
-0.944
-0.798
-0.628
-0.464
-0.321
-0.208
-0.117
0.184
-1.274
-1.753
-1.399
-0.900
-0.511
-0.245
-0.079
0.030
0.102
0.160
0.207
0.253
0.295
0.340
0.389
0.440
0.490
0.541
0.579
0.599
0.581
0.520
0.407
0.251
0.059
-0.157
-0.398
-0.676
-0.981
-1.320
-1.632
-1.820
-1.823
-1.634
-1.336
-1.025
-0.746
-0.526
-0.352
-0.223
-0.593
-3.440
-3.921
-2.542
-1.402
-0.747
-0.382
-0.168
-0.043
0.036
0.092
0.135
0.172
0.205
0.240
0.272
0.304
0.332
0.354
0.361
0.348
0.305
0.222
0.100
-0.063
-0.263
-0.505
-0.789
-1.135
-1.545
-2.028
-2.492
-2.808
-2.786
-2.437
-1.925
-1.436
-1.026
-0.718
-0.487
-0.320
-2.240
-6.179
-6.280
-3.458
-1.733
-0.898
-0.474
-0.238
-0.104
-0.020
0.035
0.074
0.105
0.132
0.155
0.176
0.192
0.202
0.201
0.185
0.147
0.082
-0.019
-0.161
-0.348
-0.579
-0.863
-1.196
-1.605
-2.107
-2.725
-3.402
-3.864
-3.813
-3.227
-2.481
-1.787
-1.261
-0.880
-0.601
-0.404
-2.420
-4.883
-4.989
-3.033
-1.618
-0.879
-0.490
-0.268
-0.140
-0.059
-0.009
0.026
0.051
0.070
0.085
0.095
0.098
0.094
0.078
0.043
-0.013
-0.099
-0.224
-0.398
-0.618
-0.899
-1.239
-1.629
-2.086
-2.635
-3.312
-4.060
-4.602
-4.502
-3.766
-2.823
-2.021
-1.416
-0.987
-0.681
-0.463
-1.581
-2.539
-2.644
-1.935
-1.223
-0.734
-0.436
-0.259
-0.151
-0.083
-0.039
-0.010
0.010
0.022
0.030
0.031
0.025
0.008
-0.022
-0.070
-0.144
-0.252
-0.402
-0.609
-0.876
-1.223
-1.640
-2.108
-2.605
-3.121
-3.698
-4.313
-4.695
-4.521
-3.776
-2.864
-2.067
-1.469
-1.033
-0.722
-0.499
-0.889
-1.264
-1.339
-1.116
-0.806
-0.540
-0.353
-0.227
-0.145
-0.092
-0.057
-0.035
-0.022
-0.015
-0.015
-0.020
-0.035
-0.060
-0.101
-0.160
-0.249
-0.374
-0.549
-0.792
-1.117
-1.545
-2.074
-2.655
-3.205
-3.621
-3.945
-4.211
-4.290
-4.022
-3.384
-2.640
-1.952
-1.418
-1.013
-0.725
-0.508
-0.466
-0.638
-0.692
-0.629
-0.502
-0.372
-0.261
-0.182
-0.126
-0.089
-0.065
-0.051
-0.044
-0.042
-0.047
-0.059
-0.080
-0.112
-0.160
-0.229
-0.328
-0.470
-0.666
-0.936
-1.315
-1.832
-2.479
-3.218
-3.850
-4.189
-4.185
-4.028
-3.778
-3.395
-2.871
-2.282
-1.740
-1.301
-0.954
-0.696
-0.501
0.598
0.586
0.550
0.502
0.443
0.383
0.327
0.278
0.236
0.193
0.155
0.103
0.042
-0.011
0.063
0.693
3.410
7.658
8.233
4.520
1.819
1.109
0.876
0.747
0.645
0.546
0.448
0.347
0.246
0.166
0.119
0.114
0.141
0.191
0.238
0.272
0.291
0.299
0.297
0.294
0.290
0.540
0.533
0.507
0.471
0.427
0.382
0.340
0.300
0.262
0.222
0.168
0.085
-0.045
-0.238
-0.411
-0.172
2.146
6.290
6.864
3.606
1.287
0.816
0.725
0.696
0.650
0.591
0.514
0.432
0.353
0.294
0.249
0.234
0.238
0.259
0.280
0.293
0.304
0.304
0.302
0.296
0.292
0.505
0.498
0.480
0.452
0.422
0.390
0.360
0.331
0.302
0.263
0.204
0.102
-0.077
-0.385
-0.845
-1.263
-0.648
1.553
2.355
1.225
0.636
0.586
0.666
0.706
0.695
0.651
0.587
0.516
0.447
0.391
0.348
0.322
0.313
0.315
0.318
0.321
0.321
0.316
0.308
0.298
0.291
0.476
0.471
0.458
0.443
0.423
0.405
0.389
0.374
0.355
0.330
0.280
0.181
-0.001
-0.328
-0.845
-1.459
-1.518
-0.728
-0.005
0.240
0.393
0.566
0.719
0.788
0.787
0.739
0.669
0.599
0.530
0.467
0.417
0.384
0.363
0.357
0.349
0.344
0.337
0.325
0.315
0.300
0.286
0.450
0.449
0.444
0.439
0.435
0.429
0.426
0.428
0.428
0.421
0.396
0.328
0.196
-0.047
-0.423
-0.814
-0.892
-0.546
-0.090
0.251
0.511
0.731
0.875
0.931
0.908
0.839
0.759
0.672
0.592
0.516
0.454
0.419
0.394
0.381
0.372
0.362
0.352
0.337
0.319
0.299
0.275
0.429
0.430
0.434
0.442
0.449
0.458
0.472
0.492
0.516
0.541
0.555
0.540
0.481
0.340
0.146
-0.035
-0.067
0.087
0.335
0.554
0.756
0.928
1.050
1.080
1.023
0.935
0.846
0.757
0.655
0.550
0.471
0.421
0.400
0.390
0.384
0.378
0.364
0.347
0.323
0.291
0.258
0.408
0.416
0.430
0.447
0.469
0.493
0.527
0.570
0.624
0.685
0.749
0.809
0.834
0.801
0.697
0.593
0.546
0.596
0.705
0.818
0.944
1.074
1.154
1.148
1.080
1.005
0.954
0.878
0.734
0.570
0.448
0.393
0.378
0.382
0.390
0.387
0.378
0.356
0.324
0.285
0.234
0.397
0.414
0.439
0.468
0.499
0.543
0.593
0.663
0.745
0.850
0.982
1.134
1.272
1.326
1.248
1.105
0.989
0.935
0.938
0.972
1.029
1.090
1.113
1.080
1.013
1.013
1.116
1.150
0.920
0.580
0.376
0.312
0.328
0.360
0.386
0.399
0.393
0.367
0.327
0.275
0.207
0.409
0.441
0.479
0.522
0.562
0.608
0.674
0.761
0.877
1.030
1.231
1.494
1.771
1.934
1.824
1.552
1.310
1.159
1.078
1.037
1.015
0.997
0.943
0.859
0.794
0.909
1.323
1.707
1.221
0.517
0.206
0.172
0.241
0.320
0.380
0.411
0.409
0.384
0.332
0.262
0.177
0.453
0.522
0.590
0.638
0.668
0.707
0.771
0.874
1.016
1.206
1.468
1.821
2.235
2.483
2.319
1.898
1.537
1.298
1.146
1.042
0.946
0.845
0.698
0.529
0.368
0.450
1.060
1.794
1.053
0.106
-0.144
-0.049
0.126
0.266
0.366
0.418
0.435
0.409
0.342
0.244
0.134
0.545
0.685
0.818
0.874
0.853
0.842
0.886
0.995
1.159
1.376
1.664
2.024
2.435
2.674
2.493
2.046
1.647
1.375
1.180
1.024
0.862
0.675
0.444
0.135
-0.223
-0.514
-0.476
-0.240
-0.612
-0.871
-0.672
-0.319
-0.006
0.209
0.344
0.429
0.469
0.459
0.384
0.221
0.054
0.677
0.961
1.221
1.256
1.110
1.002
1.007
1.124
1.312
1.560
1.838
2.136
2.414
2.524
2.358
2.018
1.682
1.411
1.198
0.992
0.776
0.524
0.191
-0.243
-0.829
-1.569
-2.267
-2.676
-2.545
-1.946
-1.192
-0.564
-0.133
0.134
0.295
0.423
0.527
0.596
0.524
0.255
-0.099
0.784
1.207
1.631
1.631
1.343
1.136
1.118
1.254
1.493
1.790
2.084
2.290
2.391
2.365
2.203
1.953
1.677
1.430
1.200
0.969
0.710
0.400
0.004
-0.541
-1.272
-2.212
-3.220
-3.749
-3.422
-2.469
-1.474
-0.726
-0.249
0.029
0.203
0.382
0.633
0.928
1.029
0.600
-0.225
0.768
1.207
1.617
1.627
1.356
1.179
1.185
1.369
1.699
2.126
2.493
2.603
2.502
2.330
2.137
1.918
1.687
1.450
1.217
0.959
0.667
0.310
-0.151
-0.738
-1.513
-2.443
-3.283
-3.704
-3.335
-2.421
-1.509
-0.799
-0.361
-0.122
0.029
0.256
0.769
1.684
2.627
2.118
0.189
0.642
0.940
1.221
1.276
1.175
1.108
1.192
1.445
1.880
2.501
3.045
3.060
2.687
2.349
2.109
1.903
1.703
1.481
1.241
0.973
0.648
0.257
-0.255
-0.912
-1.744
-2.648
-3.368
-3.553
-3.106
-2.288
-1.467
-0.842
-0.477
-0.319
-0.268
-0.065
0.751
3.048
6.819
6.489
2.040
0.476
0.667
0.839
0.920
0.944
0.993
1.146
1.445
1.928
2.639
3.259
3.217
2.708
2.305
2.064
1.891
1.724
1.527
1.295
1.014
0.671
0.232
-0.334
-1.116
-2.131
-3.301
-4.203
-4.261
-3.478
-2.413
-1.513
-0.894
-0.582
-0.514
-0.642
-0.673
0.198
3.499
8.206
8.238
3.610
0.352
0.479
0.598
0.691
0.776
0.886
1.067
1.351
1.776
2.331
2.804
2.799
2.464
2.175
2.012
1.896
1.776
1.612
1.391
1.103
0.744
0.270
-0.374
-1.292
-2.642
-4.484
-6.144
-6.163
-4.547
-2.830
-1.621
-0.933
-0.615
-0.611
-0.871
-1.188
-0.666
1.697
5.598
5.906
2.573
0.274
0.370
0.469
0.563
0.661
0.793
0.968
1.209
1.524
1.893
2.170
2.234
2.125
2.018
1.966
1.945
1.898
1.775
1.564
1.267
0.886
0.391
-0.305
-1.328
-2.972
-5.483
-8.141
-8.152
-5.570
-3.107
-1.623
-0.854
-0.521
-0.526
-0.776
-1.089
-0.881
0.290
1.664
1.947
1.098
0.232
0.312
0.394
0.486
0.589
0.718
0.877
1.078
1.309
1.551
1.748
1.848
1.888
1.915
1.984
2.064
2.117
2.058
1.848
1.525
1.112
0.599
-0.078
-1.078
-2.651
-4.973
-7.423
-7.419
-5.017
-2.686
-1.304
-0.594
-0.309
-0.281
-0.437
-0.603
-0.517
-0.070
0.421
0.498
0.121
0.211
0.277
0.350
0.438
0.539
0.659
0.803
0.968
1.151
1.335
1.501
1.625
1.738
1.862
2.033
2.253
2.446
2.474
2.247
1.867
1.425
0.915
0.289
-0.544
-1.701
-3.212
-4.484
-4.483
-3.106
-1.604
-0.635
-0.149
0.026
0.037
-0.059
-0.149
-0.158
-0.047
0.009
-0.167
-0.698
0.189
0.241
0.313
0.402
0.502
0.620
0.751
0.895
1.049
1.209
1.354
1.498
1.644
1.827
2.085
2.430
2.793
2.913
2.677
2.260
1.809
1.316
0.758
0.105
-0.660
-1.451
-1.976
-1.819
-1.054
-0.181
0.322
0.475
0.441
0.363
0.270
0.182
0.105
0.035
-0.133
-0.568
-1.600
0.141
0.194
0.267
0.362
0.470
0.591
0.725
0.863
0.997
1.131
1.267
1.411
1.571
1.782
2.076
2.475
2.906
3.132
2.985
2.649
2.238
1.765
1.248
0.719
0.218
-0.180
-0.325
-0.032
0.709
1.446
1.533
1.188
0.871
0.663
0.531
0.415
0.294
0.140
-0.138
-0.734
-2.256
0.056
0.116
0.207
0.317
0.442
0.581
0.720
0.853
0.978
1.097
1.218
1.347
1.503
1.708
1.995
2.373
2.774
3.057
3.134
3.038
2.743
2.230
1.692
1.224
0.849
0.638
0.651
1.075
2.004
2.956
2.691
1.802
1.206
0.916
0.749
0.616
0.475
0.276
-0.026
-0.609
-1.953
-0.074
0.007
0.118
0.256
0.411
0.575
0.731
0.872
0.988
1.087
1.188
1.301
1.440
1.629
1.884
2.212
2.585
2.927
3.221
3.394
3.183
2.572
1.967
1.545
1.258
1.113
1.171
1.546
2.338
3.102
2.791
1.936
1.378
1.105
0.957
0.835
0.674
0.453
0.154
-0.287
-1.081
-0.240
-0.130
0.015
0.182
0.363
0.557
0.739
0.892
1.001
1.082
1.159
1.252
1.371
1.537
1.765
2.062
2.411
2.775
3.086
3.205
2.804
2.179
1.845
1.661
1.489
1.372
1.369
1.559
1.944
2.251
2.130
1.740
1.428
1.271
1.195
1.135
0.961
0.680
0.363
0.016
-0.410
-0.391
-0.254
-0.087
0.094
0.287
0.503
0.707
0.871
0.970
1.017
1.058
1.141
1.264
1.430
1.642
1.910
2.221
2.498
2.512
1.787
0.315
0.264
1.235
1.648
1.629
1.508
1.437
1.457
1.565
1.671
1.662
1.562
1.472
1.436
1.511
1.656
1.455
0.968
0.556
0.239
-0.039
-0.463
-0.318
-0.157
-0.005
0.164
0.364
0.592
0.763
0.834
0.796
0.716
0.836
1.075
1.282
1.497
1.736
1.995
2.149
1.881
0.253
-2.489
-1.947
1.033
1.906
1.846
1.626
1.462
1.386
1.385
1.434
1.499
1.562
1.587
1.610
1.806
2.175
1.971
1.188
0.676
0.361
0.146
-0.402
-0.266
-0.157
-0.088
-0.003
0.164
0.376
0.550
0.606
0.420
0.020
0.278
0.804
1.106
1.326
1.548
1.755
1.862
1.635
0.620
-0.814
0.772
3.081
2.940
2.241
1.744
1.457
1.314
1.278
1.337
1.467
1.693
1.928
1.819
1.763
2.051
1.799
1.106
0.670
0.400
0.226
-0.235
-0.126
-0.106
-0.158
-0.172
-0.076
0.131
0.322
0.399
0.236
-0.094
0.149
0.648
0.950
1.155
1.343
1.533
1.671
1.691
1.656
2.323
5.351
6.468
4.561
2.623
1.800
1.405
1.212
1.153
1.201
1.384
1.850
2.228
1.943
1.503
1.335
1.133
0.825
0.558
0.366
0.240
-0.109
0.012
-0.035
-0.176
-0.281
-0.233
-0.039
0.171
0.297
0.295
0.251
0.377
0.626
0.828
0.992
1.149
1.314
1.476
1.656
2.020
3.112
6.000
6.692
4.462
2.536
1.682
1.260
1.047
0.961
0.973
1.109
1.536
1.795
1.560
1.085
0.850
0.697
0.539
0.396
0.281
0.203
-0.163
0.035
-0.009
-0.155
-0.266
-0.223
-0.057
0.136
0.269
0.337
0.390
0.478
0.602
0.726
0.842
0.970
1.105
1.263
1.469
1.823
2.492
3.498
3.860
2.950
1.986
1.381
1.025
0.810
0.692
0.647
0.674
0.781
0.888
0.751
0.540
0.415
0.337
0.269
0.212
0.165
0.132
-0.449
-0.074
-0.044
-0.133
-0.185
-0.124
0.029
0.174
0.275
0.340
0.397
0.466
0.541
0.619
0.702
0.799
0.909
1.034
1.203
1.429
1.746
2.054
2.109
1.805
1.376
1.007
0.726
0.515
0.360
0.247
0.175
0.130
0.097
0.041
-0.016
-0.031
-0.020
-0.005
0.012
0.024
0.040
-0.852
-0.256
-0.171
-0.192
-0.163
-0.048
0.091
0.197
0.269
0.310
0.352
0.402
0.452
0.507
0.569
0.639
0.722
0.818
0.927
1.060
1.195
1.291
1.278
1.117
0.880
0.628
0.392
0.181
-0.020
-0.205
-0.375
-0.521
-0.615
-0.648
-0.607
-0.521
-0.409
-0.297
-0.203
-0.127
-0.067
-1.033
-0.485
-0.440
-0.397
-0.276
-0.100
0.056
0.162
0.221
0.255
0.284
0.319
0.357
0.398
0.445
0.497
0.555
0.620
0.685
0.755
0.807
0.818
0.771
0.652
0.476
0.272
0.051
-0.187
-0.444
-0.725
-1.023
-1.291
-1.472
-1.489
-1.342
-1.107
-0.848
-0.618
-0.432
-0.290
-0.182
-0.859
-0.872
-0.954
-0.811
-0.530
-0.264
-0.060
0.065
0.137
0.181
0.210
0.239
0.268
0.299
0.333
0.370
0.409
0.446
0.481
0.505
0.514
0.485
0.416
0.299
0.137
-0.066
-0.304
-0.583
-0.927
-1.335
-1.831
-2.314
-2.644
-2.643
-2.313
-1.821
-1.350
-0.958
-0.667
-0.451
-0.295
-0.917
-1.538
-1.715
-1.331
-0.838
-0.453
-0.198
-0.041
0.048
0.102
0.136
0.166
0.189
0.213
0.238
0.260
0.281
0.299
0.310
0.306
0.282
0.228
0.139
0.006
-0.172
-0.395
-0.668
-1.012
-1.453
-2.038
-2.807
-3.713
-4.392
-4.369
-3.647
-2.701
-1.892
-1.303
-0.893
-0.599
-0.398
-1.224
-2.123
-2.286
-1.697
-1.043
-0.582
-0.300
-0.127
-0.026
0.035
0.074
0.100
0.123
0.140
0.155
0.167
0.176
0.177
0.168
0.143
0.094
0.017
-0.095
-0.254
-0.465
-0.731
-1.064
-1.479
-2.014
-2.760
-3.900
-5.381
-6.690
-6.634
-5.217
-3.602
-2.407
-1.601
-1.077
-0.728
-0.488
-1.247
-1.990
-2.101
-1.606
-1.022
-0.604
-0.340
-0.175
-0.076
-0.014
0.023
0.050
0.067
0.080
0.088
0.090
0.087
0.075
0.051
0.008
-0.059
-0.160
-0.301
-0.499
-0.761
-1.095
-1.507
-2.000
-2.620
-3.462
-4.772
-6.693
-8.613
-8.502
-6.358
-4.195
-2.718
-1.794
-1.201
-0.813
-0.549
-0.939
-1.367
-1.452
-1.188
-0.826
-0.526
-0.319
-0.185
-0.099
-0.045
-0.010
0.011
0.025
0.032
0.033
0.028
0.016
-0.007
-0.044
-0.103
-0.188
-0.310
-0.485
-0.728
-1.057
-1.496
-2.036
-2.676
-3.371
-4.135
-5.218
-6.793
-8.305
-8.101
-6.134
-4.143
-2.739
-1.828
-1.239
-0.847
-0.583
-0.578
-0.804
-0.866
-0.760
-0.577
-0.400
-0.262
-0.165
-0.101
-0.058
-0.031
-0.016
-0.007
-0.005
-0.009
-0.021
-0.041
-0.073
-0.121
-0.191
-0.291
-0.436
-0.645
-0.938
-1.346
-1.931
-2.685
-3.591
-4.436
-5.048
-5.500
-6.095
-6.598
-6.243
-5.003
-3.609
-2.506
-1.728
-1.204
-0.842
-0.588
-0.295
-0.419
-0.476
-0.442
-0.364
-0.273
-0.194
-0.133
-0.090
-0.061
-0.043
-0.032
-0.030
-0.033
-0.043
-0.058
-0.085
-0.122
-0.179
-0.258
-0.370
-0.534
-0.766
-1.107
-1.612
-2.343
-3.396
-4.753
-5.978
-6.429
-6.091
-5.619
-5.256
-4.662
-3.829
-2.929
-2.144
-1.548
-1.109
-0.796
-0.570
0.634
0.627
0.597
0.546
0.493
0.438
0.388
0.346
0.311
0.281
0.252
0.225
0.196
0.195
0.298
0.752
2.159
5.025
4.861
2.030
0.915
0.747
0.714
0.663
0.579
0.477
0.366
0.236
0.098
-0.025
-0.108
-0.114
-0.048
0.044
0.132
0.193
0.232
0.252
0.260
0.263
0.262
0.605
0.595
0.566
0.526
0.476
0.430
0.390
0.354
0.326
0.298
0.263
0.219
0.148
0.073
0.055
0.313
1.423
3.844
3.273
0.511
0.029
0.301
0.501
0.569
0.552
0.496
0.416
0.325
0.236
0.156
0.107
0.093
0.119
0.159
0.200
0.233
0.253
0.264
0.265
0.265
0.262
0.576
0.566
0.539
0.506
0.467
0.430
0.401
0.376
0.357
0.336
0.304
0.248
0.156
0.018
-0.130
-0.190
0.082
0.367
-0.266
-0.925
-0.529
0.061
0.393
0.531
0.555
0.523
0.463
0.396
0.327
0.271
0.236
0.219
0.224
0.237
0.257
0.265
0.272
0.275
0.272
0.266
0.261
0.546
0.535
0.513
0.487
0.462
0.439
0.424
0.414
0.408
0.400
0.379
0.333
0.247
0.105
-0.086
-0.252
-0.305
-0.376
-0.655
-0.708
-0.283
0.153
0.437
0.565
0.587
0.556
0.497
0.435
0.382
0.331
0.299
0.282
0.278
0.282
0.287
0.290
0.289
0.283
0.277
0.267
0.256
0.509
0.500
0.485
0.471
0.460
0.455
0.458
0.467
0.481
0.494
0.502
0.486
0.436
0.332
0.204
0.094
0.117
0.187
0.188
0.140
0.244
0.425
0.571
0.634
0.622
0.581
0.513
0.448
0.386
0.342
0.312
0.294
0.296
0.297
0.302
0.301
0.298
0.288
0.278
0.264
0.245
0.468
0.464
0.459
0.460
0.466
0.480
0.502
0.533
0.575
0.624
0.670
0.710
0.721
0.689
0.621
0.586
0.640
0.748
0.778
0.708
0.657
0.684
0.703
0.693
0.639
0.567
0.484
0.416
0.345
0.293
0.266
0.260
0.270
0.284
0.297
0.303
0.299
0.291
0.275
0.254
0.230
0.429
0.430
0.439
0.453
0.478
0.512
0.559
0.617
0.692
0.784
0.896
1.015
1.119
1.170
1.131
1.068
1.052
1.073
1.052
0.963
0.874
0.817
0.762
0.687
0.582
0.478
0.388
0.307
0.230
0.178
0.152
0.172
0.208
0.245
0.274
0.292
0.295
0.286
0.268
0.241
0.207
0.400
0.409
0.429
0.461
0.505
0.560
0.629
0.716
0.828
0.972
1.169
1.431
1.716
1.881
1.802
1.575
1.385
1.272
1.164
1.056
0.941
0.825
0.704
0.566
0.397
0.247
0.150
0.071
-0.016
-0.082
-0.065
0.009
0.099
0.178
0.238
0.274
0.284
0.278
0.254
0.217
0.174
0.391
0.415
0.455
0.501
0.557
0.626
0.715
0.828
0.979
1.185
1.489
1.959
2.602
3.074
2.804
2.158
1.685
1.414
1.231
1.071
0.916
0.751
0.555
0.310
0.037
-0.223
-0.413
-0.515
-0.597
-0.580
-0.439
-0.250
-0.059
0.086
0.184
0.245
0.270
0.263
0.231
0.176
0.119
0.428
0.499
0.582
0.632
0.673
0.727
0.818
0.953
1.138
1.390
1.792
2.472
3.630
4.764
4.045
2.692
1.912
1.512
1.264
1.060
0.852
0.617
0.324
-0.061
-0.554
-1.127
-1.659
-1.960
-1.907
-1.556
-1.051
-0.599
-0.260
-0.028
0.120
0.207
0.250
0.248
0.195
0.099
-0.006
0.552
0.757
0.975
1.021
0.932
0.893
0.952
1.088
1.298
1.596
2.024
2.718
3.867
5.012
4.233
2.808
1.995
1.556
1.277
1.025
0.770
0.465
0.060
-0.490
-1.314
-2.490
-3.938
-4.963
-4.422
-3.084
-1.847
-1.021
-0.482
-0.157
0.040
0.165
0.230
0.240
0.146
-0.052
-0.261
0.779
1.353
2.018
1.959
1.426
1.117
1.093
1.234
1.487
1.819
2.232
2.735
3.357
3.747
3.326
2.560
1.970
1.575
1.278
0.994
0.686
0.314
-0.179
-0.901
-2.035
-3.857
-6.562
-8.633
-7.409
-4.640
-2.583
-1.368
-0.683
-0.289
-0.063
0.095
0.223
0.277
0.153
-0.273
-0.926
1.037
2.131
3.813
3.447
1.979
1.330
1.226
1.391
1.720
2.158
2.588
2.902
3.071
3.057
2.793
2.364
1.947
1.599
1.282
0.968
0.622
0.196
-0.372
-1.179
-2.440
-4.458
-7.391
-9.628
-8.203
-5.076
-2.842
-1.540
-0.825
-0.438
-0.225
-0.037
0.207
0.481
0.477
-0.349
-2.226
1.054
2.126
3.725
3.390
2.008
1.376
1.306
1.548
2.045
2.771
3.453
3.560
3.236
2.912
2.625
2.301
1.964
1.625
1.300
0.954
0.572
0.109
-0.495
-1.338
-2.522
-4.195
-6.112
-7.295
-6.375
-4.300
-2.596
-1.521
-0.917
-0.631
-0.510
-0.364
0.095
1.070
2.031
0.979
-3.126
0.855
1.399
2.009
1.967
1.496
1.246
1.305
1.654
2.382
3.760
5.479
5.135
3.681
2.905
2.532
2.257
1.949
1.641
1.313
0.955
0.547
0.053
-0.604
-1.485
-2.656
-4.030
-5.281
-5.596
-4.815
-3.483
-2.266
-1.448
-1.001
-0.899
-1.047
-1.214
-0.563
2.174
6.336
5.680
-0.408
0.641
0.854
1.069
1.122
1.070
1.074
1.254
1.663
2.497
4.281
6.675
6.161
3.789
2.778
2.395
2.171
1.922
1.641
1.327
0.975
0.550
0.016
-0.706
-1.730
-3.176
-5.026
-6.572
-6.576
-5.106
-3.455
-2.206
-1.430
-1.085
-1.180
-1.800
-2.950
-2.952
1.845
8.149
8.401
2.778
0.502
0.581
0.679
0.754
0.820
0.934
1.149
1.528
2.207
3.371
4.725
4.334
3.131
2.480
2.221
2.067
1.880
1.657
1.370
1.026
0.596
0.024
-0.779
-2.044
-4.135
-7.669
-12.164
-12.144
-7.697
-4.249
-2.389
-1.453
-1.111
-1.311
-2.306
-4.604
-6.013
-1.344
4.797
5.701
2.142
0.426
0.451
0.513
0.590
0.686
0.823
1.026
1.334
1.779
2.359
2.800
2.765
2.428
2.180
2.074
1.996
1.886
1.714
1.462
1.128
0.699
0.110
-0.749
-2.180
-4.890
-10.876
-20.887
-21.093
-11.074
-5.027
-2.503
-1.391
-1.007
-1.140
-1.948
-3.522
-4.375
-2.041
0.630
1.441
0.789
0.371
0.381
0.429
0.502
0.601
0.737
0.918
1.156
1.450
1.770
2.002
2.072
2.040
1.991
1.988
1.994
1.951
1.835
1.621
1.307
0.888
0.310
-0.525
-1.906
-4.504
-9.887
-19.899
-19.863
-10.081
-4.661
-2.230
-1.155
-0.743
-0.758
-1.129
-1.708
-1.888
-1.159
-0.218
0.175
-0.021
0.314
0.324
0.369
0.444
0.546
0.675
0.834
1.025
1.246
1.461
1.651
1.769
1.833
1.885
1.961
2.031
2.079
2.032
1.855
1.568
1.160
0.632
-0.113
-1.230
-3.013
-5.886
-9.144
-9.248
-5.951
-3.102
-1.506
-0.715
-0.374
-0.315
-0.430
-0.613
-0.684
-0.511
-0.283
-0.269
-0.570
0.234
0.256
0.314
0.399
0.504
0.632
0.781
0.944
1.120
1.298
1.458
1.590
1.697
1.806
1.935
2.087
2.209
2.244
2.140
1.897
1.542
1.046
0.408
-0.417
-1.511
-2.787
-3.843
-3.787
-2.691
-1.427
-0.587
-0.164
0.021
0.066
0.040
-0.043
-0.110
-0.141
-0.203
-0.446
-1.059
0.120
0.164
0.244
0.351
0.479
0.619
0.767
0.921
1.068
1.210
1.348
1.474
1.596
1.730
1.897
2.101
2.296
2.430
2.460
2.351
2.072
1.584
0.987
0.332
-0.332
-0.953
-1.330
-1.211
-0.661
-0.054
0.309
0.412
0.411
0.380
0.348
0.284
0.194
0.086
-0.082
-0.420
-1.265
-0.042
0.031
0.147
0.294
0.457
0.632
0.802
0.955
1.083
1.202
1.306
1.409
1.520
1.659
1.832
2.061
2.310
2.580
2.858
3.109
2.978
2.324
1.565
0.941
0.454
0.104
-0.035
0.113
0.518
0.898
1.002
0.874
0.736
0.653
0.597
0.532
0.422
0.274
0.080
-0.220
-0.899
-0.276
-0.155
0.016
0.225
0.443
0.670
0.885
1.052
1.173
1.259
1.336
1.404
1.486
1.598
1.763
1.985
2.272
2.666
3.352
4.530
4.896
3.352
2.080
1.376
0.955
0.713
0.636
0.765
1.042
1.302
1.314
1.134
0.981
0.895
0.862
0.800
0.672
0.479
0.270
0.041
-0.344
-0.580
-0.393
-0.145
0.125
0.411
0.711
0.999
1.207
1.325
1.397
1.450
1.476
1.494
1.556
1.685
1.892
2.182
2.635
3.548
5.620
5.761
3.903
2.250
1.586
1.240
1.039
0.962
1.016
1.167
1.301
1.308
1.213
1.133
1.121
1.174
1.196
1.054
0.749
0.448
0.200
-0.035
-0.924
-0.637
-0.305
0.006
0.326
0.706
1.077
1.347
1.476
1.577
1.687
1.665
1.547
1.514
1.593
1.768
2.007
2.362
2.912
3.844
4.030
2.690
1.951
1.632
1.401
1.219
1.111
1.082
1.131
1.190
1.217
1.220
1.249
1.346
1.611
2.066
1.870
1.136
0.625
0.305
0.092
-1.107
-0.746
-0.396
-0.130
0.137
0.524
0.963
1.292
1.491
1.723
2.073
1.963
1.610
1.455
1.480
1.613
1.796
1.998
2.119
2.055
1.650
1.523
1.746
1.752
1.560
1.336
1.169
1.083
1.065
1.094
1.154
1.234
1.345
1.513
2.064
2.736
2.478
1.509
0.762
0.382
0.160
-0.908
-0.541
-0.334
-0.267
-0.189
0.105
0.555
0.960
1.245
1.580
2.028
1.932
1.504
1.326
1.334
1.437
1.575
1.694
1.707
1.545
1.433
1.812
2.280
2.160
1.762
1.416
1.184
1.042
0.993
1.012
1.103
1.280
1.481
1.585
1.903
2.382
2.200
1.366
0.759
0.410
0.208
-0.343
-0.072
-0.096
-0.384
-0.607
-0.472
-0.005
0.493
0.846
1.108
1.338
1.341
1.194
1.133
1.164
1.255
1.371
1.480
1.553
1.652
1.991
2.760
3.191
2.647
1.920
1.430
1.131
0.960
0.883
0.892
1.003
1.291
1.610
1.592
1.424
1.478
1.329
0.952
0.609
0.369
0.213
0.182
0.390
0.146
-0.412
-0.885
-0.853
-0.365
0.166
0.531
0.741
0.859
0.908
0.913
0.934
0.989
1.075
1.182
1.302
1.447
1.679
2.181
2.923
3.205
2.593
1.834
1.323
1.003
0.814
0.714
0.693
0.765
1.003
1.285
1.180
0.938
0.839
0.738
0.577
0.409
0.271
0.173
0.328
0.552
0.274
-0.309
-0.747
-0.722
-0.287
0.152
0.418
0.561
0.633
0.687
0.727
0.770
0.828
0.905
1.000
1.111
1.266
1.492
1.851
2.255
2.367
1.994
1.498
1.086
0.806
0.608
0.477
0.407
0.400
0.462
0.531
0.484
0.400
0.345
0.309
0.256
0.192
0.138
0.097
0.104
0.438
0.266
-0.116
-0.337
-0.226
0.093
0.343
0.446
0.491
0.519
0.553
0.587
0.629
0.679
0.744
0.821
0.917
1.035
1.197
1.390
1.554
1.570
1.376
1.078
0.788
0.544
0.343
0.179
0.046
-0.055
-0.115
-0.145
-0.169
-0.167
-0.137
-0.093
-0.056
-0.031
-0.014
0.000
-0.279
0.243
0.171
0.003
-0.011
0.170
0.393
0.494
0.477
0.445
0.437
0.449
0.472
0.503
0.547
0.593
0.655
0.725
0.806
0.899
0.992
1.042
1.015
0.882
0.685
0.467
0.247
0.034
-0.181
-0.395
-0.599
-0.773
-0.885
-0.902
-0.822
-0.682
-0.527
-0.380
-0.267
-0.178
-0.110
-0.526
0.035
0.011
-0.046
0.028
0.221
0.397
0.450
0.416
0.376
0.355
0.358
0.371
0.395
0.427
0.461
0.502
0.549
0.597
0.642
0.672
0.669
0.617
0.503
0.345
0.148
-0.075
-0.325
-0.613
-0.945
-1.316
-1.663
-1.890
-1.902
-1.696
-1.360
-1.023
-0.737
-0.515
-0.350
-0.229
-0.540
-0.244
-0.294
-0.266
-0.130
0.067
0.224
0.289
0.294
0.277
0.269
0.269
0.281
0.298
0.319
0.343
0.367
0.394
0.414
0.427
0.421
0.386
0.312
0.196
0.038
-0.169
-0.411
-0.717
-1.110
-1.619
-2.287
-2.998
-3.514
-3.515
-2.999
-2.273
-1.630
-1.133
-0.775
-0.523
-0.349
-0.553
-0.574
-0.651
-0.550
-0.348
-0.137
0.026
0.124
0.165
0.177
0.183
0.191
0.201
0.214
0.227
0.240
0.252
0.259
0.259
0.247
0.215
0.154
0.061
-0.075
-0.257
-0.490
-0.781
-1.164
-1.681
-2.436
-3.600
-5.133
-6.547
-6.475
-5.086
-3.495
-2.321
-1.532
-1.024
-0.689
-0.459
-0.601
-0.822
-0.893
-0.752
-0.513
-0.283
-0.109
-0.001
0.061
0.093
0.113
0.123
0.133
0.142
0.148
0.153
0.153
0.146
0.129
0.098
0.043
-0.039
-0.160
-0.326
-0.551
-0.836
-1.199
-1.661
-2.306
-3.324
-5.147
-8.406
-12.441
-12.380
-8.271
-4.934
-3.005
-1.900
-1.234
-0.820
-0.549
-0.598
-0.832
-0.913
-0.775
-0.550
-0.337
-0.183
-0.074
-0.010
0.032
0.054
0.069
0.078
0.083
0.084
0.080
0.070
0.052
0.021
-0.029
-0.102
-0.211
-0.363
-0.572
-0.855
-1.225
-1.695
-2.277
-3.013
-4.161
-6.415
-11.400
-20.083
-19.930
-11.127
-5.956
-3.425
-2.126
-1.368
-0.913
-0.614
-0.468
-0.655
-0.721
-0.631
-0.474
-0.318
-0.193
-0.103
-0.044
-0.008
0.016
0.028
0.035
0.036
0.032
0.022
0.004
-0.025
-0.068
-0.132
-0.225
-0.360
-0.551
-0.816
-1.190
-1.700
-2.360
-3.139
-3.987
-4.984
-6.784
-10.816
-17.127
-16.921
-10.182
-5.721
-3.413
-2.148
-1.408
-0.944
-0.646
-0.288
-0.415
-0.475
-0.438
-0.349
-0.251
-0.166
-0.101
-0.055
-0.028
-0.010
0.
0.002
0.000
-0.009
-0.026
-0.050
-0.087
-0.139
-0.217
-0.328
-0.485
-0.713
-1.046
-1.533
-2.247
-3.269
-4.554
-5.827
-6.531
-6.994
-8.343
-10.112
-9.754
-7.162
-4.642
-3.010
-1.990
-1.349
-0.926
-0.643
-0.103
-0.202
-0.255
-0.253
-0.217
-0.169
-0.119
-0.079
-0.052
-0.034
-0.022
-0.019
-0.020
-0.028
-0.041
-0.062
-0.092
-0.135
-0.194
-0.281
-0.407
-0.585
-0.849
-1.244
-1.850
-2.828
-4.427
-6.879
-9.549
-10.105
-8.457
-7.219
-6.775
-6.054
-4.850
-3.530
-2.491
-1.745
-1.229
-0.870
-0.619
0.707
0.708
0.671
0.614
0.547
0.485
0.434
0.395
0.367
0.349
0.335
0.322
0.311
0.307
0.321
0.396
0.417
0.030
-1.134
-1.352
-0.341
0.384
0.601
0.607
0.528
0.419
0.288
0.136
-0.044
-0.226
-0.352
-0.346
-0.230
-0.073
0.049
0.134
0.187
0.215
0.229
0.237
0.238
0.714
0.699
0.656
0.595
0.532
0.473
0.427
0.396
0.372
0.361
0.345
0.325
0.294
0.256
0.196
0.092
-0.325
-2.177
-6.607
-6.161
-2.186
-0.323
0.322
0.485
0.483
0.424
0.341
0.247
0.146
0.054
-0.003
-0.010
0.028
0.092
0.151
0.190
0.216
0.229
0.237
0.240
0.238
0.694
0.672
0.628
0.571
0.517
0.468
0.432
0.411
0.400
0.393
0.386
0.366
0.328
0.267
0.162
-0.026
-0.692
-3.082
-8.004
-7.538
-2.757
-0.600
0.170
0.411
0.451
0.423
0.368
0.305
0.243
0.191
0.162
0.157
0.171
0.191
0.215
0.231
0.240
0.244
0.243
0.242
0.237
0.655
0.628
0.587
0.542
0.500
0.469
0.450
0.444
0.448
0.456
0.464
0.461
0.437
0.393
0.324
0.225
-0.040
-0.952
-2.732
-2.853
-1.384
-0.289
0.218
0.401
0.441
0.418
0.367
0.318
0.268
0.238
0.221
0.219
0.228
0.239
0.249
0.256
0.255
0.253
0.248
0.242
0.235
0.597
0.572
0.540
0.507
0.487
0.477
0.479
0.495
0.521
0.553
0.588
0.618
0.628
0.621
0.631
0.690
0.937
1.271
0.948
0.164
0.013
0.212
0.379
0.437
0.428
0.383
0.321
0.271
0.227
0.208
0.203
0.211
0.230
0.245
0.257
0.261
0.260
0.256
0.249
0.239
0.229
0.524
0.503
0.488
0.479
0.481
0.495
0.523
0.564
0.619
0.686
0.767
0.847
0.922
0.971
1.016
1.133
1.460
1.919
1.877
1.217
0.739
0.571
0.506
0.459
0.380
0.291
0.206
0.142
0.105
0.092
0.105
0.140
0.179
0.213
0.239
0.252
0.253
0.251
0.243
0.231
0.217
0.450
0.438
0.437
0.448
0.477
0.519
0.577
0.649
0.742
0.858
1.006
1.179
1.355
1.473
1.508
1.530
1.642
1.788
1.683
1.326
0.955
0.713
0.547
0.396
0.240
0.086
-0.042
-0.126
-0.163
-0.142
-0.082
-0.001
0.079
0.144
0.194
0.221
0.237
0.238
0.230
0.212
0.198
0.382
0.374
0.386
0.420
0.481
0.557
0.649
0.754
0.891
1.069
1.315
1.663
2.103
2.394
2.302
2.023
1.821
1.696
1.525
1.257
0.970
0.712
0.476
0.228
-0.041
-0.313
-0.541
-0.677
-0.687
-0.587
-0.413
-0.241
-0.078
0.044
0.128
0.181
0.207
0.213
0.206
0.186
0.163
0.326
0.322
0.355
0.408
0.500
0.609
0.731
0.876
1.054
1.304
1.689
2.360
3.552
4.733
4.015
2.726
2.048
1.721
1.460
1.194
0.912
0.624
0.306
-0.075
-0.534
-1.048
-1.547
-1.847
-1.759
-1.398
-0.977
-0.581
-0.294
-0.090
0.042
0.127
0.167
0.179
0.162
0.128
0.090
0.302
0.325
0.388
0.470
0.570
0.693
0.831
1.010
1.229
1.543
2.055
3.108
6.022
7.988
6.697
3.490
2.190
1.729
1.429
1.134
0.829
0.483
0.065
-0.501
-1.277
-2.368
-3.637
-4.458
-4.048
-2.888
-1.812
-1.046
-0.559
-0.251
-0.057
0.058
0.117
0.129
0.090
0.009
-0.073
0.371
0.539
0.791
0.845
0.804
0.825
0.958
1.152
1.411
1.767
2.311
3.384
6.347
8.148
6.735
3.478
2.171
1.714
1.397
1.083
0.735
0.325
-0.204
-0.985
-2.229
-4.397
-7.796
-10.660
-9.001
-5.371
-2.942
-1.582
-0.830
-0.417
-0.174
-0.028
0.053
0.067
-0.023
-0.237
-0.500
0.611
1.380
2.743
2.490
1.434
1.050
1.087
1.301
1.607
2.018
2.534
3.263
4.399
5.448
4.415
2.919
2.134
1.727
1.394
1.040
0.655
0.184
-0.453
-1.411
-3.108
-6.601
-14.425
-21.888
-17.904
-8.204
-3.902
-2.002
-1.073
-0.584
-0.320
-0.152
-0.038
0.004
-0.154
-0.701
-1.646
0.973
3.146
5.538
5.076
2.465
1.303
1.220
1.455
1.867
2.412
2.971
3.403
3.707
3.802
3.379
2.764
2.230
1.798
1.405
1.017
0.585
0.069
-0.622
-1.664
-3.457
-7.121
-15.704
-22.967
-19.739
-8.680
-4.129
-2.144
-1.206
-0.753
-0.527
-0.372
-0.191
-0.006
-0.169
-1.348
-4.563
1.065
3.108
5.559
5.088
2.498
1.354
1.290
1.619
2.247
3.254
4.289
4.374
3.899
3.583
3.269
2.830
2.338
1.867
1.434
1.005
0.542
-0.008
-0.723
-1.757
-3.300
-5.880
-9.966
-13.477
-10.772
-6.227
-3.460
-1.991
-1.272
-0.968
-0.912
-0.902
-0.619
0.050
0.456
-1.197
-8.245
0.854
1.593
2.768
2.581
1.582
1.194
1.301
1.752
2.705
4.998
7.512
7.118
4.483
3.480
3.160
2.810
2.365
1.891
1.442
0.994
0.512
-0.066
-0.813
-1.827
-3.222
-4.934
-6.499
-6.808
-5.581
-3.990
-2.669
-1.759
-1.307
-1.265
-1.644
-2.307
-2.192
-0.268
2.249
1.272
-5.419
0.663
0.854
1.078
1.118
1.014
1.028
1.251
1.749
2.874
6.304
9.643
7.906
4.487
3.078
2.825
2.594
2.249
1.846
1.426
0.990
0.499
-0.102
-0.904
-2.049
-3.713
-5.853
-7.575
-7.138
-5.031
-3.478
-2.347
-1.643
-1.357
-1.629
-2.820
-6.132
-7.486
-3.201
3.124
3.673
-0.643
0.573
0.578
0.635
0.692
0.764
0.896
1.149
1.603
2.446
4.287
6.457
5.868
3.250
2.529
2.440
2.331
2.092
1.775
1.410
1.004
0.513
-0.107
-1.007
-2.414
-4.897
-9.697
-17.126
-17.022
-9.149
-4.609
-2.572
-1.654
-1.364
-1.789
-3.703
-8.831
-12.571
-6.630
0.269
1.915
0.418
0.529
0.475
0.495
0.547
0.641
0.790
1.027
1.384
1.905
2.630
3.196
2.939
2.393
2.187
2.175
2.120
1.961
1.726
1.422
1.056
0.586
-0.042
-0.994
-2.621
-5.978
-15.375
-28.598
-28.428
-15.519
-5.938
-2.849
-1.632
-1.235
-1.524
-2.931
-7.134
-8.611
-5.734
-1.117
0.288
0.137
0.478
0.420
0.422
0.477
0.574
0.716
0.912
1.183
1.541
1.916
2.196
2.227
2.117
2.057
2.037
2.002
1.902
1.734
1.494
1.169
0.734
0.134
-0.785
-2.352
-5.517
-13.896
-25.674
-25.987
-14.199
-5.649
-2.671
-1.436
-0.968
-0.993
-1.567
-2.670
-3.283
-2.231
-0.894
-0.231
-0.181
0.396
0.352
0.370
0.429
0.526
0.657
0.824
1.041
1.301
1.585
1.819
1.953
1.976
1.955
1.955
1.942
1.903
1.806
1.633
1.362
0.975
0.427
-0.371
-1.603
-3.744
-7.569
-12.695
-12.895
-7.720
-3.927
-1.990
-1.062
-0.629
-0.482
-0.574
-0.840
-1.007
-0.810
-0.482
-0.303
-0.376
0.278
0.265
0.308
0.386
0.493
0.627
0.779
0.959
1.164
1.386
1.587
1.732
1.805
1.838
1.870
1.913
1.944
1.929
1.843
1.661
1.338
0.853
0.176
-0.727
-1.962
-3.548
-4.886
-4.888
-3.582
-2.144
-1.156
-0.602
-0.289
-0.102
-0.020
-0.062
-0.175
-0.206
-0.186
-0.205
-0.394
0.106
0.141
0.222
0.336
0.479
0.633
0.794
0.954
1.114
1.277
1.428
1.555
1.644
1.717
1.794
1.891
1.995
2.090
2.168
2.148
1.922
1.439
0.793
0.083
-0.675
-1.405
-1.888
-1.881
-1.437
-0.843
-0.400
-0.134
0.028
0.167
0.264
0.270
0.191
0.094
0.050
0.067
-0.041
-0.137
-0.049
0.096
0.274
0.475
0.691
0.886
1.057
1.182
1.286
1.383
1.467
1.544
1.624
1.723
1.859
2.041
2.294
2.681
3.172
3.175
2.368
1.467
0.743
0.179
-0.246
-0.478
-0.470
-0.252
-0.002
0.197
0.278
0.342
0.420
0.490
0.491
0.406
0.284
0.257
0.472
0.784
-0.518
-0.334
-0.088
0.195
0.493
0.811
1.099
1.300
1.393
1.437
1.470
1.497
1.518
1.567
1.662
1.816
2.063
2.502
3.492
5.736
6.074
4.115
2.150
1.233
0.725
0.408
0.249
0.248
0.358
0.487
0.570
0.598
0.634
0.706
0.787
0.787
0.673
0.483
0.385
0.639
1.221
-1.113
-0.752
-0.332
0.070
0.504
0.988
1.456
1.733
1.779
1.750
1.741
1.683
1.595
1.558
1.609
1.752
2.011
2.547
3.994
6.893
8.925
5.393
2.524
1.512
1.040
0.770
0.631
0.599
0.636
0.708
0.762
0.817
0.893
1.013
1.156
1.234
1.106
0.774
0.459
0.441
0.660
-1.976
-1.269
-0.608
-0.087
0.434
1.119
1.912
2.322
2.278
2.261
2.426
2.237
1.814
1.587
1.549
1.651
1.871
2.302
3.282
5.504
5.868
4.058
2.303
1.588
1.203
0.966
0.817
0.747
0.746
0.779
0.840
0.929
1.074
1.279
1.592
1.945
1.815
1.208
0.627
0.282
0.203
-2.700
-1.577
-0.759
-0.294
0.153
0.917
1.966
2.586
2.547
2.946
3.697
3.419
2.185
1.603
1.470
1.516
1.675
1.935
2.347
2.837
2.961
2.462
1.944
1.585
1.299
1.063
0.897
0.798
0.760
0.775
0.844
0.966
1.144
1.421
1.928
2.580
2.492
1.584
0.810
0.330
0.100
-2.176
-1.059
-0.529
-0.558
-0.541
0.004
1.058
1.862
2.147
2.981
3.946
3.575
2.209
1.508
1.340
1.356
1.459
1.609
1.773
1.910
1.970
1.958
1.869
1.651
1.371
1.111
0.915
0.785
0.719
0.720
0.789
0.934
1.126
1.362
1.767
2.380
2.266
1.503
0.838
0.384
0.139
-0.425
0.396
0.163
-0.846
-1.729
-1.549
-0.372
0.718
1.342
1.923
2.690
2.447
1.657
1.280
1.167
1.184
1.261
1.362
1.475
1.602
1.761
1.917
1.942
1.724
1.388
1.093
0.865
0.718
0.633
0.617
0.679
0.818
1.000
1.138
1.303
1.483
1.421
1.081
0.685
0.363
0.167
1.206
1.937
0.965
-1.027
-2.813
-2.891
-1.352
0.005
0.735
1.116
1.328
1.311
1.143
1.015
0.981
1.011
1.074
1.163
1.276
1.423
1.623
1.815
1.838
1.619
1.292
0.993
0.763
0.598
0.493
0.447
0.472
0.565
0.686
0.756
0.797
0.833
0.794
0.643
0.443
0.262
0.138
1.679
2.147
1.116
-0.760
-2.324
-2.374
-0.974
0.111
0.573
0.768
0.847
0.853
0.825
0.800
0.804
0.841
0.901
0.979
1.083
1.215
1.377
1.514
1.519
1.337
1.074
0.815
0.594
0.425
0.293
0.206
0.166
0.179
0.219
0.244
0.276
0.302
0.305
0.266
0.193
0.123
0.068
1.548
1.596
0.876
-0.170
-0.815
-0.439
0.479
0.794
0.734
0.671
0.643
0.632
0.628
0.631
0.649
0.687
0.737
0.801
0.880
0.977
1.076
1.140
1.118
0.991
0.795
0.582
0.383
0.199
0.031
-0.113
-0.229
-0.303
-0.337
-0.330
-0.281
-0.210
-0.133
-0.080
-0.054
-0.039
-0.028
1.675
1.324
0.729
0.245
0.184
0.798
1.418
1.220
0.847
0.621
0.528
0.498
0.490
0.499
0.515
0.545
0.584
0.632
0.683
0.741
0.790
0.808
0.765
0.659
0.507
0.325
0.127
-0.077
-0.296
-0.525
-0.746
-0.939
-1.052
-1.054
-0.950
-0.779
-0.590
-0.432
-0.303
-0.211
-0.141
1.663
1.127
0.589
0.331
0.431
0.849
1.177
1.023
0.729
0.527
0.429
0.392
0.380
0.385
0.399
0.419
0.445
0.473
0.503
0.527
0.538
0.526
0.469
0.373
0.233
0.055
-0.155
-0.400
-0.693
-1.056
-1.459
-1.863
-2.135
-2.128
-1.888
-1.505
-1.119
-0.806
-0.563
-0.389
-0.262
0.950
0.656
0.315
0.182
0.260
0.482
0.644
0.616
0.495
0.391
0.325
0.294
0.286
0.289
0.297
0.309
0.321
0.334
0.344
0.344
0.328
0.289
0.220
0.112
-0.035
-0.227
-0.467
-0.772
-1.178
-1.743
-2.491
-3.377
-4.047
-4.025
-3.401
-2.524
-1.776
-1.223
-0.831
-0.563
-0.379
0.289
0.168
-0.001
-0.053
0.027
0.163
0.281
0.316
0.289
0.255
0.226
0.210
0.206
0.206
0.209
0.214
0.215
0.214
0.206
0.188
0.150
0.090
-0.002
-0.133
-0.306
-0.525
-0.816
-1.200
-1.746
-2.591
-3.991
-6.109
-8.146
-8.148
-6.076
-3.996
-2.555
-1.653
-1.094
-0.732
-0.490
-0.035
-0.143
-0.233
-0.237
-0.152
-0.032
0.064
0.122
0.145
0.146
0.142
0.139
0.138
0.136
0.135
0.132
0.124
0.111
0.087
0.052
-0.005
-0.087
-0.204
-0.370
-0.585
-0.861
-1.217
-1.688
-2.353
-3.511
-5.862
-11.111
-20.161
-20.094
-10.994
-5.831
-3.328
-2.051
-1.312
-0.871
-0.582
-0.155
-0.269
-0.326
-0.312
-0.230
-0.131
-0.044
0.018
0.053
0.070
0.080
0.082
0.081
0.080
0.075
0.064
0.050
0.026
-0.010
-0.062
-0.138
-0.246
-0.398
-0.609
-0.892
-1.266
-1.744
-2.314
-3.049
-4.285
-7.290
-16.871
-29.861
-29.936
-16.648
-7.170
-3.832
-2.288
-1.450
-0.958
-0.647
-0.145
-0.243
-0.298
-0.286
-0.225
-0.152
-0.082
-0.031
0.004
0.026
0.037
0.039
0.039
0.034
0.024
0.009
-0.013
-0.045
-0.093
-0.160
-0.255
-0.391
-0.581
-0.852
-1.244
-1.769
-2.467
-3.292
-4.082
-4.932
-7.044
-14.437
-25.733
-25.518
-14.541
-6.849
-3.792
-2.303
-1.484
-0.993
-0.673
-0.053
-0.143
-0.196
-0.199
-0.171
-0.124
-0.079
-0.043
-0.015
0.001
0.009
0.010
0.008
0.000
-0.013
-0.033
-0.062
-0.102
-0.158
-0.237
-0.349
-0.513
-0.748
-1.091
-1.620
-2.407
-3.573
-5.130
-6.572
-6.881
-6.757
-9.097
-13.181
-13.101
-8.726
-5.275
-3.271
-2.116
-1.417
-0.970
-0.670
0.066
-0.013
-0.066
-0.089
-0.089
-0.072
-0.049
-0.031
-0.017
-0.009
-0.006
-0.007
-0.014
-0.026
-0.042
-0.066
-0.099
-0.145
-0.210
-0.299
-0.425
-0.610
-0.886
-1.307
-1.974
-3.110
-5.128
-8.735
-13.529
-14.090
-9.739
-7.562
-7.388
-6.836
-5.410
-3.851
-2.651
-1.830
-1.277
-0.902
-0.644
0.869
0.873
0.819
0.717
0.615
0.525
0.462
0.420
0.402
0.396
0.400
0.402
0.399
0.379
0.317
0.111
-0.484
-2.049
-4.265
-3.131
-0.359
0.683
0.749
0.638
0.513
0.385
0.249
0.087
-0.114
-0.340
-0.488
-0.475
-0.309
-0.117
0.025
0.111
0.158
0.190
0.205
0.214
0.219
0.909
0.889
0.807
0.705
0.598
0.512
0.450
0.412
0.399
0.398
0.405
0.408
0.398
0.362
0.251
-0.106
-1.362
-6.019
-11.541
-10.227
-3.583
-0.330
0.391
0.492
0.459
0.389
0.303
0.215
0.116
0.028
-0.023
-0.026
0.026
0.092
0.141
0.175
0.197
0.209
0.213
0.218
0.219
0.900
0.850
0.763
0.666
0.573
0.496
0.448
0.423
0.420
0.429
0.442
0.454
0.453
0.418
0.325
-0.002
-1.248
-6.438
-12.951
-11.502
-4.728
-0.836
0.143
0.378
0.408
0.370
0.318
0.265
0.216
0.178
0.157
0.159
0.175
0.199
0.214
0.220
0.223
0.223
0.222
0.223
0.220
0.846
0.779
0.693
0.611
0.540
0.488
0.460
0.453
0.464
0.490
0.524
0.550
0.572
0.575
0.565
0.523
0.347
-0.535
-4.047
-4.908
-2.043
-0.453
0.154
0.335
0.362
0.334
0.289
0.248
0.216
0.202
0.199
0.212
0.230
0.244
0.248
0.245
0.238
0.233
0.228
0.224
0.221
0.745
0.680
0.613
0.551
0.512
0.487
0.485
0.502
0.538
0.590
0.646
0.709
0.765
0.826
0.921
1.188
2.130
4.040
3.558
1.319
0.145
0.174
0.307
0.339
0.314
0.261
0.205
0.155
0.134
0.137
0.151
0.183
0.217
0.241
0.252
0.249
0.241
0.234
0.228
0.225
0.221
0.616
0.565
0.522
0.492
0.485
0.497
0.526
0.573
0.639
0.724
0.823
0.937
1.047
1.159
1.306
1.627
2.529
4.720
4.652
2.403
1.011
0.590
0.430
0.329
0.223
0.119
0.030
-0.030
-0.048
-0.029
0.018
0.080
0.146
0.195
0.222
0.229
0.229
0.227
0.223
0.218
0.218
0.478
0.444
0.425
0.430
0.465
0.515
0.583
0.665
0.768
0.898
1.061
1.262
1.472
1.642
1.756
1.929
2.297
2.764
2.683
1.877
1.151
0.717
0.454
0.239
0.042
-0.148
-0.296
-0.393
-0.398
-0.331
-0.227
-0.104
0.012
0.102
0.157
0.187
0.201
0.209
0.209
0.209
0.206
0.347
0.313
0.314
0.358
0.438
0.542
0.657
0.780
0.923
1.116
1.378
1.737
2.179
2.501
2.465
2.313
2.270
2.220
1.975
1.537
1.072
0.688
0.360
0.048
-0.292
-0.623
-0.917
-1.073
-1.046
-0.876
-0.629
-0.377
-0.180
-0.030
0.066
0.127
0.161
0.177
0.183
0.181
0.179
0.209
0.155
0.160
0.246
0.403
0.576
0.746
0.911
1.106
1.357
1.750
2.426
3.600
4.742
3.976
2.788
2.346
2.098
1.783
1.383
0.978
0.582
0.180
-0.280
-0.828
-1.474
-2.112
-2.447
-2.324
-1.829
-1.247
-0.778
-0.429
-0.194
-0.041
0.053
0.107
0.134
0.141
0.130
0.125
0.050
-0.053
-0.056
0.086
0.338
0.608
0.844
1.060
1.298
1.615
2.137
3.175
6.079
7.776
6.002
3.015
2.193
1.981
1.680
1.292
0.879
0.439
-0.062
-0.720
-1.653
-2.961
-4.569
-5.595
-5.039
-3.550
-2.204
-1.283
-0.718
-0.372
-0.163
-0.034
0.041
0.072
0.065
0.025
-0.019
-0.084
-0.270
-0.266
-0.098
0.267
0.640
0.940
1.202
1.482
1.859
2.424
3.487
6.409
7.683
5.419
2.326
1.855
1.824
1.580
1.208
0.773
0.288
-0.336
-1.220
-2.669
-5.316
-10.062
-14.533
-11.766
-6.536
-3.439
-1.844
-1.012
-0.556
-0.295
-0.141
-0.052
-0.016
-0.063
-0.213
-0.392
-0.118
-0.138
0.361
0.463
0.382
0.674
1.021
1.335
1.681
2.106
2.674
3.455
4.563
5.279
3.580
2.113
1.931
1.834
1.544
1.147
0.687
0.146
-0.558
-1.631
-3.579
-7.985
-20.518
-28.702
-22.882
-10.210
-4.503
-2.260
-1.237
-0.725
-0.449
-0.288
-0.182
-0.140
-0.261
-0.670
-1.394
0.078
0.900
2.118
2.215
1.003
0.788
1.080
1.454
1.901
2.451
3.071
3.654
4.161
4.315
3.770
3.010
2.477
2.029
1.590
1.121
0.625
0.041
-0.713
-1.840
-3.894
-8.510
-21.331
-31.993
-23.934
-10.619
-4.579
-2.340
-1.345
-0.878
-0.667
-0.548
-0.416
-0.304
-0.458
-1.386
-3.844
0.320
1.300
2.795
2.733
1.215
0.859
1.127
1.563
2.186
3.094
3.998
4.310
4.374
4.608
4.476
3.791
2.967
2.242
1.648
1.112
0.584
-0.020
-0.789
-1.849
-3.518
-6.428
-11.916
-17.678
-13.078
-6.734
-3.570
-2.072
-1.347
-1.071
-1.047
-1.095
-0.972
-0.596
-0.533
-1.840
-6.999
0.420
0.683
1.364
1.316
0.849
0.845
1.143
1.644
2.521
4.249
6.471
5.878
4.139
4.263
4.398
3.894
3.062
2.298
1.647
1.091
0.545
-0.066
-0.836
-1.845
-3.193
-4.785
-5.855
-4.404
-3.002
-3.011
-2.377
-1.678
-1.310
-1.329
-1.747
-2.420
-2.603
-1.540
-0.495
-1.209
-5.272
0.485
0.439
0.536
0.587
0.630
0.797
1.116
1.638
2.593
4.868
6.651
4.988
2.447
2.989
3.579
3.396
2.816
2.179
1.597
1.058
0.517
-0.109
-0.907
-1.996
-3.451
-5.090
-5.562
-3.003
-1.246
-1.680
-1.808
-1.469
-1.314
-1.625
-2.795
-5.677
-7.626
-4.350
-0.971
-0.356
-1.892
0.544
0.418
0.411
0.457
0.569
0.750
1.047
1.499
2.244
3.511
4.687
2.395
0.822
1.954
2.727
2.769
2.440
1.982
1.507
1.035
0.513
-0.115
-0.982
-2.280
-4.360
-7.863
-11.956
-10.502
-5.495
-3.143
-2.044
-1.437
-1.281
-1.728
-3.496
-8.429
-10.781
-7.410
-1.848
-0.320
-0.579
0.575
0.428
0.395
0.429
0.533
0.696
0.951
1.318
1.832
2.419
2.627
1.921
1.481
1.940
2.300
2.336
2.139
1.817
1.446
1.039
0.554
-0.071
-0.970
-2.430
-5.233
-11.513
-21.665
-21.242
-10.974
-4.780
-2.406
-1.460
-1.149
-1.431
-2.715
-6.261
-8.228
-5.479
-1.804
-0.492
-0.294
0.548
0.413
0.383
0.413
0.500
0.643
0.850
1.139
1.542
2.002
2.385
2.430
2.240
2.160
2.146
2.090
1.939
1.720
1.440
1.097
0.656
0.077
-0.788
-2.196
-4.859
-10.597
-20.718
-20.584
-10.599
-4.825
-2.399
-1.362
-0.921
-0.844
-1.261
-2.254
-2.959
-2.224
-1.106
-0.463
-0.279
0.455
0.359
0.347
0.390
0.475
0.597
0.768
0.997
1.322
1.728
2.161
2.383
2.317
2.144
2.026
1.942
1.845
1.700
1.502
1.231
0.858
0.334
-0.412
-1.552
-3.422
-6.438
-9.923
-10.039
-6.528
-3.580
-1.957
-1.145
-0.670
-0.314
-0.105
-0.353
-0.713
-0.745
-0.501
-0.283
-0.224
0.310
0.270
0.295
0.359
0.456
0.575
0.722
0.905
1.148
1.460
1.785
1.999
2.028
1.952
1.888
1.846
1.802
1.751
1.650
1.470
1.167
0.712
0.086
-0.763
-1.897
-3.239
-4.378
-4.401
-3.372
-2.171
-1.355
-0.866
-0.516
-0.072
0.358
0.406
0.111
-0.101
-0.112
-0.004
0.078
0.100
0.131
0.206
0.319
0.456
0.609
0.765
0.924
1.090
1.293
1.498
1.662
1.727
1.742
1.748
1.772
1.811
1.866
1.912
1.892
1.681
1.246
0.648
-0.031
-0.737
-1.425
-1.896
-1.929
-1.578
-1.126
-0.783
-0.563
-0.364
-0.028
0.353
0.479
0.328
0.137
0.149
0.506
1.110
-0.208
-0.100
0.061
0.262
0.492
0.729
0.944
1.101
1.213
1.309
1.403
1.493
1.550
1.594
1.641
1.717
1.844
2.044
2.358
2.703
2.676
2.034
1.254
0.583
0.042
-0.386
-0.633
-0.687
-0.581
-0.403
-0.275
-0.195
-0.077
0.143
0.400
0.508
0.414
0.242
0.293
1.264
3.599
-0.740
-0.490
-0.168
0.175
0.553
0.965
1.338
1.556
1.593
1.551
1.524
1.513
1.508
1.523
1.568
1.673
1.866
2.238
2.985
4.404
4.993
3.272
1.864
1.060
0.550
0.219
0.023
-0.044
-0.011
0.052
0.126
0.212
0.338
0.536
0.728
0.805
0.662
0.353
0.194
1.272
3.867
-1.753
-1.150
-0.522
0.043
0.629
1.362
2.145
2.513
2.320
2.042
1.880
1.742
1.599
1.517
1.518
1.614
1.836
2.289
3.356
5.729
6.168
4.235
2.217
1.338
0.861
0.566
0.386
0.307
0.294
0.326
0.407
0.540
0.745
1.002
1.244
1.382
1.236
0.702
0.071
0.201
1.617
-3.896
-2.162
-0.952
-0.168
0.621
1.885
3.792
4.600
3.470
2.791
2.686
2.374
1.857
1.560
1.473
1.532
1.721
2.113
2.926
4.403
5.080
3.440
2.124
1.418
1.011
0.746
0.571
0.474
0.435
0.454
0.550
0.728
1.004
1.353
1.770
2.170
2.194
1.430
0.358
-0.266
-0.139
-7.421
-3.054
-1.205
-0.471
0.231
1.839
5.217
6.155
4.366
3.646
4.095
3.633
2.278
1.603
1.410
1.416
1.548
1.803
2.213
2.718
2.858
2.410
1.829
1.391
1.066
0.829
0.655
0.539
0.482
0.488
0.573
0.764
1.054
1.462
2.035
2.759
3.077
2.180
0.849
-0.005
-0.259
-6.331
-2.056
-0.700
-0.897
-1.081
0.019
2.662
4.213
3.400
3.595
4.378
3.825
2.344
1.527
1.293
1.271
1.352
1.507
1.707
1.910
1.983
1.856
1.604
1.333
1.069
0.850
0.671
0.541
0.462
0.448
0.515
0.683
0.947
1.312
1.827
2.476
2.762
2.074
1.029
0.276
-0.057
-0.595
2.120
1.131
-1.598
-4.339
-4.175
-1.112
1.082
1.817
2.266
3.026
2.678
1.754
1.292
1.129
1.106
1.160
1.255
1.377
1.499
1.568
1.563
1.453
1.258
1.031
0.812
0.632
0.491
0.399
0.361
0.403
0.518
0.716
0.979
1.308
1.657
1.762
1.396
0.812
0.339
0.075
4.255
6.366
4.055
-2.380
-8.884
-9.127
-3.807
-0.344
0.846
1.287
1.490
1.424
1.194
1.019
0.942
0.937
0.977
1.049
1.135
1.232
1.309
1.338
1.276
1.130
0.929
0.727
0.548
0.400
0.293
0.230
0.230
0.289
0.410
0.567
0.743
0.898
0.927
0.763
0.503
0.252
0.098
4.580
6.495
3.494
-1.866
-7.841
-7.875
-2.541
0.047
0.717
0.886
0.940
0.914
0.850
0.791
0.763
0.773
0.808
0.861
0.931
1.005
1.071
1.097
1.063
0.943
0.776
0.593
0.421
0.267
0.137
0.042
-0.015
-0.016
0.033
0.110
0.211
0.301
0.338
0.298
0.206
0.107
0.040
3.622
3.444
1.785
-0.471
-1.997
-0.372
2.332
1.996
1.118
0.821
0.714
0.665
0.633
0.614
0.609
0.623
0.652
0.693
0.744
0.795
0.839
0.850
0.812
0.718
0.579
0.417
0.254
0.090
-0.069
-0.217
-0.344
-0.423
-0.447
-0.412
-0.330
-0.223
-0.135
-0.078
-0.058
-0.054
-0.050
5.166
2.724
1.307
0.414
0.553
3.141
4.317
3.115
1.373
0.797
0.596
0.519
0.485
0.474
0.475
0.488
0.509
0.538
0.568
0.598
0.614
0.612
0.570
0.488
0.368
0.222
0.056
-0.134
-0.344
-0.567
-0.794
-0.984
-1.092
-1.083
-0.966
-0.780
-0.592
-0.429
-0.312
-0.223
-0.158
5.688
2.550
1.134
0.640
0.902
2.062
2.944
2.030
1.115
0.671
0.483
0.405
0.374
0.362
0.361
0.370
0.381
0.394
0.408
0.421
0.418
0.397
0.349
0.267
0.155
0.007
-0.175
-0.406
-0.688
-1.033
-1.436
-1.818
-2.086
-2.080
-1.848
-1.476
-1.110
-0.796
-0.565
-0.397
-0.274
3.384
1.692
0.807
0.503
0.589
0.954
1.176
1.009
0.696
0.480
0.362
0.304
0.280
0.268
0.265
0.267
0.269
0.269
0.268
0.263
0.242
0.207
0.145
0.056
-0.068
-0.228
-0.440
-0.721
-1.107
-1.633
-2.357
-3.186
-3.829
-3.852
-3.250
-2.448
-1.733
-1.199
-0.826
-0.567
-0.386
1.283
0.805
0.415
0.251
0.276
0.404
0.497
0.479
0.395
0.308
0.251
0.217
0.198
0.189
0.184
0.178
0.171
0.163
0.147
0.125
0.089
0.034
-0.043
-0.154
-0.301
-0.495
-0.740
-1.081
-1.582
-2.376
-3.693
-5.641
-7.504
-7.545
-5.706
-3.803
-2.475
-1.615
-1.081
-0.729
-0.493
0.455
0.284
0.126
0.052
0.067
0.135
0.195
0.216
0.206
0.181
0.159
0.143
0.132
0.123
0.114
0.104
0.090
0.071
0.044
0.006
-0.047
-0.120
-0.226
-0.366
-0.554
-0.800
-1.110
-1.517
-2.092
-3.114
-5.226
-9.806
-16.716
-16.764
-9.938
-5.491
-3.205
-1.994
-1.291
-0.857
-0.581
0.153
0.058
-0.028
-0.060
-0.040
0.006
0.051
0.085
0.097
0.097
0.093
0.086
0.077
0.069
0.056
0.043
0.023
-0.005
-0.043
-0.095
-0.166
-0.264
-0.405
-0.591
-0.849
-1.182
-1.584
-2.061
-2.603
-3.493
-6.026
-13.911
-25.191
-25.481
-14.386
-6.693
-3.676
-2.218
-1.423
-0.946
-0.638
0.077
-0.001
-0.063
-0.085
-0.072
-0.039
-0.007
0.021
0.039
0.047
0.047
0.044
0.038
0.027
0.013
-0.007
-0.033
-0.069
-0.116
-0.180
-0.271
-0.398
-0.578
-0.830
-1.185
-1.672
-2.290
-2.950
-3.395
-3.316
-3.922
-10.693
-22.179
-22.775
-12.720
-6.400
-3.610
-2.228
-1.448
-0.972
-0.667
0.117
0.037
-0.018
-0.044
-0.047
-0.033
-0.015
0.003
0.015
0.020
0.019
0.016
0.008
-0.005
-0.021
-0.045
-0.076
-0.117
-0.175
-0.252
-0.361
-0.516
-0.739
-1.066
-1.555
-2.289
-3.356
-4.718
-5.646
-4.208
-2.609
-5.107
-10.632
-11.355
-8.010
-5.001
-3.144
-2.049
-1.379
-0.949
-0.663
0.216
0.137
0.074
0.032
0.011
0.005
0.006
0.010
0.011
0.011
0.007
-0.001
-0.012
-0.027
-0.048
-0.074
-0.109
-0.156
-0.220
-0.307
-0.431
-0.609
-0.870
-1.270
-1.919
-2.988
-4.889
-8.155
-12.252
-11.687
-6.109
-4.715
-6.120
-6.171
-5.033
-3.644
-2.550
-1.782
-1.252
-0.889
-0.634
1.214
1.256
1.105
0.897
0.702
0.558
0.463
0.415
0.406
0.420
0.443
0.466
0.472
0.455
0.363
0.126
-0.471
-1.637
-2.387
0.575
3.114
2.452
1.205
0.748
0.526
0.385
0.265
0.135
-0.028
-0.199
-0.319
-0.273
-0.120
0.013
0.094
0.130
0.153
0.171
0.186
0.198
0.203
1.289
1.256
1.089
0.872
0.679
0.533
0.440
0.398
0.390
0.409
0.439
0.464
0.477
0.452
0.334
-0.024
-1.116
-4.418
-8.729
-6.608
-0.083
1.024
0.796
0.606
0.478
0.387
0.320
0.254
0.201
0.153
0.121
0.127
0.164
0.189
0.195
0.198
0.194
0.196
0.198
0.200
0.204
1.275
1.154
0.980
0.794
0.631
0.508
0.432
0.403
0.406
0.434
0.473
0.508
0.534
0.531
0.448
0.176
-0.806
-4.241
-9.182
-8.481
-2.722
-0.156
0.380
0.451
0.410
0.361
0.316
0.290
0.269
0.261
0.254
0.264
0.271
0.270
0.257
0.237
0.223
0.214
0.209
0.207
0.207
1.204
1.016
0.848
0.697
0.576
0.486
0.440
0.431
0.450
0.493
0.547
0.605
0.661
0.700
0.739
0.784
0.945
1.338
-0.998
-2.640
-1.204
-0.117
0.272
0.359
0.345
0.301
0.262
0.241
0.236
0.243
0.256
0.279
0.299
0.308
0.292
0.265
0.241
0.225
0.216
0.214
0.213
1.012
0.843
0.704
0.599
0.522
0.478
0.464
0.483
0.525
0.592
0.670
0.756
0.845
0.949
1.102
1.490
2.907
5.418
5.819
2.755
0.576
0.353
0.353
0.327
0.266
0.200
0.149
0.120
0.115
0.135
0.170
0.222
0.280
0.317
0.305
0.270
0.243
0.227
0.218
0.217
0.220
0.754
0.646
0.560
0.505
0.478
0.481
0.508
0.558
0.631
0.727
0.843
0.969
1.103
1.261
1.481
1.931
3.169
5.562
5.604
3.167
1.279
0.672
0.433
0.280
0.153
0.044
-0.047
-0.097
-0.099
-0.064
0.008
0.098
0.196
0.269
0.271
0.246
0.226
0.220
0.215
0.219
0.225
0.519
0.455
0.413
0.406
0.438
0.495
0.572
0.659
0.765
0.901
1.064
1.253
1.459
1.663
1.883
2.231
2.768
3.425
3.297
2.219
1.286
0.755
0.427
0.181
-0.046
-0.234
-0.393
-0.473
-0.470
-0.387
-0.259
-0.112
0.031
0.136
0.179
0.189
0.191
0.197
0.204
0.216
0.228
0.313
0.249
0.230
0.283
0.391
0.525
0.659
0.791
0.932
1.114
1.347
1.641
1.963
2.206
2.357
2.583
2.861
2.822
2.408
1.779
1.188
0.713
0.332
-0.016
-0.364
-0.704
-0.992
-1.142
-1.104
-0.920
-0.660
-0.404
-0.194
-0.040
0.057
0.111
0.144
0.168
0.186
0.204
0.224
0.080
-0.039
-0.056
0.072
0.307
0.571
0.784
0.952
1.128
1.356
1.680
2.130
2.698
3.011
2.680
2.657
3.042
2.872
2.268
1.633
1.085
0.608
0.159
-0.321
-0.871
-1.497
-2.078
-2.381
-2.243
-1.800
-1.255
-0.794
-0.457
-0.219
-0.072
0.026
0.085
0.129
0.159
0.184
0.213
-0.238
-0.546
-0.656
-0.424
0.108
0.609
0.930
1.139
1.339
1.618
2.030
2.645
3.566
3.770
1.444
0.921
2.364
2.625
2.135
1.530
0.991
0.481
-0.065
-0.720
-1.602
-2.765
-4.105
-4.896
-4.490
-3.273
-2.103
-1.267
-0.729
-0.401
-0.197
-0.070
0.017
0.075
0.111
0.140
0.173
-0.709
-1.547
-2.161
-1.638
-0.429
0.546
1.067
1.319
1.547
1.872
2.352
3.015
3.753
2.762
-1.138
-1.948
1.047
2.112
1.904
1.408
0.880
0.334
-0.302
-1.153
-2.483
-4.658
-8.001
-10.736
-9.034
-5.562
-3.124
-1.743
-0.995
-0.575
-0.327
-0.175
-0.071
-0.006
0.038
0.040
0.049
-1.286
-3.371
-6.083
-4.657
-1.441
0.326
1.085
1.428
1.730
2.124
2.671
3.356
3.936
2.879
-0.449
-1.157
1.335
2.014
1.787
1.313
0.784
0.209
-0.496
-1.515
-3.203
-6.549
-13.837
-21.244
-16.904
-8.065
-3.913
-2.075
-1.176
-0.713
-0.464
-0.311
-0.199
-0.123
-0.106
-0.169
-0.280
-1.501
-4.786
-8.314
-7.342
-2.176
0.076
0.994
1.457
1.871
2.378
3.026
3.875
4.848
5.375
4.559
3.429
2.908
2.407
1.839
1.278
0.723
0.118
-0.615
-1.673
-3.388
-6.862
-14.768
-21.710
-18.003
-8.042
-3.888
-2.070
-1.232
-0.831
-0.641
-0.537
-0.429
-0.307
-0.287
-0.515
-1.040
-0.997
-3.035
-5.683
-4.362
-1.457
0.111
0.915
1.452
1.994
2.631
3.311
4.126
5.600
7.553
7.807
6.028
4.100
2.802
1.924
1.262
0.676
0.061
-0.670
-1.638
-3.051
-5.256
-8.536
-10.949
-8.488
-4.941
-2.836
-1.713
-1.158
-0.937
-0.910
-0.945
-0.868
-0.642
-0.504
-0.845
-1.988
-0.292
-1.130
-1.702
-1.371
-0.487
0.301
0.901
1.440
2.059
2.769
3.181
2.811
3.885
6.776
7.884
6.348
4.322
2.859
1.922
1.230
0.635
0.024
-0.689
-1.573
-2.642
-3.698
-3.616
-1.444
-0.261
-1.126
-1.535
-1.245
-1.045
-1.074
-1.350
-1.740
-1.803
-1.319
-0.777
-0.871
-1.871
0.185
-0.227
-0.417
-0.297
0.051
0.460
0.902
1.392
1.983
2.553
1.777
-1.264
-1.002
3.314
5.505
4.995
3.726
2.623
1.819
1.175
0.602
-0.009
-0.727
-1.604
-2.647
-3.469
-2.335
1.152
2.626
0.610
-0.842
-0.928
-0.964
-1.215
-1.896
-3.006
-3.611
-2.512
-1.186
-0.713
-1.031
0.432
0.166
0.056
0.106
0.280
0.546
0.879
1.293
1.782
2.117
0.583
-2.948
-3.040
0.931
3.435
3.567
2.980
2.260
1.648
1.109
0.573
-0.022
-0.767
-1.747
-3.112
-4.698
-5.313
-2.709
-0.627
-1.005
-1.015
-0.874
-0.891
-1.206
-2.114
-3.911
-5.138
-3.478
-1.504
-0.615
-0.494
0.552
0.320
0.242
0.262
0.373
0.554
0.812
1.168
1.638
2.113
2.010
0.372
-0.059
1.726
2.617
2.700
2.392
1.956
1.513
1.060
0.585
0.010
-0.749
-1.830
-3.503
-6.053
-8.682
-8.108
-4.929
-2.573
-1.447
-0.956
-0.787
-0.897
-1.479
-2.771
-3.685
-2.712
-1.324
-0.565
-0.314
0.548
0.363
0.301
0.320
0.393
0.522
0.719
1.023
1.498
2.257
3.408
4.133
3.178
2.538
2.385
2.254
2.043
1.749
1.431
1.073
0.655
0.123
-0.598
-1.648
-3.285
-5.776
-8.378
-8.292
-5.428
-2.966
-1.634
-1.011
-0.651
-0.277
-0.059
-0.600
-1.329
-1.286
-0.817
-0.425
-0.275
0.460
0.342
0.305
0.331
0.387
0.479
0.623
0.849
1.262
1.990
3.087
3.893
3.299
2.562
2.206
2.008
1.838
1.652
1.426
1.147
0.794
0.329
-0.298
-1.182
-2.410
-4.070
-5.463
-5.457
-3.954
-2.439
-1.531
-1.065
-0.633
0.323
1.796
1.588
0.312
-0.290
-0.337
-0.232
-0.164
0.314
0.277
0.275
0.319
0.384
0.463
0.563
0.718
0.999
1.477
2.125
2.542
2.469
2.169
1.957
1.832
1.733
1.635
1.507
1.317
1.034
0.629
0.098
-0.583
-1.427
-2.317
-2.973
-2.981
-2.400
-1.699
-1.301
-1.172
-0.932
0.186
2.099
2.232
0.894
0.155
-0.060
0.030
0.197
0.129
0.157
0.216
0.300
0.411
0.528
0.630
0.733
0.890
1.156
1.494
1.755
1.827
1.786
1.730
1.694
1.685
1.684
1.674
1.604
1.400
1.028
0.542
-0.011
-0.596
-1.113
-1.455
-1.502
[truncated: 37,189 more chars]
