# Supplementary material for: In Silico Discovery of Potential Uridine-Cytidine Kinase 2 Inhibitors from the Rhizome of Alpinia mutica
Source: Molecules. 2016 Apr 8;21(4):417. doi: 10.3390/molecules21040417 (PMC6274218; doi:10.3390/molecules21040417)
Supplement: Supplementary file 1 [file molecules-21-00417-s001.zip › Supplementary/S2 files/1UDW+CTP/1UDW_rec.N.map]

GRID_PARAMETER_FILE 1UDW.gpf
GRID_DATA_FILE 1UDW_rec.maps.fld
MACROMOLECULE 1UDW_rec.pdbqt
SPACING 0.375
NELEMENTS 40 40 40
CENTER 11.359 38.570 33.111
5652.409
16731.268
108322.219
103241.070
101421.828
63491.297
2601.144
198.128
33.819
17.188
17.673
15.718
9.864
5.332
2.181
0.384
-0.436
-0.768
-0.890
-0.929
-0.928
-0.846
-0.541
0.341
2.736
7.268
13.404
19.311
22.555
28.434
77.887
628.524
8198.792
102967.133
115092.625
124880.938
61009.324
5806.711
2860.369
8395.438
22239.018
17262.619
28632.459
27192.537
30517.982
19553.031
4094.147
498.830
80.970
51.783
94.201
137.269
112.717
56.292
19.585
5.677
1.273
-0.087
-0.586
-0.788
-0.872
-0.889
-0.772
-0.292
1.378
5.751
15.396
26.817
31.100
24.163
22.927
101.967
1319.750
33581.180
100428.344
101365.727
102941.023
106792.305
18432.883
6528.247
8607.000
13757.698
23085.734
19211.805
14128.681
4387.664
1246.865
384.156
99.347
71.828
239.773
754.028
1404.845
1025.592
362.069
88.894
19.781
4.646
1.157
-0.040
-0.532
-0.766
-0.840
-0.698
-0.005
2.387
9.336
24.701
45.888
49.316
35.784
26.677
106.172
1305.867
37184.777
100148.391
101048.742
110389.258
179112.000
110562.273
43434.832
11732.685
12960.793
11025.884
4390.562
3044.049
1099.653
270.624
76.528
45.147
184.350
1199.569
6473.820
15029.477
10265.350
2297.295
346.325
59.086
14.025
4.272
1.215
-0.072
-0.600
-0.774
-0.664
0.020
2.416
9.982
26.406
49.254
53.232
38.893
26.151
67.074
607.431
9366.825
100164.063
101802.305
130223.453
163399.438
103637.969
100958.922
14924.771
4636.911
2450.511
748.987
482.551
205.269
65.074
24.612
51.011
388.315
3807.755
33486.227
100005.344
56855.832
8552.750
862.748
136.947
37.090
12.109
3.641
0.705
-0.372
-0.688
-0.656
-0.148
1.712
7.077
18.873
33.327
37.686
30.915
22.640
33.222
174.930
1315.445
8655.563
26165.105
42458.324
104545.070
100648.688
100261.898
9806.226
1303.632
425.345
130.551
71.091
37.111
14.660
11.007
49.953
447.651
4950.805
45872.234
100015.195
88370.836
11412.987
1231.233
274.292
96.342
28.776
7.596
1.622
-0.143
-0.624
-0.685
-0.388
0.685
3.403
9.178
17.602
24.228
28.226
28.409
25.094
44.778
170.718
587.319
1507.968
5412.744
27634.492
45974.418
16620.260
2564.106
378.857
102.576
27.054
12.443
6.483
3.399
5.785
33.875
252.941
2108.486
13651.989
37184.621
22404.545
4513.993
1077.351
516.035
202.984
55.032
12.781
2.459
0.062
-0.517
-0.621
-0.497
-0.024
1.367
4.502
11.055
21.857
36.116
41.352
33.405
23.347
32.686
77.531
204.784
673.537
1982.050
2725.013
1416.320
399.687
89.622
31.362
7.548
3.771
2.714
2.106
3.411
15.926
86.813
483.059
1949.358
3846.544
2874.940
1332.898
1035.976
677.491
259.018
68.795
14.653
2.929
0.498
0.044
-0.028
-0.091
-0.034
0.577
2.661
8.516
22.516
39.898
50.509
37.874
21.724
17.946
29.681
58.368
117.239
192.011
232.751
152.026
58.638
18.830
9.752
6.679
8.845
10.283
8.411
5.707
7.192
23.516
83.231
228.093
367.606
394.365
483.571
596.739
457.694
194.860
53.410
12.763
3.617
2.356
2.766
2.972
2.348
1.363
0.841
1.886
6.387
16.012
30.684
37.015
30.554
21.544
32.604
78.728
150.986
172.160
128.115
70.837
33.558
13.464
4.294
10.048
21.515
38.340
46.187
36.757
18.336
9.418
8.968
17.072
34.568
57.891
91.856
161.805
217.166
172.533
78.680
27.630
10.220
8.289
11.198
15.160
16.839
13.624
7.839
3.341
1.884
3.392
8.272
15.017
18.679
18.394
27.060
90.605
314.434
771.186
906.801
593.974
240.073
71.687
20.231
4.793
25.679
69.680
148.077
180.743
130.522
56.545
21.757
10.146
7.533
9.839
16.565
28.996
46.977
56.453
48.114
28.372
16.594
17.578
29.803
50.766
73.881
84.364
65.026
34.390
13.040
4.111
2.152
3.263
6.166
8.789
14.825
43.808
211.098
964.713
3105.080
5412.680
4709.031
1778.180
444.543
123.850
25.059
62.035
158.395
367.672
486.159
317.712
120.402
41.132
16.746
8.615
6.079
7.458
11.747
15.632
16.943
15.859
16.499
25.671
52.246
112.027
229.906
354.432
404.603
297.334
135.515
45.110
11.494
3.139
2.394
5.658
14.153
30.581
84.136
362.397
2072.005
15589.369
103862.094
101724.734
36709.465
5976.148
1780.596
182.441
131.297
239.898
507.631
660.642
424.985
157.820
50.149
20.682
9.709
5.082
4.123
5.424
6.697
8.100
12.664
26.438
57.572
139.166
393.558
946.229
1519.348
1823.128
1317.609
522.400
140.080
31.397
7.594
7.570
29.882
105.091
226.794
363.939
873.028
5121.307
102674.688
102340.273
101256.453
106489.086
91891.469
22611.887
738.278
305.122
287.969
388.354
447.086
284.029
116.203
39.648
17.562
8.441
3.650
2.109
2.113
3.275
7.269
20.215
51.725
113.541
291.557
988.871
3009.863
7131.933
12342.636
9645.881
2896.883
518.746
85.415
18.027
33.011
224.764
1361.316
4574.952
4791.624
5678.522
17879.006
112877.281
104026.859
101027.805
105614.234
81144.547
17239.553
671.164
562.028
363.759
282.767
201.264
121.956
52.530
22.524
10.957
5.536
2.379
0.977
0.893
2.541
9.195
31.610
84.483
172.340
381.608
1531.007
8734.638
92065.523
102998.578
101683.266
37693.598
2606.431
231.937
39.809
118.183
1474.497
26345.971
100255.844
102725.008
51430.535
103514.133
163127.641
124752.180
102218.336
100731.320
10242.855
1523.009
153.048
614.704
389.859
218.333
100.616
46.754
22.932
12.619
7.982
4.964
2.780
1.804
1.872
3.943
13.864
49.673
116.275
177.551
353.449
1870.972
31700.197
101846.148
101332.305
100716.023
100249.828
10328.490
499.833
66.419
265.228
6008.413
100038.250
100361.641
104959.180
179039.469
104947.625
104441.602
82516.711
39457.770
10379.245
1220.364
173.177
28.777
356.127
235.416
134.488
56.197
24.406
18.047
18.554
17.514
14.013
11.086
10.707
12.004
14.144
26.472
89.114
183.919
169.079
267.748
1892.348
46713.484
101098.328
100750.578
100311.484
100106.211
13677.185
611.815
70.523
265.337
6637.930
100029.859
100271.914
102948.547
137172.203
105005.750
100554.000
28179.404
3336.579
728.424
163.482
34.185
9.596
132.105
92.092
58.526
28.389
22.582
34.886
57.126
70.205
68.482
59.812
68.509
85.844
77.613
61.404
104.320
186.339
145.520
300.985
2326.486
23363.641
116865.766
107554.195
101267.430
100173.375
5438.237
367.492
47.429
135.904
1926.116
37047.367
100112.656
100815.414
34416.016
18192.381
15183.570
4621.533
731.062
147.608
49.914
31.747
21.522
37.931
30.397
22.659
18.451
31.307
81.712
198.482
355.822
400.165
338.796
473.719
773.246
618.477
237.544
90.383
75.325
111.175
810.150
13935.211
102257.281
116732.336
163479.375
61132.688
9945.077
1080.141
127.535
21.522
39.516
281.328
1929.561
7367.969
6781.508
2320.519
1449.857
1157.359
509.200
156.543
119.089
434.423
543.244
199.057
10.552
10.360
10.950
17.420
52.019
191.046
758.077
1996.609
2583.121
1743.994
3232.308
7536.741
5121.592
1151.086
192.681
50.294
133.017
1835.615
56591.742
101568.141
102612.422
102827.633
41740.934
1919.684
237.432
38.693
8.701
10.316
39.596
135.641
290.001
307.986
188.888
143.729
121.375
73.517
79.718
1137.186
25689.025
55744.938
3519.354
3.450
4.659
9.276
28.489
105.479
441.296
2247.789
7880.895
10454.826
5610.851
13116.014
44738.461
25758.426
3955.668
440.133
68.498
160.210
1819.558
43355.836
116623.867
124743.922
109485.141
30216.830
1287.193
120.364
19.449
8.997
12.197
19.421
29.001
37.662
36.788
27.813
22.729
18.642
19.488
123.444
6328.285
100577.734
101480.336
36028.738
2.190
4.446
19.439
92.713
423.641
1448.725
4122.837
12181.312
15448.656
7552.623
14679.613
50476.086
32283.676
8985.550
1092.850
117.897
201.667
1917.816
22236.580
163033.781
200063.328
113366.805
10055.562
858.386
93.962
24.793
36.727
71.087
100.913
124.268
124.822
88.944
43.121
17.614
8.109
11.439
105.772
3082.848
101234.352
104066.789
15725.876
3.411
8.558
56.971
423.954
3251.193
16821.121
31619.406
17376.740
8130.401
3633.049
4518.071
13015.644
106791.773
101447.430
7314.234
253.867
328.581
2401.335
28836.592
103184.094
104233.555
102155.352
8256.552
686.196
85.758
67.591
218.991
541.792
856.739
1093.405
1324.623
848.533
305.788
77.878
23.750
13.531
47.437
429.908
3269.130
6298.767
3348.606
5.656
16.291
137.684
1525.899
24662.281
100103.977
100402.516
101073.930
13756.561
1843.488
1000.281
4362.465
100762.219
100276.742
8217.895
346.724
1226.529
8732.770
34961.340
93135.836
105615.555
34319.262
3639.766
394.674
83.355
232.692
1238.237
4100.059
7520.880
14894.548
27839.963
13768.502
2773.299
440.300
123.291
53.007
34.849
99.010
411.268
870.901
767.408
6.586
20.432
192.413
2709.192
70723.547
100076.648
100364.188
101544.656
37457.918
5463.560
1648.694
868.389
4913.289
6266.260
839.556
579.869
7815.937
100275.852
101660.641
105936.313
87524.539
7980.800
1056.420
164.674
96.747
616.245
4626.100
23310.369
48517.113
112410.094
101825.969
100370.680
20720.434
2327.592
1069.427
431.302
119.405
46.530
75.738
135.433
125.210
5.293
17.124
157.426
1946.125
37183.813
100230.430
102309.625
124670.648
118302.578
101133.023
24756.471
2346.432
352.831
186.237
134.322
1119.558
27286.328
100067.742
100229.820
100561.344
100697.102
12818.915
701.252
96.157
107.564
830.191
7235.454
43205.684
116581.484
122306.977
102856.234
101493.188
71170.414
29983.018
24822.303
5429.465
757.184
103.209
25.281
19.986
17.564
2.915
10.382
73.298
611.335
5473.756
37831.938
83163.594
127337.273
103543.555
100412.102
100056.602
12412.653
657.628
67.829
86.398
1029.101
24652.100
100044.336
100143.766
100327.531
100378.195
11481.892
630.227
74.999
78.516
533.053
3927.850
19793.723
57481.570
109396.609
102045.492
107982.172
141303.094
101958.648
100166.078
88336.430
4536.552
313.813
33.491
6.262
3.198
1.084
4.640
26.136
148.359
724.381
3238.849
30665.830
102253.844
100810.227
100216.281
100048.539
27280.289
951.498
78.174
52.565
454.524
5939.381
98960.953
100481.305
101349.133
52627.406
3901.967
420.835
64.121
40.728
177.033
937.441
3265.831
8913.772
47747.133
101551.531
84257.430
107222.813
100829.461
100148.469
100038.898
13655.757
604.277
50.225
6.334
1.467
0.143
2.285
13.297
64.757
336.464
2008.450
18389.576
106624.836
103269.320
100774.930
100127.266
13668.392
652.998
60.867
30.166
136.352
883.562
5199.620
14726.328
15726.233
7490.708
2120.855
400.493
64.180
21.507
46.455
158.891
434.971
1050.530
2837.174
5824.177
28362.008
102548.203
102090.289
100840.445
100215.188
12445.473
571.952
55.409
9.064
2.517
-0.076
1.819
13.108
86.075
688.821
6175.855
39671.797
90661.336
122309.602
102971.836
27628.756
2543.728
250.725
40.222
52.283
186.135
551.104
1236.986
2692.088
4408.919
4297.198
1552.775
323.871
63.824
19.492
16.093
30.377
68.726
153.174
427.834
2051.420
17403.604
149987.406
156874.969
112428.711
58405.281
3714.551
336.630
59.332
19.284
7.630
0.418
1.983
14.398
109.576
1039.651
12463.959
99183.211
101561.172
61101.348
10258.109
2221.339
496.972
131.231
74.781
323.346
2190.824
7881.164
10384.193
11612.121
11375.848
4506.497
1089.983
246.738
82.304
45.116
22.599
11.973
17.365
64.194
490.729
7909.630
100838.977
104973.742
115082.469
112581.625
13290.801
1649.116
491.033
177.102
65.890
24.246
2.444
2.149
12.159
83.947
760.247
7109.125
51113.098
88608.344
31185.445
5765.803
2026.563
1087.240
1109.492
480.835
2164.765
41739.508
101304.703
111301.273
88145.500
58759.117
13938.986
1663.935
307.556
191.134
141.796
59.738
18.553
12.001
63.401
822.027
20198.525
100115.109
100381.063
100940.883
102393.258
32010.529
11316.625
4692.949
1059.836
212.990
61.937
7.617
2.801
7.749
43.426
276.813
1664.919
6554.220
10819.607
8479.494
13368.895
9714.141
11597.379
34983.469
4511.368
7536.647
100167.031
101407.703
113653.523
163385.188
76753.000
16865.391
1907.596
406.572
366.634
270.733
112.428
30.853
12.761
53.876
649.934
12407.005
100030.531
100164.109
101353.352
116620.180
115072.109
100807.938
79140.078
6615.663
667.161
114.624
16.923
4.212
4.849
17.297
73.182
271.240
807.744
1770.737
8055.154
28811.799
23768.180
26248.313
100484.195
8452.582
6918.094
100105.273
100701.211
104539.805
116583.609
23754.836
5726.384
1074.978
444.244
479.268
368.990
159.100
45.875
13.748
30.263
254.008
2949.267
37183.316
100248.852
103520.500
129623.039
103257.344
100346.656
100115.758
24746.568
1285.164
162.535
29.123
6.324
3.733
8.005
20.839
59.240
171.672
732.897
3998.445
13752.923
11369.348
4987.151
6544.503
1546.108
1859.485
33053.727
100195.031
100822.852
28454.789
3667.450
1279.262
765.513
1050.110
1345.789
964.618
350.628
88.736
20.324
14.031
68.364
421.965
2324.869
6757.104
11044.973
101659.461
100790.055
100278.563
100110.813
27333.936
1349.876
159.488
44.959
9.049
4.162
6.481
12.704
30.008
92.726
338.281
1068.681
2287.499
1872.105
741.586
329.275
139.522
261.692
1620.905
5481.818
5570.325
1739.103
650.983
981.668
2911.373
6257.787
7597.110
4475.351
1173.614
222.085
38.274
9.411
16.245
64.783
234.776
713.105
2882.825
21684.582
103886.984
101679.508
88720.039
7173.940
599.574
135.023
78.139
13.379
5.041
6.770
12.180
27.230
80.517
236.820
487.926
587.227
402.406
186.179
76.471
36.737
41.199
111.899
234.285
256.763
214.655
654.253
5734.915
42706.898
105622.320
56483.777
14838.522
2690.405
381.935
56.487
9.412
6.264
24.698
131.337
916.026
7520.360
35625.652
49218.750
23772.279
6630.937
1230.585
195.104
114.787
144.142
18.149
5.196
6.067
10.768
21.992
58.474
159.881
298.298
323.991
225.712
159.976
105.156
55.395
23.420
17.458
24.458
41.146
167.014
1848.784
41487.883
101144.008
105086.680
111372.219
48394.703
3744.359
421.677
57.208
9.212
4.829
25.301
198.556
1844.243
21362.639
104257.938
104545.281
43212.891
4375.635
496.194
90.439
79.970
170.215
19.783
4.173
3.944
6.628
13.098
30.816
75.360
132.735
173.030
209.338
267.296
218.095
111.082
38.134
13.605
10.258
26.171
202.878
2971.591
98960.297
100454.547
101567.719
102739.305
101957.289
3859.931
335.549
43.796
6.980
4.464
28.279
240.086
2760.414
37644.477
200028.531
200049.516
56574.563
4715.586
424.492
58.858
40.974
113.242
14.148
2.495
1.672
2.913
5.795
13.535
31.128
63.149
123.703
235.840
354.684
303.325
164.855
67.703
26.355
12.888
20.386
141.842
1799.168
41297.098
100108.477
100282.445
100424.766
41603.813
2089.604
187.766
25.066
4.233
3.851
27.265
283.283
5032.336
103812.844
115035.711
120178.320
106481.266
7033.387
409.339
45.076
24.656
46.266
6.729
0.873
0.231
0.739
2.447
8.233
27.684
85.686
212.920
364.699
450.480
404.508
357.406
288.987
135.870
42.505
18.707
62.303
521.539
5418.588
41286.609
98900.422
41328.238
5463.176
585.221
72.986
11.751
2.239
2.925
22.435
249.904
5576.325
100560.852
101407.773
101652.156
100815.000
7557.022
325.449
37.960
55.014
1141.428
3935.003
39528.293
122548.203
122373.773
20541.857
1891.499
201.412
31.648
10.819
10.592
14.961
20.147
20.359
12.252
4.917
0.864
-0.481
-0.848
-0.929
-0.933
-0.900
-0.803
-0.514
0.236
2.093
5.846
13.252
22.949
36.213
96.890
697.530
8761.182
110303.430
179028.625
200103.719
97188.133
8468.716
1549.744
1391.005
2064.472
2233.665
2045.261
5179.587
11698.845
9760.049
2897.207
513.220
87.392
27.139
29.467
37.787
33.581
22.318
13.018
6.259
2.047
0.101
-0.635
-0.859
-0.909
-0.916
-0.885
-0.756
-0.392
0.502
1.984
3.668
5.206
6.846
16.237
103.296
1333.077
33662.902
100899.016
103022.258
104455.477
102892.758
10977.222
1426.218
834.048
861.867
3234.996
1270.810
1235.567
1158.387
879.249
379.126
113.013
40.303
60.528
137.874
206.011
168.546
82.935
27.128
7.639
1.897
0.033
-0.583
-0.806
-0.874
-0.894
-0.855
-0.679
-0.186
0.890
2.844
4.930
5.623
5.746
13.077
102.041
1413.766
37187.961
100119.695
100399.148
101347.969
103978.094
16291.993
3616.082
1136.407
713.310
2003.827
577.795
395.234
244.691
136.371
61.858
30.682
49.438
193.233
601.262
1025.010
814.090
293.071
78.752
17.948
4.158
0.774
-0.294
-0.672
-0.816
-0.862
-0.825
-0.648
-0.167
1.002
3.052
5.235
5.893
5.554
9.898
61.003
604.436
9357.432
100060.297
100354.672
102313.555
73649.992
18558.039
6825.529
1535.565
460.784
634.494
180.126
106.991
60.847
30.557
15.266
19.241
82.345
447.652
1649.581
3207.127
2292.718
705.025
154.760
34.100
8.931
2.599
0.323
-0.457
-0.731
-0.813
-0.793
-0.666
-0.295
0.630
2.121
3.864
4.604
4.509
6.262
24.217
169.815
1305.114
8561.848
24935.051
21962.684
12305.930
11890.665
5524.492
1104.969
241.025
155.568
49.417
24.620
14.137
7.056
5.258
16.332
92.262
518.125
2108.062
3810.542
2714.692
895.377
191.198
49.343
16.788
5.689
1.318
-0.176
-0.635
-0.764
-0.767
-0.688
-0.469
0.080
1.077
2.272
3.318
4.128
4.774
9.832
36.407
162.284
545.078
1164.040
1528.376
2470.891
3041.910
1551.149
436.186
100.964
40.736
13.101
6.265
3.548
2.134
2.727
11.127
58.916
291.167
1026.040
1794.319
1313.669
483.598
154.250
63.183
25.928
9.349
2.403
0.162
-0.461
-0.620
-0.644
-0.612
-0.524
-0.266
0.334
1.383
2.911
4.484
5.113
5.884
10.386
27.289
66.511
123.743
225.840
405.536
467.191
299.076
110.214
31.014
13.879
6.232
6.092
6.464
5.276
4.214
7.144
25.850
99.207
273.248
423.272
356.570
192.652
103.803
64.996
30.395
10.973
3.200
0.769
0.191
0.119
0.138
0.020
-0.168
-0.227
0.062
1.007
2.568
4.428
5.523
5.977
8.950
22.660
55.785
106.049
129.628
117.614
90.151
55.279
23.870
8.078
10.475
19.330
33.970
40.975
31.179
17.500
10.511
12.224
26.238
54.751
82.309
80.007
68.361
61.138
47.146
23.820
10.158
4.303
2.863
3.116
4.212
4.702
3.947
2.299
0.849
0.264
0.638
1.938
3.587
4.970
7.372
21.134
89.012
339.919
762.800
893.974
467.874
154.591
41.392
11.657
2.922
30.840
99.866
221.277
293.099
196.919
86.003
34.616
19.427
13.933
14.540
18.123
20.822
25.065
27.348
23.305
14.836
10.589
10.181
11.967
17.860
27.710
34.488
29.790
16.348
6.433
1.822
0.638
0.982
2.033
3.832
11.146
61.609
392.470
2305.924
7815.701
9445.452
3608.239
771.078
132.413
24.135
4.524
110.083
455.586
1410.599
1947.783
1122.700
365.699
110.460
51.871
25.722
11.568
6.827
6.971
9.016
10.413
11.384
14.472
23.412
36.463
51.137
91.950
184.465
264.606
213.036
102.751
32.109
8.232
1.857
0.700
1.284
4.079
18.725
126.130
1128.940
10359.429
57306.063
80430.211
19989.482
3102.819
437.935
74.630
13.163
301.337
1449.488
5438.440
9364.064
4564.545
1016.303
255.519
110.451
50.183
17.794
5.992
3.105
3.321
5.056
11.055
30.209
73.711
133.778
194.966
448.021
1362.386
2539.910
1826.873
623.348
138.014
27.591
5.744
1.841
3.181
9.484
31.992
181.484
1601.472
17095.631
105114.430
131913.344
78094.648
15560.288
1769.308
255.298
41.424
677.295
2364.337
9479.510
15086.162
7137.290
1500.138
339.484
157.089
67.894
23.319
6.402
2.023
1.724
4.791
17.666
63.548
192.141
362.627
540.773
1679.354
8811.725
20540.953
13942.151
3094.349
467.641
71.158
13.933
6.596
16.955
53.533
117.936
248.364
1160.759
9015.844
72982.711
145979.297
113710.305
101995.406
6978.511
726.441
89.107
1985.357
2549.413
5561.492
7256.295
3872.427
896.536
251.689
129.018
56.888
19.844
5.592
1.393
1.215
5.349
23.703
93.898
292.857
604.832
969.240
4005.595
26951.920
84034.039
45460.355
8515.440
1041.058
140.975
26.397
21.766
107.764
496.044
1387.346
1448.696
1434.654
5139.953
76146.820
105485.641
102275.906
100655.656
9730.474
799.646
93.950
5640.984
5400.448
2828.730
1774.547
959.696
322.167
118.733
62.901
32.536
12.051
3.670
0.846
0.946
5.105
22.708
81.994
249.109
499.488
1058.907
6037.911
51987.250
151157.625
130257.773
22005.074
2194.139
240.076
43.454
63.196
532.744
4940.690
23609.287
23974.973
6734.559
7686.806
24495.027
102442.766
100649.781
63141.016
3639.707
330.632
43.562
7611.078
6650.647
2477.227
663.889
229.146
87.866
41.102
25.178
14.223
6.582
2.502
0.862
1.102
4.175
15.831
51.284
129.065
294.080
1130.570
14751.979
104346.820
109461.750
106531.250
101683.406
5707.440
394.189
58.272
121.867
1610.452
29472.023
100094.125
100657.414
27389.307
12926.919
12460.271
12371.527
12860.107
4312.965
661.810
92.892
16.296
3482.271
3035.815
1254.189
320.446
88.099
31.149
17.269
13.171
9.567
6.364
4.528
3.638
3.361
4.828
11.431
27.240
61.221
185.501
1240.930
20961.861
101465.758
101521.859
100925.859
100340.742
7182.481
445.817
56.373
129.589
1760.407
33021.813
100076.602
100450.875
28619.041
8000.573
6216.559
2595.635
985.001
362.585
101.985
26.195
14.031
810.076
712.804
387.365
134.617
44.412
20.493
17.225
19.234
19.368
17.335
18.573
20.136
17.318
11.514
11.027
18.483
50.234
292.646
2427.180
20128.656
125737.930
110177.547
101676.797
57068.516
3252.698
249.964
38.428
69.012
680.124
6639.715
37067.035
33190.594
6655.384
2063.701
1489.446
655.893
201.171
71.481
43.855
43.790
54.034
162.260
168.539
122.346
63.185
30.784
25.558
38.446
60.611
70.137
64.375
83.408
104.616
88.671
41.037
16.919
16.515
82.956
990.587
20906.082
101393.703
108606.055
127326.563
37414.223
5707.630
712.565
96.523
17.802
23.099
132.626
681.597
1936.637
1804.712
754.663
353.931
245.962
134.483
63.900
114.324
490.419
674.303
391.115
44.377
55.692
52.056
35.804
28.112
45.449
106.468
192.685
228.914
210.335
319.427
475.428
370.935
143.579
37.553
21.517
136.277
2292.057
100284.203
100743.953
101055.469
101411.688
64043.012
2009.681
210.190
33.424
8.162
8.340
24.283
74.171
139.470
136.602
89.639
55.615
41.713
30.855
77.709
1239.124
26307.271
49467.699
5402.899
14.376
20.411
23.902
24.797
41.324
97.640
240.889
488.329
567.613
459.101
733.081
1250.334
974.557
337.945
77.602
29.054
134.521
1862.774
63654.781
101991.836
102145.844
101086.281
44953.160
1428.288
110.047
19.195
13.198
21.101
28.634
32.280
35.429
31.516
20.367
12.118
9.038
16.962
169.417
6892.281
106641.039
133055.813
59477.848
4.825
8.007
15.105
42.021
137.684
337.424
600.182
763.023
776.979
561.905
817.742
1410.947
1192.341
607.674
149.101
39.888
108.386
835.908
9774.287
105190.102
107229.797
93013.133
6865.150
547.556
68.765
34.232
80.093
165.759
216.750
169.451
113.518
69.613
33.233
12.359
6.107
16.835
190.059
4467.675
126321.117
200033.359
112534.344
1.916
5.525
25.701
140.733
710.609
2335.454
3358.906
2116.440
905.432
421.885
439.670
782.227
2182.822
2395.372
445.956
69.584
147.925
658.504
2936.207
10726.022
16060.701
6883.665
1478.499
231.859
61.196
153.698
707.418
2140.719
2816.891
1568.861
763.849
353.389
135.996
42.566
15.430
17.574
125.420
1584.840
21112.111
103258.758
100626.836
1.666
7.638
52.664
389.207
2952.729
15057.020
24727.512
11471.794
2224.797
512.370
247.194
413.544
1867.737
2283.304
430.309
123.555
522.820
2699.395
7565.807
8792.712
6557.027
2606.451
634.338
128.580
107.094
760.742
6494.928
37268.406
63948.789
22162.545
6047.764
2614.135
731.107
184.782
68.422
37.133
62.187
433.836
3411.047
12361.910
11109.441
1.872
9.963
71.985
603.614
5420.331
37201.613
70919.422
28114.506
5468.888
2360.046
893.509
300.112
353.989
383.854
133.626
270.287
2506.580
24715.871
100299.992
89031.039
15927.610
2057.289
335.380
81.308
218.197
2714.512
51079.074
100319.984
102512.016
113693.508
42674.602
17433.162
3284.146
855.267
499.427
215.335
78.044
95.139
333.177
807.086
743.839
1.779
8.957
61.030
453.748
3834.004
20328.805
38471.336
25312.996
48377.016
46173.555
10309.640
1317.280
175.104
55.399
61.748
485.942
6480.026
100022.148
100065.078
100130.289
63512.703
3594.028
317.195
67.038
261.258
3816.864
98915.133
100522.875
104964.836
141298.344
122390.719
52680.898
9276.167
7750.869
6548.381
1952.044
364.917
71.403
43.946
65.859
60.982
1.445
6.916
35.382
194.884
1089.608
4260.414
11954.602
103098.984
100801.984
100171.719
100033.945
5924.610
391.749
46.511
49.767
449.569
5919.821
98866.766
100029.953
100053.430
51094.082
3245.933
273.795
54.510
185.765
2115.567
33537.879
100418.539
103816.563
127308.828
72975.430
33573.820
31881.479
100540.719
100073.234
18283.820
1652.995
170.149
25.364
9.343
6.595
1.355
5.805
21.975
86.690
363.048
1587.411
13470.275
102540.273
101262.938
100352.313
100076.555
11290.574
604.653
56.775
33.575
223.769
1949.002
16586.240
70763.523
56947.066
10382.265
1269.234
155.834
35.373
77.046
563.720
4180.291
22465.436
34602.328
16285.001
11645.038
13298.402
101448.617
100353.617
100104.875
79017.320
4163.680
295.627
33.082
6.248
1.994
1.258
5.542
21.204
102.310
698.119
5466.274
36239.336
156925.672
120211.727
102724.906
100321.648
5958.842
424.373
45.475
21.535
78.207
392.216
1709.480
3928.830
3702.960
1421.516
377.906
87.816
27.716
30.128
110.898
459.747
1250.185
1740.419
1544.168
1812.440
7975.740
102036.031
102004.258
100830.578
63580.563
3858.265
313.085
45.856
14.731
6.149
1.206
5.162
26.258
198.655
2342.261
46080.148
101465.281
111329.852
151090.422
69370.609
12357.013
1524.525
182.613
34.156
42.383
138.421
336.066
498.120
623.681
618.653
412.718
191.112
84.208
60.501
47.760
39.315
62.318
115.606
180.426
331.191
1657.440
13475.748
69351.430
135847.266
83143.328
13985.015
1554.604
266.199
114.088
65.408
28.211
2.183
4.708
29.299
264.379
4182.067
100078.375
100275.398
101000.406
102484.594
48787.293
3366.417
675.064
212.776
97.554
257.101
1496.606
5542.419
5274.902
2111.256
1060.685
499.892
225.027
238.345
367.542
307.190
117.770
37.093
25.423
65.531
479.131
7853.348
100403.406
101811.016
104223.938
104084.359
11363.424
1754.642
865.750
579.166
317.064
119.188
6.958
4.354
23.091
210.929
2719.433
63399.566
100129.500
100732.031
104790.273
41568.555
15082.829
5280.821
5835.815
1380.839
1572.099
26356.934
100182.742
100761.633
22874.078
3208.137
1042.513
451.381
1100.859
2554.093
1932.575
533.435
94.472
22.863
68.321
820.040
20189.762
100070.188
100240.320
100762.859
103506.875
39864.113
25887.563
10304.658
3112.357
1177.849
347.876
22.695
5.630
13.032
89.161
820.744
7798.736
57073.391
103222.977
89579.242
104235.672
102193.320
125693.219
101471.172
47658.566
5503.031
100055.289
100193.961
100816.328
102116.758
6375.804
1234.376
740.859
2915.788
8195.586
6038.288
1246.325
169.175
29.070
55.634
649.911
12405.996
100030.297
100203.352
102527.516
145917.844
115117.211
101133.883
101512.203
17718.369
2511.886
620.794
57.357
9.350
6.170
28.847
154.462
794.206
2861.008
9727.885
102093.938
100692.289
103419.625
170814.609
102692.648
100386.938
5359.674
100049.922
100122.055
100451.148
101039.016
4768.160
877.921
929.531
2867.596
6997.717
5084.316
1083.983
166.650
27.623
31.634
254.255
2950.264
37192.840
100379.430
107135.055
145952.828
103337.508
100596.570
100932.820
72189.961
3161.794
699.219
101.165
13.772
4.225
10.135
38.136
135.885
540.001
4140.831
63973.496
100964.961
101029.141
47695.195
92169.281
8364.937
1487.974
18902.297
100045.438
100134.367
17214.090
1523.453
833.108
1952.168
3298.614
3064.336
1687.406
504.491
105.556
20.547
13.827
68.652
424.384
2343.277
6934.439
14567.710
103373.656
101495.688
100678.469
100425.945
71139.320
2684.131
607.490
122.629
17.915
4.557
8.391
28.238
98.151
438.028
2181.918
9420.309
24201.186
18231.260
4143.267
1124.336
314.682
233.336
1242.876
3703.467
3728.614
1141.058
538.213
1743.625
6347.111
10285.741
6195.667
1956.743
459.802
96.834
20.273
6.903
16.630
74.253
283.752
1159.104
7392.616
69515.164
122366.992
107813.461
101257.266
15275.841
1127.775
628.424
177.274
23.943
5.868
10.970
35.549
121.833
546.391
2629.063
7536.248
8081.447
3204.096
909.656
311.446
115.200
60.355
101.102
184.291
198.826
196.690
901.867
8698.764
74067.758
105359.156
82316.695
9670.409
1078.276
152.727
25.796
5.647
7.344
36.477
271.574
3323.970
51609.559
103622.898
118384.570
127332.117
17380.076
2200.405
380.968
824.988
311.107
32.288
6.350
10.340
33.942
103.450
409.422
1696.386
4617.580
4373.763
2071.587
1297.239
882.930
374.834
99.048
30.166
22.566
37.723
196.613
2584.312
71104.516
101233.172
101862.102
101471.070
79693.445
2938.900
238.864
31.805
5.428
6.308
44.237
442.783
7894.479
100562.203
101562.984
102125.688
101525.695
22998.338
1236.046
192.307
605.618
366.181
33.312
5.464
6.994
20.103
55.841
165.736
550.144
1192.931
1516.708
2152.962
3951.964
3241.998
1035.134
224.370
41.280
12.053
26.159
246.036
4187.858
100118.133
100281.063
100449.141
100442.539
100261.070
4636.783
285.238
30.101
4.809
5.927
44.348
444.995
6986.893
104525.281
123615.969
126412.828
105523.148
18903.381
968.378
118.975
192.967
237.607
23.826
3.483
2.867
8.217
20.419
53.679
146.396
327.560
808.679
2717.000
6040.094
5002.760
1545.412
304.084
53.378
13.312
20.793
171.092
2498.442
70736.695
100059.773
100095.375
100099.109
79052.227
2740.844
190.972
21.855
3.379
4.810
32.902
285.128
3431.304
50992.680
200044.359
200034.031
84065.555
5920.744
489.225
63.398
62.192
86.858
11.374
1.433
0.581
2.321
7.391
24.903
96.751
397.331
1296.472
2833.316
4246.820
3217.446
1074.577
286.185
76.473
21.984
14.392
73.087
701.140
7773.540
70720.672
100018.828
79002.547
8532.656
762.383
79.523
10.779
1.823
3.192
20.912
164.283
1955.727
34972.063
106496.281
107783.148
44540.715
2711.707
227.426
40.641
139.770
819.816
6947.827
102310.383
107883.500
106273.102
72326.125
4432.601
365.292
47.747
15.124
26.136
78.386
179.951
207.277
113.836
34.329
7.245
0.742
-0.618
-0.883
-0.915
-0.899
-0.854
-0.706
-0.256
1.101
4.447
11.951
23.355
41.715
104.636
483.785
3872.120
36026.211
197770.656
170763.469
68229.227
6742.678
908.695
369.635
282.095
860.169
2874.971
12555.340
39014.898
34566.234
8119.634
1110.851
139.308
25.338
12.544
16.834
29.109
47.860
47.931
28.967
10.504
2.511
-0.131
-0.748
-0.884
-0.909
-0.899
-0.867
-0.764
-0.544
-0.096
0.637
1.881
4.280
13.031
69.651
602.400
8713.648
100966.758
103232.156
104590.641
59244.289
3917.923
473.915
161.837
116.116
764.808
1482.905
2551.315
2673.794
2077.749
781.751
191.019
43.515
18.539
25.775
34.300
31.745
23.126
14.507
7.490
2.648
0.270
-0.565
-0.808
-0.873
-0.889
-0.886
-0.842
-0.734
-0.532
-0.216
0.154
0.523
1.570
8.242
58.516
610.672
9377.602
100103.164
100243.383
100383.469
63828.203
3645.517
534.066
164.053
84.050
423.996
503.958
617.837
459.721
237.439
102.611
35.714
18.194
31.925
67.364
98.937
82.181
42.285
15.654
5.106
1.172
-0.180
-0.643
-0.801
-0.839
-0.854
-0.853
-0.813
-0.713
-0.511
-0.214
0.051
0.305
0.876
4.981
36.632
314.649
3213.325
30228.092
100075.664
88545.617
14183.823
1960.322
570.894
179.593
68.488
155.524
118.236
119.611
85.487
41.814
18.228
10.070
17.317
52.235
127.956
191.952
157.127
77.196
24.968
7.336
1.781
0.091
-0.522
-0.732
-0.797
-0.823
-0.814
-0.791
-0.719
-0.564
-0.317
-0.059
0.125
0.430
2.476
14.900
93.049
561.189
2719.195
6525.576
5592.821
2100.827
853.625
391.400
138.881
44.637
46.561
26.963
22.243
14.959
7.857
3.982
4.906
16.546
58.743
146.215
220.465
180.462
83.482
29.786
9.404
2.957
0.693
-0.244
-0.591
-0.717
-0.760
-0.764
-0.751
-0.715
-0.628
-0.473
-0.278
-0.062
0.157
0.970
4.920
22.930
89.123
261.881
477.531
477.389
374.277
294.050
171.863
69.425
22.704
13.576
6.971
5.398
4.182
2.742
1.991
3.521
11.783
38.179
92.365
137.652
114.454
59.723
24.061
9.850
4.165
1.431
0.301
-0.176
-0.401
-0.494
-0.529
-0.573
-0.605
-0.615
-0.557
-0.405
-0.188
0.078
0.493
1.816
6.573
19.627
46.464
75.086
91.700
95.310
84.385
52.376
24.717
8.985
6.846
8.133
12.796
15.136
11.888
7.806
6.166
8.604
18.965
36.774
53.287
45.977
28.752
15.738
8.943
4.877
2.624
1.675
1.232
0.918
0.809
0.753
0.483
0.054
-0.280
-0.465
-0.429
-0.229
0.057
0.635
2.419
9.866
36.532
110.663
214.794
249.426
154.542
66.087
26.040
9.504
3.126
18.046
49.415
105.669
129.812
97.147
48.082
26.831
17.613
13.991
14.661
15.844
14.959
11.869
9.016
6.964
5.914
5.937
6.585
6.614
6.931
8.215
8.761
7.364
4.186
1.654
0.211
-0.271
-0.257
0.055
1.225
6.838
38.720
221.324
1027.349
3211.202
3500.506
1658.359
367.624
71.498
12.990
2.455
90.332
363.158
1111.189
1529.458
899.049
320.368
135.362
78.676
39.486
16.265
7.875
5.313
4.659
5.258
6.831
11.305
20.707
29.149
34.111
39.440
59.717
79.160
64.188
34.504
12.019
3.405
0.579
-0.137
0.122
2.418
16.903
138.022
1300.361
12408.876
79004.156
98893.445
24684.018
2733.748
283.216
35.590
5.181
410.456
2724.605
13660.870
24665.703
10339.215
2009.746
596.627
344.670
151.933
44.617
11.381
3.447
2.334
4.273
12.577
38.165
99.744
161.753
184.141
248.893
549.629
889.769
704.432
275.476
70.011
16.636
3.646
0.634
0.548
4.157
33.259
316.435
4962.605
100041.961
100140.977
100323.211
100371.258
12603.876
762.141
78.377
10.551
1275.453
15166.042
100086.039
100071.828
88515.984
8468.047
1946.244
1176.056
425.415
106.974
21.444
4.395
2.111
7.140
33.704
141.048
491.417
1059.417
1066.794
1696.436
7210.490
18313.994
11301.613
2507.791
401.421
61.019
12.168
2.948
2.047
7.473
44.422
429.430
7127.994
100169.352
100844.102
102949.227
103857.953
21753.893
1271.406
129.090
17.423
3153.789
28705.254
100663.172
100227.891
100325.891
14761.432
3171.002
2025.748
660.694
149.644
29.220
5.454
2.747
12.088
72.622
419.944
1954.365
5022.564
5198.951
10080.119
100379.453
100183.383
100135.477
22380.348
1709.775
179.437
30.786
8.608
8.242
20.953
60.810
320.666
3910.051
71161.977
103305.094
116847.148
125683.578
16009.559
1571.997
174.868
23.914
18469.289
29632.061
105430.766
100865.836
71059.250
7307.539
2217.019
1369.224
534.218
126.342
26.013
5.108
3.104
15.771
106.057
702.136
3823.888
11388.487
10591.626
27532.008
101026.078
101203.859
101089.906
88834.336
3711.642
333.829
61.210
20.125
32.019
103.461
231.568
348.549
1065.250
7199.176
35085.012
70021.867
55951.891
12797.495
1433.946
169.862
22.792
102427.633
102266.063
39581.168
17770.852
7447.932
1625.629
727.577
494.978
212.568
66.071
17.534
4.131
2.645
13.951
87.270
561.539
2722.539
7200.191
7632.302
21213.324
104921.766
112501.766
110370.570
66267.008
3614.016
415.963
89.461
38.119
110.583
535.181
1369.569
1449.257
881.783
1351.068
3910.535
11015.460
14550.122
4471.512
691.443
96.107
15.218
102385.547
100468.031
46693.090
4565.604
943.211
325.240
183.632
134.436
77.264
32.444
10.607
2.950
1.764
7.863
43.965
223.464
892.700
1874.942
2341.195
7330.367
63759.148
188409.109
142460.984
21749.494
2385.048
374.520
93.453
52.468
244.970
1612.368
5460.539
5024.464
1672.121
915.265
1126.291
1657.545
1774.345
813.093
195.502
39.139
10.663
64418.176
71005.805
15304.562
2009.869
314.788
95.640
57.898
47.870
32.912
17.868
7.342
2.631
1.468
3.731
15.574
62.402
182.591
371.249
773.088
4245.219
36424.957
105716.266
103963.945
17724.609
1855.932
266.778
65.194
47.113
262.760
1611.067
6021.104
5505.834
1681.381
638.223
523.152
410.533
281.375
137.501
50.334
20.868
26.042
6344.741
6400.173
2787.998
737.510
180.883
59.447
33.331
26.067
19.683
12.475
7.519
5.097
3.399
2.920
5.639
16.852
52.957
209.426
1144.486
5864.352
18981.510
41347.887
31227.248
6743.893
911.728
143.722
33.984
26.820
124.308
626.933
1767.088
1641.498
670.118
276.522
208.426
159.452
96.586
51.412
40.638
59.595
134.210
797.171
1130.390
907.246
451.230
148.801
53.376
29.879
23.749
19.850
15.696
15.476
15.603
12.578
6.907
4.231
9.764
58.627
550.923
7095.942
80688.547
101979.758
66843.258
8330.663
1531.318
276.381
55.195
14.368
11.124
36.556
125.372
266.747
275.379
144.962
82.654
69.105
59.552
50.452
87.466
282.270
559.795
874.980
239.735
442.504
453.678
257.490
95.339
43.132
32.170
33.052
33.067
30.660
36.866
44.097
34.564
18.204
7.159
11.194
88.792
1203.238
26301.314
119116.133
105695.820
100690.750
17124.434
909.675
112.225
21.905
7.273
7.239
14.845
34.342
65.356
72.382
42.539
23.940
20.222
23.964
72.678
538.580
4177.477
12349.964
10800.018
79.497
136.343
153.919
96.208
50.384
38.426
45.593
54.713
56.833
53.581
65.035
80.611
64.662
32.662
12.163
12.223
85.959
1122.881
26162.139
190711.047
116616.328
100706.219
12398.722
668.957
65.201
15.770
17.287
29.900
44.822
70.926
140.663
172.791
70.933
17.651
7.880
19.952
185.407
2933.118
61985.867
116607.867
103691.836
20.823
35.625
40.406
36.853
45.538
72.962
96.996
99.617
80.955
63.788
69.799
91.637
81.552
48.134
18.742
13.052
54.691
451.226
5097.968
34102.086
58949.539
21109.594
2536.663
261.747
42.226
42.106
117.650
271.747
375.840
348.042
359.141
325.358
122.296
25.620
7.391
23.601
303.697
7698.934
104204.172
106331.508
101893.359
4.752
8.459
15.157
38.775
118.858
263.890
358.701
259.503
135.153
70.449
56.834
68.354
83.026
70.686
28.697
17.988
53.363
200.841
760.504
2063.300
2867.286
1537.491
423.363
91.105
54.155
240.733
1307.720
4200.592
6093.583
3167.710
1232.284
514.375
163.318
40.856
12.357
22.993
247.540
5499.737
100300.328
100450.516
100410.242
1.049
3.970
16.581
73.795
295.229
823.167
1223.684
751.023
298.726
129.547
66.792
49.649
65.971
61.261
28.385
35.249
140.441
464.627
1033.750
1106.974
774.613
373.399
128.408
50.765
145.042
1409.312
18288.176
100085.188
100368.766
64363.105
6731.664
1271.887
313.247
86.969
32.584
23.835
112.061
1240.733
18898.176
100035.719
100073.344
0.797
4.524
22.300
109.354
489.915
1429.755
2192.243
1461.541
863.395
597.779
273.899
90.371
39.890
25.947
22.579
79.445
452.767
2125.611
5459.651
4631.569
1634.731
369.770
88.221
49.993
340.433
5920.679
100021.977
100112.727
100507.313
101463.594
39311.930
2898.701
632.522
240.607
142.034
74.669
50.780
184.084
954.423
2783.573
2544.863
2.005
7.824
26.061
96.007
387.838
1107.944
1912.598
2695.530
5242.511
5020.282
1805.969
366.121
63.935
16.333
21.142
121.019
879.825
5415.870
16578.775
13670.709
3837.513
579.908
96.340
51.964
451.276
9349.562
100021.742
100116.844
100574.414
101871.633
73934.563
4339.769
1232.284
1166.333
904.159
393.124
111.373
45.548
78.176
142.965
134.191
4.843
16.631
39.370
87.983
233.854
627.904
1804.519
9889.244
37412.828
37243.000
9369.486
1204.628
138.978
21.919
20.461
120.535
814.084
4953.274
15034.587
12409.744
3504.014
527.224
84.183
41.349
294.043
4536.377
100016.828
100089.516
100414.078
101358.391
29701.018
3128.365
3060.291
6597.814
5942.836
1796.074
338.448
59.288
16.790
13.464
12.056
8.549
28.040
65.768
126.690
334.161
1180.652
4393.088
21674.850
90185.922
88788.195
18364.480
1805.789
195.343
25.999
14.583
64.367
362.810
1654.460
4162.041
3506.226
1212.235
263.192
50.973
24.725
108.806
1027.900
10271.330
70754.375
100177.180
34000.031
4411.145
1955.132
6782.578
20298.342
18326.998
4554.666
657.172
99.278
19.841
7.480
4.230
9.455
31.145
79.403
214.189
1144.526
9958.655
72412.781
109636.203
82628.258
45830.922
9806.999
1254.199
155.946
22.088
10.632
31.113
111.293
330.109
622.509
582.618
276.186
89.940
34.552
26.356
43.507
165.581
760.452
2306.852
3263.969
1677.329
773.212
1507.114
6736.797
19105.578
16961.168
4277.487
695.641
129.131
56.059
35.383
16.989
7.396
22.875
72.266
338.299
4077.050
100593.906
101000.156
102278.141
105568.117
42683.145
3555.480
554.730
93.604
21.976
21.246
58.155
121.429
161.708
164.379
137.086
86.566
68.532
111.671
182.397
159.845
89.921
94.693
167.214
206.784
240.286
743.675
3946.910
14360.117
17366.033
7992.314
2121.762
532.620
365.223
404.930
266.960
104.179
6.260
13.398
55.330
419.783
7926.899
100340.250
100447.086
100626.875
101311.461
102151.180
4435.784
787.218
198.012
69.952
103.525
423.258
1150.625
1088.229
469.140
182.919
111.145
256.167
1145.030
2785.750
2110.789
580.077
108.771
34.538
49.894
259.016
2525.861
33599.730
100376.539
100757.594
38021.836
3837.224
1548.558
2891.262
4789.804
2727.034
647.225
13.924
8.668
34.553
296.437
4597.877
100127.469
100269.859
101441.750
113719.688
114070.664
52071.391
8840.497
3233.884
815.176
487.003
3701.884
15230.483
13736.602
3187.284
536.195
254.686
1302.251
13711.896
59341.773
37046.867
4935.016
418.883
47.036
45.945
392.153
5420.196
100031.148
100106.156
100432.617
102222.156
16103.263
16348.493
22734.000
45741.055
20976.197
3025.964
47.003
10.186
17.937
121.054
1221.856
15094.979
100444.633
108305.938
179074.156
107204.766
101579.430
140527.609
103521.922
14502.410
1416.613
15225.892
100029.633
96908.047
12437.569
1151.447
475.498
3650.842
75943.492
100241.867
100095.313
18903.838
958.197
74.730
39.495
314.347
3812.138
63386.836
100159.555
101673.438
95405.695
104890.984
104212.656
139892.359
108607.148
51033.523
6216.924
139.196
17.138
8.948
39.792
224.522
1191.144
4899.142
24869.879
103651.969
101443.570
102011.430
200115.469
106807.953
40829.141
1616.255
13688.164
96850.055
85554.984
12403.724
1118.979
1081.418
5313.571
56467.164
102129.117
100570.766
15313.619
823.681
70.521
24.830
138.508
1113.037
9378.355
41556.379
45855.125
110383.258
101614.727
102453.953
116823.523
81903.781
21021.826
6986.862
245.468
26.313
7.769
20.609
77.251
273.750
1250.865
12379.286
108736.016
108619.430
103097.758
107602.898
29487.051
3945.454
566.466
3066.253
12300.926
11095.923
2632.240
873.055
4359.345
25588.254
52677.285
46622.695
19943.227
3138.491
331.115
39.993
12.215
42.617
214.158
1001.812
2713.013
7766.486
102265.102
101843.938
101301.266
102467.102
41552.137
4900.383
5265.791
276.862
31.304
10.943
34.167
138.258
457.131
2327.498
21884.143
115667.398
188662.234
81315.070
11190.434
1429.069
301.931
128.066
364.539
880.348
895.588
449.752
1128.820
11745.498
101561.531
102895.930
81656.500
9195.244
1059.185
150.274
23.945
6.152
12.463
53.968
227.186
1229.575
9099.233
64569.277
145953.391
112505.195
101904.859
9989.021
1540.455
4216.727
266.659
32.969
15.561
60.893
273.396
873.037
4153.004
51491.137
100967.500
102201.125
43465.152
4677.716
1212.563
395.100
110.205
61.301
82.117
95.813
182.063
1253.434
12863.846
103669.383
156934.578
88142.555
10396.982
1063.323
137.297
20.971
4.365
7.325
43.391
374.433
5082.256
100517.023
102679.813
110392.461
116630.883
18924.438
1990.878
686.490
6361.871
376.444
38.357
15.675
63.879
285.919
846.481
2977.182
24962.682
100243.844
100882.094
26549.246
13438.309
9572.574
2521.222
426.015
66.910
21.462
31.282
170.016
1775.099
27362.928
113673.109
124684.219
111329.914
26628.912
1799.441
165.378
22.221
4.183
7.608
56.232
646.207
13829.124
100526.313
100905.250
101052.344
100948.227
46374.305
1594.515
404.091
4132.251
427.520
39.248
11.576
37.199
146.192
379.584
1008.157
4336.747
13974.556
15149.488
31118.256
100630.930
79086.266
12423.263
1306.031
141.886
21.919
23.447
177.270
2210.967
51492.469
101419.461
101963.938
101226.133
57222.340
2373.505
186.674
20.672
3.854
7.767
56.747
585.073
11582.486
101127.500
102242.180
102055.313
100748.602
33669.539
1354.045
194.035
896.688
273.899
27.502
5.960
13.204
42.677
98.986
222.668
591.036
1540.771
5835.530
57660.801
100347.328
100109.438
24674.766
1955.247
186.125
25.701
18.207
119.090
1427.650
22350.910
100152.359
100188.133
100138.727
24705.137
1426.508
126.224
15.592
2.985
6.557
40.654
312.103
3332.612
47888.402
106516.758
106935.969
102018.656
7395.061
528.236
81.356
148.737
98.919
12.993
2.252
3.198
9.673
24.074
66.002
263.735
1500.970
7689.133
29852.420
91314.234
71309.477
11397.086
1235.571
143.225
23.418
11.314
54.233
420.848
3503.832
24660.434
56863.277
24660.740
3818.989
452.643
57.128
7.820
1.995
5.702
27.527
136.869
783.525
4874.580
17789.287
21096.010
6684.374
1131.011
164.403
38.842
152.971
2414.464
24097.988
115430.352
105343.750
101089.102
100312.766
10401.681
588.956
81.424
41.836
129.444
649.011
2327.369
3060.466
1133.136
222.689
32.106
4.160
-0.101
-0.787
-0.880
-0.868
-0.847
-0.755
-0.439
0.506
2.998
8.363
18.519
41.437
114.848
355.918
1257.150
6319.532
25677.031
41348.605
14985.772
2430.584
386.283
117.849
62.495
5239.508
49506.113
115782.078
121187.938
101865.586
22499.848
1985.937
209.372
34.830
18.594
39.922
127.575
290.595
332.785
178.920
48.927
10.342
1.252
-0.490
-0.826
-0.882
-0.873
-0.864
-0.827
-0.738
-0.509
-0.029
1.016
3.141
9.666
37.385
188.556
1240.996
7560.199
21483.414
16832.549
4854.538
877.802
163.894
49.821
29.225
4176.350
33397.078
68592.117
21113.730
5302.460
1551.223
312.564
55.261
13.520
9.574
14.473
25.739
38.774
37.863
24.310
8.835
1.920
-0.158
-0.712
-0.834
-0.867
-0.864
-0.855
-0.827
-0.771
-0.683
-0.559
-0.305
0.519
4.254
25.131
164.567
1221.263
7149.017
22412.742
16728.695
3938.439
636.568
120.071
36.574
21.621
1185.630
5499.911
8256.556
3294.624
713.623
187.471
50.607
13.928
7.567
10.099
13.765
13.344
10.894
7.280
3.911
1.213
-0.123
-0.631
-0.779
-0.816
-0.832
-0.838
-0.825
-0.803
-0.762
-0.708
-0.656
-0.559
-0.128
2.182
15.023
93.795
562.552
2717.120
6496.053
4990.312
1577.756
351.329
90.071
31.663
18.116
188.584
503.322
642.860
351.717
113.609
31.707
9.821
4.844
7.666
13.806
18.706
16.937
9.902
4.515
1.417
0.085
-0.449
-0.656
-0.726
-0.763
-0.790
-0.800
-0.796
-0.778
-0.753
-0.715
-0.674
-0.618
-0.389
0.758
6.342
34.038
147.661
485.560
958.606
836.927
376.233
134.620
54.661
22.812
12.813
30.965
49.817
59.162
40.351
17.656
5.866
2.372
3.090
7.489
15.216
20.648
17.424
10.471
4.343
1.337
0.218
-0.177
-0.336
-0.450
-0.576
-0.672
-0.722
-0.741
-0.744
-0.739
-0.728
-0.700
-0.663
-0.553
-0.059
1.979
9.515
33.299
85.104
136.785
128.633
84.449
49.467
26.991
12.754
7.610
6.536
7.894
9.003
7.590
4.812
2.664
1.913
2.860
6.014
10.874
14.523
13.053
7.613
3.607
1.648
0.996
0.981
0.948
0.690
0.198
-0.155
-0.366
-0.490
-0.585
-0.659
-0.715
-0.720
-0.697
-0.614
-0.315
0.761
4.100
13.002
29.830
46.724
50.447
38.732
24.461
12.737
5.971
3.653
5.808
11.740
20.527
24.847
21.167
13.894
9.896
7.851
6.653
6.992
7.342
6.405
4.170
2.651
2.369
3.345
5.049
5.735
4.869
3.279
2.106
1.444
0.886
0.283
-0.212
-0.518
-0.664
-0.691
-0.578
-0.063
2.037
11.314
47.236
149.059
295.129
340.403
196.860
71.187
20.416
5.308
1.980
27.770
92.952
206.968
257.686
193.926
103.168
65.789
45.737
25.554
11.257
5.214
2.978
2.113
2.424
4.814
10.636
18.596
23.683
21.392
15.835
13.719
12.606
10.191
5.864
2.337
0.454
-0.320
-0.571
-0.413
0.842
7.624
49.176
313.398
1651.644
5413.276
6477.598
2710.004
560.854
87.982
14.435
2.525
172.919
882.503
2951.520
4554.905
2569.924
837.288
499.602
354.318
159.986
46.981
11.697
2.943
1.579
3.694
11.883
33.611
69.779
103.772
98.852
81.579
95.449
118.677
94.762
47.538
16.862
5.169
1.093
-0.096
-0.065
2.551
21.191
193.450
2111.838
27278.926
100015.086
100018.570
56856.180
4543.135
391.671
42.065
5.468
914.228
10293.764
88346.938
100079.656
57258.645
7566.499
4326.573
3004.627
956.514
193.522
34.258
6.206
2.429
7.632
33.577
127.975
405.869
762.226
695.772
562.708
1037.901
1672.417
1307.012
456.235
106.891
25.742
6.553
1.500
0.699
4.920
42.205
487.332
9363.085
100043.734
100077.469
100099.813
100087.742
27318.717
1126.240
86.445
9.781
3535.266
88639.648
100194.289
100248.023
101536.406
50613.418
28922.936
20302.109
4549.779
605.321
77.465
11.757
4.453
17.215
100.330
623.069
3252.522
9430.920
8096.192
4998.275
18701.199
51115.953
30243.195
5456.142
696.104
108.744
25.328
6.538
2.442
6.987
54.105
618.544
15089.455
100178.898
100344.016
100472.242
100396.820
46066.945
1581.236
119.896
13.229
10542.679
105442.688
101980.602
100660.906
102776.219
110617.328
81485.242
57014.223
9377.454
960.100
116.988
15.900
6.869
31.777
258.467
2720.783
27304.406
100122.313
101135.266
38872.719
101684.758
100236.109
100156.344
70949.289
3485.721
390.403
85.997
21.084
6.640
10.314
49.693
429.749
6630.609
100551.781
101156.398
101561.531
101212.750
18785.770
1011.395
99.188
13.346
103704.742
170790.703
130249.914
102935.000
102051.508
43900.430
42831.422
30381.479
5987.897
732.119
99.200
16.788
8.061
44.316
418.812
5417.476
88341.219
100162.250
102312.469
134236.063
103081.516
100533.805
100582.977
101115.680
9093.572
1093.586
239.770
51.977
16.103
23.206
56.757
218.376
1560.151
13375.515
81138.195
102495.680
26477.248
3434.725
441.566
64.590
10.458
102514.703
107263.547
145945.688
111389.813
34719.555
6962.094
6999.642
5170.414
1559.050
348.836
70.100
14.538
7.302
36.539
336.451
3811.369
45886.969
100139.508
101979.781
84257.531
102808.180
101266.773
101787.352
103284.391
9811.037
2143.623
482.483
89.849
31.857
57.912
116.522
185.850
470.116
1693.754
4185.995
4607.455
2483.331
777.735
185.970
36.872
7.468
102199.844
101023.266
102276.805
21435.531
2545.816
954.528
904.572
834.904
477.972
180.797
51.024
12.583
5.313
19.990
146.738
1110.153
7100.526
24722.914
20936.803
15543.946
102046.328
103002.844
103532.914
31358.467
6122.719
2132.412
506.599
96.547
45.944
110.458
233.805
269.252
270.231
532.877
1049.805
1199.282
777.937
302.072
85.011
21.428
10.181
101533.992
101930.977
102263.188
8323.669
927.518
292.989
273.628
299.420
236.717
115.012
36.475
9.403
3.050
7.912
40.719
207.043
762.295
1697.118
1785.653
2080.721
7345.231
16430.109
12242.629
4381.584
2185.039
963.212
268.216
61.328
42.793
116.793
246.893
247.858
191.204
290.709
729.134
1130.618
794.589
258.761
62.132
24.482
45.551
39654.316
44962.273
18723.160
4851.026
952.313
278.259
182.607
153.659
113.096
56.160
19.863
5.806
1.865
2.405
9.388
35.736
98.302
212.442
443.477
1153.072
2317.155
3036.835
2265.708
1130.306
580.607
259.545
89.721
26.866
24.377
62.270
118.578
128.254
102.796
187.042
540.513
993.031
653.113
211.993
69.867
81.248
281.856
4937.639
13934.843
15746.671
5645.615
1103.561
304.953
164.592
88.872
48.493
23.367
10.132
4.321
1.976
1.231
2.367
8.869
36.833
227.474
1858.921
7976.459
9741.060
4430.819
1208.357
361.907
138.523
63.505
24.273
10.098
11.703
27.258
52.617
61.054
50.425
84.436
220.584
366.640
276.739
153.193
242.557
588.548
1912.105
1902.207
6033.997
7169.799
2773.358
660.639
219.469
115.820
57.343
25.892
12.983
7.502
5.470
3.827
1.991
1.471
5.716
49.976
794.256
36697.473
113650.039
119197.484
13476.781
1831.811
243.247
49.852
17.512
8.680
8.728
18.753
67.585
289.073
422.982
148.077
43.334
55.155
83.043
113.312
464.694
3154.608
12725.422
17011.887
494.987
1212.996
1313.069
673.967
226.892
103.070
61.454
33.275
17.848
10.502
8.495
8.065
6.387
3.553
1.761
5.531
53.843
1298.017
101726.273
110068.617
120713.961
11645.049
1397.231
176.913
28.818
11.604
17.864
38.751
95.669
424.958
3824.639
7189.806
1260.245
87.745
18.835
29.450
180.544
2824.512
67119.750
100642.922
108585.984
93.987
181.843
197.114
131.306
65.125
43.749
34.337
24.766
16.324
10.854
8.910
8.601
7.232
4.432
2.358
4.601
31.062
457.264
12903.228
102263.008
29437.570
2761.815
500.518
84.170
21.535
36.622
111.761
292.406
615.866
1554.479
9421.116
19654.111
2692.945
151.518
16.168
27.142
333.384
9025.205
100136.203
100422.570
104202.984
15.568
27.391
31.451
28.117
31.460
41.923
47.434
39.524
24.161
13.898
9.376
7.852
6.947
4.849
2.952
4.897
18.779
87.505
474.456
1321.572
926.467
364.392
114.135
33.245
40.374
197.306
1055.465
3425.328
6122.815
9050.841
11921.158
6124.589
1164.699
135.982
20.273
23.783
282.272
6642.972
100036.781
100133.219
100894.469
2.700
5.459
9.631
18.374
41.600
77.885
102.262
82.581
51.583
30.853
16.756
9.480
6.046
4.110
3.555
8.910
30.369
81.883
148.846
181.383
147.159
79.559
34.805
25.183
115.726
1114.603
12445.128
88716.320
103519.797
62004.086
36183.289
10615.941
1359.857
174.703
30.333
18.641
115.934
1472.577
23541.408
100030.719
100142.203
2.278
7.152
15.967
30.834
63.841
124.429
161.411
157.450
139.231
108.268
60.679
23.181
8.058
3.538
4.576
17.879
68.206
209.919
371.060
353.615
176.953
64.634
23.626
32.509
273.506
4159.022
100038.984
100325.828
102475.258
113704.000
45455.023
8116.873
1110.275
210.758
57.439
25.083
35.824
193.223
1132.004
3360.344
3075.601
9.242
29.777
63.323
86.789
110.816
173.651
245.590
364.855
543.477
504.546
243.146
73.381
18.262
4.655
5.799
24.980
112.499
361.614
701.731
653.083
297.073
86.178
24.984
36.607
361.880
7092.391
100022.805
100137.828
100736.750
102559.766
49248.293
3294.598
628.670
260.762
146.514
68.470
29.969
31.482
81.109
154.410
147.933
30.430
116.516
274.291
366.027
345.935
506.197
702.052
1082.639
1839.024
1716.595
717.570
184.070
34.830
7.054
5.756
24.916
105.106
335.863
649.022
603.000
273.466
78.265
21.760
29.315
237.253
3495.043
78992.852
100046.414
100168.359
100401.180
18806.969
1433.803
466.757
479.552
404.343
196.703
61.851
18.556
12.207
14.494
15.625
60.630
286.054
774.205
994.636
1229.733
2733.477
3964.428
4092.543
4096.438
3076.688
1104.229
251.400
46.132
8.764
4.519
15.854
59.520
168.435
292.561
273.311
139.160
45.754
15.314
17.715
95.284
815.479
7771.880
45884.578
70753.039
22381.172
2856.040
523.204
524.615
927.247
837.647
372.508
103.237
35.661
18.815
11.746
8.760
65.854
313.181
942.667
1412.052
3315.739
12850.469
39753.813
55239.836
20630.969
4473.176
1036.443
225.820
44.439
8.659
3.712
8.877
25.996
56.703
91.104
85.670
51.304
25.768
23.639
32.648
48.766
149.606
653.758
1948.108
2504.825
1238.180
428.126
311.912
634.174
1014.737
873.140
391.400
160.579
147.868
135.528
81.341
36.505
42.270
165.271
469.384
1077.485
5445.007
52612.195
113740.977
105228.234
101347.258
17250.209
1373.314
206.131
43.032
10.894
7.452
16.559
30.854
37.993
36.984
31.518
30.552
65.003
210.052
386.556
333.930
144.770
98.093
145.581
167.910
147.057
221.701
687.694
1605.657
1774.796
1008.139
410.206
461.648
1206.892
1581.842
933.121
284.325
19.292
57.071
162.784
643.084
5733.656
104562.969
105464.094
102494.008
101169.070
42774.320
2848.219
551.318
122.508
32.898
29.116
76.031
156.604
150.527
83.432
45.030
78.799
501.736
3698.778
11072.259
7340.423
1611.911
199.952
39.687
31.231
86.865
496.742
2735.428
8585.620
8647.993
3157.059
1015.735
2589.758
15833.963
40284.367
18763.344
2655.860
21.483
19.176
59.416
309.291
3107.664
57740.117
101143.758
101572.938
109275.641
62191.875
33145.840
5829.305
794.012
165.416
97.193
331.403
806.847
812.679
322.209
114.035
275.485
4130.053
96908.188
100056.320
100026.945
21075.844
1040.195
78.553
24.978
108.607
817.579
5928.122
22325.061
22449.803
7201.404
3823.660
18001.027
101616.680
100602.305
100622.109
20736.648
68.793
14.239
22.314
116.926
835.544
7947.557
51559.602
105189.828
133674.141
103978.578
100592.992
71938.359
5208.017
806.667
213.101
809.968
2313.714
2320.941
768.551
242.656
774.180
14371.297
101029.313
100650.188
100206.672
100049.422
2788.866
135.548
24.486
94.081
650.433
4165.847
13719.550
15563.940
8774.017
24172.799
72900.773
113726.516
102275.211
103208.453
64807.113
207.592
23.104
11.685
42.764
192.997
896.576
3269.042
18098.693
104096.336
102607.797
101127.633
102200.359
9897.616
1355.326
243.930
746.965
2111.419
2121.235
739.560
511.054
2940.477
23484.029
122298.930
110271.398
101946.625
97084.891
2343.484
128.984
18.741
47.660
256.666
1218.983
3344.238
4453.137
16454.176
101113.586
113731.125
163465.109
106577.273
109020.172
118754.289
394.553
37.097
14.085
51.172
205.360
647.957
2397.302
20806.664
163557.938
156921.656
112494.477
81531.055
3962.639
482.034
126.009
288.010
683.494
699.056
422.423
1624.040
24866.922
102384.531
137109.953
200056.656
115055.500
12099.671
774.036
67.757
10.797
18.594
74.164
259.088
671.482
2005.028
16124.891
101252.445
102556.391
78684.180
42231.242
25887.252
102219.438
389.070
40.218
28.894
172.003
1088.738
3896.891
12011.272
102279.438
112501.570
150047.422
139979.578
14108.958
1335.322
235.566
74.003
77.290
129.157
149.893
303.293
3591.099
100257.344
100735.313
102066.867
104092.055
59771.344
2886.674
270.322
33.021
6.078
7.801
31.835
140.638
751.052
4567.758
19782.563
44983.484
48003.371
15465.444
3812.232
4111.873
25174.307
272.331
37.586
50.500
423.100
3752.499
17751.844
37180.211
104234.469
101199.688
101958.594
102856.539
18702.986
3514.397
1032.852
227.499
54.009
31.853
49.282
258.571
3141.080
79911.695
103345.438
105568.797
103394.211
46832.941
2151.887
180.707
22.190
4.195
6.885
41.672
302.208
3109.826
42544.406
102286.648
103112.555
102295.094
8238.193
1114.691
1244.425
22902.217
265.360
36.292
53.208
456.388
4111.625
21626.496
31338.506
104524.609
100819.234
102861.305
124740.539
107428.313
71224.484
12474.419
1225.896
142.661
27.751
29.632
169.298
1435.985
16684.699
118368.859
141325.266
119058.688
12571.570
1096.204
124.541
17.155
3.686
9.039
64.853
595.158
8551.083
106826.742
110180.578
104092.047
100979.477
18563.553
1019.053
621.083
12498.583
267.430
31.396
32.215
209.488
1370.752
5150.419
7046.797
23830.146
101016.773
113718.703
118328.578
101990.266
100242.641
100077.398
4995.949
358.002
42.988
22.664
103.144
762.738
6858.233
46718.074
108228.469
45810.023
6441.421
729.065
89.450
13.392
3.486
10.948
76.586
668.978
8115.698
115184.188
125779.383
108384.688
101213.703
15205.225
865.730
240.065
1958.476
170.749
20.770
12.467
57.348
249.172
632.828
904.766
1770.734
4824.593
31204.877
101848.828
100610.133
100190.422
100094.023
8575.738
476.194
50.260
16.912
59.372
406.593
3103.980
18645.146
41754.422
20487.285
3328.772
420.451
56.561
8.788
3.403
12.392
68.836
445.880
3351.465
27863.516
111443.055
104503.578
42151.816
3943.117
365.806
79.899
223.929
63.342
9.538
3.712
11.013
35.410
77.110
142.163
472.745
2807.997
22681.107
116897.117
106228.734
100938.430
99023.703
4594.352
339.877
40.554
11.173
27.600
145.745
833.763
2981.940
5453.120
3239.564
829.642
152.447
25.284
4.690
3.561
16.187
74.647
316.018
1127.907
3516.957
7804.165
7743.994
3098.589
651.337
113.329
34.931
76.446
11728.871
111290.398
200032.188
159383.156
103507.258
100482.008
8079.126
636.977
148.673
155.319
617.686
4710.067
33178.266
46824.285
11084.431
1040.818
98.905
10.414
0.668
-0.654
-0.832
-0.849
-0.840
-0.786
-0.593
-0.031
1.380
4.535
11.637
33.005
106.399
284.074
550.255
1173.036
2756.936
3576.297
1823.281
480.994
113.946
39.471
34.673
52871.652
102298.867
122297.039
200020.859
109948.445
17049.342
1717.450
201.855
53.044
61.781
159.310
515.338
1417.687
1789.525
747.982
166.854
26.812
3.533
-0.141
-0.751
-0.843
-0.851
-0.846
-0.830
-0.786
-0.655
-0.347
0.323
2.055
6.793
20.695
61.867
205.956
600.211
1140.155
1093.522
571.691
180.626
51.429
22.892
40.293
41665.422
100318.711
101302.031
103211.922
13183.785
1529.934
289.673
52.773
16.978
19.083
37.634
71.778
113.057
116.953
68.430
22.792
5.229
0.454
-0.582
-0.793
-0.829
-0.838
-0.829
-0.820
-0.800
-0.767
-0.699
-0.529
-0.016
1.747
8.469
37.457
149.003
473.418
924.481
806.158
353.478
104.738
30.677
19.290
47.555
6028.586
59354.688
100114.023
26522.559
2299.689
270.442
52.830
12.519
4.990
5.696
9.097
13.058
15.024
12.812
7.651
2.951
0.441
-0.455
-0.720
-0.780
-0.799
-0.808
-0.805
-0.793
-0.787
-0.768
-0.748
-0.704
-0.490
0.485
4.488
21.744
83.429
240.735
424.317
370.784
178.645
61.626
20.726
15.052
40.381
538.310
1931.504
2792.082
1252.641
278.769
51.972
11.280
2.802
1.538
2.292
3.312
3.674
3.019
1.999
0.886
0.064
-0.357
-0.510
-0.588
-0.662
-0.729
-0.764
-0.769
-0.764
-0.760
-0.757
-0.750
-0.731
-0.624
-0.139
1.854
9.169
30.407
77.429
122.623
116.718
65.121
27.341
11.572
9.456
24.439
51.644
115.202
143.420
87.654
32.720
8.896
2.190
0.592
0.736
1.497
2.073
1.915
1.194
0.482
0.106
0.117
0.336
0.408
0.193
-0.161
-0.464
-0.629
-0.697
-0.720
-0.732
-0.746
-0.751
-0.748
-0.702
-0.466
0.368
2.981
9.553
20.764
30.346
30.083
20.150
11.021
5.842
4.996
12.932
6.984
11.720
14.844
11.540
6.899
3.621
2.119
1.522
1.309
1.323
1.408
1.140
0.708
0.459
1.002
2.550
4.190
5.070
4.008
2.159
0.667
-0.079
-0.412
-0.555
-0.650
-0.709
-0.746
-0.754
-0.720
-0.535
0.160
2.291
7.485
17.271
28.061
29.680
21.237
10.941
4.687
2.789
6.623
5.998
12.680
22.383
27.400
24.417
18.487
15.911
11.942
7.267
3.363
1.543
0.728
0.518
1.452
4.772
12.141
22.014
26.601
21.419
11.415
5.143
2.217
1.037
0.348
-0.179
-0.490
-0.667
-0.726
-0.668
-0.254
1.640
9.296
36.598
113.626
222.103
237.984
148.031
53.150
14.472
3.844
3.388
30.026
99.466
222.721
300.474
221.881
152.096
133.134
103.415
53.035
18.776
5.300
1.251
1.039
4.330
16.270
47.673
95.964
125.988
90.315
46.393
22.912
14.160
9.938
5.610
2.342
0.614
-0.229
-0.558
-0.489
0.609
6.508
38.947
222.301
1111.852
3211.165
3812.383
1652.999
388.976
67.669
11.961
3.005
185.873
954.204
3504.326
5457.225
2926.849
1452.222
1641.979
1218.657
484.994
112.916
22.279
4.381
2.541
9.959
42.632
142.442
348.095
491.157
365.664
182.415
116.562
105.888
85.877
43.990
16.931
6.036
1.778
0.171
-0.005
2.277
18.464
140.886
1308.314
13668.424
88347.969
100030.992
27288.930
2714.995
274.449
34.665
4.947
1065.809
12438.784
100049.086
100201.297
72233.375
16736.742
34088.324
22349.750
4960.602
650.512
82.019
11.732
5.094
19.529
95.446
412.546
1361.352
2598.714
2115.318
1015.705
948.622
1340.805
967.246
381.837
109.232
33.255
10.855
3.116
1.151
4.699
35.571
350.863
5465.052
100151.461
100243.656
100230.375
100114.938
13688.202
765.480
65.858
8.021
4219.397
100399.648
100266.141
100669.266
108535.344
151044.891
101952.922
100152.680
41292.168
2499.394
209.787
24.441
8.891
35.946
241.083
1829.593
14098.058
51669.523
46493.102
11426.115
13466.886
33639.977
20266.143
3968.138
698.721
187.334
55.360
14.455
4.084
7.080
48.810
502.477
8025.984
101035.719
102126.828
101818.656
100728.242
22460.887
1063.290
89.137
10.171
13780.775
107794.352
102793.125
101471.016
120259.984
200038.297
103006.461
100272.297
100103.234
4998.556
330.406
36.132
12.851
62.818
629.671
10355.029
100214.984
100353.172
101059.477
115107.250
105460.633
100492.883
100560.414
42794.582
4233.519
1205.053
291.412
58.229
11.980
9.541
50.705
412.955
4765.069
84917.000
116601.289
113709.844
103561.531
9905.817
689.090
70.833
9.185
103531.773
188377.484
156929.922
104524.938
111620.359
137286.016
101948.453
100640.617
63859.891
3428.320
299.350
41.056
15.253
85.323
1036.126
27303.287
100076.352
100205.727
101849.555
151080.125
112490.445
101071.172
103282.930
115049.570
27701.770
8081.998
1326.182
183.268
27.533
12.792
48.117
333.920
2834.419
22151.713
90405.227
87261.508
21040.090
2665.829
329.657
46.709
7.318
101471.953
107969.125
163558.141
118646.680
44664.656
25484.281
72203.555
53386.551
10468.236
1648.884
273.235
44.969
15.173
69.262
816.758
16573.709
100027.000
100132.602
101545.094
137200.109
108688.820
101644.445
111398.734
188363.875
104550.117
37430.902
3835.519
364.630
47.040
16.688
42.893
235.102
1692.628
11999.289
43167.852
32717.564
7850.630
1216.528
190.069
31.619
6.201
101396.516
102242.734
103971.859
34335.934
3534.921
2535.776
5058.937
7071.981
4634.599
1468.292
285.738
49.556
12.294
35.290
313.413
3495.779
37166.066
100066.664
100577.367
31791.090
81154.609
101574.359
113826.844
117210.891
101433.664
46004.742
4170.828
390.792
48.262
19.862
36.162
126.985
703.545
3509.447
10003.688
12698.442
5950.873
1184.101
182.325
29.995
11.876
105310.844
122405.117
127457.641
20123.674
2332.479
1170.391
2064.824
3801.005
3067.061
1060.932
214.620
40.314
8.391
13.233
76.256
448.644
2294.961
5439.210
5105.378
2540.796
4345.614
9352.132
10658.614
23909.602
33771.367
11325.183
1797.420
222.827
32.878
16.640
27.850
65.349
286.257
1811.309
11899.221
37806.066
19206.818
2405.808
266.455
43.617
54.761
93674.430
170747.344
115116.398
65355.707
6147.119
2112.662
1612.134
1386.336
961.881
407.076
102.862
21.745
4.444
3.885
15.495
59.781
184.453
337.701
386.864
415.296
570.991
841.885
1247.255
2509.808
3012.979
1538.599
391.075
73.048
15.954
11.189
18.165
37.154
158.395
1303.172
11169.280
33107.668
16986.408
2334.372
247.590
96.937
356.163
58806.926
102130.766
100974.367
100673.984
8669.679
3279.219
1823.749
683.342
281.000
112.278
33.658
8.385
1.787
0.690
2.797
9.935
29.093
113.313
698.621
2088.546
1279.916
507.353
293.756
303.292
294.451
186.020
69.077
19.627
9.933
20.631
57.277
79.306
101.697
468.402
2547.881
6018.243
3703.999
775.386
236.223
413.744
2484.521
20305.230
100152.445
100153.133
41630.672
4613.770
2138.145
1258.610
400.549
112.882
35.082
10.696
3.037
0.538
-0.085
0.266
3.121
24.798
404.221
16621.902
100593.867
30620.764
1259.388
224.354
75.544
43.549
26.108
14.638
13.158
33.980
212.175
1791.585
3275.035
652.428
148.265
334.901
581.494
446.169
344.282
1203.150
3845.922
12404.154
2960.187
11297.035
13691.139
4674.702
1203.487
681.814
410.327
156.256
47.617
13.127
3.983
1.291
0.258
-0.216
-0.150
2.124
28.298
730.533
65340.016
100502.281
100747.805
2020.906
186.442
39.131
12.820
9.558
17.418
54.464
226.827
2155.558
100503.477
100272.930
16513.926
358.434
53.590
66.958
138.331
1064.546
13723.893
86112.930
81960.359
337.694
758.463
891.704
487.264
225.486
145.201
96.361
45.419
16.194
5.501
1.892
0.712
0.175
-0.185
-0.233
1.347
16.291
259.166
6290.087
55667.484
11000.180
625.063
87.826
21.079
10.071
23.153
82.762
318.898
1767.820
10534.803
110081.289
103848.820
56064.758
640.408
34.305
23.911
170.670
2787.638
66960.391
100396.461
106493.273
40.842
77.539
85.594
63.026
41.407
33.495
25.061
15.626
7.890
3.607
1.562
0.621
0.149
-0.187
-0.179
0.925
6.597
41.025
244.013
675.635
361.490
95.453
26.724
11.194
21.585
101.564
468.398
1978.022
14955.035
101481.078
122233.508
121291.492
8978.460
467.678
42.872
18.396
142.988
2109.882
41606.551
100133.813
101217.984
6.616
12.358
16.281
16.733
17.009
18.684
18.450
15.431
11.006
7.054
3.703
1.530
0.363
-0.134
0.028
1.562
6.009
15.888
32.521
45.523
37.174
19.936
9.418
11.669
61.191
428.271
3067.664
14275.335
68253.633
107164.352
101596.313
100988.969
9795.499
728.076
82.799
16.715
65.501
625.414
6009.473
26350.814
23715.043
7.709
21.889
43.470
51.716
44.942
42.939
42.702
37.684
30.720
22.157
12.777
5.202
1.423
0.142
0.454
3.109
10.391
24.549
38.696
38.278
24.480
12.015
6.693
17.141
129.740
1307.827
15135.096
101447.828
128589.273
151061.891
105068.477
101570.680
10987.779
1934.444
183.599
20.048
20.566
106.298
490.057
1242.046
1165.829
36.948
154.001
391.815
447.127
280.992
227.547
222.830
157.558
106.185
70.833
37.388
14.323
4.123
0.771
0.928
4.487
15.272
35.968
55.913
52.982
31.060
13.512
6.621
19.798
157.580
1795.164
27317.510
100429.438
104219.578
128599.344
52474.398
14143.479
6292.336
1919.112
180.063
23.841
9.525
17.417
46.566
88.769
94.076
164.698
1041.387
3719.211
4632.679
2184.197
2070.042
2224.076
1166.269
426.497
195.314
86.598
29.563
8.100
1.609
0.999
4.211
14.301
33.577
52.000
49.025
30.183
12.144
5.681
15.022
112.995
1110.635
11291.449
88403.867
100432.805
38496.133
5571.144
1432.505
899.905
380.338
90.026
30.782
12.998
8.171
9.011
12.387
21.501
417.232
4072.559
23627.773
27080.838
11972.536
28141.764
34012.711
10936.886
1942.951
470.994
155.971
44.969
11.884
2.268
0.814
2.775
8.976
20.783
31.815
30.086
17.910
8.428
5.333
10.410
51.437
314.543
1945.826
7783.083
11327.368
4641.721
1013.450
258.998
139.594
110.976
79.096
46.048
35.870
48.313
37.366
20.197
21.336
453.619
4951.680
29668.561
39355.016
41029.738
101858.852
104269.367
76734.461
8056.403
1268.268
253.237
59.791
14.030
2.946
0.737
1.683
4.709
9.504
13.099
12.677
10.271
10.838
18.683
29.790
38.122
79.454
258.248
652.456
822.258
465.567
177.671
88.021
95.289
108.364
90.792
85.527
314.197
955.008
615.396
166.856
64.286
226.862
1633.405
6879.036
11135.436
53948.645
105775.055
133561.859
156925.500
26771.879
3555.592
449.462
87.968
20.228
4.909
1.956
3.222
5.762
7.563
7.646
8.221
15.714
58.620
192.746
385.445
306.934
135.553
64.737
73.612
80.897
64.556
62.296
107.416
185.222
209.710
148.773
252.110
3202.095
26794.313
11388.390
1850.081
422.526
66.681
301.103
897.307
2429.767
17945.299
111370.148
188362.203
130307.430
54251.223
6141.169
907.801
235.335
55.588
13.425
6.653
11.699
19.637
20.690
14.504
16.017
67.913
497.781
3363.770
9979.160
7340.560
1473.947
196.722
32.529
16.490
26.068
82.564
260.725
532.878
547.855
336.805
628.006
9798.221
108687.352
122080.016
40788.254
4740.539
29.349
50.423
144.725
548.676
2855.057
14270.047
55282.984
92175.586
29996.570
9214.841
5025.067
1392.225
226.176
42.794
18.220
33.315
60.487
62.127
40.014
45.670
265.391
3766.481
85600.273
100071.672
100031.953
21077.180
1039.766
76.442
13.049
25.666
114.095
391.467
891.846
929.067
638.429
1630.355
33402.965
105710.547
102819.836
101649.531
47644.590
58.954
17.826
33.429
124.854
523.319
2118.951
7302.388
11240.498
19924.736
71928.164
56313.719
8334.067
812.394
104.801
34.423
62.028
114.743
118.332
77.717
129.531
795.932
14693.356
101408.430
100879.703
100271.969
100059.180
2790.300
134.398
15.379
22.309
93.531
317.886
723.557
825.392
960.746
3509.675
81699.086
101367.797
101226.703
112496.063
200047.563
169.312
21.627
14.370
46.966
163.218
491.366
1283.504
4614.979
39125.469
103127.141
101166.344
18923.414
1342.998
148.599
38.677
63.203
115.909
116.968
125.790
545.086
4258.372
32288.045
145889.453
118280.297
102709.539
97166.023
2352.216
119.969
13.605
13.760
48.102
146.818
317.969
509.553
1364.265
5274.592
34552.008
102867.141
102604.336
151164.922
139948.438
316.555
32.200
24.795
132.375
669.665
2205.271
4254.977
24633.967
116953.977
179713.625
81251.508
11084.113
991.387
133.671
34.599
35.985
60.751
80.310
224.695
2403.828
46221.418
102298.586
133119.734
200041.672
127283.695
11380.410
792.055
68.790
8.702
6.682
21.990
65.501
172.651
462.325
1604.898
4795.929
9313.529
34792.465
92379.234
86844.938
104541.555
305.109
36.137
69.039
686.308
8178.706
53292.617
65094.609
109403.625
103056.414
106908.492
105757.531
11986.201
1041.332
215.989
62.543
27.001
26.804
57.370
379.923
5759.043
100945.984
101209.297
101923.539
103844.406
102828.977
3899.152
309.440
34.312
5.310
4.713
20.547
95.668
433.436
1607.189
3782.338
4961.154
3830.774
2644.708
3252.866
12827.801
104826.055
183.846
36.108
145.627
2316.815
59386.949
101028.703
130223.281
175678.328
103106.797
101100.695
102554.344
27440.611
5113.396
1421.479
301.981
69.236
25.331
52.382
414.648
5248.325
102242.859
102472.977
101311.352
100642.102
99156.039
3044.547
204.915
22.053
3.901
7.066
46.405
343.504
2588.283
15518.091
37559.332
36155.266
10676.166
1763.860
604.908
1877.635
20794.510
121.854
30.969
155.756
2538.427
75652.727
100754.844
115036.844
196879.625
103442.453
104022.750
145944.922
112482.586
100786.141
20417.188
1952.821
241.347
48.276
43.747
258.368
2169.321
26584.918
102786.656
102283.438
101244.055
15395.335
1111.219
110.415
14.167
3.598
12.137
96.774
1030.043
15044.506
115067.797
198915.672
170843.750
31973.963
3325.576
415.670
553.791
8578.205
100.034
22.551
81.786
954.935
13691.995
100272.625
102955.383
52445.016
102079.734
124765.086
130281.125
102641.875
100607.680
100588.531
8188.160
585.171
87.913
34.315
110.172
596.412
2911.564
11483.718
19493.758
9470.927
2015.406
307.263
49.600
8.529
4.090
18.252
141.301
1754.102
36919.328
111394.031
170792.969
188367.344
31405.627
3005.623
322.394
182.665
1517.958
66.129
12.864
26.329
178.525
1046.774
3753.595
4092.383
3207.455
6779.542
56314.582
102200.664
100758.102
100648.938
100905.109
14299.007
838.579
107.027
26.792
41.727
166.747
600.395
1591.971
2343.465
1540.672
486.301
115.554
23.455
5.056
5.655
27.707
167.256
1329.559
17939.451
103772.789
111716.898
103564.742
10082.615
1236.234
175.704
61.315
191.988
27.131
5.593
6.227
26.837
94.736
209.266
294.685
503.095
2478.648
26050.549
108423.469
103373.742
100988.133
100687.461
7550.281
569.269
86.230
17.977
16.198
50.267
162.484
389.482
542.366
377.387
148.032
42.955
9.837
3.308
9.043
51.893
330.717
1818.244
7307.924
18714.205
24414.139
8754.721
1738.936
363.820
94.610
50.999
53.060
21357.033
102950.953
133501.672
200064.547
105640.453
25394.820
2718.264
705.361
455.211
945.032
3328.494
16107.021
102111.188
100560.313
41694.242
2328.194
167.682
16.324
1.432
-0.423
-0.736
-0.814
-0.844
-0.815
-0.722
-0.448
0.192
1.839
6.229
21.253
63.590
159.139
248.116
280.891
326.384
347.505
219.738
85.305
30.178
27.504
124.895
100165.703
100759.016
104954.930
115039.461
37205.520
4479.391
709.466
174.126
134.921
303.755
842.176
1755.390
3957.777
4267.499
1657.592
290.818
41.878
5.607
0.300
-0.586
-0.763
-0.814
-0.828
-0.823
-0.804
-0.740
-0.575
-0.167
0.903
3.897
11.277
25.829
50.404
89.536
128.266
130.733
80.434
37.416
18.776
42.416
240.186
96939.086
100142.516
100519.594
101110.055
17961.188
1029.703
168.009
45.245
34.678
70.451
149.683
234.111
274.546
227.920
115.380
36.877
8.305
1.223
-0.356
-0.695
-0.772
-0.799
-0.806
-0.799
-0.794
-0.780
-0.742
-0.646
-0.363
0.491
2.828
8.922
24.120
52.377
80.484
73.437
45.499
20.489
14.170
53.722
347.898
10016.657
100026.906
100059.266
52728.652
3452.429
278.558
41.892
11.294
8.160
13.928
25.862
34.580
34.407
25.409
13.578
5.335
1.303
-0.143
-0.582
-0.705
-0.741
-0.770
-0.775
-0.775
-0.776
-0.772
-0.763
-0.742
-0.647
-0.286
0.906
4.407
13.227
29.919
43.231
41.240
25.022
11.717
10.147
44.073
261.578
749.968
3056.581
4936.884
1934.747
365.575
55.832
10.379
2.297
1.286
2.382
4.224
5.239
5.158
3.630
1.970
0.746
0.123
-0.137
-0.301
-0.473
-0.611
-0.695
-0.729
-0.742
-0.746
-0.753
-0.755
-0.751
-0.713
-0.539
0.033
1.786
5.811
11.942
17.190
16.535
10.906
5.682
5.817
22.071
114.729
67.539
153.354
191.807
115.002
38.432
9.766
1.950
0.161
-0.156
0.027
0.352
0.514
0.504
0.394
0.569
1.191
1.962
2.373
1.784
0.773
-0.028
-0.455
-0.631
-0.690
-0.716
-0.737
-0.745
-0.749
-0.736
-0.648
-0.347
0.478
2.240
4.682
6.900
6.873
4.780
2.769
2.660
8.987
40.822
8.206
13.334
16.502
12.444
6.866
3.617
2.306
1.429
0.699
0.103
-0.181
-0.277
-0.128
0.676
3.173
8.463
15.414
18.508
13.798
7.247
2.594
0.467
-0.278
-0.540
-0.643
-0.702
-0.733
-0.743
-0.732
-0.634
-0.237
0.996
3.755
8.409
13.124
13.767
9.714
4.972
2.338
3.871
17.220
5.484
9.493
16.424
20.495
19.257
18.535
18.902
15.122
8.996
3.515
0.793
-0.040
0.485
3.849
15.547
49.388
99.635
129.789
88.350
39.728
13.555
3.889
1.176
0.192
-0.248
-0.498
-0.647
-0.710
-0.681
-0.392
0.891
5.456
19.537
50.550
94.183
100.118
63.840
26.964
8.033
3.171
8.184
22.522
64.027
131.188
179.974
155.486
153.999
182.133
149.824
76.608
24.839
6.246
1.415
2.497
13.333
64.408
257.601
657.734
892.992
573.174
190.897
52.303
16.461
7.784
4.154
1.804
0.533
-0.155
-0.504
-0.499
0.347
4.396
21.886
97.652
369.239
888.433
957.497
523.884
148.872
34.672
7.258
4.839
112.213
486.975
1535.638
2353.453
1633.178
1765.377
3016.665
2303.280
816.171
168.211
30.135
5.906
6.092
32.239
188.516
982.169
3579.771
5558.026
2849.030
786.166
181.497
77.696
48.783
27.975
13.366
6.337
2.373
0.457
0.061
1.773
11.966
72.429
442.601
2543.112
9424.102
11347.379
4193.424
768.205
116.754
17.759
4.636
550.174
4184.426
24693.844
46189.094
21218.996
29978.918
100317.109
70754.922
11287.162
1112.729
121.876
16.552
10.406
52.324
361.450
2360.748
10370.996
18859.354
9223.119
2324.208
679.370
518.913
392.433
197.068
86.964
40.473
15.788
5.111
1.629
4.335
25.518
165.922
1352.372
12871.403
71606.391
99620.203
22602.363
2577.245
272.519
35.725
5.795
1899.219
27535.438
100219.484
101075.594
122301.734
113662.523
100910.484
100130.242
100055.766
5437.826
346.235
36.637
14.679
68.004
511.502
4049.206
26790.320
92645.656
69951.000
13125.416
4195.502
6129.734
4355.314
1618.732
687.908
325.182
110.741
25.897
6.513
7.854
43.985
309.500
2770.006
25628.520
116605.648
112423.352
44481.238
4331.050
408.959
49.325
6.881
6018.547
54866.137
101647.766
102109.367
156918.422
124733.742
101553.109
100553.703
100399.125
11456.727
574.233
55.574
18.842
89.193
835.805
14344.889
102294.953
103533.883
102278.422
103732.938
31869.705
79729.828
47701.043
14183.259
10099.887
4239.967
824.884
129.890
21.258
12.147
63.565
544.643
6473.521
79285.375
145930.656
163408.531
46795.590
4243.604
417.232
51.958
7.221
89826.578
119076.719
120295.500
103272.813
133781.484
111758.953
102931.469
105030.797
104163.938
8387.488
640.729
78.783
22.958
98.236
1340.877
37323.223
100424.148
100621.734
100940.086
107914.250
115600.992
102232.508
120227.984
120178.828
101523.844
70845.570
5931.674
483.877
53.901
16.710
80.387
816.718
13972.885
101602.570
105106.539
106128.914
102653.391
5531.216
439.795
49.948
6.996
100705.484
103492.305
116916.344
35700.125
17051.072
67209.359
113949.109
151092.703
63560.586
9419.728
1105.722
125.208
26.450
81.608
959.789
22317.238
100070.094
100132.805
100579.203
105973.906
81277.328
105064.648
200056.719
115040.117
101300.797
100120.891
24655.881
1200.846
94.083
19.551
67.773
677.209
10389.500
100591.758
102255.813
104218.703
90923.422
4825.028
402.239
46.620
7.178
101646.656
104928.063
106032.313
15046.615
3223.954
7347.196
48128.180
105092.961
101558.313
20449.543
1694.569
175.556
26.097
41.872
363.137
4159.393
56853.652
100042.664
100251.672
35314.816
14092.950
35380.609
118312.039
103821.641
100486.563
100064.313
30213.975
1298.730
99.910
16.844
39.035
298.476
2929.358
27209.363
133068.578
179043.109
71751.750
6753.745
527.668
55.198
12.780
120276.195
200081.953
179206.719
47026.152
6766.868
7462.209
30364.131
100978.898
79249.234
13708.882
1310.958
139.898
20.064
15.559
87.191
519.575
2710.245
7104.375
6546.260
2286.459
1656.245
4128.731
31757.258
100531.859
100125.453
100023.813
8520.999
601.997
60.011
11.215
19.371
109.898
871.513
11919.527
104542.164
103816.922
101205.484
26556.170
996.080
82.173
44.494
122325.805
122341.961
106825.820
103689.859
37001.977
35284.578
21619.393
16625.217
11652.422
3000.239
490.508
68.486
10.460
4.973
16.543
67.282
194.091
369.699
368.129
255.830
265.922
637.499
3113.984
12482.313
18299.063
7095.803
1200.239
168.042
24.642
6.935
11.845
53.127
512.929
10141.045
100292.977
100254.758
100130.117
23577.844
972.604
112.321
234.730
101125.844
101170.883
101040.391
105106.555
70709.031
100329.438
41962.324
6621.552
1586.405
484.477
114.265
23.313
4.107
1.094
2.845
9.454
24.118
52.847
137.110
254.198
189.040
149.956
313.185
718.342
820.753
484.028
147.441
37.698
12.318
20.177
56.067
88.484
230.152
2335.263
29487.328
100027.438
46776.207
4492.102
407.127
227.588
1358.334
100101.117
100142.133
100443.516
103230.938
33831.422
46654.816
22424.490
3620.994
529.922
111.461
28.280
6.648
0.979
-0.234
0.019
1.655
9.410
77.392
718.401
2574.649
1039.478
166.735
63.778
69.013
70.395
47.670
24.154
17.212
41.686
227.190
1615.661
3289.336
683.136
360.939
1478.713
3056.967
1936.889
549.354
318.986
778.809
4965.723
10275.546
56875.074
70871.789
19152.699
5918.376
6715.256
3846.698
967.387
182.215
35.435
7.982
1.516
-0.254
-0.668
-0.581
0.412
8.092
104.246
1398.112
6251.440
2284.009
215.382
33.267
13.874
9.997
9.433
17.867
67.529
328.826
2498.527
100951.219
100500.656
16568.422
388.857
122.751
169.930
151.569
244.659
1181.879
3752.762
10179.783
756.320
2117.537
2331.088
1276.372
719.857
701.419
492.995
183.432
48.407
11.095
2.234
-0.046
-0.634
-0.795
-0.725
-0.077
4.796
50.116
457.894
1400.374
647.250
93.666
16.885
5.396
4.780
14.013
64.605
439.400
3629.678
24409.561
131908.875
110054.633
56701.797
637.555
44.312
22.798
57.736
393.596
2810.722
11331.339
13244.114
71.980
140.099
167.073
120.516
96.766
88.351
63.259
30.271
10.882
3.035
0.426
-0.446
-0.729
-0.801
-0.746
-0.331
1.511
11.171
47.443
97.328
65.943
20.596
6.127
3.475
9.359
42.863
222.296
2123.671
50352.152
101004.664
122111.203
165262.828
14679.991
718.397
64.987
13.434
44.591
330.643
2325.105
8224.194
8160.307
10.712
20.064
26.463
26.530
23.461
20.062
15.739
9.928
5.196
2.261
0.668
-0.228
-0.636
-0.757
-0.688
-0.316
0.721
3.063
7.284
10.478
8.537
4.350
2.309
4.409
21.733
116.909
630.622
5911.786
101767.695
101042.227
100752.547
102424.922
36900.410
3422.957
236.034
20.467
21.910
132.599
684.803
1792.001
1776.762
16.541
54.168
110.096
123.981
86.154
56.770
44.332
29.172
16.234
7.913
3.377
0.932
-0.216
-0.629
-0.575
-0.087
1.112
3.036
4.842
5.052
3.721
2.012
1.619
6.491
39.972
251.913
1479.071
7772.614
106037.391
102820.500
101193.766
140575.297
118634.414
77429.766
1140.552
39.054
9.270
32.811
108.083
234.165
256.572
105.670
577.130
1769.239
2156.374
961.496
493.631
420.817
239.296
89.781
33.355
12.363
4.184
0.778
-0.358
-0.466
0.182
1.683
4.002
5.955
5.729
3.848
1.785
1.609
7.504
47.009
320.951
2018.596
7904.027
22579.094
104192.844
101506.953
92042.383
103216.383
90797.086
1254.219
37.575
4.513
6.691
17.261
33.730
57.781
575.837
7343.289
52682.191
67254.891
12859.782
6968.974
7215.243
3010.611
622.790
140.960
39.400
11.356
2.754
0.090
-0.379
0.136
1.530
3.676
5.460
5.201
3.433
1.656
1.402
6.055
34.361
208.861
1128.935
3949.231
5758.902
5217.462
4863.238
4042.389
11084.070
3305.547
229.264
18.190
5.268
5.930
7.559
13.939
47.986
1926.558
52650.867
100192.625
102112.344
127288.172
103747.070
100348.141
57094.633
4789.135
524.732
107.139
26.447
6.006
0.804
-0.344
-0.103
0.915
2.303
3.514
3.391
2.373
1.552
1.898
4.689
18.091
82.968
340.733
834.009
1095.887
766.218
384.091
240.057
230.491
118.670
31.654
16.744
41.540
88.267
66.453
35.598
77.048
2314.691
75632.516
100449.672
107779.094
200054.656
104680.375
100805.477
100967.680
23160.379
1408.844
231.251
51.432
11.832
1.963
-0.171
-0.262
0.292
1.059
1.616
1.818
2.392
4.705
10.431
16.046
18.889
29.363
70.583
141.080
176.094
121.336
64.716
36.126
28.166
22.633
20.839
82.334
1001.326
4829.270
2316.695
291.444
131.446
882.474
13707.014
100522.188
111299.016
126442.219
102200.109
101926.086
102771.656
35485.754
2015.099
340.234
84.803
21.373
4.102
0.356
0.024
0.431
0.816
1.119
2.340
7.897
31.336
92.452
165.283
133.453
65.332
29.091
26.367
27.409
22.876
17.607
20.240
27.343
29.400
42.892
500.436
29936.893
100690.008
101131.625
3012.694
392.370
187.985
1267.318
4788.941
9999.531
101779.891
101163.570
103094.492
104470.602
14049.604
1575.844
366.922
124.819
35.203
7.390
1.548
1.267
2.160
2.561
2.958
7.248
34.912
212.727
958.943
2314.862
1761.247
532.050
94.116
16.841
6.929
7.317
14.098
30.452
49.693
55.632
82.095
919.958
101733.727
112315.516
131944.734
18016.449
2792.434
40.890
124.000
350.175
1162.123
8031.875
37857.918
47881.520
16537.531
3588.394
1261.841
634.058
241.250
65.956
13.740
3.709
3.828
5.878
6.839
8.500
24.227
128.881
1093.613
11137.295
46809.730
29482.924
4067.750
386.040
38.203
5.897
5.553
16.099
39.461
71.439
83.600
125.170
887.602
17383.262
190628.625
125819.070
102588.734
26515.041
35.223
22.076
50.676
175.648
643.820
1678.598
2339.318
1930.069
1802.661
2782.261
2171.996
676.963
145.644
25.802
6.702
6.533
9.863
12.813
23.516
86.589
441.088
3393.231
53516.125
100561.508
100192.930
15248.503
811.573
66.048
7.690
4.818
14.215
35.805
63.609
86.582
175.341
1200.789
26002.078
100815.383
101433.734
118365.555
135752.203
78.317
14.653
16.347
55.351
177.367
400.715
652.826
1326.659
3529.988
6210.003
4507.619
1298.141
226.281
39.244
9.511
7.392
11.543
20.753
70.465
391.157
2408.267
12925.821
59923.453
108537.891
101654.797
11286.066
769.587
60.623
7.315
3.413
9.404
23.614
47.992
87.398
206.640
917.996
11461.572
100373.789
102578.875
188361.313
113735.406
130.489
20.392
31.121
199.630
1265.400
4638.559
5741.092
10113.463
34764.793
35970.996
10019.915
1733.893
283.328
56.369
17.622
9.724
11.932
37.454
231.036
1838.580
19817.596
102288.938
106016.453
118994.422
26081.813
3190.347
340.949
38.337
5.071
2.416
7.759
26.015
76.093
189.875
344.227
592.798
2118.251
12671.280
31157.059
101997.164
102300.172
134.080
26.450
101.545
1352.118
23574.322
100394.500
105432.781
128401.023
101913.773
100741.352
88983.633
4943.847
584.629
162.625
65.988
27.628
18.436
70.399
611.142
6640.187
97887.930
119004.141
104976.188
101537.789
42196.574
2078.356
194.762
23.769
3.529
3.335
17.480
93.228
479.916
1566.358
2464.908
1556.347
794.478
945.159
2150.773
17367.176
101265.727
84.827
29.486
224.904
5443.871
100052.469
100603.008
111283.570
200031.719
106747.891
100648.188
101324.961
12170.253
3003.615
1135.312
392.151
127.133
45.386
107.522
1134.959
14786.903
153693.500
200057.563
115303.305
101156.570
33660.566
1698.736
132.968
16.274
3.279
7.755
53.885
494.865
5272.914
40769.258
73069.148
20546.549
2921.864
522.363
390.760
1888.971
11684.373
47.868
26.967
242.183
6008.499
100043.094
100448.367
106479.320
200033.391
107585.258
102417.328
118375.813
69123.594
52537.438
11326.989
2435.204
562.117
123.114
102.804
837.521
9956.079
70627.602
165861.813
110096.641
71681.875
7210.509
674.660
73.582
10.206
3.849
15.815
136.525
2100.082
63216.473
101181.031
103379.313
103407.773
16668.688
998.343
178.845
335.969
1995.896
32.241
18.305
124.091
1926.745
46779.324
100168.492
101529.922
66339.180
59809.359
67284.438
111464.945
102446.266
105115.414
89266.688
10285.062
1922.365
286.924
80.679
302.384
1967.367
7884.432
11988.805
9848.152
4208.689
965.937
168.792
29.186
6.056
5.949
28.319
240.110
4020.284
100514.727
101249.398
102736.258
102806.859
36951.902
1356.639
145.435
95.978
467.290
20.526
9.363
38.405
304.086
2316.464
9041.257
10219.333
3648.678
3817.723
22838.424
101307.867
101954.234
109420.094
122301.086
20122.797
3094.439
398.741
69.349
72.230
272.812
698.976
929.006
776.406
439.824
157.103
44.417
11.103
4.282
10.814
58.771
390.343
3550.519
75019.336
105321.094
103000.172
101412.516
17326.982
860.762
104.130
50.855
91.787
9.866
3.916
8.447
40.053
154.958
340.669
411.945
380.867
1176.545
10595.345
101715.016
101887.406
105608.359
82021.328
10588.614
2061.844
298.998
47.562
19.766
41.539
85.433
121.560
117.258
78.729
38.405
13.396
4.346
4.169
19.482
147.282
1358.339
12954.913
85176.406
148935.141
124869.563
26010.262
2723.011
377.953
167.941
160.676
112.672
7439.887
85954.195
102303.406
38983.484
7925.356
2669.259
1609.253
2603.663
3231.803
8038.088
57597.316
108157.867
116878.563
104968.258
21560.654
1670.084
143.698
17.077
3.028
0.381
-0.432
-0.704
-0.808
-0.825
-0.793
-0.701
-0.414
0.329
2.540
9.226
26.070
58.346
79.406
78.537
61.572
46.678
29.966
15.643
13.446
56.445
534.388
33194.246
100175.195
100651.219
101414.805
9444.357
983.570
328.897
343.242
506.624
1673.781
6624.590
11921.463
7740.284
3997.665
1323.529
256.683
40.734
7.491
1.469
-0.004
-0.527
-0.725
-0.792
-0.808
-0.799
-0.787
-0.713
-0.498
0.068
1.568
4.760
9.580
14.987
19.272
21.735
19.931
13.666
8.890
18.408
136.679
1509.284
26552.482
100052.461
100120.914
100221.828
6843.574
443.818
87.255
58.323
94.158
260.085
675.745
946.071
696.608
349.556
136.397
41.695
10.921
2.542
0.324
-0.369
-0.624
-0.731
-0.774
-0.784
-0.784
-0.788
-0.769
-0.717
-0.573
-0.219
0.600
2.131
4.661
8.138
10.437
9.980
7.052
6.125
22.652
206.294
2688.317
4155.186
37045.895
66939.125
16964.066
1639.151
152.906
25.973
11.910
17.042
38.254
77.545
98.444
81.699
49.932
23.505
9.158
2.854
0.576
-0.197
-0.508
-0.647
-0.715
-0.743
-0.751
-0.758
-0.767
-0.767
-0.759
-0.727
-0.600
-0.280
0.496
1.905
4.022
5.436
5.233
3.680
3.925
18.689
167.802
1896.196
437.847
1474.471
2110.101
955.592
210.426
37.844
6.841
2.095
2.712
5.786
10.590
13.729
12.772
9.004
5.122
2.422
1.123
0.572
0.200
-0.167
-0.452
-0.615
-0.686
-0.708
-0.729
-0.746
-0.758
-0.761
-0.746
-0.693
-0.531
-0.148
0.603
1.633
2.369
2.292
1.557
1.986
9.735
70.923
530.257
49.489
99.757
122.676
74.356
26.927
6.662
1.213
-0.026
-0.070
0.371
1.138
1.725
1.955
1.862
2.105
3.338
5.093
5.573
4.320
2.250
0.595
-0.221
-0.549
-0.656
-0.696
-0.720
-0.745
-0.749
-0.747
-0.720
-0.608
-0.333
0.189
0.827
1.335
1.321
0.876
0.872
3.933
22.222
118.032
8.573
10.038
11.651
8.455
4.838
2.536
1.696
1.055
0.437
-0.067
-0.254
-0.174
0.322
2.105
7.654
20.775
40.517
48.849
35.879
17.407
5.666
1.275
-0.101
-0.512
-0.632
-0.691
-0.723
-0.735
-0.733
-0.670
-0.391
0.379
1.815
3.680
5.076
5.031
3.587
1.778
1.789
7.139
37.122
4.919
5.493
8.350
10.698
11.906
13.702
15.764
13.034
7.808
2.947
0.560
0.028
1.467
8.952
43.155
156.868
387.946
482.699
313.720
120.942
30.686
7.037
1.446
0.086
-0.333
-0.527
-0.635
-0.697
-0.677
-0.415
0.649
3.682
10.472
20.558
30.706
30.818
20.965
9.662
3.516
3.540
16.559
13.106
26.182
51.720
70.031
79.105
111.931
153.280
129.910
63.061
21.943
5.544
1.717
5.157
31.936
206.617
1201.956
4540.100
7098.983
3503.248
821.096
142.348
25.126
6.751
2.682
1.190
0.378
-0.175
-0.480
-0.460
0.344
3.701
15.486
45.106
107.161
180.939
183.911
113.978
44.206
12.194
4.237
9.932
47.728
150.494
371.417
537.675
584.220
1137.673
2138.489
1796.781
603.631
137.836
26.973
6.172
11.969
88.208
760.343
7790.626
63419.824
100092.859
41352.594
4588.551
479.737
76.090
26.999
15.323
9.935
5.676
2.471
0.582
0.175
2.034
11.421
47.969
167.367
470.985
976.157
999.848
544.682
158.858
37.917
8.243
6.447
165.085
771.430
2746.704
4065.131
4400.088
18833.301
63471.230
41292.039
7780.327
884.865
101.763
16.303
18.972
143.877
1683.377
27426.297
100558.375
101110.492
101034.859
14094.856
1065.417
220.671
128.226
97.552
71.567
42.488
18.379
5.880
2.101
5.328
27.178
129.901
575.157
2004.126
4547.458
4687.309
1985.101
477.616
90.648
16.220
5.020
461.400
2808.976
13773.916
23122.527
23922.514
101817.563
100303.570
100137.180
88418.758
3860.367
290.387
34.347
22.366
147.568
1541.735
23309.232
106474.625
120176.766
118305.281
15949.012
1892.060
925.145
776.891
825.146
754.696
428.721
139.330
32.339
7.973
10.531
56.087
356.163
2410.806
16961.350
55690.766
45985.824
9754.633
1405.572
183.516
27.643
4.842
1346.710
4983.188
25132.811
47397.785
55494.566
102905.742
101013.813
101446.500
101204.500
8249.687
536.645
63.369
23.541
109.223
945.538
9901.134
109189.555
163379.219
122367.023
44926.730
5154.129
4189.546
5466.592
13157.902
18428.227
7115.200
1203.272
168.473
25.628
16.919
95.796
917.106
14276.906
101634.719
102755.789
102726.953
101176.742
5260.367
396.030
42.903
5.903
7462.172
10098.711
14099.277
19863.314
28967.795
102956.500
110481.250
133522.031
127276.711
10867.827
1066.516
124.156
27.839
86.786
785.345
11974.836
102292.570
103514.359
102072.586
101316.547
10009.194
11410.326
47219.496
101527.367
100253.828
100040.617
11281.914
699.662
69.143
22.771
121.750
1503.854
46200.336
100757.383
101048.484
101035.164
100592.313
13843.569
605.388
55.707
6.902
46158.836
51925.918
13593.148
4989.295
6211.528
46254.242
200192.125
198916.938
113663.086
72009.531
3622.134
289.277
38.071
59.640
545.541
7860.065
100208.641
100290.813
100304.016
79787.625
7797.224
14538.755
104565.570
101302.297
100221.172
100036.016
56845.262
1789.936
121.683
24.242
99.539
1244.321
30379.834
100749.570
103893.430
109146.508
105010.609
11243.119
622.541
59.001
7.754
80569.586
84069.797
24536.336
5060.423
3475.533
26235.350
105681.711
103861.563
101190.867
100236.086
7808.444
454.976
43.595
32.822
211.204
1954.766
16589.779
63405.324
56928.746
10600.932
2646.419
11418.745
101424.055
100485.625
100113.289
100021.023
63367.934
1941.761
129.191
20.401
54.063
485.025
6266.821
93788.836
200038.969
200029.844
137171.766
14785.749
901.681
74.284
11.483
49315.641
124712.492
107498.156
55133.676
23457.307
56842.883
118589.352
103449.469
100500.781
100082.977
5931.820
363.550
35.974
14.064
56.783
293.225
1301.451
2954.337
2734.618
1057.451
651.462
3584.027
70989.242
100122.914
100036.883
100008.320
16565.432
878.078
76.573
12.378
23.323
164.055
1561.127
33617.938
111283.078
108522.531
102492.008
85919.172
1818.685
106.599
27.831
102967.414
103056.523
102409.063
120506.563
122662.578
104260.672
133589.313
122316.117
101419.039
16689.646
1537.565
158.839
19.240
5.150
12.575
46.199
120.953
209.035
203.020
138.747
151.922
666.953
4999.028
24666.729
37164.160
12402.210
1789.497
220.341
30.518
6.619
11.645
70.399
832.075
26588.717
100482.859
100448.570
100206.422
85561.648
1777.127
116.428
99.988
100331.359
100483.766
102290.383
151109.922
141356.594
101858.531
102203.992
61802.793
6644.655
1573.261
289.171
45.265
7.390
1.326
2.087
6.768
15.349
26.044
33.734
38.306
45.918
110.373
398.509
1031.052
1201.124
699.366
206.035
44.505
12.575
12.046
25.557
54.120
327.035
4960.471
96870.727
100038.469
100023.398
11078.493
644.873
117.965
389.252
100052.039
100158.539
101430.539
124655.641
116584.266
100877.398
100235.211
30504.283
1922.151
256.524
55.305
11.985
1.951
-0.124
-0.181
0.663
2.955
10.273
35.540
69.423
50.818
29.739
46.398
78.401
87.423
59.777
27.547
17.207
31.340
91.729
315.672
445.130
215.396
513.489
3058.886
6638.457
4065.827
818.712
166.239
206.290
1126.531
12412.191
70768.695
88766.891
26440.074
32696.938
79244.406
33535.039
4982.956
545.485
78.465
14.602
2.795
-0.038
-0.672
-0.693
-0.336
1.334
10.104
49.097
102.540
61.971
19.391
9.458
9.560
10.040
9.503
16.163
60.794
247.017
858.128
3989.655
7501.716
1210.237
149.448
161.867
261.762
199.085
110.043
149.656
368.177
1714.210
816.615
2307.570
2805.232
1717.390
2080.833
3001.715
1801.484
563.209
115.650
21.663
3.927
0.256
-0.632
-0.833
-0.818
-0.606
0.441
5.872
24.197
44.874
30.297
9.913
3.162
1.827
2.661
9.473
54.322
403.842
2706.076
14231.455
28858.760
25785.867
3113.986
224.025
34.543
23.537
26.251
65.815
215.635
539.752
1347.519
77.115
151.773
187.493
162.985
186.134
217.886
150.094
68.424
20.369
5.037
0.646
-0.521
-0.813
-0.862
-0.831
-0.715
-0.244
1.495
5.618
9.366
7.261
2.963
0.913
0.835
3.884
22.265
185.375
2345.809
33397.195
102699.320
101622.742
102633.367
6902.023
519.956
57.954
9.698
12.256
49.833
176.984
419.173
781.899
11.972
22.869
32.299
34.971
32.637
29.935
22.949
12.961
5.923
2.005
0.229
-0.520
-0.786
-0.842
-0.819
-0.728
-0.491
0.028
0.843
1.390
1.163
0.441
0.171
1.207
7.257
41.274
351.038
5837.982
125702.250
109457.305
100784.867
103015.398
35090.789
5462.898
311.911
19.566
7.003
24.748
79.975
173.743
318.129
21.255
76.084
168.950
187.989
114.630
66.591
47.664
30.321
16.412
7.533
2.626
0.442
-0.491
-0.776
-0.801
-0.691
-0.480
-0.162
0.144
0.271
0.090
-0.112
0.043
1.802
10.962
55.885
329.142
3388.399
75874.711
102757.883
101188.531
200043.391
112304.023
100540.359
1791.643
46.872
4.286
8.289
23.685
51.271
112.609
152.558
953.398
3700.566
4112.046
1527.104
632.824
461.978
265.580
105.951
42.258
14.946
4.306
0.544
-0.544
-0.755
-0.660
-0.411
-0.099
0.168
0.221
-0.006
-0.187
0.035
2.064
11.939
54.712
241.317
1107.506
8152.968
63400.414
101105.117
125663.492
102235.172
100201.773
1995.946
45.188
2.785
2.327
7.002
21.007
78.900
1037.729
16940.637
100055.250
100361.359
35122.992
9033.114
8716.162
3388.983
872.725
254.173
75.821
18.629
3.636
0.080
-0.655
-0.654
-0.420
-0.108
0.140
0.145
-0.040
-0.194
0.010
1.605
9.069
39.065
132.048
372.861
935.985
2441.164
3185.476
5533.771
25836.299
6260.036
300.735
18.297
3.188
3.972
7.757
27.658
158.423
4064.729
100023.961
100205.906
102292.375
133500.031
108191.289
100661.164
71972.734
6842.913
1550.195
345.726
67.393
12.381
1.666
-0.421
-0.684
-0.540
-0.303
-0.105
-0.060
-0.099
-0.028
0.345
1.502
5.251
18.732
53.539
117.108
174.577
209.431
211.891
210.283
275.529
141.214
28.960
10.244
29.632
65.256
53.466
62.307
368.400
4945.890
100044.109
100483.070
109351.117
200031.531
111245.320
101533.148
106247.188
38436.648
6749.752
1120.037
215.895
41.581
5.985
0.100
-0.669
-0.645
-0.496
-0.340
-0.158
0.328
1.537
3.559
5.649
6.560
8.898
16.619
29.751
37.028
34.022
26.869
19.879
15.925
10.496
9.058
56.246
631.939
2549.470
1420.224
230.773
549.356
1660.130
41643.926
100604.305
113654.648
185545.922
103316.680
102022.406
111287.156
64415.004
11646.716
2253.078
882.355
153.897
15.665
1.040
-0.548
-0.629
-0.522
-0.309
0.389
2.820
10.387
25.249
40.103
35.361
19.667
9.557
7.705
7.762
6.789
5.510
4.842
5.080
5.837
18.883
312.939
12414.189
100203.781
55780.250
1496.734
541.464
353.988
2357.553
10310.884
17709.746
103399.266
100669.047
101195.805
104874.984
22932.836
5336.140
2650.193
1686.657
259.149
22.523
1.677
-0.340
-0.389
-0.174
0.447
2.887
13.192
52.635
168.731
306.183
261.078
99.359
25.749
6.173
2.192
1.753
2.409
4.175
6.386
9.132
31.678
521.739
30128.189
101724.117
103232.688
4272.458
1162.849
80.768
178.704
508.039
1450.253
9570.694
46043.309
63780.820
17639.344
3442.308
1253.305
869.681
578.466
127.291
15.700
1.491
-0.012
0.140
0.851
3.099
11.661
45.031
206.281
835.952
1949.274
1482.634
454.671
80.558
12.461
1.944
0.896
2.228
5.059
8.130
13.147
39.264
340.735
4828.211
40868.945
36525.563
13791.754
6838.456
28.928
26.180
60.373
187.366
695.656
1725.955
2091.896
1140.043
578.312
386.512
278.003
145.548
44.597
9.688
1.781
0.530
1.074
3.640
13.415
47.966
157.209
586.608
2393.840
6200.986
4137.154
1057.585
146.417
19.994
2.632
0.720
1.966
4.977
8.941
16.398
46.098
307.935
2822.849
26109.453
71577.391
35762.219
82669.477
29.162
10.784
18.257
57.524
155.037
295.869
389.047
447.803
622.096
659.065
412.660
159.897
47.921
12.721
3.844
1.874
3.072
12.443
62.165
271.009
955.193
2446.192
4628.137
6493.343
3809.700
961.427
147.269
20.484
2.683
0.591
1.833
5.668
14.371
32.517
65.820
221.292
1626.792
11251.684
26957.102
36980.188
102154.563
41.378
11.909
27.874
165.195
901.990
2858.224
3120.022
2519.077
4071.585
3994.341
1551.793
373.674
91.956
32.242
15.777
8.577
9.002
43.699
330.188
2470.972
10847.419
24144.785
30108.859
13833.001
3098.901
579.466
96.667
15.370
2.163
0.846
3.842
17.417
73.814
301.939
524.704
337.188
491.094
1706.274
4231.700
26385.645
100605.789
40.480
16.756
83.113
957.750
13686.542
100143.039
101033.203
22988.684
31380.764
27443.867
7210.760
1085.815
275.924
161.712
104.252
49.397
27.803
120.794
1684.629
33711.063
107097.359
156874.234
137131.859
43366.320
5215.738
558.178
73.983
11.455
2.016
2.527
13.981
88.122
589.116
5248.423
17926.650
4005.547
488.141
317.098
850.937
6709.229
70949.359
30.993
22.379
180.568
3358.467
100024.875
100193.383
101792.250
116575.641
83083.219
71058.047
15480.063
2425.138
1489.239
1476.589
953.900
330.808
96.953
217.374
4134.564
100650.320
105921.086
145880.672
198876.641
38443.012
4399.393
478.164
58.693
9.039
2.933
7.416
49.153
427.845
4485.158
54206.734
150080.172
30181.043
2073.992
260.738
214.813
946.184
4411.465
24.106
24.900
195.710
4063.843
100020.141
100146.945
101201.672
109363.211
41724.777
37982.797
11485.061
9257.912
14898.904
21843.139
12695.321
2539.862
383.471
221.231
3402.823
100294.781
101947.430
108527.672
115042.945
11161.734
1604.605
226.144
34.228
7.622
5.943
18.350
130.064
1767.670
40179.363
105586.383
122237.969
104400.820
11434.772
607.404
95.515
155.661
508.510
23.076
22.348
104.614
1349.569
23544.742
100067.641
100391.828
28287.863
7103.588
7403.065
16131.675
59953.371
136091.359
107785.719
100881.938
15135.276
1221.290
191.723
833.373
11150.786
75936.703
86538.414
13710.246
1842.070
358.564
75.867
15.934
7.842
12.845
39.595
243.291
3206.853
100675.578
101049.195
101076.813
100533.773
25802.592
930.055
86.687
49.484
116.959
19.758
15.988
36.718
225.125
1474.911
5459.391
6096.293
1940.295
1181.863
3663.217
28629.352
116696.688
188362.703
113660.055
101300.750
33623.320
1961.078
179.689
145.593
700.881
2168.136
2236.640
896.716
257.543
73.972
20.625
8.023
9.693
23.921
98.587
652.536
4949.261
62408.156
116640.922
105526.086
101062.563
12500.144
654.430
111.865
100.945
85.775
12.142
9.361
10.903
34.222
115.478
266.116
285.433
213.674
371.854
1947.522
13330.788
50746.477
133539.078
106489.617
100816.953
18370.324
1311.457
126.465
33.906
63.004
126.012
135.053
85.795
39.755
16.075
6.229
4.746
10.835
39.793
265.397
3031.440
51557.852
104689.609
135693.297
163044.422
23982.463
2555.125
442.054
491.518
766.596
454.857
993.389
4538.942
6835.092
3178.503
943.985
1039.346
5358.080
25939.350
27975.826
56668.844
100909.805
101632.219
106800.109
39370.801
4681.562
624.281
102.955
32.079
13.194
4.573
0.952
-0.314
-0.706
-0.806
-0.811
-0.782
-0.678
-0.364
0.496
2.880
7.698
15.027
19.857
18.420
13.117
8.328
5.016
4.135
14.347
108.293
1147.405
2656.920
16969.178
29541.775
9139.153
1195.423
297.517
496.129
1216.167
1780.432
6954.796
46059.102
99193.719
34269.840
5434.440
900.999
191.490
48.820
18.320
7.889
2.795
0.426
-0.415
-0.707
-0.785
-0.793
-0.794
-0.772
-0.673
-0.427
0.137
1.230
2.783
3.936
4.482
4.123
3.248
2.441
4.560
31.502
332.723
5693.098
2472.987
13681.788
23558.238
7373.201
915.143
138.913
70.862
109.491
204.488
655.611
2159.940
3316.777
1989.097
689.447
216.558
66.339
21.539
8.391
3.403
1.085
-0.050
-0.488
-0.683
-0.753
-0.770
-0.771
-0.773
-0.751
-0.693
-0.548
-0.280
0.122
0.613
1.098
1.326
1.211
1.237
5.155
46.456
591.688
13796.193
757.689
2789.673
4066.395
1766.055
335.979
53.432
15.830
15.566
30.694
77.349
164.183
232.239
202.310
128.733
61.188
23.602
8.365
3.050
1.080
0.161
-0.305
-0.532
-0.652
-0.705
-0.739
-0.755
-0.758
-0.759
-0.748
-0.711
-0.626
-0.456
-0.210
0.088
0.293
0.299
0.521
4.292
40.979
457.979
8472.803
144.965
310.007
418.198
223.797
65.570
14.841
3.475
2.301
4.720
10.980
21.258
31.910
33.037
27.392
16.455
7.696
3.598
1.841
0.966
0.295
-0.173
-0.448
-0.593
-0.661
-0.702
-0.734
-0.749
-0.755
-0.744
-0.734
-0.699
-0.613
-0.465
-0.287
-0.195
-0.194
0.012
2.310
20.884
168.768
1546.799
34.246
40.205
44.127
28.656
11.302
2.768
0.325
-0.136
0.238
1.307
3.100
4.992
6.063
6.071
5.621
6.389
8.343
9.281
7.197
3.688
1.261
0.035
-0.441
-0.609
-0.672
-0.704
-0.730
-0.741
-0.738
-0.725
-0.645
-0.461
-0.181
0.027
0.046
-0.082
-0.149
0.695
6.777
43.071
250.144
13.118
7.898
6.088
3.981
2.132
1.011
0.663
0.416
0.115
-0.063
0.068
0.497
1.419
4.070
12.828
36.130
71.368
86.445
62.769
28.090
9.089
2.089
0.071
-0.470
-0.619
-0.675
-0.705
-0.723
-0.715
-0.611
-0.191
1.014
2.878
3.776
3.148
2.015
1.026
0.522
1.951
10.906
56.823
7.727
3.922
3.731
4.289
5.384
7.081
8.775
7.412
4.402
1.662
0.261
0.193
2.546
14.537
76.037
312.539
878.221
1199.126
699.100
236.465
52.398
10.528
1.825
0.015
-0.409
-0.556
-0.638
-0.676
-0.620
-0.159
2.011
9.694
27.157
33.167
21.940
12.627
7.047
3.073
1.546
4.451
27.275
9.253
8.903
14.939
22.069
31.208
52.016
69.200
63.433
33.753
12.033
3.442
1.558
8.086
55.369
448.053
3494.518
18274.322
33490.254
13650.639
2111.418
273.890
37.786
6.617
1.747
0.601
0.104
-0.251
-0.478
-0.321
1.137
9.081
50.605
180.824
237.494
123.159
63.563
31.929
13.197
4.435
3.515
19.531
18.739
34.611
69.706
106.399
175.701
414.404
708.401
604.887
254.796
67.861
15.227
5.206
18.077
157.387
2110.894
37165.395
100023.320
100036.008
100034.617
18294.049
1121.266
101.281
18.959
8.673
6.251
3.904
1.750
0.441
0.469
4.197
26.437
147.481
589.633
894.630
568.267
299.712
137.525
47.076
13.611
4.564
12.912
42.813
120.622
292.272
449.973
921.214
3584.401
8550.177
7107.965
1955.364
343.414
52.817
12.098
27.205
274.867
4965.027
100055.156
100167.492
100291.836
100274.352
79128.133
2550.360
197.723
57.275
51.482
47.890
31.343
14.039
4.654
2.512
10.268
66.101
386.742
1764.821
3971.398
3699.246
1998.506
708.583
183.227
38.830
8.560
6.765
96.910
302.935
807.379
1347.884
3820.452
27510.393
100132.961
70854.523
11405.715
1175.391
144.023
24.188
28.907
262.935
4205.220
100271.133
101108.281
102490.508
102298.266
64205.332
2367.538
313.540
268.162
455.606
494.534
294.735
99.284
25.364
8.097
19.487
135.510
1074.637
7745.085
27172.209
48518.543
29569.469
6315.142
841.916
111.897
17.470
4.489
216.960
507.859
1155.335
1929.321
6857.830
79511.750
101086.422
102119.805
29213.508
2640.311
324.644
52.320
25.688
147.217
1533.059
21118.162
105916.563
118274.875
115047.102
15495.584
1617.914
685.438
2002.757
6563.651
9373.883
3814.551
814.525
120.546
21.928
26.769
193.196
1877.624
19391.350
128672.508
116927.477
103102.492
79415.953
3892.304
290.043
32.487
4.752
682.576
864.076
1028.288
1382.840
4990.287
43757.367
118330.664
178999.766
71872.664
11667.375
1245.562
138.282
28.044
68.608
463.794
3438.753
21413.803
63441.672
47207.227
9824.999
1595.165
2085.611
18626.904
100140.141
100041.023
70717.250
5917.730
482.182
55.212
28.606
170.820
1840.133
33734.715
109180.422
106349.242
101617.211
100395.391
9455.060
507.496
46.468
5.846
1907.225
2049.476
1261.977
856.122
2330.392
23319.885
116735.781
112468.430
103227.070
100452.438
5980.100
370.778
40.818
36.040
203.372
1366.488
8965.446
30768.693
25027.541
6152.844
1359.495
4999.749
100307.000
100130.703
100036.266
100008.539
24642.527
1108.474
94.572
25.068
112.758
1200.167
22934.795
101521.242
103002.664
104785.055
102854.445
8410.292
512.773
52.880
6.879
3062.767
4480.114
3488.674
2022.444
4019.663
49804.871
103423.508
101630.125
100529.406
100119.617
15052.913
606.191
52.242
19.453
80.031
468.861
2146.731
5459.989
4583.942
1613.693
701.652
5169.628
100146.242
100064.531
100021.094
100005.297
27270.682
1198.756
93.557
18.544
54.350
441.548
4841.697
60029.855
146871.422
200054.047
112790.672
8747.286
631.988
59.508
8.844
8302.758
38524.133
47008.344
18580.744
53958.289
130484.867
156988.141
106583.336
100704.164
100090.102
10276.032
484.227
42.024
10.066
25.362
101.488
317.646
608.695
571.151
291.693
279.737
2008.136
30249.695
100023.070
100008.750
100002.195
7767.452
601.112
59.504
11.048
23.153
143.407
1145.973
16888.066
107784.836
106484.094
101946.297
33347.980
1183.913
80.446
15.642
51390.152
100495.000
102477.359
156946.406
107527.023
105906.813
179046.547
170727.344
102714.766
33667.930
2308.171
208.076
22.661
4.334
6.171
19.978
46.699
77.744
75.785
55.682
84.932
433.508
2718.390
11282.517
16566.586
6474.253
1198.604
167.476
23.889
5.363
9.977
56.950
572.825
12529.205
100419.484
100362.633
100180.875
33063.980
1146.096
82.171
38.263
100084.695
100288.086
104196.734
200032.844
111380.930
101298.953
103267.586
108525.352
12040.994
2361.224
384.092
58.013
8.802
1.272
1.001
3.205
6.890
10.978
12.030
12.269
21.502
76.087
274.438
649.561
813.779
447.730
146.571
34.526
8.892
5.671
9.451
30.358
220.725
2805.268
37067.762
100034.430
66938.867
5449.768
430.204
73.335
118.978
33514.500
100190.984
102715.148
149698.594
105431.141
100492.961
100279.570
99276.773
3567.335
373.221
71.756
14.470
2.299
-0.111
-0.384
0.021
0.810
1.979
3.777
5.525
7.187
13.850
31.038
59.466
67.124
46.294
21.273
12.168
16.889
29.947
48.898
52.326
75.304
363.207
1762.753
3692.809
2314.619
547.469
136.237
130.561
343.745
4164.757
16641.844
20924.822
16435.143
99966.531
100157.406
100043.234
10298.256
910.164
105.098
18.608
3.522
0.115
-0.638
-0.732
-0.598
-0.238
0.675
2.765
4.379
3.982
3.376
4.624
6.641
7.536
7.159
12.109
41.383
127.997
262.183
356.181
284.192
110.873
60.915
117.686
178.902
150.763
113.327
236.561
397.656
866.879
420.190
1048.515
1345.190
1414.558
3661.072
5953.481
3502.886
953.454
160.433
28.897
4.992
0.456
-0.584
-0.806
-0.812
-0.743
-0.528
0.059
1.252
2.348
1.886
0.954
0.564
0.761
1.577
7.142
53.098
448.577
2069.043
3242.688
3446.137
1669.975
393.175
69.208
20.679
17.637
26.055
109.700
471.715
715.203
1416.809
50.095
98.670
124.564
150.624
246.452
320.897
223.138
93.636
27.253
6.360
0.959
-0.443
-0.794
-0.845
-0.813
-0.775
-0.662
-0.384
0.085
0.445
0.335
-0.038
-0.222
0.003
1.800
17.569
288.512
9766.005
104218.625
84073.719
45881.539
12454.307
1547.978
189.435
28.621
6.176
10.944
60.651
235.565
441.632
1184.466
8.855
17.473
25.492
30.573
34.120
34.555
27.743
15.717
7.044
2.614
0.464
-0.418
-0.756
-0.832
-0.816
-0.778
-0.713
-0.595
-0.438
-0.318
-0.347
-0.419
-0.408
0.065
2.940
28.165
639.134
65995.000
112311.898
200020.688
104260.813
45233.113
5178.532
1009.425
113.512
10.492
4.485
18.555
59.520
154.163
498.969
17.380
57.457
117.393
140.189
87.172
50.490
37.463
28.237
18.356
9.950
4.269
0.994
-0.308
-0.725
-0.808
-0.774
-0.718
-0.645
-0.565
-0.528
-0.520
-0.521
-0.418
0.220
3.246
23.349
314.837
11384.567
107498.320
126277.883
101630.000
31892.906
49553.102
9535.260
421.659
20.145
2.204
4.662
15.914
48.777
163.314
113.771
626.046
2115.364
2345.725
982.747
397.271
294.491
206.401
130.668
70.897
27.615
8.007
1.438
-0.360
-0.750
-0.769
-0.716
-0.647
-0.581
-0.552
-0.550
-0.539
-0.417
0.209
2.864
14.607
83.916
627.457
3132.319
8372.284
11467.067
10954.575
56109.113
10805.026
412.286
20.489
1.256
1.414
7.295
31.739
144.216
680.530
8125.064
66956.359
85708.859
14698.688
4128.014
3537.076
2117.804
1381.831
702.937
202.143
42.466
7.602
0.739
-0.560
-0.762
-0.733
-0.669
-0.599
-0.558
-0.552
-0.542
-0.430
0.045
1.863
8.087
28.011
91.453
280.101
682.577
826.334
1092.203
2638.958
996.119
101.792
8.324
1.191
2.495
11.346
71.255
515.875
2321.891
75612.203
100121.289
101113.516
110292.508
61527.320
72672.289
29431.596
25152.521
10305.831
1503.470
203.894
30.115
4.311
-0.070
-0.720
-0.764
-0.705
-0.643
-0.585
-0.542
-0.463
-0.300
0.052
1.058
3.875
10.651
23.165
45.529
70.156
84.912
88.503
99.386
56.014
13.093
4.016
9.163
19.315
30.788
155.363
1717.273
2898.452
96877.461
100275.523
103502.141
170769.906
106088.289
110339.344
200061.875
108566.078
100733.539
9069.249
1199.305
175.568
17.480
1.169
-0.618
-0.783
-0.743
-0.676
-0.562
-0.342
0.058
0.641
1.244
1.496
2.059
3.700
6.403
8.991
10.947
10.767
9.363
7.545
4.481
3.257
15.310
92.755
247.695
188.729
228.691
2777.507
2036.183
17057.695
100322.492
104962.453
129536.898
102724.711
118770.969
200055.125
111387.320
102689.828
49806.215
30479.877
1611.364
66.988
3.381
-0.462
-0.777
-0.751
-0.631
-0.311
0.531
2.326
5.375
7.828
6.942
4.204
2.308
1.707
1.815
1.826
1.585
1.215
0.962
1.146
5.784
56.389
637.536
2566.248
1451.809
328.985
1601.452
2463.925
1520.288
5644.726
8306.508
32189.830
100860.055
108304.719
163408.000
105122.094
96377.078
106197.563
100468.367
4231.385
102.507
4.851
-0.382
-0.739
-0.636
-0.264
0.754
3.536
10.593
25.082
38.503
33.180
16.006
5.448
1.304
0.250
0.036
0.071
0.228
0.543
1.572
8.996
84.615
1039.736
5631.389
2821.040
550.932
964.449
690.760
197.601
348.011
820.888
3679.685
13870.684
17815.738
12215.375
14658.593
7848.789
23079.475
19151.283
1112.395
53.791
2.936
-0.410
-0.587
-0.121
1.299
5.043
13.658
36.655
81.306
131.360
110.318
47.205
13.342
2.734
0.149
-0.295
-0.163
0.212
0.846
2.418
11.014
67.640
440.959
1569.647
1574.426
1077.239
2172.486
90.587
41.280
66.657
177.490
463.635
924.047
1066.400
940.724
868.569
599.166
607.858
490.751
99.406
12.306
1.171
-0.242
-0.018
1.956
8.762
27.295
64.443
119.193
208.688
289.780
213.676
87.087
22.344
4.334
0.386
-0.323
-0.143
0.502
1.742
4.609
13.323
57.729
287.531
1045.156
1809.824
2336.145
7418.464
26.864
19.769
45.632
177.221
382.638
312.752
208.387
183.045
180.986
151.435
101.346
51.476
19.910
6.801
2.744
1.248
2.035
10.398
55.932
222.496
563.956
740.574
655.143
478.471
273.847
99.322
24.901
4.905
0.502
-0.243
0.222
2.226
9.222
28.265
46.996
64.608
192.864
633.770
1296.391
3638.807
23137.555
19.844
16.202
42.699
184.009
516.310
786.846
784.322
506.163
472.733
423.847
218.877
82.948
38.880
26.071
17.845
10.423
9.347
43.710
369.456
3128.609
14002.562
14629.818
4810.641
1385.166
396.477
99.762
23.288
4.603
0.668
0.270
2.159
12.968
93.007
659.731
1602.169
549.522
145.149
227.655
613.359
3160.046
22554.770
22.427
18.781
50.976
316.153
2169.327
8187.321
8287.847
2917.327
1612.977
1361.136
614.058
242.340
197.023
213.949
164.157
74.862
35.644
141.016
2332.261
59439.008
100603.352
102114.516
78816.195
4591.323
656.316
118.199
22.491
4.738
1.674
2.384
9.256
60.508
918.327
35013.414
100469.664
25846.289
606.800
104.504
227.212
1161.473
5996.956
37.201
32.996
83.746
749.251
9010.285
59359.164
67141.547
10926.401
3187.462
2443.001
1117.478
871.607
1973.466
3283.149
2314.372
707.091
157.152
288.145
6658.666
100113.352
100559.266
101791.516
102710.719
9774.517
755.680
110.680
20.692
7.077
6.636
9.673
31.171
215.110
3362.100
104638.641
106791.508
102934.148
1894.503
131.338
80.757
271.865
852.681
82.242
65.655
100.547
813.470
11074.746
75631.188
85682.766
13000.694
2532.703
1859.059
1657.761
5508.778
41945.938
100263.492
63437.023
7785.379
833.880
295.641
4953.380
100064.922
100254.188
100700.258
100950.570
6606.786
447.734
70.921
18.043
16.523
24.709
32.719
82.237
606.267
7078.699
105508.445
200054.203
60311.512
2805.639
233.916
44.194
59.647
133.262
140.212
104.783
83.689
368.521
3058.994
13682.059
13741.719
3626.116
1005.353
1075.896
3202.167
36029.688
101906.797
100669.336
100159.531
79013.875
3220.772
307.730
1157.029
16957.828
100072.773
100158.313
21274.160
1494.253
159.436
32.054
20.072
42.374
71.851
93.010
197.761
1175.357
14303.111
101546.172
102618.367
71595.383
4320.871
338.153
55.087
45.850
51.618
148.030
108.092
60.638
100.014
421.052
1044.835
1157.704
496.190
318.821
787.554
4594.226
91737.711
102719.258
100936.313
100204.031
100036.281
5925.681
337.464
181.347
961.029
3069.286
3082.886
1076.350
206.941
40.876
14.586
24.687
68.630
134.575
213.501
671.207
3953.196
18210.195
78086.211
105037.898
29509.900
2598.652
291.244
265.209
675.151
402.949
87.356
64.325
34.619
25.811
52.586
95.135
108.656
81.267
126.194
468.070
2715.623
43238.723
101622.680
100589.500
100144.297
98882.859
3499.048
226.153
43.500
73.380
145.804
148.016
81.589
28.203
9.650
7.468
21.105
67.958
153.861
423.943
3306.723
46659.531
101785.836
105861.992
108363.523
9775.226
1202.125
501.710
3104.745
19756.277
7536.801
120.505
292.630
381.303
262.814
234.506
1335.530
15253.146
100310.086
103530.891
115661.930
101572.867
101240.344
102795.867
59923.594
3480.105
641.664
329.376
219.025
94.818
28.770
6.980
1.104
-0.353
-0.720
-0.787
-0.765
-0.709
-0.581
-0.292
0.361
1.562
3.170
3.975
3.561
2.340
1.218
0.652
2.104
15.797
127.942
1202.897
245.421
635.831
816.971
439.393
163.545
207.520
842.886
2338.784
3329.820
11188.785
88773.930
101369.023
66956.742
10399.068
2219.592
500.736
189.646
111.397
48.671
16.385
4.432
0.840
-0.320
-0.660
-0.758
-0.776
-0.774
-0.743
-0.650
-0.457
-0.129
0.233
0.552
0.536
0.336
0.091
0.363
4.617
45.946
511.053
8046.402
242.056
544.752
745.941
392.190
110.874
47.513
77.737
152.454
295.278
920.833
3163.646
5360.645
4446.636
2776.730
1014.081
271.770
84.484
39.388
18.694
7.092
2.402
0.590
-0.206
-0.566
-0.713
-0.746
-0.759
-0.756
-0.739
-0.686
-0.611
-0.515
-0.421
-0.360
-0.359
-0.346
0.328
7.677
99.441
1605.705
27952.615
156.570
230.038
267.522
156.120
51.614
15.369
11.313
18.605
40.046
106.590
272.361
508.987
689.033
633.708
296.935
99.596
31.563
12.469
5.947
2.764
1.338
0.486
-0.093
-0.455
-0.651
-0.726
-0.745
-0.752
-0.753
-0.740
-0.723
-0.693
-0.656
-0.612
-0.600
-0.547
0.189
7.806
107.356
2015.329
27554.506
110.670
83.520
66.040
39.759
15.348
4.260
1.706
2.668
6.831
17.691
40.331
78.279
116.725
115.404
68.049
27.061
10.303
4.786
2.746
1.629
1.012
0.453
-0.054
-0.416
-0.615
-0.698
-0.731
-0.737
-0.735
-0.736
-0.716
-0.679
-0.638
-0.611
-0.626
-0.621
-0.179
4.029
46.720
489.697
3647.806
87.303
41.052
19.861
9.004
3.269
0.560
-0.271
-0.087
0.909
3.116
7.234
13.707
19.834
19.543
14.423
11.012
10.571
10.683
7.842
4.614
2.016
0.666
-0.044
-0.422
-0.600
-0.677
-0.711
-0.725
-0.722
-0.686
-0.562
-0.260
0.195
0.311
-0.021
-0.356
-0.354
1.048
11.001
69.632
353.714
52.549
21.569
8.055
2.612
0.606
-0.039
-0.146
-0.092
0.040
0.399
1.088
2.193
3.757
6.499
15.188
36.989
76.471
92.407
67.049
30.103
9.951
2.531
0.292
-0.373
-0.590
-0.662
-0.690
-0.702
-0.673
-0.468
0.477
3.931
9.872
11.928
5.962
1.863
0.345
0.157
2.326
13.564
64.233
23.949
9.917
3.927
1.871
1.718
2.449
3.090
2.863
1.732
0.737
0.238
0.539
2.960
15.789
76.238
335.524
948.336
1297.324
813.290
253.186
55.599
10.431
1.740
-0.063
-0.471
-0.591
-0.641
-0.655
-0.527
0.437
6.652
46.302
184.085
227.460
78.323
16.553
4.446
1.296
0.901
5.345
37.164
12.893
5.556
4.647
6.345
10.340
16.877
22.579
20.933
12.222
5.049
1.472
1.287
8.053
58.865
481.580
3808.023
20170.949
37156.273
15029.953
2290.814
292.025
38.886
6.017
1.010
0.131
-0.181
-0.391
-0.488
-0.081
3.111
32.887
429.212
4262.528
6332.561
877.802
102.471
23.810
6.797
2.138
4.223
37.223
11.588
8.534
14.105
24.200
45.909
98.000
149.421
129.941
64.127
22.924
6.358
3.520
18.715
167.694
2290.515
45872.328
100007.016
100010.188
100010.438
22291.547
1202.986
101.758
14.203
4.842
3.117
2.055
0.824
0.178
0.971
9.380
88.691
1586.471
35465.406
57089.418
4524.433
530.253
115.146
28.030
6.922
4.066
25.308
14.467
20.010
39.990
73.089
176.434
499.569
890.760
765.873
323.111
87.759
20.868
7.515
27.587
292.393
5414.707
100015.258
100035.750
100055.508
100052.836
98888.875
2723.535
180.424
32.438
23.169
22.224
15.820
7.672
2.866
3.261
21.570
188.807
2089.029
21729.305
54348.227
24934.482
4035.065
589.495
107.442
21.998
5.520
11.228
21.405
40.665
80.995
156.727
480.938
1842.969
4225.225
3307.181
1117.727
254.690
55.060
14.353
27.942
274.881
4964.268
100051.828
100146.336
100271.797
100255.078
70842.484
2345.395
202.548
99.886
155.113
182.272
113.107
46.114
13.525
7.739
38.557
419.880
6948.474
100975.398
103228.977
106635.742
28469.494
2888.172
413.811
61.770
10.676
4.934
38.270
64.350
115.332
227.251
813.345
3707.416
9177.190
7774.696
2988.681
794.389
161.750
33.847
22.558
143.959
1551.958
24777.883
100447.625
100878.875
100817.188
12773.284
1017.170
239.003
554.084
1418.827
1794.060
949.804
253.328
56.127
16.052
49.626
537.960
10322.907
102538.891
122349.648
198909.219
110580.961
12872.235
1316.254
143.985
20.456
4.422
81.634
106.099
128.049
211.719
759.726
3736.671
14777.627
34367.547
25941.660
5647.070
739.803
100.405
21.595
52.853
332.224
2146.926
9270.515
16679.410
8001.670
1920.372
427.366
538.933
3246.331
13663.960
20176.660
7768.961
1297.591
179.956
30.014
40.918
348.006
4314.187
62024.012
188399.234
200100.656
111216.305
38033.969
2592.783
226.056
29.998
5.886
169.402
205.951
193.300
244.188
927.271
8642.991
101423.969
101162.133
100433.297
56949.148
3228.301
257.896
30.906
21.315
83.458
347.096
1083.216
1848.269
1501.761
644.381
292.886
1090.035
11309.105
78999.234
100005.844
33486.754
3493.142
360.761
43.973
26.264
139.968
1053.423
8453.699
67077.680
106688.820
102343.688
28108.266
2166.227
226.138
32.941
7.219
345.681
587.467
676.876
803.764
2510.513
22624.826
101749.320
100641.445
100197.555
100049.555
7099.685
418.726
37.756
11.058
27.115
97.298
277.100
466.615
428.557
232.123
200.101
1143.054
12418.833
88325.461
100003.805
41264.445
4153.168
387.342
45.028
16.109
54.006
299.417
1795.319
10515.029
34695.797
34773.156
11461.583
1844.154
241.643
34.398
7.630
1216.101
3360.413
4326.025
5896.996
31340.627
84449.375
133533.453
104567.117
100537.367
100066.492
5420.572
337.276
32.501
6.136
9.095
27.943
67.807
104.948
99.959
68.359
98.843
571.977
4161.403
20174.098
30206.566
10261.740
1649.439
205.502
28.971
8.575
20.362
92.194
452.137
2844.459
21037.402
68736.656
30171.971
3519.305
338.911
39.085
10.281
4208.550
16734.189
21851.930
40005.602
101405.938
103096.977
130230.727
137162.953
100799.852
15176.335
1420.860
148.525
17.727
2.916
2.329
6.418
13.610
20.689
20.630
18.455
35.672
161.053
701.225
2109.040
2706.660
1404.666
360.160
66.873
12.594
3.798
7.832
33.869
206.106
1882.528
17123.121
59486.660
29551.701
3388.271
294.693
41.905
26.812
6503.729
30397.027
40109.883
98593.664
101599.984
100596.820
101965.852
104537.109
7301.449
1503.110
272.814
45.494
6.935
0.823
0.159
0.952
2.245
3.493
3.824
4.473
10.185
33.075
105.893
220.553
271.385
167.437
62.830
17.750
4.681
2.481
4.331
14.810
84.185
592.951
3712.521
9016.760
5453.943
1052.334
160.901
77.949
133.445
3223.777
12548.998
16972.219
50823.891
100893.922
100179.195
100186.234
51330.109
2542.868
295.726
57.113
11.679
1.887
-0.226
-0.534
-0.380
-0.090
0.220
0.515
0.942
2.277
6.437
15.691
28.192
31.757
22.250
11.128
6.435
7.124
9.769
11.597
12.574
27.538
117.661
419.384
742.217
542.301
241.277
373.183
546.908
1018.761
762.597
2008.635
2891.042
7499.242
57113.805
100060.695
56867.375
7116.667
673.104
86.918
15.264
2.862
0.027
-0.645
-0.743
-0.680
-0.561
-0.408
-0.206
0.025
0.316
1.014
2.194
3.529
4.107
3.987
7.360
24.292
57.537
74.574
68.727
43.949
23.216
23.670
47.272
72.519
94.085
734.086
7247.248
8162.605
7637.039
131.437
273.788
391.206
815.480
2547.887
4169.983
2494.135
702.520
140.147
24.035
4.307
0.326
-0.598
-0.787
-0.783
-0.741
-0.669
-0.558
-0.422
-0.299
-0.248
-0.185
-0.032
0.186
0.752
4.368
39.634
357.013
1348.557
1068.235
469.088
217.591
71.858
19.174
8.964
12.080
76.769
1779.968
40671.227
42919.512
22959.545
20.587
39.157
58.595
101.766
191.051
257.623
181.315
77.393
24.426
5.860
0.920
-0.402
-0.755
-0.813
-0.782
-0.748
-0.697
-0.622
-0.538
-0.475
-0.459
-0.455
-0.441
-0.288
0.805
12.435
230.487
9420.949
100426.836
48647.441
2946.120
922.488
215.795
44.052
9.050
4.889
42.599
716.441
7296.978
9008.320
16101.665
4.489
8.766
14.063
19.653
26.237
29.337
24.139
15.601
7.995
3.538
1.060
-0.129
-0.611
-0.758
-0.769
-0.744
-0.703
-0.653
-0.601
-0.566
-0.549
-0.537
-0.508
-0.303
1.194
19.961
519.822
55617.648
100806.570
102918.797
7904.786
1835.422
439.773
109.263
20.577
3.770
10.402
79.529
382.857
899.415
3174.250
8.061
23.988
47.778
54.543
41.042
31.859
32.600
31.619
26.394
15.891
6.923
2.055
0.119
-0.549
-0.722
-0.736
-0.704
-0.669
-0.627
-0.597
-0.578
-0.552
-0.505
-0.286
1.055
13.591
258.216
9450.882
100635.063
57710.539
4168.914
1543.997
718.983
261.638
42.286
4.669
2.155
10.512
42.045
138.259
439.225
42.809
177.828
455.254
548.583
292.039
165.979
172.581
202.071
188.030
116.596
44.117
12.616
2.668
0.043
-0.603
-0.717
-0.708
-0.679
-0.649
-0.615
-0.586
-0.559
-0.507
-0.319
0.569
5.799
47.799
379.024
1599.634
1412.726
941.062
598.222
560.995
260.879
42.582
4.289
0.411
2.566
14.677
70.500
289.663
194.297
1349.807
4947.051
6082.130
2209.873
971.569
1208.009
2080.952
2655.457
1516.061
360.417
68.147
11.730
1.689
-0.309
-0.688
-0.726
-0.698
-0.670
-0.629
-0.599
-0.571
-0.518
-0.379
0.124
1.966
9.252
35.371
86.225
142.221
150.165
132.682
137.400
68.444
15.071
1.708
0.164
2.972
29.299
291.873
2153.265
520.811
5452.894
33060.672
41873.273
10472.668
5843.533
9907.839
47042.715
100673.398
40009.223
3916.143
364.050
47.297
6.686
0.370
-0.610
-0.739
-0.718
-0.678
-0.643
-0.602
-0.550
-0.482
-0.382
-0.123
0.568
2.354
6.515
13.359
20.093
22.647
21.476
18.909
10.128
2.885
0.594
1.525
6.865
57.638
884.442
10623.188
1221.487
6718.769
46855.484
60030.848
16148.210
24802.578
67463.695
108891.234
101561.617
100570.313
33913.094
2879.446
340.719
28.473
2.041
-0.472
-0.742
-0.721
-0.683
-0.632
-0.545
-0.416
-0.241
-0.120
-0.040
0.108
0.536
1.331
2.346
3.193
3.428
2.880
2.014
0.897
0.407
2.196
9.359
22.156
60.487
623.721
9040.372
22358.398
2632.930
10099.946
11906.961
9673.305
36209.895
141475.125
111484.102
101797.961
107353.906
170809.547
101722.000
4863.388
116.391
5.397
-0.256
-0.732
-0.731
-0.667
-0.540
-0.274
0.141
0.682
1.035
0.952
0.493
0.129
0.058
0.112
0.173
0.139
-0.011
-0.179
-0.190
0.713
6.579
30.950
71.195
78.201
268.499
3527.191
100217.164
1339.243
1074.798
1564.110
3515.851
12638.718
45618.395
105035.039
101130.227
129873.992
123041.898
100953.211
19069.219
201.157
7.527
-0.198
-0.726
-0.695
-0.500
-0.107
0.679
1.926
3.800
4.785
4.271
2.254
0.663
-0.112
-0.378
-0.443
-0.460
-0.481
-0.457
-0.171
1.530
10.507
46.263
113.969
109.163
169.554
1135.249
9504.392
424.447
208.620
376.618
884.872
2050.503
5178.353
26613.156
56421.770
25513.299
102449.633
100253.633
3272.237
92.452
4.484
-0.340
-0.654
-0.403
0.365
1.982
4.497
7.840
11.576
13.679
11.507
5.794
1.876
0.137
-0.421
-0.563
-0.567
-0.517
-0.378
0.099
2.025
10.325
40.491
91.345
119.433
216.727
1453.286
370.865
125.452
239.799
932.756
2472.795
1194.509
616.986
1107.386
1525.812
1110.329
1332.947
1023.564
185.413
18.080
1.448
-0.296
-0.258
0.932
4.943
14.805
27.532
35.194
35.550
31.058
21.251
10.614
3.329
0.526
-0.367
-0.568
-0.536
-0.334
0.210
1.416
3.677
10.786
34.094
82.160
149.410
337.405
2084.812
78.156
100.804
379.598
5001.587
29892.043
7207.177
417.823
127.346
120.546
94.431
68.137
43.331
16.769
5.495
2.330
1.082
1.396
6.850
32.148
120.448
278.092
297.588
173.850
82.575
36.634
14.733
4.339
0.808
-0.214
-0.435
-0.241
0.876
5.061
17.110
26.856
22.824
29.429
62.609
141.735
431.023
1947.078
52.373
76.119
272.979
3386.943
16563.648
4908.619
391.503
108.000
78.034
63.448
45.629
32.214
26.609
24.208
17.801
9.888
7.488
28.396
209.815
1359.911
4515.525
5018.239
1588.709
312.465
74.464
20.654
5.493
1.364
0.435
0.372
1.205
7.136
53.457
337.250
790.098
307.283
53.810
40.658
96.291
363.478
1341.159
70.939
67.746
104.388
427.359
1106.594
952.478
615.055
292.285
175.875
148.035
143.047
148.434
185.661
224.404
162.033
73.656
32.398
92.204
1042.833
15223.586
100067.391
100147.672
17126.848
1364.525
150.456
28.529
7.241
4.029
4.347
4.659
6.758
31.309
439.222
10801.354
55569.773
7168.304
293.455
35.368
51.697
173.821
537.335
214.472
150.254
93.379
157.111
628.540
1645.931
1646.949
668.192
314.854
395.819
720.175
1154.071
2247.223
3575.000
2506.802
703.764
160.485
167.849
2541.073
75614.250
100059.289
100137.414
85669.281
3172.615
217.890
33.161
12.796
19.106
29.217
29.534
27.927
84.149
1273.816
91025.852
100636.953
55818.520
795.606
51.529
24.398
58.560
142.372
824.505
530.163
204.339
163.246
639.976
1770.062
1787.606
770.375
411.997
1239.650
4648.386
9963.073
42933.387
100292.766
63412.008
8526.462
826.415
209.883
1937.851
46770.629
100034.164
100071.633
59397.020
2376.337
173.396
30.238
34.640
99.758
194.058
175.103
111.912
181.242
1081.659
16312.408
93502.609
10674.038
645.089
68.642
16.959
19.694
34.260
2112.419
1303.418
375.901
144.001
297.198
686.700
698.468
373.860
472.144
2997.670
15433.190
54238.195
104595.906
100593.883
100082.531
88329.570
3215.209
277.033
598.893
6011.270
33023.707
33035.418
6663.575
648.718
79.085
29.036
101.038
418.500
962.782
846.422
447.208
481.333
1415.355
4650.439
6887.398
2871.058
525.548
87.963
44.062
70.788
53.444
2292.233
1410.113
398.045
108.186
88.122
148.329
152.823
123.740
348.912
2338.165
12796.227
111330.055
103512.789
100532.359
100080.688
100014.219
5920.953
328.924
127.306
493.249
1350.287
1352.604
537.783
112.728
24.675
31.008
179.220
958.488
2347.906
2296.840
1396.213
2428.946
5171.574
6854.529
5137.537
1881.993
411.037
143.397
737.972
3285.528
1583.514
1027.773
655.331
218.697
65.593
30.200
27.728
28.139
38.468
148.101
793.750
3983.666
48310.145
100995.367
100227.938
100049.047
100009.680
3810.189
239.773
36.410
48.824
86.540
86.803
47.449
17.855
8.521
26.408
155.234
753.202
2026.330
2437.484
4508.403
18005.115
59008.320
73748.289
19427.928
2615.030
447.212
623.970
25977.117
100545.070
100317.797
21.189
30.258
35.561
41.393
148.965
1340.245
10677.573
57077.805
57973.695
43695.137
102449.680
112528.602
163439.594
91028.375
16816.576
4196.392
4741.686
2973.607
885.215
171.356
30.437
5.726
0.829
-0.384
-0.684
-0.699
-0.601
-0.485
-0.391
-0.278
-0.119
0.116
0.231
0.161
-0.109
-0.385
-0.300
1.464
14.447
102.916
635.284
53.397
54.317
56.179
41.570
47.743
174.935
726.115
1839.623
2274.200
5835.577
32296.967
85689.188
124672.359
103562.320
27903.756
3293.659
1560.714
981.873
344.859
86.957
20.705
5.428
1.377
-0.090
-0.589
-0.727
-0.740
-0.724
-0.690
-0.634
-0.573
-0.512
-0.475
-0.496
-0.562
-0.591
-0.063
5.256
66.478
894.048
7439.091
146.200
88.531
61.252
36.034
19.781
27.034
67.727
133.421
232.609
717.642
2874.016
12762.578
47285.086
51475.047
12547.047
1695.698
408.940
218.750
95.527
33.927
13.326
6.080
2.464
0.460
-0.392
-0.664
-0.731
-0.735
-0.731
-0.715
-0.701
-0.690
-0.694
-0.710
-0.720
-0.661
0.204
11.090
242.611
12656.491
105592.336
419.257
160.429
59.655
23.419
9.363
5.521
8.731
17.488
39.826
124.168
470.290
1961.117
5533.962
5468.731
2138.366
449.571
108.120
46.493
24.926
14.610
11.269
7.789
3.646
1.034
-0.210
-0.614
-0.714
-0.736
-0.738
-0.738
-0.731
-0.735
-0.740
-0.748
-0.756
-0.688
0.231
12.080
315.587
25812.912
103507.672
842.983
263.415
63.475
16.464
4.283
1.152
1.191
3.370
9.548
27.901
88.852
255.598
532.898
527.095
277.606
88.103
28.092
12.842
8.958
9.190
9.598
7.594
3.973
1.107
-0.159
-0.584
-0.698
-0.723
-0.725
-0.723
-0.706
-0.667
-0.635
-0.633
-0.674
-0.681
-0.147
5.873
100.444
2325.534
30547.682
841.264
258.019
57.403
12.007
2.142
-0.024
-0.094
0.928
3.142
7.642
17.017
37.321
57.951
61.044
38.576
19.460
12.139
9.854
8.470
7.906
7.170
5.319
2.672
0.626
-0.269
-0.587
-0.684
-0.705
-0.708
-0.665
-0.482
-0.008
0.594
0.817
0.220
-0.339
-0.379
1.414
16.865
124.764
510.045
381.100
131.114
34.132
7.132
0.883
-0.269
-0.146
0.678
1.957
3.433
4.774
6.594
8.614
10.142
14.113
27.851
47.223
56.228
41.803
21.765
9.562
3.933
1.394
0.151
-0.422
-0.611
-0.668
-0.677
-0.638
-0.349
1.134
7.437
20.310
24.329
11.122
2.792
0.280
0.063
2.487
13.846
55.674
118.874
45.157
13.906
3.139
0.656
0.415
0.859
1.512
2.213
2.679
2.479
2.196
3.452
11.983
49.565
192.197
481.608
647.970
387.491
137.573
36.780
7.995
1.613
0.007
-0.463
-0.602
-0.644
-0.638
-0.448
1.004
12.220
123.819
704.251
884.415
208.124
27.491
4.728
0.857
0.652
5.837
54.295
33.127
13.403
4.793
2.278
2.534
4.339
5.810
5.584
4.315
3.038
1.850
1.694
6.072
38.207
252.923
1521.762
6473.675
10261.703
4950.823
1025.259
167.959
25.334
4.075
0.465
-0.222
-0.408
-0.517
-0.503
0.122
5.234
71.640
2017.223
65290.887
100189.508
4924.089
199.681
27.601
5.632
1.468
6.029
84.765
14.400
4.963
3.568
5.378
10.388
19.675
27.437
24.590
15.033
7.001
2.705
2.385
12.386
98.405
1024.897
12400.257
100001.445
100002.156
70710.461
7090.329
602.400
63.923
8.864
2.164
1.095
0.588
0.082
-0.067
1.423
14.143
189.331
11094.203
101723.352
103853.211
37328.230
1122.380
144.413
24.992
4.957
5.395
62.040
9.126
4.617
6.674
13.694
31.561
67.528
103.957
92.809
51.791
20.544
6.853
3.990
18.943
167.759
2290.479
45872.160
100006.633
100010.180
100009.805
22291.133
1203.096
102.489
16.392
8.549
7.624
5.386
2.721
1.275
3.912
31.664
356.389
7199.503
144632.813
200087.703
109468.008
10353.753
809.230
88.960
14.182
5.051
20.553
7.287
7.065
12.615
26.100
71.007
174.228
284.978
267.056
146.263
57.813
19.166
7.163
18.858
157.602
1944.467
37164.262
100021.984
100031.797
100030.375
18291.107
1037.024
105.412
33.981
40.915
43.889
31.892
14.648
5.603
7.737
59.934
777.115
20982.178
102161.211
103011.281
101250.875
100758.484
2968.752
236.910
34.842
9.016
7.669
8.050
10.556
18.284
38.347
111.693
318.848
611.008
724.460
517.940
214.323
63.970
16.733
13.948
83.314
759.809
7108.221
56888.449
100076.219
37227.105
4577.038
474.067
92.462
109.893
223.425
253.989
156.805
59.099
17.563
12.218
72.334
1076.733
35808.395
100656.438
102097.250
103991.961
103568.250
4971.137
436.021
65.024
20.519
11.388
13.083
17.387
24.588
47.829
155.966
610.657
2111.703
4430.107
3623.890
1238.472
246.490
44.250
12.882
31.534
175.655
904.619
3273.312
5063.211
2595.262
709.313
155.926
121.640
369.003
951.548
1199.740
648.131
205.643
44.285
16.538
59.515
619.244
11436.701
101262.695
104517.695
110669.359
52513.531
4065.402
533.753
98.472
39.099
23.179
25.090
34.839
44.895
83.085
293.659
1808.286
11462.368
41405.684
30275.008
6498.370
820.384
101.002
16.447
11.389
39.274
128.953
308.728
428.447
308.782
143.153
75.916
182.576
884.048
2708.764
3493.845
1649.721
416.239
76.938
18.878
37.571
227.111
1717.123
12417.339
39477.133
29054.990
9958.424
2433.272
455.965
109.835
54.348
33.983
58.588
98.270
137.893
274.301
810.265
3994.316
34043.012
100227.484
100068.656
16583.150
1526.940
147.954
19.624
5.421
10.131
27.968
56.801
78.441
68.689
44.462
49.367
186.680
951.870
2946.335
3808.106
1789.010
447.532
81.615
17.465
20.972
90.573
384.951
1219.585
2588.752
3481.709
2709.477
1164.328
358.022
107.465
50.546
29.895
162.684
332.068
528.199
1336.709
5276.851
11659.248
25593.182
89622.375
63575.891
11310.619
1204.824
129.329
16.837
2.955
3.025
7.338
14.615
19.893
19.089
16.029
27.335
108.397
449.264
1199.330
1521.994
813.051
235.856
49.097
11.497
10.105
33.943
111.765
293.454
629.495
1278.661
1892.754
1262.726
383.717
101.723
38.128
21.110
374.517
882.456
1513.762
5911.166
46120.477
100787.695
55197.984
17752.824
9948.061
2556.338
425.910
64.230
9.251
1.302
0.543
1.595
3.388
4.643
5.049
5.424
11.278
41.768
128.724
291.337
360.318
220.069
75.915
20.864
5.218
3.847
10.986
32.686
88.150
262.491
838.130
1563.996
1023.647
329.443
80.404
36.443
40.205
460.190
1197.016
2178.091
11931.405
100213.828
100195.539
100566.125
14672.364
1973.793
479.839
110.290
22.319
3.777
0.221
-0.311
-0.100
0.339
0.697
0.864
1.304
3.520
11.225
30.066
55.441
62.785
43.069
18.430
6.140
1.800
1.333
3.471
9.834
30.049
102.986
302.017
513.401
381.133
156.916
92.931
145.520
342.208
300.344
766.130
1402.206
7477.968
63492.770
100056.602
70780.883
7880.726
797.402
131.657
29.489
6.625
0.941
-0.388
-0.621
-0.563
-0.443
-0.319
-0.224
-0.021
0.667
2.358
5.727
9.113
10.224
7.665
4.059
2.282
2.205
2.670
3.165
4.296
9.871
29.073
70.045
107.461
108.958
269.688
1348.196
2197.453
4878.234
110.294
254.008
472.053
1786.943
7817.888
15046.903
8529.757
1803.567
266.249
46.454
8.854
1.620
-0.211
-0.656
-0.725
-0.683
-0.618
-0.556
-0.493
-0.407
-0.233
0.123
0.706
1.324
1.469
1.508
2.803
8.418
16.911
18.183
13.709
8.976
5.773
7.469
13.636
23.502
117.994
4235.022
100402.219
106169.781
104284.641
30.040
60.321
110.946
286.822
768.467
1204.396
816.007
273.671
64.794
14.194
2.636
0.018
-0.613
-0.750
-0.747
-0.706
-0.658
-0.606
-0.557
-0.515
-0.464
-0.389
-0.276
-0.171
0.081
1.697
13.361
79.908
213.294
180.109
70.958
31.986
12.607
4.683
3.533
11.098
223.969
19062.982
100810.750
118634.609
122181.008
6.604
12.684
22.718
45.817
85.424
114.684
88.514
42.530
14.557
4.301
0.811
-0.300
-0.639
-0.728
-0.727
-0.700
-0.657
-0.609
-0.569
-0.540
-0.521
-0.493
-0.466
-0.404
0.067
4.591
59.236
789.256
3730.193
2073.746
307.779
84.444
28.245
8.010
2.264
6.054
103.730
3734.818
100636.688
113645.047
104356.938
1.538
3.194
5.940
9.947
14.970
19.629
20.433
17.168
11.147
5.816
2.382
0.603
-0.211
-0.547
-0.668
-0.685
-0.655
-0.615
-0.577
-0.553
-0.531
-0.510
-0.493
-0.420
0.246
6.889
112.440
2252.327
19072.768
7265.670
634.652
139.450
45.318
14.146
3.210
2.197
20.846
241.828
1462.889
3910.416
25958.785
2.715
7.037
12.855
17.217
21.676
35.866
60.166
72.035
53.732
29.787
12.355
4.434
1.169
-0.069
-0.515
-0.640
-0.644
-0.616
-0.584
-0.560
-0.537
-0.513
-0.494
-0.422
0.139
4.847
60.177
793.568
4250.169
2106.204
358.109
120.472
48.376
17.384
4.383
0.832
3.315
20.738
93.705
390.279
1532.896
12.136
35.308
72.527
88.408
93.767
165.533
351.732
461.990
357.935
172.223
61.941
18.516
5.108
1.035
-0.216
-0.565
-0.628
-0.620
-0.597
-0.571
-0.551
-0.524
-0.497
-0.441
-0.123
1.821
14.376
91.012
245.252
201.959
102.111
55.908
33.039
14.538
3.621
0.235
0.300
4.460
27.152
168.276
718.927
41.745
145.048
365.143
426.548
358.692
690.761
1853.566
3333.216
3178.120
1544.797
391.372
77.656
15.559
3.300
0.317
-0.457
-0.617
-0.628
-0.606
-0.584
-0.556
-0.526
-0.500
-0.454
-0.306
0.336
2.734
10.148
21.790
26.455
23.581
18.291
12.241
6.072
1.420
-0.234
-0.087
4.684
76.578
1815.526
41010.984
116.188
369.729
1062.201
1333.593
920.384
2011.747
8429.498
38606.938
82944.227
29313.768
3352.341
321.833
46.382
8.038
1.099
-0.325
-0.614
-0.643
-0.617
-0.586
-0.560
-0.525
-0.492
-0.460
-0.400
-0.196
0.370
1.571
3.381
4.743
4.964
4.090
2.642
1.101
-0.037
-0.440
0.189
7.770
173.936
9487.649
102241.109
998.783
515.968
1286.246
1524.902
1323.049
3609.636
37980.543
107657.445
103670.602
100939.531
23853.211
1597.202
192.159
22.090
2.384
-0.182
-0.602
-0.652
-0.625
-0.583
-0.548
-0.502
-0.451
-0.410
-0.394
-0.350
-0.236
-0.001
0.330
0.554
0.593
0.349
0.033
-0.296
-0.479
-0.275
0.946
7.689
116.758
3889.075
103855.813
40679.441
869.097
627.931
801.413
1047.999
3783.238
74149.195
103420.266
101675.906
102183.922
79783.672
23483.152
1471.329
66.050
4.687
0.011
-0.580
-0.655
-0.629
-0.571
-0.487
-0.388
-0.277
-0.220
-0.222
-0.303
-0.367
-0.377
-0.356
-0.344
-0.377
-0.446
-0.530
-0.575
-0.439
0.269
2.334
7.553
40.447
393.132
3866.568
100407.984
1537.231
331.886
447.375
658.004
1960.233
24226.113
100923.758
100579.031
104921.836
116792.484
100815.367
3748.491
96.975
5.647
0.090
-0.569
-0.640
-0.570
-0.414
-0.196
0.054
0.293
0.363
0.243
-0.031
-0.293
-0.446
-0.517
-0.549
-0.574
-0.599
-0.624
-0.575
-0.280
0.824
3.565
8.525
21.983
108.208
764.666
16873.750
713.381
839.357
1195.318
1100.672
863.922
2806.831
18836.328
44762.855
18022.348
18483.748
14448.999
1000.300
50.974
3.557
-0.057
-0.531
-0.507
-0.159
0.476
1.281
1.842
2.038
1.817
1.263
0.499
-0.100
-0.409
-0.542
-0.587
-0.605
-0.616
-0.601
-0.493
-0.093
1.153
4.223
9.817
22.098
91.049
749.443
700.789
733.083
2685.184
8976.923
36418.375
8618.015
718.928
882.363
1259.403
852.216
623.747
405.687
90.297
12.352
1.485
-0.126
-0.337
0.160
1.918
5.712
9.607
11.281
8.829
5.703
3.159
1.277
0.166
-0.322
-0.510
-0.571
-0.576
-0.525
-0.329
0.039
0.565
1.618
4.291
10.299
25.253
101.090
821.405
304.944
907.245
4200.996
104643.805
102061.219
100454.188
1861.094
124.516
90.554
72.206
47.700
28.069
12.444
4.673
1.971
0.754
0.623
2.981
12.389
38.265
77.069
79.504
46.877
19.438
7.453
2.484
0.585
-0.102
-0.315
-0.365
-0.348
0.014
1.453
4.695
7.254
5.632
5.048
9.690
24.497
90.589
539.328
303.426
560.925
2161.153
67070.156
100964.297
100252.031
1443.538
64.848
25.750
26.290
30.781
30.623
24.987
19.299
12.766
6.646
4.318
11.594
60.711
261.528
684.385
689.232
293.163
79.867
18.567
4.912
1.508
0.986
1.094
1.038
1.001
2.590
13.552
53.832
92.367
49.813
13.490
8.167
18.749
61.445
225.922
413.018
379.921
500.716
2157.380
8385.501
2641.339
240.443
54.761
48.913
110.246
243.719
282.021
206.531
148.457
100.782
48.022
19.831
32.577
224.007
1473.492
5445.638
5452.258
1624.797
254.356
40.643
8.463
5.031
8.519
12.179
11.811
8.788
11.658
70.466
462.074
1108.355
413.957
53.084
9.424
11.305
31.745
85.228
1575.813
951.535
362.239
204.265
216.160
179.114
119.627
84.540
185.653
1067.361
3757.403
4733.372
2289.076
1647.761
1060.925
366.263
87.403
62.414
419.435
4063.016
18885.137
18891.232
4488.031
501.759
60.508
14.487
23.528
69.347
123.015
116.205
59.428
39.436
155.488
1439.111
3748.066
1134.725
106.880
13.356
6.157
12.515
27.284
12471.185
5972.417
1335.544
230.130
92.714
106.245
112.553
126.753
772.776
10024.594
97081.344
101803.883
29150.939
25993.814
15136.832
2957.805
393.900
92.250
362.845
3054.688
13667.509
13670.902
3364.043
424.374
53.479
29.648
133.121
625.794
1611.325
1359.825
485.184
156.384
194.237
735.657
1572.325
560.923
92.536
16.113
5.717
6.676
9.633
70731.953
27295.074
3518.362
415.274
86.106
65.463
67.475
151.080
1785.732
46843.832
100771.258
109367.289
200020.563
103700.266
100210.445
18289.520
1302.450
140.847
156.730
805.309
2311.226
2535.768
878.128
157.291
33.520
68.817
626.189
5442.312
21087.199
17014.760
3309.839
843.829
629.748
565.227
488.800
244.319
74.028
22.788
27.096
46.411
33.562
78996.617
30237.379
3863.308
477.526
90.319
37.089
32.218
114.084
1490.998
33119.633
101124.336
120192.547
166940.063
102791.719
100182.141
41281.094
2292.788
174.879
51.315
124.869
260.122
281.215
133.151
37.402
19.767
115.771
1473.033
18891.379
100080.680
85999.813
12531.450
8097.991
7155.368
2862.188
907.737
286.787
84.701
70.833
467.680
1770.782
883.045
18291.039
8582.595
1783.646
354.949
104.694
31.950
15.966
51.990
464.176
4554.427
30223.490
48323.590
107350.758
100746.922
100077.914
20179.531
1406.427
130.103
20.963
18.936
30.715
30.597
18.378
8.082
12.860
99.480
1237.497
15234.485
85761.742
62058.234
37779.250
101832.742
103578.352
26505.236
3810.392
640.609
152.759
350.675
10873.519
100189.273
40563.004
18.550
11.354
7.925
18.422
188.951
3979.053
31612.174
17569.879
7811.365
6678.792
31497.740
151147.297
120261.398
103442.078
105293.273
54435.309
100535.492
79052.867
10295.410
903.318
114.092
19.956
4.495
0.709
-0.366
-0.509
-0.324
-0.082
0.012
-0.040
-0.221
-0.395
-0.513
-0.606
-0.681
-0.734
-0.573
0.723
8.963
54.098
229.394
111.393
50.683
19.116
11.365
33.262
178.347
585.299
754.384
786.545
1872.356
14208.169
106000.836
103270.969
100972.633
101547.570
22824.227
19042.191
11365.488
2535.901
402.374
78.884
25.533
8.965
2.336
0.093
-0.525
-0.589
-0.499
-0.420
-0.390
-0.455
-0.561
-0.649
-0.716
-0.764
-0.754
-0.326
3.678
50.673
681.110
5230.913
765.716
241.178
59.860
14.379
8.103
18.268
44.509
76.452
149.489
593.076
5919.008
100649.563
100421.602
100201.234
100293.102
7915.271
1901.609
1099.902
411.838
144.305
75.989
46.224
20.108
5.883
0.956
-0.348
-0.590
-0.561
-0.510
-0.492
-0.541
-0.625
-0.703
-0.763
-0.787
-0.739
-0.017
9.452
226.323
10816.726
100805.688
4972.494
1029.765
170.188
26.813
5.423
3.494
7.710
17.642
46.301
179.854
1190.862
9432.938
41326.809
45909.605
11326.794
1503.075
314.271
153.381
94.775
89.878
105.698
78.681
35.819
10.039
1.840
-0.194
-0.589
-0.625
-0.596
-0.597
-0.618
-0.673
-0.722
-0.750
-0.769
-0.720
0.047
10.695
273.300
22089.549
100586.039
16598.646
2493.399
292.262
38.654
5.686
1.451
2.940
8.446
20.444
54.849
190.474
718.019
1801.929
1797.753
822.810
220.793
62.707
34.024
39.646
74.874
110.895
87.056
37.430
10.516
1.968
-0.163
-0.598
-0.668
-0.658
-0.652
-0.650
-0.632
-0.606
-0.607
-0.640
-0.660
-0.233
5.092
93.952
2264.150
29921.301
15068.395
2493.066
291.491
37.986
5.214
0.947
2.254
7.260
16.146
27.723
44.837
82.430
133.513
139.712
78.890
34.652
15.929
13.509
21.669
41.461
62.054
49.357
23.243
7.039
1.194
-0.281
-0.609
-0.673
-0.669
-0.634
-0.466
-0.037
0.587
0.722
0.241
-0.252
-0.350
1.127
14.529
109.278
413.778
4183.683
951.926
156.630
23.075
3.234
0.593
2.294
8.402
19.165
28.766
28.067
21.638
18.676
16.591
14.203
15.990
22.474
26.713
24.265
23.827
24.129
17.804
8.900
2.758
0.294
-0.439
-0.628
-0.663
-0.622
-0.346
0.998
6.455
17.335
19.273
9.144
2.635
0.375
-0.001
1.821
10.360
39.699
666.485
222.485
48.800
9.300
1.352
0.429
2.219
8.138
18.542
27.416
24.331
13.812
6.843
7.937
21.140
63.502
137.346
168.266
121.776
52.605
19.885
8.185
2.965
0.694
-0.240
-0.551
-0.632
-0.619
-0.401
0.948
10.718
93.899
457.390
570.414
156.676
23.747
4.370
0.760
0.441
5.583
76.601
104.359
42.180
12.298
2.974
0.751
0.941
2.474
6.022
12.063
17.075
14.849
8.269
5.710
17.239
81.225
360.219
1024.694
1404.717
813.518
253.819
56.474
11.851
2.370
0.221
-0.355
-0.530
-0.581
-0.492
0.201
4.988
56.448
1264.300
25662.641
40611.777
2993.234
157.374
23.506
4.825
1.241
7.322
173.120
23.643
8.250
3.071
1.674
2.141
3.629
5.295
6.646
7.605
7.850
6.207
4.134
6.916
38.382
252.887
1521.712
6473.645
10261.673
4950.819
1025.218
167.939
25.386
4.208
0.704
0.046
-0.190
-0.330
-0.153
1.519
13.369
161.212
5737.207
101336.695
102929.305
18482.396
830.637
120.007
19.891
4.071
6.853
117.364
8.999
2.659
2.039
3.271
6.447
11.223
14.940
15.072
10.917
6.953
3.938
2.964
8.782
59.087
447.648
3493.300
20170.834
37156.098
15029.868
2290.694
292.112
37.005
6.662
2.618
1.867
1.266
0.590
0.641
4.117
30.526
296.102
4929.379
105377.352
200074.875
68448.680
7651.017
610.836
67.121
12.278
7.164
32.503
4.515
2.226
3.547
6.975
14.145
25.234
36.724
38.952
28.692
15.982
7.903
4.280
8.945
55.850
416.775
3207.690
16567.072
30209.201
12404.068
1944.503
255.696
37.157
10.766
9.176
9.291
6.772
3.622
2.350
8.053
60.677
694.986
15433.093
101591.563
102033.555
100642.984
63144.676
2117.953
152.920
33.511
23.340
20.235
3.180
3.413
6.278
12.016
24.629
51.396
89.945
114.329
97.154
54.553
22.581
9.259
8.224
32.949
193.219
1110.992
4158.948
6482.385
3214.754
759.770
133.582
29.624
21.779
32.731
36.069
24.936
12.426
5.707
12.324
84.677
970.049
23801.725
102386.820
103150.914
101819.219
100642.211
3131.527
240.879
98.358
99.165
76.451
3.671
5.409
9.430
18.053
41.916
111.607
289.976
479.548
408.352
205.583
65.052
19.712
7.963
14.229
60.832
239.841
609.084
824.371
529.273
176.234
49.481
27.377
48.662
93.025
105.295
71.337
30.129
11.135
15.439
94.324
820.626
9980.154
110356.203
113912.750
106426.188
30075.270
1763.967
299.263
267.343
344.511
243.998
6.055
9.557
15.705
30.829
79.711
278.788
919.304
1820.323
1541.729
614.434
156.336
34.571
8.864
5.994
15.572
44.131
88.258
108.637
81.382
40.314
21.120
31.120
82.643
179.775
205.639
128.082
52.220
16.445
15.469
80.196
608.884
4545.653
24113.572
47900.973
22597.361
4387.358
936.179
438.105
476.481
660.752
424.016
11.731
20.419
35.326
76.193
192.468
519.704
1775.673
3872.800
3233.400
1120.426
227.662
42.798
8.974
2.878
3.902
9.129
15.927
19.987
17.194
11.675
12.088
30.187
87.295
179.533
220.206
136.866
52.121
16.855
11.982
52.268
340.868
1925.106
7565.947
10305.245
5067.396
1592.956
910.309
635.196
482.870
510.028
316.309
24.288
47.784
90.167
244.982
676.240
1270.997
1855.502
2934.511
2351.449
829.016
184.878
36.318
6.864
1.394
0.854
1.853
3.474
4.547
4.295
3.939
6.484
19.332
55.751
105.228
128.082
81.006
33.769
10.961
6.728
23.070
118.922
504.544
1361.829
1790.460
1165.122
824.977
862.160
644.959
343.410
210.745
124.560
43.114
88.772
194.372
702.261
2341.856
4299.963
2942.195
1581.493
885.501
337.193
91.798
19.880
3.905
0.423
-0.152
0.076
0.498
0.830
0.919
1.201
2.865
8.915
22.263
40.614
45.882
31.682
14.539
5.032
2.750
7.504
29.927
92.733
211.476
278.851
296.287
391.419
480.583
362.630
178.541
93.768
76.882
50.896
108.694
255.527
1084.030
4568.960
7816.954
4642.561
1278.684
350.758
112.463
33.523
8.172
1.378
-0.215
-0.516
-0.468
-0.326
-0.214
-0.113
0.079
0.823
2.700
6.465
10.881
12.195
9.043
4.424
1.602
0.704
1.900
6.637
17.877
35.095
56.757
92.794
143.454
172.200
141.730
125.361
200.493
498.830
37.848
81.620
191.653
795.580
2966.293
4966.607
2968.811
845.114
176.011
40.843
11.096
2.616
0.101
-0.533
-0.640
-0.621
-0.556
-0.494
-0.433
-0.334
-0.081
0.475
1.354
2.283
2.572
1.849
0.958
0.385
0.365
0.681
1.608
3.738
7.811
15.360
29.299
47.841
71.148
221.093
1056.936
2340.236
10289.368
18.830
38.981
87.468
291.614
823.199
1303.137
818.757
297.270
72.444
16.560
3.787
0.469
-0.449
-0.666
-0.685
-0.661
-0.614
-0.564
-0.519
-0.464
-0.384
-0.235
-0.049
0.134
0.202
0.183
0.436
1.482
2.940
3.136
2.422
1.912
2.447
4.850
10.185
20.728
105.289
2591.977
65825.844
78842.281
103025.727
6.416
13.224
28.941
69.619
160.421
207.803
158.429
68.760
22.359
6.008
1.175
-0.195
-0.589
-0.686
-0.691
-0.671
-0.628
-0.576
-0.533
-0.504
-0.467
-0.430
-0.383
-0.341
-0.276
0.129
2.303
10.100
20.282
18.260
9.871
4.684
2.298
1.984
3.905
12.634
173.722
9423.251
101342.492
150033.984
111007.695
1.762
3.288
7.158
15.113
28.453
36.252
29.868
17.508
8.243
3.340
1.139
0.150
-0.322
-0.544
-0.631
-0.646
-0.621
-0.574
-0.534
-0.507
-0.487
-0.469
-0.451
-0.433
-0.285
0.784
7.602
40.983
103.248
76.556
28.470
10.448
3.876
1.456
1.409
6.578
90.371
2599.524
66310.023
100863.883
102791.633
0.613
0.599
1.975
4.712
9.839
17.646
26.309
29.091
21.769
12.084
5.767
2.699
0.951
0.001
-0.428
-0.572
-0.597
-0.573
-0.534
-0.506
-0.486
-0.471
-0.453
-0.432
-0.230
1.307
12.422
76.644
202.315
144.504
45.473
14.735
5.425
1.716
0.501
2.122
19.756
195.404
1242.451
5988.696
79959.336
1.160
1.473
4.032
9.899
28.930
85.438
184.912
228.575
157.367
71.409
28.054
12.312
5.067
1.602
0.089
-0.424
-0.548
-0.560
-0.532
-0.509
-0.493
-0.471
-0.453
-0.431
-0.264
0.849
8.422
45.177
104.887
85.918
31.739
12.508
5.113
1.643
0.147
0.188
3.523
22.793
111.243
551.079
2525.921
3.484
7.380
15.946
37.102
134.171
574.187
1817.217
2540.340
1474.812
423.227
122.214
41.254
16.070
5.151
1.146
-0.149
-0.483
-0.546
-0.533
-0.512
-0.499
-0.476
-0.455
-0.435
-0.344
0.158
2.702
10.681
21.647
20.488
12.436
6.762
3.250
1.051
-0.122
-0.429
0.377
5.221
31.215
199.914
830.024
11.008
22.416
50.123
115.537
532.189
3875.884
20346.143
33967.250
13112.121
2582.032
447.616
113.611
36.063
11.122
2.591
0.202
-0.412
-0.537
-0.540
-0.517
-0.504
-0.479
-0.455
-0.436
-0.395
-0.220
0.377
1.828
3.703
4.367
3.568
2.323
1.134
0.182
-0.423
-0.624
-0.138
5.057
80.435
2268.625
65383.770
39.569
52.242
112.140
250.697
1259.010
13890.452
101101.961
105634.852
80802.055
11629.523
1531.569
258.928
64.126
17.254
4.184
0.581
-0.319
-0.527
-0.554
-0.527
-0.502
-0.481
-0.457
-0.435
-0.415
-0.363
-0.227
0.066
0.445
0.659
0.618
0.309
-0.046
-0.379
-0.601
-0.657
-0.095
7.323
183.818
14290.795
100637.711
291.091
108.889
193.557
430.308
1703.016
17264.400
105241.273
156132.469
188375.813
51768.660
4963.696
528.403
96.026
21.975
5.244
0.960
-0.189
-0.499
-0.554
-0.526
-0.498
-0.476
-0.454
-0.430
-0.417
-0.411
-0.387
-0.335
-0.269
-0.224
-0.263
-0.356
-0.481
-0.597
-0.664
-0.626
-0.064
6.184
117.200
4852.180
100956.875
3095.365
288.838
344.416
743.673
1483.886
6529.612
39553.406
156944.344
120233.859
102867.930
8380.785
1074.762
171.645
27.980
6.391
1.375
-0.017
-0.445
-0.543
-0.531
-0.495
-0.465
-0.431
-0.408
-0.396
-0.410
-0.431
-0.441
-0.445
-0.460
-0.498
-0.541
-0.590
-0.635
-0.640
-0.553
-0.084
2.879
31.587
360.285
2844.117
8686.188
657.135
1041.110
1748.603
1674.499
2022.321
7432.150
44082.457
102164.211
32709.125
4847.108
1421.851
246.641
31.670
6.864
1.799
0.140
-0.388
-0.514
-0.489
-0.418
-0.357
-0.326
-0.314
-0.339
-0.380
-0.428
-0.465
-0.492
-0.523
-0.556
-0.580
-0.611
-0.625
-0.592
-0.460
-0.008
1.668
9.966
56.139
312.653
2324.535
1940.782
9311.285
15642.824
6470.779
1627.966
1295.561
3928.647
7027.428
3390.504
1169.127
521.707
118.866
22.127
6.133
1.685
0.145
-0.343
-0.366
-0.176
0.056
0.170
0.131
0.006
-0.165
-0.298
-0.405
-0.467
-0.508
-0.534
-0.562
-0.581
-0.601
-0.599
-0.551
-0.374
0.112
1.518
6.951
36.577
221.616
1149.455
7649.269
79962.305
104346.820
61374.152
9578.324
739.507
393.644
472.766
311.420
156.028
85.517
32.186
11.533
4.239
1.274
0.080
-0.138
0.310
1.418
2.532
2.732
1.969
1.010
0.283
-0.135
-0.353
-0.447
-0.485
-0.512
-0.542
-0.552
-0.518
-0.435
-0.349
-0.202
0.239
1.596
6.835
34.654
234.108
1649.575
11618.178
100956.969
190634.094
156103.266
103879.031
1881.543
111.024
56.291
47.014
35.461
25.491
15.130
7.726
3.367
1.189
0.305
0.718
3.260
8.852
15.094
15.479
10.404
4.506
1.487
0.265
-0.147
-0.216
-0.198
-0.233
-0.305
-0.300
-0.035
0.512
0.858
0.624
0.523
1.538
5.883
26.203
148.550
3021.588
4975.257
26692.482
92004.242
113645.289
92143.594
1263.688
62.947
21.310
29.586
44.847
45.414
30.050
16.322
8.553
3.938
1.910
3.348
13.006
39.890
80.076
80.672
44.160
15.263
4.385
1.177
0.799
1.433
2.139
2.021
1.257
0.967
2.162
5.679
8.217
5.154
1.877
1.373
4.092
15.064
62.506
4754.712
3181.034
2822.140
4884.412
7684.946
2556.384
221.240
32.524
48.415
173.916
430.204
473.199
241.314
99.177
46.283
20.908
8.447
8.898
35.194
131.924
303.686
304.407
143.707
38.939
9.339
3.638
6.379
15.722
24.869
23.554
13.101
6.955
9.224
24.319
38.493
21.339
5.865
1.613
2.304
7.056
21.533
10095.904
5186.263
1465.760
515.446
292.574
127.226
40.706
44.109
286.982
2319.307
11094.679
13754.467
3904.742
768.395
289.926
112.346
32.581
18.271
57.523
240.472
575.890
625.972
261.098
66.172
14.240
11.956
46.078
164.759
328.620
305.506
127.994
43.147
26.658
51.787
77.703
42.319
10.862
2.255
1.178
2.643
6.591
100612.484
71114.586
7268.325
678.767
104.650
33.611
24.850
113.870
1614.098
41606.930
100091.969
100432.344
86963.195
5868.020
1845.756
576.055
115.811
30.730
52.575
206.725
488.901
489.351
223.573
57.879
17.753
47.947
355.774
2535.098
8126.105
6651.740
1647.907
275.567
103.108
79.983
71.368
38.094
12.028
3.202
1.357
1.739
2.521
100128.688
100128.461
30329.137
1629.718
170.245
37.452
26.907
197.049
4479.025
100032.898
100211.586
101430.320
106651.281
24778.678
8910.803
1967.783
294.843
49.049
31.585
86.279
177.387
177.478
92.311
28.784
21.137
166.400
2313.145
46770.488
100035.695
100126.242
21489.951
1958.792
862.280
411.646
141.510
47.990
15.594
6.406
8.284
12.837
10.189
100075.852
100255.883
34068.953
2229.217
382.387
77.409
28.951
169.215
3695.554
100041.188
100298.508
102217.578
112545.758
38380.859
18608.086
3517.706
450.595
57.833
16.221
23.059
39.865
39.799
23.708
10.918
25.985
304.825
7344.490
100034.305
100139.156
100961.336
105935.469
23268.094
18513.074
5064.266
773.717
129.796
30.457
21.487
80.484
182.447
123.537
100145.500
100808.320
11886.897
3294.670
949.374
164.390
33.012
79.036
878.938
15233.261
100202.000
101436.414
33441.488
18338.902
9471.446
2120.650
314.174
46.765
8.896
5.456
7.385
7.287
4.929
4.200
21.334
260.996
6014.194
100056.625
100465.250
106491.047
185543.734
102447.891
100407.625
88647.953
4724.775
410.376
67.075
75.343
592.497
2273.990
1122.928
36.659
17.841
7.148
12.855
173.410
3746.831
34903.031
11317.874
1366.629
1836.221
14798.845
102774.531
101494.227
101920.789
133573.063
118306.203
100888.031
100244.414
88598.469
3422.403
326.797
62.878
16.162
3.941
0.547
-0.011
0.458
1.285
1.911
1.909
1.268
0.389
-0.289
-0.624
-0.765
-0.812
-0.715
-0.056
3.334
18.140
53.434
338.079
120.533
32.417
10.022
24.133
150.158
422.640
362.044
410.622
1672.940
24025.939
101523.750
100733.078
100718.961
105969.227
96888.023
101216.531
99233.281
11752.630
1417.631
343.529
127.915
45.692
12.036
2.270
0.124
0.112
0.746
1.460
1.543
1.090
0.325
-0.304
-0.624
-0.766
-0.798
-0.567
1.346
17.182
144.383
563.535
4160.884
949.538
146.719
24.231
7.206
13.847
33.123
70.018
205.944
940.567
10092.623
100619.398
100287.547
100202.656
100724.625
16620.939
6711.117
4464.744
1549.481
764.282
681.847
424.945
150.608
34.043
5.732
0.669
0.012
0.381
0.917
0.991
0.660
0.080
-0.387
-0.650
-0.761
-0.771
-0.393
3.500
54.005
886.939
7196.170
63383.711
6475.904
558.219
59.064
8.719
5.676
15.462
44.698
116.586
344.492
2000.558
18442.574
100084.922
100050.039
22377.184
2526.682
607.324
439.444
461.209
965.258
1828.458
1254.222
359.705
65.171
9.935
1.217
-0.103
-0.043
0.207
0.302
0.103
-0.235
-0.504
-0.641
-0.698
-0.705
-0.346
4.013
69.614
1395.008
14303.285
100034.297
22288.047
1198.702
98.312
12.175
5.043
14.382
42.463
92.811
160.847
338.333
1170.133
2973.651
2958.990
1313.231
321.290
104.451
104.692
271.767
997.904
2129.396
1478.266
417.615
74.172
11.169
1.227
-0.274
-0.380
-0.284
-0.263
-0.329
-0.415
-0.455
-0.443
-0.455
-0.488
-0.330
1.977
28.630
300.867
1588.343
100038.680
22288.439
1198.642
98.165
11.313
4.738
14.884
49.966
123.119
192.578
188.437
169.205
201.341
186.308
109.370
44.784
23.655
36.548
120.602
427.074
808.493
626.774
206.401
42.327
6.992
0.649
-0.425
-0.556
-0.532
-0.480
-0.358
-0.078
0.355
0.660
0.602
0.282
0.001
0.464
5.607
33.221
94.682
51065.680
5413.297
518.209
54.999
7.493
3.974
16.503
68.556
221.135
373.072
297.434
123.477
47.209
24.334
14.863
10.529
11.108
17.859
40.871
103.581
166.755
142.360
55.910
15.470
2.863
0.003
-0.535
-0.613
-0.556
-0.306
0.510
3.041
7.251
8.608
5.784
3.103
1.315
0.399
0.771
4.557
18.819
3509.943
815.174
136.797
21.774
3.495
2.918
14.858
66.859
226.595
420.760
331.934
125.786
31.687
9.606
8.676
17.598
31.033
38.782
34.509
31.506
31.518
24.644
11.549
3.655
0.545
-0.393
-0.590
-0.570
-0.316
0.681
5.052
25.605
82.268
100.886
44.478
14.102
5.098
1.558
0.503
3.498
48.483
301.246
106.519
28.198
6.078
1.362
1.886
9.184
37.702
114.605
191.885
165.066
64.928
18.190
8.917
20.380
62.888
136.975
167.983
121.381
51.946
18.737
7.184
2.562
0.544
-0.267
-0.534
-0.566
-0.385
0.440
3.793
22.599
169.432
1028.473
1306.817
331.447
61.550
16.251
4.693
1.439
5.334
103.370
37.435
16.019
6.067
2.759
1.859
2.273
4.977
14.078
35.589
52.918
46.099
22.474
9.126
11.887
49.044
179.105
447.423
601.136
387.352
137.376
34.403
7.811
1.558
0.045
-0.342
-0.472
-0.425
0.044
2.181
11.331
63.223
545.571
4645.784
7049.042
1432.386
279.182
62.189
13.640
4.222
6.213
78.590
9.667
4.687
4.661
5.993
6.396
5.972
5.759
7.502
11.019
14.455
12.970
7.761
5.715
16.355
76.123
312.333
877.879
1198.687
753.630
236.174
52.277
10.582
2.067
0.439
0.082
-0.084
-0.054
0.849
5.508
27.373
149.682
1055.104
6551.345
14719.520
7998.674
1661.961
241.995
40.298
15.785
14.570
29.418
5.402
5.900
11.115
16.714
19.059
16.830
13.525
12.695
13.949
16.639
16.402
11.337
7.575
16.239
71.705
291.245
813.431
1108.516
699.105
220.719
49.410
10.469
2.855
1.704
1.540
1.044
0.753
2.097
10.639
58.122
391.863
3304.618
33746.309
102323.242
71963.305
7793.593
719.723
107.512
85.017
102.696
78.211
5.970
10.972
22.894
36.632
41.931
36.061
32.102
33.394
37.430
45.219
45.323
30.563
14.554
12.936
41.604
146.913
361.084
448.658
292.212
113.276
29.261
7.957
4.462
5.071
5.381
3.987
2.470
3.565
17.466
114.568
917.694
8836.102
80753.367
137220.344
113713.281
14321.517
1151.654
308.069
576.277
964.984
628.435
8.894
16.767
32.713
51.876
61.618
61.370
71.755
84.677
90.730
99.851
93.242
60.613
24.305
10.380
17.229
46.754
93.373
121.356
82.593
37.322
13.337
6.348
7.316
11.073
12.235
9.139
5.022
5.157
24.200
193.978
2131.989
29014.686
115141.922
156121.188
132044.750
12318.734
1605.809
1058.856
3235.374
7386.905
4070.751
11.473
18.510
31.786
52.137
68.456
90.066
140.196
189.231
184.690
148.273
113.666
68.518
25.475
9.016
6.306
11.768
20.682
24.856
19.931
10.595
5.499
5.768
10.718
17.545
19.623
14.612
7.280
6.027
25.617
218.109
2771.980
51418.055
101749.328
103945.672
103124.055
14782.619
4276.226
3624.043
8163.288
21236.502
9999.689
12.432
17.874
27.492
44.599
69.640
116.390
203.394
276.588
248.773
152.265
86.766
43.881
18.444
6.278
2.559
2.836
4.452
5.149
4.370
2.926
2.628
4.845
11.087
18.553
20.823
14.588
7.550
5.082
18.346
141.533
1421.689
18337.867
100194.773
100435.414
71976.609
11455.403
14256.066
10150.114
6772.621
11427.808
6056.327
11.697
17.227
27.830
54.490
105.166
171.347
226.640
262.531
206.199
111.355
51.138
22.271
8.985
3.098
0.820
0.421
0.695
0.896
0.867
0.757
1.206
3.171
7.309
12.258
13.742
10.227
5.221
3.209
9.071
56.798
391.771
2721.326
11324.445
15233.886
7716.240
7625.435
16786.189
11538.432
3669.480
2150.566
1191.586
11.105
18.345
36.424
90.850
200.234
294.643
271.665
190.951
121.065
62.095
24.651
9.411
3.268
0.827
-0.111
-0.314
-0.261
-0.162
-0.123
-0.025
0.393
1.531
3.586
5.720
6.399
4.726
2.468
1.271
3.315
16.790
77.405
317.897
776.658
1067.522
1187.821
2921.187
6018.186
4242.133
1345.323
435.423
219.717
10.159
18.878
41.221
116.904
284.537
408.337
306.075
155.437
68.980
28.866
10.833
3.473
0.765
-0.192
-0.493
-0.546
-0.504
-0.453
-0.401
-0.321
-0.112
0.364
1.113
1.779
2.003
1.395
0.620
0.185
0.688
3.793
14.251
40.867
83.630
141.582
279.602
670.042
1147.717
905.932
396.423
240.869
434.893
7.875
14.877
33.532
95.340
214.223
302.664
221.583
103.822
40.536
14.500
4.683
1.086
-0.179
-0.545
-0.616
-0.603
-0.570
-0.528
-0.482
-0.427
-0.335
-0.171
0.052
0.257
0.275
0.106
-0.136
-0.274
-0.140
0.495
2.440
7.012
15.857
36.919
95.480
206.214
290.359
271.465
349.775
1112.076
5937.575
4.965
8.675
19.070
46.185
97.920
126.813
100.589
51.767
20.221
7.073
1.965
0.112
-0.491
-0.643
-0.641
-0.619
-0.585
-0.538
-0.499
-0.461
-0.420
-0.372
-0.313
-0.279
-0.270
-0.308
-0.307
-0.167
0.030
0.198
0.509
1.675
5.299
16.152
44.563
94.618
148.462
371.647
2059.490
8743.416
101393.984
2.557
3.799
7.844
17.041
29.912
37.759
32.958
19.283
8.884
3.376
0.970
-0.024
-0.426
-0.571
-0.616
-0.617
-0.586
-0.537
-0.499
-0.470
-0.444
-0.423
-0.410
-0.397
-0.390
-0.331
-0.035
0.682
1.522
1.561
0.968
0.898
2.334
7.147
18.799
39.021
87.638
662.049
6384.666
28814.521
103134.797
1.403
1.145
2.601
5.457
9.336
12.258
13.066
10.907
7.673
4.585
2.603
1.406
0.436
-0.140
-0.451
-0.561
-0.568
-0.534
-0.494
-0.466
-0.441
-0.428
-0.416
-0.408
-0.385
-0.221
0.517
2.595
5.280
4.631
2.470
1.093
0.995
2.233
5.824
12.870
41.886
313.020
2294.037
18636.285
102576.688
1.229
0.172
1.065
3.635
9.941
23.534
41.010
49.407
38.978
23.604
15.032
9.244
4.483
1.550
0.124
-0.382
-0.512
-0.514
-0.484
-0.460
-0.440
-0.425
-0.409
-0.399
-0.357
-0.130
0.945
3.958
7.886
6.911
3.634
1.408
0.521
0.418
1.200
3.512
13.251
73.236
401.967
3191.218
32755.223
1.660
0.655
3.049
12.159
48.271
170.345
420.505
567.359
356.133
158.266
77.303
45.371
21.102
7.387
1.817
0.048
-0.407
-0.489
-0.475
-0.452
-0.440
-0.429
-0.408
-0.394
-0.362
-0.176
0.658
2.726
5.439
4.924
2.749
1.115
0.234
-0.170
-0.162
0.534
3.454
16.726
83.594
428.435
1774.156
2.815
3.792
12.555
50.187
282.370
1800.730
7104.976
11310.727
5032.233
1195.901
383.999
193.884
76.120
23.025
5.523
0.849
-0.231
-0.452
-0.472
-0.451
-0.440
-0.427
-0.410
-0.390
-0.372
-0.280
0.078
0.933
1.822
1.879
1.204
0.465
-0.058
-0.404
-0.540
-0.388
0.570
4.662
22.379
100.240
322.655
6.983
14.478
44.467
183.083
1467.830
20227.129
100069.992
100141.148
100291.867
9085.254
1438.620
597.078
217.660
54.659
11.703
2.150
0.040
-0.398
-0.468
-0.459
-0.441
-0.432
-0.414
-0.392
-0.381
-0.346
-0.237
-0.009
0.240
0.303
0.164
-0.082
-0.333
-0.529
-0.636
-0.627
-0.198
2.779
31.894
419.364
3306.308
23.455
49.666
172.073
600.939
4586.838
100320.445
100290.500
100628.750
101084.422
42578.316
3219.926
1107.672
337.268
83.055
17.310
3.512
0.458
-0.280
-0.453
-0.468
-0.450
-0.434
-0.420
-0.397
-0.382
-0.372
-0.352
-0.303
-0.250
-0.230
-0.273
-0.384
-0.498
-0.594
-0.652
-0.655
-0.306
3.392
58.914
1398.831
25671.115
88.575
164.559
698.637
2409.808
7775.807
101754.023
101008.508
102375.758
104077.289
53735.438
3289.449
978.110
316.862
80.646
20.771
5.291
1.165
-0.033
-0.396
-0.462
-0.448
-0.432
-0.419
-0.402
-0.383
-0.381
-0.383
-0.381
-0.386
-0.394
-0.429
-0.490
-0.556
-0.616
-0.649
-0.637
-0.359
2.676
42.151
715.612
8280.233
302.090
420.354
2288.938
9715.808
16965.967
36848.695
102067.141
103730.055
106914.133
15887.320
1993.269
529.889
200.721
75.787
26.021
8.026
2.195
0.311
-0.282
-0.433
-0.447
-0.429
-0.412
-0.399
-0.390
-0.387
-0.394
-0.403
-0.424
-0.444
-0.475
-0.521
-0.566
-0.607
-0.632
-0.630
-0.444
1.007
12.967
107.937
509.111
632.133
1138.568
5395.608
17551.654
24410.273
13663.607
15824.924
24417.713
12614.728
3471.310
783.369
291.528
157.590
85.712
33.688
11.359
3.316
0.653
-0.164
-0.400
-0.432
-0.413
-0.399
-0.392
-0.389
-0.394
-0.405
-0.419
-0.441
-0.465
-0.497
-0.529
-0.564
-0.590
-0.604
-0.608
-0.490
0.230
3.888
20.754
82.952
1188.518
8603.984
81222.188
105977.109
49325.781
8073.280
2053.305
1557.906
1238.589
642.494
266.728
177.741
143.513
86.145
35.392
11.534
3.417
0.772
-0.110
-0.319
-0.318
-0.289
-0.295
-0.332
-0.362
-0.390
-0.411
-0.430
-0.456
-0.484
-0.504
-0.526
-0.550
-0.573
-0.584
-0.572
-0.472
0.019
2.149
11.632
53.579
3240.061
63571.781
100610.047
101556.688
102773.094
18302.381
1119.013
269.368
185.037
152.007
141.362
130.071
101.684
61.731
25.210
8.678
2.494
0.485
-0.017
0.034
0.230
0.315
0.142
-0.092
-0.266
-0.356
-0.398
-0.409
-0.430
-0.453
-0.483
-0.509
-0.527
-0.531
-0.536
-0.525
-0.441
-0.023
1.720
9.678
49.660
11650.574
104235.477
101178.148
102559.570
110958.031
29034.932
1162.799
114.413
62.342
103.696
157.306
131.697
76.359
35.735
14.604
5.049
1.388
0.363
0.516
1.397
2.372
2.613
1.679
0.653
0.034
-0.232
-0.251
-0.186
-0.106
-0.143
-0.266
-0.365
-0.391
-0.360
-0.330
-0.384
-0.380
-0.078
1.305
7.113
33.662
72206.867
48044.691
103964.789
102171.070
107186.219
10021.795
618.040
63.633
45.353
104.017
163.645
142.755
70.099
27.999
10.347
3.659
1.122
0.762
2.222
5.543
9.366
9.481
6.164
2.593
0.716
0.250
0.689
1.661
2.519
2.359
1.381
0.523
0.225
0.323
0.403
0.108
-0.196
-0.150
0.692
3.984
16.009
101116.766
59213.367
16164.870
17572.330
6778.213
1226.154
162.222
32.810
56.573
179.513
401.422
420.887
217.468
71.737
23.135
8.281
3.055
2.041
5.066
13.741
24.820
24.935
14.917
5.570
2.035
2.291
6.951
18.008
28.565
26.902
15.390
6.051
2.787
2.469
2.412
1.405
0.256
-0.158
0.154
1.558
5.704
81713.977
33341.469
5326.160
1234.022
477.253
139.267
36.007
37.014
231.259
1777.983
7378.402
9081.886
2649.973
470.202
98.486
30.596
10.062
4.554
7.831
21.790
37.053
39.741
21.984
8.284
4.196
12.163
56.816
207.836
453.059
386.970
157.484
44.503
15.343
8.648
6.119
3.306
0.982
-0.041
-0.173
0.309
1.493
106496.211
103535.836
17453.922
1250.091
170.808
39.284
18.480
88.640
1237.222
23552.010
100142.711
100935.984
54168.926
3094.144
364.838
99.066
27.331
8.189
8.236
19.274
34.620
34.684
20.598
8.377
9.277
57.825
495.188
3707.328
13688.104
11089.227
2145.216
319.969
88.703
42.320
18.330
7.217
2.180
0.361
-0.080
0.024
0.309
100652.609
100580.836
99484.258
3235.436
401.883
74.262
26.964
167.459
3357.599
100031.836
100486.719
107251.758
114676.125
9784.903
910.200
232.877
55.022
13.054
6.206
10.370
16.742
17.875
10.921
6.130
18.670
196.528
3393.431
85650.180
100201.195
100161.711
37400.766
2309.696
802.602
328.903
93.687
23.785
5.841
1.650
1.406
1.897
1.616
100326.570
101807.234
107360.516
10289.817
2289.504
322.699
51.327
147.214
2535.982
96860.719
100410.555
104975.938
109982.695
7772.267
1146.130
316.642
74.046
15.440
4.219
4.069
5.642
5.618
3.886
4.345
28.116
394.017
11165.302
100515.031
100733.172
100958.820
104970.570
21044.943
15218.580
4181.640
613.928
93.271
15.929
5.637
9.041
15.330
11.161
100883.070
112303.641
110166.617
98149.375
13776.460
1050.982
93.670
69.359
740.904
9986.840
85613.023
100604.055
18034.443
2275.408
685.107
233.283
57.026
11.936
2.593
1.166
1.312
1.278
1.013
2.727
25.927
336.589
9072.675
100402.219
100864.258
105520.172
188337.031
103372.906
100195.297
63410.906
3831.991
303.617
37.256
15.329
32.524
63.697
45.573
56.002
25.798
9.938
8.038
47.900
462.625
1804.368
1176.503
1464.780
9621.714
38502.508
120840.813
103427.148
102517.516
163435.672
109453.055
101079.406
102161.391
104172.844
7692.748
1156.973
229.001
51.744
11.822
2.595
1.623
3.961
8.904
14.505
15.940
11.671
5.586
1.765
0.001
-0.617
-0.779
-0.774
-0.536
0.521
3.866
10.402
602.650
205.754
46.251
11.468
11.711
49.882
132.391
268.212
1609.095
14300.729
61353.141
128672.695
104334.945
101151.742
109423.859
116719.477
101706.758
104613.664
29608.041
7624.846
2274.858
719.159
204.601
40.829
7.571
2.106
3.622
9.054
15.376
17.267
12.016
5.790
1.859
0.037
-0.599
-0.767
-0.716
-0.165
2.981
15.559
43.016
11280.572
1941.671
252.855
34.266
8.289
15.803
56.812
226.681
1003.409
5312.104
17916.977
108332.078
101773.102
100394.820
101003.414
12435.252
10649.372
10073.432
9066.997
7838.581
9356.116
5663.994
1164.770
158.049
20.055
3.364
2.793
6.249
10.658
11.997
8.876
4.242
1.280
-0.106
-0.587
-0.722
-0.635
0.330
7.513
49.879
143.663
100012.016
18272.027
1107.832
92.537
14.010
17.554
72.661
280.603
771.983
1553.371
2971.310
10531.090
46254.023
45978.066
11409.030
1767.898
942.812
1598.133
3561.583
18378.484
67375.023
37131.457
4491.329
386.985
37.557
4.483
1.623
2.982
4.851
5.474
4.012
1.949
0.515
-0.181
-0.425
-0.515
-0.471
0.527
8.675
58.446
186.309
100020.633
88317.758
2706.035
167.713
19.628
19.104
79.709
308.326
828.134
1133.085
973.824
1094.106
1899.573
1975.249
838.215
259.694
173.640
398.043
2088.334
23793.322
100107.180
52662.363
6010.921
451.642
39.694
4.351
0.679
0.858
1.554
1.691
1.307
0.684
0.312
0.310
0.451
0.322
0.093
0.373
4.475
24.394
67.038
100024.898
88318.117
2488.236
167.573
18.209
16.583
76.491
354.531
1293.794
2512.372
1748.895
587.970
241.668
158.199
89.070
41.872
40.630
127.840
789.841
6045.268
18898.678
11072.596
1925.664
222.385
24.616
2.733
0.029
-0.145
0.043
0.211
0.325
0.665
1.571
2.777
3.747
3.364
2.059
0.887
1.251
5.040
12.887
100018.977
16566.037
1024.620
86.425
12.215
14.522
81.862
581.988
3453.129
10094.047
6720.706
1277.945
189.414
38.006
14.528
8.685
11.619
35.388
161.779
686.073
1474.380
1038.012
327.697
59.701
9.097
1.002
-0.342
-0.458
-0.301
0.086
0.987
2.968
6.552
11.464
14.374
13.454
8.113
3.377
1.083
1.246
5.371
9355.946
1650.932
220.098
31.786
6.015
11.117
74.305
588.559
4082.882
12316.226
8139.281
1480.725
182.284
25.190
5.905
5.067
8.064
14.296
31.732
78.000
115.418
98.811
42.390
11.883
2.134
-0.086
-0.498
-0.414
0.088
1.510
4.881
12.053
25.203
37.395
42.788
35.359
20.742
8.251
2.442
1.626
12.316
524.442
180.451
41.271
9.650
3.411
7.117
41.390
283.075
1474.938
3359.056
2312.896
626.804
99.663
15.517
6.146
10.612
18.865
23.536
21.436
17.260
15.603
11.612
5.705
1.786
0.047
-0.448
-0.470
0.009
1.670
6.703
18.624
45.820
92.580
117.482
103.816
76.251
39.296
14.587
4.397
2.996
24.721
50.997
23.544
11.688
8.358
7.160
7.371
16.744
70.967
242.122
453.040
357.083
133.539
31.793
8.136
9.544
23.472
45.830
55.490
41.097
20.719
7.904
2.861
0.850
-0.056
-0.426
-0.507
-0.249
0.996
5.767
21.156
63.181
151.784
291.267
356.552
254.616
135.632
58.209
20.735
7.853
5.805
21.553
11.446
11.888
20.217
30.551
32.445
22.750
15.148
20.120
43.043
65.319
60.536
32.640
12.638
6.441
12.854
35.849
71.203
86.404
62.829
28.241
9.297
2.334
0.302
-0.254
-0.415
-0.383
0.104
2.640
13.853
55.114
196.800
507.372
1049.226
1446.330
955.223
371.282
104.402
37.786
29.641
33.054
29.936
12.545
27.481
69.490
121.682
130.695
81.215
39.841
27.692
43.125
84.023
105.343
68.004
25.300
9.986
12.934
33.924
66.887
81.062
58.993
26.542
8.698
2.303
0.396
-0.039
-0.124
-0.089
0.580
4.463
23.325
114.081
527.718
2124.917
6644.247
10257.161
5259.806
1295.761
276.872
137.533
259.913
390.275
282.905
27.129
68.019
187.263
366.153
395.937
225.123
103.289
78.162
150.834
367.781
493.696
305.208
87.139
20.893
10.910
20.208
38.251
46.002
33.876
16.577
5.906
1.697
0.578
0.462
0.460
0.367
1.018
5.834
33.892
213.701
1687.167
19181.705
102532.023
104902.664
66709.852
6469.403
942.552
840.487
3791.690
8148.689
4478.971
53.996
110.400
292.774
615.487
626.823
377.342
225.643
201.104
368.859
1072.644
1483.356
810.303
198.862
38.382
10.028
9.297
14.842
16.590
13.175
7.032
2.783
1.083
0.926
1.197
1.318
1.098
1.437
6.292
41.827
360.451
5572.047
100472.031
101282.086
102259.477
101888.641
35509.789
4701.835
6100.114
60078.145
100158.492
85529.188
83.329
131.103
259.647
473.891
535.862
409.616
415.641
449.587
528.178
1212.686
1785.272
896.746
236.829
52.958
11.324
4.081
4.308
4.962
3.965
2.274
1.022
0.766
1.214
1.911
2.134
1.623
1.578
5.631
39.509
435.717
8575.571
100152.016
100340.172
100716.305
102631.172
73571.711
53466.160
43594.551
105931.102
100700.734
100081.391
91.915
108.159
145.267
227.180
281.753
364.788
589.326
669.625
502.648
570.275
662.629
420.595
158.084
50.470
11.085
2.129
1.015
0.989
0.828
0.423
0.273
0.549
1.234
2.037
2.142
1.695
1.281
3.998
27.143
259.348
3825.242
98896.719
100123.898
100679.227
108587.625
120240.203
101459.617
106102.711
127285.352
101944.828
100158.063
64.256
67.505
67.686
86.620
131.974
254.519
468.701
532.752
340.142
206.726
164.732
109.768
61.559
25.717
6.219
0.815
-0.037
-0.102
-0.114
-0.152
-0.076
0.254
0.837
1.374
1.542
1.086
0.734
2.066
12.941
100.295
883.031
7783.531
51116.824
79703.344
34943.855
103027.047
100504.961
101224.047
45302.762
25833.582
11251.973
34.947
36.481
35.014
44.108
76.739
145.417
242.973
250.928
163.541
80.190
43.100
25.271
14.528
6.524
1.668
-0.069
-0.402
-0.414
-0.387
-0.349
-0.257
-0.048
0.292
0.584
0.604
0.380
0.141
0.612
4.396
25.422
138.831
656.681
1840.846
2907.274
5469.249
37811.188
100518.266
79409.727
11902.239
2016.263
781.420
22.519
23.724
23.963
33.826
59.886
101.491
141.142
134.912
85.967
38.920
15.856
6.379
2.720
0.927
-0.088
-0.451
-0.515
-0.491
-0.457
-0.418
-0.348
-0.246
-0.107
0.007
0.005
-0.118
-0.240
-0.124
0.976
5.477
21.867
68.683
160.613
336.879
1195.869
4972.856
10252.768
6898.632
1962.342
484.135
385.390
17.389
17.900
20.607
29.827
50.133
81.109
104.522
98.415
58.735
25.010
8.489
2.291
0.305
-0.324
-0.520
-0.556
-0.540
-0.506
-0.467
-0.429
-0.396
-0.351
-0.308
-0.287
-0.290
-0.351
-0.426
-0.417
-0.161
0.809
3.926
12.799
40.045
145.578
599.800
2219.956
3489.612
1934.209
666.610
658.020
2403.149
11.940
13.175
17.013
24.748
36.056
52.124
66.658
59.803
37.341
15.404
4.907
1.023
-0.203
-0.539
-0.594
-0.580
-0.546
-0.508
-0.468
-0.435
-0.407
-0.389
-0.377
-0.376
-0.393
-0.423
-0.464
-0.475
-0.420
-0.175
0.883
5.467
25.245
98.862
360.978
1083.331
1652.040
1011.965
623.140
2202.967
16876.076
7.456
8.210
11.757
17.071
22.362
26.854
31.261
27.670
17.648
8.512
3.182
0.865
-0.020
-0.380
-0.529
-0.564
-0.549
-0.504
-0.461
-0.429
-0.401
-0.387
-0.386
-0.392
-0.402
-0.419
-0.417
-0.375
-0.314
-0.251
0.160
2.695
14.157
46.906
127.230
287.473
401.696
368.060
689.013
4723.880
59326.449
4.615
4.203
6.523
9.397
11.940
14.412
16.640
15.996
12.910
9.065
6.382
4.309
2.014
0.587
-0.170
-0.449
-0.510
-0.489
-0.453
-0.422
-0.396
-0.384
-0.377
-0.375
-0.382
-0.388
-0.336
-0.202
-0.064
-0.066
-0.035
0.769
4.247
12.951
29.088
57.938
89.482
146.671
505.535
3819.974
43084.664
3.591
1.783
3.351
6.555
13.188
28.126
50.981
62.807
52.619
43.223
38.483
26.783
14.078
5.016
1.242
-0.081
-0.407
-0.460
-0.438
-0.414
-0.395
-0.382
-0.370
-0.362
-0.366
-0.357
-0.275
-0.067
0.108
0.088
-0.076
-0.017
0.652
2.396
5.905
11.831
23.122
56.323
216.165
1310.977
9298.850
3.542
1.582
4.581
15.879
59.723
210.084
565.463
720.319
516.164
315.030
272.611
187.018
82.705
23.760
5.721
0.901
-0.190
-0.415
-0.424
-0.403
-0.393
-0.384
-0.369
-0.356
-0.358
-0.343
-0.272
-0.116
0.014
0.
-0.153
-0.295
-0.271
0.019
0.731
2.338
6.307
19.352
66.084
279.719
1112.317
4.409
5.629
17.767
66.956
381.927
2507.416
11300.121
18353.770
8132.882
2607.399
2135.674
1434.461
452.873
93.602
17.906
3.137
0.248
-0.328
-0.412
-0.398
-0.386
-0.379
-0.370
-0.354
-0.350
-0.344
-0.308
-0.246
-0.177
-0.192
-0.279
-0.396
-0.485
-0.490
-0.359
0.095
1.396
5.422
18.137
58.413
165.070
9.603
25.921
88.494
307.416
2125.065
30334.340
100091.172
100236.758
101429.336
20751.973
14533.813
7854.858
1803.340
276.221
40.489
6.753
1.049
-0.123
-0.365
-0.399
-0.391
-0.380
-0.372
-0.360
-0.350
-0.344
-0.337
-0.322
-0.312
-0.331
-0.377
-0.443
-0.522
-0.575
-0.576
-0.482
-0.059
1.563
8.689
44.008
147.440
30.146
124.333
558.975
1975.134
8216.803
101315.656
100432.008
100465.430
102796.086
95610.648
43589.375
20343.879
3532.337
467.137
64.946
11.707
2.517
0.365
-0.222
-0.376
-0.392
-0.388
-0.376
-0.367
-0.350
-0.347
-0.346
-0.351
-0.361
-0.381
-0.419
-0.464
-0.520
-0.575
-0.600
-0.598
-0.420
0.796
9.644
72.612
313.010
90.629
546.837
4220.072
22659.100
47768.063
116597.703
102586.609
100705.422
102352.078
99754.102
29862.707
13910.141
2838.651
440.777
85.875
20.281
5.796
1.534
0.123
-0.294
-0.389
-0.395
-0.383
-0.372
-0.358
-0.355
-0.350
-0.357
-0.371
-0.392
-0.424
-0.464
-0.513
-0.566
-0.590
-0.599
-0.503
0.412
6.894
51.518
197.290
212.553
1625.514
22519.303
100451.719
102649.031
151115.953
110373.266
101066.945
101052.891
23121.018
6297.455
3707.356
1377.367
454.246
138.452
38.327
11.772
3.560
0.756
-0.135
-0.363
-0.385
-0.376
-0.366
-0.363
-0.363
-0.362
-0.366
-0.379
-0.397
-0.426
-0.464
-0.505
-0.549
-0.575
-0.588
-0.537
-0.057
2.779
16.143
50.542
432.678
2860.938
40692.563
105167.164
102765.047
104635.734
38979.973
38362.703
15461.893
2940.073
1304.116
1540.706
1484.385
809.977
241.584
63.517
19.169
5.883
1.420
0.011
-0.337
-0.383
-0.370
-0.366
-0.361
-0.364
-0.370
-0.382
-0.393
-0.408
-0.431
-0.462
-0.495
-0.536
-0.556
-0.568
-0.548
-0.317
0.833
4.994
16.421
1277.958
12391.394
113719.102
200047.891
163045.578
83545.625
8380.433
1997.057
959.323
532.047
740.988
1382.114
1731.709
907.611
288.043
69.825
20.126
6.313
1.526
0.044
-0.315
-0.363
-0.360
-0.360
-0.361
-0.359
-0.365
-0.381
-0.397
-0.416
-0.433
-0.454
-0.485
-0.519
-0.539
-0.545
-0.539
-0.402
0.280
2.768
10.864
6149.958
102013.586
102571.805
109472.586
115111.297
32180.438
2262.194
376.908
244.705
572.434
1083.232
1237.826
1063.525
562.276
182.521
48.544
14.511
4.424
1.007
-0.007
-0.237
-0.258
-0.283
-0.320
-0.344
-0.353
-0.355
-0.362
-0.373
-0.391
-0.412
-0.441
-0.469
-0.494
-0.517
-0.528
-0.521
-0.408
0.130
2.214
9.532
92548.594
130333.320
104429.211
101185.656
101074.914
36276.313
1245.028
168.296
293.872
1272.998
2877.830
1954.145
689.662
233.743
77.650
23.156
7.085
2.177
0.477
0.070
0.088
0.094
-0.028
-0.178
-0.283
-0.303
-0.256
-0.180
-0.136
-0.149
-0.246
-0.346
-0.416
-0.453
-0.478
-0.501
-0.511
-0.427
-0.024
1.467
6.735
102018.367
131986.828
124710.258
101433.156
100307.781
10193.421
549.119
98.096
294.397
1364.681
3088.758
1981.283
547.341
120.808
31.063
9.399
2.773
0.782
0.286
0.533
0.960
0.990
0.559
0.120
-0.104
-0.015
0.437
1.206
1.847
1.724
1.044
0.296
-0.114
-0.284
-0.368
-0.432
-0.488
-0.464
-0.227
0.663
3.280
101056.539
102850.625
66284.633
27636.311
8422.876
1261.920
147.434
49.006
152.415
589.347
1167.358
887.288
317.788
81.540
20.962
5.700
1.554
0.424
0.517
1.411
2.335
2.375
1.488
0.599
0.366
1.448
5.205
12.609
19.661
18.399
10.556
4.247
1.468
0.447
0.048
-0.228
-0.411
-0.480
-0.387
0.007
1.066
112500.813
106129.898
24076.510
2194.129
568.625
144.554
34.981
29.626
130.358
607.788
1692.324
2099.161
1036.604
265.268
48.061
10.629
2.836
0.853
0.880
2.052
3.279
3.311
2.275
1.100
1.824
8.548
39.934
129.023
247.688
211.039
95.555
29.448
9.334
4.010
1.650
0.430
-0.173
-0.439
-0.478
-0.334
0.024
156871.688
122349.547
13594.601
1309.501
202.527
46.831
16.319
44.519
393.775
3400.000
19463.775
34290.887
27489.131
3181.521
196.875
27.552
6.489
1.784
1.062
1.978
3.073
3.098
2.049
1.532
5.600
39.635
291.839
1601.710
4618.851
3744.322
979.573
185.693
53.017
23.372
9.178
2.920
0.551
-0.257
-0.452
-0.432
-0.339
102390.938
101829.898
58701.262
3795.909
740.328
134.041
29.352
68.212
808.066
11143.327
103694.258
200023.047
121111.641
36172.578
564.744
50.623
11.501
2.940
1.020
1.183
1.667
1.808
1.281
1.958
13.458
138.853
1831.988
24753.344
104784.891
97505.586
10181.798
1053.975
352.472
154.278
50.744
12.314
2.633
0.325
-0.140
-0.164
-0.180
100835.625
108232.008
116042.055
61616.027
10122.427
820.025
82.691
68.822
683.054
9063.347
69786.547
196854.875
115258.086
23328.734
486.551
54.589
13.701
3.329
0.774
0.393
0.553
0.564
0.552
2.288
21.353
278.308
5811.638
147330.250
176798.922
104019.484
48387.645
5572.310
3601.212
1309.228
274.375
47.263
8.403
1.683
0.862
1.040
0.865
103068.563
200019.984
115055.961
101048.523
100095.883
4072.282
211.240
44.450
243.303
1778.910
8418.702
12698.143
9926.078
1538.616
161.823
37.421
10.445
2.689
0.469
-0.015
-0.063
-0.031
0.113
1.938
19.726
237.947
4449.019
94620.453
129908.875
103882.172
46746.160
58317.293
51138.883
10274.818
1203.149
139.179
18.937
4.092
3.088
4.009
3.595
51.280
29.447
18.523
14.994
17.138
46.905
124.672
524.930
8365.004
100313.109
101660.711
113724.492
106456.055
81768.977
41370.684
102371.398
104365.586
133523.656
162257.781
53826.465
7414.032
879.756
129.667
25.059
6.532
7.774
23.875
68.686
138.407
157.523
105.532
43.179
12.042
2.471
-0.051
-0.641
-0.730
-0.543
0.369
4.269
20.873
559.163
180.509
45.442
12.018
9.081
26.560
115.045
761.391
11662.537
100821.328
102485.336
124780.422
156140.297
102507.633
38223.340
44684.137
109608.852
170779.281
109577.500
102012.484
22795.982
3340.572
618.305
100.525
15.754
8.418
25.461
76.283
156.691
179.246
119.753
45.705
12.713
2.649
0.008
-0.612
-0.716
-0.525
0.423
4.391
20.183
9347.169
1649.816
236.316
33.490
12.423
39.407
224.544
1228.893
7072.761
67257.172
103251.234
111769.203
64764.602
57917.871
14394.102
4751.865
12237.149
82367.547
102878.906
123715.617
113676.891
60423.520
6116.382
463.655
42.568
9.351
16.954
48.808
92.115
112.040
75.809
31.537
9.471
1.960
-0.028
-0.511
-0.620
-0.453
0.584
4.327
14.105
100004.961
15028.687
948.308
88.181
20.430
62.391
408.265
2813.629
11979.988
20560.154
16960.811
9862.068
7543.940
6185.090
2432.864
901.386
2334.631
11909.281
36372.340
116595.422
103214.172
100417.906
46812.926
1478.383
86.844
10.242
8.865
20.747
37.956
42.948
29.708
13.683
4.613
1.342
0.409
0.060
-0.184
-0.235
0.595
3.706
9.393
100008.711
70708.906
2289.414
147.970
26.102
67.920
480.947
3130.630
14468.988
20009.904
8755.576
2243.478
909.859
636.123
328.179
180.783
393.422
1587.194
13020.732
101410.523
100449.422
100105.539
66937.570
1760.869
98.880
9.092
3.384
6.328
10.689
12.098
9.172
5.017
3.013
2.886
3.466
3.087
1.875
0.769
0.489
1.877
4.305
100010.570
63365.383
2289.316
147.528
22.992
52.980
344.520
2338.902
14517.215
42976.266
23822.941
3720.614
484.543
114.038
52.391
37.154
77.312
339.306
3523.560
67055.938
100063.164
100020.883
12294.497
738.458
55.839
5.687
0.987
1.353
2.207
2.755
2.824
3.503
6.918
13.320
19.651
18.323
11.277
4.535
1.391
0.594
1.196
100008.070
13646.395
877.726
81.761
15.494
40.234
316.929
4373.067
86256.430
100952.266
100564.641
17108.742
850.914
77.105
14.997
8.365
17.319
75.876
508.702
3068.263
8128.128
5440.954
1130.928
152.374
18.825
2.200
-0.012
-0.040
0.440
1.408
3.574
9.444
24.719
57.377
87.547
86.785
45.839
17.189
4.835
0.953
0.834
7772.085
1405.304
205.680
30.685
8.453
29.641
300.074
4984.451
100112.453
100128.547
100087.273
21103.645
963.438
68.278
8.384
2.742
4.665
15.582
59.457
193.647
328.859
259.563
98.219
24.562
4.352
0.307
-0.348
-0.041
1.228
4.725
12.371
30.999
78.149
191.022
341.729
314.952
157.247
48.863
11.358
2.411
2.153
450.806
158.143
40.592
11.988
7.088
18.004
147.199
1617.298
18894.268
85520.016
46771.715
4936.284
418.321
40.742
5.111
2.260
3.304
5.666
9.864
18.548
25.560
20.478
10.499
3.337
0.474
-0.320
-0.237
0.932
5.343
20.213
56.446
118.624
215.896
453.788
784.495
709.891
316.041
87.546
20.078
4.306
4.035
47.836
26.681
21.912
25.578
26.276
22.936
48.621
264.827
1352.304
3361.998
2317.187
581.026
101.123
15.137
3.312
3.324
5.375
6.709
6.030
4.485
3.396
2.234
0.935
0.048
-0.395
-0.419
0.214
3.386
18.269
79.858
285.962
610.203
773.640
814.673
1012.298
856.845
373.944
97.701
25.241
8.620
6.872
17.347
35.971
89.697
158.171
169.151
102.904
49.527
58.095
139.668
238.632
213.188
104.142
33.747
8.791
3.437
4.648
7.546
9.053
7.249
3.920
1.589
0.351
-0.195
-0.441
-0.515
-0.319
0.897
7.623
45.658
264.859
1247.706
3376.436
3899.270
2055.728
1031.431
583.756
241.064
86.442
50.979
50.063
39.115
43.221
136.100
457.952
1114.032
1205.812
573.005
185.110
93.476
187.178
476.390
695.372
392.070
109.129
23.388
5.736
4.794
7.186
8.516
6.748
3.513
1.257
0.115
-0.305
-0.449
-0.456
-0.178
1.557
12.020
78.374
523.033
3194.121
10691.223
14934.955
10228.054
3885.880
965.039
270.193
207.276
480.934
812.338
532.547
137.278
411.954
1831.203
5432.252
5945.950
2364.560
635.572
356.596
1064.179
4971.732
8133.478
3696.340
582.951
79.211
12.148
4.342
4.904
5.331
4.212
2.285
0.738
-0.013
-0.286
-0.353
-0.345
-0.066
1.814
13.428
88.798
621.903
4124.509
27668.277
110407.930
103756.820
64277.602
5912.851
1147.835
1713.435
10161.157
29508.418
15213.496
417.353
850.260
3643.436
12463.058
15138.970
4926.947
1792.130
1502.511
3930.263
29630.758
66965.734
18931.076
2013.706
215.418
28.143
4.823
2.404
2.299
1.891
0.953
0.222
-0.138
-0.233
-0.237
-0.209
-0.010
1.544
11.122
74.056
551.261
6528.526
102981.797
103316.750
101571.031
101285.836
38168.516
12184.102
18266.699
101954.430
100314.188
100046.023
947.182
1204.246
2832.939
8648.138
9637.781
4908.316
5168.247
6316.500
6196.148
33537.859
75728.383
21442.045
3081.968
578.992
69.014
6.826
1.173
0.659
0.429
0.125
-0.128
-0.220
-0.192
-0.126
-0.117
-0.019
1.010
7.472
53.175
489.571
8758.956
100540.625
100611.438
100923.195
107901.820
163462.969
102909.961
137166.281
124656.188
101791.422
100157.000
1150.326
1136.836
1215.982
2280.718
2765.435
3988.215
11548.601
13851.665
6205.023
8228.305
13874.274
5816.524
3665.386
1064.944
100.346
7.941
0.577
-0.084
-0.167
-0.245
-0.285
-0.268
-0.180
-0.110
-0.091
-0.081
0.487
4.414
31.961
289.101
4200.305
98948.195
100204.523
101589.570
141314.047
122373.273
101832.164
118995.234
200023.828
105922.328
100337.875
641.446
633.901
435.677
453.263
733.625
2349.818
7909.409
9477.081
4063.889
1460.629
1202.016
954.555
1023.666
389.921
50.860
4.849
0.108
-0.354
-0.380
-0.377
-0.355
-0.300
-0.228
-0.161
-0.174
-0.208
0.033
1.990
13.708
102.750
888.522
8543.786
51177.207
80811.383
81603.125
103282.391
100946.430
102822.750
129552.484
107115.508
47129.953
269.787
243.368
160.562
139.679
274.210
879.572
2235.607
2578.285
1299.276
395.794
171.844
115.745
106.628
52.858
11.008
1.231
-0.273
-0.451
-0.438
-0.417
-0.377
-0.335
-0.291
-0.271
-0.293
-0.331
-0.257
0.484
4.547
25.997
140.329
662.878
2039.240
3486.153
16975.045
103538.281
105188.156
102716.742
58488.617
5159.036
1632.278
170.168
144.464
101.382
93.076
178.417
485.076
1025.010
1121.688
573.047
186.116
55.301
21.007
11.279
5.291
1.307
-0.130
-0.454
-0.474
-0.442
-0.415
-0.389
-0.365
-0.345
-0.347
-0.375
-0.419
-0.419
-0.187
1.012
5.699
24.274
76.039
214.669
778.204
5582.743
39339.078
93238.602
43320.375
7160.246
1086.995
575.545
131.535
123.086
105.162
115.743
191.856
482.913
940.694
1007.074
484.399
144.836
34.819
8.180
1.969
0.306
-0.312
-0.487
-0.504
-0.480
-0.439
-0.409
-0.386
-0.376
-0.369
-0.379
-0.408
-0.444
-0.474
-0.429
-0.140
1.001
5.547
28.600
177.236
963.786
6744.247
63786.910
101457.148
41104.316
4317.439
1352.832
3739.708
79.024
85.970
104.052
142.800
182.342
313.386
546.465
572.856
298.856
90.210
22.395
4.574
0.615
-0.310
-0.527
-0.546
-0.515
-0.481
-0.438
-0.404
-0.379
-0.367
-0.363
-0.378
-0.405
-0.442
-0.477
-0.493
-0.445
-0.037
2.818
28.979
275.981
1551.221
3921.608
20927.928
44793.477
15591.164
3286.957
3806.279
35207.469
38.359
49.886
80.897
119.498
127.268
144.016
188.061
187.117
102.090
38.131
11.961
3.308
0.757
-0.126
-0.420
-0.509
-0.508
-0.471
-0.430
-0.397
-0.369
-0.354
-0.352
-0.363
-0.389
-0.417
-0.454
-0.482
-0.491
-0.303
1.425
17.358
147.135
605.967
1086.287
2553.632
4347.932
2640.895
2663.758
7466.253
103023.734
17.153
24.135
45.162
64.481
64.764
57.135
57.273
51.184
35.917
21.542
13.995
8.929
4.434
1.573
0.174
-0.330
-0.451
-0.452
-0.421
-0.389
-0.366
-0.352
-0.345
-0.350
-0.367
-0.391
-0.420
-0.439
-0.459
-0.411
0.226
4.711
27.895
90.701
151.191
286.241
433.282
618.562
1522.092
5553.238
102065.070
8.879
9.513
17.497
26.115
30.264
36.207
50.414
58.048
63.236
76.154
87.297
64.548
32.109
10.861
2.704
0.319
-0.297
-0.410
-0.403
-0.378
-0.361
-0.350
-0.344
-0.340
-0.352
-0.370
-0.393
-0.407
-0.421
-0.431
-0.291
0.604
3.721
10.462
20.064
37.786
77.951
189.012
528.016
1827.825
18973.811
6.112
4.575
9.304
19.710
51.374
147.076
350.798
468.564
478.877
700.787
975.482
704.795
237.397
59.342
12.363
2.210
0.063
-0.340
-0.387
-0.368
-0.355
-0.350
-0.338
-0.335
-0.339
-0.350
-0.366
-0.379
-0.395
-0.427
-0.434
-0.331
0.100
1.055
2.965
7.158
18.462
49.266
127.626
372.617
1798.043
7.105
9.686
24.392
68.118
255.251
1328.616
4995.869
7314.517
5017.326
9331.523
16693.738
9367.911
2112.853
293.151
41.637
6.588
0.878
-0.143
-0.350
-0.363
-0.349
-0.346
-0.338
-0.330
-0.330
-0.335
-0.345
-0.364
-0.382
-0.411
-0.450
-0.478
-0.453
-0.301
0.109
1.182
4.107
11.673
27.928
67.314
187.774
15.315
47.694
152.727
397.819
1399.571
12650.931
100166.016
100780.531
73635.328
105922.438
100526.242
100066.664
13665.281
1119.000
110.899
15.074
2.785
0.407
-0.185
-0.331
-0.348
-0.342
-0.336
-0.332
-0.326
-0.325
-0.331
-0.345
-0.374
-0.399
-0.430
-0.468
-0.509
-0.515
-0.444
-0.193
0.503
2.255
6.132
14.801
32.309
51.641
252.246
1306.337
4825.584
10082.237
66886.922
100874.344
101542.086
127303.492
124665.289
101340.188
100176.703
41362.641
2174.393
187.148
29.677
7.680
2.149
0.369
-0.188
-0.326
-0.343
-0.338
-0.332
-0.324
-0.324
-0.325
-0.335
-0.356
-0.381
-0.411
-0.441
-0.481
-0.520
-0.539
-0.505
-0.354
0.160
1.814
6.730
16.064
152.674
1232.330
15301.920
100492.891
103339.797
167351.141
107203.703
101728.148
118364.820
130286.070
101650.078
100710.750
28039.197
2107.344
299.948
70.329
22.585
7.755
1.962
0.197
-0.262
-0.341
-0.342
-0.333
-0.325
-0.327
-0.321
-0.332
-0.343
-0.364
-0.393
-0.422
-0.463
-0.503
-0.535
-0.549
-0.525
-0.299
0.705
4.229
10.637
328.654
4361.107
100476.617
100613.664
101656.758
118355.492
151112.891
102233.086
103997.391
36043.063
72573.328
38096.848
11444.384
3529.251
818.743
190.469
65.667
21.167
5.107
0.832
-0.150
-0.331
-0.349
-0.339
-0.331
-0.331
-0.325
-0.332
-0.342
-0.355
-0.378
-0.408
-0.444
-0.483
-0.516
-0.534
-0.534
-0.435
0.095
1.759
5.381
497.987
6476.962
101683.586
102313.305
101458.430
102394.617
97738.180
16268.795
7252.898
3587.349
7627.282
24484.271
34130.422
12574.138
2079.416
392.895
131.041
39.525
8.925
1.535
-0.037
-0.316
-0.342
-0.339
-0.335
-0.335
-0.333
-0.336
-0.342
-0.353
-0.374
-0.396
-0.425
-0.464
-0.493
-0.510
-0.520
-0.468
-0.210
0.623
2.612
1038.237
7405.946
92097.406
150073.125
115203.445
101952.258
28019.355
2241.838
839.030
1468.561
6639.126
31075.531
51334.316
18389.855
2633.164
470.751
142.167
42.438
10.117
1.646
-0.019
-0.312
-0.344
-0.338
-0.334
-0.330
-0.331
-0.338
-0.340
-0.350
-0.365
-0.388
-0.416
-0.450
-0.477
-0.489
-0.502
-0.478
-0.309
0.276
1.726
7079.906
26418.275
106636.891
141405.109
179025.750
34774.227
3988.324
562.002
896.310
5847.182
17724.578
18405.139
18054.307
7289.840
1294.629
280.793
89.795
27.308
6.582
1.141
-0.110
-0.320
-0.343
-0.338
-0.329
-0.320
-0.321
-0.327
-0.326
-0.336
-0.355
-0.376
-0.400
-0.430
-0.456
-0.476
-0.488
-0.474
-0.345
0.118
1.427
102031.172
114770.211
107618.602
102306.297
102366.820
11363.073
927.720
316.756
2580.399
33139.926
100564.273
60964.684
7551.350
1627.562
375.085
101.689
34.106
11.064
2.916
0.408
-0.183
-0.289
-0.306
-0.315
-0.321
-0.300
-0.265
-0.221
-0.185
-0.203
-0.258
-0.322
-0.372
-0.410
-0.439
-0.462
-0.478
-0.472
-0.382
-0.033
0.885
101132.133
109169.930
156911.656
102228.648
50265.188
3619.241
337.051
250.758
2795.085
37064.141
100097.875
67129.477
6261.672
577.555
106.833
29.200
9.872
3.356
0.796
-0.008
-0.176
-0.199
-0.227
-0.274
-0.266
-0.146
0.145
0.546
0.884
0.803
0.435
0.039
-0.209
-0.336
-0.407
-0.444
-0.473
-0.478
-0.424
-0.221
0.304
100566.867
101299.820
105155.211
10992.645
3406.626
617.362
101.168
114.935
960.995
7358.760
21113.926
11130.780
1819.476
228.692
38.339
9.233
2.736
0.698
0.024
-0.111
-0.071
-0.054
-0.116
-0.179
-0.047
0.684
2.697
6.078
9.147
8.362
4.789
1.988
0.614
0.026
-0.250
-0.381
-0.448
-0.485
-0.470
-0.378
-0.147
102781.680
101655.969
51776.191
2432.213
392.771
97.267
27.695
39.499
201.983
829.377
1582.126
1376.942
684.480
188.079
33.017
6.135
1.221
0.081
-0.154
-0.087
0.032
0.058
-0.035
-0.009
0.731
4.510
18.744
52.571
83.122
71.247
33.392
12.374
4.417
1.668
0.492
-0.076
-0.349
-0.464
-0.495
-0.471
-0.386
137184.391
71929.609
8524.462
975.093
169.778
40.526
12.677
20.011
95.898
426.494
1678.175
13466.661
26052.953
2637.921
131.923
11.636
1.744
0.158
-0.138
-0.092
0.017
0.041
-0.003
0.325
3.091
22.379
147.765
641.691
1073.154
697.968
228.775
62.816
21.681
9.379
3.706
1.114
0.002
-0.373
-0.486
-0.497
-0.476
103923.891
91000.430
10086.153
2514.410
712.095
136.070
25.578
22.660
129.938
767.584
6509.461
102790.477
100961.266
40646.855
436.759
21.625
2.791
0.383
-0.115
-0.167
-0.106
-0.083
-0.030
0.786
8.137
88.172
1659.769
36401.660
52764.086
7351.288
1277.167
251.060
103.787
49.503
18.124
5.273
0.988
-0.136
-0.401
-0.447
-0.444
101023.016
108972.969
84174.359
86219.195
12366.132
961.409
88.954
25.177
110.480
643.404
4786.049
102111.094
100809.609
25734.658
357.234
19.829
2.987
0.472
-0.129
-0.245
-0.235
-0.205
-0.077
1.126
13.091
208.667
11300.922
104933.359
118898.445
49931.766
3668.066
896.823
554.198
258.130
72.317
17.759
3.471
0.374
-0.209
-0.282
-0.228
60548.410
122303.492
103222.328
100372.102
100050.836
4936.336
224.508
26.997
51.955
225.799
856.052
4311.025
7389.856
1168.044
86.249
10.298
2.119
0.354
-0.161
-0.285
-0.298
-0.271
-0.135
1.023
11.463
163.942
5929.351
104068.867
115258.047
26830.076
3844.568
3495.265
2978.480
1112.859
237.106
43.632
7.507
1.216
0.159
0.070
0.344
38.827
46.279
69.820
72.873
47.416
36.712
101.095
876.248
21033.350
101029.781
101511.508
101364.703
102799.094
6517.090
4675.371
26047.797
97342.969
141349.344
106581.492
100786.180
41530.723
2445.340
230.404
36.861
13.177
31.761
142.565
653.504
1946.163
2491.451
1298.736
335.889
66.887
11.310
1.518
-0.233
-0.365
0.215
3.043
22.624
208.951
255.324
98.008
35.070
18.863
18.998
51.638
253.739
1915.570
34864.996
103899.461
102276.195
101994.109
104265.688
8930.909
3027.737
7447.648
73731.859
107210.805
102023.016
101918.219
104114.016
7738.669
951.800
133.727
23.486
31.660
158.194
754.902
2290.619
2945.432
1522.018
387.085
71.129
11.999
1.672
-0.188
-0.405
-0.081
1.821
17.111
192.282
2707.022
648.717
114.437
24.438
24.959
114.927
879.351
8258.945
54994.652
170769.984
122508.063
103595.508
47184.559
4100.643
1458.037
2508.379
42373.543
100987.852
103108.320
146850.703
200022.531
103812.586
10208.205
648.811
58.963
25.741
99.371
416.435
1108.112
1404.613
753.316
220.005
48.765
9.102
1.410
-0.034
-0.314
-0.268
0.609
6.892
60.032
30206.332
3807.703
388.210
54.687
35.978
203.947
2163.264
33672.145
101248.781
108453.602
125870.258
26431.682
4186.258
1025.198
458.300
782.936
7266.339
79620.891
115258.086
200022.219
113652.719
101109.867
96942.125
2120.029
117.319
18.985
39.099
128.081
290.915
335.247
205.395
76.163
21.429
5.722
2.367
1.410
0.676
0.110
0.058
1.610
8.761
100002.516
11275.954
813.863
81.362
38.749
216.851
2563.790
41640.816
101895.898
104910.656
103880.242
12704.716
1151.515
253.978
114.888
180.773
877.137
4134.055
28165.557
104955.469
101299.008
100220.656
100033.828
2784.077
123.692
13.243
11.805
29.826
55.217
62.773
43.529
21.154
10.538
9.880
11.797
10.732
6.975
2.896
0.728
0.193
0.880
100002.922
11275.939
813.502
79.565
29.568
140.640
1313.320
14071.766
125762.289
200039.359
137214.609
13834.741
1027.111
123.837
33.010
37.574
120.699
558.852
5826.515
100292.039
100128.453
100035.938
23541.814
1037.855
69.165
7.144
3.081
5.998
9.690
11.401
10.264
11.413
23.174
52.952
81.300
75.922
42.916
16.155
4.512
0.670
-0.140
24643.422
3492.964
360.432
47.971
18.039
80.034
806.394
16729.850
105415.172
107094.180
103212.844
97534.820
2224.927
128.200
16.253
8.725
22.426
99.616
712.640
4957.158
15217.912
8999.598
1608.395
190.954
23.055
2.717
0.502
0.896
2.149
4.208
9.513
29.061
103.516
315.838
602.777
558.507
252.892
75.783
16.127
2.853
0.138
2291.025
558.434
105.797
19.408
10.398
51.161
625.860
19058.328
100417.484
100482.531
100292.047
100106.039
2559.236
128.449
11.273
2.448
4.666
18.143
72.988
243.381
452.261
354.998
131.501
30.059
5.346
0.470
-0.149
0.561
3.167
10.922
32.541
101.584
423.990
1813.353
4164.047
3811.095
1298.003
271.264
45.680
7.416
0.950
207.504
83.828
27.442
13.828
12.505
30.917
271.417
4954.233
100044.500
100050.195
100035.125
18893.871
956.771
65.778
6.792
0.843
0.966
3.061
9.038
20.907
30.468
24.736
12.713
4.091
0.617
-0.230
0.059
2.432
12.754
55.236
175.359
443.006
1216.863
6099.116
18336.863
15045.676
4157.272
602.131
81.366
12.475
2.088
31.616
28.519
43.525
68.863
73.351
53.083
90.740
587.018
4072.529
11082.218
7353.036
1481.843
182.281
23.417
3.051
0.452
0.449
0.864
1.474
2.187
2.633
2.132
1.082
0.102
-0.349
-0.290
0.902
8.174
49.748
295.703
1428.565
3956.458
5197.878
8145.835
22662.342
18343.609
4548.042
652.853
90.320
16.945
5.114
33.514
97.827
319.236
702.184
756.979
368.216
135.866
105.829
266.684
510.563
468.765
212.508
63.815
13.971
2.638
0.610
0.591
0.724
0.652
0.392
0.107
-0.124
-0.322
-0.472
-0.489
-0.127
2.250
18.813
148.405
1306.542
11314.617
56996.570
64036.656
17924.322
9000.140
6163.644
1990.511
384.693
88.236
50.439
34.296
139.264
544.884
2743.073
9361.944
10278.047
3844.546
720.417
247.346
564.608
1971.328
3383.549
1484.106
332.945
50.690
7.497
1.312
0.642
0.701
0.488
0.141
-0.175
-0.380
-0.483
-0.530
-0.472
0.065
3.611
29.071
276.601
3234.106
51174.418
100641.281
101950.125
73537.570
6778.780
1741.679
585.032
273.942
402.051
637.542
418.566
698.114
2423.456
20378.621
100078.500
100085.773
30465.057
3579.673
1325.707
5350.368
52757.738
100035.375
33033.723
2807.301
222.374
24.923
3.133
0.629
0.365
0.233
-0.026
-0.269
-0.408
-0.478
-0.503
-0.444
0.080
3.579
30.135
265.283
3285.701
46525.711
105432.328
127326.766
112107.625
18455.656
2773.676
974.101
1463.737
7527.569
18931.836
9983.041
4100.239
7302.966
64482.004
100292.125
100402.430
100976.352
13750.118
11747.375
33310.496
100764.266
100156.094
100341.875
14532.936
891.091
83.578
8.196
0.765
0.027
-0.089
-0.222
-0.345
-0.420
-0.457
-0.473
-0.427
0.000
2.739
20.504
157.207
1370.507
12212.665
81260.578
156885.625
113823.453
102635.719
13704.897
13424.754
15922.045
102118.164
100337.133
100049.000
20413.693
17743.760
40984.434
100707.773
101485.367
71891.445
104232.648
101499.922
70561.836
103516.109
100639.570
109370.891
70683.258
9909.925
364.704
19.965
1.221
-0.166
-0.293
-0.341
-0.391
-0.419
-0.433
-0.435
-0.417
-0.165
1.516
11.066
69.881
462.927
4153.245
60352.691
103884.898
102184.555
108870.930
113764.922
101573.758
123614.859
127283.078
101943.945
100168.156
30351.820
25492.211
11370.849
25573.168
33022.059
54438.434
101300.711
100657.078
107393.203
107811.406
101299.133
106683.875
103695.000
55735.801
798.577
27.442
1.381
-0.274
-0.389
-0.395
-0.403
-0.410
-0.412
-0.416
-0.416
-0.306
0.513
5.020
29.392
195.595
1675.862
20462.162
100421.063
101833.656
116674.008
106045.055
101107.813
112408.703
200034.203
106483.914
100364.180
11516.036
9687.439
3293.958
2293.158
4037.012
28306.789
100655.242
100591.133
71691.477
8856.681
6731.530
10718.947
47815.211
8202.097
333.914
15.946
0.732
-0.358
-0.420
-0.408
-0.400
-0.395
-0.397
-0.406
-0.420
-0.395
-0.044
1.887
11.852
68.611
439.547
2754.952
11450.199
18590.840
70165.281
102251.297
101907.156
102824.813
119104.914
74737.992
26722.799
2478.362
2168.313
923.183
514.727
1185.066
6181.459
27636.141
33442.656
11636.650
1891.696
529.980
491.769
750.593
305.732
44.675
4.184
-0.010
-0.415
-0.423
-0.404
-0.390
-0.382
-0.390
-0.407
-0.424
-0.445
-0.328
0.392
3.698
18.593
87.046
333.421
943.027
2307.048
22040.408
123197.734
150048.469
116993.789
73677.281
5090.798
1366.848
2031.601
1545.176
696.959
456.838
1020.441
4860.298
16714.594
16982.785
5910.067
1084.650
186.074
53.896
33.652
16.316
4.058
0.333
-0.361
-0.449
-0.422
-0.393
-0.376
-0.375
-0.381
-0.401
-0.427
-0.456
-0.446
-0.240
0.720
4.430
17.567
65.499
296.959
1862.054
28164.170
115138.445
145933.844
127456.656
18168.615
1996.518
884.291
1723.083
1360.067
868.465
968.714
1512.136
6270.372
22504.910
24825.660
7198.484
1068.235
142.620
23.979
5.296
1.367
0.044
-0.398
-0.467
-0.454
-0.423
-0.389
-0.366
-0.358
-0.365
-0.385
-0.416
-0.448
-0.471
-0.439
-0.204
1.005
7.994
85.011
1511.580
18361.277
75535.398
101712.977
101722.031
102091.938
32547.455
6865.663
6269.109
718.635
764.119
1034.385
1777.076
1904.069
3238.375
9483.856
9388.030
3224.317
608.733
89.441
14.889
2.305
0.045
-0.431
-0.505
-0.485
-0.453
-0.419
-0.382
-0.357
-0.344
-0.343
-0.363
-0.400
-0.434
-0.466
-0.476
-0.423
0.228
7.289
153.527
5523.232
101041.516
123054.500
102988.234
100637.266
103601.641
33586.410
48144.766
50485.926
218.957
353.418
823.753
1574.499
1460.562
1132.841
1645.127
1676.690
760.905
195.356
40.538
8.415
1.853
0.153
-0.336
-0.470
-0.478
-0.444
-0.407
-0.376
-0.353
-0.337
-0.332
-0.348
-0.373
-0.412
-0.446
-0.474
-0.464
-0.066
4.727
85.141
2007.693
25834.361
21680.854
17925.275
32598.707
18804.387
52846.055
104019.164
141373.469
69.535
141.743
377.908
617.209
559.429
350.964
272.278
240.577
131.068
55.776
25.545
13.852
6.594
2.450
0.432
-0.236
-0.414
-0.428
-0.397
-0.371
-0.350
-0.332
-0.331
-0.336
-0.355
-0.380
-0.419
-0.446
-0.462
-0.318
1.336
17.629
153.339
671.508
814.354
969.058
1582.351
4463.521
22673.742
49428.539
120253.320
24.169
44.973
103.222
152.356
150.096
95.630
71.686
68.680
78.906
114.902
142.719
106.777
49.221
15.506
3.957
0.593
-0.231
-0.384
-0.376
-0.358
-0.343
-0.330
-0.326
-0.326
-0.337
-0.354
-0.385
-0.415
-0.440
-0.423
-0.061
2.282
11.843
34.215
55.327
91.923
246.228
1016.150
3625.407
7047.679
19812.176
10.454
13.770
26.766
41.173
52.498
80.538
147.142
230.370
463.273
1241.450
2121.722
1408.435
448.699
98.930
17.685
3.095
0.275
-0.275
-0.361
-0.350
-0.338
-0.328
-0.322
-0.319
-0.323
-0.334
-0.355
-0.382
-0.409
-0.435
-0.399
-0.117
0.829
2.824
6.518
16.069
51.724
179.413
455.569
844.794
1923.307
10.214
17.706
37.196
64.080
134.032
398.744
1089.354
1719.701
4563.642
27507.475
70762.297
33498.578
4955.609
561.218
68.896
9.697
1.601
0.060
-0.271
-0.334
-0.332
-0.326
-0.321
-0.321
-0.315
-0.315
-0.329
-0.350
-0.376
-0.408
-0.434
-0.431
-0.340
-0.034
0.759
3.133
10.378
29.251
62.182
109.977
209.855
29.740
91.518
241.060
438.232
714.448
2210.783
8737.100
14074.978
39409.266
101114.961
100181.281
100047.711
56870.875
2510.315
179.970
23.992
5.242
1.395
0.151
-0.226
-0.309
-0.322
-0.318
-0.315
-0.306
-0.307
-0.312
-0.327
-0.353
-0.379
-0.407
-0.442
-0.465
-0.440
-0.267
0.281
1.695
4.642
9.591
16.586
27.248
110.463
561.987
2160.877
5561.224
8123.090
9513.676
38175.988
74047.664
124671.055
103240.922
100435.688
100264.875
100280.242
5127.131
353.744
62.078
20.333
7.377
1.925
0.186
-0.227
-0.312
-0.316
-0.310
-0.304
-0.297
-0.301
-0.313
-0.331
-0.355
-0.384
-0.412
-0.447
-0.472
-0.463
-0.372
-0.109
0.409
1.298
2.752
4.759
322.678
2673.990
19973.328
105524.320
102312.016
95663.391
53828.176
91416.930
98074.375
103671.555
101242.641
102754.016
103826.078
5792.888
816.532
240.762
103.823
33.329
8.208
1.441
-0.015
-0.284
-0.317
-0.308
-0.301
-0.296
-0.297
-0.302
-0.315
-0.335
-0.360
-0.391
-0.418
-0.449
-0.476
-0.481
-0.456
-0.368
-0.137
0.374
1.126
571.858
6485.779
110018.711
110067.609
102925.406
103084.438
63562.277
22946.508
19016.170
102362.336
107991.797
151084.078
103392.414
28558.111
4174.064
1246.518
495.541
128.437
24.111
3.925
0.346
-0.241
-0.314
-0.309
-0.304
-0.297
-0.292
-0.296
-0.305
-0.318
-0.340
-0.362
-0.393
-0.422
-0.456
-0.478
-0.493
-0.492
-0.412
-0.181
0.280
575.413
7291.127
104797.508
104889.711
101692.211
100820.688
89915.570
5020.448
2615.672
7488.678
54648.465
105576.344
101435.227
100709.227
17170.207
4237.556
1552.300
312.158
46.696
6.944
0.685
-0.193
-0.310
-0.311
-0.307
-0.299
-0.295
-0.294
-0.298
-0.307
-0.323
-0.345
-0.371
-0.399
-0.427
-0.452
-0.468
-0.479
-0.451
-0.317
-0.002
647.830
4013.608
73944.039
104260.891
101904.578
100492.297
30472.225
1740.218
935.071
5327.701
75205.672
102861.484
100838.898
100702.750
24837.771
5171.152
2016.477
364.809
53.443
7.411
0.810
-0.182
-0.309
-0.314
-0.308
-0.301
-0.294
-0.290
-0.293
-0.301
-0.316
-0.333
-0.357
-0.385
-0.414
-0.435
-0.447
-0.459
-0.445
-0.346
-0.097
3707.058
4544.135
18158.922
60056.547
85826.883
28334.896
3667.138
649.375
3272.910
43154.070
120212.430
185539.000
106701.453
99591.141
8845.186
2076.168
801.229
184.935
33.434
5.062
0.466
-0.227
-0.312
-0.311
-0.303
-0.297
-0.288
-0.286
-0.286
-0.292
-0.303
-0.321
-0.343
-0.372
-0.400
-0.423
-0.436
-0.442
-0.427
-0.353
-0.143
99392.672
36295.652
21440.883
30687.408
11443.149
2531.358
544.732
631.507
15275.629
100395.734
102494.586
111283.523
65048.508
8509.441
1568.003
445.671
179.946
56.263
12.725
2.165
0.071
-0.282
-0.320
-0.308
-0.301
-0.288
-0.267
-0.246
-0.229
-0.235
-0.264
-0.296
-0.328
-0.355
-0.384
-0.409
-0.428
-0.434
-0.423
-0.366
-0.194
100356.055
101167.844
32415.168
9764.458
3454.453
699.158
166.301
603.915
16953.414
100073.984
100273.680
100756.680
53584.520
2043.054
295.432
85.530
34.100
12.363
3.207
0.484
-0.191
-0.312
-0.316
-0.304
-0.283
-0.216
-0.091
0.067
0.200
0.158
-0.001
-0.157
-0.262
-0.322
-0.363
-0.395
-0.418
-0.433
-0.433
-0.398
-0.296
100190.398
100311.758
57611.930
3158.602
703.038
179.554
61.435
268.375
4066.164
66934.336
100041.016
100077.078
10062.074
637.504
76.517
18.291
6.410
2.270
0.497
-0.141
-0.300
-0.312
-0.303
-0.286
-0.188
0.152
0.976
2.191
3.021
2.645
1.510
0.574
0.075
-0.167
-0.294
-0.367
-0.410
-0.432
-0.446
-0.435
-0.388
100425.156
100302.773
24838.480
1444.447
186.736
45.128
19.483
68.096
494.102
2795.351
6676.399
4148.286
971.197
157.542
28.532
5.591
1.318
0.166
-0.204
-0.312
-0.318
-0.299
-0.286
-0.213
0.197
1.924
7.580
18.947
24.881
18.250
9.201
3.831
1.435
0.470
0.004
-0.248
-0.369
-0.427
-0.451
-0.453
-0.438
72833.844
25876.027
3917.766
529.262
100.625
25.391
8.695
16.034
64.038
210.040
480.392
1254.341
1676.661
396.961
44.334
4.845
0.525
-0.189
-0.322
-0.340
-0.319
-0.292
-0.266
-0.047
1.377
10.406
65.864
280.965
338.621
151.454
46.207
15.899
6.386
2.896
1.153
0.179
-0.231
-0.389
-0.444
-0.453
-0.449
9023.763
5179.022
1880.758
957.914
341.331
76.084
15.400
8.025
25.235
95.835
641.160
8285.977
19081.115
2001.293
104.964
7.331
0.648
-0.187
-0.320
-0.341
-0.323
-0.296
-0.232
0.237
3.960
44.572
818.076
10867.318
16710.746
1644.373
184.860
50.480
23.910
12.168
5.104
1.575
0.152
-0.293
-0.420
-0.439
-0.432
8289.417
6971.689
14589.587
13823.934
3381.300
420.213
50.008
9.406
17.744
73.345
509.608
5555.337
12404.562
1574.960
86.799
6.758
0.584
-0.159
-0.310
-0.338
-0.323
-0.293
-0.210
0.452
6.772
111.009
4258.160
100281.531
100581.008
11273.707
446.715
129.846
80.653
42.357
16.849
4.937
0.943
-0.107
-0.367
-0.408
-0.362
4068.925
25069.113
100456.359
100090.984
29475.109
1609.914
114.315
13.465
10.280
32.898
129.959
551.010
806.563
206.170
26.759
3.255
0.311
-0.184
-0.294
-0.318
-0.304
-0.284
-0.203
0.377
5.713
86.116
2589.889
100242.875
100543.039
6711.363
458.629
302.618
244.705
121.593
41.007
10.445
2.127
0.167
-0.278
-0.334
-0.148
45.675
148.206
360.091
394.562
201.704
102.433
156.803
806.525
13133.271
103866.016
106610.922
101196.164
63230.934
2334.063
717.186
2838.824
30187.020
103030.211
101927.711
100713.961
70941.844
3052.444
250.301
38.136
24.629
112.618
898.547
7793.404
51059.930
78997.578
24647.604
2946.873
312.888
38.162
5.186
1.093
1.473
3.755
12.546
91.450
1689.260
77.460
49.116
45.543
47.785
57.464
133.573
521.430
3029.163
26184.334
113756.352
105557.508
101188.695
100401.180
2981.513
629.697
3334.884
100102.438
101764.758
101646.469
101349.734
101875.500
7839.971
722.939
102.255
29.979
110.593
1030.460
10268.427
70714.586
100004.031
30206.811
3493.402
360.326
40.521
5.494
1.005
1.004
2.293
7.354
63.456
1822.377
417.140
149.048
42.838
27.219
74.494
311.753
2394.438
30803.059
105729.711
200069.281
200060.016
108615.836
21509.646
1479.859
399.445
2311.536
63720.938
100668.539
101859.523
113887.820
152687.422
34419.555
3981.741
382.933
48.316
72.236
520.045
3809.076
18272.150
27270.520
10261.679
1649.561
205.584
28.395
4.499
1.009
0.694
1.126
3.008
22.270
338.315
2107.866
558.776
109.307
37.622
99.069
556.938
6855.202
100492.188
101021.063
105305.977
115259.656
51407.355
3775.808
447.274
174.120
815.823
10362.247
100414.563
105536.813
200053.906
120187.203
101409.055
23662.350
1052.066
76.064
35.623
157.499
753.670
2289.466
2944.658
1521.790
387.572
72.659
14.792
5.539
3.524
2.243
1.269
1.069
4.157
29.441
5916.364
1198.975
182.469
43.175
88.289
531.727
8067.097
100553.859
101699.797
104047.070
103132.156
52136.020
2082.305
200.405
63.722
176.729
1068.001
5297.157
17613.736
106483.750
101653.695
100254.172
33048.590
1239.311
82.017
15.731
34.510
112.189
252.853
291.138
180.036
70.082
27.501
22.851
28.956
26.517
16.346
6.751
2.074
0.784
2.215
5916.432
1198.690
181.169
36.684
52.317
286.614
2989.935
59251.117
133081.500
200051.016
196878.375
21805.400
1367.508
130.432
26.666
35.749
132.723
471.499
2792.995
33372.227
100147.117
85541.680
8128.014
531.469
46.115
7.058
7.291
17.394
30.016
34.710
28.867
27.440
60.658
158.418
271.774
252.931
127.893
40.348
10.018
1.813
0.020
1941.571
518.234
99.349
21.340
24.571
123.591
1037.542
15247.522
120189.703
130216.602
111283.352
68572.859
1966.670
129.146
15.368
8.159
21.154
77.487
392.933
2138.635
5454.931
3694.712
804.134
122.375
16.680
2.373
1.163
2.643
5.094
8.614
18.878
72.171
343.411
1527.047
3809.998
3206.816
1198.520
235.691
42.852
6.889
0.526
387.575
137.356
35.067
10.641
12.222
58.854
582.682
15570.299
100953.609
101111.047
100649.508
85693.711
2150.338
114.249
10.778
2.184
3.820
13.605
49.882
156.079
261.290
206.707
79.404
20.160
3.830
0.339
0.046
1.170
5.209
18.454
63.416
269.137
2004.590
16604.816
70724.664
56844.652
11276.794
1198.526
136.627
17.105
1.831
64.646
32.193
17.718
16.144
17.552
35.217
260.314
4101.673
75667.906
100083.391
100057.359
15228.695
810.701
61.988
6.374
0.543
0.397
1.963
6.429
14.108
20.481
17.775
9.171
2.889
0.378
-0.215
0.363
4.092
21.768
104.514
382.309
1202.322
7288.215
100388.602
100121.055
100027.141
63369.801
3493.784
271.404
28.111
3.478
19.661
32.826
70.708
121.696
130.434
86.289
94.769
506.540
3371.648
9016.717
6025.960
1247.823
159.060
22.295
2.722
-0.037
-0.316
-0.048
0.524
1.293
1.817
1.519
0.652
-0.038
-0.356
-0.178
1.701
13.105
93.457
655.046
4584.778
17088.121
26046.600
105419.203
100885.094
100124.188
79002.273
4157.467
293.466
32.090
5.584
55.900
188.259
711.531
1795.413
1946.761
888.759
248.087
128.503
269.287
525.652
504.989
238.145
70.605
15.464
2.662
0.023
-0.376
-0.363
-0.305
-0.250
-0.233
-0.294
-0.394
-0.488
-0.461
0.085
3.755
32.137
293.062
4162.124
70753.563
100302.172
102997.836
129118.727
105960.164
100438.164
20225.449
1806.130
185.660
41.162
18.724
334.113
1300.325
10355.022
51073.504
56869.086
13708.924
1777.671
417.724
795.504
3414.142
5468.257
2546.326
456.255
66.473
8.787
0.943
-0.242
-0.381
-0.392
-0.425
-0.454
-0.484
-0.515
-0.525
-0.431
0.303
5.498
49.846
605.721
12418.153
100072.109
100265.211
100976.625
103372.922
28953.998
8084.302
2424.948
471.765
206.874
221.912
155.634
3093.938
8206.502
100882.688
100206.047
100171.547
100611.969
11827.539
2921.438
9929.396
100245.883
100058.266
85536.031
4515.730
305.176
30.819
3.433
0.053
-0.366
-0.407
-0.431
-0.464
-0.487
-0.500
-0.503
-0.413
0.342
5.700
50.875
611.117
12445.747
100210.211
100889.719
102626.797
103535.484
22453.279
1973.171
720.901
631.740
1594.638
2816.279
1766.223
57491.000
54914.066
107782.953
101054.867
100992.430
107791.328
68623.273
53670.961
82025.047
101956.594
100295.688
100721.750
28294.986
1495.879
122.242
10.131
0.583
-0.341
-0.427
-0.435
-0.457
-0.472
-0.483
-0.486
-0.426
0.160
4.044
33.034
307.194
3892.187
57302.945
102820.070
111386.438
105035.094
12431.036
3506.195
4524.911
4456.951
14619.208
41768.504
18909.342
100505.805
109368.781
151078.172
103504.484
104777.500
198902.688
116677.961
102591.258
185582.609
113682.180
101449.969
140515.078
133017.906
41321.445
741.802
27.277
1.444
-0.293
-0.428
-0.432
-0.441
-0.450
-0.462
-0.471
-0.443
-0.087
2.213
15.648
99.228
699.175
4406.852
17582.537
33426.750
32598.613
13389.370
28944.621
88793.938
54431.180
55283.770
100880.703
67017.352
100386.742
102442.891
115698.195
104669.836
110594.484
141394.922
103714.758
101171.633
113803.461
137236.563
103059.031
200101.047
106643.477
100355.367
2003.785
41.788
1.904
-0.283
-0.422
-0.414
-0.415
-0.425
-0.439
-0.452
-0.451
-0.281
0.796
6.110
32.875
155.288
650.917
2663.240
8590.121
12425.980
17089.037
101021.211
100442.336
102216.133
69441.898
78095.242
33207.891
101710.992
101548.430
29535.277
8057.931
13415.773
103207.984
102581.516
102499.867
102092.734
28547.137
12756.625
39203.602
100688.625
34728.969
631.089
24.163
1.116
-0.324
-0.415
-0.396
-0.396
-0.398
-0.417
-0.432
-0.452
-0.408
0.014
2.089
10.542
43.305
162.061
604.592
1567.285
2788.633
16423.613
101860.648
102565.875
101766.539
59926.379
9653.459
3938.890
28707.229
21016.271
5454.280
1561.702
3422.083
31080.383
137251.813
141308.797
67198.266
6203.635
995.093
904.536
1828.209
636.284
69.844
5.806
0.160
-0.383
-0.405
-0.390
-0.380
-0.380
-0.398
-0.415
-0.439
-0.455
-0.329
0.353
2.991
11.725
40.577
119.126
310.944
1212.906
10667.675
113403.063
200054.406
132031.922
20165.307
2300.117
632.741
57788.594
31196.699
6156.545
2704.220
5517.322
59041.992
105542.227
106504.250
81704.422
5531.186
510.244
92.473
51.046
24.492
6.069
0.620
-0.311
-0.422
-0.407
-0.386
-0.365
-0.364
-0.377
-0.406
-0.427
-0.458
-0.450
-0.267
0.459
3.013
11.734
52.682
396.455
2986.331
57997.355
105140.148
111397.500
108984.266
29311.883
3675.916
1727.720
51288.398
28234.254
9566.871
13348.441
14876.903
102648.414
100732.195
100420.906
100215.922
7163.800
503.622
53.507
9.142
2.191
0.246
-0.327
-0.438
-0.431
-0.407
-0.378
-0.353
-0.347
-0.357
-0.387
-0.412
-0.439
-0.468
-0.448
-0.268
0.798
9.005
147.510
5590.649
102953.742
200148.922
103338.273
101265.258
104727.680
83605.656
58579.941
23550.105
10555.123
8437.830
16713.244
51515.387
39690.199
40597.477
100842.797
100130.875
41298.055
3505.232
295.529
33.256
4.537
0.408
-0.356
-0.480
-0.463
-0.436
-0.402
-0.368
-0.343
-0.335
-0.341
-0.363
-0.395
-0.429
-0.456
-0.474
-0.425
0.370
11.084
335.526
34743.488
101581.320
144624.234
114409.305
101891.758
130282.328
120806.000
101552.203
107892.625
1474.480
2679.839
13973.275
46032.992
30823.354
9729.066
14403.444
13742.498
4549.111
758.372
107.702
17.085
3.058
0.371
-0.297
-0.454
-0.463
-0.436
-0.396
-0.362
-0.338
-0.329
-0.330
-0.344
-0.373
-0.407
-0.438
-0.454
-0.439
0.071
7.551
164.143
8176.055
100397.508
104232.070
39997.609
82460.125
93752.594
102571.898
101664.781
124708.961
280.614
810.831
3865.514
9385.508
7199.167
2330.791
1151.151
934.087
431.674
132.012
39.600
15.776
6.722
2.386
0.403
-0.244
-0.408
-0.420
-0.387
-0.362
-0.341
-0.328
-0.323
-0.327
-0.343
-0.374
-0.403
-0.420
-0.424
-0.215
2.121
28.835
372.290
2042.689
2103.860
1495.809
3384.737
31170.572
100369.242
101354.734
120202.328
69.480
185.881
569.523
1118.139
969.514
408.817
178.061
120.243
98.949
115.789
127.250
100.402
46.333
14.640
3.739
0.551
-0.224
-0.382
-0.375
-0.353
-0.342
-0.329
-0.322
-0.316
-0.327
-0.343
-0.366
-0.380
-0.396
-0.365
0.127
3.425
18.759
53.907
81.016
146.931
584.066
4607.992
30292.943
63896.363
29187.615
19.787
38.794
89.244
138.624
127.811
87.932
75.664
123.511
370.336
1124.332
1795.079
1299.355
417.092
92.788
17.786
3.008
0.295
-0.250
-0.348
-0.346
-0.333
-0.330
-0.319
-0.313
-0.310
-0.321
-0.338
-0.351
-0.368
-0.393
-0.353
0.013
1.308
3.935
9.002
26.852
108.212
492.709
1547.311
2620.113
2057.804
15.101
34.228
65.671
82.212
84.455
113.419
218.689
585.888
3337.303
22338.512
56857.914
27277.670
4538.349
522.321
65.627
9.893
1.971
0.287
-0.176
-0.308
-0.326
-0.323
-0.318
-0.310
-0.301
-0.305
-0.317
-0.331
-0.346
-0.377
-0.407
-0.399
-0.260
0.152
1.350
5.479
19.841
61.255
134.957
193.660
208.275
60.693
245.977
601.107
692.070
499.092
435.394
824.756
2236.795
27794.844
100175.648
100059.703
100042.625
45910.109
2139.519
175.917
29.116
8.670
2.929
0.711
-0.086
-0.276
-0.318
-0.314
-0.308
-0.293
-0.290
-0.301
-0.313
-0.333
-0.358
-0.382
-0.414
-0.428
-0.367
-0.104
0.754
3.114
8.141
15.381
22.537
26.825
325.291
2429.454
10533.393
11781.946
5382.111
2295.638
2259.725
5318.524
100079.102
100381.844
100229.211
100374.789
100457.109
4848.033
404.235
114.890
54.507
19.434
4.887
0.838
-0.102
-0.294
-0.314
-0.302
-0.291
-0.280
-0.284
-0.294
-0.313
-0.335
-0.361
-0.383
-0.411
-0.427
-0.394
-0.243
0.163
0.921
1.853
2.862
3.642
1301.627
19397.471
104538.383
127294.086
69525.578
20315.961
4749.376
4927.063
58221.031
100659.250
101724.867
106494.695
109156.688
7917.036
1658.938
960.714
474.072
125.991
23.781
3.894
0.361
-0.228
-0.306
-0.299
-0.286
-0.274
-0.272
-0.277
-0.289
-0.306
-0.329
-0.358
-0.377
-0.408
-0.431
-0.426
-0.378
-0.280
-0.128
0.031
0.175
2066.761
48414.418
124654.164
200025.891
159390.891
102613.648
13430.441
2652.580
10223.681
100732.047
122351.438
200042.703
112560.883
102373.484
15951.653
14322.877
5502.157
745.736
92.539
10.784
1.215
-0.124
-0.288
-0.294
-0.284
-0.273
-0.267
-0.268
-0.271
-0.288
-0.303
-0.324
-0.351
-0.376
-0.404
-0.430
-0.441
-0.447
-0.447
-0.420
-0.370
1231.004
17344.012
141316.672
200065.891
118945.227
101346.930
18609.713
1569.296
1568.796
9934.015
108013.883
104751.953
101588.961
105646.492
117987.547
101794.734
37160.145
2791.830
207.489
20.531
2.127
-0.017
-0.276
-0.293
-0.280
-0.273
-0.267
-0.263
-0.265
-0.277
-0.288
-0.307
-0.327
-0.348
-0.374
-0.400
-0.419
-0.438
-0.458
-0.467
-0.438
501.688
3103.767
21891.713
107597.367
102084.836
88674.797
7877.043
777.416
1002.433
10356.182
105836.313
103686.453
101346.336
107475.188
175834.641
102293.063
52777.188
3703.121
241.561
21.940
2.277
0.
-0.271
-0.289
-0.279
-0.271
-0.264
-0.263
-0.260
-0.271
-0.280
-0.294
-0.310
-0.331
-0.352
-0.378
-0.396
-0.413
-0.429
-0.437
-0.418
992.621
1212.433
3392.452
11373.241
17146.916
7257.124
1474.596
495.259
4329.950
78834.070
179021.641
200052.172
110225.930
102889.156
41208.922
38234.934
11157.870
1356.339
132.850
13.944
1.511
-0.078
-0.278
-0.290
-0.281
-0.271
-0.260
-0.254
-0.256
-0.258
-0.268
-0.280
-0.295
-0.318
-0.339
-0.360
-0.379
-0.391
-0.405
-0.413
-0.395
10389.102
5261.416
1959.965
1703.661
1452.786
747.935
266.905
740.917
21160.963
100704.813
105922.180
137167.750
139024.500
22311.850
4268.242
2427.201
1075.619
245.261
40.400
5.719
0.582
-0.189
-0.294
-0.284
-0.275
-0.265
-0.253
-0.240
-0.233
-0.237
-0.248
-0.263
-0.280
-0.304
-0.326
-0.348
-0.364
-0.376
-0.386
-0.392
-0.380
98943.211
33632.051
4506.685
944.874
386.684
151.677
92.542
754.493
26340.213
100113.672
100482.938
101408.086
98783.547
2997.481
503.414
220.176
110.344
36.844
8.591
1.533
0.003
-0.273
-0.293
-0.279
-0.266
-0.240
-0.188
-0.127
-0.099
-0.109
-0.171
-0.224
-0.264
-0.292
-0.318
-0.339
-0.357
-0.371
-0.378
-0.386
-0.382
100051.875
70767.141
7192.677
725.833
149.177
46.971
40.062
307.373
5443.171
100018.406
100053.609
100107.758
13786.256
831.619
101.077
31.607
14.171
5.370
1.503
0.122
-0.252
-0.309
-0.291
-0.276
-0.232
-0.103
0.164
0.536
0.694
0.583
0.266
-0.008
-0.163
-0.245
-0.293
-0.329
-0.354
-0.367
-0.378
-0.389
-0.392
79048.727
30260.094
3850.160
449.693
69.888
17.406
13.938
75.290
576.732
3693.457
9983.532
5459.569
1155.068
157.812
26.297
6.272
2.052
0.616
-0.020
-0.267
-0.324
-0.307
-0.288
-0.251
-0.094
0.511
2.285
5.095
6.205
4.471
2.171
0.845
0.241
-0.042
-0.193
-0.286
-0.342
-0.370
-0.382
-0.391
-0.397
7942.484
4286.304
952.102
184.518
41.751
10.998
5.084
14.734
61.814
197.379
348.639
318.489
165.238
52.786
11.141
2.024
0.206
-0.195
-0.301
-0.335
-0.325
-0.302
-0.275
-0.182
0.356
3.178
16.487
48.808
55.743
26.706
9.472
3.511
1.482
0.638
0.131
-0.153
-0.293
-0.365
-0.387
-0.390
-0.391
1055.534
753.362
391.419
205.807
88.496
26.369
6.145
3.655
10.116
27.045
66.100
188.718
231.904
80.274
13.571
1.617
-0.057
-0.300
-0.327
-0.328
-0.315
-0.291
-0.254
-0.062
1.241
11.673
103.740
513.360
644.346
167.614
31.441
9.975
4.816
2.515
1.083
0.228
-0.178
-0.334
-0.381
-0.384
-0.381
517.330
720.922
1247.702
1165.157
458.562
99.895
17.103
3.318
3.597
10.852
41.012
142.206
183.212
70.452
10.921
1.311
-0.095
-0.287
-0.311
-0.314
-0.300
-0.273
-0.229
0.031
2.120
23.617
301.966
2548.772
3722.222
537.076
65.841
20.728
12.467
7.419
3.195
1.020
0.059
-0.274
-0.361
-0.376
-0.351
454.430
1751.111
6066.581
6652.738
1762.258
259.921
34.687
4.680
1.974
4.790
15.153
38.151
46.410
21.055
4.644
0.547
-0.163
-0.285
-0.297
-0.290
-0.275
-0.251
-0.216
0.015
1.827
20.195
223.296
1574.411
2013.144
401.915
64.672
35.172
27.016
16.079
7.061
2.190
0.382
-0.189
-0.335
-0.350
-0.264
77.728
388.603
1143.868
1275.318
632.845
320.045
370.254
675.204
2897.197
23137.375
93387.438
50721.672
6251.395
597.026
241.430
1496.624
17055.137
146888.766
152698.688
110014.164
21085.738
1516.364
155.474
31.059
46.241
296.998
3902.036
88470.938
100150.914
100088.203
100032.234
20178.629
1026.834
87.255
10.854
6.294
12.385
23.677
46.856
212.160
4047.153
26.497
44.731
80.720
112.102
191.879
579.258
1397.793
3693.623
13415.338
47109.277
106026.117
80813.875
8426.479
756.446
266.507
2050.821
36920.055
141663.359
146845.109
109196.016
71867.898
3299.712
321.067
52.356
40.594
303.222
4555.041
100031.359
100032.492
100019.820
100008.516
27272.512
1199.276
92.729
11.734
5.250
9.352
16.358
25.863
113.039
3483.753
64.443
33.713
26.339
72.610
364.520
1713.028
6288.688
37429.789
102540.398
109400.016
128646.141
27978.879
3864.491
438.579
191.758
1362.422
21810.725
106694.617
107627.188
103456.961
49526.516
4635.705
809.531
120.889
36.458
172.517
1945.959
30210.965
100005.695
100003.859
100001.602
8517.276
601.520
59.661
8.674
3.729
5.233
8.262
11.393
37.613
532.434
192.170
78.328
33.881
86.192
516.661
2853.744
14192.437
107151.039
102589.406
101613.195
102360.234
47628.551
2209.146
232.001
96.561
482.462
4394.177
37820.898
101430.063
63124.164
26709.195
13055.371
2195.487
235.107
37.322
66.818
448.793
3207.095
13646.361
20170.328
7767.510
1297.955
181.214
28.881
9.298
6.372
5.186
4.450
4.396
7.960
41.240
360.336
129.609
44.207
70.860
372.194
1914.939
11947.314
103935.188
101899.688
101358.289
100992.742
57234.863
1910.338
156.048
42.147
121.659
600.023
2445.399
5161.050
11096.410
27205.209
17102.822
2560.728
264.410
32.340
20.214
76.523
312.451
753.464
948.467
559.196
171.876
51.540
37.954
47.548
43.644
25.451
11.018
3.915
1.919
3.315
360.238
128.885
37.730
38.489
153.908
713.645
4053.186
58473.332
105387.680
115339.945
110018.688
16810.230
1096.070
105.912
19.377
26.292
83.490
254.512
693.653
2756.411
6733.598
4501.828
1043.364
143.084
18.902
6.046
13.205
35.849
67.118
77.284
57.536
46.953
100.804
293.768
558.753
518.335
235.910
71.297
15.467
3.116
0.340
179.120
71.609
23.440
16.714
48.319
189.334
906.760
7014.978
55393.258
133522.797
96789.969
9913.088
752.293
76.843
11.009
5.818
14.261
40.988
127.385
407.680
750.878
579.819
192.164
39.813
7.339
1.528
2.032
5.036
8.924
13.558
27.460
116.405
707.473
4158.764
12402.138
10262.094
2944.642
481.270
71.041
10.567
1.006
59.070
27.076
10.573
7.542
16.212
57.267
307.988
3170.150
42556.828
101209.367
100652.289
10164.692
668.152
57.631
7.048
1.429
2.391
7.380
21.259
51.614
80.994
64.828
30.332
8.627
1.706
0.192
0.336
1.690
6.406
22.202
82.718
484.037
5481.720
88358.805
100017.336
100005.195
45869.887
2944.575
252.636
26.120
2.939
15.560
11.649
11.975
15.053
18.518
29.630
123.664
1083.524
9076.424
33101.141
18939.137
2805.029
288.336
32.381
3.683
0.144
0.011
0.936
3.019
6.194
8.849
7.640
3.893
1.193
0.092
0.008
0.754
4.674
23.608
114.050
464.104
1903.608
25590.039
100448.117
100128.461
100028.273
100005.328
11276.552
557.947
45.682
4.788
13.683
31.799
74.537
138.723
139.280
89.039
68.290
210.640
891.881
1944.576
1365.149
396.249
74.431
12.244
1.593
-0.262
-0.495
-0.350
-0.033
0.400
0.695
0.542
0.131
-0.206
-0.228
0.185
2.240
14.321
100.349
763.906
5494.186
23396.605
54850.480
107092.406
101027.570
100138.500
100019.406
13648.909
602.272
49.613
5.900
68.268
211.515
772.519
1950.248
2113.958
959.094
258.969
100.588
147.675
255.017
258.321
141.297
45.724
11.175
1.835
-0.187
-0.542
-0.544
-0.490
-0.427
-0.387
-0.403
-0.451
-0.464
-0.311
0.403
4.384
34.719
338.874
4964.000
98922.969
100582.141
109371.688
200021.781
107102.313
100489.727
98905.977
4960.914
342.315
38.873
9.258
524.328
1633.000
11444.685
63419.203
70742.297
16631.326
2072.964
411.487
504.735
1657.872
2554.245
1242.328
283.929
43.810
6.652
0.544
-0.413
-0.529
-0.523
-0.511
-0.501
-0.502
-0.515
-0.501
-0.343
0.530
6.535
57.494
707.604
16599.361
100108.438
100294.945
101436.867
109451.430
60818.410
28328.461
6573.985
847.998
143.835
63.241
37.551
8184.230
13563.516
101946.492
100364.023
100199.266
100660.016
14221.177
3059.657
4773.992
37311.539
85559.234
23557.281
2131.389
190.968
21.547
2.463
-0.156
-0.479
-0.500
-0.492
-0.493
-0.492
-0.500
-0.497
-0.368
0.511
6.486
59.981
722.650
15151.857
100424.719
100764.656
100822.047
101013.297
26073.619
2267.624
676.823
269.515
245.031
298.902
210.504
100705.313
116571.531
130223.148
102222.180
101219.398
109375.625
84583.875
72784.273
39421.832
102303.758
100290.492
100294.344
10595.651
714.680
71.189
6.869
0.328
-0.414
-0.472
-0.465
-0.469
-0.472
-0.482
-0.491
-0.399
0.300
5.101
39.064
358.200
4806.669
80181.891
102368.570
101864.117
101169.461
7171.777
1097.623
857.524
780.886
981.825
1534.870
965.289
100614.445
111326.258
200056.953
108864.820
105410.359
200066.563
120265.242
101860.070
123625.633
116593.547
101055.586
105511.797
40802.426
5928.561
298.638
17.142
0.912
-0.344
-0.435
-0.434
-0.441
-0.448
-0.457
-0.472
-0.429
0.023
2.928
20.733
144.547
1018.323
5961.114
21119.795
22474.305
7326.423
2112.388
2808.644
5530.963
4501.329
2675.920
3274.526
1961.119
100870.992
102978.742
133728.594
113027.172
113027.977
151260.109
104185.883
101056.391
105654.469
112872.047
102094.031
67257.992
103063.063
25785.211
576.146
23.189
1.153
-0.305
-0.411
-0.411
-0.416
-0.425
-0.441
-0.455
-0.449
-0.213
1.268
9.451
52.147
257.621
967.090
1915.709
1950.933
1382.184
2037.226
9571.272
24803.270
16871.211
4559.863
2419.122
1305.136
111345.977
107473.266
103676.047
12718.275
16418.938
104498.688
106463.305
106650.648
102928.969
33446.313
5984.992
6975.159
25988.609
4827.325
246.105
13.608
0.688
-0.333
-0.396
-0.395
-0.391
-0.401
-0.420
-0.440
-0.456
-0.378
0.223
3.311
16.529
63.401
182.523
319.148
392.291
554.775
2210.040
13335.166
34741.789
23070.531
5048.932
1123.814
476.011
163423.844
151211.594
24925.928
3486.333
5708.294
61214.043
200137.641
200048.016
116648.367
9072.218
962.720
460.098
615.038
251.092
37.735
3.590
0.002
-0.379
-0.393
-0.379
-0.376
-0.381
-0.401
-0.424
-0.447
-0.449
-0.263
0.683
4.139
13.868
34.895
65.839
127.979
483.546
3596.483
21316.752
42190.438
19489.963
3773.561
872.735
408.833
102133.445
102628.953
68244.148
13755.763
20381.232
104125.414
106847.945
107829.320
103223.086
17229.076
933.842
103.729
35.295
15.863
3.884
0.333
-0.334
-0.403
-0.388
-0.369
-0.363
-0.363
-0.382
-0.413
-0.434
-0.456
-0.438
-0.206
0.584
2.837
8.596
33.389
215.810
1510.651
19256.969
100931.469
101675.477
101976.727
13248.520
5010.190
2972.087
100716.117
105101.523
108006.523
103280.688
118509.688
122465.469
101989.656
100545.383
100240.203
27350.406
1047.460
83.099
11.056
2.022
0.123
-0.351
-0.430
-0.422
-0.390
-0.364
-0.349
-0.351
-0.365
-0.393
-0.416
-0.438
-0.461
-0.436
-0.260
0.547
6.578
85.276
1854.713
27022.215
58898.223
101295.586
100998.953
108706.570
97792.266
101251.328
64382.504
101083.594
103392.438
110315.375
101403.227
107196.531
198885.578
104185.273
100325.500
100052.156
10275.854
605.668
53.465
6.527
0.577
-0.342
-0.469
-0.455
-0.430
-0.393
-0.359
-0.340
-0.339
-0.349
-0.367
-0.396
-0.417
-0.430
-0.430
-0.390
0.190
7.972
166.700
8208.366
100878.797
116782.398
103895.820
103065.422
188372.203
108380.844
101007.367
101718.375
8053.509
18208.627
101222.297
100353.750
101332.711
100723.281
60651.758
63640.020
15058.499
1655.558
194.175
24.720
3.783
0.377
-0.327
-0.462
-0.466
-0.436
-0.393
-0.363
-0.346
-0.333
-0.335
-0.349
-0.369
-0.376
-0.344
-0.302
-0.288
0.071
5.076
92.584
2553.171
40683.168
31796.832
13949.110
28489.643
109120.711
101427.828
100611.125
102422.313
847.573
3844.307
37300.473
100074.820
100188.445
15843.998
3240.195
2247.138
899.012
229.740
51.686
14.879
5.110
1.616
0.163
-0.322
-0.429
-0.426
-0.396
-0.368
-0.351
-0.335
-0.328
-0.331
-0.335
-0.305
-0.208
-0.081
-0.045
-0.023
1.589
18.979
184.614
824.591
929.118
1009.251
4169.155
88868.484
100222.805
100356.523
102037.773
161.427
598.904
2727.440
6489.300
4980.473
1595.890
403.931
190.853
113.636
81.261
76.468
54.302
26.968
9.179
2.426
0.268
-0.294
-0.399
-0.389
-0.362
-0.352
-0.341
-0.325
-0.319
-0.309
-0.251
-0.081
0.119
0.135
-0.017
0.174
2.554
12.744
36.351
60.113
144.135
881.702
9398.421
88364.898
100148.273
71429.914
36.225
91.894
246.866
398.345
347.794
174.507
76.386
74.056
185.657
456.118
701.957
519.595
192.613
49.360
10.629
2.039
0.154
-0.269
-0.356
-0.354
-0.349
-0.341
-0.324
-0.314
-0.297
-0.237
-0.096
0.079
0.129
-0.045
-0.168
0.021
1.000
3.229
8.496
31.596
154.058
820.875
2958.550
4580.661
2879.608
20.358
51.886
104.407
122.274
89.388
59.833
67.531
213.004
1130.994
5421.954
10267.884
6478.391
1409.265
239.972
38.996
7.530
1.850
0.398
-0.129
-0.290
-0.331
-0.338
-0.324
-0.310
-0.295
-0.250
-0.169
-0.073
-0.040
-0.127
-0.249
-0.326
-0.241
0.159
1.496
6.547
24.537
82.630
195.683
264.518
210.897
96.226
462.101
1376.479
1405.835
568.632
192.523
165.913
688.708
6534.089
56872.035
100025.133
79015.211
8553.057
843.714
109.432
27.252
11.148
4.360
1.169
0.039
-0.261
-0.321
-0.320
-0.307
-0.296
-0.271
-0.227
-0.187
-0.177
-0.212
-0.284
-0.352
-0.391
-0.330
-0.017
1.022
3.899
10.580
19.410
24.710
23.492
688.313
8159.730
52777.887
52996.156
9495.945
1160.894
392.109
1210.120
16679.570
100083.172
100150.375
100318.563
25041.387
1820.818
334.558
180.281
98.919
33.740
8.455
1.512
0.008
-0.281
-0.314
-0.299
-0.292
-0.275
-0.258
-0.239
-0.237
-0.261
-0.301
-0.340
-0.375
-0.392
-0.347
-0.171
0.296
1.132
2.203
2.940
3.076
3378.960
100146.672
100754.773
102493.875
103514.383
6070.285
890.328
1076.077
11437.873
100300.766
101421.383
105425.398
24406.561
5180.391
2782.604
3193.065
1491.800
306.141
45.921
6.447
0.700
-0.183
-0.298
-0.294
-0.281
-0.271
-0.259
-0.256
-0.257
-0.272
-0.292
-0.326
-0.348
-0.374
-0.391
-0.382
-0.325
-0.219
-0.082
0.003
0.030
6051.036
100337.344
102292.313
110267.211
118286.602
15931.714
1827.573
648.834
2714.587
18010.566
55451.434
120216.750
103914.148
84838.078
73447.664
100566.250
37091.305
2786.126
206.821
20.460
2.126
-0.014
-0.276
-0.286
-0.276
-0.265
-0.254
-0.250
-0.248
-0.262
-0.277
-0.299
-0.319
-0.345
-0.371
-0.391
-0.402
-0.409
-0.411
-0.422
-0.436
3115.216
97253.883
103216.109
116575.148
127283.070
14986.410
2181.748
419.286
748.695
5928.518
102424.195
101695.672
101754.555
141697.625
137175.891
101525.797
100113.008
15214.181
576.339
39.786
3.606
0.144
-0.252
-0.280
-0.270
-0.255
-0.248
-0.246
-0.242
-0.250
-0.258
-0.275
-0.294
-0.315
-0.335
-0.354
-0.379
-0.398
-0.418
-0.445
-0.473
605.412
5741.001
31137.961
40127.688
17300.484
5590.596
1109.754
269.804
647.631
7089.826
102295.859
101568.797
101916.813
159394.188
156854.750
101943.883
100128.625
21079.717
680.032
42.602
3.848
0.176
-0.238
-0.274
-0.268
-0.256
-0.246
-0.243
-0.240
-0.246
-0.251
-0.263
-0.278
-0.292
-0.310
-0.329
-0.349
-0.369
-0.388
-0.411
-0.435
256.806
554.077
1377.255
2231.625
2179.527
1123.030
330.561
235.086
1835.542
17928.498
116175.555
126381.227
103987.250
112595.875
118302.445
101028.750
100087.086
5447.288
328.576
26.648
2.609
0.058
-0.251
-0.272
-0.265
-0.253
-0.240
-0.235
-0.233
-0.239
-0.243
-0.249
-0.264
-0.276
-0.290
-0.307
-0.325
-0.345
-0.359
-0.378
-0.401
849.912
596.784
357.394
332.320
312.437
188.627
99.846
358.012
6081.112
100604.945
104955.633
127288.953
62944.176
18496.945
8348.905
11341.834
4094.039
683.507
80.010
10.088
1.139
-0.112
-0.269
-0.270
-0.252
-0.242
-0.228
-0.223
-0.219
-0.223
-0.225
-0.234
-0.246
-0.262
-0.275
-0.290
-0.307
-0.320
-0.335
-0.351
-0.367
3226.717
1815.912
531.914
158.052
74.887
42.191
45.227
363.323
6654.714
100099.234
100417.359
101203.500
20550.516
1849.833
593.209
445.079
251.078
70.925
15.023
2.635
0.201
-0.221
-0.273
-0.258
-0.243
-0.227
-0.209
-0.192
-0.184
-0.189
-0.204
-0.220
-0.235
-0.252
-0.266
-0.282
-0.296
-0.306
-0.318
-0.331
-0.348
4962.581
2718.213
714.989
139.346
35.510
13.956
21.298
166.469
2111.280
23548.932
96875.813
41680.996
4587.627
441.601
86.524
41.030
22.251
8.926
2.534
0.371
-0.172
-0.273
-0.270
-0.250
-0.234
-0.192
-0.116
-0.025
0.017
-0.032
-0.107
-0.172
-0.213
-0.236
-0.258
-0.276
-0.291
-0.302
-0.311
-0.323
-0.335
2956.646
1659.511
456.190
93.542
20.583
6.138
7.864
45.844
303.474
1472.774
3360.133
2117.813
543.253
90.366
18.961
6.272
2.708
1.005
0.156
-0.194
-0.281
-0.282
-0.257
-0.239
-0.191
-0.034
0.361
0.876
1.050
0.703
0.279
0.014
-0.124
-0.189
-0.232
-0.267
-0.290
-0.299
-0.308
-0.322
-0.332
719.657
466.141
170.153
49.426
12.981
3.779
2.424
8.852
37.236
114.577
179.776
146.929
61.784
18.641
4.610
1.094
0.146
-0.147
-0.259
-0.299
-0.297
-0.273
-0.250
-0.217
-0.071
0.520
2.446
5.681
6.492
3.831
1.579
0.567
0.161
-0.038
-0.154
-0.232
-0.279
-0.301
-0.314
-0.325
-0.328
163.755
129.375
76.061
41.210
18.427
6.351
1.749
1.657
5.198
11.781
19.166
20.839
15.215
6.918
1.815
0.166
-0.234
-0.297
-0.302
-0.301
-0.288
-0.258
-0.236
-0.178
0.157
1.856
9.307
26.873
30.011
14.429
4.489
1.691
0.786
0.350
0.051
-0.139
-0.253
-0.302
-0.317
-0.323
-0.326
68.859
90.549
119.635
106.200
54.383
17.131
4.062
0.763
0.744
2.093
4.582
7.962
8.609
4.396
1.065
-0.031
-0.266
-0.289
-0.287
-0.283
-0.268
-0.241
-0.219
-0.139
0.337
3.380
18.986
63.849
71.111
29.273
7.968
3.223
2.002
1.114
0.474
0.024
-0.197
-0.289
-0.314
-0.317
-0.315
57.084
141.720
290.032
283.805
132.557
37.129
7.605
1.043
0.108
0.459
1.564
2.959
3.158
1.716
0.351
-0.150
-0.262
-0.273
-0.268
-0.258
-0.242
-0.217
-0.198
-0.129
0.289
2.934
16.190
49.138
54.965
24.001
8.421
4.874
3.578
2.339
1.026
0.254
-0.129
-0.270
-0.308
-0.307
-0.279
87.494
459.144
1384.262
1745.338
1043.587
1094.160
1811.077
1948.394
1494.654
1810.134
2742.806
1887.348
537.576
127.263
207.710
3287.932
101538.477
108531.617
120180.539
112408.867
7187.794
592.071
79.476
28.815
80.874
539.026
7592.094
101122.234
101114.500
100520.563
100137.484
51066.195
1794.960
123.078
21.180
34.373
97.026
199.250
281.211
520.486
3735.707
15.988
45.582
101.438
200.403
707.933
3674.511
10759.596
11688.972
7217.175
6467.931
5142.464
2586.035
734.091
151.621
222.802
3150.979
100046.695
124652.922
170726.016
137189.141
10024.914
897.141
115.929
27.559
52.506
482.927
9427.150
100140.570
100138.656
100081.609
100029.898
70716.211
2109.867
130.200
20.436
27.235
68.973
135.251
163.796
197.674
1073.854
11.902
13.212
37.590
234.861
2139.667
22420.424
101022.125
109456.141
77230.664
101457.039
28692.023
4182.781
658.005
120.815
128.261
1100.988
13559.940
113406.586
145913.484
41705.641
5885.355
807.889
152.324
34.681
34.440
261.691
3507.254
88335.203
100018.945
100012.273
100005.602
18272.764
1025.706
82.682
13.785
14.408
32.986
57.649
62.242
64.319
211.498
22.735
15.625
39.288
318.603
3519.142
51239.504
102511.172
145910.750
141347.469
103127.430
100546.438
11531.916
855.427
101.682
58.828
283.153
1620.496
6604.258
10910.828
6314.498
2098.753
735.254
204.522
45.443
20.189
89.382
701.126
5918.857
33487.914
51037.941
16564.910
2290.432
273.434
38.116
11.581
10.394
13.949
18.567
19.566
17.273
29.145
34.029
19.996
33.055
225.747
2315.513
22499.863
102731.625
151096.484
120293.180
102128.617
100365.484
13759.331
851.398
85.293
24.550
64.002
240.465
690.401
1128.961
1110.967
998.600
643.691
205.178
43.153
11.989
22.370
112.748
481.868
1297.489
1649.922
879.111
257.362
65.412
40.096
48.260
44.784
27.702
14.348
7.462
4.405
3.955
33.831
18.551
20.264
97.165
620.661
3628.173
12522.244
24062.871
103700.078
101541.203
46646.836
4777.556
468.810
57.072
11.453
14.492
40.055
92.490
167.643
280.494
398.327
294.896
109.566
25.781
5.837
5.438
16.590
48.919
92.499
113.450
76.728
53.116
102.469
294.112
558.877
518.597
236.418
72.020
16.239
3.701
0.636
20.792
11.234
9.696
30.299
132.391
477.700
1237.711
2789.366
8377.721
12006.558
6153.626
1387.859
221.000
33.410
5.785
3.188
7.170
16.258
33.629
64.120
92.174
76.621
33.135
9.525
2.306
1.362
2.923
6.249
10.962
15.354
27.748
114.919
705.884
4157.533
12401.499
10261.887
2944.683
481.393
71.190
10.670
1.058
8.724
5.601
4.567
9.534
28.906
80.998
206.666
613.903
2135.952
4657.697
3129.411
795.547
135.164
20.879
3.087
0.529
1.004
2.813
6.529
12.290
16.645
14.124
7.277
2.515
1.180
1.478
1.902
2.704
5.877
18.174
71.344
460.407
5456.360
88345.500
100012.086
100003.547
45869.527
2944.519
252.632
26.111
2.924
4.134
4.881
7.700
11.674
16.778
26.617
60.366
204.846
747.569
1412.274
1079.205
321.850
66.245
11.002
1.373
-0.217
-0.307
0.076
0.810
1.755
2.371
1.985
1.112
0.658
1.614
3.550
4.237
5.915
18.193
76.597
297.636
1507.537
25123.352
100253.352
100081.195
100019.555
100003.789
11276.167
557.793
45.556
4.672
9.658
21.560
48.759
83.044
89.245
58.586
39.791
61.944
158.707
255.996
203.518
86.965
22.320
4.739
0.439
-0.453
-0.570
-0.494
-0.352
-0.177
-0.075
-0.122
-0.152
0.256
1.864
4.473
6.574
13.351
66.757
428.878
2376.734
8204.014
37978.309
102709.656
100519.914
100081.703
100013.180
13647.598
601.421
48.846
5.245
54.223
135.328
434.091
956.726
1030.314
489.581
151.653
56.341
54.383
78.754
76.830
48.246
18.835
4.918
0.632
-0.392
-0.576
-0.576
-0.542
-0.498
-0.473
-0.472
-0.407
-0.023
1.105
3.169
6.683
27.601
199.969
2133.704
24737.867
100620.773
109393.906
133509.047
102953.734
100274.789
98888.508
4956.118
337.641
33.457
4.927
447.009
936.951
4310.828
15081.789
18298.473
5454.352
960.268
228.681
190.881
357.810
462.341
284.643
80.938
17.196
2.898
0.034
-0.484
-0.542
-0.527
-0.511
-0.501
-0.504
-0.469
-0.285
0.276
1.655
6.657
42.035
414.488
6044.494
100443.180
100902.984
101796.750
109498.883
42042.734
27841.141
6530.485
826.539
114.273
23.686
8.703
7325.581
8623.661
38947.973
100355.633
100145.047
57210.504
5045.467
1477.951
1182.182
2941.505
4965.346
2117.511
421.942
63.468
8.806
0.950
-0.326
-0.496
-0.492
-0.485
-0.484
-0.491
-0.485
-0.421
-0.155
0.883
6.539
48.485
453.905
6153.322
104488.422
110024.516
105634.234
101585.977
9859.976
1668.872
561.076
155.968
59.311
39.654
26.934
100369.281
105418.883
127284.844
102181.727
100700.203
103519.594
23019.207
19039.145
8452.293
14696.108
29613.605
10024.997
1297.160
158.098
21.518
2.598
-0.099
-0.437
-0.457
-0.456
-0.462
-0.472
-0.483
-0.472
-0.331
0.492
5.584
43.282
399.532
4478.639
51757.766
196868.141
137109.391
34018.234
3144.955
453.803
198.386
134.691
112.968
102.636
69.190
100373.242
103878.320
170764.719
108725.227
102568.352
130265.484
106530.547
100700.883
81357.578
22360.238
33494.184
11326.950
1850.144
370.414
47.301
5.089
0.168
-0.392
-0.424
-0.428
-0.440
-0.450
-0.458
-0.473
-0.404
0.168
4.054
32.898
300.208
3416.373
38986.645
105953.656
53303.805
7063.310
963.054
397.026
458.734
379.428
243.158
188.299
118.583
101330.461
101994.352
109697.813
57534.852
62007.781
112724.672
101985.336
100643.109
101006.344
17772.748
8161.277
3620.392
1764.866
568.218
65.299
6.250
0.242
-0.361
-0.400
-0.404
-0.415
-0.428
-0.441
-0.459
-0.441
-0.121
2.125
17.908
137.780
1192.311
8321.025
21510.566
10444.278
1789.758
466.663
683.427
1080.039
871.108
401.088
204.986
115.718
133539.859
118507.313
104532.891
8264.017
6744.785
60062.313
106213.891
106563.609
102452.906
10286.391
1440.733
698.172
621.024
238.116
36.304
3.841
0.023
-0.369
-0.391
-0.389
-0.391
-0.404
-0.426
-0.445
-0.456
-0.321
0.681
6.444
40.679
217.530
902.618
1523.897
1027.294
377.039
366.927
903.260
1527.217
1180.533
500.039
239.973
191.554
156924.141
141489.953
55127.527
4962.402
4883.604
42536.164
146015.047
163403.859
59566.289
5659.130
603.915
140.886
83.691
36.126
8.231
0.998
-0.238
-0.389
-0.380
-0.374
-0.372
-0.388
-0.410
-0.433
-0.452
-0.424
-0.108
1.577
8.454
32.691
85.276
135.939
120.503
173.687
682.550
2416.280
3824.219
2150.407
845.865
738.955
986.015
102293.766
103205.453
110933.875
40160.867
36471.531
105876.406
103148.172
103291.914
101420.914
16908.383
826.084
83.764
16.886
5.339
1.202
-0.115
-0.380
-0.404
-0.383
-0.364
-0.360
-0.370
-0.395
-0.415
-0.432
-0.443
-0.390
-0.020
1.316
4.864
11.113
23.118
68.403
332.941
2338.884
13772.547
25942.207
10828.968
3789.427
5245.232
6780.089
101332.234
112563.445
200127.922
106143.078
116917.609
179112.984
104004.477
100474.570
100164.461
27323.207
1040.513
80.600
9.275
1.307
-0.119
-0.408
-0.435
-0.417
-0.388
-0.362
-0.354
-0.362
-0.378
-0.393
-0.407
-0.424
-0.417
-0.346
-0.120
0.545
3.305
21.847
185.820
992.461
4358.357
28772.291
63614.160
26258.980
44393.758
93964.383
50123.117
102418.938
145949.328
130261.133
102395.641
107252.391
200030.594
110284.984
100504.281
100056.492
10273.832
604.710
53.038
6.319
0.484
-0.375
-0.477
-0.459
-0.431
-0.398
-0.367
-0.350
-0.355
-0.360
-0.368
-0.375
-0.354
-0.252
-0.122
-0.054
0.124
2.700
31.249
353.696
2211.364
3614.062
11489.162
25166.533
54234.555
102042.805
105136.750
115167.922
20354.734
52596.117
102514.711
100508.648
101347.500
111285.063
66188.500
63815.164
15069.126
1655.764
180.911
24.181
3.439
0.210
-0.395
-0.493
-0.482
-0.442
-0.408
-0.376
-0.359
-0.353
-0.344
-0.347
-0.321
-0.134
0.367
1.060
1.120
0.717
2.002
19.828
189.304
858.209
1175.391
2055.900
6181.911
101396.688
100685.367
101755.984
104023.477
1577.043
9103.144
100230.523
100092.172
100191.938
46625.176
4648.551
2329.208
903.831
226.636
47.356
10.999
3.003
0.657
-0.160
-0.420
-0.463
-0.442
-0.412
-0.388
-0.372
-0.353
-0.341
-0.328
-0.222
0.247
1.725
3.998
4.133
2.277
1.398
5.674
34.229
102.203
165.336
367.395
2367.159
46056.699
100165.945
100373.102
100797.938
266.061
1084.779
6502.846
16581.680
12429.642
3279.092
611.660
208.342
101.525
50.526
32.773
21.808
11.287
4.023
0.962
-0.104
-0.387
-0.428
-0.406
-0.382
-0.373
-0.349
-0.339
-0.311
-0.152
0.556
2.999
6.709
7.020
3.838
1.408
1.264
4.454
12.429
27.033
92.018
631.946
5944.619
45907.336
98938.891
37336.602
51.827
140.785
398.072
708.321
610.881
266.004
90.778
47.234
62.817
125.954
169.721
128.992
59.456
18.847
4.785
0.950
-0.073
-0.325
-0.377
-0.377
-0.368
-0.344
-0.336
-0.308
-0.157
0.483
2.393
5.283
5.684
3.405
1.248
0.387
0.492
1.723
5.791
24.394
124.103
606.306
2116.641
3227.069
1834.423
20.737
53.378
107.231
127.833
91.211
49.515
32.342
66.256
242.098
757.089
1201.346
816.021
294.238
69.793
16.245
4.242
1.347
0.319
-0.147
-0.311
-0.353
-0.346
-0.331
-0.311
-0.209
0.136
1.038
2.284
2.593
1.871
0.793
0.127
-0.135
0.039
1.136
5.278
21.520
68.028
148.636
210.715
157.232
87.659
421.024
1141.877
1252.596
474.325
122.610
54.566
152.956
823.219
3501.476
6485.946
4171.939
1046.894
199.829
48.925
20.778
11.069
4.366
1.206
0.038
-0.273
-0.332
-0.324
-0.309
-0.257
-0.098
0.256
0.705
0.904
0.748
0.314
-0.055
-0.272
-0.308
-0.060
0.865
3.438
8.823
16.014
20.839
17.944
627.475
6644.219
41617.926
41648.125
7411.338
802.647
137.821
251.908
1542.497
7797.523
16638.645
9495.455
2134.181
460.262
212.254
184.681
110.283
37.899
8.902
1.590
-0.006
-0.284
-0.315
-0.305
-0.282
-0.215
-0.081
0.075
0.192
0.137
-0.021
-0.185
-0.309
-0.365
-0.335
-0.176
0.236
0.967
1.872
2.394
2.106
3058.493
96859.102
100098.492
100236.938
100295.016
3892.502
309.643
235.707
1240.248
5538.344
11839.253
8137.154
3715.517
1964.840
2657.488
3761.151
1770.204
356.545
52.424
7.277
0.749
-0.180
-0.296
-0.300
-0.285
-0.256
-0.204
-0.151
-0.114
-0.125
-0.193
-0.260
-0.318
-0.353
-0.370
-0.357
-0.309
-0.213
-0.120
-0.078
-0.095
5449.887
100059.109
100220.484
100602.102
100756.422
7123.354
453.257
165.298
535.532
2050.949
6871.054
22003.891
34456.574
19848.555
98790.961
100239.820
52662.641
3358.337
240.446
21.789
2.262
0.005
-0.269
-0.289
-0.277
-0.262
-0.239
-0.221
-0.211
-0.219
-0.241
-0.276
-0.301
-0.324
-0.346
-0.368
-0.375
-0.383
-0.391
-0.407
-0.432
2547.724
75662.414
100272.922
100755.188
97856.703
3657.697
397.010
114.057
260.722
1708.309
18707.004
100409.492
101605.195
147664.500
107097.727
100560.094
100059.445
21073.969
679.351
42.508
3.839
0.181
-0.242
-0.278
-0.267
-0.257
-0.241
-0.236
-0.230
-0.232
-0.242
-0.256
-0.273
-0.291
-0.306
-0.326
-0.344
-0.367
-0.388
-0.415
-0.443
507.199
4527.186
23717.896
26767.467
6041.722
965.691
193.485
81.664
250.851
2039.345
27688.482
100397.023
101871.438
185531.063
109351.898
100699.953
100067.266
29466.094
803.397
48.752
4.104
0.216
-0.230
-0.269
-0.263
-0.250
-0.237
-0.231
-0.225
-0.226
-0.228
-0.239
-0.253
-0.268
-0.281
-0.292
-0.308
-0.330
-0.354
-0.378
-0.402
103.021
347.929
888.066
957.436
524.345
205.967
75.601
75.511
387.371
2302.785
12410.796
72694.719
101230.078
54168.113
104165.305
100389.063
100046.297
7341.736
355.102
28.413
2.790
0.094
-0.235
-0.260
-0.253
-0.243
-0.232
-0.226
-0.221
-0.223
-0.226
-0.230
-0.240
-0.247
-0.256
-0.265
-0.280
-0.299
-0.319
-0.342
-0.364
102.179
100.478
101.572
99.557
78.551
46.383
31.301
98.419
780.893
5692.277
16728.154
13549.194
10140.031
5318.063
8952.750
13793.136
5457.536
805.574
91.946
10.723
1.240
-0.079
-0.247
-0.248
-0.238
-0.229
-0.219
-0.210
-0.205
-0.210
-0.215
-0.216
-0.225
-0.233
-0.241
-0.249
-0.258
-0.273
-0.289
-0.305
-0.325
210.844
144.687
71.728
33.431
19.350
11.809
16.128
95.535
814.622
6055.608
17125.227
9480.163
2233.213
651.252
468.090
483.117
266.120
80.608
16.964
2.811
0.252
-0.193
-0.249
-0.239
-0.225
-0.211
-0.203
-0.195
-0.191
-0.195
-0.198
-0.202
-0.209
-0.220
-0.230
-0.239
-0.247
-0.256
-0.268
-0.281
-0.299
273.957
181.865
74.806
24.881
8.484
4.115
8.159
49.581
357.034
1767.233
4086.181
2581.800
637.950
143.954
56.853
38.618
22.453
9.243
2.678
0.431
-0.143
-0.245
-0.246
-0.226
-0.212
-0.196
-0.178
-0.161
-0.151
-0.162
-0.173
-0.187
-0.196
-0.206
-0.219
-0.227
-0.234
-0.242
-0.253
-0.266
-0.284
194.038
129.856
56.998
17.840
4.848
1.610
2.988
16.727
79.653
281.474
492.176
360.760
129.934
33.733
10.732
4.856
2.559
1.024
0.165
-0.164
-0.251
-0.253
-0.236
-0.215
-0.197
-0.162
-0.089
-0.011
0.007
-0.038
-0.106
-0.157
-0.182
-0.197
-0.211
-0.224
-0.231
-0.239
-0.250
-0.258
-0.274
79.021
58.242
28.760
10.209
3.083
0.693
0.635
3.615
14.555
34.764
52.719
43.591
20.437
7.251
2.092
0.587
0.079
-0.131
-0.230
-0.266
-0.262
-0.244
-0.222
-0.202
-0.167
-0.060
0.186
0.509
0.596
0.343
0.084
-0.062
-0.129
-0.164
-0.194
-0.218
-0.231
-0.239
-0.246
-0.259
-0.268
26.824
22.740
14.018
7.492
3.268
0.967
0.104
0.431
1.947
4.609
6.631
5.849
3.431
1.440
0.276
-0.146
-0.257
-0.274
-0.275
-0.265
-0.249
-0.230
-0.207
-0.188
-0.122
0.115
0.746
1.693
1.915
1.170
0.450
0.111
-0.017
-0.094
-0.156
-0.205
-0.230
-0.241
-0.249
-0.258
-0.260
11.591
13.716
14.822
12.394
6.823
2.523
0.419
-0.159
-0.035
0.366
0.769
0.932
0.676
0.229
-0.113
-0.254
-0.277
-0.269
-0.262
-0.248
-0.229
-0.206
-0.187
-0.170
-0.081
0.263
1.307
3.069
3.468
1.996
0.855
0.368
0.167
0.037
-0.087
-0.176
-0.225
-0.246
-0.248
-0.255
-0.259
8.164
15.135
22.121
22.401
13.012
4.822
1.028
-0.115
-0.337
-0.273
-0.111
0.014
0.026
-0.095
-0.214
-0.257
-0.260
-0.253
-0.240
-0.221
-0.201
-0.184
-0.166
-0.151
-0.078
0.242
1.217
2.690
3.053
1.857
0.943
0.573
0.395
0.198
0.007
-0.132
-0.210
-0.244
-0.253
-0.254
-0.252
55.262
255.039
703.583
1027.012
1579.116
4524.137
17055.502
31559.188
12303.558
2012.791
420.573
171.310
67.574
36.482
236.794
5485.874
100207.602
100649.711
101026.453
100755.328
9287.214
403.654
49.590
47.960
153.779
818.321
6890.035
107124.836
107781.500
102492.578
100482.500
27346.316
1211.915
102.267
53.313
225.465
1037.847
3007.157
3533.468
2947.112
5323.630
10.207
32.148
83.699
291.341
2003.088
17361.680
82035.078
84357.156
18110.977
3040.934
850.370
294.006
95.462
43.624
224.710
4998.109
100337.031
101200.367
102110.453
101527.203
8607.850
415.790
51.258
27.206
73.214
439.182
6178.952
100496.633
100487.719
100237.766
100076.391
37173.434
1409.636
112.150
42.412
160.174
653.133
1667.114
1858.396
1097.822
824.031
3.431
10.461
57.534
575.532
9396.043
100181.648
100632.453
101761.023
104528.680
13350.510
3052.043
683.864
143.219
40.965
109.622
1406.660
23825.566
100950.672
101655.945
38243.594
2360.417
242.655
42.011
16.552
34.598
214.396
2523.827
41312.004
100048.148
100028.773
100011.609
11279.616
755.320
71.095
25.019
69.396
222.336
486.302
531.590
305.403
174.763
3.651
9.129
65.318
819.119
18293.736
100100.531
100564.977
103614.844
115137.594
37392.953
9221.070
1495.121
215.877
38.840
39.758
224.101
1475.055
5292.491
6049.449
2081.146
478.251
118.750
33.073
11.260
14.576
71.955
524.580
3814.574
18276.957
27273.580
10263.366
1522.966
207.452
32.321
13.400
22.909
54.938
94.506
101.313
64.877
36.549
4.745
8.297
51.006
563.180
9367.714
100109.852
100639.438
104027.664
118499.281
35179.137
10776.368
1592.636
221.256
34.060
13.537
39.994
137.495
301.639
361.915
241.315
130.181
63.382
25.135
8.208
5.622
18.737
87.630
361.336
949.081
1199.238
648.898
195.116
52.251
27.472
31.426
31.635
27.099
23.698
20.155
12.990
7.216
4.407
6.052
26.052
197.897
1967.261
18387.998
88829.148
81132.219
21473.246
10473.434
3799.024
822.664
136.651
22.737
5.724
7.647
19.351
36.758
49.848
50.318
44.392
29.172
13.866
4.700
2.136
4.550
14.426
38.658
76.501
87.465
62.647
39.493
64.265
159.172
272.224
254.001
129.984
43.399
13.265
4.171
1.299
3.297
3.994
10.972
55.152
296.209
1301.354
3311.290
3658.085
2706.789
1879.056
910.120
275.827
64.021
12.556
2.463
1.367
3.126
6.109
9.277
12.405
13.593
10.572
5.318
2.168
1.989
3.777
5.399
7.456
10.010
12.621
19.736
69.779
339.888
1524.224
3808.597
3206.460
1198.743
236.184
43.393
7.296
0.733
2.056
2.698
5.252
15.980
55.880
169.720
377.173
613.464
668.639
537.279
309.029
117.938
31.268
6.705
0.970
-0.085
0.107
0.733
1.599
2.637
3.100
2.513
1.509
2.112
7.764
17.898
19.404
10.612
7.487
12.133
40.911
225.250
1961.410
16577.035
70714.070
56841.332
11276.004
1198.388
136.628
17.099
1.766
1.973
3.388
5.779
9.866
19.113
43.121
94.266
164.107
199.645
185.596
116.236
50.417
14.710
3.206
0.149
-0.478
-0.508
-0.368
-0.163
0.105
0.214
0.221
0.559
4.342
24.182
70.681
68.174
29.415
18.360
38.483
125.037
586.671
6621.348
100087.008
100031.844
100008.977
63366.117
3492.904
270.973
27.729
3.108
5.798
11.628
22.662
34.737
38.722
33.839
34.342
45.156
54.718
52.223
37.675
17.833
6.077
1.223
-0.223
-0.574
-0.602
-0.567
-0.517
-0.443
-0.400
-0.324
0.364
5.500
31.760
94.881
92.758
43.844
43.683
145.371
543.093
1731.079
8976.152
100563.086
100158.328
100034.156
78988.477
4153.922
290.952
29.584
3.173
30.464
59.836
132.398
242.294
257.405
152.765
59.625
28.766
23.210
23.359
20.680
12.841
5.353
1.354
-0.145
-0.521
-0.578
-0.576
-0.557
-0.527
-0.503
-0.433
0.094
3.095
15.928
44.996
49.313
38.654
91.418
499.422
2847.108
8948.574
12399.065
33454.926
100612.617
100095.047
20184.457
1791.378
167.958
20.929
2.523
213.406
335.537
840.999
1972.150
2123.369
968.744
269.325
86.623
54.940
62.971
69.707
44.343
18.345
4.614
0.617
-0.341
-0.523
-0.540
-0.524
-0.509
-0.498
-0.461
-0.214
0.938
4.679
11.728
17.745
35.948
184.741
1299.442
9429.600
36663.520
39482.316
13625.770
9880.647
7256.704
2313.605
392.121
61.051
10.585
2.172
2366.630
2500.653
4194.122
12576.486
13712.226
4652.037
979.325
385.662
243.353
280.949
318.368
181.042
61.319
13.488
2.319
0.011
-0.447
-0.502
-0.490
-0.484
-0.480
-0.476
-0.387
-0.017
1.030
3.286
9.475
44.520
370.121
4039.136
44894.336
133584.266
89900.938
14115.886
2188.851
711.260
266.630
76.493
21.717
8.001
3.768
37275.016
31161.285
13571.747
34329.211
37401.754
10926.547
3097.429
2313.056
1226.294
850.955
856.595
463.037
128.608
26.661
4.870
0.448
-0.348
-0.457
-0.453
-0.448
-0.454
-0.465
-0.447
-0.347
0.015
1.200
7.171
58.142
751.985
17406.881
102553.266
107827.250
108553.563
29306.279
1573.424
211.201
65.572
32.423
19.033
12.850
8.289
100164.570
100760.039
42146.719
22739.846
22962.549
10071.671
12329.734
15222.116
5632.432
1582.402
1016.287
519.557
152.448
36.961
7.347
0.881
-0.260
-0.419
-0.419
-0.426
-0.434
-0.445
-0.453
-0.438
-0.307
0.432
5.520
54.118
765.042
23661.494
100465.219
101043.344
101123.719
37568.297
1210.723
138.042
64.097
46.716
32.346
23.368
17.110
100997.875
100976.234
65062.340
7483.781
5273.792
8390.730
30743.920
41517.730
12608.350
2108.055
604.499
269.166
103.096
34.158
7.473
0.901
-0.244
-0.400
-0.402
-0.403
-0.414
-0.429
-0.439
-0.456
-0.414
0.027
3.240
30.089
361.863
5464.297
96904.938
100134.398
100137.578
8211.459
514.357
109.859
96.221
84.606
58.772
52.671
55.968
122317.688
113743.656
23419.420
2745.106
1599.650
5702.349
22217.428
29411.893
9499.449
1588.472
299.673
102.567
44.569
17.607
4.390
0.462
-0.288
-0.392
-0.389
-0.386
-0.395
-0.412
-0.427
-0.445
-0.450
-0.252
1.168
11.023
86.840
629.790
3700.628
8138.630
4496.461
833.132
160.369
122.617
150.675
137.767
149.545
270.819
465.462
111363.414
109529.102
33276.000
3378.679
2378.990
9470.913
37747.629
42132.711
11464.723
1793.431
255.214
48.996
14.918
5.391
1.258
-0.095
-0.368
-0.398
-0.383
-0.377
-0.383
-0.397
-0.416
-0.434
-0.443
-0.379
0.089
2.724
15.922
69.791
208.162
332.173
232.844
111.457
121.167
249.588
351.270
336.986
638.384
2602.381
5987.540
101129.047
101978.180
108101.703
27612.986
20423.219
55115.879
101084.164
100675.188
71055.945
4642.335
390.202
46.264
7.554
1.473
0.018
-0.357
-0.416
-0.410
-0.391
-0.378
-0.373
-0.383
-0.403
-0.416
-0.426
-0.413
-0.301
0.252
2.356
7.814
18.524
26.209
32.197
65.805
235.950
719.605
1055.034
1032.474
3263.843
25557.539
100568.633
101322.227
109469.047
200078.906
104889.398
105223.461
139417.516
103015.883
100297.297
100073.008
6498.118
455.197
45.435
5.729
0.542
-0.322
-0.458
-0.447
-0.424
-0.403
-0.380
-0.374
-0.377
-0.379
-0.394
-0.394
-0.359
-0.251
-0.048
0.262
0.901
2.375
6.110
22.779
87.454
321.601
1083.564
1721.151
2698.117
13783.262
111322.016
105425.906
102414.977
133578.031
122323.453
101747.039
102430.586
130227.281
107779.227
100427.000
37198.230
3214.322
293.218
32.300
4.069
0.157
-0.434
-0.496
-0.473
-0.445
-0.415
-0.386
-0.382
-0.371
-0.367
-0.370
-0.315
-0.053
0.676
1.661
1.929
1.168
1.100
4.910
24.887
88.203
250.543
674.462
1571.560
7421.558
57105.348
198891.281
145891.641
15724.473
38791.832
101962.000
100373.977
100602.180
103500.484
19490.629
12788.565
4190.499
703.639
99.510
14.872
2.075
-0.079
-0.474
-0.527
-0.498
-0.464
-0.428
-0.400
-0.391
-0.371
-0.361
-0.329
-0.084
1.142
5.994
14.750
15.211
7.449
2.591
3.506
15.282
48.192
107.431
284.752
1209.706
12771.375
101997.383
116586.922
170735.109
1479.728
6990.261
99055.703
100075.063
100109.680
33847.801
3103.289
1005.772
438.135
124.038
28.216
6.236
1.257
0.005
-0.396
-0.498
-0.496
-0.466
-0.435
-0.413
-0.395
-0.373
-0.353
-0.266
0.323
4.145
24.322
76.718
78.034
29.151
7.278
2.812
5.325
14.127
34.838
112.365
706.851
7188.188
57216.492
101662.578
49700.523
257.179
934.375
4976.378
12413.596
9364.438
2532.580
488.383
136.725
58.103
25.471
12.734
6.924
3.402
1.137
0.025
-0.358
-0.456
-0.459
-0.432
-0.413
-0.391
-0.374
-0.348
-0.208
0.663
6.911
45.228
165.478
168.228
55.563
12.755
3.347
1.776
3.491
10.223
41.615
247.501
1544.193
6537.711
11450.218
6222.069
49.519
123.177
343.307
607.552
524.210
228.028
73.845
27.762
21.971
27.469
33.288
25.512
14.027
5.232
1.385
0.107
-0.281
-0.390
-0.406
-0.396
-0.383
-0.368
-0.345
-0.208
0.604
5.243
31.009
97.499
110.936
42.128
12.348
3.594
0.975
0.779
2.986
13.053
57.772
224.889
658.893
901.949
637.775
15.698
35.393
69.513
84.726
65.299
35.136
17.622
18.817
43.372
93.940
129.550
100.086
50.553
17.129
5.276
1.859
0.664
0.073
-0.226
-0.327
-0.354
-0.357
-0.342
-0.240
0.240
2.480
10.453
24.943
30.309
18.744
8.349
2.865
0.634
0.075
0.574
3.222
12.010
34.730
73.396
90.567
73.065
43.880
167.033
389.369
423.856
186.187
53.716
20.334
33.013
108.060
274.661
392.773
299.682
130.267
44.276
18.389
11.441
6.722
2.853
0.804
-0.039
-0.279
-0.333
-0.337
-0.282
-0.038
0.819
2.982
6.577
8.804
7.274
4.309
1.676
0.307
-0.183
-0.149
0.423
1.976
5.254
9.523
11.639
9.792
222.661
1609.198
6009.173
6013.569
1770.406
271.528
50.225
47.772
162.839
459.212
675.061
530.929
241.379
118.277
97.338
99.653
61.919
22.118
6.046
1.051
-0.049
-0.293
-0.327
-0.303
-0.195
0.113
0.842
1.910
2.729
2.534
1.597
0.590
-0.025
-0.285
-0.337
-0.233
0.046
0.501
1.080
1.298
1.122
874.508
11070.174
85515.188
85527.336
12321.874
977.307
106.704
51.778
142.057
401.820
689.996
688.227
567.083
536.626
1047.410
1370.122
742.944
177.958
30.407
4.657
0.490
-0.208
-0.315
-0.305
-0.261
-0.153
0.064
0.371
0.650
0.634
0.389
0.048
-0.199
-0.320
-0.361
-0.358
-0.323
-0.260
-0.209
-0.199
-0.236
1348.365
23542.672
100026.188
100051.867
29520.977
1654.737
141.624
42.852
92.863
281.057
785.162
1845.193
2589.814
3531.914
17273.861
33078.602
9983.818
1234.934
122.429
13.789
1.500
-0.080
-0.290
-0.293
-0.276
-0.241
-0.176
-0.091
-0.020
-0.002
-0.079
-0.182
-0.266
-0.310
-0.329
-0.346
-0.360
-0.364
-0.375
-0.398
-0.432
741.082
9004.650
59341.887
66976.867
10047.453
926.539
108.793
33.302
71.091
326.949
1724.291
6022.606
9171.160
16453.451
100816.406
100137.789
100021.086
5440.708
303.066
26.512
2.587
0.051
-0.265
-0.281
-0.273
-0.257
-0.235
-0.212
-0.192
-0.192
-0.212
-0.240
-0.261
-0.281
-0.293
-0.307
-0.321
-0.337
-0.359
-0.386
-0.417
194.955
1242.320
4082.417
4514.992
1398.208
261.196
50.281
24.193
68.040
357.516
2009.739
8618.022
13162.062
20621.211
101027.195
100157.172
100023.680
6636.766
354.706
28.349
2.773
0.086
-0.241
-0.269
-0.261
-0.251
-0.237
-0.224
-0.220
-0.217
-0.222
-0.227
-0.240
-0.250
-0.262
-0.273
-0.282
-0.296
-0.315
-0.344
-0.372
41.084
139.796
293.358
300.967
155.727
55.438
20.478
20.550
74.634
317.566
1222.763
3680.616
5366.431
6976.440
47318.848
100099.242
26332.354
2311.305
177.333
17.896
1.870
-0.002
-0.241
-0.253
-0.249
-0.243
-0.227
-0.214
-0.210
-0.211
-0.210
-0.215
-0.224
-0.231
-0.238
-0.243
-0.249
-0.260
-0.279
-0.306
-0.329
17.261
25.369
34.100
35.507
24.565
12.494
8.516
21.582
94.934
352.265
762.041
1065.756
1156.273
1161.803
2704.741
4101.083
1765.945
355.803
52.344
7.299
0.793
-0.112
-0.240
-0.239
-0.233
-0.228
-0.215
-0.207
-0.202
-0.201
-0.205
-0.205
-0.211
-0.210
-0.214
-0.218
-0.223
-0.235
-0.250
-0.271
-0.289
21.289
18.265
12.075
7.890
5.076
3.125
4.446
19.366
90.237
321.430
585.840
499.436
284.569
185.312
208.188
234.905
134.686
46.087
10.778
1.885
0.125
-0.200
-0.239
-0.227
-0.218
-0.204
-0.195
-0.189
-0.187
-0.188
-0.188
-0.190
-0.197
-0.198
-0.198
-0.201
-0.207
-0.215
-0.223
-0.239
-0.259
23.937
18.971
10.380
4.198
1.542
0.730
2.000
10.857
46.638
145.627
250.362
195.325
92.678
40.599
27.386
22.730
13.935
6.240
1.783
0.256
-0.157
-0.231
-0.228
-0.214
-0.198
-0.183
-0.176
-0.170
-0.168
-0.168
-0.169
-0.171
-0.175
-0.184
-0.188
-0.191
-0.194
-0.199
-0.210
-0.222
-0.238
18.654
14.687
7.726
2.830
0.590
-0.079
0.485
3.883
15.734
40.279
61.610
51.630
25.449
10.150
4.622
2.737
1.580
0.662
0.055
-0.173
-0.227
-0.228
-0.214
-0.199
-0.181
-0.166
-0.153
-0.143
-0.141
-0.146
-0.152
-0.159
-0.166
-0.175
-0.182
-0.184
-0.190
-0.193
-0.198
-0.212
-0.225
9.908
7.870
4.151
1.519
0.149
-0.339
-0.237
0.757
3.381
8.182
11.507
9.762
5.499
2.161
0.729
0.173
-0.057
-0.171
-0.227
-0.240
-0.230
-0.211
-0.200
-0.180
-0.164
-0.147
-0.118
-0.087
-0.075
-0.100
-0.128
-0.150
-0.158
-0.165
-0.177
-0.183
-0.184
-0.191
-0.194
-0.203
-0.215
4.028
3.358
2.072
0.915
0.116
-0.308
-0.430
-0.230
0.309
1.124
1.626
1.498
0.805
0.191
-0.124
-0.244
-0.267
-0.263
-0.249
-0.230
-0.212
-0.197
-0.180
-0.163
-0.150
-0.116
-0.056
0.016
0.033
-0.021
-0.082
-0.124
-0.141
-0.155
-0.169
-0.177
-0.184
-0.188
-0.196
-0.203
-0.210
1.514
1.751
1.669
1.186
0.520
-0.091
-0.375
-0.427
-0.345
-0.207
-0.082
-0.063
-0.138
-0.227
-0.269
-0.279
-0.263
-0.248
-0.230
-0.212
-0.193
-0.177
-0.161
-0.147
-0.136
-0.095
-0.012
0.103
0.132
0.055
-0.038
-0.087
-0.109
-0.134
-0.158
-0.176
-0.183
-0.187
-0.197
-0.205
-0.206
0.784
1.513
2.086
1.905
1.129
0.246
-0.236
-0.403
-0.426
-0.385
-0.341
-0.307
-0.291
-0.283
-0.270
-0.257
-0.246
-0.228
-0.207
-0.183
-0.167
-0.154
-0.143
-0.135
-0.122
-0.092
-0.013
0.082
0.112
0.054
-0.014
-0.052
-0.077
-0.111
-0.144
-0.172
-0.186
-0.193
-0.199
-0.201
-0.202
24.024
83.751
245.836
670.212
2644.120
26214.311
104845.531
104140.109
101509.844
12646.719
720.748
80.267
17.462
16.926
144.864
2540.698
85529.078
100062.836
100086.570
100071.789
4097.486
228.209
65.030
202.541
650.883
1818.290
7722.820
36170.676
123557.086
106486.734
46820.039
4654.266
438.565
73.576
174.163
1669.432
16600.764
99004.156
101037.406
34414.285
23297.525
6.480
17.997
64.125
336.515
2953.854
31604.869
135728.891
189856.313
53338.406
5150.841
546.089
96.547
24.619
18.181
135.857
2321.223
66956.109
100092.328
100128.422
100105.969
3742.376
214.478
42.336
77.742
210.901
503.886
2014.208
17599.711
100975.289
100454.313
63485.836
5437.509
490.410
68.778
125.533
959.436
7782.574
37193.414
46021.430
11812.254
2636.598
2.480
9.406
66.277
721.620
13749.837
100533.789
101954.820
103121.188
101965.781
12070.164
922.121
158.094
36.674
15.822
68.858
748.870
9027.411
75675.070
85613.945
13756.220
1085.161
111.283
22.412
25.630
58.351
159.257
785.793
6006.954
33565.535
56885.379
16582.090
2295.194
274.670
44.095
56.694
296.144
1527.425
4542.398
5433.289
2164.681
546.026
1.815
8.890
78.862
1034.083
30240.535
100131.094
100401.039
100827.297
101238.250
23472.895
1477.168
253.668
52.444
13.834
22.898
138.341
757.381
2352.255
2592.148
925.048
193.245
38.234
10.443
7.751
15.378
47.070
220.182
1037.731
3502.673
4538.860
2110.325
519.614
88.279
19.835
20.991
70.441
223.004
484.340
522.436
278.823
98.386
2.083
8.441
62.705
709.981
15077.990
100246.828
101045.563
102620.594
103118.453
13259.421
1386.146
275.454
56.094
11.626
6.955
22.340
72.104
157.596
162.787
93.458
37.474
13.331
4.863
2.625
4.089
12.415
46.009
148.775
314.050
388.178
236.798
88.165
26.509
14.387
16.718
23.925
39.659
59.244
57.200
37.243
17.104
3.245
8.093
35.027
253.467
2572.672
27805.912
103003.117
109531.031
34410.242
5579.909
1084.045
215.980
44.336
8.731
2.468
3.705
9.245
16.656
18.456
14.697
9.049
4.785
2.080
1.039
1.794
4.499
10.687
22.926
37.241
44.244
31.975
20.777
25.901
53.718
82.307
78.428
47.952
23.924
12.277
6.226
2.630
5.065
9.764
20.668
80.648
430.693
2182.111
7987.941
16277.103
13934.836
4258.381
803.902
145.746
29.456
5.798
0.901
0.332
1.058
2.085
2.822
2.710
2.196
1.395
0.871
2.062
8.277
19.428
21.240
14.732
10.836
9.444
10.930
27.273
100.639
313.502
601.626
558.402
253.528
76.911
17.280
3.691
0.443
7.023
11.504
16.646
32.236
110.920
497.150
2021.172
5193.230
5109.593
2027.671
431.937
82.886
17.047
3.228
0.165
-0.401
-0.352
-0.147
0.073
0.217
0.212
0.229
1.109
9.967
70.349
247.905
234.406
79.564
25.863
13.612
18.873
74.366
393.935
1793.476
4155.211
3808.120
1297.222
271.158
45.726
7.388
0.586
7.179
11.490
14.413
18.310
39.494
140.300
474.860
977.971
974.354
469.408
134.571
34.148
7.978
1.359
-0.238
-0.570
-0.600
-0.547
-0.478
-0.405
-0.349
-0.087
2.539
31.724
409.711
2886.000
2289.208
368.617
80.336
36.023
46.511
163.936
913.704
5431.698
18280.787
15031.247
3808.036
600.964
80.724
11.123
1.112
6.805
11.156
14.969
18.147
22.791
39.661
89.831
144.260
143.974
87.859
35.226
11.144
2.868
0.298
-0.451
-0.605
-0.604
-0.587
-0.560
-0.518
-0.471
-0.128
3.091
45.470
634.213
5489.405
4302.499
600.374
147.591
86.230
128.980
315.480
1195.831
6572.427
22320.203
18281.037
4534.942
647.979
86.179
12.572
1.227
14.044
22.326
37.500
52.219
54.540
40.999
30.997
29.046
26.113
18.328
9.956
4.491
1.422
0.036
-0.465
-0.574
-0.578
-0.569
-0.545
-0.515
-0.477
-0.211
1.960
22.499
209.175
1023.246
898.149
313.699
165.361
204.677
497.294
939.184
1270.120
3074.149
7200.697
5940.952
1946.334
361.017
55.261
8.288
0.797
65.674
89.564
136.933
219.547
227.707
136.557
58.218
27.463
17.358
14.255
11.778
7.335
3.073
0.649
-0.248
-0.499
-0.542
-0.537
-0.516
-0.491
-0.470
-0.334
0.622
6.233
32.553
93.130
133.775
128.090
187.998
889.478
3778.358
6580.836
4203.078
1707.488
1356.593
1072.237
424.742
113.840
23.745
4.192
0.279
436.957
448.119
481.739
754.494
777.064
390.447
160.579
78.466
50.206
36.758
31.997
19.282
8.495
2.182
0.183
-0.382
-0.497
-0.496
-0.478
-0.468
-0.459
-0.414
-0.077
1.350
6.257
17.265
33.138
68.959
413.512
5495.016
81562.891
104993.570
98487.188
7343.334
732.337
207.032
83.085
29.228
7.873
1.955
0.290
2738.043
2621.734
1364.566
1400.841
1366.506
707.438
377.216
277.235
162.892
93.789
63.213
38.368
14.766
4.092
0.681
-0.257
-0.442
-0.454
-0.444
-0.444
-0.441
-0.442
-0.344
0.068
1.318
4.316
12.549
67.301
937.343
29986.982
102782.070
102115.242
100760.633
47079.086
1349.605
117.671
26.192
9.637
4.453
2.412
1.624
12460.794
10399.908
3115.754
1351.139
1097.591
789.822
847.283
798.476
447.404
172.179
83.876
44.499
16.988
4.984
0.894
-0.179
-0.405
-0.423
-0.413
-0.418
-0.425
-0.439
-0.420
-0.328
-0.010
1.092
6.781
64.518
1055.431
41684.273
100292.469
100297.703
100184.719
67013.875
1509.253
97.088
17.927
9.019
7.667
8.496
9.525
18647.117
15375.527
4113.272
963.356
576.214
722.518
1323.098
1481.965
748.190
246.457
79.152
32.049
12.595
3.868
0.738
-0.182
-0.389
-0.407
-0.397
-0.404
-0.414
-0.426
-0.438
-0.431
-0.346
0.189
3.706
35.820
454.721
9008.292
100031.766
100042.484
100036.063
12313.241
639.233
58.163
18.403
17.252
27.047
53.012
78.211
12057.046
9155.956
2818.445
672.626
363.786
666.943
1368.326
1536.166
785.981
248.877
65.072
19.574
6.808
2.073
0.302
-0.276
-0.395
-0.407
-0.392
-0.394
-0.402
-0.415
-0.434
-0.439
-0.396
-0.113
1.453
12.338
99.082
875.668
5442.231
13669.072
6640.614
1137.722
142.061
32.556
27.497
49.649
159.141
526.680
1029.774
72063.586
38353.070
6606.454
1217.945
723.441
1376.864
3121.433
3375.545
1439.340
355.954
72.198
15.883
3.739
0.790
-0.133
-0.381
-0.415
-0.404
-0.394
-0.393
-0.396
-0.408
-0.424
-0.410
-0.342
-0.143
0.456
3.291
17.976
85.402
259.738
416.811
305.330
104.824
37.833
37.208
61.126
185.001
1233.409
7799.044
24662.438
100418.383
100661.844
22378.289
6473.972
4522.146
4757.386
12726.491
13780.063
4223.505
725.503
107.383
17.272
2.874
0.201
-0.354
-0.448
-0.434
-0.422
-0.408
-0.397
-0.398
-0.404
-0.407
-0.381
-0.283
-0.071
0.210
0.788
2.951
9.428
20.445
28.918
24.366
19.306
31.895
64.684
138.989
660.828
8666.232
100174.383
100122.156
100726.617
102558.102
38475.219
72113.594
51917.543
13493.787
19239.426
20294.355
5943.365
957.236
122.825
18.260
2.469
-0.006
-0.439
-0.485
-0.462
-0.441
-0.418
-0.402
-0.401
-0.397
-0.391
-0.370
-0.240
0.069
0.540
1.070
1.373
1.676
2.425
3.211
5.259
12.430
35.597
87.803
227.725
1402.683
30878.400
100956.430
100604.242
52275.707
33811.902
92868.773
100627.938
100516.523
32705.180
9879.758
8699.938
2968.574
562.344
82.039
13.143
1.721
-0.176
-0.495
-0.513
-0.489
-0.460
-0.427
-0.409
-0.399
-0.389
-0.383
-0.338
-0.073
1.000
4.316
10.008
10.594
5.938
2.500
1.518
3.244
10.144
30.353
79.300
280.153
1767.879
27147.961
104159.867
102293.195
4213.072
8259.299
79693.414
100168.172
100171.906
27832.557
3347.262
1584.806
668.292
170.609
36.409
6.468
0.790
-0.331
-0.531
-0.541
-0.504
-0.469
-0.438
-0.417
-0.399
-0.381
-0.370
-0.236
0.628
6.543
41.800
136.973
153.588
51.313
11.917
3.423
2.584
6.197
17.963
56.434
252.081
1491.995
10078.320
105947.711
103811.750
694.060
2174.148
13744.082
45907.070
33528.258
6573.657
945.896
284.645
125.125
42.927
11.589
2.638
0.275
-0.352
-0.518
-0.536
-0.506
-0.472
-0.445
-0.427
-0.403
-0.383
-0.344
-0.052
2.183
25.474
301.570
2253.805
2558.949
395.207
46.540
9.557
2.925
2.960
8.542
33.164
162.594
824.966
3305.223
9106.222
15938.808
154.739
394.236
1420.316
2952.828
2497.543
894.971
206.240
60.742
25.325
10.799
4.530
2.005
0.703
-0.040
-0.382
-0.488
-0.491
-0.462
-0.424
-0.404
-0.386
-0.379
-0.323
0.119
3.778
47.575
887.368
10778.649
12434.738
1183.997
97.857
19.125
4.290
1.620
3.510
15.035
66.160
279.940
805.193
1361.870
1298.448
32.154
62.563
160.832
255.982
222.908
108.686
38.564
14.573
8.072
7.168
6.936
5.338
2.997
1.086
0.103
-0.292
-0.401
-0.391
-0.324
-0.280
-0.300
-0.333
-0.299
0.135
3.326
34.098
429.648
3323.736
3833.968
587.370
102.693
25.497
5.416
1.139
1.197
5.219
20.293
64.284
143.498
202.282
173.516
8.705
16.783
30.859
37.542
32.316
18.270
8.903
6.192
9.291
15.365
18.765
15.829
9.133
4.029
1.488
0.489
0.082
-0.034
0.020
0.041
-0.083
-0.225
-0.267
0.012
1.847
13.169
78.891
285.153
337.058
175.332
70.463
20.377
4.768
0.780
0.232
1.258
4.896
12.574
24.581
31.163
27.442
13.897
41.142
82.059
83.148
46.355
16.946
6.881
7.506
16.768
32.587
41.701
35.970
21.108
10.662
6.345
4.380
2.863
1.463
0.834
0.574
0.234
-0.070
-0.223
-0.115
0.739
4.565
17.647
44.723
67.291
61.315
31.366
11.542
2.927
0.374
-0.153
0.019
0.751
2.209
3.950
4.948
4.281
52.216
222.438
530.574
531.314
241.901
58.223
14.372
10.977
23.953
47.987
67.182
62.251
42.788
30.702
31.360
31.068
21.120
9.215
3.118
1.198
0.429
-0.011
-0.204
-0.206
0.135
1.445
4.906
11.551
18.038
18.911
11.833
4.971
1.294
0.035
-0.295
-0.311
-0.177
0.060
0.325
0.477
0.367
141.865
803.048
2310.441
2535.141
877.298
156.326
27.968
13.181
25.437
52.996
83.587
95.473
97.248
117.005
197.691
246.898
154.215
49.191
11.814
2.545
0.517
-0.027
-0.219
-0.257
-0.157
0.220
1.150
2.815
4.524
5.039
3.798
1.728
0.340
-0.179
-0.336
-0.362
-0.353
-0.325
-0.300
-0.305
-0.340
191.863
1234.333
4062.581
4476.761
1352.514
228.070
35.571
12.966
22.796
53.992
115.368
198.044
269.396
489.924
1400.365
1938.883
954.738
222.895
37.297
5.871
0.792
-0.078
-0.248
-0.280
-0.254
-0.158
0.064
0.456
0.849
1.065
0.797
0.295
-0.093
-0.264
-0.320
-0.337
-0.349
-0.358
-0.367
-0.389
-0.420
124.273
680.632
2110.359
2113.189
745.121
147.918
26.699
10.333
19.712
59.235
178.410
394.229
589.363
1312.218
5537.491
9998.190
4065.054
625.396
79.461
10.057
1.107
-0.081
-0.267
-0.283
-0.276
-0.248
-0.197
-0.119
-0.030
0.018
-0.031
-0.134
-0.225
-0.268
-0.285
-0.296
-0.310
-0.319
-0.335
-0.358
-0.388
48.483
179.416
418.762
420.516
196.460
53.397
13.189
7.308
17.527
60.153
195.678
446.120
717.593
1571.442
7448.869
13690.702
4935.082
738.744
85.280
10.660
1.225
-0.093
-0.268
-0.274
-0.264
-0.252
-0.242
-0.222
-0.200
-0.194
-0.201
-0.216
-0.228
-0.241
-0.250
-0.261
-0.268
-0.275
-0.292
-0.314
-0.341
14.225
34.696
62.150
62.701
37.823
14.040
5.201
5.199
15.574
49.226
134.605
282.472
406.754
784.038
2385.855
3709.501
1762.214
355.134
52.219
7.262
0.777
-0.142
-0.259
-0.254
-0.246
-0.237
-0.227
-0.214
-0.208
-0.208
-0.205
-0.211
-0.214
-0.217
-0.224
-0.227
-0.230
-0.236
-0.252
-0.273
-0.294
5.579
7.263
9.812
9.604
6.481
3.108
1.812
4.084
14.044
38.141
80.097
119.117
145.539
198.350
387.469
539.808
305.252
85.661
17.932
2.966
0.279
-0.193
-0.248
-0.237
-0.232
-0.224
-0.212
-0.202
-0.195
-0.195
-0.195
-0.195
-0.197
-0.197
-0.198
-0.198
-0.200
-0.205
-0.219
-0.236
-0.257
3.552
2.924
2.339
1.624
0.888
0.340
0.576
3.081
11.595
28.634
48.291
52.463
46.517
46.145
56.582
63.783
40.703
15.926
4.402
0.783
-0.065
-0.225
-0.230
-0.221
-0.213
-0.201
-0.191
-0.186
-0.185
-0.187
-0.184
-0.184
-0.185
-0.179
-0.179
-0.178
-0.178
-0.182
-0.192
-0.206
-0.225
2.920
2.125
1.118
0.260
-0.235
-0.388
-0.041
1.578
6.265
15.061
23.627
22.212
15.337
10.862
9.358
8.514
5.649
2.519
0.735
0.001
-0.203
-0.228
-0.212
-0.201
-0.191
-0.177
-0.169
-0.164
-0.165
-0.164
-0.165
-0.166
-0.167
-0.166
-0.164
-0.165
-0.165
-0.166
-0.174
-0.186
-0.201
1.961
1.472
0.565
-0.094
-0.477
-0.583
-0.402
0.405
2.270
5.415
7.807
7.439
4.752
2.615
1.577
1.053
0.592
0.172
-0.095
-0.206
-0.224
-0.209
-0.195
-0.183
-0.169
-0.160
-0.152
-0.149
-0.148
-0.146
-0.147
-0.149
-0.152
-0.157
-0.156
-0.154
-0.156
-0.158
-0.162
-0.171
-0.182
0.960
0.657
0.095
-0.307
-0.543
-0.622
-0.555
-0.261
0.348
1.245
1.825
1.703
1.004
0.377
0.036
-0.119
-0.183
-0.220
-0.232
-0.229
-0.207
-0.188
-0.177
-0.164
-0.151
-0.142
-0.136
-0.135
-0.134
-0.133
-0.137
-0.140
-0.142
-0.149
-0.146
-0.149
-0.150
-0.152
-0.156
-0.161
-0.173
0.173
0.008
-0.226
-0.415
-0.544
-0.597
-0.579
-0.489
-0.323
-0.097
0.069
0.069
-0.063
-0.201
-0.269
-0.284
-0.272
-0.251
-0.228
-0.207
-0.186
-0.170
-0.157
-0.145
-0.132
-0.124
-0.122
-0.119
-0.118
-0.121
-0.129
-0.132
-0.136
-0.143
-0.145
-0.144
-0.147
-0.149
-0.155
-0.160
-0.167
-0.226
-0.289
-0.337
-0.406
-0.473
-0.523
-0.532
-0.502
-0.450
-0.385
-0.334
-0.300
-0.300
-0.304
-0.290
-0.271
-0.248
-0.229
-0.205
-0.183
-0.163
-0.147
-0.137
-0.129
-0.118
-0.113
-0.111
-0.105
-0.105
-0.112
-0.119
-0.126
-0.131
-0.138
-0.141
-0.143
-0.144
-0.149
-0.154
-0.161
-0.163
-0.405
-0.363
-0.311
-0.307
-0.374
-0.426
-0.456
-0.455
-0.425
-0.392
-0.363
-0.335
-0.309
-0.289
-0.262
-0.246
-0.226
-0.202
-0.176
-0.153
-0.134
-0.124
-0.119
-0.114
-0.110
-0.107
-0.103
-0.096
-0.098
-0.107
-0.114
-0.119
-0.124
-0.132
-0.137
-0.141
-0.145
-0.149
-0.155
-0.159
-0.162
14.401
30.883
110.191
458.803
3076.248
91757.094
102650.375
102210.648
101111.570
45160.406
1392.437
103.208
12.506
7.354
49.054
489.442
4932.362
29464.777
33019.719
6642.006
687.949
99.968
217.163
1422.857
7880.633
17354.359
15420.267
21488.492
23976.295
9989.437
3110.436
634.681
122.644
89.414
532.740
8677.964
100182.195
100299.016
101826.602
113670.563
67671.047
7.857
11.010
44.308
253.602
2054.512
21466.174
145951.359
141329.391
109419.766
8047.229
636.690
72.815
12.029
7.475
49.384
452.090
4476.216
26325.156
29470.689
6014.517
633.494
81.253
85.756
394.568
1435.371
2632.700
2412.987
2669.086
5078.992
6324.457
2822.823
628.884
112.758
65.453
356.577
4222.219
88395.055
100086.930
100224.531
100824.477
9439.782
4.370
7.683
47.562
444.748
6066.565
100921.016
104326.406
107671.695
102574.898
5779.493
527.026
74.394
14.914
6.430
25.742
192.506
1237.463
4480.346
4940.372
1617.488
247.031
40.368
26.966
79.137
201.604
332.283
395.951
809.766
2038.578
2536.316
1315.565
341.772
68.791
33.879
127.953
970.292
7790.426
37177.902
45902.645
12470.611
1639.805
3.328
9.092
57.863
618.526
11344.137
100302.969
101112.930
102434.273
102359.367
10366.123
791.293
112.446
21.184
5.498
9.797
46.579
193.745
455.642
495.580
228.628
60.345
14.205
7.865
15.154
31.821
52.723
89.409
203.284
430.545
525.376
315.449
106.635
28.781
13.917
35.523
162.941
654.172
1655.123
1947.384
886.916
232.520
5.739
13.449
54.055
448.397
6065.550
101057.258
107813.375
130269.789
132423.469
13553.308
1524.654
196.944
31.225
5.767
2.969
9.328
26.057
51.063
51.856
31.288
12.277
4.271
2.132
2.972
5.632
10.302
20.205
45.313
78.868
87.953
59.703
25.771
10.204
6.814
12.037
29.869
70.718
130.479
138.374
82.422
33.280
14.798
28.871
54.339
218.048
1711.912
14809.687
91776.602
141302.813
109393.703
52284.547
3665.827
326.522
40.329
6.039
1.081
1.408
3.647
6.305
6.651
4.713
2.531
1.229
0.831
1.341
3.418
6.976
10.605
13.913
17.048
15.889
11.659
7.570
8.333
14.054
20.203
22.759
20.620
18.967
16.413
10.101
4.509
34.510
62.951
81.483
133.569
592.663
5461.552
72689.719
101969.680
100838.266
79197.664
4585.600
375.067
40.195
5.522
0.429
-0.181
0.052
0.437
0.575
0.526
0.400
0.507
1.198
5.342
25.454
72.384
77.469
45.845
24.659
12.405
6.794
8.695
23.053
55.765
86.762
81.610
47.066
19.048
6.755
2.040
0.296
55.911
101.096
116.309
114.045
291.632
2237.237
22461.713
100164.273
100093.141
22323.820
2122.454
225.700
26.699
3.721
0.055
-0.516
-0.533
-0.459
-0.392
-0.315
-0.152
0.364
3.409
33.736
417.378
2579.358
2354.525
426.587
135.577
47.677
17.221
21.122
65.221
180.506
335.935
312.497
146.341
48.800
11.438
2.096
-0.196
55.813
100.136
111.150
88.856
118.148
517.662
2738.262
7792.467
8532.527
2714.557
522.445
77.874
12.125
1.700
-0.240
-0.582
-0.613
-0.590
-0.554
-0.485
-0.328
0.462
7.720
139.384
5484.160
100201.914
100633.000
4193.636
631.118
172.394
47.408
41.778
129.196
392.727
756.026
699.230
312.376
86.203
19.273
3.135
-0.111
34.694
60.908
67.127
48.430
44.998
101.982
301.182
607.449
604.944
293.260
87.684
20.166
4.115
0.373
-0.444
-0.588
-0.594
-0.576
-0.544
-0.510
-0.379
0.499
9.936
208.021
12429.336
100499.266
101872.086
9132.970
1707.986
408.373
117.832
88.195
165.936
467.890
886.543
815.818
335.934
92.088
20.489
3.349
-0.059
17.558
27.768
31.798
27.233
23.126
25.496
42.361
62.465
60.860
37.036
15.338
4.631
0.974
-0.214
-0.520
-0.577
-0.567
-0.552
-0.523
-0.495
-0.403
0.265
6.146
87.915
1645.454
22559.391
21047.047
4606.471
1845.261
701.586
704.344
578.878
286.238
312.557
473.152
422.950
193.386
59.033
13.491
2.389
-0.204
20.468
26.964
31.954
35.932
34.198
24.552
16.503
12.896
10.773
7.165
3.883
1.637
0.350
-0.274
-0.486
-0.535
-0.535
-0.521
-0.492
-0.468
-0.418
-0.059
2.488
19.978
142.655
612.437
1133.954
1316.688
1022.825
3647.084
35948.063
21067.385
2134.067
456.784
211.940
143.407
69.931
23.881
6.253
0.942
-0.374
68.605
75.034
70.068
74.679
70.336
47.986
26.363
16.442
10.411
6.658
4.325
2.389
0.834
-0.035
-0.395
-0.486
-0.495
-0.480
-0.463
-0.443
-0.430
-0.275
0.661
5.140
24.786
83.239
190.128
298.513
712.000
21179.781
117108.133
152750.031
25360.813
2692.427
280.066
59.143
22.242
8.001
2.224
0.194
-0.318
243.924
241.464
163.743
125.972
109.265
74.082
50.326
36.578
24.065
13.696
7.753
4.218
1.570
0.228
-0.292
-0.444
-0.460
-0.444
-0.436
-0.429
-0.431
-0.387
-0.081
1.136
5.266
16.056
35.392
86.412
674.738
16152.647
200057.344
176799.984
101809.680
12383.934
648.532
56.806
9.901
2.885
1.049
0.629
0.677
620.301
547.117
285.583
146.611
107.833
86.014
82.961
76.941
49.182
24.108
11.138
5.062
1.931
0.359
-0.246
-0.413
-0.436
-0.421
-0.417
-0.420
-0.425
-0.424
-0.356
-0.050
0.822
3.060
9.286
46.955
532.615
11478.139
101992.406
101400.781
100197.719
16961.248
746.997
52.939
7.294
2.781
3.480
5.897
8.104
850.565
735.406
355.735
142.182
84.129
86.558
113.056
117.674
75.117
34.102
12.716
4.899
1.595
0.213
-0.275
-0.406
-0.422
-0.414
-0.407
-0.409
-0.416
-0.430
-0.428
-0.360
-0.102
0.630
3.601
25.199
245.710
3377.328
41642.777
100048.555
52649.246
4478.300
330.741
32.933
6.819
8.076
21.935
49.392
81.258
1057.098
880.273
393.342
142.441
82.818
100.200
148.801
147.897
94.694
40.412
13.840
4.210
1.044
-0.021
-0.352
-0.423
-0.418
-0.413
-0.404
-0.407
-0.414
-0.428
-0.427
-0.339
0.049
0.884
2.446
10.055
65.316
452.287
2311.895
4474.858
2534.232
531.424
81.384
14.384
11.101
36.928
159.019
559.847
1109.095
3666.985
2450.818
835.887
281.192
172.671
206.182
294.111
302.324
167.110
62.959
18.154
4.303
0.735
-0.194
-0.424
-0.445
-0.430
-0.417
-0.404
-0.405
-0.415
-0.427
-0.393
-0.167
0.667
2.635
4.169
5.250
13.426
52.605
152.646
240.051
164.582
60.925
17.565
10.313
27.371
163.559
1206.220
8524.002
27275.010
10391.404
6630.625
1908.069
930.676
685.559
544.303
684.157
678.141
326.143
104.609
24.365
5.196
0.659
-0.291
-0.468
-0.469
-0.450
-0.432
-0.412
-0.409
-0.412
-0.416
-0.364
-0.033
1.231
4.135
6.147
5.176
4.294
7.344
14.066
19.121
14.979
8.700
6.933
14.456
63.986
576.119
9370.288
100029.148
100022.289
9591.738
6333.486
3184.113
3754.910
3084.297
1317.967
950.915
851.706
425.381
122.677
27.349
5.250
0.585
-0.335
-0.496
-0.493
-0.470
-0.448
-0.423
-0.414
-0.409
-0.403
-0.354
-0.059
1.092
3.496
6.116
6.145
4.950
3.738
2.894
2.482
2.076
2.545
6.013
19.445
107.019
1240.959
33564.555
100099.633
100071.680
3081.048
2727.077
4417.471
10407.654
7857.319
2332.771
843.713
534.913
262.241
82.938
20.011
3.767
0.319
-0.396
-0.525
-0.519
-0.487
-0.456
-0.430
-0.414
-0.400
-0.391
-0.350
-0.095
0.952
4.237
13.522
31.292
33.046
18.555
7.633
2.850
1.182
1.651
5.403
20.253
111.085
1194.181
27451.641
100253.922
100179.703
800.183
1084.932
3645.291
9394.872
7128.108
2024.586
492.795
209.206
100.592
35.367
9.510
2.078
0.031
-0.464
-0.554
-0.529
-0.487
-0.461
-0.438
-0.421
-0.397
-0.385
-0.331
0.038
2.184
18.176
157.766
807.705
828.252
208.314
43.870
11.823
3.072
1.515
3.990
15.863
79.613
589.465
6728.139
100360.930
100236.445
227.148
385.958
1330.402
2720.020
2119.965
776.553
203.961
68.834
29.702
12.120
4.291
1.100
-0.021
-0.425
-0.537
-0.527
-0.488
-0.451
-0.428
-0.403
-0.384
-0.374
-0.286
0.420
6.089
84.786
2280.345
65328.809
77033.469
3153.501
229.902
41.623
8.658
2.014
2.446
9.721
42.616
202.348
1070.672
5663.473
15208.133
61.969
107.587
278.324
451.066
390.383
184.609
60.062
21.457
9.883
5.611
3.185
1.560
0.473
-0.161
-0.433
-0.501
-0.468
-0.373
-0.262
-0.200
-0.217
-0.277
-0.200
0.806
10.238
182.798
10856.663
100585.180
101328.133
17649.145
677.300
107.063
18.583
3.072
1.338
4.638
18.102
63.814
193.912
465.944
724.541
15.522
23.478
47.800
67.994
63.753
35.190
15.576
7.697
6.302
6.751
5.842
4.027
1.949
0.579
-0.140
-0.383
-0.344
0.007
0.559
0.786
0.488
0.068
-0.047
0.970
9.879
123.096
3460.290
101121.172
102918.609
6856.926
994.800
168.117
26.814
3.935
0.744
1.657
5.960
17.242
38.571
62.410
74.725
4.441
6.515
10.600
12.930
11.605
7.512
4.677
5.399
8.965
12.474
13.355
10.072
5.735
2.356
0.660
0.043
0.145
1.223
3.655
4.452
2.762
1.001
0.216
0.760
6.258
49.251
389.105
2185.757
3600.436
2147.278
718.460
137.465
22.955
3.540
0.371
0.290
1.502
4.101
7.728
10.893
11.590
4.648
8.954
14.216
14.439
9.283
4.827
3.691
7.087
15.320
25.555
31.604
25.734
14.846
6.488
2.864
1.557
1.463
3.619
9.140
11.729
6.625
2.348
0.559
0.469
3.038
17.354
88.029
308.534
638.524
599.194
277.877
72.534
14.409
2.244
0.065
-0.208
0.040
0.596
1.259
1.757
1.731
11.239
27.226
48.888
52.264
28.619
10.937
5.827
10.858
26.917
52.237
69.658
58.691
32.762
15.664
9.795
7.843
5.770
6.069
10.830
13.240
8.157
2.807
0.729
0.231
1.087
5.550
21.672
62.623
126.871
155.260
106.120
36.237
7.387
1.117
-0.143
-0.343
-0.321
-0.229
-0.116
-0.061
-0.103
22.059
65.341
131.795
131.607
69.164
22.816
8.560
14.177
38.704
84.443
117.325
101.004
57.008
35.429
36.515
37.206
24.394
12.211
8.398
7.621
4.707
1.876
0.512
0.043
0.184
1.353
4.991
12.980
26.141
38.899
32.710
13.100
2.869
0.280
-0.256
-0.357
-0.372
-0.370
-0.363
-0.370
-0.398
30.834
87.559
177.781
191.297
92.056
27.725
9.872
14.394
39.948
89.581
128.364
117.801
80.633
78.423
126.416
145.727
92.767
33.356
10.040
3.939
1.908
0.831
0.176
-0.104
-0.151
0.102
0.797
2.232
4.822
7.292
6.070
2.901
0.610
-0.108
-0.295
-0.330
-0.343
-0.360
-0.365
-0.380
-0.406
29.499
64.317
123.633
122.856
64.902
21.430
7.203
10.386
27.253
61.480
89.278
96.485
90.529
137.766
275.742
359.870
223.657
69.345
15.199
3.256
0.819
0.190
-0.083
-0.215
-0.257
-0.209
-0.063
0.189
0.578
0.896
0.728
0.293
-0.077
-0.232
-0.278
-0.290
-0.302
-0.312
-0.323
-0.339
-0.366
27.109
29.915
44.390
43.161
25.316
9.427
3.735
5.362
13.716
30.716
50.867
67.642
82.600
143.577
319.542
421.336
260.603
74.196
15.812
2.931
0.409
-0.103
-0.215
-0.256
-0.269
-0.256
-0.230
-0.188
-0.125
-0.086
-0.102
-0.160
-0.209
-0.234
-0.245
-0.256
-0.264
-0.269
-0.276
-0.292
-0.318
22.284
13.410
12.594
11.152
6.554
2.768
1.221
2.281
6.399
14.383
26.157
39.415
52.052
85.200
176.436
226.489
132.603
45.637
10.684
1.879
0.129
-0.211
-0.262
-0.259
-0.254
-0.243
-0.235
-0.225
-0.212
-0.198
-0.198
-0.202
-0.205
-0.211
-0.218
-0.220
-0.220
-0.224
-0.230
-0.247
-0.268
13.649
6.205
3.350
2.160
1.072
0.277
0.061
0.823
3.026
7.343
13.361
18.990
23.848
32.566
51.746
62.255
40.294
15.808
4.367
0.766
-0.085
-0.249
-0.259
-0.244
-0.233
-0.224
-0.218
-0.209
-0.202
-0.192
-0.184
-0.188
-0.190
-0.192
-0.192
-0.190
-0.186
-0.187
-0.195
-0.210
-0.228
6.285
2.557
0.734
0.018
-0.340
-0.510
-0.424
0.151
1.573
3.979
6.506
8.178
8.747
9.887
12.497
13.098
9.088
3.891
1.136
0.075
-0.202
-0.247
-0.235
-0.221
-0.211
-0.205
-0.194
-0.192
-0.187
-0.184
-0.178
-0.176
-0.173
-0.169
-0.165
-0.164
-0.160
-0.161
-0.168
-0.180
-0.196
2.258
0.747
-0.119
-0.510
-0.670
-0.703
-0.597
-0.236
0.585
1.745
2.866
3.120
2.827
2.550
2.461
2.192
1.499
0.617
0.055
-0.178
-0.240
-0.229
-0.214
-0.200
-0.187
-0.178
-0.173
-0.170
-0.167
-0.167
-0.163
-0.159
-0.159
-0.152
-0.147
-0.145
-0.142
-0.145
-0.150
-0.159
-0.171
0.649
-0.046
-0.440
-0.638
-0.707
-0.708
-0.639
-0.459
-0.077
0.443
0.848
0.914
0.635
0.388
0.228
0.145
0.005
-0.120
-0.214
-0.241
-0.228
-0.206
-0.189
-0.175
-0.162
-0.153
-0.148
-0.150
-0.151
-0.148
-0.147
-0.149
-0.142
-0.140
-0.135
-0.134
-0.134
-0.136
-0.138
-0.143
-0.152
0.367
-0.290
-0.564
-0.664
-0.687
-0.680
-0.636
-0.549
-0.406
-0.205
-0.050
-0.020
-0.100
-0.188
-0.237
-0.254
-0.252
-0.248
-0.245
-0.225
-0.199
-0.179
-0.163
-0.147
-0.138
-0.134
-0.129
-0.134
-0.134
-0.133
-0.135
-0.135
-0.133
-0.132
-0.130
-0.126
-0.126
-0.125
-0.128
-0.133
-0.141
0.629
-0.309
-0.603
-0.659
-0.658
-0.637
-0.605
-0.550
-0.486
-0.405
-0.343
-0.309
-0.303
-0.313
-0.303
-0.287
-0.262
-0.241
-0.217
-0.196
-0.170
-0.154
-0.139
-0.127
-0.121
-0.119
-0.115
-0.120
-0.121
-0.121
-0.125
-0.126
-0.125
-0.124
-0.124
-0.121
-0.118
-0.121
-0.121
-0.125
-0.132
0.626
-0.353
-0.596
-0.626
-0.605
-0.576
-0.540
-0.504
-0.462
-0.422
-0.383
-0.349
-0.325
-0.306
-0.278
-0.256
-0.235
-0.213
-0.188
-0.166
-0.144
-0.130
-0.118
-0.110
-0.108
-0.106
-0.107
-0.107
-0.110
-0.113
-0.115
-0.116
-0.120
-0.119
-0.117
-0.117
-0.117
-0.116
-0.119
-0.123
-0.129
0.120
-0.448
-0.575
-0.569
-0.540
-0.508
-0.476
-0.441
-0.407
-0.378
-0.349
-0.320
-0.294
-0.273
-0.248
-0.229
-0.205
-0.179
-0.154
-0.133
-0.116
-0.105
-0.099
-0.097
-0.098
-0.101
-0.101
-0.102
-0.102
-0.106
-0.107
-0.110
-0.113
-0.113
-0.113
-0.113
-0.113
-0.115
-0.118
-0.122
-0.127
25.946
16.467
50.258
234.207
1923.709
45207.277
100741.367
100940.617
106478.297
42143.445
3199.817
177.698
14.092
2.886
11.861
68.590
327.402
873.753
951.992
385.611
94.596
86.820
757.827
10271.766
100057.805
100344.203
101682.250
22909.611
6158.327
2180.940
544.342
131.869
72.527
267.477
1578.855
20382.848
102311.852
101183.398
101437.883
107820.281
65929.648
19.060
9.003
25.479
133.816
936.523
9307.950
84245.758
104626.938
57979.563
5322.764
536.319
65.310
8.828
2.675
11.211
64.056
302.906
803.181
874.518
356.086
84.852
47.202
239.121
1792.809
10277.409
22348.924
13861.284
3186.872
1000.970
557.051
263.476
93.246
47.131
132.579
740.284
9166.315
100654.836
100369.875
100256.094
100583.789
17681.781
11.476
7.702
26.649
164.397
1331.676
9274.780
36606.641
35659.789
10609.004
1735.994
275.270
48.590
8.985
2.460
6.819
34.526
131.737
303.410
328.500
153.810
45.174
19.272
54.029
237.421
703.328
1215.003
925.613
424.983
269.133
218.057
133.884
52.119
24.044
48.492
239.953
1778.373
16693.957
100083.180
100050.695
27334.180
2796.182
9.157
12.897
39.486
228.571
1908.010
17122.697
81478.734
78049.180
22292.131
4078.312
637.544
99.283
16.757
3.005
2.802
11.259
34.734
64.641
69.571
40.490
14.197
6.612
11.693
32.725
73.196
103.851
95.962
73.567
74.562
70.324
45.934
21.280
10.118
15.241
55.276
242.899
1047.656
2960.842
3216.650
1413.876
322.708
22.566
41.906
72.805
249.052
1571.427
11621.004
70764.602
133555.500
107804.781
42307.738
3335.948
292.324
33.929
4.685
1.022
2.447
6.727
11.467
12.381
7.789
4.157
3.243
4.112
6.447
10.615
14.211
15.592
17.052
20.133
18.506
13.037
6.590
3.493
4.532
12.448
36.631
96.854
182.518
193.974
113.660
41.848
89.183
177.663
226.805
333.595
1319.416
14561.847
104792.469
104644.484
101685.523
100349.148
13707.677
710.922
57.965
6.559
0.581
0.112
0.732
1.461
1.753
1.665
2.583
5.212
6.381
5.659
7.295
11.903
16.505
16.929
13.214
8.468
4.718
2.452
2.173
3.493
5.922
9.226
14.104
19.130
19.153
12.348
5.612
294.137
658.667
748.280
585.415
1301.214
19068.465
100885.320
100622.109
100275.484
100082.680
20191.654
818.437
64.112
6.979
0.449
-0.408
-0.405
-0.270
-0.081
0.513
2.746
7.055
9.574
13.237
42.445
112.349
153.269
123.564
76.068
29.914
9.411
3.784
4.791
9.249
13.215
12.961
9.562
5.652
3.056
1.408
0.273
561.129
1413.769
1558.888
904.948
908.218
7526.445
100320.398
100160.133
100063.781
100021.969
7095.156
483.488
43.607
5.037
0.195
-0.528
-0.601
-0.560
-0.418
0.105
1.759
5.161
10.507
50.402
612.385
4429.772
4434.895
1528.883
713.913
191.238
38.569
10.567
11.912
22.471
33.780
31.714
19.605
8.115
2.413
0.173
-0.557
560.651
1410.301
1541.309
819.973
437.672
1380.264
9459.618
41319.336
41284.336
10268.326
1200.709
146.959
19.669
2.478
-0.136
-0.557
-0.604
-0.579
-0.496
-0.216
0.619
2.900
14.092
205.534
10920.202
101585.250
108250.805
20551.693
6904.599
1048.970
142.978
27.753
21.767
39.890
59.532
55.440
33.605
12.737
3.472
0.320
-0.603
273.154
604.178
655.596
357.714
168.853
230.427
683.056
1539.078
1528.317
650.040
168.088
33.843
5.957
0.650
-0.389
-0.571
-0.581
-0.556
-0.506
-0.378
0.049
1.839
16.423
311.868
26030.170
105601.266
156067.641
112370.500
40084.859
3714.937
437.452
85.112
37.625
47.158
69.235
63.509
35.958
13.648
3.811
0.455
-0.515
82.839
158.919
171.440
106.082
51.416
43.655
73.151
110.194
107.161
63.515
23.645
6.774
1.340
-0.161
-0.500
-0.564
-0.551
-0.527
-0.498
-0.440
-0.199
1.115
11.121
138.358
3028.458
61635.969
111232.617
101844.523
51149.188
9175.946
3015.499
754.217
152.840
57.266
50.833
42.717
24.015
9.814
2.800
0.366
-0.414
23.546
36.372
39.078
28.472
16.945
12.049
11.745
13.164
11.981
8.159
3.544
1.067
-0.052
-0.423
-0.530
-0.532
-0.512
-0.491
-0.461
-0.437
-0.314
0.463
5.377
42.959
353.841
2544.731
14081.756
25914.029
14408.758
40929.949
100268.039
41254.707
1659.328
147.404
43.139
22.688
12.108
4.941
1.611
0.138
-0.291
14.786
17.619
17.578
14.906
11.795
8.336
5.592
4.144
2.911
1.741
0.764
0.084
-0.292
-0.458
-0.512
-0.500
-0.478
-0.461
-0.438
-0.425
-0.378
-0.030
1.925
12.865
73.038
382.467
1242.179
1996.099
3085.814
56085.203
104907.281
103308.711
8889.202
535.945
78.016
16.768
5.390
2.096
0.703
0.032
-0.100
29.111
29.730
22.409
17.175
13.260
10.145
7.581
5.551
3.694
1.994
0.820
0.146
-0.245
-0.421
-0.471
-0.471
-0.452
-0.439
-0.427
-0.417
-0.412
-0.294
0.345
3.196
14.629
51.675
127.342
207.582
628.687
15709.457
107566.258
116980.656
11374.389
1425.933
149.090
19.377
3.497
0.951
0.455
0.439
0.650
54.073
52.545
34.745
20.608
14.690
12.008
11.024
9.756
6.573
3.405
1.379
0.354
-0.173
-0.389
-0.450
-0.451
-0.433
-0.426
-0.422
-0.420
-0.423
-0.404
-0.239
0.431
2.559
7.639
16.957
38.113
187.821
1880.129
12695.403
25772.967
10213.528
1490.434
166.931
19.988
2.817
1.147
2.072
3.986
5.737
79.032
71.144
44.050
23.029
14.735
13.541
14.675
13.837
9.934
5.069
1.915
0.454
-0.169
-0.403
-0.450
-0.443
-0.428
-0.419
-0.418
-0.416
-0.426
-0.435
-0.394
-0.126
0.772
2.505
5.326
14.345
77.174
516.102
2847.770
5489.778
3067.471
627.410
85.836
12.596
2.770
4.606
13.838
31.682
48.765
124.963
104.675
61.927
29.434
18.190
18.021
20.796
20.197
13.951
7.041
2.497
0.512
-0.212
-0.433
-0.464
-0.442
-0.429
-0.416
-0.412
-0.411
-0.425
-0.434
-0.343
0.264
2.905
9.905
15.826
14.230
27.847
116.575
387.023
627.091
416.585
131.693
28.511
5.713
5.629
22.559
92.552
271.452
518.248
281.273
219.120
113.122
55.491
36.092
33.872
37.309
35.758
23.150
10.523
3.540
0.686
-0.222
-0.456
-0.478
-0.452
-0.438
-0.425
-0.411
-0.413
-0.424
-0.413
-0.192
1.335
10.557
44.456
77.358
44.359
17.217
22.224
49.594
69.034
51.986
21.638
6.822
3.998
15.673
93.399
602.401
2945.878
7767.932
515.194
393.578
204.893
128.601
95.242
72.536
69.917
59.011
36.755
15.009
4.659
0.925
-0.208
-0.467
-0.495
-0.469
-0.449
-0.431
-0.418
-0.416
-0.419
-0.387
-0.057
2.252
17.851
84.968
151.876
82.953
22.447
9.123
8.077
8.253
6.374
3.182
2.003
5.593
35.636
294.068
3210.317
33489.676
100003.266
508.837
401.174
307.083
299.470
244.359
144.052
94.283
72.691
40.777
17.208
4.954
0.979
-0.203
-0.485
-0.514
-0.467
-0.417
-0.394
-0.391
-0.402
-0.411
-0.372
-0.052
1.922
12.171
48.894
86.319
55.505
23.872
11.994
6.077
2.876
1.169
0.502
1.328
7.645
55.368
564.655
8527.357
100012.156
100009.461
289.420
270.913
350.693
509.256
433.904
207.584
96.021
56.141
31.189
13.085
4.027
0.803
-0.222
-0.482
-0.505
-0.418
-0.317
-0.291
-0.331
-0.376
-0.395
-0.372
-0.137
1.087
5.829
19.634
41.438
63.297
67.486
44.604
21.200
8.014
2.219
0.522
1.294
7.952
57.060
529.320
7787.141
100023.414
100018.328
135.165
148.361
283.728
459.860
395.809
180.813
72.415
32.247
17.392
7.818
3.011
0.889
-0.046
-0.404
-0.462
-0.334
-0.200
-0.168
-0.252
-0.330
-0.365
-0.362
-0.171
0.851
5.454
29.150
195.931
916.744
1122.763
409.632
131.985
35.380
8.511
1.659
1.141
5.926
35.413
266.544
2513.641
22314.326
98878.250
57.367
68.329
137.233
209.883
195.217
97.378
37.691
16.805
10.495
7.453
4.839
2.337
0.707
-0.098
-0.371
-0.314
-0.159
-0.090
-0.103
-0.156
-0.214
-0.262
-0.090
1.266
11.008
119.527
2736.893
77790.297
93250.906
5704.368
915.796
171.858
26.473
4.304
1.091
3.411
16.771
82.060
436.141
1964.904
4969.068
20.624
25.004
46.157
64.223
60.115
33.897
16.819
11.864
14.378
15.545
12.860
7.015
2.834
0.670
-0.124
-0.287
-0.134
0.230
0.747
0.920
0.654
0.213
0.179
2.062
18.752
271.283
13225.060
107484.063
131916.406
47603.723
5817.213
596.569
67.423
8.418
1.244
1.434
6.148
22.550
77.553
204.459
346.004
8.318
8.521
12.658
15.410
14.459
10.004
9.412
15.816
28.320
36.699
30.861
17.959
7.819
2.501
0.432
-0.089
0.373
2.467
6.926
9.152
5.561
2.229
0.906
2.456
20.094
239.965
5403.698
123028.688
200021.984
104799.188
15238.915
1134.358
101.144
11.301
1.291
0.416
1.783
5.699
14.415
27.013
37.909
6.365
4.939
4.443
4.220
3.621
4.176
9.176
23.304
50.315
73.019
68.767
44.130
20.811
7.261
1.874
0.520
2.114
13.751
49.075
71.269
34.494
9.383
2.576
2.446
15.297
133.728
1459.370
15183.711
72378.156
63408.797
9313.284
927.535
93.012
10.492
1.069
-0.045
0.222
1.173
2.701
4.356
5.264
8.857
5.703
4.181
3.160
2.313
3.382
10.110
32.551
80.305
149.167
191.406
138.467
62.479
19.913
5.500
1.880
5.383
41.095
199.691
334.144
117.921
23.470
5.127
2.306
7.911
56.397
410.715
2499.815
7770.825
8540.669
3426.768
555.626
59.741
7.037
0.633
-0.254
-0.272
-0.084
0.205
0.447
0.493
13.683
8.577
7.645
6.307
4.226
4.223
12.516
47.363
166.813
442.381
669.194
494.382
185.289
48.920
12.423
4.193
7.480
46.177
245.943
374.338
145.528
28.023
6.601
2.045
3.182
16.395
78.052
320.348
994.991
3444.383
2757.864
422.453
37.467
4.002
0.191
-0.331
-0.391
-0.367
-0.327
-0.300
-0.307
20.286
13.563
13.470
11.861
7.249
5.505
15.144
68.072
300.257
959.762
1532.713
1116.137
366.201
86.345
22.038
8.838
7.866
22.465
81.461
110.299
55.629
16.858
5.416
1.550
1.039
3.835
14.450
46.701
175.915
555.502
528.044
118.694
14.652
1.607
-0.096
-0.345
-0.380
-0.390
-0.396
-0.405
-0.425
37.402
19.769
16.936
14.370
9.134
5.779
14.072
69.097
316.108
1030.257
1656.607
1206.670
395.960
97.003
30.594
18.145
12.179
9.910
15.638
20.227
14.284
7.376
2.829
0.796
0.203
0.613
2.371
7.249
21.827
48.935
46.757
16.879
3.313
0.293
-0.237
-0.328
-0.339
-0.352
-0.363
-0.375
-0.396
82.550
30.067
16.236
11.664
7.059
4.158
9.653
41.574
169.645
485.891
761.102
568.807
233.596
72.684
35.834
30.414
19.128
9.231
5.180
4.755
3.984
2.527
1.073
0.216
-0.117
-0.109
0.185
0.892
2.422
4.024
3.774
1.687
0.344
-0.150
-0.268
-0.290
-0.299
-0.307
-0.314
-0.327
-0.353
149.106
39.449
12.794
6.297
3.294
2.014
4.476
18.023
60.724
141.179
213.864
169.017
86.785
41.861
33.181
31.247
21.176
9.249
3.145
1.427
0.932
0.536
0.178
-0.107
-0.235
-0.257
-0.207
-0.106
0.051
0.184
0.141
-0.029
-0.166
-0.230
-0.245
-0.252
-0.260
-0.266
-0.270
-0.279
-0.303
157.377
41.673
9.645
2.852
0.965
0.376
1.331
5.731
16.016
33.652
47.777
44.184
29.870
20.747
20.238
19.773
13.422
5.759
1.863
0.407
0.057
-0.088
-0.169
-0.233
-0.260
-0.258
-0.241
-0.231
-0.209
-0.188
-0.188
-0.199
-0.208
-0.212
-0.214
-0.215
-0.218
-0.219
-0.223
-0.235
-0.251
92.455
26.586
6.194
1.055
-0.163
-0.399
-0.044
1.249
4.094
8.211
11.837
12.934
10.966
9.110
8.832
8.317
5.549
2.456
0.702
-0.021
-0.209
-0.248
-0.254
-0.254
-0.249
-0.232
-0.224
-0.217
-0.207
-0.199
-0.193
-0.191
-0.188
-0.194
-0.191
-0.187
-0.184
-0.183
-0.185
-0.192
-0.208
36.059
11.401
2.539
0.063
-0.571
-0.691
-0.544
-0.106
0.827
2.123
3.335
4.019
3.816
3.224
2.789
2.300
1.509
0.588
0.028
-0.205
-0.266
-0.260
-0.242
-0.231
-0.216
-0.209
-0.206
-0.199
-0.188
-0.183
-0.177
-0.174
-0.174
-0.168
-0.168
-0.162
-0.158
-0.155
-0.154
-0.163
-0.176
10.823
3.692
0.576
-0.433
-0.710
-0.749
-0.673
-0.496
-0.167
0.311
0.768
1.009
0.976
0.731
0.534
0.352
0.132
-0.086
-0.216
-0.259
-0.257
-0.235
-0.215
-0.202
-0.187
-0.178
-0.173
-0.172
-0.169
-0.162
-0.159
-0.156
-0.152
-0.148
-0.143
-0.139
-0.136
-0.134
-0.133
-0.140
-0.151
3.949
0.928
-0.267
-0.646
-0.732
-0.724
-0.679
-0.602
-0.463
-0.269
-0.093
0.000
-0.019
-0.082
-0.149
-0.194
-0.235
-0.261
-0.266
-0.250
-0.230
-0.208
-0.192
-0.172
-0.160
-0.151
-0.146
-0.141
-0.144
-0.141
-0.139
-0.138
-0.132
-0.131
-0.125
-0.122
-0.119
-0.116
-0.118
-0.123
-0.131
5.098
0.702
-0.461
-0.691
-0.711
-0.687
-0.643
-0.591
-0.519
-0.436
-0.356
-0.308
-0.295
-0.298
-0.296
-0.292
-0.283
-0.267
-0.245
-0.222
-0.198
-0.180
-0.160
-0.146
-0.133
-0.126
-0.128
-0.124
-0.125
-0.127
-0.126
-0.124
-0.122
-0.119
-0.113
-0.108
-0.107
-0.108
-0.108
-0.111
-0.118
11.148
1.450
-0.410
-0.668
-0.665
-0.638
-0.594
-0.544
-0.488
-0.439
-0.400
-0.364
-0.339
-0.315
-0.291
-0.271
-0.253
-0.233
-0.212
-0.188
-0.166
-0.148
-0.133
-0.121
-0.114
-0.112
-0.110
-0.111
-0.112
-0.112
-0.114
-0.115
-0.112
-0.110
-0.104
-0.100
-0.100
-0.101
-0.099
-0.102
-0.109
13.509
1.617
-0.365
-0.609
-0.608
-0.575
-0.531
-0.481
-0.439
-0.400
-0.371
-0.339
-0.312
-0.286
-0.262
-0.242
-0.224
-0.200
-0.175
-0.153
-0.132
-0.116
-0.109
-0.101
-0.100
-0.099
-0.100
-0.101
-0.105
-0.105
-0.106
-0.105
-0.104
-0.102
-0.098
-0.096
-0.097
-0.095
-0.095
-0.097
-0.101
6.373
0.722
-0.430
-0.570
-0.544
-0.504
-0.463
-0.419
-0.383
-0.352
-0.320
-0.297
-0.273
-0.251
-0.231
-0.206
-0.186
-0.160
-0.139
-0.120
-0.105
-0.093
-0.087
-0.085
-0.084
-0.087
-0.093
-0.096
-0.098
-0.100
-0.099
-0.099
-0.099
-0.096
-0.092
-0.092
-0.091
-0.090
-0.090
-0.094
-0.098
85.233
22.597
22.750
84.199
546.544
5729.508
56240.578
101210.563
87220.039
103862.055
11046.394
297.493
15.585
1.102
1.714
8.869
27.848
51.718
55.746
31.766
23.046
122.894
1523.003
33489.145
100020.078
100088.242
100317.836
79642.852
3615.206
543.894
134.179
53.473
160.209
1343.549
11797.102
67107.117
163381.688
113718.438
102042.492
101975.641
24357.414
57.442
14.999
14.636
53.182
277.663
1821.637
8728.856
15648.363
7639.338
2302.427
481.487
56.159
6.689
0.751
1.766
8.342
26.091
48.328
52.003
31.112
17.307
51.717
417.008
4154.627
33491.426
98877.469
51097.254
7194.979
814.846
163.883
54.575
28.771
76.789
451.910
2625.966
12040.617
107772.234
102724.984
100591.016
100288.250
9720.195
29.502
12.330
19.305
64.278
264.032
985.261
2383.024
2963.020
1675.075
593.571
148.253
32.708
6.153
0.902
1.061
4.882
14.343
26.213
28.181
17.087
9.138
16.855
82.024
417.083
1523.860
2712.039
1802.802
625.289
150.810
50.608
23.154
13.757
25.425
109.942
441.025
1807.057
10044.979
46233.516
56957.449
15078.955
1835.311
23.437
29.609
53.626
144.172
498.004
1688.606
5241.228
10974.595
9484.207
2947.759
567.882
86.165
14.103
1.955
0.397
1.642
4.940
8.518
9.235
6.375
4.435
7.163
18.405
51.641
114.434
170.291
132.885
67.054
30.362
15.641
8.834
5.346
7.390
23.928
77.311
255.592
829.951
1991.075
2129.487
958.314
243.179
82.922
163.895
240.135
470.733
1444.793
5679.895
53403.012
101709.453
100678.852
51212.098
3842.865
319.901
33.129
4.133
0.261
0.112
0.959
1.852
2.130
2.807
7.961
20.325
25.055
19.452
19.322
20.950
18.785
13.980
9.045
5.763
3.141
1.654
1.769
4.748
14.139
36.612
86.107
144.132
150.081
88.217
34.758
527.022
1229.499
1476.667
1671.036
4747.470
21761.523
104266.180
101299.484
100380.313
100094.313
16584.828
758.070
59.843
6.437
0.368
-0.382
-0.298
-0.029
0.555
4.194
26.460
93.064
106.516
49.508
23.425
23.649
29.234
29.084
19.772
9.958
3.394
0.986
0.435
1.118
2.920
6.092
10.985
15.814
16.018
10.333
4.654
2719.270
9385.249
10493.022
5404.447
8072.851
34840.176
106584.023
101501.773
100259.828
100050.906
24652.229
950.692
67.337
7.142
0.427
-0.499
-0.574
-0.452
0.281
5.528
41.051
166.269
192.266
86.068
65.656
128.976
244.783
281.104
174.089
61.517
16.232
3.579
1.147
1.372
2.034
2.523
2.456
2.260
1.763
0.863
0.080
7784.179
37189.633
46045.906
13394.860
5817.616
14432.610
103534.492
100899.148
100158.914
100029.156
8522.695
519.436
46.038
5.253
0.191
-0.519
-0.614
-0.525
0.053
3.617
23.664
82.314
103.628
94.763
322.851
1446.226
3892.676
5259.816
2477.198
550.314
83.822
13.275
3.469
3.228
4.260
4.035
2.705
1.209
0.219
-0.349
-0.632
7783.674
37177.387
45942.789
11610.174
2558.569
2884.395
12181.283
51334.367
51102.020
12413.336
1407.451
157.030
20.801
2.627
-0.100
-0.545
-0.591
-0.530
-0.211
1.249
6.855
20.293
38.723
149.521
1984.079
24013.416
104139.789
100984.719
63049.090
4667.752
388.268
41.937
8.191
5.687
6.765
6.631
4.205
1.982
0.565
-0.220
-0.585
2717.146
8528.202
10286.501
3568.035
841.635
484.561
860.882
1715.841
1809.727
758.534
180.329
36.013
6.327
0.730
-0.363
-0.558
-0.565
-0.523
-0.384
0.153
1.881
6.783
25.765
212.870
3865.573
85168.000
134814.859
101717.758
100406.172
24015.521
1461.896
144.552
20.964
8.433
8.021
7.546
5.042
2.868
1.381
0.446
-0.154
487.322
1113.185
1205.901
617.158
200.477
91.560
99.294
126.261
125.027
68.395
25.239
7.185
1.339
-0.128
-0.487
-0.545
-0.527
-0.496
-0.442
-0.254
0.442
3.114
17.744
156.656
2252.434
59815.934
103369.555
100737.250
110800.211
128662.813
30965.043
1000.979
83.029
15.667
8.107
6.421
4.923
3.646
2.662
1.562
0.562
73.990
139.382
149.031
90.449
40.070
18.500
14.573
14.625
12.738
7.998
3.551
1.000
-0.104
-0.445
-0.522
-0.517
-0.490
-0.461
-0.435
-0.364
-0.056
1.403
9.447
74.585
744.736
11288.323
100197.906
100943.023
200082.609
107664.063
105937.930
6636.280
425.931
43.870
10.945
5.326
4.218
4.177
4.043
2.850
1.379
13.922
20.937
20.694
15.087
8.289
4.321
2.751
2.140
1.563
0.833
0.181
-0.254
-0.456
-0.517
-0.508
-0.487
-0.464
-0.445
-0.420
-0.404
-0.287
0.347
3.809
24.882
170.587
1138.117
5623.326
10469.710
26792.229
104540.008
142172.641
31179.186
1284.759
103.175
18.753
5.402
3.581
4.280
4.373
3.263
1.949
5.647
6.603
5.837
4.292
2.722
1.704
1.060
0.634
0.292
-0.057
-0.323
-0.457
-0.511
-0.510
-0.487
-0.465
-0.448
-0.435
-0.422
-0.413
-0.384
-0.159
0.945
6.274
29.645
116.627
322.546
493.798
1002.822
4474.380
20472.283
10034.037
1015.512
154.305
29.693
5.900
2.742
3.231
3.508
2.845
2.035
6.714
6.715
5.105
3.201
2.050
1.486
1.215
0.930
0.488
0.048
-0.278
-0.444
-0.503
-0.500
-0.476
-0.458
-0.438
-0.428
-0.422
-0.419
-0.421
-0.376
-0.077
1.182
4.952
14.536
29.442
46.973
93.457
352.287
1041.057
1133.601
498.806
140.669
29.486
5.283
1.809
2.109
2.931
3.504
3.946
9.952
9.398
6.668
3.755
2.285
1.836
1.831
1.597
1.017
0.338
-0.154
-0.407
-0.494
-0.500
-0.472
-0.446
-0.433
-0.420
-0.419
-0.419
-0.434
-0.434
-0.292
0.461
3.195
9.456
15.331
15.499
25.695
81.365
221.170
326.849
213.980
75.291
17.968
3.324
1.302
2.766
7.186
14.340
20.094
16.848
14.736
9.691
5.510
3.463
2.956
2.993
2.646
1.840
0.714
-0.009
-0.366
-0.498
-0.505
-0.472
-0.448
-0.434
-0.421
-0.417
-0.423
-0.434
-0.408
-0.068
2.441
19.412
93.252
167.315
91.883
28.422
27.106
55.440
75.743
56.380
23.099
6.607
1.586
2.328
9.832
33.934
86.591
146.443
30.643
25.853
16.748
10.088
6.728
5.780
5.375
4.731
3.084
1.354
0.222
-0.310
-0.488
-0.511
-0.483
-0.457
-0.436
-0.417
-0.415
-0.423
-0.433
-0.343
0.532
8.243
102.414
987.097
2888.012
900.730
99.105
22.251
15.014
14.780
11.343
5.338
1.590
1.308
6.447
33.791
156.638
558.080
1107.975
46.600
38.835
27.337
18.974
14.749
11.356
9.110
7.100
4.523
2.030
0.431
-0.241
-0.475
-0.522
-0.483
-0.409
-0.338
-0.315
-0.342
-0.389
-0.411
-0.268
0.998
14.034
204.163
3275.762
10796.523
2613.682
220.651
36.838
11.619
4.958
2.311
0.763
0.279
2.047
14.686
92.537
601.588
2945.122
7767.395
52.429
44.151
36.533
32.898
27.872
18.946
12.698
8.907
5.199
2.389
0.626
-0.134
-0.431
-0.501
-0.401
-0.132
0.114
0.135
-0.062
-0.265
-0.359
-0.236
0.961
10.953
111.734
1138.620
2965.973
1013.827
187.326
56.656
20.554
7.007
1.915
0.191
0.139
3.000
21.171
157.378
1199.830
8518.060
27270.797
40.953
36.771
39.374
43.849
39.235
24.949
13.840
8.290
5.077
2.776
1.192
0.301
-0.213
-0.369
-0.124
0.679
1.515
1.496
0.673
0.022
-0.249
-0.222
0.595
5.607
31.365
144.235
289.196
264.743
195.980
128.183
61.811
22.105
5.813
1.013
0.315
2.954
21.451
147.869
1110.265
7769.725
24643.002
28.212
25.436
33.761
41.525
35.795
22.193
11.769
7.760
7.035
6.349
4.667
2.362
0.741
0.023
0.314
1.776
3.642
3.555
1.710
0.469
-0.040
-0.156
0.344
3.214
15.103
60.841
218.634
628.500
1061.387
832.963
348.271
89.405
19.250
3.455
0.630
2.193
13.737
82.880
484.455
2292.826
5918.561
18.389
16.631
21.110
24.261
22.191
14.466
10.642
13.366
21.179
25.817
20.165
10.582
4.141
1.098
0.628
1.929
4.148
4.006
2.344
1.213
0.594
0.224
0.448
3.088
18.248
127.617
1112.045
8060.340
22151.797
15786.471
3645.769
462.743
61.955
8.457
1.155
1.105
6.032
29.676
130.639
419.141
815.429
14.296
12.531
12.009
11.494
10.161
9.091
15.419
39.948
82.850
107.352
83.674
38.166
13.613
3.658
1.049
1.275
2.485
3.722
4.904
5.410
3.917
2.071
1.274
4.071
29.609
302.712
4656.697
96254.398
119278.477
101604.391
50134.855
2266.147
159.130
16.555
1.881
0.436
2.077
8.592
26.500
64.547
106.557
19.477
15.356
10.084
6.365
5.128
8.440
28.387
101.680
243.295
348.845
252.803
106.439
34.547
9.442
2.396
1.093
3.103
13.026
41.377
55.512
30.850
11.568
4.215
5.126
35.206
438.342
9627.493
104866.828
105598.398
100802.211
100159.703
5122.918
259.066
23.209
2.376
0.089
0.353
1.867
5.453
10.470
14.424
33.385
23.099
12.867
5.679
3.878
10.233
44.165
169.202
457.131
693.811
544.723
255.505
89.933
24.582
6.114
2.416
10.709
95.572
710.783
1259.063
361.742
55.999
13.315
6.491
29.240
326.678
6227.874
100321.375
100632.844
102344.391
102262.531
3801.196
226.305
20.450
2.130
-0.093
-0.243
0.096
0.718
1.507
2.084
53.795
29.318
13.952
5.876
3.622
10.647
48.829
189.236
580.828
1217.266
1468.954
950.798
327.770
75.814
16.049
5.215
27.205
512.638
9378.788
25654.076
2965.867
192.103
30.599
8.831
16.173
124.913
1340.323
15228.082
83364.258
170783.641
110053.641
4119.662
184.613
14.449
1.369
-0.204
-0.401
-0.353
-0.243
-0.133
-0.070
74.581
30.444
12.752
5.127
3.264
9.648
47.451
239.174
1192.827
4769.789
9514.223
5989.324
1427.588
226.990
36.145
8.894
33.284
640.996
14297.906
40597.789
3857.262
249.971
44.074
10.476
7.104
32.959
194.205
1095.066
9543.902
102231.805
100743.344
6352.491
154.227
9.528
0.704
-0.266
-0.411
-0.430
-0.427
-0.419
-0.419
98.687
31.857
11.002
4.245
2.826
8.716
52.223
360.935
2759.411
18340.557
45925.898
24672.488
4168.224
488.461
62.451
11.643
18.259
163.836
1440.640
2655.341
706.241
138.916
35.925
8.766
3.157
6.976
29.691
126.151
1113.537
12473.515
12408.481
993.854
51.819
4.090
0.193
-0.300
-0.378
-0.395
-0.410
-0.422
-0.438
175.005
48.631
12.872
4.011
2.313
7.387
46.161
367.700
2959.591
20191.170
51062.172
27294.734
4553.268
530.522
69.354
12.907
8.149
27.596
99.069
159.155
109.459
52.674
19.705
5.409
1.331
1.322
4.412
16.611
73.708
250.765
245.622
64.550
8.876
0.986
-0.121
-0.307
-0.341
-0.353
-0.359
-0.375
-0.396
579.159
112.267
21.455
4.541
1.671
4.796
29.096
194.697
1304.193
6489.383
13675.417
7808.001
1827.173
293.540
51.940
11.966
5.156
6.968
15.478
24.610
25.417
16.014
7.385
2.330
0.433
0.073
0.491
1.915
5.491
11.362
10.919
4.578
1.058
0.015
-0.231
-0.288
-0.300
-0.308
-0.314
-0.325
-0.344
1411.775
208.210
31.006
5.088
0.982
2.198
12.617
64.601
297.337
966.835
1688.989
1164.887
441.045
117.148
30.628
9.417
3.807
2.479
3.394
4.933
5.597
4.140
2.133
0.665
-0.025
-0.216
-0.183
-0.008
0.292
0.588
0.559
0.225
-0.072
-0.199
-0.245
-0.258
-0.263
-0.263
-0.266
-0.272
-0.289
1524.067
220.909
31.951
4.767
0.440
0.475
3.918
17.822
60.604
144.204
226.505
196.371
114.358
47.758
17.266
6.290
2.478
1.017
0.675
0.839
0.929
0.740
0.326
-0.024
-0.211
-0.266
-0.255
-0.232
-0.202
-0.166
-0.160
-0.180
-0.203
-0.215
-0.223
-0.225
-0.224
-0.222
-0.222
-0.227
-0.237
754.781
128.314
21.965
3.073
-0.026
-0.292
0.712
4.135
12.430
28.126
43.795
46.989
36.910
20.180
8.321
3.243
1.124
0.275
-0.043
-0.100
-0.078
-0.104
-0.158
-0.224
-0.252
-0.249
-0.235
-0.228
-0.220
-0.209
-0.203
-0.197
-0.193
-0.194
-0.196
-0.192
-0.188
-0.185
-0.184
-0.186
-0.196
207.340
49.133
9.474
1.346
-0.379
-0.610
-0.305
0.698
2.855
6.813
11.353
13.705
11.435
7.066
3.278
1.131
0.258
-0.122
-0.252
-0.279
-0.264
-0.251
-0.243
-0.236
-0.227
-0.219
-0.213
-0.207
-0.196
-0.187
-0.183
-0.178
-0.174
-0.174
-0.170
-0.166
-0.161
-0.155
-0.153
-0.155
-0.165
43.783
13.573
2.990
0.112
-0.594
-0.703
-0.603
-0.289
0.366
1.455
2.630
3.386
3.082
1.898
0.827
0.162
-0.144
-0.267
-0.298
-0.283
-0.262
-0.242
-0.222
-0.203
-0.192
-0.185
-0.182
-0.177
-0.172
-0.166
-0.161
-0.154
-0.152
-0.149
-0.145
-0.142
-0.138
-0.133
-0.132
-0.134
-0.137
16.243
4.337
0.638
-0.430
-0.675
-0.706
-0.658
-0.543
-0.339
-0.013
0.313
0.549
0.507
0.249
-0.017
-0.197
-0.278
-0.296
-0.280
-0.253
-0.232
-0.214
-0.193
-0.175
-0.160
-0.153
-0.148
-0.146
-0.142
-0.140
-0.137
-0.136
-0.131
-0.127
-0.123
-0.121
-0.117
-0.112
-0.112
-0.114
-0.117
35.373
4.973
0.175
-0.578
-0.683
-0.670
-0.629
-0.566
-0.477
-0.372
-0.258
-0.183
-0.179
-0.209
-0.243
-0.275
-0.285
-0.267
-0.244
-0.223
-0.203
-0.183
-0.163
-0.145
-0.134
-0.126
-0.123
-0.118
-0.120
-0.119
-0.120
-0.118
-0.112
-0.112
-0.108
-0.103
-0.104
-0.101
-0.099
-0.098
-0.100
125.907
10.896
0.433
-0.558
-0.642
-0.618
-0.577
-0.525
-0.462
-0.409
-0.363
-0.328
-0.303
-0.287
-0.283
-0.269
-0.249
-0.228
-0.208
-0.185
-0.166
-0.147
-0.130
-0.118
-0.111
-0.106
-0.104
-0.102
-0.104
-0.105
-0.104
-0.103
-0.102
-0.098
-0.098
-0.094
-0.090
-0.089
-0.088
-0.089
-0.091
181.282
12.269
0.585
-0.515
-0.590
-0.561
-0.517
-0.463
-0.416
-0.378
-0.347
-0.318
-0.296
-0.275
-0.256
-0.233
-0.212
-0.189
-0.167
-0.145
-0.130
-0.116
-0.102
-0.095
-0.094
-0.090
-0.091
-0.092
-0.093
-0.092
-0.096
-0.095
-0.094
-0.091
-0.089
-0.084
-0.082
-0.081
-0.080
-0.082
-0.083
63.736
6.218
0.123
-0.515
-0.544
-0.498
-0.449
-0.402
-0.363
-0.329
-0.299
-0.276
-0.254
-0.231
-0.210
-0.189
-0.170
-0.147
-0.128
-0.111
-0.100
-0.088
-0.081
-0.077
-0.076
-0.078
-0.079
-0.084
-0.086
-0.084
-0.086
-0.086
-0.086
-0.082
-0.080
-0.075
-0.075
-0.075
-0.074
-0.076
-0.076
434.076
78.278
18.792
25.483
106.033
528.097
1926.533
3717.678
12313.399
35015.102
3751.502
154.425
9.034
0.143
-0.329
0.523
2.261
4.182
4.433
4.440
12.796
105.401
1404.730
27270.775
100005.234
100019.750
100049.555
63452.578
2795.625
247.985
47.007
49.036
393.672
5941.838
100200.125
102124.273
124666.906
200040.766
108617.102
42063.301
4033.452
218.669
45.248
15.023
23.475
74.605
256.071
716.382
1080.454
921.413
689.184
220.829
32.264
3.611
-0.066
-0.313
0.564
2.308
3.936
4.397
3.615
7.439
46.382
387.356
3493.354
27271.629
78988.469
37168.570
5937.584
670.716
93.071
21.523
25.373
160.849
1423.323
13784.300
64664.695
81989.258
79938.391
80796.359
18517.123
2049.548
76.915
26.572
25.586
58.393
137.993
270.868
441.526
547.821
436.707
218.149
72.094
18.378
3.448
0.132
-0.342
0.158
1.188
2.378
2.514
2.224
3.722
15.442
77.962
362.016
1298.906
2291.786
1653.479
524.211
118.940
26.727
8.251
9.806
42.860
229.838
1084.221
3067.100
4814.865
7674.573
7365.207
2765.568
581.351
50.512
63.223
115.716
322.922
916.841
1580.526
2130.946
3641.600
3371.684
1349.980
286.105
52.446
9.214
1.070
-0.308
-0.265
0.195
0.702
0.965
1.895
6.571
18.486
32.061
55.398
112.269
150.820
123.267
58.571
21.451
6.942
2.676
2.807
10.012
37.410
116.129
255.525
463.529
706.883
687.240
347.767
109.968
236.911
492.348
798.131
2093.588
9633.640
18186.359
22299.809
65137.855
63691.785
13708.361
1663.524
170.461
22.570
2.829
-0.129
-0.483
-0.384
-0.113
0.736
6.836
49.546
224.927
260.078
107.470
45.359
32.272
24.336
16.032
8.432
3.725
1.299
0.604
1.771
6.068
15.776
32.488
55.739
76.048
72.976
45.404
18.262
2321.304
7183.354
9342.462
12338.228
89256.781
105548.125
177919.859
107834.328
100737.742
100087.555
5424.447
389.879
38.526
4.660
0.086
-0.536
-0.575
-0.319
1.615
24.471
332.570
3269.993
4256.096
654.295
126.714
70.779
61.559
52.084
31.556
13.632
4.247
0.857
0.160
0.779
2.318
4.717
7.562
9.812
9.414
5.846
2.675
24713.043
100138.430
101217.086
53770.363
103666.508
107401.938
200063.109
115059.977
101041.703
100099.883
7780.864
483.763
43.406
4.952
0.188
-0.526
-0.601
-0.305
2.362
38.269
707.117
9388.835
14383.447
1618.543
310.184
289.413
424.196
440.134
257.570
86.722
22.116
4.310
0.655
0.166
0.436
0.817
1.089
1.195
0.899
0.363
-0.145
100122.352
100141.203
100778.313
108554.703
89521.656
103816.531
112038.211
107783.750
100705.578
45943.391
3216.557
292.684
31.900
3.636
0.055
-0.525
-0.581
-0.332
1.698
22.487
280.033
2038.751
2712.090
788.599
584.459
1639.710
5503.980
8774.003
4033.515
732.016
109.462
16.564
2.729
0.958
1.016
1.075
0.861
0.572
0.214
-0.130
-0.418
100142.602
100103.547
100278.000
101809.891
18874.025
16280.880
11979.646
15177.367
13884.658
4188.148
703.940
99.339
13.789
1.769
-0.200
-0.535
-0.561
-0.406
0.588
7.138
44.009
175.755
275.290
371.417
1391.565
14160.127
102568.523
101472.930
100468.211
7582.977
494.376
49.936
7.285
2.620
2.502
2.636
2.564
2.352
1.947
1.165
0.298
22373.240
100058.594
100076.719
37417.699
3930.340
1422.646
1121.080
1054.836
870.006
398.687
114.441
25.281
4.736
0.448
-0.382
-0.539
-0.537
-0.452
-0.056
1.750
8.875
29.230
77.985
297.057
2897.284
91974.344
103316.203
101905.602
100793.992
45467.098
1642.433
149.052
17.692
5.150
4.347
4.967
5.887
7.099
6.990
5.116
2.406
2144.312
6497.900
7787.672
2746.301
640.647
203.458
129.251
107.932
83.036
46.371
18.117
5.122
0.929
-0.217
-0.486
-0.520
-0.498
-0.452
-0.306
0.302
2.450
9.256
36.234
216.891
2801.842
101085.961
101538.148
101151.422
108438.125
146688.641
23503.307
800.703
47.792
9.072
6.086
7.414
11.584
17.506
18.704
14.353
6.941
216.840
423.672
453.036
259.816
91.997
34.513
19.329
14.447
10.384
6.367
2.681
0.658
-0.176
-0.449
-0.507
-0.498
-0.466
-0.440
-0.386
-0.191
0.555
3.429
16.762
102.602
1056.709
18880.504
100399.398
100955.898
176851.984
111199.031
100775.313
2423.242
100.477
15.617
7.573
9.506
18.370
30.718
35.981
26.258
12.878
27.884
42.676
44.613
29.475
13.982
5.942
3.003
1.860
1.132
0.459
-0.039
-0.350
-0.475
-0.505
-0.495
-0.475
-0.452
-0.432
-0.415
-0.359
-0.091
1.038
6.143
34.131
227.145
1627.439
9175.575
17170.865
23940.203
101282.422
47981.156
1378.816
123.604
22.425
8.437
9.955
20.890
36.308
43.168
31.619
14.809
4.126
5.610
5.639
3.911
1.947
0.693
0.115
-0.174
-0.331
-0.445
-0.510
-0.541
-0.533
-0.505
-0.479
-0.463
-0.443
-0.426
-0.417
-0.410
-0.333
0.047
1.649
8.572
39.282
149.931
410.980
646.363
943.944
2193.974
1322.355
370.396
89.385
23.292
8.188
7.816
15.297
26.736
31.912
23.682
12.249
0.989
1.158
0.906
0.420
0.004
-0.263
-0.381
-0.443
-0.499
-0.547
-0.569
-0.568
-0.541
-0.501
-0.473
-0.454
-0.437
-0.423
-0.418
-0.418
-0.417
-0.335
0.120
1.845
7.036
19.527
37.514
49.534
63.968
95.898
116.544
95.087
47.378
18.126
6.610
4.499
8.109
13.380
16.254
12.814
7.719
1.113
0.963
0.529
0.087
-0.214
-0.329
-0.348
-0.367
-0.431
-0.505
-0.554
-0.567
-0.543
-0.506
-0.473
-0.450
-0.432
-0.422
-0.426
-0.425
-0.440
-0.414
-0.116
1.341
7.586
25.563
40.964
31.593
19.115
19.852
27.874
31.836
22.297
10.004
3.471
1.905
3.088
5.707
7.942
9.250
9.259
2.341
1.867
1.112
0.424
0.023
-0.112
-0.140
-0.188
-0.299
-0.427
-0.525
-0.561
-0.543
-0.510
-0.477
-0.455
-0.430
-0.415
-0.423
-0.434
-0.442
-0.352
0.463
6.750
67.906
518.706
1133.465
452.715
84.703
24.056
13.276
11.466
7.906
3.907
1.187
0.520
1.573
4.545
11.226
22.824
33.539
4.770
3.710
2.312
1.265
0.685
0.423
0.284
0.133
-0.082
-0.329
-0.475
-0.539
-0.543
-0.518
-0.470
-0.410
-0.344
-0.318
-0.350
-0.395
-0.413
-0.190
1.914
25.918
578.605
19094.840
100233.016
14520.051
590.545
80.370
19.130
6.293
2.618
0.819
-0.046
0.138
2.150
10.068
34.404
87.241
147.327
8.483
6.047
4.299
2.827
1.918
1.288
0.883
0.516
0.179
-0.167
-0.382
-0.492
-0.533
-0.496
-0.336
-0.028
0.305
0.343
0.077
-0.185
-0.311
-0.005
3.278
45.825
1436.866
100292.305
100877.734
101226.734
1670.327
212.701
42.630
9.534
2.085
0.112
-0.347
0.353
4.098
22.120
86.618
271.545
518.676
13.220
9.286
6.612
4.883
3.593
2.350
1.520
0.995
0.656
0.316
0.008
-0.248
-0.400
-0.322
0.331
2.070
4.489
4.143
2.031
0.565
-0.028
0.159
3.386
35.406
643.411
22487.895
101738.063
18921.178
1701.764
375.843
88.821
22.261
5.161
0.710
-0.207
0.644
6.237
33.674
146.399
518.343
1024.929
20.960
14.363
9.599
6.883
5.058
3.267
2.325
2.283
2.746
2.851
2.188
1.110
0.257
0.234
2.430
11.436
26.586
23.271
9.279
2.654
0.615
0.308
2.532
18.505
137.334
921.628
2452.718
2470.698
1434.784
638.978
230.194
64.650
15.038
2.633
0.193
0.747
5.921
31.739
146.470
481.637
948.381
31.418
22.168
12.917
8.119
5.302
4.007
4.667
9.022
15.118
18.812
14.776
8.196
3.056
1.587
6.231
31.395
84.352
71.921
23.820
6.015
1.739
0.691
1.737
9.910
52.370
232.414
774.211
2030.067
3347.984
2616.529
945.370
212.455
39.244
7.025
0.882
0.490
3.916
19.672
76.221
236.161
416.339
42.988
30.464
17.339
8.760
5.175
5.791
15.012
43.952
93.083
129.034
93.235
43.916
14.337
4.534
7.164
34.967
93.933
80.942
27.168
8.889
3.942
2.000
1.877
7.237
37.675
228.040
1532.638
10139.178
37456.199
32786.922
6799.301
805.980
101.905
14.013
1.845
0.265
1.730
8.155
28.301
71.523
112.424
61.019
48.306
26.578
11.524
6.329
12.110
53.094
207.014
604.066
882.568
606.402
210.111
54.885
12.150
5.748
14.491
32.973
33.221
23.471
19.022
14.011
7.909
4.322
7.439
44.063
397.017
6174.007
102519.805
105201.977
103878.727
101123.500
3708.484
237.629
24.021
2.837
0.109
0.384
2.442
7.292
16.540
23.580
131.120
100.470
52.465
19.825
9.564
25.496
139.076
759.476
2959.671
4979.992
2984.228
786.291
154.129
30.420
7.040
5.904
13.613
38.563
119.459
179.037
107.589
41.840
15.599
10.152
48.180
597.537
15389.528
101004.313
101813.109
101427.797
100544.391
8370.122
364.422
30.944
3.241
0.051
-0.228
0.267
1.424
3.122
4.226
270.673
195.194
91.477
30.517
12.924
36.896
242.911
1550.842
7194.895
13918.403
7506.196
1835.441
365.027
70.523
14.620
6.465
27.476
327.320
4300.639
9591.568
1849.333
253.681
61.101
17.732
39.318
448.404
10128.960
100251.656
100892.664
105703.531
104893.836
6181.214
312.064
26.400
2.869
-0.014
-0.405
-0.341
-0.113
0.173
0.378
414.655
252.724
105.327
33.995
13.639
37.332
228.469
1434.908
6730.219
14770.322
12391.568
5452.412
1315.413
225.185
36.461
11.863
78.565
2948.657
100398.906
101223.313
41895.102
1134.290
178.155
33.442
22.753
157.535
1894.590
25832.133
109390.563
200049.016
118634.141
10670.838
253.976
19.238
2.118
-0.053
-0.418
-0.468
-0.451
-0.405
-0.372
529.885
197.438
77.472
24.752
10.474
27.910
164.806
1077.147
7706.525
59787.617
101794.555
79507.898
9457.087
836.365
92.772
19.201
91.472
3825.211
100807.031
102919.227
69016.617
2131.027
331.909
49.460
13.607
41.484
261.891
1547.104
22511.102
103201.789
101036.477
16619.461
224.715
12.586
1.326
-0.099
-0.378
-0.455
-0.475
-0.475
-0.482
583.975
140.609
44.296
13.628
6.492
20.402
139.585
1426.727
24980.547
100458.391
100358.172
100160.500
41327.910
2132.621
177.249
25.200
47.606
678.220
11410.503
31961.045
6164.949
1370.354
283.437
46.634
8.920
9.294
34.704
166.838
2150.838
40611.066
40530.004
2002.325
74.943
5.937
0.645
-0.143
-0.343
-0.402
-0.424
-0.436
-0.448
806.947
166.342
34.465
8.365
4.031
15.232
121.761
1432.496
27332.553
100103.289
100139.055
100162.477
51165.414
2355.447
190.088
27.696
19.531
96.905
445.573
1012.556
924.133
463.486
129.976
27.674
5.090
2.103
5.512
21.743
113.338
416.768
411.747
93.957
13.043
1.877
0.212
-0.200
-0.319
-0.359
-0.372
-0.379
-0.396
3595.765
411.810
55.458
8.487
2.536
9.580
69.879
657.478
7797.956
88412.219
100261.633
100421.336
12762.454
1193.683
148.530
25.720
9.426
21.624
66.217
135.462
158.228
110.192
46.252
12.878
2.450
0.429
0.664
2.452
7.409
15.806
14.402
6.448
1.871
0.416
-0.059
-0.231
-0.298
-0.317
-0.317
-0.329
-0.342
13672.375
956.258
88.623
10.781
1.791
4.372
27.997
186.416
1230.140
5539.961
11693.709
7843.311
2170.677
525.200
110.457
22.402
5.517
5.221
11.799
22.443
27.568
24.881
13.891
4.356
0.834
-0.069
-0.162
0.042
0.468
0.908
0.962
0.590
0.193
-0.046
-0.178
-0.242
-0.268
-0.270
-0.268
-0.273
-0.283
16572.145
1027.266
92.771
10.823
1.239
1.446
8.736
41.656
173.395
529.026
983.952
1083.341
698.222
269.810
73.888
16.396
3.631
1.369
2.007
3.502
4.616
4.587
2.719
0.920
0.034
-0.236
-0.273
-0.240
-0.184
-0.120
-0.086
-0.092
-0.131
-0.179
-0.212
-0.232
-0.234
-0.227
-0.224
-0.227
-0.235
5416.292
519.786
59.117
7.428
0.607
0.099
2.241
10.403
35.462
96.379
212.429
299.444
244.261
114.371
36.587
9.005
1.929
0.287
0.102
0.281
0.466
0.477
0.233
-0.056
-0.219
-0.261
-0.257
-0.247
-0.233
-0.213
-0.201
-0.193
-0.192
-0.198
-0.201
-0.202
-0.195
-0.190
-0.188
-0.189
-0.194
886.501
158.490
25.122
3.533
-0.024
-0.421
0.224
2.538
9.149
25.103
52.812
72.831
62.661
33.512
12.976
3.627
0.718
-0.100
-0.254
-0.246
-0.200
-0.186
-0.203
-0.226
-0.239
-0.237
-0.230
-0.222
-0.213
-0.201
-0.196
-0.193
-0.187
-0.181
-0.180
-0.172
-0.164
-0.160
-0.158
-0.155
-0.159
140.438
36.412
7.539
0.978
-0.413
-0.623
-0.423
0.277
2.057
5.843
11.236
15.523
13.631
8.503
3.552
1.001
0.055
-0.244
-0.302
-0.293
-0.267
-0.249
-0.230
-0.213
-0.203
-0.201
-0.197
-0.192
-0.180
-0.176
-0.171
-0.166
-0.159
-0.154
-0.152
-0.149
-0.143
-0.138
-0.130
-0.130
-0.133
47.396
11.410
2.165
-0.085
-0.593
-0.660
-0.592
-0.360
0.131
1.022
2.049
2.788
2.618
1.595
0.642
0.046
-0.199
-0.279
-0.283
-0.258
-0.239
-0.218
-0.194
-0.178
-0.170
-0.165
-0.163
-0.159
-0.151
-0.148
-0.147
-0.143
-0.136
-0.135
-0.129
-0.128
-0.122
-0.117
-0.113
-0.109
-0.109
158.841
15.517
1.336
-0.382
-0.630
-0.629
-0.593
-0.509
-0.367
-0.153
0.096
0.242
0.235
0.072
-0.092
-0.209
-0.262
-0.269
-0.248
-0.224
-0.204
-0.184
-0.165
-0.151
-0.141
-0.133
-0.130
-0.128
-0.124
-0.126
-0.125
-0.121
-0.119
-0.118
-0.113
-0.111
-0.106
-0.101
-0.097
-0.092
-0.093
1120.945
39.446
2.050
-0.384
-0.603
-0.581
-0.550
-0.500
-0.432
-0.359
-0.289
-0.235
-0.219
-0.232
-0.247
-0.253
-0.246
-0.229
-0.205
-0.183
-0.166
-0.146
-0.131
-0.121
-0.113
-0.109
-0.107
-0.107
-0.106
-0.107
-0.106
-0.105
-0.103
-0.100
-0.100
-0.095
-0.090
-0.088
-0.083
-0.082
-0.082
1770.936
49.079
2.345
-0.360
-0.556
-0.533
-0.495
-0.446
-0.403
-0.359
-0.323
-0.295
-0.273
-0.255
-0.240
-0.222
-0.202
-0.182
-0.163
-0.143
-0.128
-0.113
-0.102
-0.096
-0.092
-0.092
-0.090
-0.092
-0.093
-0.092
-0.091
-0.090
-0.091
-0.089
-0.086
-0.082
-0.079
-0.076
-0.072
-0.071
-0.072
410.852
20.501
1.065
-0.412
-0.518
-0.482
-0.436
-0.388
-0.344
-0.311
-0.283
-0.256
-0.234
-0.214
-0.194
-0.178
-0.159
-0.142
-0.126
-0.110
-0.100
-0.087
-0.080
-0.076
-0.078
-0.076
-0.077
-0.081
-0.081
-0.082
-0.082
-0.081
-0.079
-0.079
-0.076
-0.072
-0.070
-0.066
-0.064
-0.065
-0.067
2984.755
296.876
36.994
11.952
21.838
60.279
138.269
237.102
558.417
819.289
250.091
29.745
2.502
-0.446
-0.722
-0.594
-0.374
-0.150
0.011
0.854
7.157
58.791
557.836
5915.940
63365.234
100003.297
98862.391
11288.204
961.088
108.043
22.582
53.140
605.355
11291.589
100071.609
100362.188
101595.414
104602.539
22027.195
2976.177
579.568
1058.353
143.781
26.640
18.763
34.225
64.507
101.946
119.206
122.697
102.502
41.674
9.102
1.016
-0.482
-0.656
-0.517
-0.285
-0.110
0.012
0.513
4.161
26.738
179.612
1199.021
5916.599
12400.971
7769.876
1793.125
275.725
44.373
11.344
27.020
222.129
2297.564
27311.693
100212.719
100958.281
39653.684
5901.106
1484.514
342.007
230.440
57.079
39.826
87.278
195.932
279.840
261.766
201.407
137.662
72.740
28.252
7.916
1.405
-0.291
-0.580
-0.503
-0.339
-0.211
-0.095
0.449
2.839
11.898
47.919
183.927
521.807
880.297
649.705
237.611
60.559
13.607
4.356
9.402
56.206
316.428
1668.786
4615.062
5243.109
2591.032
1088.319
430.898
127.910
87.659
99.639
196.115
709.732
2365.621
3976.302
2501.908
1285.922
758.248
349.753
101.415
22.847
4.209
0.285
-0.466
-0.524
-0.455
-0.329
0.101
2.601
14.812
46.384
65.731
68.078
79.135
88.386
69.082
35.206
13.454
3.988
1.305
2.501
11.738
44.644
143.581
276.755
334.498
266.763
180.796
89.982
33.970
402.653
903.647
1610.532
6953.435
57100.496
100528.070
53012.121
11000.993
5570.246
1873.213
374.819
61.636
10.003
1.215
-0.329
-0.550
-0.542
-0.308
1.411
17.252
205.970
1270.941
1668.548
473.111
172.222
78.610
39.651
22.732
11.016
4.265
1.190
0.496
1.878
6.783
16.418
29.129
37.423
36.305
28.308
16.360
7.214
5098.171
20403.633
26961.865
63971.652
101288.148
101167.242
106692.906
70656.773
26646.865
6641.492
969.613
123.184
16.841
2.187
-0.192
-0.558
-0.560
-0.115
4.201
79.792
2560.794
100187.031
100635.117
7345.773
930.353
334.372
185.886
113.119
55.917
19.897
5.489
1.141
0.321
0.922
2.313
4.001
5.136
5.297
4.201
2.545
0.992
88896.227
100458.898
103878.258
200047.688
107952.414
101722.117
108689.133
133586.453
40404.613
8723.270
1221.334
140.234
18.910
2.354
-0.151
-0.544
-0.545
0.033
6.546
141.483
8211.943
100499.875
102242.063
26706.004
3226.702
1453.014
1355.179
901.968
386.480
106.835
24.499
5.164
1.203
0.891
1.368
1.646
1.546
1.213
0.711
0.151
-0.190
101539.500
100716.695
102422.922
151082.453
130316.930
101749.680
103624.617
53709.215
14361.637
3961.461
664.897
94.804
14.059
1.806
-0.219
-0.540
-0.529
-0.009
4.816
73.457
1842.944
56112.484
93785.281
10053.370
5447.916
7268.761
13442.987
9130.571
3017.078
602.894
97.462
16.736
4.340
3.457
4.579
4.833
4.147
3.078
2.216
1.256
0.390
101950.711
100766.758
100750.477
105954.219
76121.914
101300.039
42113.086
7219.579
2314.956
819.402
201.257
37.347
6.943
0.770
-0.337
-0.531
-0.508
-0.182
2.122
20.820
176.843
1039.873
2257.700
3364.035
6665.422
35267.805
110635.117
130228.109
36057.598
3411.777
336.063
42.226
10.902
9.433
12.378
13.469
12.609
12.104
10.768
7.682
3.745
80011.141
100407.539
100212.094
100581.555
9724.936
3769.223
2114.159
787.567
328.315
139.673
44.193
11.468
2.312
0.060
-0.437
-0.517
-0.497
-0.326
0.638
5.711
30.731
129.342
389.206
1153.096
7292.323
69021.773
200048.688
145899.438
105485.250
14332.783
847.122
89.071
22.158
18.236
24.006
28.302
33.046
44.038
45.004
32.005
15.266
4805.425
18404.291
20228.420
6547.116
1176.911
338.302
184.983
95.006
47.920
23.355
9.226
2.601
0.315
-0.326
-0.486
-0.498
-0.474
-0.400
-0.061
1.510
7.929
29.180
99.771
487.163
3763.529
42256.480
130229.414
113717.766
103126.023
17955.035
1900.644
204.839
42.371
28.269
32.077
46.052
78.038
134.739
158.673
112.594
45.799
391.272
786.563
828.456
428.326
145.545
48.876
23.516
13.737
7.554
3.825
1.363
0.175
-0.317
-0.469
-0.494
-0.477
-0.450
-0.422
-0.309
0.149
1.861
7.918
33.405
172.636
1106.318
8722.926
82875.930
102070.891
58855.746
18983.645
5170.164
382.452
64.995
34.853
34.130
58.187
149.321
317.852
388.976
253.390
92.424
46.391
65.826
66.264
42.760
19.777
7.724
3.564
1.738
0.742
0.155
-0.228
-0.422
-0.488
-0.503
-0.486
-0.464
-0.440
-0.423
-0.396
-0.278
0.238
2.190
10.133
46.181
215.543
1027.148
4157.898
6449.976
3994.552
4829.287
1900.265
242.305
67.378
35.197
28.969
57.768
174.345
419.706
519.830
336.277
120.771
6.034
7.610
7.365
4.999
2.433
0.772
0.029
-0.305
-0.451
-0.527
-0.547
-0.551
-0.530
-0.502
-0.472
-0.453
-0.434
-0.426
-0.420
-0.401
-0.265
0.327
2.510
10.567
39.173
122.966
272.191
388.548
338.064
369.073
225.698
91.770
48.676
25.800
20.095
39.900
115.746
273.748
337.665
222.310
83.425
0.562
0.589
0.482
0.097
-0.262
-0.509
-0.624
-0.665
-0.661
-0.635
-0.605
-0.577
-0.536
-0.504
-0.472
-0.447
-0.432
-0.424
-0.424
-0.429
-0.414
-0.272
0.333
2.328
7.766
18.363
32.169
40.515
39.330
39.897
38.793
34.376
24.770
14.347
10.435
19.398
51.012
101.214
123.627
85.643
40.933
0.063
-0.294
-0.470
-0.592
-0.690
-0.730
-0.721
-0.699
-0.676
-0.647
-0.621
-0.587
-0.546
-0.510
-0.472
-0.446
-0.429
-0.426
-0.433
-0.440
-0.450
-0.387
0.078
2.192
10.782
34.892
60.933
50.254
29.684
17.155
13.555
12.438
9.402
5.691
4.180
6.824
16.362
29.909
35.585
29.332
19.727
0.959
0.032
-0.367
-0.581
-0.682
-0.716
-0.703
-0.670
-0.656
-0.642
-0.619
-0.589
-0.546
-0.509
-0.475
-0.434
-0.396
-0.378
-0.399
-0.425
-0.438
-0.267
1.013
10.677
88.743
700.665
1754.374
749.867
218.981
60.787
17.768
6.457
3.283
1.669
1.066
2.048
4.987
9.555
13.662
15.880
16.817
3.549
1.393
0.332
-0.224
-0.485
-0.602
-0.626
-0.617
-0.621
-0.617
-0.601
-0.580
-0.548
-0.498
-0.393
-0.217
-0.049
0.014
-0.099
-0.248
-0.329
0.041
3.466
37.702
785.066
30268.553
102043.086
24939.398
1946.414
360.726
57.949
10.654
2.130
0.287
-0.122
0.336
1.903
5.193
10.812
18.734
27.149
11.360
5.495
2.430
0.767
-0.065
-0.372
-0.474
-0.480
-0.462
-0.466
-0.481
-0.503
-0.503
-0.369
0.135
1.365
2.866
2.883
1.721
0.640
0.049
0.499
6.205
76.356
2267.115
102668.617
116765.750
131916.359
12522.996
1506.172
169.739
25.225
4.531
0.416
-0.386
-0.127
1.269
5.283
15.632
34.476
53.075
34.933
18.998
8.840
3.183
0.812
0.025
-0.094
0.074
0.312
0.433
0.286
0.001
-0.191
0.228
3.175
14.337
33.373
29.931
13.062
4.286
1.318
0.992
7.495
75.845
1195.457
40812.570
156122.563
125757.531
32705.893
3192.800
374.292
63.562
12.212
1.909
-0.167
-0.182
1.282
6.225
21.322
49.830
77.790
101.240
57.462
25.514
8.283
2.386
0.845
1.255
2.900
5.218
6.215
5.200
2.855
1.266
2.154
16.756
136.221
459.457
379.158
83.131
17.211
4.585
1.885
6.188
49.651
453.380
4614.338
30754.654
58420.785
20349.285
4622.840
1088.450
210.022
35.299
5.930
0.500
-0.122
1.053
5.897
19.599
46.106
71.926
232.076
138.414
56.820
16.994
4.732
3.088
7.293
20.133
41.350
53.004
41.442
20.242
7.567
6.160
50.443
632.727
4218.710
2904.488
332.727
41.624
10.459
3.679
4.825
26.579
180.782
1147.314
6054.247
21451.453
44474.313
28268.754
5702.700
713.666
94.444
13.414
1.673
-0.054
0.585
3.775
12.056
28.045
43.273
363.892
227.727
90.159
26.450
8.386
10.012
36.877
138.453
362.847
521.638
363.542
139.207
37.603
13.442
53.420
710.666
4815.097
3316.875
392.662
59.528
19.394
8.319
5.312
15.530
92.011
650.755
5780.321
60537.809
111408.484
110145.148
19026.293
1642.917
174.298
22.224
2.890
0.017
0.041
1.442
5.182
11.373
16.397
485.683
339.591
146.774
45.958
15.610
29.554
169.512
1028.760
4160.995
7099.845
4164.791
1033.525
172.724
31.436
27.474
161.154
596.142
516.864
159.242
76.014
47.383
26.455
12.318
13.808
71.743
623.348
7012.268
90927.945
200049.953
200030.609
42239.523
2920.880
253.657
29.934
3.702
0.119
-0.294
0.178
1.363
3.159
4.411
1251.297
962.257
369.553
97.695
29.256
72.039
605.655
5927.345
51063.789
100050.563
45932.918
5967.343
627.576
77.656
18.216
28.116
67.867
112.752
216.715
335.368
284.453
140.875
47.698
19.347
57.047
523.498
7680.845
109363.055
127302.906
118326.984
103860.195
4039.720
274.594
29.981
4.054
0.206
-0.410
-0.357
-0.058
0.387
0.740
3676.625
2758.989
894.776
186.124
44.256
113.135
1209.860
16609.594
100165.531
100458.969
100708.406
17088.373
1316.956
159.421
26.782
14.883
49.961
382.982
3541.709
8313.439
3576.424
1217.619
246.973
48.786
41.720
311.722
4527.368
101131.922
102311.680
102753.836
64650.480
2978.577
219.688
24.967
3.793
0.304
-0.382
-0.497
-0.460
-0.380
-0.289
5244.452
3592.850
1041.906
210.628
47.247
103.782
1059.396
13869.887
101528.703
108526.086
118280.719
23915.244
3138.232
408.505
57.907
20.451
107.284
2195.771
103875.141
123066.055
57684.840
9475.645
1141.314
127.248
30.029
115.919
1002.118
9290.249
46537.293
69740.656
36596.375
2276.513
147.150
18.769
3.513
0.473
-0.293
-0.481
-0.529
-0.524
-0.512
4236.805
1849.676
583.210
133.276
32.816
67.617
510.574
4520.827
38854.703
145881.641
122304.898
103519.242
27708.721
1713.008
151.729
31.813
143.020
3408.710
112314.961
200029.000
134672.234
36095.613
2692.155
206.646
28.162
32.552
163.956
791.443
4601.758
78341.594
65784.805
2667.406
115.399
14.535
3.286
0.580
-0.204
-0.423
-0.496
-0.508
-0.511
3565.228
688.982
214.260
54.879
17.823
37.974
274.383
3228.519
90117.867
102987.563
101896.359
100687.719
100253.039
5041.776
301.801
42.995
97.522
1148.481
16205.601
96103.703
102296.164
25876.938
2130.526
205.655
23.177
9.210
26.105
100.346
675.310
4886.111
4257.260
532.515
49.518
9.696
2.707
0.541
-0.167
-0.378
-0.438
-0.447
-0.457
2906.756
438.802
88.365
21.891
8.253
24.261
202.278
3024.614
100209.039
100429.211
100817.016
101271.750
101047.281
5803.764
392.480
51.093
45.717
305.020
2205.400
9365.625
12649.889
5000.980
1035.178
136.209
16.951
3.248
4.477
14.505
56.259
160.007
159.554
55.117
14.696
5.162
1.722
0.311
-0.179
-0.346
-0.385
-0.392
-0.401
12802.893
1021.023
103.926
15.581
4.472
13.756
111.961
1323.718
22403.320
100627.195
102965.938
107100.703
46679.172
3632.098
449.381
66.423
22.314
65.826
280.814
786.949
1246.056
1330.117
568.828
84.214
10.307
1.249
0.655
2.072
5.667
10.904
11.989
8.295
4.536
2.154
0.751
0.051
-0.219
-0.311
-0.330
-0.335
-0.346
79064.406
2509.109
172.708
17.834
3.024
6.422
42.391
315.302
2449.317
16140.412
39962.840
36545.086
17140.932
3624.052
538.152
76.068
14.353
13.750
38.382
84.251
161.294
244.461
137.630
28.236
4.112
0.314
-0.119
0.107
0.661
1.405
1.869
1.813
1.258
0.636
0.154
-0.128
-0.242
-0.272
-0.277
-0.280
-0.290
98878.555
2951.382
180.854
17.689
2.199
2.435
14.061
75.613
373.773
1632.570
6150.518
13279.128
9637.717
2560.981
402.718
62.298
9.971
3.427
5.327
10.844
19.856
25.658
16.684
5.019
0.837
-0.126
-0.274
-0.223
-0.094
0.090
0.239
0.298
0.209
0.031
-0.113
-0.199
-0.233
-0.236
-0.235
-0.236
-0.239
22309.971
1302.696
113.272
12.239
1.276
0.587
4.342
21.011
95.558
423.795
1492.020
3012.672
2523.167
825.563
171.203
32.845
5.492
1.049
0.670
1.225
2.039
2.421
1.683
0.524
-0.079
-0.262
-0.283
-0.263
-0.229
-0.171
-0.124
-0.103
-0.118
-0.155
-0.191
-0.206
-0.206
-0.202
-0.197
-0.196
-0.196
2523.934
319.478
41.812
5.746
0.394
-0.188
1.004
6.147
26.283
93.805
262.222
455.507
392.145
169.860
49.795
11.872
2.313
0.231
-0.143
-0.128
-0.033
-0.006
-0.073
-0.180
-0.245
-0.258
-0.254
-0.245
-0.232
-0.213
-0.198
-0.190
-0.187
-0.189
-0.190
-0.185
-0.177
-0.172
-0.169
-0.164
-0.161
296.893
67.091
12.985
2.007
-0.186
-0.501
-0.127
1.413
6.265
18.452
41.910
60.188
56.246
30.402
11.815
3.290
0.626
-0.128
-0.282
-0.293
-0.268
-0.246
-0.230
-0.227
-0.223
-0.221
-0.219
-0.213
-0.202
-0.195
-0.190
-0.183
-0.177
-0.172
-0.167
-0.159
-0.155
-0.148
-0.143
-0.138
-0.133
95.435
20.946
4.178
0.422
-0.444
-0.590
-0.479
-0.045
1.035
3.267
6.637
8.852
8.338
5.251
2.306
0.594
-0.042
-0.240
-0.279
-0.264
-0.246
-0.224
-0.204
-0.191
-0.188
-0.186
-0.183
-0.175
-0.172
-0.167
-0.162
-0.158
-0.153
-0.150
-0.144
-0.142
-0.135
-0.127
-0.120
-0.114
-0.109
289.263
24.464
2.670
-0.072
-0.529
-0.583
-0.542
-0.419
-0.160
0.278
0.812
1.201
1.067
0.654
0.212
-0.084
-0.219
-0.258
-0.251
-0.226
-0.207
-0.187
-0.171
-0.161
-0.154
-0.152
-0.147
-0.145
-0.145
-0.143
-0.142
-0.139
-0.133
-0.132
-0.129
-0.121
-0.117
-0.108
-0.102
-0.095
-0.092
2053.749
59.535
3.316
-0.182
-0.536
-0.549
-0.520
-0.465
-0.381
-0.276
-0.160
-0.081
-0.068
-0.113
-0.175
-0.217
-0.232
-0.224
-0.204
-0.184
-0.168
-0.151
-0.139
-0.129
-0.124
-0.119
-0.119
-0.119
-0.121
-0.124
-0.122
-0.119
-0.115
-0.112
-0.111
-0.103
-0.098
-0.091
-0.086
-0.081
-0.077
3734.400
73.187
3.237
-0.233
-0.517
-0.507
-0.476
-0.430
-0.384
-0.338
-0.293
-0.259
-0.235
-0.225
-0.220
-0.209
-0.194
-0.177
-0.159
-0.143
-0.130
-0.117
-0.110
-0.104
-0.100
-0.098
-0.100
-0.101
-0.105
-0.106
-0.101
-0.098
-0.100
-0.095
-0.094
-0.089
-0.081
-0.077
-0.073
-0.069
-0.067
715.091
30.082
1.651
-0.338
-0.491
-0.467
-0.423
-0.376
-0.336
-0.301
-0.271
-0.243
-0.221
-0.202
-0.187
-0.166
-0.151
-0.140
-0.124
-0.110
-0.098
-0.092
-0.085
-0.083
-0.083
-0.082
-0.085
-0.088
-0.090
-0.089
-0.090
-0.088
-0.086
-0.084
-0.080
-0.076
-0.070
-0.067
-0.063
-0.060
-0.059
16590.539
882.888
73.867
11.988
9.567
15.238
22.892
28.304
34.631
34.944
16.248
3.495
-0.040
-0.615
-0.556
-0.372
-0.219
-0.207
-0.248
0.148
3.006
20.661
127.909
812.920
3492.796
7088.786
4533.803
1200.198
207.379
33.900
11.056
40.529
420.808
6490.213
100055.398
100156.750
100297.258
100420.570
9713.443
748.226
124.278
3827.988
341.360
45.926
22.299
36.022
54.202
61.984
49.956
32.084
18.403
7.752
1.867
-0.121
-0.476
-0.301
0.046
0.206
0.134
-0.088
0.071
1.844
10.734
56.224
236.901
754.273
1297.773
948.806
336.074
76.718
16.370
5.858
20.473
157.797
1526.299
15043.543
79026.938
88425.883
18466.762
2144.502
325.407
72.430
536.692
103.853
51.258
109.752
258.469
400.613
376.658
230.084
102.574
39.335
12.711
3.366
0.371
-0.284
-0.093
0.322
0.561
0.378
0.129
0.500
2.783
9.264
24.407
61.900
135.896
196.382
148.546
67.944
21.334
5.766
2.179
7.384
43.374
237.436
1113.659
2962.039
2987.715
1277.019
369.281
103.026
31.220
128.132
114.061
217.349
850.281
2953.029
5164.092
3644.864
1359.234
435.232
127.207
36.478
9.208
1.637
0.006
-0.040
0.290
0.503
0.394
0.626
3.761
18.987
59.636
103.615
107.714
87.233
58.293
34.910
17.825
7.279
2.243
0.668
1.853
9.042
36.299
107.121
198.045
218.995
133.598
63.267
26.240
10.627
430.636
837.202
1548.046
9021.620
79641.609
101743.008
73628.422
9807.617
1535.498
370.613
93.558
19.880
3.804
0.361
-0.133
0.003
0.106
0.307
2.260
22.213
228.107
1541.242
2335.775
1280.203
728.348
248.108
81.712
35.294
15.705
5.626
1.441
0.471
1.558
5.564
12.995
21.500
23.209
18.105
11.425
5.807
2.726
4588.133
15543.207
19617.482
84539.297
101513.445
102359.984
103960.797
73678.734
4073.063
755.292
163.964
33.696
5.869
0.704
-0.256
-0.319
-0.215
0.332
5.984
90.374
2990.241
101120.867
106780.461
23885.500
8495.737
1820.079
530.230
269.778
102.676
30.807
7.700
1.772
0.784
1.561
2.906
3.997
4.003
3.142
1.973
0.857
0.311
63344.906
102052.656
104867.414
198990.422
106317.781
101706.367
102253.148
102328.914
5764.527
850.561
181.073
36.905
6.457
0.728
-0.332
-0.464
-0.379
0.438
8.967
164.383
9673.217
104214.695
156074.203
125711.258
80768.859
10013.310
6000.793
3324.541
869.341
159.879
31.722
6.895
3.408
4.599
6.699
6.961
5.408
3.211
1.675
0.642
0.134
137180.984
107276.734
103533.172
170840.500
122433.000
101335.813
100795.797
64343.172
3094.959
522.861
122.167
25.822
4.766
0.474
-0.385
-0.520
-0.440
0.351
7.488
99.612
2402.524
71335.383
200073.438
104844.203
107254.344
73558.688
101116.641
57492.102
7475.347
774.722
101.403
20.140
11.696
19.004
27.456
28.175
20.838
13.220
8.478
5.237
2.387
156854.375
109426.969
101653.891
107887.148
93046.984
101049.000
63620.906
7358.315
881.768
189.279
49.775
12.251
2.419
0.063
-0.438
-0.519
-0.450
0.071
4.125
37.955
352.894
3145.529
24033.076
72920.766
73288.188
104586.555
103883.570
105668.102
39876.371
2370.111
248.845
47.977
33.284
58.057
90.927
94.665
70.869
54.731
46.693
31.199
14.645
69313.133
103832.477
100689.313
99629.719
8425.560
4594.123
2372.850
707.955
170.081
50.744
15.894
4.371
0.743
-0.263
-0.466
-0.496
-0.456
-0.166
1.594
12.602
84.747
498.582
2425.951
6540.221
59759.234
102872.148
115243.203
131995.547
63458.773
3970.181
403.810
100.397
80.617
126.874
206.764
224.317
211.421
258.526
281.636
181.466
71.555
5784.438
14465.117
15219.309
5053.534
988.910
346.511
193.962
80.347
31.532
11.495
3.923
0.956
-0.111
-0.429
-0.481
-0.479
-0.455
-0.335
0.312
3.502
19.068
79.563
297.237
1522.432
17052.779
102763.648
118677.313
135744.141
30372.816
3196.943
485.709
235.707
193.061
196.451
293.083
357.140
585.947
1343.545
1801.441
1027.475
291.553
563.093
769.380
740.868
379.534
131.634
47.595
23.568
11.624
5.152
1.998
0.500
-0.166
-0.418
-0.479
-0.484
-0.467
-0.445
-0.402
-0.192
0.669
4.037
16.486
64.148
340.043
2454.911
12327.551
27403.938
19601.586
6132.333
1363.634
564.619
506.501
401.819
246.408
244.839
397.548
1392.025
4985.344
7777.448
3496.006
814.369
65.838
74.366
63.507
39.631
18.410
7.526
3.355
1.455
0.458
-0.104
-0.370
-0.482
-0.501
-0.492
-0.475
-0.449
-0.437
-0.423
-0.375
-0.155
0.682
3.803
15.870
70.994
301.161
906.153
1756.968
1691.266
889.864
488.703
537.429
732.237
540.479
251.793
166.453
370.688
1833.408
7786.862
12408.534
5415.679
1112.276
8.568
9.044
7.411
4.780
2.241
0.724
-0.015
-0.359
-0.504
-0.562
-0.569
-0.556
-0.524
-0.492
-0.466
-0.447
-0.432
-0.426
-0.425
-0.385
-0.179
0.652
3.557
13.534
43.394
103.606
168.342
179.304
151.174
178.747
343.164
493.386
396.300
175.236
94.582
221.958
1042.766
3821.011
5424.473
2720.624
660.659
1.201
0.773
0.429
0.064
-0.288
-0.532
-0.650
-0.689
-0.680
-0.648
-0.609
-0.578
-0.539
-0.499
-0.460
-0.441
-0.430
-0.424
-0.434
-0.443
-0.407
-0.217
0.537
2.755
8.115
17.683
27.365
32.866
38.450
66.250
135.383
182.769
149.568
73.459
43.250
88.528
323.721
830.750
1135.934
680.702
235.166
1.138
-0.180
-0.555
-0.687
-0.747
-0.770
-0.763
-0.738
-0.702
-0.663
-0.623
-0.585
-0.548
-0.503
-0.464
-0.437
-0.423
-0.423
-0.434
-0.449
-0.456
-0.357
0.210
2.668
11.443
34.604
64.663
71.310
52.998
36.151
40.298
48.073
39.355
23.069
15.080
27.001
73.561
161.379
209.823
164.138
99.570
3.720
0.538
-0.351
-0.661
-0.766
-0.788
-0.773
-0.741
-0.706
-0.666
-0.626
-0.580
-0.540
-0.500
-0.444
-0.376
-0.303
-0.280
-0.311
-0.369
-0.401
-0.191
1.418
11.490
72.156
346.448
928.435
1009.461
486.655
148.275
36.831
15.290
9.810
5.840
4.456
8.448
21.484
45.072
65.642
71.083
71.296
10.933
3.735
1.063
-0.094
-0.570
-0.727
-0.755
-0.731
-0.685
-0.646
-0.606
-0.571
-0.534
-0.448
-0.234
0.167
0.619
0.815
0.589
0.143
-0.132
0.271
4.711
41.549
410.325
4465.516
19411.641
24783.637
8380.210
1137.395
137.192
20.682
4.388
1.349
0.921
2.552
7.704
17.326
29.098
38.751
54.581
38.016
17.648
7.347
2.154
0.133
-0.518
-0.640
-0.588
-0.490
-0.429
-0.416
-0.453
-0.424
-0.118
1.070
4.400
9.196
9.672
6.329
3.046
1.114
1.137
9.067
96.697
1393.565
30030.289
147354.125
107168.523
100343.148
8313.504
493.768
51.289
8.137
1.136
0.010
0.596
2.755
6.873
13.145
19.797
32.304
165.357
84.159
33.214
9.801
2.020
0.054
-0.150
0.209
0.745
1.017
0.816
0.353
0.162
1.323
9.603
54.946
149.668
137.321
53.484
17.872
5.613
2.751
12.185
133.555
2224.606
73331.234
108301.359
102503.547
101015.414
21395.295
1098.346
134.314
21.597
3.426
0.136
-0.149
0.721
2.686
6.276
11.308
18.669
778.224
401.312
131.262
30.783
6.393
1.605
1.998
4.950
8.935
10.758
9.102
4.945
2.640
6.101
63.942
899.763
7196.058
4339.458
532.925
81.361
20.980
6.280
11.796
105.565
1495.937
32231.244
101629.578
107926.117
120214.055
25962.740
3802.477
500.551
65.921
9.691
1.077
-0.284
-0.051
1.090
3.402
7.019
11.261
3305.264
1549.405
398.001
75.622
14.333
5.670
12.235
35.976
75.160
97.113
75.727
36.622
13.337
16.162
234.974
12428.770
100291.688
100585.875
3709.697
261.846
54.200
13.715
9.988
50.756
461.933
4875.586
41279.848
163037.547
118768.305
102193.359
33767.984
2159.592
190.785
22.094
2.618
-0.135
-0.338
0.301
1.768
3.864
6.217
6665.292
2828.172
662.025
119.121
24.616
17.952
70.427
298.376
891.449
1315.496
893.528
300.390
68.253
28.580
267.507
14369.442
100543.242
101132.867
4584.105
432.518
101.946
31.298
13.383
27.180
185.290
1825.144
34954.305
102463.711
102499.289
101619.367
100582.836
5546.225
341.396
35.947
4.429
0.123
-0.448
-0.215
0.464
1.471
2.623
5969.146
3056.299
899.499
181.233
40.995
54.088
368.093
2963.631
16602.553
37208.207
16610.420
2970.867
372.493
58.592
92.933
1210.091
9775.772
7132.967
1301.627
452.724
213.761
90.341
32.962
23.213
122.105
1401.207
27865.076
103632.898
112427.531
111238.789
102766.750
5366.731
356.269
39.957
5.427
0.395
-0.452
-0.473
-0.221
0.143
0.570
17817.645
11937.534
2901.464
430.604
78.751
141.257
1535.209
27306.393
100085.797
100130.883
100125.492
27347.119
1556.479
135.842
40.009
119.942
358.080
573.103
761.899
1013.968
937.808
437.419
127.290
36.655
75.090
624.432
7437.789
97445.063
139917.797
135761.078
28563.969
2403.770
243.752
35.426
5.990
0.769
-0.349
-0.545
-0.503
-0.402
-0.235
100523.203
70898.414
10322.522
1043.795
136.916
224.965
3514.207
100070.383
100213.633
100493.320
100689.180
100490.070
3688.290
258.591
39.902
38.253
126.207
565.725
3025.444
11220.187
14290.546
4851.546
743.271
102.891
44.394
212.437
1569.437
9766.230
33358.641
27947.219
6332.532
906.686
146.925
31.940
7.542
1.463
-0.129
-0.502
-0.572
-0.565
-0.512
101981.398
100217.367
15063.146
1307.043
149.837
214.988
2984.018
88532.148
101351.070
106548.859
113708.117
96120.148
4752.701
460.071
67.370
33.363
164.902
1797.935
31473.219
105335.164
101425.734
100251.148
4677.723
304.828
41.986
69.939
360.789
1661.204
4147.647
4122.435
1753.626
440.476
120.719
38.276
11.570
2.584
0.194
-0.394
-0.541
-0.569
-0.562
54412.871
30663.986
5961.247
706.651
95.095
115.129
1112.743
14537.039
111305.102
200049.938
200070.250
113724.031
19286.004
1425.453
148.359
42.425
226.307
3828.433
103403.242
107348.797
101439.359
100229.750
15171.244
601.232
48.035
22.449
72.341
240.001
563.174
1088.827
933.144
335.327
133.571
50.762
15.528
3.507
0.474
-0.297
-0.487
-0.518
-0.528
17081.820
3803.780
1079.967
200.274
42.206
54.308
356.351
3597.876
69318.680
111415.578
106314.797
102004.898
100813.227
4094.919
312.563
56.650
182.661
2760.719
90311.844
100987.352
100910.984
102286.141
12094.397
608.564
48.644
9.183
14.724
41.404
116.871
276.293
316.813
204.822
115.760
47.878
14.213
3.468
0.471
-0.257
-0.430
-0.460
-0.468
7203.550
891.884
212.657
52.962
15.538
27.108
196.875
2646.130
71192.031
101337.344
104522.117
110408.484
107811.984
6274.488
619.426
86.566
90.553
822.645
10103.844
90091.523
108171.883
119146.844
21442.512
821.849
45.798
4.945
3.436
9.227
26.166
59.434
88.558
91.298
61.695
28.836
9.382
2.300
0.320
-0.249
-0.376
-0.404
-0.412
16099.235
1184.079
129.392
22.010
6.310
14.606
104.853
1084.326
16960.727
104201.672
141306.703
200029.031
127288.336
18223.430
1546.661
158.042
41.863
145.768
822.449
3214.694
14566.242
101573.922
25875.781
740.093
34.525
2.802
0.822
2.416
6.867
16.208
26.310
31.469
22.782
11.846
4.202
1.102
0.054
-0.258
-0.326
-0.341
-0.355
99027.125
2982.600
188.980
20.216
3.582
6.869
44.772
315.388
2595.218
20630.631
124654.102
113660.789
102719.289
51405.086
2759.468
230.383
30.568
25.774
81.424
242.927
1278.855
4883.260
2013.851
168.829
13.569
1.004
0.038
0.468
1.828
4.238
7.277
8.477
6.690
3.559
1.373
0.298
-0.132
-0.256
-0.282
-0.290
-0.299
100054.914
3219.906
195.318
19.303
2.525
2.778
16.686
101.963
725.945
7740.566
99886.703
100707.898
100261.727
33554.070
2123.700
183.300
22.822
6.342
10.374
25.696
77.994
141.621
85.872
19.318
2.634
0.082
-0.228
-0.090
0.289
0.927
1.565
1.874
1.471
0.824
0.235
-0.073
-0.204
-0.240
-0.245
-0.246
-0.251
27353.742
1419.900
122.974
13.583
1.503
0.950
6.389
37.344
247.811
1846.463
13725.270
41327.355
30239.451
5929.574
758.206
87.956
12.859
2.268
1.386
2.628
5.531
7.294
4.993
1.702
0.145
-0.242
-0.297
-0.250
-0.146
0.003
0.142
0.219
0.152
0.004
-0.118
-0.188
-0.213
-0.215
-0.212
-0.209
-0.205
2843.445
356.139
47.327
6.989
0.738
0.082
1.983
12.474
62.996
319.962
1208.353
2497.321
1947.279
701.683
157.935
28.669
5.012
0.692
-0.004
0.012
0.209
0.305
0.150
-0.093
-0.233
-0.278
-0.284
-0.273
-0.243
-0.202
-0.166
-0.147
-0.157
-0.173
-0.192
-0.198
-0.192
-0.186
-0.183
-0.176
-0.168
420.128
85.613
17.119
3.363
0.310
-0.277
0.254
3.149
13.614
47.107
121.504
193.470
168.740
87.276
28.581
7.448
1.492
0.044
-0.247
-0.285
-0.257
-0.237
-0.235
-0.243
-0.247
-0.245
-0.244
-0.239
-0.231
-0.220
-0.206
-0.200
-0.196
-0.194
-0.189
-0.181
-0.172
-0.163
-0.154
-0.145
-0.140
158.286
31.003
7.463
1.751
0.082
-0.394
-0.329
0.365
2.512
7.414
15.798
21.196
19.962
11.804
4.979
1.509
0.183
-0.189
-0.271
-0.274
-0.258
-0.240
-0.224
-0.216
-0.212
-0.212
-0.207
-0.200
-0.196
-0.193
-0.191
-0.184
-0.181
-0.175
-0.164
-0.160
-0.152
-0.144
-0.134
-0.124
-0.116
219.008
25.902
4.683
0.975
-0.085
-0.424
-0.467
-0.311
0.114
0.918
2.006
2.598
2.470
1.622
0.686
0.100
-0.161
-0.238
-0.248
-0.230
-0.218
-0.200
-0.188
-0.178
-0.177
-0.175
-0.170
-0.168
-0.170
-0.169
-0.169
-0.166
-0.160
-0.155
-0.147
-0.139
-0.134
-0.123
-0.112
-0.102
-0.095
637.643
36.965
3.837
0.389
-0.265
-0.447
-0.480
-0.432
-0.320
-0.161
0.014
0.132
0.138
0.026
-0.092
-0.178
-0.215
-0.217
-0.203
-0.188
-0.173
-0.163
-0.152
-0.146
-0.142
-0.143
-0.141
-0.142
-0.145
-0.150
-0.150
-0.146
-0.140
-0.133
-0.130
-0.120
-0.111
-0.105
-0.095
-0.086
-0.081
857.856
38.721
2.894
-0.008
-0.388
-0.456
-0.458
-0.421
-0.361
-0.311
-0.259
-0.219
-0.197
-0.191
-0.199
-0.197
-0.188
-0.174
-0.159
-0.147
-0.134
-0.126
-0.119
-0.116
-0.115
-0.113
-0.117
-0.121
-0.128
-0.130
-0.132
-0.127
-0.121
-0.115
-0.112
-0.105
-0.094
-0.085
-0.079
-0.075
-0.069
247.529
17.831
1.334
-0.276
-0.449
-0.447
-0.418
-0.371
-0.327
-0.296
-0.263
-0.234
-0.211
-0.194
-0.181
-0.165
-0.148
-0.137
-0.125
-0.111
-0.102
-0.095
-0.094
-0.094
-0.093
-0.096
-0.100
-0.106
-0.113
-0.114
-0.111
-0.108
-0.103
-0.101
-0.094
-0.088
-0.080
-0.071
-0.064
-0.061
-0.057
33509.523
1205.071
89.809
14.511
11.392
16.849
19.855
17.659
11.390
5.778
2.108
0.177
-0.411
-0.095
0.861
2.252
3.050
2.650
1.715
0.914
1.384
5.877
26.477
98.357
252.799
386.975
312.293
128.112
36.101
8.912
5.218
21.929
162.609
1541.029
13706.745
70864.117
79235.391
18488.578
2061.665
257.820
48.534
6485.813
487.420
55.412
29.614
59.539
111.460
135.845
96.562
46.266
15.828
4.280
0.697
-0.097
0.535
2.618
5.415
7.253
5.451
2.878
1.199
1.174
3.832
14.291
42.139
99.706
137.593
112.484
52.026
17.373
4.417
2.480
11.313
72.532
485.293
2716.336
8538.163
9378.320
3245.237
590.059
107.002
28.584
767.980
129.331
55.757
126.304
391.175
975.789
1316.535
808.492
274.041
63.131
14.151
2.703
0.469
1.146
4.030
8.540
10.531
8.275
4.052
1.967
2.967
7.879
16.681
27.907
37.844
40.680
31.167
16.580
6.039
1.659
0.795
3.911
22.152
99.138
362.467
758.514
822.078
399.568
124.842
34.453
15.786
149.882
99.461
175.113
689.545
2842.568
9212.135
13712.081
6877.937
1394.320
231.692
37.685
6.773
1.227
1.223
3.794
7.460
9.799
7.241
4.230
4.918
17.252
58.295
130.159
184.611
140.292
65.151
25.944
10.885
4.414
1.320
0.221
0.898
4.916
18.562
46.489
82.613
89.428
56.175
25.072
10.082
7.205
421.799
488.909
849.187
4262.737
27779.814
83064.234
108520.602
36735.570
4962.105
557.843
73.511
12.062
2.170
0.840
2.176
4.361
5.412
4.488
4.394
17.716
121.670
634.216
2011.747
3589.309
2070.700
573.559
134.496
47.444
19.792
6.578
1.721
0.428
1.098
3.406
7.633
11.404
12.173
8.626
4.624
2.335
2.579
4749.178
4771.781
5524.039
24649.400
107486.133
156939.219
200064.703
69388.016
7197.316
710.065
94.394
15.684
2.671
0.447
0.620
1.342
1.802
2.067
6.396
57.129
716.621
8032.328
50047.465
100739.570
63132.703
6516.205
982.610
412.017
146.971
39.825
9.535
2.626
2.000
3.675
5.533
6.077
4.900
2.993
1.358
0.502
0.629
88410.602
57369.691
60146.105
60046.039
104777.531
116793.117
133569.438
56390.559
4589.232
525.369
79.466
14.607
2.574
0.137
-0.137
0.044
0.272
1.043
8.872
104.456
1818.605
39874.719
122071.102
101988.133
101487.914
51077.660
12867.508
6041.739
1333.258
224.728
41.161
11.072
9.869
18.173
28.599
28.834
19.831
10.047
4.503
1.976
0.873
137232.734
179157.375
104848.234
83930.563
105224.648
102703.484
103572.117
20444.613
1726.929
256.533
46.406
9.557
1.678
-0.077
-0.403
-0.388
-0.251
0.679
8.687
96.107
1513.321
42711.773
103795.508
101678.359
116618.930
179697.422
102137.875
100267.969
15195.152
1118.795
140.207
36.218
42.381
95.979
169.881
171.114
100.213
46.892
24.705
13.511
6.359
137200.844
200085.906
104950.234
66904.898
24845.957
41892.445
18689.049
3213.834
487.035
89.861
20.582
4.705
0.706
-0.290
-0.487
-0.484
-0.385
0.282
5.701
55.449
624.719
11274.949
100386.586
103558.641
200040.531
120815.594
101347.891
100835.047
100783.164
3639.094
360.762
107.759
149.025
434.409
888.863
897.414
468.798
232.297
161.917
97.098
38.923
109363.953
79384.891
53418.918
14224.566
2890.268
2020.524
1271.786
405.097
101.186
26.335
6.969
1.594
0.017
-0.409
-0.494
-0.487
-0.428
-0.057
2.505
20.031
167.674
1357.197
9340.523
27563.416
112350.547
102322.070
101282.094
102197.688
102647.055
5500.232
705.428
360.192
457.967
1290.740
2989.413
3043.885
1587.287
1379.669
1570.794
886.142
254.332
17677.795
6708.106
4030.936
1641.448
455.161
203.920
123.368
54.793
19.879
6.495
1.747
0.173
-0.348
-0.474
-0.486
-0.472
-0.443
-0.281
0.630
5.815
32.025
156.410
609.372
2923.130
46467.535
100498.984
101244.891
102919.477
44873.418
3983.787
1508.506
1790.080
1548.818
2075.985
4681.275
4939.039
4598.031
13982.154
22344.205
9355.668
1651.690
1016.529
634.018
381.656
193.920
72.555
31.360
16.449
8.363
3.361
1.025
0.028
-0.360
-0.476
-0.488
-0.477
-0.468
-0.446
-0.391
-0.117
1.112
6.356
24.939
95.399
542.447
4233.785
27465.430
63982.371
28703.086
6037.386
2236.137
4458.534
8612.813
5642.051
2368.844
2638.472
3524.879
15984.028
100223.898
100047.672
70720.859
6478.832
95.138
71.171
47.337
26.348
11.993
5.285
2.288
0.906
0.120
-0.286
-0.461
-0.513
-0.507
-0.481
-0.470
-0.452
-0.440
-0.430
-0.366
-0.069
1.020
5.079
20.579
90.253
408.460
1262.133
2118.416
1573.880
948.982
1723.771
7868.753
16607.297
10349.863
2578.706
1031.555
2258.777
24944.637
100100.109
100040.977
100028.336
10280.750
11.670
9.459
6.213
3.652
1.536
0.362
-0.186
-0.439
-0.546
-0.588
-0.579
-0.549
-0.519
-0.483
-0.462
-0.446
-0.435
-0.433
-0.435
-0.379
-0.113
0.827
4.182
15.876
49.261
109.569
161.941
180.370
258.652
1010.233
4559.283
9359.611
5942.028
1594.186
458.408
1096.999
10343.370
79053.266
100094.344
45971.965
5023.581
2.613
1.065
0.353
-0.092
-0.409
-0.598
-0.682
-0.697
-0.681
-0.643
-0.607
-0.572
-0.531
-0.492
-0.461
-0.442
-0.432
-0.438
-0.451
-0.462
-0.415
-0.197
0.594
2.975
8.481
17.834
28.770
41.370
90.256
326.603
1114.730
1945.353
1411.684
499.996
168.569
338.306
1842.978
7214.961
11532.823
5251.997
1247.286
4.513
0.420
-0.458
-0.691
-0.765
-0.787
-0.772
-0.742
-0.701
-0.662
-0.622
-0.580
-0.538
-0.494
-0.460
-0.429
-0.405
-0.406
-0.424
-0.453
-0.465
-0.363
0.220
2.748
11.339
35.893
73.169
90.875
76.750
96.157
186.656
273.661
222.171
103.830
49.015
82.448
299.091
808.995
1299.849
1064.702
602.195
11.975
2.105
0.086
-0.536
-0.737
-0.788
-0.780
-0.743
-0.709
-0.664
-0.619
-0.575
-0.533
-0.481
-0.408
-0.285
-0.148
-0.095
-0.137
-0.270
-0.361
-0.164
1.506
11.197
68.081
320.065
1022.807
1398.659
717.662
206.850
67.544
47.169
35.246
19.205
13.228
26.708
88.459
256.293
499.084
575.325
587.202
29.277
9.142
3.139
0.612
-0.362
-0.685
-0.753
-0.729
-0.677
-0.627
-0.591
-0.563
-0.515
-0.371
-0.007
0.775
1.767
2.277
1.952
0.998
0.248
0.447
5.025
41.071
388.637
3635.630
26051.119
50378.016
15221.430
1896.466
197.801
28.603
8.591
3.992
3.669
10.232
36.803
107.484
208.018
269.193
393.930
109.470
48.945
19.708
5.635
0.954
-0.342
-0.589
-0.535
-0.399
-0.320
-0.323
-0.377
-0.327
0.218
2.350
8.417
18.175
22.434
17.192
8.982
3.317
1.917
10.727
109.667
1611.083
44858.703
100747.633
100716.844
100256.484
15195.687
727.846
65.098
10.056
1.927
1.025
3.595
12.925
33.601
64.963
92.435
169.415
691.879
353.290
114.994
26.786
5.574
0.724
0.074
0.550
1.254
1.652
1.386
0.755
0.549
2.689
16.414
87.420
261.726
284.423
154.404
62.050
17.858
5.703
15.379
165.856
3529.249
100171.477
100500.750
100940.156
101370.602
51003.559
1608.632
168.869
26.105
4.360
0.544
0.819
3.469
8.592
16.364
25.245
52.558
7365.979
2976.820
653.664
106.600
16.941
3.363
2.972
6.740
12.011
14.313
12.266
6.905
4.069
10.391
103.581
1541.030
13027.781
9464.348
1678.488
398.737
80.232
16.801
15.623
136.392
2265.359
79914.859
101988.102
112443.164
137181.953
50295.570
5839.476
667.479
85.795
12.019
1.473
-0.024
0.363
1.726
3.728
7.057
15.497
79307.031
22343.008
2725.720
298.080
38.921
9.660
15.846
44.872
92.755
120.912
94.936
46.839
18.301
26.451
406.404
26194.352
104214.305
111119.266
13694.371
1993.233
276.464
45.143
17.284
64.908
661.400
8350.228
96235.523
200039.984
139912.094
103608.938
71069.430
3279.124
254.683
28.016
3.561
0.006
-0.401
-0.105
0.601
1.957
5.273
100505.805
63676.055
5541.133
486.964
61.725
25.213
83.917
348.829
1029.825
1634.686
1041.386
356.767
89.577
45.196
459.824
30951.404
111124.156
139884.469
31968.291
4490.360
572.369
117.587
33.172
36.503
230.383
2534.554
65634.875
103339.883
101949.477
100914.703
100527.016
8723.260
471.337
47.763
6.286
0.419
-0.504
-0.545
-0.296
0.304
1.713
105984.750
41699.734
5107.238
598.207
87.699
67.913
419.553
3606.385
20484.230
46353.641
20534.240
3356.695
432.794
78.192
198.055
2710.998
26523.266
33985.074
18223.719
4191.393
1295.835
386.222
97.606
37.299
143.699
1862.818
57062.055
100581.547
101366.992
102153.086
101692.289
8332.360
511.362
57.789
8.746
1.107
-0.359
-0.619
-0.571
-0.350
0.240
115098.438
105932.656
16140.007
1358.356
167.713
167.881
1848.739
37412.352
100765.063
101319.055
100977.789
33822.871
1880.316
168.222
83.601
413.334
1958.588
4880.682
6686.720
8533.709
5417.746
1586.974
316.434
64.667
83.730
733.303
11432.475
100713.648
102084.617
103490.445
43737.352
3109.924
373.652
62.434
12.725
2.338
-0.005
-0.527
-0.619
-0.569
-0.355
101565.641
100708.430
100201.875
4201.103
303.688
277.501
4225.062
100313.234
101021.242
101831.547
101364.984
100583.531
3985.164
270.240
53.244
110.715
475.262
2294.639
11320.841
35181.078
33324.934
9074.541
1212.169
156.960
48.892
195.056
1323.420
7612.398
19709.859
14508.814
4324.248
1124.154
333.705
94.790
24.554
5.291
0.695
-0.357
-0.576
-0.616
-0.555
102614.398
100297.953
100057.688
5426.096
337.644
248.449
3557.314
100273.719
101003.992
102610.797
103821.945
102361.172
3929.430
358.326
58.803
60.361
342.169
3038.865
55987.254
112520.203
107818.539
101805.570
7051.816
438.913
47.969
50.021
194.970
618.084
1209.515
1386.993
1341.202
1251.961
705.894
218.313
51.513
10.193
1.612
-0.118
-0.500
-0.579
-0.582
111305.953
100533.984
41316.633
2498.227
207.937
137.472
1174.205
16970.873
103114.367
120444.727
151302.391
41418.313
5401.923
649.636
103.721
52.344
323.734
5521.726
101602.883
102829.773
102057.828
100770.719
25853.545
784.416
59.654
17.499
39.129
108.049
261.829
694.402
1774.754
2344.460
1422.011
392.094
82.381
14.962
2.399
0.058
-0.432
-0.524
-0.533
46865.191
20895.531
4212.371
566.782
79.742
55.749
306.878
2304.825
17440.457
113942.398
108028.969
103359.727
18222.082
1769.417
248.680
64.027
236.813
3945.967
100307.945
100583.828
102563.445
112475.719
20981.600
904.572
61.503
8.953
10.968
34.492
132.521
515.153
1549.158
2303.207
1409.854
388.979
81.781
14.906
2.438
0.107
-0.381
-0.468
-0.483
8471.647
1570.186
447.004
101.139
23.226
23.919
127.050
996.551
11914.162
102694.961
115468.234
151254.188
55527.980
7816.374
951.164
123.249
108.780
1055.379
16820.662
100755.313
176789.672
149991.047
103201.945
2466.945
70.379
6.031
4.225
15.405
64.145
242.494
653.566
951.609
602.765
192.726
46.395
9.962
1.717
0.005
-0.343
-0.409
-0.424
6246.756
738.380
120.660
26.326
7.241
11.127
65.457
510.232
4667.983
45311.211
179093.531
137288.719
106029.867
88979.141
3902.057
291.704
56.112
182.631
1150.292
5087.716
105595.547
102045.336
100395.969
2917.567
64.055
3.833
1.551
5.994
23.071
72.518
168.642
206.397
147.031
63.309
18.863
4.506
0.790
-0.113
-0.312
-0.347
-0.362
22495.447
1345.977
118.327
16.371
3.294
5.583
32.759
230.690
2234.543
48611.746
105032.102
103338.102
100999.914
100231.492
9396.522
460.122
46.918
30.934
103.529
396.355
5003.371
40578.199
9378.520
458.166
23.214
1.570
0.371
1.826
6.649
17.728
32.101
40.946
30.264
14.949
5.370
1.486
0.163
-0.202
-0.282
-0.295
-0.305
27373.453
1428.725
118.597
14.732
2.121
2.633
16.687
121.236
1304.534
30497.275
100437.250
100368.133
100192.008
100074.969
7112.485
393.959
36.699
8.387
12.594
36.366
149.865
338.242
200.006
34.295
4.099
0.224
-0.127
0.263
1.397
3.502
5.918
7.049
5.647
3.209
1.243
0.264
-0.120
-0.233
-0.251
-0.253
-0.259
8750.764
735.755
79.895
11.635
1.751
1.190
7.920
55.589
466.854
5449.735
70768.969
100064.211
100046.109
24665.502
1798.676
170.747
20.734
3.211
1.685
3.521
7.971
12.133
8.407
2.684
0.335
-0.242
-0.299
-0.183
0.079
0.488
0.914
1.067
0.882
0.461
0.091
-0.118
-0.206
-0.224
-0.221
-0.219
-0.218
1629.390
248.934
42.472
9.147
1.940
0.581
2.893
17.871
108.953
706.257
3218.029
7780.744
6484.897
1796.046
315.670
50.098
7.675
1.108
0.068
0.092
0.360
0.502
0.295
-0.040
-0.241
-0.303
-0.308
-0.284
-0.230
-0.143
-0.062
-0.028
-0.054
-0.116
-0.175
-0.207
-0.210
-0.202
-0.195
-0.191
-0.181
573.376
103.689
28.261
9.515
2.716
0.490
0.710
4.776
21.641
82.688
238.483
419.232
338.174
158.405
46.938
11.353
2.241
0.202
-0.228
-0.279
-0.253
-0.238
-0.247
-0.262
-0.271
-0.272
-0.273
-0.270
-0.259
-0.236
-0.215
-0.204
-0.202
-0.205
-0.208
-0.205
-0.191
-0.182
-0.174
-0.161
-0.150
276.714
59.742
23.297
10.115
3.281
0.523
-0.031
0.751
3.902
11.241
24.071
34.491
32.458
19.037
7.579
2.253
0.387
-0.143
-0.267
-0.278
-0.269
-0.256
-0.245
-0.237
-0.235
-0.237
-0.236
-0.235
-0.229
-0.225
-0.218
-0.209
-0.201
-0.195
-0.190
-0.182
-0.173
-0.163
-0.151
-0.137
-0.122
182.275
38.338
16.459
7.665
2.525
0.375
-0.261
-0.192
0.352
1.454
2.954
3.999
3.800
2.399
1.080
0.255
-0.111
-0.231
-0.248
-0.239
-0.226
-0.216
-0.205
-0.202
-0.200
-0.202
-0.204
-0.201
-0.204
-0.203
-0.198
-0.194
-0.184
-0.180
-0.171
-0.162
-0.156
-0.141
-0.126
-0.112
-0.100
181.269
26.638
8.955
3.914
1.251
0.021
-0.361
-0.395
-0.279
-0.078
0.165
0.316
0.314
0.149
-0.021
-0.152
-0.204
-0.215
-0.209
-0.198
-0.188
-0.176
-0.169
-0.163
-0.164
-0.167
-0.170
-0.175
-0.179
-0.181
-0.179
-0.174
-0.168
-0.160
-0.153
-0.143
-0.130
-0.121
-0.108
-0.096
-0.086
136.962
17.266
3.802
1.284
0.190
-0.251
-0.403
-0.408
-0.357
-0.297
-0.236
-0.188
-0.165
-0.170
-0.183
-0.190
-0.186
-0.174
-0.166
-0.154
-0.145
-0.138
-0.134
-0.133
-0.134
-0.138
-0.145
-0.152
-0.156
-0.158
-0.160
-0.156
-0.147
-0.141
-0.132
-0.124
-0.114
-0.101
-0.090
-0.079
-0.072
54.530
7.755
1.164
0.051
-0.265
-0.380
-0.399
-0.368
-0.327
-0.293
-0.258
-0.227
-0.201
-0.189
-0.176
-0.165
-0.153
-0.138
-0.130
-0.119
-0.112
-0.107
-0.107
-0.110
-0.112
-0.117
-0.126
-0.130
-0.135
-0.138
-0.142
-0.136
-0.132
-0.126
-0.116
-0.107
-0.096
-0.084
-0.072
-0.064
-0.057
13682.483
764.269
72.514
15.866
17.334
28.681
33.853
27.348
15.159
6.119
1.603
0.059
0.267
2.709
9.531
20.145
27.429
22.367
13.596
7.021
3.644
2.709
5.362
13.881
26.381
35.657
29.631
16.220
6.046
2.214
2.566
10.340
48.532
256.654
1079.886
2826.173
3118.419
1350.385
348.303
83.006
35.742
3504.272
320.474
49.901
43.333
111.904
248.570
321.813
225.304
94.674
25.826
5.911
1.124
1.327
6.608
24.880
56.668
75.881
55.219
23.902
8.554
3.192
2.287
4.119
8.551
14.326
18.137
14.786
8.007
2.918
0.715
0.657
4.394
22.189
102.059
343.647
768.523
833.182
405.960
125.351
36.216
34.499
497.951
103.728
66.246
206.203
948.735
3278.587
5461.728
2969.381
762.635
139.965
22.970
4.059
2.555
10.506
39.590
98.689
142.716
93.355
36.770
11.000
4.930
7.340
14.047
18.911
18.126
12.922
8.152
3.967
1.304
0.069
-0.098
1.367
7.629
28.560
82.283
148.753
149.695
90.070
35.510
15.826
29.738
141.947
103.048
190.786
916.604
8186.694
71242.188
100357.875
56976.844
6511.836
610.879
69.506
9.589
3.113
9.325
36.877
91.522
122.618
80.207
31.805
11.777
16.171
51.730
137.097
206.409
155.231
66.356
21.261
7.731
2.909
0.732
-0.110
0.118
1.887
6.440
15.755
25.484
25.723
17.388
8.580
6.117
17.409
560.848
409.954
553.095
3056.897
48566.766
104268.602
102535.289
100665.625
37283.016
1814.604
133.884
15.407
3.201
5.699
18.860
42.278
55.878
40.087
17.957
17.637
81.645
495.687
2099.937
4252.999
2462.574
662.236
133.326
42.493
17.110
6.068
1.663
0.427
0.792
2.218
4.264
5.737
5.328
3.630
1.926
1.984
7.337
7732.682
2840.284
1629.163
5799.942
84719.516
127445.680
113709.273
102313.523
57164.574
2155.260
165.795
17.730
2.705
2.116
6.182
12.702
15.588
12.626
9.982
41.216
379.393
4806.314
63346.066
100287.898
89928.664
7745.675
930.025
327.493
117.933
36.265
10.260
3.800
4.277
8.442
12.660
12.908
8.918
4.528
1.749
0.961
2.299
101856.398
33662.469
5839.248
7160.584
47970.098
163534.750
127328.164
103830.852
16992.951
1167.842
109.582
14.021
1.951
0.475
1.199
2.550
3.269
3.355
8.870
78.262
1094.868
32248.242
100958.203
100791.094
101135.125
67116.492
8982.191
4303.007
1015.064
209.772
47.135
17.688
25.698
56.714
99.175
99.381
60.729
24.791
9.569
3.966
1.970
103314.258
108532.141
17826.916
6566.507
16864.072
41067.480
39710.586
14705.451
2590.199
337.711
46.957
7.689
1.000
-0.133
-0.139
0.081
0.317
1.118
8.289
85.296
1481.961
56246.535
100514.430
101143.477
109420.984
198899.500
102586.461
99391.547
9951.136
1103.374
210.325
72.079
136.424
455.028
952.539
954.095
460.143
142.147
53.062
24.822
10.636
102683.133
108133.664
19908.635
4467.151
3235.589
4738.104
3514.819
1364.269
370.809
82.183
16.597
3.076
0.208
-0.385
-0.451
-0.406
-0.290
0.365
5.700
55.221
695.618
15150.189
100237.164
102542.867
163402.516
125779.617
102019.438
104327.016
64348.535
5834.640
928.933
296.216
655.400
3250.919
10283.173
11309.639
3592.305
821.539
377.644
204.963
73.310
101063.227
102597.711
7191.486
1645.691
677.942
553.462
397.512
184.027
66.204
18.804
4.868
0.834
-0.230
-0.474
-0.502
-0.487
-0.422
-0.043
2.572
20.753
177.175
1595.394
11308.672
34847.027
103459.070
102798.055
104139.148
131991.469
159180.906
25965.367
3570.780
1539.355
2631.991
16885.600
88422.289
88509.734
19298.604
5282.483
5142.697
2512.248
604.720
46115.184
8274.240
1419.016
400.698
149.143
85.621
56.780
29.497
12.234
4.162
0.954
-0.112
-0.437
-0.500
-0.491
-0.485
-0.453
-0.281
0.659
6.055
33.574
175.844
660.263
2360.436
25324.037
100686.023
105686.203
156151.547
122539.484
47423.195
11749.632
18835.619
13800.057
29576.619
100441.359
101074.125
41488.867
101563.602
100238.359
56870.391
5415.725
1695.357
634.925
209.392
80.104
32.013
16.191
9.127
4.839
2.049
0.484
-0.200
-0.444
-0.509
-0.503
-0.491
-0.480
-0.459
-0.405
-0.119
1.142
6.505
24.656
88.011
423.047
3026.556
16871.262
35967.898
33417.055
38959.871
21059.225
80766.961
100351.430
101430.500
24948.432
52381.137
60761.020
111271.828
101415.844
100183.492
100038.773
33501.273
120.815
68.242
32.436
14.562
6.275
2.732
1.193
0.364
-0.119
-0.398
-0.510
-0.536
-0.517
-0.493
-0.487
-0.469
-0.458
-0.448
-0.383
-0.083
0.985
4.682
18.089
75.676
311.840
974.304
1818.725
2844.466
4373.795
15288.483
100419.508
100131.813
100401.016
32176.523
7513.189
10972.024
101976.688
100441.805
100162.336
100124.398
63447.023
13.626
8.863
4.862
2.182
0.676
-0.051
-0.380
-0.518
-0.580
-0.599
-0.586
-0.550
-0.520
-0.497
-0.474
-0.460
-0.452
-0.451
-0.458
-0.400
-0.158
0.707
3.711
13.406
42.087
99.376
185.950
331.021
889.814
7943.299
88384.422
100033.773
100082.320
15303.772
1889.554
3592.520
63708.016
100350.156
100668.773
100824.500
25118.348
4.320
1.218
0.222
-0.260
-0.536
-0.662
-0.700
-0.698
-0.677
-0.644
-0.603
-0.570
-0.534
-0.502
-0.470
-0.452
-0.450
-0.452
-0.468
-0.482
-0.447
-0.257
0.445
2.567
7.779
17.625
33.179
70.854
257.662
1674.076
9357.109
22292.402
13662.224
2752.062
525.687
845.137
6178.717
42388.059
74211.227
29205.311
5324.201
10.686
1.246
-0.342
-0.684
-0.777
-0.794
-0.772
-0.735
-0.695
-0.658
-0.618
-0.577
-0.539
-0.502
-0.467
-0.430
-0.399
-0.395
-0.415
-0.462
-0.487
-0.415
0.076
2.160
9.655
32.609
76.750
100.978
113.421
275.382
820.263
1407.463
1028.475
371.048
125.123
199.687
954.366
4143.260
11647.899
13789.884
6119.927
26.629
4.140
0.534
-0.394
-0.689
-0.775
-0.781
-0.747
-0.704
-0.662
-0.615
-0.574
-0.534
-0.474
-0.375
-0.203
0.010
0.145
0.050
-0.154
-0.329
-0.238
1.061
8.802
53.530
277.383
1097.739
1522.549
654.681
181.743
115.621
125.412
100.194
52.278
31.109
77.497
421.886
2231.029
7933.579
10541.355
6430.917
60.076
16.198
5.532
1.353
-0.122
-0.629
-0.738
-0.718
-0.660
-0.611
-0.572
-0.552
-0.495
-0.301
0.240
1.430
3.206
4.289
3.869
2.061
0.702
0.462
3.871
31.730
263.903
2496.163
20781.049
40637.477
9016.276
1140.281
141.593
32.034
14.687
8.520
9.261
34.294
175.706
829.037
2322.788
3131.768
3459.709
224.710
94.883
35.608
10.280
2.015
-0.104
-0.514
-0.458
-0.304
-0.196
-0.217
-0.285
-0.218
0.563
3.652
12.990
30.279
44.895
37.842
19.514
6.800
2.642
8.545
77.809
990.680
17740.766
125593.328
165226.828
104254.953
6961.389
464.716
49.799
9.211
2.608
2.922
12.115
53.240
182.597
400.650
537.802
1028.303
2054.359
977.025
257.009
52.498
9.593
1.448
0.389
0.915
1.925
2.391
2.074
1.247
1.019
3.975
22.545
104.206
334.404
553.514
444.193
165.730
42.466
9.908
12.321
116.374
1740.437
50267.926
103014.953
105224.461
101534.547
17411.477
1004.159
124.366
21.729
3.936
1.182
3.261
12.243
32.664
64.418
97.186
203.575
46435.742
15079.002
2115.479
237.776
32.436
5.471
4.008
8.455
15.447
19.739
16.651
9.632
5.647
14.665
110.777
911.354
5399.573
12215.862
7637.630
1737.816
240.900
37.163
16.129
91.118
1246.364
25822.625
101232.813
106088.781
115113.969
20364.570
3072.708
454.683
69.037
11.085
1.710
0.593
2.078
5.838
11.129
19.886
50.410
100641.359
100083.141
13671.041
821.907
74.912
13.898
19.904
55.266
111.974
149.618
120.617
60.234
24.309
35.916
350.572
6029.250
90708.813
119039.438
100924.805
16861.689
1088.697
115.485
26.135
49.955
422.748
4063.400
33423.621
148896.625
115340.188
102336.875
25257.473
1985.004
207.079
28.969
4.142
0.260
-0.076
0.531
1.869
5.139
17.000
100796.414
100419.641
37326.395
1454.922
113.407
31.827
86.386
336.391
1000.221
1507.526
1077.132
386.146
103.304
64.126
574.294
11627.799
134685.844
122183.516
101426.805
63741.652
2793.937
364.045
74.012
36.596
166.665
1572.972
25910.990
102065.203
102763.086
105824.156
104679.039
5873.037
512.343
60.462
8.731
0.880
-0.374
-0.463
-0.039
1.346
6.094
110367.508
107783.195
22113.824
1339.221
144.684
72.121
351.386
2276.370
10296.134
18875.600
11244.738
2633.311
418.390
100.278
412.539
6579.232
102146.336
102495.414
105622.000
46945.531
8697.597
1786.611
295.588
58.947
108.485
1164.386
22487.113
101254.180
110167.109
150048.297
138741.594
10961.430
977.300
107.223
15.041
2.390
-0.066
-0.535
-0.476
0.041
1.744
200061.375
141277.703
31080.479
2304.611
227.176
149.871
1173.552
12554.115
113652.273
133497.094
118286.234
13769.042
1272.220
160.045
173.100
1536.731
14219.094
55979.000
88889.664
105425.852
89213.234
10536.019
1024.389
123.418
70.194
474.594
5575.074
58468.527
118705.711
200136.797
106511.148
12718.822
1225.905
161.705
29.949
5.821
0.800
-0.304
-0.525
-0.425
0.101
105178.102
102149.922
100525.906
7179.341
396.594
213.285
2131.912
36441.063
120199.211
151099.516
127357.531
38089.391
2208.548
223.575
76.676
298.894
1856.573
17119.434
102892.086
106057.117
107569.633
33146.781
2296.237
218.642
48.623
140.882
863.713
4418.842
15383.879
34967.883
28611.357
6695.960
1693.830
401.203
81.017
14.671
2.577
0.109
-0.432
-0.534
-0.422
101474.359
100305.680
100081.055
9367.926
471.108
189.051
1740.231
28709.930
107214.445
115370.234
109872.195
29784.871
2015.574
223.504
54.856
116.574
910.988
11333.968
113731.734
200064.609
200033.859
58126.652
4332.488
341.942
44.943
39.519
149.355
549.231
1887.141
5413.060
12882.851
17422.176
7931.960
1550.679
225.680
33.232
5.069
0.589
-0.291
-0.517
-0.546
104567.609
100333.945
98897.094
3816.825
266.619
105.164
651.256
6372.492
47544.004
103833.195
50248.027
8533.432
1381.718
287.642
72.940
70.374
443.223
4732.600
71096.422
141290.688
122343.773
103909.219
8780.296
505.931
47.959
14.895
36.204
147.552
782.479
6213.311
41523.770
79100.906
30242.535
4163.135
419.522
50.241
7.471
0.966
-0.203
-0.467
-0.529
69319.164
41664.652
7129.185
760.233
98.947
44.723
188.039
1005.975
3975.780
10041.523
13331.259
8738.345
3260.227
910.270
204.319
67.067
206.968
2079.119
41142.605
102370.859
102631.086
104713.984
8016.480
532.070
45.456
8.164
15.233
79.893
626.141
5444.565
37185.781
79001.406
30214.748
3812.509
418.791
50.198
7.469
0.976
-0.189
-0.429
-0.482
5080.809
1805.212
554.904
125.794
26.897
17.455
65.576
313.020
1640.155
7987.026
27435.516
64093.555
43434.695
7611.209
931.840
134.252
91.339
595.377
6294.983
40377.133
79522.500
115167.648
48785.754
1129.694
51.107
5.452
7.661
42.960
275.408
1946.681
8522.344
15033.271
7092.735
1407.884
207.603
31.022
5.067
0.626
-0.218
-0.394
-0.431
1662.624
341.592
92.765
24.828
6.918
7.667
34.196
200.331
1513.121
18920.514
104661.523
104163.516
102233.211
99598.492
4326.047
328.263
55.993
119.407
616.055
2337.341
27809.105
101040.281
76959.867
1131.862
41.994
3.349
3.305
15.965
81.873
361.474
1109.664
1523.899
950.622
293.156
64.262
13.067
2.441
0.226
-0.256
-0.351
-0.374
2451.558
337.382
55.441
10.750
2.528
3.875
22.569
162.452
1848.061
51680.363
101533.641
102428.742
101845.148
100698.688
10429.691
515.398
51.953
25.492
67.342
231.798
1892.705
9421.754
3273.960
246.513
15.438
1.319
0.955
4.919
18.737
59.391
128.808
168.557
121.167
53.196
16.332
4.071
0.812
-0.065
-0.271
-0.306
-0.316
2881.712
380.284
56.390
10.121
1.989
2.271
14.571
115.793
1360.619
33686.516
100547.938
100955.578
100852.469
100349.242
7863.662
408.442
41.430
8.220
9.743
26.576
94.342
203.681
111.896
24.326
2.953
0.131
0.034
0.954
3.898
9.900
17.808
21.374
17.041
9.205
3.601
0.994
0.079
-0.201
-0.262
-0.264
-0.268
1700.860
294.469
58.016
14.288
3.603
1.674
7.690
54.690
501.480
5977.262
79125.906
100233.086
100212.938
27378.361
1978.554
177.450
22.173
3.554
1.464
2.785
5.901
8.819
6.085
1.900
0.142
-0.279
-0.283
-0.046
0.478
1.417
2.518
3.056
2.472
1.399
0.567
0.038
-0.173
-0.234
-0.236
-0.233
-0.231
1279.139
258.048
82.980
29.848
8.597
2.274
3.276
19.253
117.880
713.979
3525.570
8565.117
6518.440
1967.239
323.409
52.426
8.690
1.292
0.060
0.001
0.212
0.325
0.153
-0.118
-0.280
-0.340
-0.334
-0.291
-0.185
-0.006
0.158
0.234
0.179
0.043
-0.099
-0.186
-0.224
-0.223
-0.215
-0.208
-0.196
1046.254
299.049
148.738
62.455
17.761
3.952
1.436
5.067
23.573
90.049
259.542
425.133
368.693
173.209
51.633
12.682
2.575
0.245
-0.232
-0.299
-0.277
-0.269
-0.277
-0.295
-0.304
-0.309
-0.309
-0.300
-0.278
-0.242
-0.204
-0.183
-0.184
-0.201
-0.213
-0.218
-0.211
-0.204
-0.195
-0.183
-0.165
589.525
293.562
198.951
89.471
23.833
4.864
0.781
1.009
4.095
12.327
26.318
37.664
33.466
19.785
7.976
2.550
0.470
-0.136
-0.278
-0.289
-0.281
-0.278
-0.270
-0.266
-0.269
-0.273
-0.273
-0.269
-0.258
-0.247
-0.233
-0.223
-0.221
-0.214
-0.206
-0.201
-0.191
-0.184
-0.173
-0.156
-0.136
264.795
184.246
151.798
70.977
19.273
4.197
0.448
-0.058
0.405
1.640
3.285
4.420
3.991
2.682
1.157
0.290
-0.105
-0.235
-0.255
-0.248
-0.242
-0.235
-0.229
-0.228
-0.231
-0.234
-0.238
-0.233
-0.229
-0.221
-0.215
-0.211
-0.203
-0.197
-0.191
-0.181
-0.174
-0.161
-0.147
-0.130
-0.114
124.803
74.100
60.011
29.095
9.347
2.096
0.053
-0.320
-0.268
-0.046
0.190
0.348
0.343
0.194
-0.011
-0.144
-0.204
-0.219
-0.212
-0.206
-0.201
-0.194
-0.187
-0.189
-0.192
-0.198
-0.200
-0.200
-0.202
-0.200
-0.196
-0.192
-0.186
-0.182
-0.174
-0.164
-0.150
-0.138
-0.123
-0.106
-0.093
57.794
23.027
15.372
8.420
3.024
0.544
-0.221
-0.371
-0.354
-0.293
-0.235
-0.184
-0.166
-0.168
-0.183
-0.190
-0.188
-0.180
-0.170
-0.165
-0.160
-0.154
-0.153
-0.155
-0.162
-0.165
-0.168
-0.172
-0.175
-0.175
-0.173
-0.168
-0.164
-0.157
-0.149
-0.140
-0.129
-0.116
-0.105
-0.091
-0.078
21.290
6.538
3.280
1.669
0.445
-0.148
-0.335
-0.358
-0.325
-0.293
-0.260
-0.227
-0.202
-0.185
-0.176
-0.164
-0.155
-0.143
-0.134
-0.127
-0.122
-0.122
-0.122
-0.129
-0.134
-0.138
-0.145
-0.151
-0.153
-0.154
-0.152
-0.147
-0.141
-0.138
-0.133
-0.124
-0.113
-0.100
-0.085
-0.074
-0.064
2341.666
270.009
39.690
16.446
22.595
36.558
44.729
33.460
18.199
6.713
1.813
0.526
2.672
14.184
58.307
160.225
224.453
173.629
85.671
41.235
18.792
7.773
3.139
2.437
3.340
4.013
3.251
1.782
0.712
0.517
1.700
5.936
19.466
54.799
136.843
243.647
275.080
171.684
75.323
32.477
66.209
827.889
133.894
43.026
62.816
162.874
379.346
491.365
339.747
129.685
34.182
7.313
2.069
6.497
40.008
207.864
744.437
1145.690
650.096
191.015
49.419
14.765
5.150
2.603
2.408
2.699
2.610
1.920
0.868
-0.011
-0.385
-0.100
1.466
6.568
20.669
51.785
89.907
91.775
58.392
27.444
21.449
101.334
196.350
84.375
117.919
353.864
1548.414
6013.629
11320.465
5932.546
1203.782
193.281
30.299
5.931
9.975
64.429
416.757
1761.811
3061.358
1485.232
342.860
63.239
14.441
7.761
9.746
12.212
10.219
5.747
2.657
0.850
-0.085
-0.509
-0.535
0.031
1.849
6.711
16.255
24.764
26.516
18.168
10.047
15.416
99.395
187.366
219.742
469.595
1900.424
17333.160
100443.750
100176.109
100057.148
13661.543
952.347
93.341
12.330
10.205
60.020
354.770
1471.992
2536.126
1239.430
287.082
52.414
19.749
38.105
88.345
117.981
91.601
39.274
13.740
4.662
1.511
0.191
-0.358
-0.353
0.263
1.740
4.035
6.074
6.072
4.410
3.310
8.909
55.506
1159.253
1024.847
1459.848
6308.411
103001.727
101592.297
100564.602
100161.844
98893.875
2953.714
193.979
19.764
7.130
28.468
141.556
450.774
679.764
417.675
117.150
34.042
61.303
316.139
1168.692
1814.420
1094.254
335.142
81.020
26.182
10.649
4.240
1.303
0.438
0.836
2.045
3.331
3.726
2.934
1.696
1.135
3.680
20.680
10449.161
5916.303
3236.411
9353.468
105413.070
103154.680
101173.758
100326.430
100072.195
3822.283
223.313
20.650
4.351
9.528
34.484
85.109
113.813
80.125
32.143
34.340
251.855
2812.272
22962.742
41854.395
17362.494
2816.245
433.848
161.723
67.998
26.544
9.463
4.905
7.224
14.791
23.567
23.655
15.763
7.200
2.624
1.927
6.165
120321.859
32362.016
6234.901
5714.263
55071.930
103013.523
101405.328
100418.289
41351.199
1806.589
140.439
15.435
2.255
2.195
6.209
12.743
16.694
12.756
11.057
52.680
632.357
12434.880
190581.625
155556.938
102114.977
14795.230
2498.780
1273.025
473.890
164.727
55.582
25.804
47.906
129.886
236.807
236.937
129.868
48.845
14.881
5.435
3.151
120383.531
115547.242
9305.375
2469.160
6159.673
31734.914
71581.609
27552.059
3873.839
461.369
54.954
7.829
0.932
0.158
0.698
1.647
2.025
2.327
6.561
55.310
707.906
13858.195
119049.203
112638.594
102895.930
32067.072
23713.453
12798.030
4350.377
1520.215
375.354
130.599
316.636
1416.019
3813.142
3814.250
1418.796
337.474
83.617
30.147
12.051
105610.516
104983.508
8948.284
1162.714
949.805
1770.734
2233.412
1308.751
392.090
83.517
16.386
2.800
0.083
-0.364
-0.327
-0.196
-0.082
0.374
4.023
35.520
356.455
4779.029
56683.340
101151.797
87542.227
77858.664
104384.109
106395.656
87451.453
26395.377
2889.077
644.195
2127.685
20246.674
100030.953
100039.703
20283.332
2360.782
541.081
245.267
84.551
100921.305
57753.566
3484.059
490.023
215.136
210.312
199.597
124.697
51.372
16.125
3.909
0.535
-0.309
-0.493
-0.501
-0.475
-0.420
-0.136
1.705
14.347
102.118
704.790
3947.789
9141.632
14973.782
102171.820
128731.328
200052.750
110364.492
101272.117
18668.729
4440.523
10865.760
100710.414
100171.664
100230.797
101202.922
13050.625
6992.636
3252.906
704.753
27421.336
5118.833
773.914
156.840
57.213
37.204
28.099
17.738
8.479
3.005
0.591
-0.257
-0.482
-0.518
-0.507
-0.498
-0.475
-0.346
0.367
4.141
21.520
100.561
327.818
918.960
4574.260
32037.412
119458.469
127339.055
104582.313
104612.211
69154.188
101685.773
69312.141
107788.063
100934.148
101285.883
115040.922
113650.492
100704.000
79043.891
7099.897
1224.496
478.873
132.244
38.730
14.991
7.530
4.708
2.730
1.163
0.162
-0.330
-0.496
-0.527
-0.516
-0.506
-0.495
-0.479
-0.439
-0.230
0.710
4.400
15.721
50.852
190.231
909.538
4097.537
22186.115
103327.117
102224.414
130349.656
110108.719
100974.539
105966.586
179012.656
103478.961
104756.172
200031.609
106500.258
100460.383
100087.563
51074.543
97.288
54.823
21.886
8.362
3.116
1.179
0.366
-0.045
-0.318
-0.478
-0.540
-0.552
-0.530
-0.513
-0.503
-0.492
-0.480
-0.475
-0.433
-0.215
0.566
3.051
11.477
41.688
158.563
533.564
2336.117
11581.020
25626.572
88110.250
101351.570
100289.172
101221.656
109378.313
43434.152
48677.414
109426.148
101382.273
100535.977
100505.125
99138.234
11.419
7.118
3.298
1.165
0.097
-0.362
-0.532
-0.589
-0.608
-0.609
-0.589
-0.557
-0.533
-0.513
-0.494
-0.479
-0.475
-0.479
-0.486
-0.458
-0.288
0.308
2.272
8.809
27.272
82.025
246.500
696.179
2346.251
37660.707
100158.508
100066.383
100176.398
99579.359
5386.207
5406.912
99848.453
101706.492
104992.180
106496.086
36252.137
5.364
1.135
0.030
-0.432
-0.634
-0.713
-0.721
-0.705
-0.675
-0.642
-0.600
-0.568
-0.541
-0.508
-0.486
-0.474
-0.470
-0.474
-0.499
-0.519
-0.504
-0.371
0.149
1.713
5.800
15.940
39.610
107.993
546.114
4995.033
51056.758
100013.102
79010.805
10342.981
1100.043
1146.709
8961.276
67133.852
170728.906
132411.328
31543.018
15.376
1.711
-0.294
-0.685
-0.775
-0.789
-0.770
-0.733
-0.694
-0.653
-0.609
-0.573
-0.537
-0.509
-0.482
-0.446
-0.415
-0.405
-0.433
-0.484
-0.527
-0.490
-0.162
1.283
7.010
30.372
86.875
126.364
154.426
576.371
2113.857
4156.257
2950.231
828.960
215.136
362.907
2953.414
39106.813
102974.211
101759.883
103616.828
42.106
5.467
0.734
-0.332
-0.670
-0.771
-0.782
-0.745
-0.696
-0.652
-0.607
-0.573
-0.534
-0.482
-0.362
-0.141
0.133
0.313
0.192
-0.082
-0.332
-0.338
0.468
5.318
36.805
334.253
3022.910
4991.483
925.637
161.799
173.578
239.492
193.661
91.843
54.116
209.552
2179.332
30349.756
100210.383
100615.484
100670.609
84.393
18.792
6.301
1.706
-0.050
-0.613
-0.732
-0.703
-0.641
-0.585
-0.558
-0.536
-0.482
-0.273
0.414
2.075
4.624
6.238
5.572
2.991
0.970
0.312
1.998
16.463
153.778
3670.200
101574.234
102233.203
20129.742
575.043
76.637
31.742
20.508
13.467
18.288
97.740
763.681
6493.407
33540.750
46385.410
24785.764
267.944
120.043
42.620
11.561
2.324
-0.021
-0.465
-0.389
-0.179
-0.050
-0.079
-0.205
-0.141
0.772
4.819
17.463
45.368
69.617
58.233
27.504
9.325
2.720
4.527
33.917
349.079
8256.398
112305.453
120706.273
62973.246
1595.735
162.159
26.017
6.841
2.994
6.068
30.750
169.278
818.216
2315.211
3171.230
4123.747
2977.869
1328.026
339.465
63.267
11.450
1.827
0.617
1.416
2.776
3.579
2.994
1.789
1.379
4.952
27.540
137.820
516.880
1024.030
775.832
277.878
63.343
12.509
7.895
47.332
440.551
5319.390
65412.961
136103.578
25133.414
2589.613
316.569
59.999
13.407
3.010
1.932
8.098
31.978
100.194
215.959
304.890
619.478
99422.422
27319.994
2952.216
314.029
38.821
6.241
5.101
12.270
22.850
30.315
25.423
14.436
7.588
17.717
131.947
1188.696
9369.304
32287.660
20832.260
3870.823
407.604
53.998
13.343
40.546
333.538
3047.166
19350.096
33666.793
13818.603
3510.935
911.049
210.455
44.625
8.911
1.705
1.587
5.235
14.307
27.766
48.186
139.428
100679.797
100075.859
22305.609
1115.208
89.887
16.416
26.579
82.679
200.415
298.176
226.876
104.180
35.074
46.090
446.916
8389.081
100611.977
100733.102
100292.516
56204.727
2143.004
180.696
32.895
27.221
142.879
886.074
4362.676
12906.564
27436.232
18714.525
5138.011
1033.192
178.742
28.944
4.496
0.610
0.558
1.874
4.695
13.265
54.343
100672.617
100305.555
70840.359
1980.806
141.860
36.963
127.175
621.562
2254.590
4014.041
2853.927
818.303
172.859
85.992
828.585
28716.172
100543.047
100714.078
101218.086
101960.672
6384.659
667.808
121.067
33.773
74.784
463.383
3898.905
31723.736
111354.445
126860.867
54889.164
8429.259
796.109
86.988
11.693
1.518
-0.047
-0.039
0.965
4.907
20.950
105519.203
104169.039
38355.871
1626.844
150.975
81.605
495.396
4514.873
34595.559
89969.469
46982.891
6815.062
733.035
141.642
657.735
16838.408
100445.078
103043.992
122323.719
156865.234
33729.680
5157.469
586.090
80.616
58.667
358.234
3556.277
32906.477
188367.266
156896.406
108579.289
80591.445
3056.845
207.096
24.810
4.375
0.681
-0.074
0.104
1.705
7.056
200042.641
177846.703
19563.822
1683.007
189.017
148.440
1332.686
19796.850
107098.602
112419.117
107116.070
38585.738
2180.709
220.984
270.327
3031.943
41149.414
124670.875
200062.625
112420.156
101027.289
57028.133
2544.558
199.782
52.383
195.730
1511.794
15028.682
115089.070
111470.328
102946.727
100993.438
5097.570
388.793
57.974
11.462
2.729
0.613
0.056
0.351
1.861
107170.984
103225.148
99506.828
3916.267
290.757
190.540
1798.925
30487.846
120204.031
145949.594
120287.328
54346.539
2937.904
262.244
103.289
503.833
4218.506
92603.422
103531.391
101811.352
101282.836
100617.930
5594.203
336.303
48.199
79.245
495.438
4691.349
91545.273
102728.633
107542.609
55974.754
7981.840
1356.358
197.435
32.870
6.554
1.747
0.326
-0.063
0.114
100675.516
100273.016
100084.773
4975.302
333.517
148.609
1069.550
12078.799
116657.078
133735.422
116961.727
19618.959
1713.717
229.436
65.552
189.066
2087.941
51464.008
101767.344
106946.773
109288.172
103349.477
4418.629
329.507
43.902
30.785
135.609
890.864
6773.478
34472.277
118679.750
103866.422
99329.914
9408.346
712.124
77.105
12.563
2.971
0.685
-0.118
-0.340
100848.531
100128.625
37179.563
2297.014
202.757
79.473
387.678
2520.592
11766.617
24186.672
15016.952
3934.787
957.765
261.630
78.677
95.571
711.387
8217.023
92194.906
123101.320
132034.734
24262.719
2390.148
256.863
34.424
13.739
46.388
293.301
2875.752
57665.832
100759.883
100308.867
100088.609
33514.777
1662.983
134.791
16.831
3.504
0.742
-0.131
-0.420
28392.570
18397.756
3827.065
522.267
72.051
33.032
111.820
467.062
1399.002
2671.376
3179.191
3115.243
2103.083
830.695
214.665
74.178
192.293
1185.995
7018.443
24571.980
28128.121
8385.951
1265.267
177.104
25.762
7.628
24.555
195.609
2526.682
56903.176
100064.891
100049.555
100036.188
33511.262
1536.382
127.016
16.386
3.144
0.543
-0.186
-0.413
1841.777
1043.742
376.763
95.372
20.806
12.252
38.239
146.142
544.157
2241.514
9777.901
23640.512
18304.346
5078.005
854.966
136.469
68.896
248.188
1136.120
3646.711
5073.710
3682.844
1332.799
160.547
19.598
4.395
12.980
101.220
953.973
11285.883
100014.883
100021.445
88341.117
7789.306
660.669
72.837
11.245
1.994
0.217
-0.262
-0.403
418.652
155.434
56.209
17.855
5.334
5.173
21.199
109.921
720.014
6852.292
76107.961
146153.141
141391.359
30093.637
2609.913
275.032
48.181
57.112
182.274
462.887
1151.218
2776.101
1170.676
137.644
13.119
2.174
5.483
34.361
221.581
1300.451
5416.749
9356.823
4548.131
1038.477
175.980
28.817
5.394
0.971
-0.055
-0.307
-0.376
366.695
103.395
27.833
7.396
2.021
2.816
15.821
107.534
996.841
14263.381
115129.328
156923.578
151080.516
80069.672
4606.226
375.380
45.274
16.033
29.658
71.288
213.390
436.323
252.956
43.230
5.129
0.698
1.693
9.321
41.109
147.760
390.172
523.603
342.061
134.101
35.772
9.184
1.964
0.234
-0.202
-0.309
-0.330
686.333
181.677
46.490
12.236
3.199
2.195
11.155
81.109
731.863
10242.250
104974.336
115048.617
113657.320
49366.961
3266.249
297.318
35.647
6.714
5.282
10.378
24.662
37.373
25.302
6.796
0.988
-0.079
0.212
1.867
7.457
20.232
39.399
47.862
36.260
18.713
7.281
2.303
0.471
-0.105
-0.260
-0.285
-0.287
2232.724
482.880
127.511
41.074
11.476
3.269
6.661
41.442
298.951
2514.027
19154.002
65158.023
42916.047
8416.586
1035.329
129.014
19.017
3.116
0.888
1.175
2.303
3.025
2.012
0.597
-0.155
-0.337
-0.264
0.095
1.056
2.862
4.969
5.767
5.077
3.078
1.328
0.348
-0.069
-0.226
-0.257
-0.252
-0.250
5633.013
1255.044
475.967
170.532
42.319
8.399
3.850
14.968
80.112
404.699
1643.018
3412.872
2681.210
912.285
213.617
40.937
7.596
1.192
-0.032
-0.165
-0.079
-0.038
-0.129
-0.259
-0.346
-0.373
-0.360
-0.289
-0.106
0.162
0.472
0.656
0.545
0.311
0.042
-0.138
-0.217
-0.240
-0.235
-0.228
-0.216
6613.726
3029.188
2049.821
641.838
116.068
18.161
3.237
4.393
17.761
60.744
155.002
247.301
217.451
114.536
38.766
10.129
2.231
0.201
-0.253
-0.325
-0.314
-0.313
-0.321
-0.334
-0.343
-0.349
-0.345
-0.327
-0.286
-0.232
-0.176
-0.141
-0.137
-0.168
-0.203
-0.230
-0.234
-0.222
-0.215
-0.207
-0.186
3795.006
4914.342
4134.674
1142.131
178.626
24.858
3.223
1.161
3.324
9.797
19.431
27.607
24.767
15.001
6.545
2.138
0.393
-0.162
-0.292
-0.300
-0.297
-0.301
-0.299
-0.301
-0.306
-0.309
-0.306
-0.293
-0.276
-0.260
-0.244
-0.226
-0.214
-0.209
-0.215
-0.216
-0.210
-0.203
-0.194
-0.178
-0.155
1445.629
2911.127
2560.473
807.764
142.293
20.270
2.625
0.202
0.331
1.280
2.613
3.543
3.212
2.166
0.983
0.218
-0.131
-0.246
-0.265
-0.258
-0.257
-0.258
-0.257
-0.258
-0.262
-0.265
-0.264
-0.254
-0.244
-0.235
-0.219
-0.202
-0.188
-0.186
-0.189
-0.194
-0.193
-0.183
-0.165
-0.146
-0.128
382.971
656.744
583.700
241.732
56.038
9.853
1.233
-0.139
-0.263
-0.096
0.117
0.251
0.254
0.123
-0.049
-0.164
-0.213
-0.225
-0.218
-0.218
-0.213
-0.211
-0.213
-0.215
-0.219
-0.221
-0.222
-0.220
-0.217
-0.210
-0.201
-0.186
-0.169
-0.166
-0.175
-0.176
-0.169
-0.157
-0.141
-0.125
-0.109
79.619
99.687
93.791
45.849
13.714
3.011
0.271
-0.291
-0.349
-0.301
-0.246
-0.201
-0.179
-0.181
-0.189
-0.195
-0.190
-0.184
-0.178
-0.175
-0.174
-0.172
-0.173
-0.179
-0.184
-0.186
-0.188
-0.187
-0.184
-0.183
-0.179
-0.170
-0.161
-0.157
-0.154
-0.154
-0.146
-0.131
-0.119
-0.105
-0.091
17.041
15.200
12.598
7.249
2.641
0.466
-0.185
-0.328
-0.326
-0.288
-0.260
-0.232
-0.205
-0.187
-0.174
-0.164
-0.160
-0.152
-0.143
-0.139
-0.136
-0.137
-0.144
-0.148
-0.153
-0.158
-0.162
-0.161
-0.154
-0.152
-0.154
-0.152
-0.148
-0.142
-0.141
-0.137
-0.128
-0.116
-0.100
-0.089
-0.076
351.519
81.276
26.311
19.251
24.991
34.519
36.836
28.183
14.994
5.673
1.463
1.222
8.106
54.730
292.672
1180.334
1908.586
1240.371
560.253
248.527
98.777
32.204
9.033
2.064
0.396
0.010
-0.166
-0.312
-0.292
0.078
1.267
4.715
12.646
25.884
39.520
50.146
49.049
35.816
21.053
22.953
139.557
156.901
57.278
56.887
101.002
183.119
318.583
381.012
259.869
100.297
28.507
6.289
3.486
20.841
179.411
1769.358
12333.888
26447.324
10231.796
1497.189
280.582
69.621
18.974
5.030
1.517
0.566
0.078
-0.252
-0.514
-0.687
-0.682
-0.405
0.417
2.187
5.712
10.430
15.152
15.315
11.219
8.923
27.459
253.806
104.621
129.693
323.411
826.822
1652.960
4172.353
6589.163
3521.327
884.001
147.617
24.015
7.362
33.188
355.849
4936.108
59336.832
100072.063
46886.809
3483.913
337.703
54.353
14.577
7.578
6.284
4.420
2.284
0.630
-0.186
-0.570
-0.735
-0.734
-0.515
0.063
1.239
2.854
4.378
4.686
3.695
4.684
24.145
253.066
472.254
698.925
2178.274
7339.252
17134.984
91276.945
100612.773
79081.180
7784.453
701.656
72.232
12.585
29.621
303.473
4062.791
41598.355
100026.602
33053.641
2822.451
252.326
40.471
29.740
52.568
59.332
37.877
16.205
5.794
1.944
0.440
-0.243
-0.544
-0.575
-0.339
0.162
0.804
1.237
1.149
0.964
2.327
15.468
127.888
5674.180
5352.726
11759.448
59590.820
127625.422
118319.258
102140.961
100237.195
45903.328
1947.139
147.680
17.740
17.630
122.526
1037.361
6006.532
11072.072
4939.926
749.522
105.072
55.421
288.071
1160.642
1067.452
349.880
103.531
30.324
11.609
5.521
2.349
0.768
0.312
0.776
1.899
3.118
3.205
2.249
1.111
1.149
6.730
42.887
100330.508
73012.414
30771.760
104378.664
199047.016
137264.313
103562.891
100345.086
70754.898
2496.267
169.067
17.519
7.316
30.443
152.506
488.857
739.137
418.150
126.627
42.708
206.782
5754.498
101327.188
93000.883
3822.234
529.246
127.535
58.431
33.804
17.737
7.969
5.140
8.390
18.610
28.055
28.061
18.499
8.254
2.984
2.810
11.582
115173.578
104641.508
56778.684
61195.527
95679.891
118419.203
102198.688
100261.945
20211.770
1304.956
106.655
12.739
2.832
6.045
20.227
45.389
60.044
43.145
21.248
33.135
484.239
41397.031
105594.016
113642.773
18275.506
1676.767
505.128
348.306
260.257
139.710
54.596
29.163
60.395
169.313
313.147
336.125
168.830
57.525
16.300
5.499
3.973
200079.734
115435.383
54647.762
9735.359
11028.060
19625.971
34158.539
15153.820
2514.186
317.939
44.325
6.285
0.845
0.764
2.400
4.775
6.309
4.989
5.367
27.801
345.257
10554.869
108249.961
120758.141
14679.441
2994.177
2293.156
3227.933
3833.466
1956.035
465.440
159.494
443.806
2118.870
5921.410
6478.690
2299.446
433.727
86.683
26.628
9.894
200039.547
93109.680
13276.095
2027.074
1194.020
1300.968
1445.875
921.386
283.379
65.751
12.895
2.086
-0.006
-0.288
-0.099
0.157
0.340
0.522
2.111
15.792
124.940
1037.094
5449.269
8675.802
4913.582
4345.351
11923.696
73879.156
100863.055
56264.387
4400.834
801.210
3147.132
37236.238
100029.945
100029.445
41340.867
3363.015
463.412
158.255
59.660
56971.094
13088.785
2351.408
458.327
185.196
150.905
131.645
89.147
38.118
12.124
3.016
0.299
-0.375
-0.496
-0.484
-0.441
-0.397
-0.240
0.691
6.342
38.116
185.013
612.870
1168.094
1700.529
5761.470
69609.719
104193.758
101238.344
100678.133
33916.406
5315.846
17587.963
100765.031
100170.945
100153.469
100652.656
18506.551
3460.902
1582.176
424.074
4956.682
1753.733
427.715
107.846
39.393
24.564
18.047
12.049
5.787
1.991
0.289
-0.344
-0.497
-0.525
-0.521
-0.509
-0.488
-0.421
-0.036
1.768
9.302
36.135
96.962
232.429
737.441
4506.136
103044.688
102039.453
101076.133
105080.297
108901.094
102524.055
95436.680
109363.727
100955.273
100741.375
105930.320
64431.695
64398.313
22365.834
2960.170
459.490
219.415
77.955
24.871
9.222
4.640
2.760
1.529
0.537
-0.100
-0.416
-0.520
-0.531
-0.520
-0.509
-0.503
-0.494
-0.478
-0.369
0.134
1.868
7.092
20.904
63.722
255.249
1646.494
32524.813
100570.523
101829.047
137207.656
118665.828
101364.578
110321.141
198879.641
103662.359
102348.422
137192.563
111320.992
100680.063
100141.508
15093.061
51.764
30.440
13.880
5.071
1.705
0.435
-0.038
-0.295
-0.443
-0.538
-0.567
-0.553
-0.532
-0.512
-0.503
-0.494
-0.493
-0.496
-0.489
-0.384
0.029
1.329
5.182
17.893
69.946
370.863
3033.242
20932.754
47334.887
115624.281
102066.313
100380.859
101814.938
116588.641
94999.430
91616.883
89110.234
102337.047
101148.789
101232.539
25260.256
7.366
4.372
1.961
0.473
-0.232
-0.528
-0.619
-0.641
-0.639
-0.625
-0.598
-0.562
-0.535
-0.510
-0.493
-0.484
-0.489
-0.502
-0.523
-0.525
-0.445
-0.091
0.988
4.452
16.133
65.384
280.004
946.823
3014.530
46557.367
100194.688
100082.141
100245.281
101044.453
6454.726
4474.870
26296.951
104784.391
122352.734
130247.695
20607.578
4.543
0.735
-0.211
-0.560
-0.696
-0.743
-0.736
-0.708
-0.682
-0.648
-0.608
-0.572
-0.540
-0.509
-0.491
-0.484
-0.491
-0.508
-0.533
-0.562
-0.565
-0.487
-0.184
0.816
3.845
13.143
38.460
115.617
592.337
5967.980
56863.609
100015.313
98889.992
11374.746
1267.216
942.821
6527.455
79986.250
127323.898
111387.180
102444.781
14.180
1.466
-0.371
-0.714
-0.785
-0.789
-0.771
-0.736
-0.698
-0.659
-0.614
-0.577
-0.544
-0.521
-0.496
-0.461
-0.432
-0.434
-0.472
-0.525
-0.568
-0.564
-0.388
0.435
4.052
19.312
59.478
92.029
142.990
614.416
2493.340
4953.485
3212.385
966.818
237.481
551.310
8904.803
101058.984
101473.922
101086.508
105348.383
36.157
4.716
0.521
-0.407
-0.697
-0.787
-0.786
-0.743
-0.699
-0.655
-0.611
-0.582
-0.550
-0.499
-0.377
-0.139
0.167
0.338
0.182
-0.122
-0.377
-0.462
-0.112
2.411
20.632
211.741
1786.032
2571.700
547.267
123.029
175.445
254.714
207.201
98.993
69.280
414.592
7144.715
100112.352
100180.203
100793.484
118674.414
68.199
15.260
4.926
1.229
-0.206
-0.647
-0.736
-0.698
-0.630
-0.580
-0.554
-0.545
-0.502
-0.295
0.429
2.424
5.483
7.560
5.810
2.968
0.847
0.036
0.631
6.731
74.854
2045.708
90732.984
100218.555
9479.843
276.284
40.393
27.359
20.834
14.286
27.140
185.544
2119.692
30230.371
100071.773
100663.680
106990.430
195.585
82.353
31.371
9.056
1.720
-0.128
-0.476
-0.362
-0.119
0.010
-0.030
-0.163
-0.152
0.745
5.224
22.180
64.184
96.507
66.780
26.416
8.246
2.150
1.859
12.082
120.826
3900.955
100635.531
100881.383
22529.078
476.722
47.756
11.868
4.522
3.125
9.256
56.875
363.595
2298.115
8550.743
11569.958
8509.029
1557.896
773.290
223.025
46.168
8.478
1.432
0.615
1.722
3.351
4.329
3.619
2.147
1.466
4.542
28.189
187.883
986.520
1912.261
909.630
253.060
54.678
11.030
4.083
14.317
104.011
1037.646
15366.390
27176.461
3462.626
386.729
86.585
25.085
7.406
2.092
2.823
13.167
56.170
195.022
462.361
611.585
1044.979
33783.758
11308.478
1654.642
206.572
28.634
5.335
5.940
15.336
31.024
39.548
32.994
18.474
8.755
15.912
120.708
1254.711
14929.431
44178.605
15550.497
2594.245
333.409
46.229
10.015
12.935
64.386
326.385
1147.120
1702.743
1129.668
596.070
299.339
111.379
30.798
6.977
1.650
2.515
8.697
23.365
48.053
86.385
314.357
100329.570
100045.938
10273.704
652.148
65.532
14.805
32.588
116.255
319.258
489.740
367.457
151.116
46.132
41.628
367.425
6153.019
114253.172
147372.281
104867.625
28892.699
1559.608
160.430
30.281
13.781
38.113
154.778
504.089
1275.445
2680.078
4156.814
2938.268
922.256
173.242
28.920
4.508
0.896
1.214
3.499
9.190
31.390
162.423
100308.359
100126.250
24699.361
1127.806
96.192
38.074
175.581
1042.123
4983.532
10304.312
6508.462
1541.672
248.962
84.200
652.779
15262.857
101464.422
103208.117
101827.672
102173.125
4730.713
666.269
127.429
28.949
27.534
115.052
594.179
3325.611
26200.957
102933.547
101127.977
13845.803
1071.097
101.429
13.195
2.445
0.827
0.965
3.452
16.402
78.988
101263.211
100958.563
15390.452
972.075
105.508
93.777
775.942
10326.942
100152.539
100218.313
100164.563
18350.576
1331.285
169.439
524.103
10111.391
100435.398
103315.016
124704.195
141528.797
39659.203
5611.881
647.411
87.920
31.552
106.881
799.572
11486.765
102885.391
102641.180
101085.336
100280.102
4712.811
266.217
32.495
7.710
3.276
1.914
2.135
7.353
29.814
112522.820
36620.090
5496.930
675.456
108.403
180.645
2340.222
70897.484
100512.438
100776.070
100595.828
100286.859
4639.114
303.965
231.430
2161.295
24430.781
130230.711
163022.172
108460.852
101105.141
63785.559
2862.510
236.601
41.632
85.578
756.865
19188.734
101133.141
101184.969
101135.969
101126.102
8907.215
543.184
84.746
21.884
9.854
5.203
2.655
2.960
8.664
102687.539
58635.398
9763.199
1027.439
138.198
210.589
3025.792
100345.938
101088.195
101857.719
101769.188
101020.000
6283.116
415.813
109.329
447.345
3934.841
101567.859
102453.688
101480.047
101950.227
101538.422
6444.372
420.624
54.423
51.730
399.724
6965.173
100615.203
103137.461
116664.984
130248.273
15923.140
2327.707
307.977
59.533
21.756
10.812
4.459
1.842
1.973
100300.328
99016.359
12458.418
1126.436
139.469
143.330
1485.235
30561.453
101304.258
103426.266
105384.398
60966.852
3792.832
457.595
95.850
184.917
2217.285
57075.379
100561.820
101899.188
103979.195
103173.281
5484.803
421.774
55.513
26.809
136.880
1205.927
12028.437
81785.445
135663.125
106820.258
100691.781
22403.365
1345.887
137.128
35.820
15.388
6.020
1.724
0.421
41416.680
24683.092
4963.769
606.394
85.722
65.786
420.637
3489.844
23599.930
69351.594
47717.289
15750.611
3674.257
681.225
142.078
101.396
731.234
8633.319
100519.359
101761.031
103185.203
18906.797
2015.727
265.174
40.858
14.502
52.221
408.148
5499.295
101237.375
101166.992
100533.664
100251.523
100150.438
3285.644
219.954
41.968
15.178
5.613
1.457
0.077
3960.377
2978.554
955.384
181.449
35.989
26.349
105.642
526.750
2184.845
7156.530
16247.101
15988.857
7748.422
2160.010
409.827
96.085
174.222
955.875
4485.878
9495.971
6813.472
2334.945
582.998
125.147
24.184
8.242
31.050
290.381
5000.155
100095.750
100142.250
100216.305
100285.531
100227.695
3059.062
222.962
36.508
10.987
3.821
0.926
-0.098
471.191
338.857
143.108
42.066
11.454
9.831
37.007
163.935
803.428
4877.890
34449.672
104447.563
102321.180
18982.021
1809.211
206.032
60.639
138.722
400.391
730.484
731.384
443.105
192.940
56.696
12.607
4.459
17.013
140.440
1798.385
30231.113
100074.055
100172.188
100255.766
18479.129
1210.645
133.869
24.005
6.182
1.894
0.311
-0.240
124.950
63.975
28.971
9.742
3.202
4.271
19.865
110.310
891.842
11403.689
105093.117
111755.109
108724.742
102351.602
5326.906
396.840
51.218
30.684
63.073
107.930
139.075
129.703
75.991
24.508
5.499
1.878
7.256
47.032
339.122
2501.111
12438.855
22377.512
10390.379
1902.396
306.768
53.393
11.780
3.001
0.652
-0.083
-0.317
230.779
84.238
24.935
7.210
1.980
2.476
14.023
96.280
919.373
13982.853
110347.227
130283.641
122327.031
104966.602
6569.322
443.676
49.437
11.085
11.986
19.848
30.006
34.173
22.194
7.511
1.611
0.421
2.150
11.982
57.006
241.281
616.279
908.308
601.806
228.533
66.492
17.854
4.531
1.049
0.049
-0.241
-0.329
1744.246
403.246
90.043
23.778
6.380
2.691
9.703
64.797
534.602
5743.235
64622.254
122298.031
115036.891
33701.887
2809.394
277.807
34.714
5.722
2.508
3.513
5.318
6.130
4.084
1.397
0.066
-0.212
0.285
2.624
9.791
28.451
56.800
71.499
60.340
31.890
13.734
4.769
1.340
0.159
-0.195
-0.285
-0.303
16820.494
2205.879
450.418
131.590
31.968
7.161
6.048
30.595
195.107
1203.728
6477.198
16935.168
14770.568
4053.881
702.431
107.816
16.893
2.679
0.421
0.244
0.451
0.533
0.257
-0.129
-0.348
-0.394
-0.258
0.217
1.494
3.954
7.007
8.958
8.157
5.480
2.739
0.986
0.155
-0.164
-0.257
-0.274
-0.269
100282.602
9630.593
3774.215
992.375
169.405
22.602
5.090
11.391
53.691
218.194
696.630
1257.390
1130.079
497.194
140.616
31.745
6.319
0.967
-0.128
-0.301
-0.289
-0.289
-0.325
-0.372
-0.402
-0.409
-0.386
-0.283
-0.052
0.349
0.823
1.130
1.125
0.773
0.350
0.010
-0.174
-0.241
-0.250
-0.243
-0.235
110157.391
65807.203
53081.277
7379.130
629.453
60.423
7.000
3.746
12.037
37.790
87.584
134.712
126.467
70.208
26.522
7.877
1.847
0.126
-0.282
-0.351
-0.349
-0.354
-0.362
-0.371
-0.380
-0.381
-0.373
-0.347
-0.294
-0.206
-0.089
0.021
0.071
0.033
-0.075
-0.174
-0.229
-0.243
-0.232
-0.223
-0.206
51838.656
102303.852
100238.203
21094.939
1236.334
91.722
8.817
1.435
2.391
6.554
12.967
17.630
16.133
10.550
4.947
1.573
0.252
-0.196
-0.308
-0.319
-0.321
-0.326
-0.329
-0.335
-0.340
-0.338
-0.327
-0.311
-0.287
-0.240
-0.153
-0.046
0.044
0.038
-0.052
-0.145
-0.205
-0.220
-0.213
-0.196
-0.176
17527.836
100454.148
96906.688
11076.476
874.971
68.866
7.107
0.643
0.220
0.848
1.788
2.460
2.343
1.586
0.686
0.116
-0.162
-0.257
-0.276
-0.276
-0.279
-0.281
-0.284
-0.287
-0.288
-0.289
-0.285
-0.266
-0.238
-0.182
-0.087
0.039
0.143
0.133
0.021
-0.098
-0.171
-0.195
-0.188
-0.167
-0.148
2557.886
8197.798
7354.521
1761.345
240.334
30.162
3.661
0.135
-0.260
-0.172
-0.003
0.113
0.116
0.028
-0.098
-0.184
-0.222
-0.229
-0.226
-0.229
-0.231
-0.233
-0.237
-0.237
-0.240
-0.244
-0.236
-0.216
-0.182
-0.123
-0.038
0.069
0.155
0.142
0.030
-0.084
-0.153
-0.170
-0.159
-0.142
-0.123
255.680
501.083
492.305
191.698
45.425
8.657
1.173
-0.158
-0.335
-0.314
-0.265
-0.227
-0.203
-0.198
-0.198
-0.202
-0.194
-0.189
-0.187
-0.185
-0.188
-0.189
-0.196
-0.199
-0.203
-0.202
-0.182
-0.140
-0.091
-0.050
-0.008
0.040
0.075
0.050
-0.025
-0.097
-0.143
-0.148
-0.136
-0.122
-0.106
30.862
44.803
40.340
21.790
7.159
1.609
0.048
-0.286
-0.316
-0.290
-0.258
-0.234
-0.208
-0.189
-0.175
-0.167
-0.160
-0.158
-0.151
-0.148
-0.151
-0.156
-0.162
-0.167
-0.172
-0.162
-0.124
-0.050
0.023
0.049
0.036
0.011
-0.017
-0.047
-0.082
-0.120
-0.135
-0.132
-0.118
-0.103
-0.089
102.976
47.210
27.282
24.937
26.969
26.992
24.140
16.608
8.450
3.008
0.843
1.970
16.100
123.285
1009.055
5252.560
11664.348
8729.810
5503.222
2048.194
551.448
124.234
26.147
5.270
0.616
-0.454
-0.684
-0.688
-0.552
-0.206
0.791
3.285
8.721
16.343
20.430
19.606
14.320
9.593
7.178
22.924
192.637
46.388
47.790
93.757
176.601
217.776
218.011
184.978
116.347
48.527
15.080
4.003
4.926
41.100
538.475
9046.329
100315.297
101530.461
104173.500
10570.798
2040.873
390.405
73.364
14.200
2.742
0.183
-0.484
-0.723
-0.818
-0.845
-0.788
-0.582
-0.056
0.851
2.109
3.157
3.583
3.298
2.663
4.912
32.212
360.358
109.089
242.677
860.214
2378.555
2828.247
2134.540
1813.744
1000.833
321.902
68.633
13.841
8.529
70.162
1135.804
41619.379
100157.211
100649.664
101525.430
25060.650
1441.934
232.903
44.169
10.199
3.741
1.598
0.422
-0.308
-0.637
-0.779
-0.829
-0.809
-0.712
-0.487
-0.156
0.218
0.467
0.506
0.653
3.526
31.660
360.075
952.240
1818.672
10576.976
57209.273
72668.344
26830.994
20380.971
9566.617
1817.793
257.225
37.117
11.069
61.073
953.837
29470.805
100052.164
100157.016
100313.297
17246.133
793.993
102.373
30.871
30.010
26.073
13.748
5.131
1.640
0.274
-0.256
-0.540
-0.680
-0.693
-0.576
-0.351
-0.114
-0.025
-0.105
0.041
2.155
19.350
178.909
20523.697
20011.420
103579.688
101186.344
107840.125
163380.109
110267.367
57490.426
6533.876
608.674
68.359
11.662
31.573
328.371
4475.138
52643.117
100031.891
37083.344
3104.350
277.000
57.392
166.318
590.988
494.523
125.980
28.884
9.009
4.019
2.196
0.996
0.244
0.027
0.458
1.382
2.175
2.347
1.425
0.674
1.167
8.408
58.634
100686.828
108635.578
145993.406
103598.938
110492.930
198889.109
122295.438
89268.836
8594.858
707.599
77.491
10.678
10.686
64.457
416.302
1760.156
3057.240
1478.998
337.231
63.304
120.907
2574.016
40578.469
22222.055
1247.287
117.907
33.563
20.869
15.970
10.273
5.355
3.754
6.896
14.569
21.934
21.907
14.423
6.374
2.449
3.113
14.506
101514.852
105410.156
200177.188
109027.820
104585.039
127319.039
67115.648
25295.010
3554.457
424.075
50.067
7.348
3.054
10.673
42.432
105.955
142.427
99.823
37.498
23.010
240.609
14334.126
100339.813
100544.789
4573.385
264.085
119.350
134.886
139.092
84.767
37.732
21.869
44.343
121.192
220.607
220.480
128.696
44.212
12.883
4.029
3.981
104285.266
102316.273
110529.609
65549.523
71954.117
21527.590
7071.013
3170.452
783.970
132.879
22.895
3.476
0.640
1.399
4.474
9.264
11.362
9.050
5.573
12.674
146.936
4310.960
90956.336
48020.906
2071.662
393.301
578.854
1440.922
1891.660
994.274
276.090
110.244
291.522
1305.371
3496.505
3495.823
1302.281
299.309
61.827
16.134
5.867
105447.258
101707.766
52134.953
5318.298
2851.038
1542.680
747.294
350.100
123.590
33.923
7.163
1.075
-0.153
-0.201
0.122
0.571
0.807
0.685
1.105
5.819
42.161
319.397
1465.422
1263.079
540.510
719.416
4737.195
28668.807
52040.113
18846.102
2355.893
517.434
1912.669
16616.877
88335.648
88330.742
18301.797
2000.519
263.538
72.748
27.356
24783.025
17409.361
4062.709
716.287
278.737
158.306
88.536
48.733
20.887
7.172
1.629
-0.017
-0.420
-0.466
-0.433
-0.380
-0.363
-0.316
0.028
1.998
10.929
44.826
109.990
172.118
269.479
1437.592
26472.385
147570.609
110878.336
100751.172
13241.693
2603.619
8247.360
100394.727
100098.336
100066.813
100182.953
8216.375
1084.410
408.193
135.597
1438.901
996.086
367.315
115.250
41.947
22.701
13.759
7.620
3.428
1.066
-0.037
-0.417
-0.493
-0.494
-0.488
-0.489
-0.495
-0.473
-0.330
0.343
2.808
9.605
23.648
52.402
181.651
1600.649
37813.285
110907.359
103561.367
102181.633
33155.008
31681.184
27901.805
103217.898
100480.672
100252.477
101036.547
15900.972
5609.662
2774.192
617.679
166.386
109.599
51.947
20.488
7.854
3.682
1.876
0.835
0.118
-0.285
-0.484
-0.535
-0.520
-0.494
-0.488
-0.492
-0.501
-0.505
-0.477
-0.291
0.353
2.214
6.507
20.147
93.915
766.241
11349.838
100530.148
100996.961
110311.742
107510.844
100848.523
105452.320
121153.039
101583.047
100624.563
103528.703
24239.326
33993.008
12543.621
2019.138
23.226
16.140
8.516
3.494
1.103
0.149
-0.238
-0.423
-0.528
-0.572
-0.571
-0.551
-0.524
-0.502
-0.495
-0.490
-0.499
-0.519
-0.539
-0.514
-0.355
0.188
1.704
7.436
32.788
207.262
1484.428
8370.320
16319.038
29067.932
101138.828
100258.891
101126.516
59566.117
36055.477
34303.660
14063.503
35161.535
58129.859
21640.615
3683.213
3.718
2.334
0.976
0.115
-0.392
-0.603
-0.660
-0.663
-0.653
-0.619
-0.566
-0.531
-0.514
-0.502
-0.492
-0.490
-0.501
-0.518
-0.553
-0.574
-0.551
-0.400
0.118
1.974
9.315
41.705
176.733
542.406
1501.344
11672.755
100136.906
100061.945
100174.438
25300.189
3238.303
2142.655
4152.212
19313.451
49748.551
50785.371
14060.648
2.468
0.164
-0.416
-0.630
-0.728
-0.758
-0.739
-0.713
-0.678
-0.612
-0.541
-0.498
-0.490
-0.492
-0.492
-0.494
-0.506
-0.527
-0.561
-0.597
-0.605
-0.574
-0.408
0.224
2.338
8.747
27.723
78.105
323.948
2326.991
15046.206
37166.871
22312.082
4229.333
650.404
601.212
4596.412
90644.328
103348.773
102090.977
100951.625
7.743
0.605
-0.533
-0.763
-0.803
-0.795
-0.771
-0.742
-0.692
-0.609
-0.530
-0.482
-0.478
-0.492
-0.499
-0.483
-0.466
-0.473
-0.518
-0.568
-0.601
-0.610
-0.503
0.028
1.998
8.313
22.094
36.959
83.009
320.070
1111.542
1943.685
1409.863
463.682
172.165
567.865
10465.028
100533.688
100839.547
100878.422
102570.453
18.603
2.578
0.029
-0.585
-0.760
-0.804
-0.792
-0.753
-0.698
-0.626
-0.550
-0.509
-0.510
-0.494
-0.406
-0.199
0.087
0.225
0.047
-0.248
-0.463
-0.552
-0.360
0.820
7.015
44.838
205.051
253.106
102.771
59.710
108.364
147.286
121.455
62.592
65.427
478.346
8596.761
100210.359
100387.438
100712.672
106978.344
34.711
8.263
2.571
0.370
-0.461
-0.723
-0.764
-0.715
-0.650
-0.580
-0.536
-0.518
-0.500
-0.343
0.301
2.248
5.892
7.875
5.323
2.161
0.430
-0.232
-0.056
2.340
20.136
208.519
1776.355
2890.928
580.238
59.544
19.437
16.830
14.570
11.649
29.211
217.726
2520.069
41341.605
100158.633
100502.383
106927.180
83.868
37.487
15.307
4.559
0.738
-0.384
-0.554
-0.420
-0.191
-0.062
-0.092
-0.217
-0.240
0.471
4.817
26.283
104.558
153.587
77.331
21.520
5.547
1.149
0.503
3.546
28.737
320.672
3299.586
5507.841
916.506
79.973
14.532
5.066
2.652
2.842
10.589
63.369
426.717
2730.693
10314.824
13865.833
7551.070
474.342
245.556
87.830
22.073
4.558
0.620
0.379
1.460
2.971
3.875
3.230
1.855
1.103
3.361
27.161
307.679
3813.842
9567.344
1754.567
184.833
31.892
6.608
1.911
4.017
21.517
135.359
776.259
1080.184
321.829
75.979
29.489
12.049
3.888
1.422
3.203
14.959
65.854
227.452
538.722
700.883
1092.440
4243.668
1954.885
449.984
81.467
14.001
3.329
4.795
13.077
26.740
36.250
30.270
15.900
7.438
11.139
100.075
2502.138
101219.391
102920.125
49557.621
1197.627
147.157
26.142
6.364
4.293
13.647
49.550
132.833
200.252
220.173
266.033
192.186
73.478
20.855
4.719
1.390
2.981
9.925
26.293
56.204
130.095
666.170
33583.957
11294.304
1794.138
222.020
29.915
10.600
27.546
106.249
273.260
418.745
314.907
130.200
39.183
26.580
193.904
4464.170
110055.633
135651.891
102435.922
4990.644
519.442
87.964
21.970
7.713
10.154
30.442
92.571
316.221
1455.663
4919.676
3125.868
691.929
123.610
20.512
3.782
1.423
2.119
5.081
16.087
89.446
654.917
100093.227
30244.238
3224.222
342.857
44.263
30.020
149.165
882.753
4162.168
8528.987
4963.009
1307.048
228.403
59.792
247.255
3173.718
46393.930
134840.172
104255.219
12243.632
1550.331
363.336
90.042
22.995
11.975
32.522
170.127
1355.560
14720.365
116737.789
53993.547
6957.947
676.711
73.468
12.596
5.156
3.774
3.645
9.851
60.555
431.064
63580.551
18443.260
2371.562
297.861
49.859
75.026
705.243
8532.910
98890.180
100057.633
100067.930
15081.418
1139.425
136.822
199.474
1940.763
21089.121
91508.516
63994.301
24223.766
11224.858
2451.163
439.648
82.609
21.642
42.541
324.796
4900.358
104368.148
147493.641
116554.023
56831.527
2519.945
193.816
34.867
20.153
16.377
10.387
8.708
28.660
153.029
9474.171
4248.696
1066.668
190.622
49.132
146.772
1956.120
51082.887
100142.609
100336.438
100499.492
100413.977
3999.500
304.037
120.374
616.047
4165.116
17672.313
105937.758
[truncated: 135,901 more chars]
