# Supplementary material for: In Silico Discovery of Potential Uridine-Cytidine Kinase 2 Inhibitors from the Rhizome of Alpinia mutica
Source: Molecules. 2016 Apr 8;21(4):417. doi: 10.3390/molecules21040417 (PMC6274218; doi:10.3390/molecules21040417)
Supplement: Supplementary file 1 [file molecules-21-00417-s001.zip › Supplementary/S2 files/1UDW+CTP/1UDW_rec.NA.map]

GRID_PARAMETER_FILE 1UDW.gpf
GRID_DATA_FILE 1UDW_rec.maps.fld
MACROMOLECULE 1UDW_rec.pdbqt
SPACING 0.375
NELEMENTS 40 40 40
CENTER 11.359 38.570 33.111
5651.214
16731.064
108322.188
103241.070
101421.836
63491.309
2601.155
198.137
33.826
17.194
17.678
15.723
9.869
5.336
2.187
0.390
-0.427
-0.757
-0.878
-0.920
-0.929
-0.863
-0.583
0.279
2.670
7.217
13.377
19.309
22.568
28.441
77.886
628.519
8198.788
102967.141
115092.633
124880.945
61009.340
5806.731
2860.388
8395.453
22239.023
17262.375
28632.377
27192.510
30517.979
19553.039
4094.158
498.839
80.978
51.789
94.206
137.274
112.721
56.296
19.589
5.682
1.279
-0.080
-0.577
-0.777
-0.860
-0.879
-0.766
-0.292
1.373
5.744
15.393
26.822
31.112
24.179
22.939
101.974
1319.755
33581.188
100428.352
101365.742
102941.039
106792.320
18432.904
6528.270
8607.024
13757.721
23085.646
19211.754
14128.660
4387.664
1246.874
384.166
99.356
71.836
239.779
754.034
1404.849
1025.597
362.073
88.898
19.786
4.651
1.164
-0.033
-0.522
-0.755
-0.827
-0.686
0.007
2.397
9.347
24.713
45.902
49.333
35.800
26.690
106.184
1305.877
37184.789
100148.398
101048.758
110389.273
179112.016
110562.297
43434.855
11732.715
12960.825
11025.844
4390.536
3044.041
1099.658
270.633
76.537
45.155
184.356
1199.575
6473.825
15029.481
10265.354
2297.299
346.329
59.090
14.030
4.277
1.222
-0.064
-0.591
-0.763
-0.652
0.033
2.429
9.996
26.421
49.269
53.247
38.906
26.164
67.086
607.443
9366.838
100164.078
101802.320
130223.469
163399.453
103637.992
100958.945
14924.803
4636.947
2450.474
748.988
482.558
205.279
65.085
24.621
51.019
388.321
3807.760
33486.234
100005.344
56855.836
8552.754
862.752
136.951
37.095
12.114
3.647
0.711
-0.365
-0.680
-0.646
-0.137
1.724
7.089
18.885
33.339
37.698
30.927
22.652
33.235
174.943
1315.460
8655.579
26165.123
42458.344
104545.094
100648.711
100261.930
9806.259
1303.669
425.268
130.544
71.106
37.125
14.672
11.016
49.960
447.657
4950.811
45872.242
100015.203
88370.844
11412.991
1231.237
274.297
96.346
28.781
7.602
1.628
-0.136
-0.617
-0.677
-0.379
0.694
3.412
9.188
17.612
24.238
28.237
28.420
25.106
44.792
170.734
587.337
1507.988
5412.765
27634.516
45974.441
16620.287
2564.135
378.888
102.463
27.035
12.454
6.498
3.411
5.794
33.883
252.947
2108.492
13651.995
37184.625
22404.551
4513.998
1077.357
516.041
202.990
55.038
12.787
2.465
0.069
-0.511
-0.614
-0.490
-0.016
1.375
4.511
11.064
21.867
36.126
41.363
33.418
23.362
32.704
77.551
204.805
673.559
1982.073
2725.038
1416.346
399.708
89.636
31.247
7.528
3.781
2.728
2.117
3.420
15.934
86.819
483.065
1949.364
3846.550
2874.946
1332.905
1035.983
677.499
259.026
68.803
14.661
2.937
0.506
0.051
-0.021
-0.084
-0.026
0.585
2.669
8.525
22.525
39.908
50.522
37.888
21.741
17.967
29.702
58.389
117.261
192.027
232.756
152.026
58.625
18.788
9.672
6.669
8.856
10.296
8.422
5.715
7.199
23.523
83.238
228.100
367.614
394.373
483.581
596.750
457.705
194.871
53.421
12.773
3.627
2.366
2.775
2.981
2.355
1.371
0.849
1.894
6.396
16.022
30.695
37.029
30.571
21.564
32.625
78.749
151.005
172.159
128.038
70.608
33.197
13.158
4.091
10.014
21.515
38.351
46.199
36.767
18.345
9.425
8.976
17.080
34.578
57.902
91.867
161.818
217.180
172.547
78.695
27.644
10.234
8.303
11.211
15.172
16.850
13.634
7.848
3.350
1.893
3.402
8.283
15.030
18.694
18.413
27.082
90.628
314.455
771.182
906.619
593.029
236.976
66.836
16.413
3.168
25.665
69.686
148.089
180.755
130.532
56.554
21.766
10.156
7.544
9.851
16.578
29.010
46.990
56.465
48.127
28.385
16.609
17.594
29.820
50.784
73.898
84.378
65.038
34.401
13.050
4.121
2.162
3.275
6.180
8.807
14.847
43.831
211.122
964.727
3104.971
5411.586
4701.521
1776.972
522.857
169.123
15.242
62.038
158.406
367.685
486.170
317.721
120.412
41.142
16.758
8.629
6.096
7.472
11.756
15.635
16.943
15.859
16.502
25.681
52.262
112.046
229.927
354.453
404.622
297.351
135.529
45.122
11.505
3.151
2.408
5.674
14.173
30.606
84.161
362.422
2072.001
15589.010
103857.594
101749.750
37642.762
11398.609
4151.182
334.039
131.311
239.913
507.644
660.653
424.996
157.831
50.162
20.698
9.728
5.098
4.129
5.413
6.662
8.040
12.582
26.360
57.526
139.160
393.574
946.253
1519.372
1823.153
1317.630
522.418
140.095
31.410
7.606
7.583
29.899
105.114
226.820
363.966
873.053
5121.283
102674.031
102331.648
101453.094
117586.070
115151.805
66168.070
1671.576
305.140
287.983
388.366
447.097
284.039
116.215
39.664
17.582
8.463
3.664
2.102
2.058
3.128
6.955
19.669
51.084
113.083
291.373
988.843
3009.882
7131.960
12342.664
9645.908
2896.905
518.763
85.428
18.037
33.021
224.777
1361.338
4574.975
4791.647
5678.545
17878.980
112876.633
104018.234
101200.492
115209.266
125668.500
49064.277
1489.848
562.044
363.772
282.778
201.275
121.968
52.544
22.543
10.977
5.556
2.388
0.957
0.779
2.129
7.895
28.289
79.758
169.100
380.525
1530.775
8734.623
92065.547
102998.609
101683.297
37693.621
2606.450
231.948
39.812
118.184
1474.503
26345.982
100255.852
102725.016
51430.539
103514.117
163127.297
124748.305
102223.469
101361.977
13355.699
3107.053
255.273
614.718
389.871
218.343
100.626
46.767
22.949
12.639
8.003
4.975
2.742
1.622
1.417
2.531
8.358
35.884
104.578
163.780
348.489
1870.115
31700.092
101846.164
101332.336
100716.055
100249.852
10328.509
499.840
66.415
265.218
6008.411
100038.234
100361.602
104959.133
179039.422
104947.594
104441.484
82515.742
39451.652
10367.656
1265.532
178.228
18.297
356.139
235.426
134.498
56.208
24.420
18.065
18.574
17.534
14.003
10.928
10.052
10.118
9.291
15.449
132.959
300.090
214.159
256.455
1890.393
46713.172
101098.250
100750.570
100311.508
100106.234
13677.203
611.819
70.512
265.320
6637.907
100029.781
100271.781
102948.375
137172.031
105005.633
100553.922
28179.188
3335.635
725.652
158.716
30.094
7.821
132.115
92.102
58.535
28.401
22.597
34.906
57.148
70.221
68.440
59.446
66.839
79.655
64.321
44.401
159.107
336.785
204.949
288.771
2323.932
23362.650
116865.195
107553.969
101267.391
100173.398
5438.258
367.498
47.421
135.891
1926.059
37047.211
100112.398
100815.086
34415.684
18192.125
15183.406
4621.287
729.836
142.975
39.536
19.640
14.053
37.941
30.406
22.669
18.463
31.323
81.733
198.504
355.835
400.100
338.271
470.797
762.002
603.564
215.361
86.618
96.645
106.075
803.016
13931.616
102253.555
116729.680
163478.375
61132.473
9945.072
1080.166
127.550
21.526
39.520
281.258
1929.402
7367.721
6781.193
2320.180
1449.518
1157.043
508.268
149.852
171.117
920.863
1173.922
332.078
10.561
10.368
10.960
17.432
52.036
191.069
758.099
1996.623
2583.056
1743.434
3229.075
7524.959
5101.704
1129.665
178.957
44.405
128.430
1831.830
56584.828
101557.594
102604.930
102824.992
41740.430
1919.638
237.461
38.722
8.724
10.337
39.558
135.500
289.717
307.621
188.552
143.438
120.933
70.931
81.157
2721.248
76765.656
100268.906
8941.826
3.458
4.667
9.286
28.501
105.496
441.320
2247.812
7880.911
10454.752
5610.087
13110.830
44719.594
25827.510
4036.384
429.582
60.108
157.705
1816.286
43347.031
116610.805
124734.094
109481.563
30216.201
1287.139
120.400
19.490
9.036
12.232
19.406
28.836
37.283
36.314
27.445
22.483
18.194
15.263
201.727
17425.275
100577.766
101480.367
101386.156
2.198
4.454
19.449
92.725
423.659
1448.748
4122.860
12181.324
15448.508
7550.684
14664.687
50902.215
38525.699
17289.188
2024.749
122.831
197.608
1915.560
22231.207
163025.125
200057.297
113364.703
10055.137
858.361
94.007
24.843
36.778
71.131
100.907
124.113
124.448
88.453
42.781
17.447
7.784
7.796
157.806
7796.344
101234.383
104066.820
39118.719
3.419
8.566
56.980
423.966
3251.211
16821.145
31619.432
17376.746
8130.150
3629.146
4570.009
17728.855
106791.305
101446.820
20162.896
426.081
322.414
2400.098
28834.852
103181.563
104231.719
102154.617
8256.410
686.216
85.810
67.646
219.048
541.842
856.749
1093.315
1324.387
848.253
305.614
77.818
23.626
12.164
33.880
684.712
6840.577
11721.245
4067.053
5.663
16.299
137.694
1525.911
24662.299
100104.000
100402.547
101073.938
13756.296
1839.609
1059.987
9784.874
100762.133
100276.617
23114.191
519.274
1221.771
8731.913
34960.777
93135.281
105615.211
34319.133
3639.762
394.715
83.407
232.748
1238.295
4100.114
7520.917
14894.541
27839.900
13768.420
2773.253
440.312
123.296
52.697
32.206
86.609
436.307
916.191
753.033
6.594
20.439
192.422
2709.204
70723.563
100076.672
100364.211
101544.672
37457.781
5461.592
1634.327
1422.211
13219.135
17363.230
1903.964
606.805
7813.241
100275.227
101660.281
105936.141
87524.492
7980.806
1056.452
164.716
96.796
616.299
4626.156
23310.424
48517.164
112410.133
101825.984
100370.695
20720.451
2327.625
1069.467
431.284
119.107
45.369
73.091
132.354
123.522
5.300
17.132
157.435
1946.137
37183.828
100230.453
102309.648
124670.672
118302.555
101132.516
24752.086
2337.964
455.077
319.273
158.784
1117.326
27285.004
100067.242
100229.484
100561.250
100697.094
12818.917
701.261
96.182
107.606
830.241
7235.507
43205.734
116581.531
122307.023
102856.281
101493.227
71170.445
29983.057
24822.344
5429.489
757.178
103.133
25.114
19.805
17.468
2.923
10.390
73.307
611.347
5473.773
37831.961
83163.617
127337.305
103543.578
100412.016
100055.984
12410.280
653.741
64.691
84.026
1027.728
24651.451
100043.859
100143.539
100327.461
100378.148
11481.822
630.169
74.981
78.539
533.094
3927.897
19793.771
57481.617
109396.656
102045.539
107982.211
141303.125
101958.695
100166.109
88336.453
4536.571
313.835
33.515
6.285
3.227
1.092
4.647
26.145
148.371
724.398
3238.873
30665.859
102253.875
100810.242
100216.250
100048.391
27279.920
950.837
77.379
51.859
453.943
5938.871
98960.648
100481.203
101349.086
52627.313
3901.793
420.677
64.047
40.725
177.064
937.483
3265.876
8913.819
47747.180
101551.578
84257.469
107222.859
100829.500
100148.492
100038.914
13655.772
604.297
50.252
6.366
1.501
0.150
2.292
13.306
64.769
336.481
2008.474
18389.605
106624.867
103269.344
100774.906
100127.109
13668.052
652.521
60.353
29.668
135.922
883.311
5199.514
14726.299
15726.198
7490.590
2120.648
400.286
64.075
21.492
46.479
158.926
435.011
1050.572
2837.216
5824.220
28362.051
102548.250
102090.320
100840.469
100215.195
12445.478
571.953
55.416
9.087
2.548
-0.069
1.827
13.118
86.088
688.839
6175.879
39671.824
90661.367
122309.602
102971.664
27628.016
2541.939
248.291
38.566
51.578
185.724
550.731
1236.773
2692.021
4408.885
4297.118
1552.634
323.730
63.756
19.485
16.115
30.406
68.759
153.211
427.871
2051.458
17403.643
149987.453
156875.000
112428.734
58405.289
3714.538
336.600
59.312
19.290
7.655
0.427
1.992
14.409
109.591
1039.671
12463.981
99183.234
101561.188
61101.199
10256.846
2214.340
482.564
127.405
66.276
319.976
2189.722
7880.630
10383.756
11611.962
11375.804
4506.466
1089.933
246.690
82.288
45.126
22.621
11.998
17.393
64.225
490.762
7909.665
100839.016
104973.781
115082.500
112581.648
13290.812
1649.100
490.998
177.076
65.891
24.267
2.453
2.159
12.172
83.964
760.266
7109.146
51113.117
88608.313
31184.842
5759.301
2071.840
1717.924
2496.168
856.332
2174.230
41737.063
101303.859
111300.719
88145.227
58759.051
13938.977
1663.935
307.561
191.145
141.815
59.759
18.576
12.026
63.428
822.055
20198.557
100115.148
100381.102
100940.914
102393.281
32010.547
11316.624
4692.934
1059.827
212.998
61.958
7.628
2.812
7.763
43.441
276.831
1664.937
6554.235
10819.515
8478.133
13354.540
10267.968
28889.152
100340.875
11709.181
7709.342
100165.633
101406.477
113652.922
163384.828
76752.906
16865.385
1907.610
406.590
366.653
270.753
112.448
30.874
12.784
53.899
649.958
12407.032
100030.563
100164.141
101353.383
116620.211
115072.141
100807.961
79140.086
6615.675
667.179
114.645
16.934
4.224
4.862
17.311
73.198
271.257
807.756
1770.634
8053.574
28797.869
24701.479
69804.500
100484.219
23349.041
7208.052
100104.664
100699.844
104539.211
116583.227
23754.742
5726.379
1074.994
444.265
479.288
369.009
159.119
45.894
13.767
30.282
254.029
2949.291
37183.344
100248.883
103520.523
129623.070
103257.375
100346.680
100115.781
24746.592
1285.184
162.549
29.134
6.335
3.745
8.019
20.854
59.257
171.687
732.831
3997.430
13741.790
11565.993
9088.214
17641.490
3617.178
1927.918
33050.828
100194.039
100822.320
28454.490
3667.377
1279.262
765.531
1050.132
1345.810
964.638
350.646
88.753
20.340
14.048
68.383
421.986
2324.893
6757.130
11045.001
101659.484
100790.086
100278.586
100110.844
27333.955
1349.882
159.475
44.969
9.060
4.174
6.494
12.720
30.025
92.744
338.269
1068.348
2284.407
1857.606
831.100
525.893
199.205
255.275
1619.048
5481.198
5569.853
1738.895
650.936
981.673
2911.391
6257.808
7597.131
4475.369
1173.630
222.100
38.288
9.426
16.263
64.803
234.798
713.129
2882.851
21684.611
103887.016
101679.531
88720.055
7173.941
599.534
134.924
78.148
13.389
5.053
6.784
12.197
27.250
80.539
236.838
487.874
586.743
400.106
179.639
68.372
31.685
39.460
111.212
233.714
256.289
214.459
654.204
5734.920
42706.914
105622.344
56483.797
14838.538
2690.419
381.948
56.500
9.427
6.280
24.717
131.357
916.047
7520.382
35625.676
49218.777
23772.309
6630.945
1230.538
194.951
114.490
144.151
18.159
5.208
6.082
10.787
22.015
58.499
159.907
298.317
323.950
225.480
159.414
104.361
54.753
22.898
16.723
23.435
40.328
166.629
1848.680
41487.875
101144.023
105086.695
111372.234
48394.719
3744.371
421.689
57.220
9.225
4.844
25.318
198.573
1844.259
21362.652
104257.945
104545.281
43212.895
4375.616
496.068
90.175
79.598
170.224
19.794
4.186
3.961
6.647
13.120
30.841
75.387
132.760
173.042
209.303
267.145
217.761
110.676
37.449
12.275
8.355
24.525
202.106
2971.383
98960.273
100454.563
101567.734
102739.320
101957.305
3859.943
335.560
43.807
6.992
4.478
28.294
240.098
2760.416
37644.457
200028.484
200049.438
56574.465
4715.500
424.333
58.527
40.029
113.251
14.160
2.509
1.688
2.931
5.816
13.558
31.152
63.171
123.714
235.808
354.525
302.935
164.358
66.879
24.788
10.768
18.496
140.894
1798.887
41297.047
100108.484
100282.461
100424.773
41603.824
2089.615
187.776
25.076
4.244
3.863
27.276
283.282
5032.301
103812.742
115035.508
120178.000
106480.891
7033.039
408.991
44.160
20.181
46.275
6.742
0.888
0.247
0.756
2.464
8.244
27.688
85.687
212.916
364.660
450.319
404.076
356.854
288.210
134.662
40.982
17.404
61.608
521.300
5418.524
41286.605
98900.438
41328.250
5463.189
585.232
72.995
11.760
2.249
2.934
22.437
249.873
5576.203
100560.555
101407.313
101651.641
100814.438
7556.486
324.792
35.204
43.261
1139.533
3934.580
39528.172
122548.172
122373.773
20541.869
1891.511
201.423
31.657
10.827
10.599
14.967
20.153
20.364
12.257
4.923
0.871
-0.473
-0.838
-0.919
-0.928
-0.901
-0.815
-0.533
0.216
2.081
5.845
13.263
22.966
36.229
96.902
697.541
8761.193
110303.445
179028.625
200103.734
97188.148
8468.737
1549.760
1391.007
2064.445
2233.137
2044.991
5179.463
11698.803
9760.045
2897.215
513.230
87.401
27.147
29.474
37.793
33.587
22.323
13.022
6.263
2.052
0.107
-0.628
-0.850
-0.899
-0.906
-0.877
-0.750
-0.388
0.506
1.990
3.679
5.221
6.862
16.252
103.309
1333.088
33662.914
100899.031
103022.273
104455.492
102892.781
10977.247
1426.244
834.073
861.886
3234.716
1270.594
1235.458
1158.349
879.246
379.134
113.022
40.312
60.535
137.881
206.017
168.551
82.940
27.132
7.643
1.902
0.039
-0.576
-0.798
-0.865
-0.884
-0.844
-0.667
-0.175
0.902
2.857
4.943
5.637
5.760
13.090
102.054
1413.778
37187.973
100119.703
100399.164
101347.992
103978.117
16292.021
3616.113
1136.441
713.347
2003.641
577.648
395.161
244.667
136.371
61.866
30.691
49.446
193.240
601.268
1025.015
814.095
293.076
78.756
17.952
4.162
0.779
-0.289
-0.665
-0.808
-0.853
-0.815
-0.638
-0.156
1.013
3.064
5.247
5.905
5.566
9.910
61.015
604.449
9357.446
100060.313
100354.688
102313.570
73650.016
18558.068
6825.562
1535.602
460.825
634.393
180.058
106.961
60.840
30.562
15.274
19.249
82.352
447.659
1649.586
3207.132
2292.722
705.029
154.764
34.104
8.936
2.604
0.328
-0.451
-0.725
-0.806
-0.785
-0.657
-0.286
0.640
2.131
3.875
4.615
4.520
6.273
24.228
169.828
1305.128
8561.864
24935.068
21962.705
12305.956
11890.695
5524.528
1105.009
241.068
155.390
49.378
24.620
14.144
7.065
5.267
16.340
92.269
518.131
2108.067
3810.547
2714.697
895.381
191.202
49.347
16.792
5.693
1.323
-0.171
-0.629
-0.758
-0.760
-0.681
-0.461
0.088
1.085
2.281
3.327
4.138
4.784
9.844
36.420
162.299
545.096
1164.061
1528.400
2470.918
3041.940
1551.184
436.226
101.007
40.510
13.043
6.267
3.563
2.147
2.737
11.135
58.922
291.173
1026.046
1794.324
1313.674
483.603
154.255
63.188
25.933
9.354
2.408
0.168
-0.455
-0.614
-0.638
-0.606
-0.517
-0.259
0.341
1.391
2.920
4.494
5.124
5.897
10.401
27.306
66.532
123.766
225.865
405.563
467.220
299.108
110.249
31.048
13.673
6.177
6.094
6.479
5.289
4.224
7.152
25.856
99.213
273.254
423.278
356.576
192.658
103.809
65.003
30.402
10.980
3.207
0.776
0.198
0.125
0.145
0.026
-0.162
-0.220
0.070
1.015
2.578
4.439
5.536
5.992
8.968
22.681
55.808
106.074
129.654
117.639
90.173
55.300
23.890
8.084
10.337
19.298
33.976
40.989
31.191
17.510
10.519
12.232
26.245
54.758
82.316
80.015
68.369
61.148
47.156
23.830
10.168
4.313
2.873
3.125
4.220
4.709
3.954
2.307
0.857
0.272
0.647
1.948
3.599
4.985
7.390
21.156
89.037
339.944
762.826
893.992
467.860
154.519
41.278
11.560
2.856
30.778
99.860
221.289
293.114
196.930
86.012
34.624
19.435
13.941
14.548
18.133
20.833
25.077
27.361
23.319
14.849
10.603
10.195
11.980
17.872
27.720
34.497
29.799
16.357
6.442
1.831
0.648
0.994
2.047
3.849
11.167
61.633
392.496
2305.949
7815.717
9445.398
3607.931
770.137
130.949
22.961
3.961
110.078
455.597
1410.615
1947.797
1122.711
365.709
110.469
51.880
25.732
11.580
6.841
6.986
9.031
10.428
11.399
14.488
23.428
36.480
51.155
91.966
184.480
264.619
213.047
102.761
32.120
8.242
1.869
0.714
1.300
4.098
18.747
126.156
1128.966
10359.453
57306.035
80429.828
19987.357
3095.314
425.516
64.822
9.429
301.351
1449.504
5438.455
9364.077
4564.555
1016.312
255.529
110.463
50.197
17.809
6.009
3.121
3.335
5.069
11.068
30.224
73.728
133.797
194.986
448.042
1362.407
2539.928
1826.889
623.362
138.027
27.604
5.757
1.856
3.199
9.505
32.017
181.511
1601.499
17095.646
105114.305
131912.078
78085.430
15585.310
1885.967
323.737
28.917
677.313
2364.353
9479.525
15086.174
7137.300
1500.148
339.496
157.104
67.912
23.339
6.419
2.034
1.727
4.788
17.659
63.545
192.149
362.645
540.797
1679.379
8811.750
20540.979
13942.172
3094.368
467.657
71.173
13.949
6.614
16.975
53.555
117.960
248.389
1160.785
9015.851
72982.492
145976.828
113695.922
102192.047
7797.199
1153.807
114.924
1985.376
2549.429
5561.505
7256.306
3872.437
896.548
251.704
129.036
56.909
19.866
5.607
1.394
1.190
5.284
23.599
93.782
292.784
604.815
969.255
4005.620
26951.945
84034.070
45460.383
8515.463
1041.079
140.994
26.416
21.786
107.783
496.061
1387.362
1448.710
1434.670
5139.954
76146.594
105483.172
102261.406
100828.344
10448.912
1175.151
119.532
5641.001
5400.462
2828.741
1774.557
959.707
322.180
118.749
62.921
32.556
12.065
3.668
0.816
0.858
4.848
22.190
81.348
248.671
499.315
1058.880
6037.931
51987.277
151157.656
130257.805
22005.102
2194.163
240.098
43.475
63.216
532.754
4940.684
23609.270
23974.947
6734.536
7686.786
24494.893
102441.586
100641.734
63146.164
3729.224
382.676
30.534
7611.092
6650.659
2477.237
663.899
229.158
87.881
41.120
25.199
14.240
6.576
2.434
0.710
0.814
3.442
14.143
48.889
127.410
293.470
1130.410
14751.939
104346.813
109461.766
106531.273
101683.438
5707.467
394.215
58.298
121.877
1610.429
29471.951
100094.000
100657.266
27389.164
12926.818
12460.176
12371.186
12858.256
4306.877
651.262
84.777
13.174
3482.283
3035.826
1254.199
320.456
88.112
31.166
17.289
13.191
9.577
6.318
4.321
3.223
2.589
3.130
7.950
22.334
57.588
184.138
1240.294
20961.305
101465.375
101521.703
100925.836
100340.773
7182.511
445.846
56.397
129.578
1760.319
33021.605
100076.273
100450.469
28618.639
8000.261
6216.378
2595.484
984.601
361.467
100.057
24.291
13.032
810.087
712.813
387.374
134.627
44.426
20.511
17.247
19.254
19.367
17.237
18.178
19.246
15.733
8.962
7.242
13.565
46.366
290.148
2423.555
20123.402
125734.344
110176.195
101676.500
57068.500
3252.729
249.997
38.450
68.978
679.973
6639.452
37066.652
33190.121
6654.896
2063.226
1489.061
655.561
199.983
66.605
32.148
30.755
47.008
162.270
168.547
122.356
63.196
30.798
25.577
38.468
60.629
70.130
64.245
82.841
103.203
86.295
38.143
13.944
13.478
79.842
984.090
20891.477
101398.828
108593.047
127319.070
37412.875
5707.492
712.588
96.561
17.831
23.068
132.486
681.229
1935.959
1803.888
753.964
353.415
245.484
133.385
56.408
166.343
976.868
1304.994
524.147
44.386
55.701
52.065
35.815
28.128
45.470
106.491
192.704
228.907
210.182
318.716
473.336
367.250
139.547
34.683
19.468
132.973
2277.585
100400.719
101119.422
101207.078
101398.688
64039.438
2009.339
210.198
33.466
8.204
8.329
24.057
73.274
137.621
134.415
88.097
54.850
41.133
28.097
76.567
2823.167
77383.898
102147.367
10825.374
14.385
20.419
23.911
24.809
41.341
97.662
240.912
488.349
567.596
458.811
731.325
1242.586
958.940
322.147
67.344
25.727
130.591
1849.440
63878.496
102710.234
102475.820
101085.094
44948.684
1427.859
110.051
19.241
13.240
21.079
28.201
30.329
30.965
26.423
17.384
10.933
8.374
12.586
247.633
17989.254
106641.070
133055.844
119472.289
4.834
8.015
15.115
42.033
137.701
337.446
600.206
763.043
776.922
561.116
811.113
1435.663
1446.550
936.915
208.161
29.534
104.892
823.123
9842.622
105386.727
107319.328
92998.656
6862.301
547.271
68.785
34.282
80.138
165.720
216.256
167.007
107.567
62.475
28.994
11.039
5.553
13.126
235.283
9181.160
126321.148
200033.391
135927.188
1.925
5.533
25.710
140.745
710.626
2335.476
3358.931
2116.458
905.322
420.408
426.060
1005.986
4898.071
5966.540
932.111
65.384
144.546
654.221
2923.600
10712.030
16047.130
6878.834
1477.579
231.777
61.236
153.751
707.468
2140.710
2816.558
1567.418
760.266
348.882
133.318
41.724
15.140
16.177
111.847
1839.644
24683.563
108681.242
101345.289
1.675
7.646
52.673
389.220
2952.746
15057.042
24727.537
11471.814
2224.692
510.904
233.617
668.310
4583.126
5854.665
916.678
127.595
520.213
2698.266
7563.694
8789.949
6555.040
2605.650
634.179
128.597
107.145
760.797
6494.983
37268.434
63948.695
22162.072
6046.654
2612.693
730.178
184.408
68.312
36.797
59.525
421.422
3436.083
12407.205
11095.072
1.881
9.972
71.995
603.626
5420.348
37201.637
70919.445
28114.531
5468.841
2359.299
886.648
339.424
683.956
811.212
211.935
269.074
2504.911
24715.271
100299.461
89030.656
15927.397
2057.215
335.391
81.351
218.248
2714.567
51079.129
100320.031
102512.023
113693.422
42674.336
17432.752
3283.769
855.044
499.357
215.271
77.703
93.950
330.520
804.007
742.155
1.787
8.965
61.039
453.760
3834.021
20328.826
38471.363
25313.027
48377.027
46173.332
10307.937
1310.958
171.752
60.694
61.270
483.786
6479.115
100021.641
100064.758
100130.195
63512.691
3594.051
317.232
67.081
261.307
3816.918
98915.188
100522.922
104964.883
141298.359
122390.648
52680.723
9275.939
7750.699
6548.320
1952.004
364.844
71.290
43.779
65.677
60.890
1.451
6.921
35.389
194.895
1089.624
4260.438
11954.632
103099.023
100802.008
100171.664
100033.609
5923.494
389.766
44.433
48.162
448.637
5919.209
98866.273
100029.766
100053.398
51094.098
3245.959
273.826
54.549
185.810
2115.616
33537.930
100418.586
103816.609
127308.859
72975.430
33573.754
31881.369
100540.633
100073.188
18283.756
1652.930
170.114
25.357
9.360
6.625
1.357
5.808
21.979
86.700
363.065
1587.436
13470.308
102540.313
101262.961
100352.273
100076.406
11290.262
604.134
56.140
32.950
223.191
1948.484
16585.982
70763.453
56947.066
10382.282
1269.254
155.858
35.404
77.084
563.764
4180.337
22465.482
34602.375
16285.044
11645.068
13298.408
101448.602
100353.602
100104.828
79017.227
4163.568
295.518
33.011
6.235
2.018
1.256
5.540
21.206
102.319
698.136
5466.300
36239.367
156925.703
120211.750
102724.875
100321.461
5958.432
423.792
44.878
21.009
77.830
392.003
1709.397
3928.819
3702.977
1421.537
377.922
87.833
27.740
30.159
110.935
459.789
1250.229
1740.464
1544.214
1812.485
7975.780
102036.063
102004.258
100830.531
63580.430
3858.001
312.711
45.550
14.612
6.138
1.202
5.158
26.259
198.664
2342.280
46080.176
101465.305
111329.883
151090.406
69370.352
12355.885
1521.573
178.917
31.720
41.457
138.006
335.735
497.905
623.618
618.653
412.733
191.127
84.225
60.522
47.787
39.345
62.353
115.645
180.467
331.233
1657.484
13475.791
69351.469
135847.281
83143.281
13984.810
1554.066
265.383
113.441
65.130
28.152
2.181
4.706
29.302
264.390
4182.087
100078.398
100275.430
101000.414
102484.352
48785.320
3354.625
700.064
281.178
101.443
251.916
1495.159
5541.896
5274.479
2111.092
1060.654
499.900
225.044
238.364
367.564
307.214
117.796
37.122
25.456
65.567
479.168
7853.388
100403.445
101811.047
104223.961
104084.320
11363.210
1754.035
864.811
578.416
316.737
119.112
6.960
4.357
23.099
210.945
2719.451
63399.586
100129.516
100731.969
104789.328
41558.074
15255.520
8852.245
15430.842
3191.502
1640.527
26353.920
100181.781
100761.125
22873.791
3208.067
1042.512
451.397
1100.879
2554.114
1932.597
533.458
94.498
22.891
68.351
820.073
20189.799
100070.227
100240.359
100762.883
103506.867
39863.992
25887.180
10304.102
3111.878
1177.628
347.835
22.704
5.639
13.045
89.175
820.756
7798.748
57073.398
103222.828
89576.945
104234.469
104908.750
125693.227
101471.180
100338.211
6221.460
100056.273
100192.430
100815.750
102116.391
6375.710
1234.369
740.874
2915.807
8195.606
6038.309
1246.346
169.198
29.093
55.659
649.940
12406.029
100030.336
100203.383
102527.555
145917.859
115117.180
101133.766
101512.016
17718.211
2511.821
620.792
57.370
9.364
6.182
28.857
154.469
794.213
2861.009
9727.712
102091.273
100731.602
108842.094
170814.625
102692.664
100386.945
6574.263
100053.375
100120.414
100450.578
101038.633
4768.060
877.915
929.546
2867.615
6997.737
5084.336
1084.002
166.669
27.643
31.656
254.280
2950.293
37192.871
100379.461
107135.078
145952.859
103337.531
100596.563
100932.805
72189.945
3161.795
699.228
101.179
13.785
4.234
10.142
38.142
135.891
540.004
4140.722
63971.910
100950.578
101847.828
84897.625
101610.945
23261.391
1742.757
18898.961
100044.242
100133.875
17213.783
1523.374
833.106
1952.185
3298.634
3064.355
1687.424
504.507
105.572
20.565
13.847
68.674
424.408
2343.304
6934.468
14567.740
103373.688
101495.711
100678.492
100425.969
71139.336
2684.131
607.465
122.641
17.927
4.567
8.399
28.245
98.160
438.039
2181.888
9419.785
24195.969
18244.955
4518.770
1943.011
538.515
227.261
1240.283
3702.842
3728.218
1140.864
538.167
1743.629
6347.128
10285.760
6195.684
1956.759
459.816
96.849
20.289
6.922
16.651
74.274
283.775
1159.130
7392.643
69515.188
122367.023
107813.492
101257.289
15275.829
1127.707
628.272
177.286
23.955
5.879
10.981
35.561
121.848
546.408
2629.075
7536.160
8080.698
3200.224
899.159
298.382
106.881
57.827
100.439
183.960
198.558
196.589
901.850
8698.774
74067.773
105359.172
82316.711
9670.423
1078.289
152.740
25.810
5.664
7.363
36.496
271.595
3323.993
51609.582
103622.930
118384.602
127332.148
17380.070
2200.320
380.733
824.574
311.118
32.300
6.363
10.354
33.959
103.470
409.443
1696.410
4617.592
4373.699
2071.272
1296.449
881.895
374.046
98.588
29.903
22.326
37.569
196.555
2584.306
71104.531
101233.188
101862.117
101471.086
79693.461
2938.912
238.876
31.819
5.444
6.325
44.255
442.801
7894.497
100562.219
101562.992
102125.695
101525.711
22998.293
1235.839
191.957
605.089
366.192
33.325
5.479
7.011
20.122
55.862
165.760
550.169
1192.959
1516.726
2152.942
3951.871
3241.795
1034.800
224.025
40.933
11.718
25.906
245.897
4187.809
100118.133
100281.078
100449.156
100442.555
100261.086
4636.795
285.249
30.114
4.824
5.943
44.364
445.009
6986.901
104525.273
123615.945
126412.781
105523.086
18903.287
968.150
118.451
191.304
237.618
23.840
3.500
2.884
8.235
20.438
53.693
146.402
327.563
808.684
2716.994
6040.034
5002.569
1545.028
303.652
52.917
12.858
20.441
170.883
2498.344
70736.672
100059.781
100095.383
100099.125
79052.242
2740.855
190.983
21.867
3.392
4.825
32.915
285.132
3431.282
50992.605
200044.203
200033.781
84065.266
5920.457
488.868
61.694
56.127
86.869
11.387
1.448
0.598
2.335
7.385
24.839
96.611
397.166
1296.367
2833.267
4246.749
3217.254
1074.166
285.682
75.963
21.508
14.009
72.839
701.002
7773.500
70720.672
100018.844
79002.563
8532.668
762.393
79.533
10.790
1.835
3.204
20.919
164.263
1955.636
34971.824
106495.828
107782.602
44540.164
2711.166
226.561
35.259
229.139
818.155
6947.186
102310.078
107883.391
106273.070
72326.133
4432.614
365.306
47.759
15.135
26.145
78.394
179.957
207.282
113.841
34.335
7.251
0.749
-0.610
-0.874
-0.906
-0.891
-0.849
-0.702
-0.252
1.109
4.459
11.967
23.372
41.732
104.652
483.800
3872.135
36026.227
197770.672
170763.500
68229.258
6742.699
908.704
369.611
281.990
859.514
2874.486
12554.992
39014.766
34566.199
8119.636
1110.861
139.320
25.349
12.554
16.842
29.116
47.866
47.936
28.972
10.509
2.517
-0.125
-0.741
-0.875
-0.900
-0.889
-0.857
-0.755
-0.534
-0.085
0.650
1.896
4.296
13.046
69.664
602.414
8713.663
100966.773
103232.180
104590.664
59244.316
3917.952
473.944
161.856
116.089
764.334
1482.503
2551.002
2673.668
2077.717
781.752
191.028
43.526
18.549
25.784
34.308
31.751
23.132
14.512
7.495
2.653
0.275
-0.560
-0.802
-0.866
-0.881
-0.877
-0.832
-0.724
-0.522
-0.205
0.166
0.535
1.583
8.255
58.529
610.685
9377.615
100103.180
100243.398
100383.492
63828.230
3645.548
534.100
164.088
84.070
423.672
503.648
617.612
459.633
237.417
102.614
35.723
18.203
31.934
67.372
98.944
82.187
42.290
15.659
5.111
1.176
-0.175
-0.638
-0.796
-0.833
-0.847
-0.845
-0.805
-0.704
-0.502
-0.204
0.062
0.315
0.887
4.992
36.643
314.660
3213.337
30228.107
100075.680
88545.641
14183.851
1960.355
570.930
179.633
68.528
155.321
118.036
119.493
85.443
41.807
18.233
10.079
17.326
52.243
127.963
191.958
157.132
77.201
24.973
7.340
1.786
0.096
-0.517
-0.727
-0.792
-0.817
-0.807
-0.784
-0.712
-0.556
-0.308
-0.050
0.134
0.440
2.486
14.910
93.060
561.201
2719.210
6525.594
5592.845
2100.857
853.661
391.440
138.925
44.685
46.287
26.888
22.203
14.949
7.862
3.990
4.915
16.554
58.750
146.221
220.470
180.467
83.487
29.790
9.408
2.961
0.697
-0.240
-0.586
-0.712
-0.754
-0.758
-0.745
-0.709
-0.621
-0.466
-0.270
-0.053
0.166
0.980
4.930
22.940
89.135
261.897
477.551
477.415
374.309
294.088
171.906
69.472
22.756
13.315
6.878
5.391
4.192
2.754
2.001
3.530
11.791
38.185
92.371
137.658
114.459
59.728
24.066
9.855
4.170
1.436
0.306
-0.171
-0.396
-0.489
-0.523
-0.568
-0.599
-0.609
-0.550
-0.397
-0.179
0.088
0.503
1.827
6.584
19.639
46.481
75.109
91.728
95.342
84.421
52.417
24.763
9.034
6.639
8.051
12.792
15.151
11.902
7.816
6.175
8.611
18.971
36.780
53.292
45.983
28.758
15.744
8.949
4.883
2.631
1.681
1.238
0.924
0.815
0.759
0.489
0.060
-0.273
-0.458
-0.420
-0.219
0.068
0.647
2.432
9.880
36.549
110.684
214.819
249.454
154.574
66.122
26.078
9.545
3.165
17.908
49.368
105.672
129.827
97.161
48.092
26.839
17.621
13.998
14.667
15.851
14.966
11.877
9.024
6.973
5.923
5.946
6.593
6.622
6.939
8.222
8.768
7.371
4.193
1.662
0.219
-0.261
-0.246
0.068
1.241
6.855
38.739
221.347
1027.374
3211.229
3500.534
1658.382
367.635
71.500
13.000
2.467
90.270
363.150
1111.200
1529.473
899.062
320.378
135.371
78.683
39.493
16.273
7.884
5.322
4.670
5.270
6.843
11.317
20.719
29.161
34.123
39.451
59.726
79.169
64.197
34.513
12.027
3.415
0.590
-0.124
0.138
2.437
16.924
138.046
1300.387
12408.902
79004.180
98893.453
24683.969
2733.591
282.960
35.391
5.087
410.452
2724.618
13660.886
24665.719
10339.226
2009.755
596.635
344.679
151.942
44.627
11.393
3.461
2.349
4.289
12.593
38.182
99.761
161.770
184.158
248.908
549.642
889.781
704.443
275.486
70.022
16.647
3.659
0.649
0.565
4.177
33.282
316.461
4962.631
100041.984
100140.992
100323.148
100370.906
12602.792
760.448
77.024
9.941
1275.470
15166.060
100086.055
100071.844
88515.992
8468.056
1946.254
1176.066
425.427
106.988
21.460
4.413
2.129
7.157
33.722
141.067
491.437
1059.437
1066.815
1696.457
7210.510
18314.012
11301.628
2507.805
401.434
61.032
12.182
2.964
2.065
7.495
44.447
429.457
7128.021
100169.383
100844.094
102949.008
103856.695
21749.723
1264.423
123.477
15.306
3153.807
28705.270
100663.188
100227.906
100325.906
14761.442
3171.012
2025.760
660.710
149.663
29.241
5.474
2.765
12.105
72.640
419.964
1954.387
5022.588
5198.975
10080.143
100379.477
100183.406
100135.500
22380.365
1709.791
179.454
30.803
8.625
8.261
20.973
60.832
320.689
3910.074
71162.000
103305.063
116846.734
125681.109
16000.943
1558.434
163.742
19.777
18469.307
29632.078
105430.773
100865.844
71059.258
7307.550
2217.031
1369.239
534.237
126.363
26.034
5.127
3.120
15.780
106.063
702.143
3823.902
11388.509
10591.652
27532.033
101026.102
101203.883
101089.930
88834.359
3711.664
333.850
61.229
20.143
32.034
103.470
231.573
348.552
1065.255
7199.185
35084.973
70021.453
55949.605
12788.878
1420.929
158.736
18.640
102427.648
102266.070
39581.180
17770.863
7447.942
1625.640
727.592
494.996
212.588
66.089
17.544
4.127
2.626
13.930
87.228
561.488
2722.511
7200.194
7632.322
21213.346
104921.789
112501.789
110370.594
66267.031
3614.041
415.989
89.483
38.132
110.579
535.148
1369.509
1449.181
881.714
1351.025
3910.491
11015.237
14548.947
4467.643
684.944
90.894
13.253
102385.563
100468.047
46693.102
4565.614
943.221
325.253
183.649
134.455
77.283
32.454
10.590
2.884
1.657
7.734
43.796
223.279
892.562
1874.864
2341.115
7330.273
63759.078
188409.094
142461.000
21749.521
2385.077
374.549
93.474
52.462
244.906
1612.218
5460.287
5024.160
1671.830
915.056
1126.170
1657.430
1774.013
812.201
194.008
37.936
10.125
64418.191
71005.820
15304.571
2009.878
314.799
95.654
57.917
47.890
32.929
17.866
7.280
2.457
1.234
3.431
15.180
61.967
182.209
370.741
771.975
4243.645
36423.789
105715.789
103963.844
17724.619
1855.965
266.809
65.208
47.070
262.591
1610.753
6020.681
5505.327
1680.838
637.692
522.809
410.360
281.205
137.117
49.655
20.204
25.667
6344.752
6400.183
2788.007
737.520
180.895
59.462
33.351
26.089
19.697
12.458
7.409
4.808
3.005
2.455
5.085
16.217
51.953
205.657
1132.658
5849.969
18968.496
41343.051
31226.385
6743.796
911.754
143.757
33.994
26.744
124.108
626.515
1766.381
1640.614
669.334
275.911
207.911
159.027
95.892
49.074
34.993
53.079
130.877
797.181
1130.399
907.255
451.240
148.814
53.393
29.901
23.770
19.863
15.672
15.340
15.227
12.011
6.298
3.597
8.938
55.163
537.716
7350.654
81507.219
102309.734
66848.422
8325.829
1530.883
276.379
55.235
14.385
11.053
36.148
123.972
264.137
272.761
142.907
81.484
68.493
58.723
46.661
72.918
350.707
649.329
869.134
239.745
442.513
453.687
257.500
95.352
43.151
32.193
33.074
33.082
30.632
36.694
43.578
33.602
17.179
6.323
9.941
79.814
1354.634
31723.682
156318.547
115290.867
101020.734
17112.027
908.602
112.177
21.945
7.299
7.083
13.567
28.786
59.007
73.569
39.298
21.314
19.253
22.337
60.035
711.213
6248.552
15921.406
11286.486
79.506
136.352
153.928
96.219
50.399
38.446
45.616
54.736
56.845
53.517
64.621
79.142
61.413
29.039
9.991
10.403
74.395
1452.630
43453.832
200152.688
148441.063
101424.672
12384.383
667.616
65.140
15.811
17.299
29.567
41.519
57.540
219.003
305.834
99.656
11.865
6.310
17.655
172.221
3751.760
79277.648
148432.625
106407.281
20.832
35.633
40.416
36.865
45.553
72.982
97.020
99.641
80.956
63.612
68.588
85.922
68.948
35.064
11.732
10.339
47.176
540.596
7813.323
48998.527
63050.609
21306.252
2526.198
260.827
42.193
42.150
117.652
271.316
371.677
336.551
492.154
549.169
181.954
16.226
5.721
21.654
289.111
8126.281
111401.992
117428.523
103107.969
4.762
8.468
15.167
38.787
118.874
263.911
358.725
259.529
135.142
70.113
54.353
56.547
82.694
86.575
19.174
14.274
50.493
187.003
849.863
2318.040
2983.944
1523.118
420.289
90.795
54.173
240.783
1307.733
4200.313
6091.104
3155.250
1271.459
582.476
153.691
34.059
11.180
22.132
241.015
5539.046
100630.305
100936.992
100512.500
1.059
3.979
16.590
73.807
295.245
823.189
1223.709
751.050
298.719
129.220
64.326
38.595
75.143
81.193
24.025
32.200
139.138
462.273
1027.004
1096.419
767.100
370.749
127.905
50.728
145.087
1409.364
18288.205
100085.094
100367.977
64359.395
6721.382
1258.923
304.555
83.729
31.703
23.478
110.738
1234.645
18884.600
100021.375
100064.141
0.805
4.531
22.309
109.366
489.931
1429.777
2192.269
1461.571
863.406
597.609
272.627
85.041
32.775
22.741
19.607
77.447
451.957
2124.960
5458.855
4630.736
1634.115
369.535
88.189
50.030
340.484
5920.732
100022.016
100112.727
100507.125
101462.789
39309.738
2894.646
627.908
237.598
140.937
74.371
50.494
183.386
953.036
2782.108
2544.003
2.008
7.827
26.066
96.016
387.853
1107.967
1912.627
2695.563
5242.535
5020.223
1805.544
364.572
61.286
13.791
19.209
119.958
879.206
5415.369
16578.533
13670.611
3837.482
579.919
96.376
52.010
451.327
9349.615
100021.789
100116.883
100574.391
101871.391
73933.609
4337.140
1228.298
1163.619
903.096
392.817
111.196
45.367
78.031
142.848
134.144
4.836
16.622
39.367
87.988
233.868
627.928
1804.551
9889.280
37412.848
37242.957
9369.313
1204.185
138.191
20.981
19.663
119.885
813.521
4952.925
15034.469
12409.729
3504.035
527.256
84.222
41.392
294.091
4536.429
100016.875
100089.563
100414.102
101358.313
29700.574
3127.102
3058.451
6596.422
5942.198
1795.784
338.167
59.023
16.641
13.423
12.073
8.524
28.013
65.750
126.688
334.173
1180.676
4393.121
21674.885
90185.945
88788.172
18364.342
1805.522
194.945
25.501
14.039
63.814
362.437
1654.298
4162.002
3506.237
1212.262
263.224
51.009
24.765
108.849
1027.947
10271.377
70754.422
100177.219
34000.035
4411.026
1954.787
6782.055
20297.920
18326.693
4554.247
656.396
98.293
19.052
7.148
4.168
9.411
31.098
79.371
214.179
1144.535
9958.680
72412.820
109636.242
82628.281
45830.902
9806.861
1253.877
155.474
21.607
10.242
30.858
111.164
330.066
622.514
582.643
276.216
89.972
34.584
26.390
43.544
165.622
760.496
2306.896
3264.013
1677.368
773.226
1507.082
6736.721
19105.449
16960.863
4276.487
692.839
124.569
52.449
33.923
16.668
7.340
22.817
72.224
338.283
4077.059
100593.930
101000.188
102278.172
105568.109
42682.930
3554.509
552.376
90.420
19.888
20.477
57.828
121.167
161.546
164.336
137.092
86.588
68.558
111.698
182.425
159.876
89.956
94.733
167.255
206.826
240.331
743.720
3946.946
14360.117
17365.939
7991.874
2119.689
525.568
354.063
395.705
263.373
103.488
6.209
13.343
55.291
419.771
7926.911
100340.266
100447.102
100626.875
101311.266
102149.484
4426.552
781.335
237.261
59.577
98.299
422.078
1150.202
1087.887
469.008
182.897
111.157
256.188
1145.053
2785.774
2110.815
580.106
108.804
34.574
49.932
259.058
2525.905
33599.770
100376.555
100757.539
38021.410
3834.899
1540.489
2878.235
4778.675
2722.867
646.359
13.892
8.631
34.527
296.434
4597.876
100127.469
100269.859
101441.688
113718.859
114062.031
52173.617
10651.137
7334.875
1748.393
526.247
3698.437
15229.715
13736.180
3187.057
536.142
254.689
1302.268
13711.916
59341.797
37046.891
4935.041
418.910
47.066
45.979
392.192
5420.237
100031.188
100106.180
100432.602
102221.906
16101.897
16343.646
22725.953
45734.559
20973.738
3025.450
46.992
10.173
17.930
121.041
1221.833
15094.952
100444.609
108305.789
179072.313
107193.258
102966.102
200080.172
103521.875
41767.547
1843.922
15222.087
100028.367
96907.570
12437.264
1151.370
475.495
3650.857
75943.508
100241.891
100095.336
18903.859
958.219
74.755
39.524
314.381
3812.174
63386.867
100159.594
101673.453
95405.617
104890.539
104211.305
139890.250
108605.328
51032.777
6216.750
139.203
17.143
8.939
39.767
224.481
1191.099
4899.100
24869.699
103649.820
101442.359
104382.008
200115.469
106807.930
100381.688
2334.657
13684.785
96848.688
85554.516
12403.417
1118.901
1081.414
5313.586
56467.180
102129.141
100570.781
15313.637
823.700
70.542
24.855
138.536
1113.068
9378.387
41556.406
45855.148
110383.258
101614.648
102453.711
116823.172
81903.477
21021.686
6986.832
245.482
26.318
7.758
20.577
77.204
273.702
1250.825
12379.164
108734.734
108605.391
103525.125
120452.141
80563.648
10189.634
718.050
3061.450
12299.927
11095.515
2631.989
872.995
4359.345
25588.268
52677.305
46622.711
19943.242
3138.507
331.132
40.013
12.237
42.641
214.184
1001.840
2713.033
7766.494
102265.102
101843.930
101301.258
102467.078
41552.113
4900.361
5265.758
276.876
31.311
10.936
34.143
138.223
457.093
2327.471
21884.098
115666.969
188658.063
81305.883
11414.292
1856.428
434.949
117.592
362.293
879.861
895.268
449.596
1128.787
11745.504
101561.547
102895.945
81656.516
9195.258
1059.199
150.289
23.963
6.173
12.484
53.991
227.207
1229.581
9099.212
64569.246
145953.375
112505.203
101904.875
9989.003
1540.376
4216.555
266.672
32.978
15.562
60.883
273.380
873.023
4152.997
51491.133
100967.422
102200.477
43462.070
4669.096
1201.420
388.149
108.038
60.775
81.878
95.619
181.996
1253.425
12863.857
103669.398
156934.594
88142.570
10396.995
1063.336
137.312
20.988
4.384
7.345
43.412
374.448
5082.250
100516.984
102679.758
110392.430
116630.883
18924.422
1990.777
686.208
6361.394
376.458
38.369
15.685
63.885
285.921
846.485
2977.190
24962.697
100243.859
100882.047
26548.986
13437.698
9571.789
2520.633
425.710
66.750
21.339
31.215
169.996
1775.106
27362.941
113673.125
124684.234
111329.930
26628.924
1799.453
165.392
22.237
4.201
7.626
56.252
646.222
13829.121
100526.281
100905.203
101052.320
100948.219
46374.238
1594.266
403.673
4131.635
427.533
39.263
11.592
37.213
146.204
379.598
1008.173
4336.763
13974.575
15149.509
31118.256
100630.891
79086.180
12423.128
1305.851
141.676
21.726
23.308
177.201
2210.950
51492.477
101419.469
101963.953
101226.148
57222.352
2373.516
186.687
20.687
3.871
7.785
56.765
585.088
11582.490
101127.484
102242.148
102055.273
100748.563
33669.422
1353.763
193.425
894.908
273.914
27.519
5.978
13.221
42.693
98.989
222.635
590.962
1540.684
5835.482
57660.789
100347.313
100109.383
24674.631
1955.016
185.840
25.428
18.000
118.973
1427.607
22350.906
100152.367
100188.141
100138.734
24705.148
1426.519
126.235
15.606
3.002
6.574
40.670
312.113
3332.606
47888.363
106516.672
106935.828
102018.492
7394.896
527.897
79.663
144.891
98.932
13.006
2.262
3.207
9.669
23.961
65.581
262.793
1499.881
7688.481
29852.201
91314.180
71309.414
11396.952
1235.334
142.924
23.116
11.077
54.095
420.789
3503.820
24660.439
56863.289
24660.752
3819.000
452.653
57.139
7.832
2.010
5.717
27.539
136.865
783.478
4874.447
17789.018
21095.598
6683.888
1130.528
163.584
33.582
255.107
2412.954
24097.285
115429.789
105343.500
101089.039
100312.758
10401.692
588.970
81.439
41.850
129.456
649.021
2327.377
3060.473
1133.143
222.695
32.112
4.166
-0.094
-0.779
-0.871
-0.858
-0.837
-0.744
-0.426
0.520
3.014
8.380
18.537
41.455
114.865
355.935
1257.167
6319.551
25677.053
41348.629
14985.799
2430.606
386.277
117.713
61.654
5237.902
49505.414
115781.539
121187.641
101865.492
22499.836
1985.947
209.386
34.844
18.607
39.934
127.585
290.602
332.791
178.926
48.933
10.347
1.258
-0.484
-0.819
-0.874
-0.864
-0.854
-0.817
-0.727
-0.497
-0.016
1.030
3.156
9.680
37.399
188.570
1241.010
7560.215
21483.436
16832.574
4854.567
877.833
163.916
49.765
28.787
4174.664
33396.434
68591.641
21113.447
5302.378
1551.212
312.572
55.274
13.533
9.586
14.483
25.748
38.781
37.868
24.316
8.840
1.924
-0.153
-0.707
-0.828
-0.861
-0.857
-0.847
-0.818
-0.762
-0.673
-0.548
-0.293
0.531
4.265
25.142
164.578
1221.275
7149.032
22412.762
16728.723
3938.469
636.600
120.103
36.578
21.486
1184.501
5499.431
8256.177
3294.419
713.566
187.465
50.616
13.940
7.578
10.110
13.774
13.351
10.901
7.285
3.915
1.218
-0.119
-0.626
-0.775
-0.811
-0.826
-0.832
-0.819
-0.795
-0.754
-0.699
-0.647
-0.550
-0.119
2.191
15.031
93.802
562.561
2717.132
6496.071
4990.337
1577.787
351.363
90.109
31.698
18.124
188.062
503.043
642.612
351.607
113.579
31.708
9.830
4.854
7.675
13.815
18.714
16.944
9.908
4.520
1.422
0.090
-0.444
-0.652
-0.722
-0.759
-0.785
-0.795
-0.790
-0.771
-0.746
-0.708
-0.666
-0.610
-0.381
0.764
6.346
34.040
147.663
485.566
958.621
836.951
376.266
134.657
54.702
22.858
12.859
30.637
49.670
59.058
40.312
17.652
5.873
2.381
3.099
7.497
15.224
20.655
17.429
10.476
4.348
1.342
0.222
-0.173
-0.332
-0.446
-0.571
-0.667
-0.717
-0.735
-0.738
-0.732
-0.721
-0.692
-0.656
-0.546
-0.055
1.977
9.508
33.292
85.102
136.793
128.655
84.483
49.508
27.037
12.805
7.665
6.292
7.793
8.983
7.590
4.821
2.674
1.923
2.868
6.022
10.881
14.529
13.059
7.618
3.612
1.653
1.000
0.986
0.953
0.695
0.202
-0.150
-0.361
-0.484
-0.579
-0.653
-0.707
-0.712
-0.688
-0.607
-0.313
0.756
4.088
12.989
29.824
46.731
50.469
38.766
24.504
12.786
6.024
3.710
5.591
11.662
20.523
24.862
21.181
13.905
9.905
7.859
6.659
6.998
7.348
6.411
4.176
2.657
2.375
3.351
5.054
5.740
4.875
3.284
2.112
1.449
0.891
0.289
-0.205
-0.510
-0.655
-0.681
-0.570
-0.060
2.034
11.307
47.230
149.061
295.143
340.428
196.895
71.229
20.464
5.359
2.034
27.603
92.916
206.975
257.703
193.941
103.179
65.797
45.744
25.561
11.263
5.221
2.985
2.120
2.431
4.822
10.644
18.604
23.691
21.399
15.842
13.725
12.613
10.197
5.871
2.344
0.463
-0.309
-0.559
-0.401
0.852
7.632
49.184
313.409
1651.663
5413.301
6477.629
2710.039
560.893
88.023
14.480
2.571
172.836
882.504
2951.535
4554.922
2569.938
837.298
499.610
354.326
159.994
46.988
11.705
2.951
1.589
3.705
11.894
33.622
69.790
103.782
98.862
81.588
95.458
118.685
94.770
47.546
16.871
5.179
1.105
-0.081
-0.049
2.568
21.210
193.472
2111.862
27278.951
100015.117
100018.602
56856.203
4543.146
391.672
42.077
5.493
914.214
10293.782
88346.953
100079.672
57258.656
7566.509
4326.582
3004.635
956.523
193.531
34.268
6.218
2.442
7.646
33.592
127.990
405.884
762.241
695.787
562.721
1037.913
1672.428
1307.023
456.246
106.902
25.754
6.567
1.517
0.717
4.939
42.227
487.356
9363.111
100043.766
100077.500
100099.836
100087.727
27318.619
1126.090
86.321
9.740
3535.278
88639.664
100194.305
100248.039
101536.414
50613.430
28922.945
20302.117
4549.789
605.333
77.478
11.773
4.471
17.233
100.349
623.088
3252.542
9430.941
8096.212
4998.294
18701.219
51115.969
30243.211
5456.156
696.117
108.758
25.343
6.555
2.461
7.007
54.127
618.569
15089.481
100178.930
100344.039
100472.242
100396.695
46066.598
1580.688
119.460
13.050
10542.697
105442.703
101980.617
100660.922
102776.227
110617.336
81485.258
57014.230
9377.467
960.115
117.007
15.921
6.891
31.799
258.490
2720.807
27304.432
100122.344
101135.297
38872.742
101684.781
100236.133
100156.359
70949.305
3485.738
390.420
86.015
21.103
6.659
10.332
49.711
429.768
6630.629
100551.805
101156.422
101561.508
101212.531
18785.131
1010.395
98.390
13.002
103704.758
170790.719
130249.930
102935.016
102051.516
43900.438
42831.434
30381.490
5987.913
732.137
99.222
16.810
8.083
44.342
418.839
5417.504
88341.250
100162.281
102312.492
134236.094
103081.539
100533.828
100583.000
101115.703
9093.593
1093.607
239.789
51.994
16.115
23.209
56.751
218.367
1560.144
13375.519
81138.203
102495.648
26477.049
3434.133
440.638
63.791
10.113
102514.727
107263.563
145945.703
111389.828
34719.563
6962.104
6999.654
5170.428
1559.068
348.857
70.119
14.551
7.309
36.546
336.464
3811.391
45886.996
100139.539
101979.805
84257.547
102808.195
101266.797
101787.375
103284.414
9811.062
2143.648
482.504
89.857
31.839
57.854
116.421
185.727
470.004
1693.679
4185.964
4607.429
2483.224
777.411
185.497
36.468
7.303
102199.859
101023.273
102276.813
21435.541
2545.825
954.539
904.585
834.921
477.992
180.816
51.034
12.574
5.281
19.940
146.693
1110.130
7100.518
24722.881
20936.701
15543.787
102046.203
103002.797
103532.922
31358.492
6122.748
2132.440
506.616
96.526
45.842
110.230
233.443
268.819
269.803
532.553
1049.629
1199.209
777.889
301.978
84.871
21.311
10.143
101534.008
101930.984
102263.195
8323.678
927.528
293.001
273.644
299.440
236.738
115.028
36.471
9.361
2.950
7.771
40.589
206.930
762.097
1696.487
1783.823
2078.065
7343.264
16429.303
12242.456
4381.583
2185.071
963.242
268.223
61.255
42.579
116.446
246.387
247.250
190.589
290.131
728.654
1130.390
794.499
258.670
61.980
24.329
45.471
39654.328
44962.281
18723.170
4851.035
952.324
278.273
182.625
153.681
113.118
56.171
19.845
5.731
1.699
2.171
9.158
35.432
97.155
205.869
430.446
1192.383
2307.972
3028.219
2264.250
1130.138
580.627
259.578
89.720
26.775
24.084
61.475
117.090
126.506
101.391
186.176
539.943
992.561
652.764
211.343
68.602
79.793
281.058
4937.650
13934.852
15746.680
5645.624
1103.572
304.968
164.612
88.895
48.514
23.376
10.110
4.230
1.779
0.937
2.026
8.115
31.049
279.418
3073.483
13398.921
11551.744
4533.064
1199.744
361.166
138.500
63.542
24.280
9.927
10.609
23.170
49.176
63.590
49.475
82.211
219.662
366.066
275.584
149.246
233.330
578.076
1906.499
1902.217
6034.006
7169.807
2773.368
660.651
219.485
115.841
57.367
25.913
12.995
7.478
5.367
3.602
1.667
1.047
4.331
36.267
1512.586
102054.844
113650.055
128639.164
15060.859
1820.328
241.432
49.761
17.548
8.671
8.176
13.760
76.970
579.048
909.455
264.753
42.476
53.145
82.184
110.171
451.036
3193.907
12777.480
16998.889
494.997
1213.005
1313.079
673.977
226.905
103.088
61.476
33.300
17.871
10.509
8.438
7.854
5.963
3.039
1.252
3.788
41.140
2882.007
101726.266
110068.633
120713.992
15746.123
1410.937
174.461
28.697
11.634
17.785
37.480
82.085
754.902
10068.824
20039.029
3070.880
139.752
14.733
28.264
175.510
2815.255
67271.328
100839.578
108631.273
93.997
181.852
197.123
131.316
65.139
43.767
34.359
24.792
16.348
10.846
8.749
8.013
6.084
3.167
1.473
3.323
20.190
884.515
36296.012
102263.016
80514.203
3695.125
486.147
82.609
21.465
36.648
111.632
290.735
601.217
2108.138
24317.354
56856.156
6793.473
253.318
10.147
26.070
329.403
9011.228
100225.711
100539.242
104208.156
15.579
27.401
31.461
28.128
31.475
41.942
47.458
39.550
24.185
13.871
9.091
6.834
4.650
2.398
1.479
3.973
15.018
83.422
849.867
2708.229
1480.294
403.710
108.531
32.743
40.368
197.325
1055.321
3424.084
6111.936
9201.920
13991.119
10222.929
1878.909
138.094
15.289
22.949
280.588
6635.425
100022.281
100119.305
100883.352
2.709
5.467
9.640
18.385
41.615
77.905
102.287
82.609
51.610
30.828
16.473
8.364
3.794
1.743
2.024
8.105
29.361
78.068
138.146
167.242
134.153
75.071
33.947
25.106
115.760
1114.620
12445.006
88715.617
103516.078
61988.629
36247.602
10718.602
1348.376
152.413
24.316
17.555
115.375
1470.985
23538.027
100027.125
100140.242
2.282
7.155
15.971
30.843
63.855
124.450
161.437
157.481
139.262
108.254
60.491
22.520
6.736
2.064
3.503
17.226
67.672
209.238
370.038
352.308
176.009
64.258
23.553
32.538
273.553
4159.049
100038.922
100325.508
102474.258
113700.102
45441.055
8108.328
1165.769
223.240
47.364
23.248
35.430
192.837
1131.544
3359.880
3075.347
9.227
29.761
63.313
86.790
110.827
173.672
245.619
364.888
543.503
504.526
243.021
73.035
17.658
3.921
5.135
24.426
111.999
361.293
701.571
652.984
297.023
86.179
25.017
36.653
361.930
7092.433
100022.805
100137.734
100736.383
102558.125
49239.137
3292.834
696.736
274.724
137.523
66.436
29.505
31.148
80.910
154.299
147.895
30.379
116.461
274.252
366.011
345.940
506.217
702.082
1082.674
1839.049
1716.576
717.447
183.830
34.455
6.575
5.237
24.385
104.719
335.689
648.974
603.005
273.491
78.300
21.801
29.360
237.303
3495.091
78992.883
100046.422
100168.258
100400.438
18802.750
1420.731
452.805
467.394
399.696
195.401
61.035
17.585
11.511
14.221
15.571
60.518
285.937
774.114
994.591
1229.726
2733.494
3964.457
4092.579
4096.464
3076.678
1104.143
251.193
45.801
8.351
4.101
15.529
59.335
168.366
292.555
273.332
139.190
45.789
15.352
17.758
95.330
815.526
7771.924
45884.617
70753.047
22380.975
2855.039
520.107
519.786
923.947
836.043
370.887
99.270
29.420
13.688
9.754
8.319
65.678
312.989
942.516
1411.975
3315.718
12850.482
39753.840
55239.867
20630.988
4473.152
1036.332
225.615
44.172
8.412
3.522
8.759
25.944
56.696
91.124
85.700
51.337
25.801
23.673
32.685
48.806
149.649
653.801
1948.151
2504.863
1238.178
427.978
311.496
633.528
1014.063
871.873
385.741
147.598
187.008
134.300
70.850
34.541
42.076
165.033
469.198
1077.380
5444.976
52612.203
113740.992
105228.250
101347.242
17250.059
1372.779
205.052
41.649
9.939
7.018
16.377
30.675
37.903
36.967
31.534
30.577
65.031
210.081
386.587
333.964
144.808
98.132
145.622
167.953
147.099
221.726
687.683
1605.570
1774.464
1005.955
396.462
578.148
1634.181
1836.607
931.918
279.486
19.116
56.846
162.595
642.979
5733.626
104562.953
105464.078
102493.992
101168.953
42773.527
2844.483
541.315
109.916
24.880
26.488
75.445
156.332
150.308
83.361
45.025
78.816
501.759
3698.802
11072.285
7340.451
1611.942
199.987
39.725
31.272
86.910
496.788
2735.457
8585.589
8647.681
3154.660
1001.143
2786.347
16552.379
40711.727
18788.371
2649.820
21.348
19.006
59.275
309.216
3107.591
57740.031
101143.688
101572.859
109275.227
62188.469
33131.809
5945.813
1048.611
233.623
87.271
329.443
806.398
812.370
322.070
114.007
275.494
4130.072
96908.211
100056.344
100026.969
21075.867
1040.223
78.586
25.016
108.649
817.621
5928.155
22325.066
22449.641
7199.910
3813.152
18046.293
101789.375
100704.547
100607.734
20733.326
68.721
14.145
22.236
116.824
835.392
7947.393
51559.465
105189.672
133673.313
103969.906
100695.172
73522.313
9308.900
1625.125
239.938
806.190
2313.040
2320.601
768.364
242.612
774.183
14371.313
101029.336
100650.203
100206.688
100049.438
2788.889
135.575
24.519
94.118
650.471
4165.882
13719.574
15563.893
8773.554
24169.920
72890.930
113712.164
102262.203
103203.250
64806.109
207.571
23.072
11.608
42.614
192.781
896.346
3268.848
18098.494
104095.320
102597.273
101279.203
105313.141
18203.322
2939.233
303.539
742.509
2110.694
2120.903
739.365
511.008
2940.478
23484.043
122298.938
110271.414
101946.641
97084.906
2343.504
129.008
18.769
47.690
256.699
1219.009
3344.239
4453.087
16454.014
101113.078
113729.742
163462.828
106575.445
109019.422
118754.109
394.557
37.069
13.998
51.005
205.130
647.715
2397.102
20806.486
163557.297
156915.578
112533.766
82084.828
5177.152
771.907
117.984
285.121
682.970
698.767
422.274
1624.005
24866.926
102384.539
137109.969
200056.656
115055.516
12099.687
774.054
67.779
10.820
18.620
74.189
259.084
671.390
2004.789
16124.552
101252.164
102556.156
78683.953
42231.070
25887.166
102219.391
389.077
40.198
28.825
171.868
1088.552
3896.691
12011.113
102279.320
112501.313
150045.828
139970.359
14103.083
1374.602
222.564
68.270
76.240
128.869
149.670
303.206
3591.084
100257.359
100735.328
102066.883
104092.070
59771.359
2886.689
270.339
33.041
6.100
7.823
31.850
140.587
750.792
4567.112
19781.695
44982.887
48003.141
15465.383
3812.198
4111.797
25174.156
272.342
37.579
50.460
423.019
3752.381
17751.723
37180.113
104234.414
101199.633
101958.297
102855.281
18699.658
3510.223
1030.188
226.609
53.765
31.707
49.174
258.536
3141.082
79911.703
103345.453
105568.813
103394.219
46832.953
2151.901
180.723
22.209
4.215
6.906
41.678
302.126
3109.470
42543.469
102285.391
103111.688
102294.766
8238.099
1114.589
1244.164
22901.750
265.374
36.298
53.198
456.356
4111.575
21626.445
31338.469
104524.594
100819.234
102861.289
124740.430
107428.031
71224.125
12474.180
1225.787
142.610
27.694
29.603
169.296
1435.998
16684.717
118368.875
141325.281
119058.695
12571.583
1096.218
124.557
17.173
3.705
9.059
64.862
595.102
8550.797
106826.047
110179.641
104091.406
100979.219
18563.426
1018.804
620.640
12497.992
267.446
31.411
32.224
209.487
1370.744
5150.408
7046.787
23830.135
101016.766
113718.711
118328.594
101990.273
100242.625
100077.383
4995.916
357.956
42.942
22.633
103.135
762.744
6858.246
46718.090
108228.484
45810.035
6441.433
729.078
89.465
13.410
3.505
10.968
76.601
668.962
8115.586
115183.898
125779.016
108384.406
101213.578
15205.078
865.420
239.523
1957.146
170.767
20.790
12.484
57.362
249.177
632.794
904.630
1770.445
4824.261
31204.688
101848.773
100610.133
100190.430
100094.008
8575.694
476.125
50.189
16.859
59.347
406.589
3103.988
18645.160
41754.434
20487.297
3328.783
420.462
56.574
8.804
3.422
12.411
68.854
445.887
3351.439
27863.436
111442.938
104503.453
42151.719
3942.967
365.486
78.719
220.477
63.356
9.548
3.709
10.996
35.353
76.745
140.693
469.149
2803.824
22678.643
116896.359
106228.602
100938.414
99023.680
4594.305
339.808
40.481
11.114
27.567
145.735
833.768
2981.950
5453.131
3239.574
829.653
152.458
25.296
4.705
3.579
16.205
74.663
316.027
1127.892
3516.896
7804.034
7743.796
3098.353
651.088
112.850
31.937
81.616
11726.345
111289.344
200031.563
159382.734
103507.133
100481.984
8079.133
636.991
148.687
155.334
617.700
4710.081
33178.277
46824.293
11084.439
1040.824
98.911
10.420
0.674
-0.647
-0.823
-0.840
-0.830
-0.774
-0.579
-0.015
1.396
4.552
11.655
33.023
106.417
284.091
550.272
1173.056
2756.960
3576.325
1823.310
481.015
113.884
38.654
28.344
52869.523
102297.352
122296.391
200020.375
109948.289
17049.311
1717.455
201.867
53.058
61.795
159.324
515.351
1417.697
1789.533
747.989
166.859
26.818
3.539
-0.136
-0.745
-0.836
-0.843
-0.837
-0.820
-0.775
-0.642
-0.333
0.337
2.069
6.806
20.708
61.879
205.970
600.228
1140.178
1093.549
571.720
180.654
51.406
22.412
36.698
41662.398
100317.164
101301.445
103211.469
13183.634
1529.906
289.678
52.786
16.992
19.097
37.648
71.789
113.066
116.960
68.436
22.798
5.234
0.458
-0.577
-0.787
-0.824
-0.831
-0.822
-0.812
-0.791
-0.757
-0.689
-0.519
-0.006
1.756
8.477
37.464
149.011
473.430
924.500
806.184
353.507
104.770
30.686
19.136
46.530
6024.388
59353.582
100113.578
26522.227
2299.582
270.425
52.837
12.531
5.004
5.709
9.108
13.067
15.032
12.818
7.656
2.956
0.445
-0.451
-0.715
-0.776
-0.794
-0.802
-0.799
-0.786
-0.779
-0.760
-0.740
-0.696
-0.483
0.489
4.487
21.740
83.424
240.735
424.327
370.806
178.674
61.660
20.756
15.036
40.208
536.420
1931.003
2791.786
1252.450
278.712
51.969
11.290
2.815
1.551
2.303
3.322
3.682
3.026
2.005
0.891
0.068
-0.353
-0.506
-0.584
-0.658
-0.724
-0.759
-0.764
-0.758
-0.754
-0.750
-0.743
-0.725
-0.622
-0.144
1.837
9.140
30.374
77.403
122.614
116.729
65.148
27.378
11.611
9.488
24.445
51.124
115.017
143.256
87.581
32.704
8.902
2.201
0.604
0.747
1.506
2.081
1.922
1.200
0.488
0.110
0.122
0.340
0.412
0.197
-0.157
-0.460
-0.625
-0.692
-0.714
-0.726
-0.739
-0.744
-0.743
-0.704
-0.484
0.328
2.916
9.478
20.703
30.311
30.080
20.173
11.061
5.889
5.044
12.980
6.746
11.641
14.802
11.529
6.905
3.632
2.130
1.532
1.318
1.331
1.415
1.146
0.714
0.464
1.007
2.555
4.194
5.074
4.013
2.163
0.672
-0.074
-0.406
-0.549
-0.643
-0.701
-0.738
-0.749
-0.726
-0.564
0.099
2.200
7.382
17.184
28.013
29.674
21.260
10.983
4.739
2.844
6.681
5.769
12.634
22.388
27.413
24.431
18.499
15.921
11.951
7.274
3.370
1.549
0.734
0.524
1.458
4.778
12.146
22.020
26.606
21.424
11.420
5.148
2.222
1.042
0.355
-0.172
-0.482
-0.658
-0.720
-0.673
-0.281
1.583
9.216
36.518
113.565
222.071
237.990
148.063
53.194
14.523
3.899
3.445
29.820
99.454
222.736
300.493
221.896
152.107
133.143
103.423
53.042
18.782
5.307
1.258
1.046
4.336
16.277
47.680
95.971
125.994
90.322
46.399
22.918
14.166
9.944
5.617
2.351
0.623
-0.217
-0.549
-0.487
0.599
6.481
38.909
222.258
1111.819
3211.160
3812.405
1653.038
389.022
67.718
12.013
3.059
185.763
954.216
3504.346
5457.244
2926.863
1452.233
1641.988
1218.665
485.001
112.923
22.286
4.389
2.549
9.968
42.642
142.452
348.104
491.166
365.672
182.423
116.570
105.896
85.885
43.998
16.941
6.048
1.792
0.185
0.007
2.288
18.468
140.875
1308.283
13668.392
88347.961
100031.016
27288.967
2715.037
274.493
34.713
4.997
1065.775
12438.802
100049.102
100201.313
72233.383
16736.752
34088.332
22349.758
4960.610
650.520
82.028
11.743
5.105
19.542
95.459
412.559
1361.365
2598.727
2115.331
1015.716
948.633
1340.815
967.256
381.847
109.243
33.268
10.871
3.133
1.168
4.717
35.584
350.861
5465.034
100151.438
100243.656
100230.398
100114.969
13688.234
765.509
65.891
8.062
4219.405
100399.664
100266.156
100669.281
108535.352
151044.906
101952.930
100152.688
41292.176
2499.404
209.799
24.454
8.906
35.962
241.101
1829.611
14098.076
51669.543
46493.117
11426.132
13466.901
33639.992
20266.156
3968.151
698.735
187.349
55.377
14.474
4.103
7.099
48.827
502.488
8025.989
101035.727
102126.844
101818.680
100728.266
22460.896
1063.290
89.144
10.196
13780.792
107794.367
102793.141
101471.031
120259.992
200038.297
103006.469
100272.305
100103.242
4998.568
330.421
36.150
12.871
62.841
629.695
10355.054
100215.008
100353.195
101059.500
115107.273
105460.656
100492.898
100560.430
42794.598
4233.536
1205.070
291.431
58.249
11.998
9.557
50.720
412.969
4765.083
84917.016
116601.313
113709.867
103561.547
9905.807
689.066
70.818
9.199
103531.789
188377.500
156929.938
104524.953
111620.367
137286.016
101948.461
100640.633
63859.902
3428.336
299.368
41.077
15.277
85.349
1036.154
27303.316
100076.383
100205.758
101849.578
151080.141
112490.469
101071.195
103282.945
115049.586
27701.789
8082.019
1326.203
183.287
27.545
12.791
48.104
333.902
2834.405
22151.713
90405.234
87261.531
21040.105
2665.825
329.633
46.696
7.334
101471.969
107969.141
163558.156
118646.688
44664.664
25484.291
72203.563
53386.563
10468.251
1648.902
273.256
44.991
15.194
69.285
816.782
16573.736
100027.023
100132.625
101545.109
137200.125
108688.836
101644.469
111398.758
188363.906
104550.148
37430.930
3835.540
364.637
47.019
16.620
42.773
234.956
1692.494
11999.198
43167.813
32717.568
7850.648
1216.540
190.072
31.629
6.230
101396.531
102242.750
103971.867
34335.945
3534.930
2535.785
5058.949
7071.995
4634.616
1468.313
285.758
49.573
12.305
35.295
313.417
3495.791
37166.074
100066.641
100577.273
31790.955
81154.508
101574.320
113826.852
117210.914
101433.695
46004.770
4170.844
390.768
48.150
19.609
35.775
126.517
703.072
3509.083
10003.479
12698.370
5950.869
1184.123
182.352
30.027
11.915
105310.859
122405.125
127457.648
20123.684
2332.488
1170.401
2064.837
3801.021
3067.081
1060.954
214.639
40.323
8.384
13.210
76.228
448.607
2294.831
5438.642
5103.802
2538.509
4343.917
9351.433
10658.466
23909.604
33771.398
11325.213
1797.426
222.748
32.673
16.281
27.296
64.680
285.610
1810.733
11898.712
37805.809
19206.746
2405.801
266.460
43.625
54.782
93674.438
170747.344
115116.406
65355.719
6147.128
2112.673
1612.148
1386.354
961.903
407.098
102.878
21.745
4.419
3.832
15.421
59.617
183.533
332.207
372.747
420.481
557.980
834.384
1245.997
2509.666
3013.001
1538.631
391.075
72.953
15.564
9.953
15.919
34.851
156.512
1302.070
11168.686
33107.230
16986.191
2334.233
247.389
96.738
356.052
58806.938
102130.773
100974.375
100673.992
8669.689
3279.232
1823.765
683.363
281.024
112.300
33.672
8.383
1.755
0.626
2.684
9.424
24.789
139.284
1417.051
4803.980
2344.355
575.797
286.775
302.654
294.431
186.057
69.080
19.362
7.967
13.372
75.062
118.634
110.722
465.908
2546.642
6017.767
3703.570
774.779
235.092
412.569
2483.836
20305.240
100152.453
100153.141
41630.680
4613.781
2138.159
1258.628
400.572
112.906
35.105
10.713
3.039
0.510
-0.141
0.125
2.096
15.085
831.555
48446.629
100593.891
90615.195
2192.695
210.436
73.980
43.466
26.139
14.576
12.048
23.303
384.832
4507.007
8697.502
1471.110
174.190
331.916
580.813
445.521
342.564
1199.484
3841.731
12402.037
2960.197
11297.045
13691.148
4674.711
1203.499
681.829
410.346
156.279
47.643
13.153
4.001
1.289
0.223
-0.298
-0.336
0.849
19.315
1663.813
100164.016
100502.305
100747.828
4391.503
180.596
37.173
12.718
9.563
17.175
51.570
240.151
4870.657
100503.281
100272.773
48338.465
733.757
46.748
65.906
137.452
1061.914
13717.752
86105.906
81956.758
337.705
758.474
891.714
487.274
225.498
145.218
96.382
45.443
16.220
5.528
1.904
0.686
0.098
-0.330
-0.454
0.377
8.915
513.901
17387.059
100191.445
31098.807
1178.898
73.810
19.831
9.996
23.097
82.189
314.466
1818.007
16777.396
110080.063
103847.172
100586.367
1357.085
22.434
22.516
169.836
2785.348
66955.445
100390.805
106490.172
40.854
77.549
85.604
63.036
41.420
33.513
25.084
15.652
7.919
3.634
1.566
0.551
-0.027
-0.421
-0.420
0.426
3.549
36.026
467.828
1494.310
691.458
101.242
22.244
10.760
21.559
101.397
467.323
1972.941
14937.683
102540.227
165783.609
156097.156
18543.480
620.847
29.013
16.556
142.386
2108.863
41604.504
100131.648
101216.719
6.624
12.363
16.287
16.743
17.022
18.703
18.475
15.460
11.038
7.080
3.686
1.415
0.121
-0.454
-0.289
1.197
5.196
13.026
24.840
34.664
27.144
16.130
8.674
11.597
61.194
428.045
3066.259
14270.152
68238.531
107194.023
101993.742
101612.547
10250.134
959.739
75.492
12.479
64.876
624.994
6008.890
26350.289
23714.746
7.699
21.877
43.463
51.717
44.952
42.958
42.729
37.714
30.751
22.169
12.731
5.064
1.168
-0.200
0.088
2.729
10.011
24.119
37.843
37.129
23.631
11.672
6.626
17.169
129.760
1307.670
15134.161
101444.563
128582.156
151046.250
105121.117
103136.406
19284.277
4302.668
316.099
13.135
19.478
105.955
489.794
1241.857
1165.749
36.890
153.939
391.769
447.106
280.993
227.563
222.856
157.589
106.214
70.837
37.322
14.159
3.861
0.424
0.526
4.086
15.015
35.837
55.800
52.871
30.988
13.496
6.644
19.839
157.616
1795.119
27317.141
100428.297
104217.102
128590.836
52551.148
15952.926
14597.444
4634.152
312.754
18.325
8.313
16.873
46.174
88.584
93.991
164.539
1041.212
3719.079
4632.608
2184.175
2070.052
2224.100
1166.303
426.523
195.308
86.527
29.392
7.828
1.272
0.652
3.941
14.155
33.521
51.984
49.013
30.188
12.167
5.716
15.064
113.041
1110.660
11291.393
88403.625
100432.117
38492.688
5557.909
1656.219
1718.438
710.049
99.208
26.918
10.889
5.628
7.048
11.593
21.272
416.990
4072.243
23627.494
27080.682
11972.478
28141.760
34012.734
10936.915
1942.952
470.919
155.802
44.744
11.664
2.062
0.640
2.654
8.916
20.772
31.830
30.111
17.938
8.461
5.371
10.450
51.480
314.585
1945.854
7783.076
11327.244
4640.873
1008.583
244.603
135.334
101.984
74.005
41.365
28.117
46.695
27.283
13.653
19.956
453.308
4951.315
29668.154
39354.750
41029.629
101858.828
104269.383
76734.469
8056.319
1267.959
252.649
59.165
13.648
2.746
0.571
1.564
4.673
9.516
13.127
12.708
10.302
10.870
18.718
29.826
38.160
79.494
258.288
652.495
822.274
465.454
177.028
86.163
92.572
106.032
87.031
77.791
603.714
2169.288
1245.973
218.871
57.285
226.451
1633.001
6878.610
11135.099
53948.500
105775.023
133561.844
156925.453
26771.639
3554.803
447.873
86.345
19.144
4.341
1.611
2.977
5.672
7.537
7.654
8.243
15.739
58.647
192.774
385.475
306.967
135.589
64.774
73.652
80.939
64.585
62.263
107.271
184.917
208.814
141.865
368.414
7915.284
77870.797
28680.113
2480.758
408.026
66.267
300.710
896.908
2429.436
17945.154
111370.031
188362.094
130307.305
54250.836
6139.935
905.045
231.646
52.038
11.335
5.773
11.279
19.484
20.596
14.481
16.026
67.932
497.803
3363.793
9979.185
7340.587
1473.977
196.757
32.567
16.532
26.114
82.605
260.729
532.768
547.043
327.994
824.472
20895.104
131947.641
165636.188
41852.691
4727.532
29.035
50.115
144.387
548.415
2854.821
14269.775
55282.727
92175.367
29996.152
9213.371
5020.072
1381.045
212.911
34.282
15.545
32.557
60.277
61.957
39.957
45.666
265.404
3766.498
85600.289
100071.695
100031.977
21077.203
1039.795
76.477
13.089
25.708
114.134
391.493
891.811
928.593
633.516
1682.348
34987.008
115305.578
106920.898
101873.398
47632.184
58.787
17.618
33.185
124.602
522.982
2118.552
7301.975
11240.165
19924.270
71926.219
56303.965
8327.609
836.950
90.489
28.265
60.812
114.472
118.124
77.635
129.517
795.941
14693.371
101408.445
100879.719
100271.992
100059.195
2790.324
134.428
15.414
22.347
93.568
317.911
723.536
825.173
959.181
3499.118
81744.336
101540.484
101328.953
112481.688
200044.234
169.240
21.509
14.159
46.650
162.803
490.886
1282.994
4614.561
39124.992
103125.141
101155.703
18936.887
1394.772
139.083
31.691
61.933
115.631
116.762
125.703
545.070
4258.380
32288.059
145889.469
118280.313
102709.555
97166.047
2352.237
119.995
13.634
13.792
48.129
146.788
317.765
509.037
1363.349
5272.763
34546.969
102859.047
102597.836
151162.469
139947.922
316.537
32.100
24.559
132.025
669.213
2204.751
4254.427
24633.531
116953.602
179712.344
81245.406
11069.488
979.687
120.432
30.345
35.245
60.537
80.144
224.631
2403.819
46221.430
102298.594
133119.750
200041.688
127283.711
11380.427
792.075
68.813
8.727
6.708
21.984
65.298
171.644
459.666
1600.995
4793.316
9312.252
34791.664
92378.727
86844.703
104541.484
305.096
36.053
68.820
685.956
8178.260
53292.102
65094.102
109403.273
103056.188
106908.031
105755.813
11981.648
1035.201
212.031
61.308
26.719
26.678
57.269
379.890
5759.044
100946.000
101209.313
101923.555
103844.422
102828.984
3899.168
309.459
34.334
5.333
4.731
20.488
95.111
430.572
1598.573
3770.561
4953.102
3828.280
2644.215
3252.763
12827.738
104825.953
183.845
36.058
145.482
2316.550
59386.578
101028.305
130222.938
175678.109
103106.688
101100.586
102554.047
27439.904
5112.504
1420.899
301.759
69.172
25.268
52.346
414.642
5248.335
102242.867
102472.992
101311.367
100642.117
99156.055
3044.563
204.934
22.074
3.923
7.079
46.315
342.694
2583.789
15505.679
37544.844
36143.488
10672.573
1763.186
604.760
1877.450
20794.158
121.864
30.954
155.691
2538.293
75652.531
100754.633
115036.672
196879.516
103442.422
104022.742
145944.906
112482.539
100786.070
20417.146
1952.818
241.348
48.271
43.749
258.381
2169.337
26584.934
102786.672
102283.445
101244.070
15395.348
1111.234
110.434
14.188
3.619
12.152
96.705
1029.439
15041.416
115058.586
198903.266
170835.125
31971.295
3325.030
415.421
553.370
8577.663
100.053
22.560
81.775
954.895
13691.931
100272.547
102955.305
52444.953
102079.695
124765.078
130281.148
102641.906
100607.703
100588.555
8188.180
585.185
87.924
34.326
110.186
596.428
2911.579
11483.731
19493.771
9470.939
2015.419
307.278
49.618
8.549
4.111
18.272
141.284
1753.856
36918.238
111390.938
170788.797
188364.469
31404.662
3005.300
322.015
182.140
1517.146
66.152
12.885
26.343
178.529
1046.757
3753.510
4092.114
3206.920
6778.935
56314.230
102200.555
100758.102
100648.961
100905.133
14299.023
838.587
107.031
26.797
41.734
166.758
600.408
1591.983
2343.477
1540.683
486.313
115.568
23.472
5.076
5.676
27.729
167.268
1329.513
17939.203
103772.180
111716.125
103564.156
10082.357
1235.976
175.213
60.390
189.944
27.148
5.599
6.206
26.778
94.609
208.557
291.586
495.587
2469.427
26045.334
108422.117
103373.500
100988.125
100687.484
7550.294
569.275
86.232
17.978
16.202
50.275
162.494
389.493
542.377
377.398
148.043
42.968
9.852
3.326
9.064
51.914
330.737
1818.253
7307.897
18714.117
24413.998
8754.580
1738.784
363.540
93.884
49.168
48.091
21357.834
102949.195
133500.984
200064.016
105640.273
25394.773
2718.248
705.359
455.220
945.047
3328.510
16107.036
102111.203
100560.320
41694.254
2328.201
167.689
16.331
1.438
-0.416
-0.729
-0.805
-0.833
-0.802
-0.707
-0.432
0.208
1.855
6.246
21.270
63.607
159.156
248.133
280.911
326.410
347.532
219.767
85.315
29.925
24.139
138.651
100199.633
100756.680
104954.133
115038.930
37205.301
4479.341
709.461
174.133
134.934
303.770
842.191
1755.404
3957.791
4267.510
1657.600
290.825
41.884
5.613
0.305
-0.580
-0.757
-0.807
-0.820
-0.813
-0.793
-0.728
-0.562
-0.154
0.915
3.909
11.288
25.839
50.415
89.551
128.288
130.759
80.462
37.425
18.595
40.455
225.627
96991.109
100139.844
100518.828
101109.578
17960.986
1029.660
168.011
45.258
34.692
70.465
149.697
234.125
274.558
227.930
115.387
36.883
8.310
1.228
-0.351
-0.690
-0.767
-0.793
-0.800
-0.791
-0.785
-0.771
-0.733
-0.637
-0.355
0.495
2.829
8.919
24.117
52.380
80.496
73.458
45.525
20.499
14.044
52.907
343.300
10017.383
100024.602
100058.695
52728.273
3452.285
278.529
41.898
11.307
8.175
13.942
25.876
34.593
34.417
25.417
13.585
5.341
1.308
-0.139
-0.577
-0.701
-0.737
-0.765
-0.769
-0.769
-0.769
-0.765
-0.756
-0.737
-0.646
-0.294
0.884
4.371
13.185
29.883
43.215
41.245
25.042
11.727
10.066
43.713
260.487
744.452
3055.616
4936.558
1934.511
365.499
55.822
10.389
2.311
1.300
2.396
4.237
5.249
5.166
3.637
1.976
0.751
0.127
-0.133
-0.297
-0.469
-0.607
-0.691
-0.724
-0.736
-0.740
-0.747
-0.749
-0.749
-0.724
-0.573
-0.037
1.679
5.681
11.828
17.116
16.507
10.914
5.700
5.791
21.914
114.395
66.527
153.092
191.636
114.906
38.409
9.772
1.963
0.175
-0.143
0.039
0.362
0.523
0.511
0.400
0.574
1.195
1.966
2.377
1.788
0.777
-0.024
-0.450
-0.626
-0.685
-0.710
-0.730
-0.740
-0.752
-0.763
-0.722
-0.496
0.261
1.994
4.460
6.746
6.800
4.772
2.792
2.677
8.963
40.757
7.977
13.269
16.450
12.427
6.870
3.629
2.318
1.441
0.710
0.113
-0.173
-0.269
-0.122
0.682
3.179
8.468
15.418
18.512
13.802
7.251
2.598
0.471
-0.273
-0.534
-0.636
-0.695
-0.728
-0.751
-0.775
-0.744
-0.436
0.764
3.515
8.195
12.971
13.682
9.700
5.001
2.380
3.910
17.250
5.310
9.484
16.428
20.506
19.272
18.548
18.914
15.132
9.004
3.522
0.801
-0.034
0.491
3.855
15.553
49.393
99.640
129.794
88.355
39.733
13.560
3.894
1.181
0.199
-0.240
-0.489
-0.641
-0.718
-0.724
-0.501
0.733
5.224
19.232
50.256
93.997
100.056
63.844
27.003
8.084
3.225
8.233
22.354
64.036
131.208
179.994
155.503
154.012
182.144
149.832
76.616
24.846
6.253
1.421
2.504
13.340
64.415
257.607
657.741
892.998
573.179
190.903
52.309
16.467
7.790
4.162
1.812
0.543
-0.146
-0.504
-0.522
0.284
4.267
21.580
97.083
368.648
888.114
957.405
523.902
148.916
34.722
7.310
4.883
112.113
486.993
1535.659
2353.472
1633.194
1765.389
3016.674
2303.288
816.178
168.218
30.143
5.914
6.100
32.248
188.524
982.177
3579.779
5558.034
2849.038
786.173
181.504
77.704
48.791
27.984
13.376
6.350
2.386
0.467
0.064
1.753
11.850
72.032
441.842
2542.300
9423.624
11347.239
4193.427
768.247
116.802
17.808
4.678
550.145
4184.445
24693.861
46189.109
21219.010
29978.928
100317.117
70754.930
11287.170
1112.737
121.884
16.561
10.416
52.335
361.461
2360.759
10371.007
18859.365
9223.130
2324.218
679.380
518.923
392.443
197.078
86.976
40.488
15.804
5.128
1.645
4.333
25.437
165.609
1351.765
12870.754
71606.031
99620.094
22602.373
2577.286
272.565
35.773
5.840
1899.228
27535.455
100219.508
101075.609
122301.750
113662.531
100910.492
100130.250
100055.773
5437.835
346.245
36.649
14.692
68.018
511.517
4049.222
26790.338
92645.680
69951.016
13125.430
4195.516
6129.747
4355.327
1618.745
687.922
325.198
110.760
25.915
6.531
7.864
43.957
309.368
2769.739
25628.234
116605.492
112423.313
44481.262
4331.092
409.003
49.371
6.926
6018.565
54866.152
101647.781
102109.383
156918.438
124733.758
101553.117
100553.711
100399.133
11456.738
574.245
55.589
18.859
89.212
835.825
14344.911
102294.977
103533.898
102278.445
103732.961
31869.725
79729.844
47701.059
14183.275
10099.904
4239.985
824.904
129.910
21.277
12.162
63.568
544.615
6473.460
79285.313
145930.625
163408.547
46795.625
4243.647
417.276
52.003
7.266
89826.594
119076.734
120295.516
103272.828
133781.500
111758.961
102931.477
105030.805
104163.953
8387.501
640.744
78.801
22.979
98.259
1340.903
37323.250
100424.172
100621.766
100940.109
107914.273
115601.016
102232.523
120228.008
120178.844
101523.859
70845.594
5931.697
483.897
53.914
16.712
80.375
816.696
13972.863
101602.563
105106.547
106128.945
102653.430
5531.261
439.843
49.996
7.044
100705.500
103492.320
116916.352
35700.137
17051.080
67209.367
113949.117
151092.719
63560.598
9419.743
1105.741
125.230
26.474
81.635
959.818
22317.264
100070.109
100132.828
100579.227
105973.922
81277.344
105064.672
200056.734
115040.141
101300.820
100120.914
24655.904
1200.858
94.068
19.493
67.667
677.078
10389.380
100591.680
102255.781
104218.711
90923.453
4825.073
402.288
46.670
7.227
101646.672
104928.078
106032.328
15046.624
3223.962
7347.205
48128.188
105092.969
101558.328
20449.561
1694.590
175.580
26.123
41.898
363.161
4159.403
56853.645
100042.641
100251.617
35314.746
14092.903
35380.602
118312.055
103821.672
100486.594
100064.344
30213.994
1298.715
99.819
16.625
38.694
298.056
2928.931
27209.035
133068.391
179043.063
71751.758
6753.780
527.710
55.244
12.827
120276.211
200081.953
179206.719
47026.160
6766.876
7462.218
30364.141
100978.914
79249.258
13708.903
1310.981
139.923
20.089
15.579
87.192
519.530
2710.142
7104.080
6545.523
2285.428
1655.483
4128.422
31757.191
100531.875
100125.492
100023.844
8521.011
601.938
59.841
10.901
18.872
109.291
870.929
11919.012
104541.719
103816.695
101205.430
26556.174
996.099
82.210
44.538
122325.820
122341.977
106825.828
103689.867
37001.984
35284.590
21619.404
16625.230
11652.441
3000.262
490.533
68.511
10.482
4.981
16.489
67.150
193.572
367.436
361.480
245.788
257.618
634.638
3113.427
12482.255
18299.092
7095.837
1200.250
167.969
24.285
5.744
9.565
50.741
511.076
10140.016
100292.445
100254.383
100129.961
23577.756
972.554
112.314
234.752
101125.852
101170.891
101040.398
105106.563
70709.047
100329.445
41962.336
6621.569
1586.427
484.501
114.291
23.338
4.127
1.070
2.721
9.113
22.258
44.899
205.548
450.842
278.566
136.327
310.326
718.043
820.760
484.067
147.446
37.434
10.334
11.905
71.074
127.804
235.291
2332.260
29486.156
100027.039
46775.941
4491.891
406.929
227.431
1358.267
100101.125
100142.141
100443.523
103230.945
33831.430
46654.828
22424.506
3621.013
529.945
111.487
28.307
6.675
0.992
-0.295
-0.162
1.005
5.465
122.666
1651.700
6675.713
2426.162
256.263
55.871
68.320
70.366
47.689
24.032
15.952
30.465
399.643
3986.132
8711.753
1501.779
384.333
1475.416
3056.283
1936.529
548.933
318.447
778.279
4965.437
10275.557
56875.086
70871.797
19152.709
5918.386
6715.269
3846.714
967.408
182.239
35.462
8.011
1.545
-0.248
-0.753
-0.804
-0.395
4.009
182.563
3469.189
17348.434
5855.441
388.077
23.836
13.004
9.944
9.349
17.212
63.394
340.033
5211.791
100950.234
100500.156
48392.703
763.936
114.712
168.736
151.080
243.984
1180.844
3751.739
10179.208
756.333
2117.547
2331.098
1276.382
719.869
701.434
493.014
183.455
48.433
11.124
2.265
-0.017
-0.630
-0.879
-0.955
-0.702
1.639
69.804
1011.714
3471.450
1465.940
145.717
10.683
4.788
4.703
13.601
61.743
426.822
3660.483
30637.029
131902.375
110049.977
101219.789
1263.867
30.629
21.124
57.182
392.856
2809.560
11330.217
13243.468
71.992
140.109
167.082
120.526
96.779
88.366
63.280
30.296
10.910
3.066
0.455
-0.437
-0.758
-0.871
-0.960
-0.733
0.022
7.008
61.216
165.763
94.307
11.578
4.296
3.255
9.243
41.783
214.111
2126.825
50421.523
101986.445
165635.047
200016.688
24130.322
809.891
43.247
10.172
43.930
330.107
2324.297
8223.438
8159.891
10.714
20.063
26.465
26.536
23.472
20.079
15.762
9.957
5.227
2.289
0.681
-0.256
-0.721
-0.896
-0.854
-0.570
0.208
1.589
4.129
6.020
4.658
2.733
1.938
4.357
21.590
115.347
618.791
5979.512
102015.117
101124.609
101025.484
104515.680
51620.379
7500.802
406.240
11.823
20.771
132.176
684.357
1791.685
1776.591
16.508
54.129
110.066
123.969
86.158
56.786
44.356
29.200
16.264
7.935
3.373
0.876
-0.341
-0.815
-0.772
-0.247
0.875
2.679
4.296
4.391
3.207
1.771
1.555
6.494
39.879
250.841
1471.022
7777.553
106137.469
102864.883
101877.039
200106.859
118624.758
100687.680
2724.036
38.976
7.045
32.298
107.722
233.900
256.439
105.533
576.981
1769.122
2156.310
961.477
493.639
420.838
239.325
89.810
33.368
12.343
4.113
0.654
-0.525
-0.636
0.057
1.575
3.833
5.783
5.574
3.738
1.728
1.605
7.530
46.993
320.521
2015.947
7894.091
22563.436
104161.609
102319.406
144719.875
103215.492
100238.297
3064.454
43.561
2.130
5.936
16.682
33.384
57.542
575.594
7342.969
52681.887
67254.703
12859.712
6968.964
7215.261
3010.635
622.792
140.892
39.250
11.171
2.596
-0.041
-0.480
0.068
1.498
3.646
5.412
5.156
3.409
1.659
1.425
6.091
34.390
208.790
1128.428
3947.616
5755.568
5207.240
4978.868
7613.457
31182.447
8727.663
452.623
15.482
1.777
2.588
4.582
12.504
47.396
1926.079
52650.422
100192.164
102111.969
127288.008
103747.023
100348.141
57094.617
4788.967
524.132
106.039
25.326
5.393
0.587
-0.470
-0.212
0.881
2.312
3.530
3.404
2.390
1.576
1.929
4.725
18.130
82.992
340.700
833.842
1095.419
764.147
371.544
299.686
402.965
196.620
28.995
10.322
48.783
147.449
95.047
26.118
74.436
2313.500
75631.758
100449.109
107778.563
200054.359
104680.289
100805.453
100967.539
23159.564
1405.756
224.745
45.381
8.989
1.142
-0.474
-0.508
0.171
1.036
1.633
1.844
2.419
4.733
10.462
16.078
18.925
29.400
70.617
141.101
176.068
121.043
63.241
31.626
21.885
18.242
15.172
126.797
2387.466
13134.682
5887.910
515.108
119.645
880.136
13705.761
100521.523
111298.477
126441.844
102199.992
101925.984
102771.281
35483.594
2005.861
325.827
70.913
14.444
2.191
-0.212
-0.331
0.211
0.756
1.122
2.360
7.920
31.360
92.478
165.311
133.484
65.366
29.127
26.407
27.448
22.886
17.498
19.895
26.748
27.977
32.789
1053.819
89930.898
100689.813
101131.547
6584.036
405.933
185.043
1265.920
4788.256
9998.995
101779.500
101163.367
103094.227
104470.000
14046.625
1563.346
360.928
121.045
27.224
4.850
0.745
0.803
1.863
2.476
2.950
7.264
34.931
212.747
958.964
2314.886
1761.274
532.081
94.150
16.878
6.970
7.360
14.126
30.431
49.521
54.411
68.546
1852.992
101733.586
112315.469
131944.719
25214.240
2844.452
38.761
122.950
349.604
1161.586
8031.459
37857.543
47881.125
16536.877
3586.173
1253.578
619.541
229.136
59.569
11.131
2.716
3.266
5.575
6.753
8.490
24.239
128.897
1093.630
11137.313
46809.750
29482.945
4067.775
386.070
38.239
5.937
5.591
16.124
39.454
71.343
82.841
116.422
1084.141
28480.170
200070.250
176895.688
103653.172
26503.553
34.405
21.572
50.219
175.046
643.173
1677.942
2338.761
1929.473
1801.544
2779.409
2165.949
670.487
140.525
22.965
5.525
5.899
9.615
12.746
23.498
86.595
441.101
3393.246
53516.141
100561.523
100192.945
15248.525
811.599
66.079
7.724
4.850
14.228
35.773
63.441
86.004
172.412
1185.955
26198.557
101634.000
101861.070
118404.867
135746.156
78.103
14.419
15.964
54.647
176.368
399.785
652.107
1326.061
3529.319
6209.084
4505.635
1294.522
222.257
36.614
8.335
6.881
11.385
20.685
70.445
391.162
2408.279
12925.834
59923.465
108537.906
101654.813
11286.085
769.611
60.650
7.345
3.442
9.396
23.390
46.899
84.499
202.135
913.044
11451.976
100360.000
102567.711
188357.141
113734.547
130.426
20.241
30.767
198.917
1264.436
4637.611
5740.355
10112.857
34764.250
35970.563
10019.125
1732.079
281.063
54.752
16.839
9.458
11.859
37.407
231.025
1838.587
19817.607
102288.953
106016.469
118994.430
26081.828
3190.365
340.971
38.362
5.099
2.433
7.639
24.848
69.596
175.947
342.981
578.090
2112.011
12669.372
31156.115
101996.781
102300.078
134.045
26.312
101.251
1351.588
23573.613
100393.766
105432.125
128400.445
101913.336
100741.117
88983.359
4943.247
583.845
162.024
65.708
27.538
18.401
70.380
611.143
6640.199
97887.945
119004.156
104976.195
101537.805
42196.590
2078.374
194.784
23.792
3.553
3.327
17.152
89.900
466.908
1739.056
2892.274
1689.356
779.923
942.400
2150.399
17367.078
101265.680
84.809
29.376
224.677
5443.507
100051.984
100602.469
111283.023
200031.203
106747.617
100648.078
101324.898
12170.136
3003.459
1135.189
392.101
127.131
45.389
107.527
1134.971
14786.918
153693.516
200057.578
115303.320
101156.578
33660.578
1698.754
132.990
16.297
3.302
7.737
53.403
489.650
5297.943
41255.719
74455.836
20973.906
2920.630
518.418
390.281
1888.817
11684.180
47.872
26.918
242.032
6008.225
100042.727
100447.938
106478.922
200033.109
107585.141
102417.305
118375.828
69123.609
52537.445
11327.001
2435.225
562.143
123.135
102.823
837.540
9956.096
70627.617
165861.813
110096.648
71681.891
7210.524
674.678
73.604
10.230
3.872
15.806
136.168
2096.491
63204.980
101377.680
103865.773
103580.461
16654.264
995.390
178.374
335.592
1995.361
32.260
18.302
124.042
1926.630
46779.152
100168.297
101529.742
66339.047
59809.293
67284.422
111464.969
102446.305
105115.453
89266.727
10285.098
1922.396
286.951
80.703
302.404
1967.383
7884.446
11988.818
9848.164
4208.702
965.952
168.810
29.207
6.079
5.973
28.329
239.959
4019.023
100507.219
101237.906
102749.961
102792.930
36945.348
1355.366
144.629
94.823
466.193
20.551
9.382
38.407
304.066
2316.411
9041.134
10219.031
3648.123
3817.108
22838.068
101307.766
101954.242
109420.125
122301.125
20122.828
3094.468
398.766
69.369
72.246
272.826
698.989
929.018
776.418
439.837
157.118
44.434
11.124
4.305
10.838
58.793
390.322
3550.257
75018.078
105317.500
102995.320
101409.156
17325.717
859.680
101.573
46.640
88.090
9.884
3.917
8.407
39.950
154.792
339.987
408.848
373.357
1167.325
10590.132
101713.664
101887.172
105608.359
82021.359
10588.643
2061.870
299.019
47.578
19.780
41.551
85.444
121.571
117.269
78.741
38.418
13.412
4.365
4.192
19.505
147.307
1358.359
12954.893
85176.266
148934.766
124869.063
26009.863
2722.502
376.019
161.260
149.842
102.995
7447.964
85952.063
102302.695
38982.953
7925.086
2669.030
1608.968
2603.444
3231.705
8038.071
57597.328
108157.891
116878.578
104968.273
21560.668
1670.093
143.706
17.083
3.034
0.388
-0.425
-0.695
-0.798
-0.812
-0.778
-0.686
-0.399
0.344
2.555
9.241
26.085
58.362
79.423
78.558
61.597
46.705
29.992
15.615
12.871
49.081
730.414
33327.270
100172.570
100650.328
101414.305
9444.099
983.446
328.792
343.163
506.596
1673.785
6624.606
11921.479
7740.300
3997.680
1323.540
256.691
40.741
7.497
1.474
0.002
-0.521
-0.718
-0.784
-0.799
-0.789
-0.775
-0.700
-0.485
0.080
1.577
4.766
9.585
14.993
19.284
21.752
19.954
13.683
8.809
17.711
131.432
1545.918
26776.330
100049.133
100120.039
100221.391
6843.353
443.758
87.234
58.317
94.166
260.100
675.761
946.086
696.623
349.568
136.406
41.703
10.927
2.547
0.329
-0.365
-0.619
-0.725
-0.767
-0.777
-0.776
-0.779
-0.760
-0.709
-0.570
-0.222
0.588
2.108
4.636
8.119
10.431
9.990
7.053
5.973
21.683
201.938
2672.363
4214.883
37042.629
66938.516
16963.723
1639.003
152.876
25.978
11.923
17.057
38.269
77.561
98.459
81.712
49.943
23.513
9.165
2.860
0.581
-0.193
-0.504
-0.643
-0.710
-0.738
-0.745
-0.752
-0.760
-0.761
-0.757
-0.736
-0.631
-0.346
0.394
1.784
3.916
5.362
5.204
3.664
3.764
17.667
163.743
1887.513
428.632
1473.085
2109.782
955.364
210.349
37.835
6.851
2.110
2.728
5.801
10.605
13.742
12.783
9.013
5.129
2.428
1.128
0.577
0.204
-0.163
-0.448
-0.610
-0.682
-0.703
-0.723
-0.740
-0.755
-0.768
-0.783
-0.787
-0.715
-0.424
0.278
1.331
2.154
2.181
1.514
1.880
9.141
68.792
526.275
47.958
99.441
122.530
74.267
26.905
6.669
1.228
-0.011
-0.055
0.385
1.151
1.736
1.965
1.870
2.111
3.343
5.098
5.577
4.324
2.254
0.600
-0.217
-0.544
-0.651
-0.690
-0.715
-0.744
-0.770
-0.822
-0.910
-0.946
-0.720
-0.210
0.462
1.050
1.127
0.797
0.828
3.750
21.592
116.952
8.368
9.983
11.607
8.441
4.843
2.550
1.711
1.069
0.450
-0.055
-0.244
-0.165
0.330
2.112
7.660
20.780
40.521
48.854
35.883
17.411
5.670
1.280
-0.096
-0.506
-0.625
-0.685
-0.725
-0.770
-0.852
-0.925
-0.727
-0.118
1.136
3.010
4.637
4.830
3.510
1.769
1.775
7.049
36.917
4.843
5.499
8.358
10.711
11.923
13.717
15.777
13.045
7.818
2.956
0.568
0.035
1.474
8.958
43.161
156.873
387.951
482.704
313.725
120.946
30.691
7.043
1.452
0.093
-0.325
-0.520
-0.637
-0.733
-0.797
-0.621
0.190
2.554
8.354
18.306
29.368
30.375
20.888
9.678
3.555
3.556
16.481
13.031
26.200
51.741
70.052
79.122
111.944
153.291
129.919
63.069
21.951
5.552
1.724
5.164
31.943
206.624
1201.962
4540.106
7098.989
3503.253
821.102
142.354
25.132
6.757
2.690
1.199
0.388
-0.172
-0.501
-0.535
0.154
2.906
12.497
38.710
100.123
177.136
182.824
113.813
44.221
12.236
4.260
9.834
47.682
150.515
371.438
537.694
584.235
1137.685
2138.498
1796.790
603.639
137.844
26.981
6.180
11.977
88.216
760.351
7790.634
63419.832
100092.867
41352.598
4588.558
479.744
76.097
27.007
15.332
9.946
5.689
2.482
0.585
0.150
1.855
10.309
43.153
156.284
459.200
969.657
998.280
544.431
158.861
37.956
8.268
6.367
165.080
771.450
2746.723
4065.148
4400.102
18833.311
63471.238
41292.047
7780.335
884.873
101.772
16.312
18.982
143.887
1683.387
27426.309
100558.383
101110.508
101034.867
14094.865
1065.426
220.680
128.236
97.563
71.580
42.504
18.395
5.897
2.103
5.202
26.358
126.301
566.529
1994.904
4542.616
4686.054
1984.905
477.624
90.686
16.256
5.003
461.414
2808.994
13773.933
23122.543
23922.523
101817.570
100303.578
100137.188
88418.766
3860.376
290.398
34.358
22.378
147.581
1541.749
23309.246
106474.641
120176.773
118305.297
15949.025
1892.073
925.157
776.903
825.158
754.710
428.739
139.349
32.357
7.985
10.481
55.721
354.797
2407.709
16958.016
55688.938
45985.313
9754.565
1405.597
183.556
27.686
4.871
1346.727
4983.204
25132.824
47397.797
55494.574
102905.750
101013.820
101446.508
101204.508
8249.698
536.657
63.383
23.556
109.240
945.555
9901.152
109189.570
163379.234
122367.047
44926.746
5154.146
4189.562
5466.608
13157.918
18428.242
7115.219
1203.293
168.493
25.647
16.918
95.705
916.789
14276.295
101634.070
102755.406
102726.852
101176.750
5260.408
396.074
42.949
5.948
7462.189
10098.727
14099.290
19863.324
28967.805
102956.516
110481.258
133522.031
127276.727
10867.840
1066.531
124.173
27.858
86.807
785.367
11974.858
102292.594
103514.383
102072.602
101316.563
10009.211
11410.344
47219.516
101527.383
100253.852
100040.641
11281.938
699.684
69.160
22.778
121.733
1503.795
46200.238
100757.281
101048.438
101035.180
100592.352
13843.618
605.439
55.758
6.951
46158.855
51925.930
13593.159
4989.304
6211.536
46254.250
200192.141
198916.953
113663.102
72009.547
3622.151
289.297
38.094
59.665
545.565
7860.084
100208.656
100290.820
100304.023
79787.633
7797.236
14538.773
104565.594
101302.320
100221.195
100036.047
56845.289
1789.955
121.682
24.209
99.474
1244.230
30379.746
100749.508
103893.414
109146.523
105010.648
11243.167
622.593
59.055
7.806
80569.602
84069.805
24536.346
5060.431
3475.541
26235.357
105681.719
103861.578
101190.883
100236.102
7808.464
454.999
43.621
32.848
211.221
1954.764
16589.748
63405.273
56928.688
10600.884
2646.391
11418.745
101424.070
100485.648
100113.320
100021.055
63367.961
1941.764
129.139
20.257
53.817
484.719
6266.512
93788.609
200038.844
200029.813
137171.781
14785.777
901.719
74.333
11.534
49315.652
124712.508
107498.172
55133.684
23457.314
56842.891
118589.359
103449.477
100500.797
100082.992
5931.841
363.575
36.002
14.083
56.773
293.156
1301.324
2954.151
2734.345
1057.122
651.213
3583.922
70989.234
100122.938
100036.914
100008.359
16565.455
878.055
76.456
12.158
22.978
163.625
1560.688
33617.531
111282.750
108522.383
102491.953
85919.125
1818.681
106.632
27.875
102967.430
103056.539
102409.070
120506.570
122662.586
104260.680
133589.328
122316.133
101419.055
16689.668
1537.589
158.867
19.265
5.151
12.505
46.023
120.659
208.315
201.448
136.632
150.295
666.247
4998.868
24666.727
37164.191
12402.245
1789.522
220.309
30.316
5.956
10.297
68.769
830.869
26588.049
100482.469
100448.281
100206.219
85561.508
1777.036
116.388
99.989
100331.367
100483.773
102290.391
151109.938
141356.594
101858.547
102204.008
61802.809
6644.673
1573.283
289.197
45.294
7.408
1.296
1.925
6.484
14.622
23.729
29.009
31.913
39.102
107.412
397.865
1030.970
1201.141
699.392
206.041
44.339
11.474
7.228
17.038
48.666
322.345
4957.965
96870.031
100038.070
100023.063
11078.069
644.327
117.484
389.003
100052.047
100158.555
101430.547
124655.648
116584.273
100877.406
100235.219
30504.301
1922.170
256.547
55.333
12.012
1.960
-0.187
-0.423
0.247
1.617
6.999
41.238
108.730
56.490
23.008
44.898
78.203
87.408
59.749
27.316
16.077
25.242
96.777
605.273
931.451
331.956
506.166
3056.459
6637.800
4065.138
817.305
163.813
203.832
1125.276
12412.202
70768.703
88766.906
26440.082
32696.947
79244.422
33535.055
4982.974
545.507
78.490
14.630
2.821
-0.034
-0.755
-0.982
-0.833
-0.311
7.880
73.847
180.858
92.602
12.149
7.473
9.298
9.974
9.188
14.243
53.018
221.155
1138.000
9408.357
20349.863
2793.658
200.856
156.785
260.732
197.846
106.954
142.804
360.283
1710.340
816.629
2307.582
2805.242
1717.400
2080.844
3001.728
1801.500
563.230
115.674
21.691
3.957
0.283
-0.627
-0.908
-1.111
-1.075
-0.862
3.302
29.839
64.113
31.285
4.843
1.820
1.616
2.480
8.007
43.109
461.979
2937.723
14625.696
43721.148
62979.809
6678.096
308.267
25.941
22.022
24.652
61.767
206.435
528.805
1341.903
77.128
151.782
187.501
162.994
186.145
217.901
150.113
68.447
20.396
5.068
0.676
-0.495
-0.799
-0.912
-1.055
-1.107
-0.979
-0.378
2.857
6.194
3.418
0.846
0.349
0.705
3.495
17.845
224.606
3559.362
41691.008
106654.063
103463.430
106630.180
7424.649
562.468
39.620
6.207
10.769
46.517
170.166
411.159
778.309
11.968
22.860
32.293
34.973
32.646
29.951
22.970
12.987
5.952
2.034
0.252
-0.507
-0.790
-0.864
-0.942
-1.051
-0.924
-0.683
-0.357
-0.065
-0.029
-0.130
-0.020
1.121
6.752
34.905
453.252
9938.645
176775.250
126718.586
101167.172
107584.969
66862.680
13759.895
600.294
10.980
5.371
23.161
77.312
171.189
316.810
21.190
76.008
168.891
187.958
114.626
66.604
47.684
30.346
16.442
7.560
2.643
0.444
-0.507
-0.805
-0.841
-0.842
-0.781
-0.515
-0.257
-0.127
-0.221
-0.300
-0.048
1.760
10.589
51.442
368.455
4602.820
84178.688
106831.617
102159.039
200020.953
112298.898
100539.000
4506.638
58.812
1.655
7.429
22.781
50.415
112.019
152.374
953.147
3700.350
4111.920
1527.057
632.820
461.994
265.605
105.971
42.254
14.911
4.260
0.504
-0.576
-0.778
-0.696
-0.515
-0.287
-0.057
0.010
-0.167
-0.275
0.013
2.048
11.782
53.149
230.195
1175.845
8406.310
63526.609
102458.641
125658.719
102234.281
100201.352
5108.326
63.452
0.059
1.451
6.185
20.075
77.695
1037.316
16940.240
100054.828
100361.016
35122.844
9033.073
8716.168
3388.983
872.633
253.846
75.215
18.055
3.304
-0.032
-0.714
-0.702
-0.431
-0.142
0.089
0.094
-0.072
-0.201
0.025
1.616
9.051
38.770
130.230
366.310
924.079
2421.873
3378.446
12730.715
76912.594
17356.607
630.135
19.050
-0.216
0.922
4.642
24.929
154.925
4062.933
100022.969
100205.297
102291.844
133499.719
108191.188
100661.133
71972.602
6842.108
1547.111
339.224
60.883
9.514
0.905
-0.657
-0.863
-0.629
-0.318
-0.093
-0.051
-0.087
-0.008
0.372
1.526
5.274
18.719
53.360
116.539
173.415
206.536
197.930
299.628
530.036
257.445
32.017
4.356
36.413
103.862
66.088
53.281
361.688
4940.851
100041.625
100481.977
109350.492
200031.016
111245.133
101533.047
106246.563
38432.141
6735.823
1179.769
267.942
29.023
2.494
-0.610
-0.984
-0.867
-0.559
-0.339
-0.139
0.352
1.561
3.587
5.676
6.590
8.930
16.638
29.737
36.945
33.664
25.133
14.713
9.132
5.773
3.913
80.378
1450.015
6649.945
3490.607
361.895
536.601
1671.400
41641.113
100602.570
113653.914
185545.313
103316.406
102022.148
111285.594
64401.922
11779.715
3186.370
1815.653
270.551
9.678
-0.477
-1.038
-0.999
-0.644
-0.326
0.400
2.839
10.408
25.273
40.129
35.390
19.700
9.592
7.742
7.797
6.791
5.375
4.425
4.393
4.445
11.337
642.417
35806.551
100203.523
100303.898
3306.669
534.169
393.293
2354.555
10308.925
17708.863
103398.492
100668.602
101195.367
104872.773
22918.277
5666.025
5365.588
4057.215
513.908
20.450
-0.197
-0.955
-0.857
-0.334
0.418
2.894
13.208
52.652
168.751
306.205
261.103
99.389
25.783
6.210
2.231
1.789
2.422
4.140
6.202
8.020
20.613
1075.265
90122.430
101724.039
103232.617
7843.698
1187.545
75.426
174.394
506.240
1448.775
9568.936
46042.137
63780.004
17637.572
3430.200
1355.357
1588.020
1209.054
216.715
13.162
-0.071
-0.654
-0.345
0.691
3.069
11.667
45.044
206.297
835.968
1949.292
1482.655
454.697
80.589
12.498
1.980
0.922
2.217
4.980
7.949
12.365
31.562
473.527
10250.493
100863.242
56624.125
14422.402
6823.911
23.167
23.802
58.645
184.094
691.701
1723.135
2090.277
1138.861
574.278
372.171
303.264
172.918
40.274
7.089
0.773
-0.070
0.670
3.517
13.394
47.974
157.222
586.622
2393.854
6201.002
4137.172
1057.607
146.444
20.026
2.662
0.733
1.926
4.834
8.489
15.243
42.891
293.448
2939.073
26595.725
71832.094
35760.988
82664.633
28.047
9.883
16.120
52.846
151.085
293.064
386.878
446.730
620.907
656.371
407.776
155.762
45.584
11.576
3.193
1.331
2.825
12.372
62.159
271.020
955.206
2446.205
4628.150
6493.358
3809.717
961.447
147.294
20.512
2.709
0.596
1.738
4.980
11.169
24.184
55.429
211.659
1616.914
11239.296
26947.766
36976.566
102153.813
41.200
11.447
26.026
161.339
898.857
2855.874
3117.949
2518.092
4070.945
3993.692
1551.182
373.000
91.339
31.713
15.290
8.283
8.894
43.675
330.194
2470.986
10847.433
24144.799
30108.873
13833.015
3098.917
579.486
96.692
15.397
2.191
0.840
3.486
13.859
63.320
525.798
1011.118
509.678
478.224
1702.576
4230.699
26385.262
100605.672
40.432
16.502
82.135
955.515
13683.889
100140.852
101031.750
22987.928
31380.238
27443.520
7210.617
1085.631
275.646
161.402
104.038
49.298
27.775
120.798
1684.643
33711.078
107097.375
156874.250
137131.875
43366.336
5215.755
558.199
74.008
11.481
2.041
2.477
12.974
76.346
843.910
12446.240
49751.383
9427.984
660.751
307.742
849.987
6708.991
70949.203
30.971
22.255
180.194
3357.637
100023.695
100192.313
101791.508
116575.086
83082.758
71057.852
15480.018
2425.095
1489.161
1476.515
953.856
330.796
96.962
217.392
4134.583
100650.336
105921.102
145880.688
198876.656
38443.027
4399.410
478.185
58.718
9.064
2.955
7.337
47.797
413.354
5303.853
105283.367
150080.188
62005.742
2560.348
247.532
213.564
945.852
4411.209
24.108
24.830
195.541
4063.536
100019.711
100146.469
101201.211
109362.773
41724.520
37982.711
11485.060
9257.936
14898.919
21843.150
12695.337
2539.882
383.495
221.255
3402.844
100294.805
101947.445
108527.688
115042.961
11161.749
1604.623
226.165
34.252
7.647
5.965
18.291
129.054
1755.256
40469.328
115181.430
165794.141
111598.586
11631.301
597.306
94.256
154.901
507.877
23.095
22.333
104.526
1349.384
23544.479
100067.328
100391.523
28287.654
7103.483
7403.041
16131.695
59953.406
136091.391
107785.750
100881.969
15135.307
1221.319
191.749
833.394
11150.803
75936.719
86538.430
13710.259
1842.085
358.582
75.887
15.957
7.866
12.869
39.584
242.876
3202.683
100669.734
101339.156
101795.250
100788.523
25790.865
925.712
83.305
44.630
112.833
19.784
16.004
36.708
225.076
1474.820
5459.246
6096.063
1939.947
1181.528
3663.022
28629.299
116696.711
188362.734
113660.086
101300.781
33623.352
1961.106
179.712
145.611
700.896
2168.149
2236.652
896.730
257.558
73.989
20.644
8.045
9.716
23.945
98.603
652.449
4948.512
62403.988
116629.148
105511.727
101051.336
12495.770
648.602
97.958
115.368
78.227
12.161
9.363
10.857
34.096
115.319
265.689
283.945
210.071
367.680
1945.059
13330.096
50746.355
133539.094
106489.648
100816.984
18370.354
1311.482
126.485
33.923
63.017
126.024
135.065
85.808
39.769
16.091
6.247
4.766
10.858
39.817
265.422
3031.450
51557.770
104689.195
135692.297
163043.047
23981.318
2552.768
428.910
593.639
1141.902
651.207
991.819
4536.938
6834.484
3177.912
943.107
1037.001
5354.468
25936.473
27974.648
56668.551
100909.773
101632.234
106800.125
39370.816
4681.578
624.293
102.964
32.087
13.201
4.580
0.959
-0.305
-0.696
-0.794
-0.797
-0.767
-0.663
-0.349
0.511
2.895
7.712
15.041
19.873
18.440
13.136
8.337
5.015
3.992
13.180
98.818
1339.489
2746.449
16966.021
29541.031
9138.680
1194.983
296.802
495.097
1215.346
1780.067
6954.709
46059.102
99193.734
34269.855
5434.458
901.013
191.501
48.828
18.327
7.895
2.801
0.432
-0.408
-0.699
-0.776
-0.783
-0.782
-0.761
-0.661
-0.418
0.143
1.231
2.781
3.934
4.486
4.133
3.235
2.391
4.096
28.108
316.394
5702.694
2606.013
13677.825
23557.512
7372.828
914.920
138.746
70.664
109.342
204.420
655.605
2159.956
3316.796
1989.115
689.463
216.571
66.348
21.546
8.397
3.408
1.090
-0.045
-0.483
-0.677
-0.746
-0.762
-0.763
-0.765
-0.745
-0.695
-0.563
-0.313
0.071
0.552
1.046
1.294
1.170
1.123
4.209
38.848
604.280
13937.751
784.808
2786.528
4065.898
1765.776
335.855
53.394
15.815
15.561
30.701
77.365
164.201
232.256
202.326
128.746
61.199
23.610
8.371
3.055
1.084
0.165
-0.300
-0.527
-0.647
-0.699
-0.732
-0.749
-0.754
-0.762
-0.772
-0.777
-0.756
-0.659
-0.449
-0.139
0.131
0.212
0.385
3.194
32.360
497.101
8695.480
136.462
308.895
417.950
223.625
65.514
14.838
3.487
2.316
4.737
10.997
21.274
31.926
33.051
27.403
16.464
7.703
3.603
1.846
0.971
0.299
-0.169
-0.444
-0.588
-0.656
-0.696
-0.729
-0.749
-0.775
-0.818
-0.920
-1.051
-1.095
-0.958
-0.739
-0.574
-0.437
-0.159
1.628
16.067
154.373
1591.955
32.967
39.957
44.026
28.594
11.289
2.778
0.341
-0.120
0.254
1.323
3.115
5.005
6.074
6.080
5.628
6.395
8.348
9.285
7.201
3.692
1.265
0.039
-0.436
-0.603
-0.666
-0.699
-0.738
-0.788
-0.894
-1.078
-1.106
-1.036
-0.868
-0.632
-0.432
-0.370
-0.339
0.424
5.511
38.229
240.246
12.985
7.871
6.069
3.978
2.144
1.028
0.680
0.432
0.130
-0.049
0.081
0.508
1.428
4.078
12.835
36.136
71.373
86.450
62.773
28.094
9.093
2.094
0.077
-0.464
-0.612
-0.671
-0.719
-0.795
-0.941
-0.967
-0.843
-0.416
0.687
1.472
1.615
1.423
0.848
0.430
1.720
10.170
55.274
7.715
3.940
3.747
4.307
5.402
7.097
8.789
7.425
4.414
1.672
0.271
0.202
2.554
14.545
76.043
312.545
878.227
1199.132
699.105
236.470
52.403
10.533
1.831
0.022
-0.401
-0.551
-0.652
-0.754
-0.811
-0.590
0.303
5.081
21.960
26.872
14.911
10.349
6.652
3.020
1.522
4.270
26.346
9.245
8.926
14.961
22.090
31.226
52.030
69.212
63.444
33.763
12.043
3.451
1.567
8.094
55.377
448.061
3494.525
18274.328
33490.262
13650.644
2111.424
273.895
37.792
6.624
1.755
0.610
0.112
-0.257
-0.530
-0.462
0.459
4.740
47.018
313.841
410.180
148.852
55.693
30.914
13.097
4.418
3.332
18.186
18.741
34.634
69.729
106.419
175.716
414.416
708.411
604.896
254.805
67.870
15.236
5.215
18.086
157.396
2110.902
37165.402
100023.328
100036.016
100034.625
18294.055
1121.272
101.288
18.967
8.682
6.263
3.916
1.757
0.429
0.372
3.289
18.619
199.519
1016.989
1448.451
670.504
287.296
136.057
46.928
13.585
4.409
11.845
42.827
120.642
292.291
449.990
921.227
3584.412
8550.186
7107.974
1955.373
343.424
52.827
12.109
27.215
274.878
4965.038
100055.172
100167.500
100291.844
100274.359
79128.141
2550.369
197.731
57.285
51.493
47.903
31.359
14.054
4.666
2.460
9.558
60.044
391.887
1988.672
4261.352
3751.294
1988.666
707.409
183.115
38.814
8.497
6.303
96.928
302.953
807.396
1347.898
3820.464
27510.402
100132.969
70854.531
11405.725
1175.402
144.035
24.201
28.920
262.949
4205.234
100271.148
101108.297
102490.523
102298.281
64205.344
2367.549
313.551
268.173
455.619
494.549
294.753
99.303
25.382
8.081
19.195
133.377
1064.147
7735.891
27171.004
48505.523
29566.141
6314.663
841.877
111.903
17.469
4.392
216.977
507.875
1155.350
1929.333
6857.839
79511.758
101086.430
102119.813
29213.518
2640.324
324.658
52.335
25.704
147.234
1533.076
21118.180
105916.578
118274.891
115047.117
15495.598
1617.929
685.453
2002.771
6563.667
9373.900
3814.571
814.546
120.567
21.940
26.703
192.740
1875.786
19387.170
128668.008
116925.188
103101.852
79415.859
3892.321
290.070
32.512
4.770
682.592
864.091
1028.300
1382.850
4990.296
43757.379
118330.672
178999.766
71872.672
11667.389
1245.578
138.299
28.063
68.627
463.815
3438.773
21413.820
63441.688
47207.238
9825.013
1595.180
2085.627
18626.924
100140.156
100041.039
70717.273
5917.755
482.205
55.233
28.609
170.757
1839.908
33734.281
109179.969
106348.984
101617.141
100395.406
9455.104
507.538
46.510
5.890
1907.241
2049.489
1261.987
856.131
2330.401
23319.893
116735.789
112468.445
103227.086
100452.453
5980.118
370.797
40.839
36.061
203.393
1366.506
8965.456
30768.695
25027.537
6152.843
1359.500
4999.761
100307.016
100130.727
100036.289
100008.563
24642.557
1108.499
94.586
25.064
112.728
1200.110
22934.721
101521.188
103002.648
104785.070
102854.484
8410.335
512.821
52.930
6.926
3062.781
4480.125
3488.683
2022.453
4019.671
49804.879
103423.516
101630.141
100529.422
100119.641
15052.932
606.212
52.264
19.475
80.045
468.860
2146.704
5459.934
4583.873
1613.630
701.615
5169.618
100146.258
100064.555
100021.117
100005.336
27270.715
1198.776
93.549
18.485
54.232
441.387
4841.538
60029.742
146871.375
200054.047
112790.672
8747.295
632.019
59.556
8.894
8302.770
38524.141
47008.352
18580.752
53958.297
130484.875
156988.141
106583.344
100704.180
100090.125
10276.053
484.250
42.047
10.083
25.356
101.434
317.515
608.508
570.960
291.517
279.607
2008.064
30249.678
100023.086
100008.781
100002.234
7767.483
601.121
59.456
10.919
22.950
143.145
1145.687
16887.783
107784.656
106484.000
101946.172
33347.898
1183.887
80.460
15.671
51390.160
100495.016
102477.367
156946.406
107527.031
105906.820
179046.563
170727.359
102714.781
33667.949
2308.193
208.100
22.682
4.338
6.120
19.810
46.426
77.402
75.340
55.187
84.546
433.307
2718.315
11282.512
16566.609
6474.275
1198.630
167.480
23.821
5.127
9.507
56.372
572.349
12528.873
100419.234
100362.344
100180.617
33063.691
1145.752
81.878
38.104
100084.703
100288.094
104196.742
200032.859
111380.938
101298.961
103267.602
108525.367
12041.010
2361.244
384.115
58.037
8.819
1.253
0.880
2.898
6.473
10.308
10.850
10.828
20.383
75.556
274.255
649.518
813.777
447.714
146.547
34.426
8.487
4.376
6.640
27.072
218.562
2804.423
37067.211
100033.969
66938.164
5448.126
427.245
70.039
117.419
33514.512
100191.000
102715.156
149698.609
105431.148
100492.969
100279.586
99276.789
3567.353
373.242
71.780
14.494
2.310
-0.152
-0.572
-0.370
0.224
0.791
1.758
3.034
4.988
12.756
30.707
59.384
67.061
46.182
20.877
10.974
13.917
22.096
34.692
40.673
65.537
359.725
1761.689
3691.982
2312.446
541.763
126.653
117.934
333.922
4164.769
16641.855
20924.832
16435.152
99966.539
100157.422
100043.242
10298.272
910.183
105.120
18.633
3.546
0.124
-0.688
-0.966
-1.043
-0.923
-0.734
0.537
1.862
1.538
2.049
4.210
6.523
7.391
6.530
8.601
28.960
113.387
226.570
426.507
399.230
124.380
52.034
115.783
177.485
147.719
129.676
409.274
594.324
880.592
420.206
1048.528
1345.201
1414.568
3661.083
5953.493
3502.901
953.472
160.454
28.922
5.019
0.481
-0.573
-0.853
-1.028
-1.198
-1.170
-1.084
-0.616
0.149
-0.047
-0.096
0.212
0.610
1.204
4.191
44.334
823.652
4136.181
4276.994
3470.512
1882.016
440.231
55.451
17.532
15.716
23.381
178.091
958.160
1201.671
1495.146
50.109
98.680
124.573
150.633
246.464
320.911
223.155
93.657
27.277
6.388
0.989
-0.415
-0.777
-0.872
-0.961
-1.182
-1.201
-1.139
-1.028
-0.853
-0.719
-0.593
-0.468
-0.165
1.033
9.917
543.285
27057.469
104216.203
128581.414
47628.363
12435.658
1555.093
180.866
18.151
3.273
7.173
74.746
408.178
614.309
1198.158
8.848
17.459
25.480
30.571
34.128
34.570
27.763
15.740
7.069
2.641
0.491
-0.392
-0.734
-0.835
-0.892
-1.022
-1.160
-1.108
-1.022
-0.914
-0.818
-0.726
-0.585
-0.101
1.897
17.976
1357.573
100818.852
112310.711
200012.141
111392.617
45864.879
8281.195
2071.473
181.157
4.389
1.500
11.149
47.379
140.998
488.952
17.297
57.352
117.305
140.141
87.158
50.499
37.481
28.259
18.382
9.974
4.289
1.012
-0.291
-0.711
-0.828
-0.871
-0.944
-1.010
-0.962
-0.891
-0.818
-0.731
-0.509
0.082
2.500
15.396
569.633
31483.107
107497.352
170789.422
103461.375
42945.645
102229.438
26826.350
907.699
15.845
0.089
2.520
12.273
44.770
160.239
113.565
625.785
2115.074
2345.540
982.673
397.257
294.504
206.420
130.670
70.856
27.526
7.914
1.393
-0.363
-0.745
-0.788
-0.785
-0.776
-0.754
-0.724
-0.680
-0.608
-0.445
0.117
2.527
11.615
76.070
1054.766
5202.545
9574.971
11613.896
23794.359
100631.984
30903.311
898.272
20.988
-0.702
0.368
5.425
26.874
134.536
679.582
8124.468
66955.906
85708.422
14698.463
4127.947
3537.068
2117.770
1381.589
702.129
200.567
41.000
6.844
0.514
-0.647
-0.839
-0.763
-0.688
-0.632
-0.593
-0.573
-0.545
-0.431
0.001
1.762
7.498
24.464
78.407
270.448
662.859
863.692
2023.960
6739.651
2382.358
179.552
5.555
-0.839
0.180
6.850
56.905
529.214
2316.619
75609.930
100120.320
101112.945
110292.055
61527.156
72672.219
29431.252
25150.232
10295.993
1489.545
189.511
21.620
2.337
-0.469
-0.926
-0.900
-0.739
-0.635
-0.574
-0.528
-0.443
-0.285
0.051
1.034
3.799
10.297
22.075
43.547
67.413
75.609
87.701
158.831
78.301
10.200
-0.021
6.765
19.231
22.093
139.554
1818.533
2987.979
96877.328
100273.391
103501.328
170769.313
106088.000
110339.125
200060.281
108553.047
100885.141
10133.686
2132.607
292.228
9.450
-0.272
-1.016
-1.077
-0.842
-0.688
-0.549
-0.322
0.080
0.663
1.260
1.509
2.070
3.698
6.355
8.877
10.662
9.696
6.443
3.333
1.202
0.108
12.723
160.546
501.524
336.243
200.376
2825.629
3422.866
17126.127
100320.414
104961.242
129536.148
102724.227
118770.492
200050.531
111446.984
105802.680
115163.617
90474.297
3981.955
106.297
0.708
-1.123
-1.206
-0.925
-0.666
-0.305
0.546
2.345
5.396
7.850
6.965
4.231
2.341
1.741
1.847
1.837
1.505
0.929
0.473
0.307
1.928
78.134
1455.759
6666.870
3521.327
455.247
1577.523
6035.342
1653.229
5642.501
8304.358
32187.965
100858.625
108303.766
163401.703
105254.945
107473.977
106197.555
100468.383
11429.196
180.827
2.201
-1.211
-1.256
-0.858
-0.313
0.754
3.548
10.609
25.100
38.524
33.204
16.035
5.482
1.340
0.287
0.065
0.069
0.166
0.371
0.945
4.345
129.625
2426.250
15226.277
6921.716
773.589
950.179
1509.387
236.498
342.777
813.366
3670.589
13864.588
17812.848
12210.726
14703.557
10219.160
66635.578
56353.691
2696.459
82.594
0.641
-1.219
-1.155
-0.342
1.249
5.043
13.668
36.669
81.321
131.377
110.339
47.230
13.373
2.769
0.181
-0.286
-0.217
0.047
0.579
1.819
7.776
54.935
730.622
2956.099
2292.704
1136.775
2165.188
116.723
32.972
56.660
179.730
531.672
946.140
1061.882
937.621
856.904
688.380
1161.546
1044.535
167.831
10.448
-0.357
-0.918
-0.542
1.783
8.727
27.298
64.453
119.206
208.702
289.796
213.695
87.109
22.372
4.364
0.407
-0.342
-0.252
0.238
1.042
3.055
10.633
50.271
273.838
1090.132
1814.802
2325.584
7416.457
22.229
15.928
32.890
293.585
712.368
464.262
214.104
180.227
178.543
144.070
88.736
42.863
15.943
5.067
2.002
0.677
1.704
10.300
55.917
222.503
563.968
740.587
655.156
478.485
273.865
99.343
24.927
4.931
0.517
-0.279
0.031
1.113
4.678
22.056
47.433
57.863
186.273
628.290
1292.583
3637.261
23137.207
19.213
13.847
31.443
273.379
771.014
903.478
789.881
503.800
471.792
422.878
217.592
81.808
38.082
25.528
17.363
10.038
9.196
43.673
369.458
3128.620
14002.575
14629.830
4810.654
1385.181
396.495
99.784
23.315
4.629
0.685
0.227
1.566
7.396
145.064
1478.424
3972.739
1180.101
172.291
222.829
612.527
3159.767
22554.650
22.281
17.728
45.565
311.423
2193.827
8197.859
8285.773
2915.651
1612.376
1360.711
613.843
242.162
196.772
213.626
163.884
74.722
35.600
141.015
2332.273
59439.023
100603.359
102114.523
78816.203
4591.339
656.335
118.222
22.517
4.764
1.695
2.296
7.794
46.702
1982.770
100370.828
100469.680
76922.875
1237.383
91.792
225.830
1161.073
5996.654
37.178
32.697
82.327
745.718
9006.422
59356.238
67139.773
10925.636
3187.026
2442.713
1117.400
871.547
1973.361
3283.047
2314.308
707.065
157.154
288.161
6658.684
100113.367
100559.281
101791.531
102710.734
9774.534
755.699
110.701
20.716
7.102
6.655
9.547
29.050
220.269
6933.539
104638.664
106791.516
102934.094
3965.392
119.580
78.795
271.319
852.251
82.252
65.592
100.283
812.827
11073.803
75630.352
85682.180
13000.285
2532.368
1858.919
1657.735
5508.783
41945.926
100263.484
63437.027
7785.394
833.900
295.662
4953.400
100064.938
100254.203
100700.273
100950.586
6606.803
447.752
70.941
18.067
16.547
24.728
32.622
80.662
592.344
8293.301
150032.406
200054.188
125668.820
3523.852
219.310
41.760
57.849
131.771
140.236
104.773
83.612
368.360
3058.751
13681.773
13741.419
3625.845
1005.215
1075.858
3202.172
36029.695
101906.805
100669.352
100159.555
79013.898
3220.797
307.752
1157.049
16957.846
100072.781
100158.328
21274.176
1494.269
159.453
32.073
20.095
42.396
71.873
92.980
197.159
1168.373
14371.557
102760.766
106189.773
72528.563
4365.528
329.902
47.195
40.826
45.543
148.058
108.108
60.621
99.948
420.935
1044.685
1157.534
496.021
318.690
787.493
4594.217
91737.719
102719.266
100936.328
100204.055
100036.305
5925.705
337.486
181.366
961.045
3069.301
3082.900
1076.366
206.956
40.893
14.604
24.708
68.651
134.597
213.512
671.071
3952.029
18203.213
78072.289
105036.688
29495.264
2590.540
277.736
461.691
1493.732
830.137
87.371
64.313
34.553
25.671
52.410
94.928
108.195
80.375
125.177
467.470
2715.418
43238.691
101622.695
100589.523
100144.320
98882.891
3499.072
226.174
43.518
73.395
145.817
148.030
81.604
28.218
9.666
7.485
21.124
67.980
153.882
423.966
3306.726
46659.410
101785.242
105860.414
108361.367
9773.220
1194.594
618.229
7205.751
56958.613
20385.887
115.345
291.483
380.803
261.624
228.337
1322.479
15298.410
100315.227
103520.398
115659.953
101572.633
101240.344
102795.891
59923.613
3480.125
641.679
329.387
219.034
94.826
28.777
6.987
1.112
-0.343
-0.708
-0.774
-0.751
-0.694
-0.566
-0.277
0.375
1.574
3.182
3.988
3.578
2.340
1.183
0.578
1.684
12.877
114.100
1200.479
237.836
633.840
816.484
438.775
161.827
202.258
833.650
2331.787
3327.153
11188.219
88773.859
101369.039
66956.766
10399.088
2219.610
500.749
189.656
111.405
48.678
16.391
4.438
0.847
-0.312
-0.651
-0.748
-0.765
-0.763
-0.733
-0.642
-0.455
-0.133
0.223
0.541
0.531
0.312
-0.001
0.151
3.019
32.992
642.234
8741.744
235.629
542.379
745.513
391.861
110.483
46.718
76.550
151.507
294.857
920.731
3163.647
5360.666
4446.656
2776.750
1014.097
271.782
84.493
39.395
18.700
7.097
2.407
0.596
-0.199
-0.559
-0.705
-0.738
-0.752
-0.753
-0.745
-0.712
-0.666
-0.598
-0.520
-0.449
-0.419
-0.479
-0.060
4.000
124.824
2991.811
45239.824
145.465
228.507
267.230
155.922
51.513
15.278
11.203
18.517
40.011
106.595
272.380
509.007
689.052
633.725
296.948
99.606
31.571
12.475
5.952
2.769
1.342
0.491
-0.087
-0.449
-0.645
-0.720
-0.743
-0.762
-0.794
-0.842
-0.925
-1.002
-1.019
-0.958
-0.855
-0.707
-0.272
3.674
159.397
4385.806
59378.617
107.115
82.976
65.899
39.660
15.320
4.261
1.713
2.680
6.847
17.709
40.350
78.297
116.742
115.418
68.059
27.069
10.309
4.791
2.751
1.634
1.016
0.458
-0.049
-0.410
-0.609
-0.694
-0.735
-0.771
-0.849
-1.018
-1.218
-1.253
-1.229
-1.161
-1.079
-0.971
-0.551
1.565
36.422
865.194
6363.131
86.743
40.946
19.810
8.979
3.270
0.575
-0.254
-0.070
0.926
3.133
7.251
13.723
19.847
19.554
14.431
11.019
10.577
10.688
7.847
4.618
2.020
0.671
-0.039
-0.416
-0.595
-0.675
-0.726
-0.798
-0.959
-1.128
-1.156
-1.139
-1.050
-0.931
-0.839
-0.782
-0.650
0.241
6.110
57.269
421.874
52.499
21.572
8.061
2.623
0.623
-0.021
-0.128
-0.075
0.057
0.415
1.103
2.206
3.768
6.509
15.196
36.995
76.477
92.412
67.053
30.108
9.956
2.536
0.298
-0.366
-0.583
-0.661
-0.715
-0.817
-0.974
-0.964
-0.813
1.304
7.496
9.021
2.523
0.443
-0.025
-0.099
1.498
10.670
57.428
23.966
9.942
3.949
1.892
1.738
2.466
3.106
2.878
1.746
0.750
0.250
0.550
2.970
15.798
76.246
335.531
948.342
1297.330
813.295
253.191
55.604
10.437
1.747
-0.055
-0.463
-0.588
-0.667
-0.780
-0.786
-0.477
2.832
60.280
356.767
451.308
123.583
9.398
3.268
1.085
0.710
4.432
31.173
12.912
5.580
4.671
6.367
10.358
16.891
22.592
20.945
12.234
5.060
1.482
1.298
8.062
58.874
481.588
3808.030
20170.955
37156.281
15029.959
2290.820
292.031
38.892
6.024
1.018
0.142
-0.174
-0.406
-0.571
-0.338
1.238
24.647
915.656
11460.331
17429.545
1942.231
116.778
20.451
6.436
1.968
3.168
27.530
11.609
8.557
14.127
24.219
45.924
98.012
149.432
129.952
64.138
22.935
6.369
3.531
18.726
167.704
2290.525
45872.336
100007.023
100010.195
100010.438
22291.555
1202.993
101.765
14.211
4.852
3.129
2.067
0.827
0.149
0.721
6.535
103.218
3657.537
100822.805
101613.375
9946.895
619.770
109.491
27.540
6.748
3.152
17.484
14.488
20.030
40.009
73.105
176.446
499.580
890.770
765.882
323.121
87.771
20.881
7.528
27.600
292.406
5414.720
100015.266
100035.758
100055.516
100052.844
98888.883
2723.543
180.432
32.447
23.180
22.238
15.836
7.688
2.870
3.089
19.270
177.302
2907.707
39021.070
81613.430
27005.557
4080.336
585.292
107.047
21.865
5.083
8.187
21.424
40.683
81.011
156.740
480.949
1842.979
4225.234
3307.192
1117.739
254.703
55.073
14.367
27.957
274.896
4964.283
100051.836
100146.352
100271.813
100255.094
70842.492
2345.405
202.558
99.897
155.126
182.287
113.125
46.132
13.539
7.673
37.676
411.823
7008.195
101461.844
103859.664
106752.406
28457.074
2886.579
413.622
61.683
10.528
4.273
38.286
64.366
115.346
227.262
813.355
3707.425
9177.199
7774.707
2988.694
794.403
161.764
33.862
22.573
143.974
1551.975
24777.900
100447.641
100878.891
100817.203
12773.297
1017.183
239.016
554.097
1418.841
1794.077
949.824
253.349
56.148
16.049
49.413
536.491
10315.912
102524.859
122335.148
198900.000
110578.672
12871.904
1316.217
143.959
20.414
4.329
81.650
106.113
128.060
211.729
759.735
3736.680
14777.637
34367.559
25941.676
5647.084
739.818
100.420
21.611
52.870
332.242
2146.944
9270.533
16679.428
8001.684
1920.386
427.380
538.948
3246.347
13663.977
20176.680
7768.984
1297.616
179.981
30.035
40.904
347.823
4313.530
62022.648
188397.766
200099.859
111216.070
38033.945
2592.809
226.075
30.005
5.892
169.417
205.963
193.310
244.197
927.280
8643.000
101423.977
101162.141
100433.313
56949.164
3228.316
257.913
30.924
21.333
83.476
347.113
1083.229
1848.277
1501.764
644.384
292.892
1090.047
11309.122
78999.250
100005.867
33486.781
3493.172
360.791
43.999
26.279
139.958
1053.368
8453.598
67077.586
106688.773
102343.695
28108.293
2166.264
226.178
32.976
7.252
345.694
587.478
676.885
803.772
2510.522
22624.836
101749.336
100641.461
100197.570
100049.570
7099.702
418.743
37.774
11.076
27.130
97.303
277.090
466.588
428.517
232.084
200.076
1143.048
12418.842
88325.484
100003.828
41264.477
4153.202
387.373
45.047
16.107
53.980
299.370
1795.271
10515.001
34695.801
34773.152
11461.564
1844.149
241.666
34.441
7.670
1216.112
3360.422
4326.033
5897.004
31340.635
84449.391
133533.469
104567.133
100537.383
100066.516
5420.590
337.294
32.519
6.151
9.098
27.917
67.735
104.824
99.796
68.205
98.729
571.917
4161.390
20174.113
30206.596
10261.769
1649.468
205.532
28.980
8.538
20.272
92.062
451.995
2844.355
21037.340
68736.516
30171.820
3519.204
338.844
39.052
10.278
4208.562
16734.199
21851.938
40005.609
101405.945
103096.984
130230.734
137162.969
100799.867
15176.353
1420.879
148.545
17.745
2.924
2.307
6.333
13.410
20.380
20.308
18.161
35.436
160.893
701.160
2109.037
2706.674
1404.671
360.161
66.880
12.594
3.748
7.718
33.710
205.938
1882.371
17122.863
59486.348
29551.336
3387.636
293.662
40.914
26.310
6503.740
30397.037
40109.891
98593.672
101599.992
100596.836
101965.859
104537.125
7301.466
1503.129
272.834
45.515
6.951
0.821
0.100
0.767
1.876
3.054
3.353
4.011
9.812
32.826
105.751
220.519
271.352
167.365
62.756
17.655
4.529
2.210
3.878
14.267
83.797
592.575
3712.050
9016.181
5452.400
1047.918
150.696
65.608
127.417
3223.789
12549.008
16972.229
50823.898
100893.930
100179.203
100186.250
51330.125
2542.885
295.746
57.135
11.700
1.902
-0.239
-0.630
-0.663
-0.574
-0.342
-0.127
0.280
1.739
6.094
15.494
28.121
31.619
22.065
10.700
5.342
5.217
7.645
9.143
10.240
26.084
116.761
418.696
740.829
539.033
286.574
703.179
876.899
1070.829
762.611
2008.648
2891.052
7499.252
57113.816
100060.703
56867.387
7116.682
673.122
86.938
15.287
2.884
0.041
-0.663
-0.859
-1.013
-1.101
-1.042
-0.950
-0.752
-0.318
0.608
1.961
3.377
3.869
3.256
4.103
14.161
47.320
58.352
57.131
36.814
19.347
21.973
46.277
70.264
110.492
1667.407
20096.525
21011.877
8570.356
131.455
273.803
391.218
815.491
2547.898
4169.995
2494.149
702.537
140.167
24.058
4.332
0.350
-0.582
-0.802
-0.886
-1.048
-1.223
-1.192
-1.129
-1.013
-0.835
-0.580
-0.276
-0.034
0.266
1.747
37.186
732.445
3158.690
2130.290
540.853
200.827
65.487
16.504
7.531
9.598
121.999
4495.375
100223.820
102472.109
26072.430
20.603
39.169
58.605
101.776
191.063
257.636
181.331
77.413
24.448
5.885
0.946
-0.376
-0.736
-0.816
-0.853
-0.972
-1.159
-1.198
-1.142
-1.056
-0.942
-0.806
-0.656
-0.550
-0.089
6.976
454.354
26712.672
100426.453
101325.344
4751.163
905.598
200.926
35.573
5.701
2.046
55.627
1649.603
20146.154
21857.518
17034.928
4.484
8.754
14.051
19.652
26.244
29.351
24.158
15.622
8.018
3.562
1.085
-0.104
-0.589
-0.749
-0.799
-0.861
-0.972
-1.097
-1.110
-1.037
-0.946
-0.812
-0.648
-0.575
0.091
14.000
1150.523
100141.586
100806.297
102916.938
14138.597
1839.496
513.751
133.594
10.611
0.634
5.440
124.526
712.599
1229.056
3225.779
7.984
23.881
47.686
54.489
41.027
31.867
32.617
31.640
26.417
15.912
6.941
2.073
0.139
-0.533
-0.723
-0.778
-0.818
-0.869
-0.890
-0.869
-0.786
-0.674
-0.620
-0.526
0.188
7.654
513.015
26742.637
100634.773
102231.500
5954.204
1673.785
1270.258
485.040
41.631
1.099
0.057
4.959
29.603
123.411
426.933
42.584
177.583
454.967
548.376
291.953
165.961
172.592
202.086
188.023
116.529
43.989
12.497
2.606
0.039
-0.603
-0.719
-0.737
-0.739
-0.733
-0.701
-0.649
-0.590
-0.576
-0.501
0.130
2.958
44.921
754.515
3670.408
2474.260
1003.116
785.551
1113.863
515.440
50.499
0.856
-0.820
0.868
9.230
57.489
367.220
192.647
1348.979
4946.576
6081.715
2209.613
971.488
1207.994
2080.901
2655.124
1514.972
358.292
66.020
10.715
1.386
-0.406
-0.772
-0.763
-0.700
-0.680
-0.640
-0.603
-0.563
-0.542
-0.491
-0.060
1.294
5.857
23.456
74.861
126.357
132.418
145.047
226.622
107.422
11.492
-0.907
-1.002
0.375
18.220
515.181
4224.017
514.268
5449.157
33059.273
41872.688
10472.183
5843.344
9907.750
47042.250
100670.305
39996.203
3914.942
362.848
35.630
4.069
-0.119
-0.820
-0.883
-0.760
-0.674
-0.628
-0.586
-0.531
-0.480
-0.416
-0.208
0.433
1.954
5.416
11.614
18.199
19.684
14.465
9.963
4.769
-0.112
-0.996
-0.765
1.460
53.290
1816.629
23472.027
2040.177
6764.051
46852.852
60029.805
16147.627
24802.227
67463.422
108889.078
101547.227
100945.813
37025.973
5594.881
630.677
19.027
0.257
-0.891
-1.046
-0.833
-0.701
-0.622
-0.527
-0.397
-0.226
-0.116
-0.052
0.080
0.506
1.272
2.252
3.042
3.045
1.944
0.541
-0.409
-0.756
-0.541
5.920
18.181
35.872
1046.822
13752.924
65914.586
3263.593
10101.992
11905.057
9672.290
36209.156
141474.438
111477.977
101930.930
120203.141
170809.563
101722.023
13169.248
205.917
2.147
-0.995
-1.156
-0.923
-0.708
-0.538
-0.261
0.158
0.700
1.052
0.966
0.508
0.149
0.087
0.145
0.199
0.129
-0.118
-0.463
-0.605
-0.483
2.339
29.748
109.528
77.346
281.679
3749.057
100217.148
2725.676
1080.240
1558.989
3510.047
12634.719
45616.359
105026.031
101420.047
189868.328
123041.891
100953.227
56271.652
397.803
4.887
-1.125
-1.241
-0.938
-0.558
-0.110
0.689
1.940
3.817
4.804
4.293
2.278
0.693
-0.078
-0.344
-0.418
-0.468
-0.556
-0.633
-0.548
0.202
4.583
43.125
182.081
147.142
151.805
1121.157
26795.998
798.567
195.799
380.464
952.802
2076.368
5169.037
26605.658
56523.629
33818.988
102449.578
100253.633
8694.704
160.896
2.097
-1.197
-1.214
-0.644
0.310
1.978
4.506
7.852
11.590
13.696
11.527
5.819
1.906
0.170
-0.394
-0.567
-0.655
-0.756
-0.717
-0.406
0.925
6.097
27.276
82.236
104.753
208.596
1450.886
660.346
117.651
275.475
1865.362
6043.846
2408.879
685.198
1100.699
1510.898
1333.929
2916.883
2410.212
358.103
18.546
-0.345
-0.986
-0.799
0.750
4.903
14.805
27.542
35.206
35.563
31.073
21.270
10.637
3.356
0.554
-0.354
-0.616
-0.710
-0.662
-0.499
0.030
1.810
8.273
29.507
75.270
143.930
335.291
2084.257
66.442
87.590
575.463
13307.149
89886.219
20056.326
793.259
122.558
116.908
84.249
55.271
35.770
12.084
3.492
1.525
0.515
1.042
6.746
32.130
120.453
278.102
297.600
173.864
82.590
36.653
14.756
4.366
0.832
-0.213
-0.517
-0.473
-0.138
1.871
14.289
28.659
20.026
25.964
60.738
140.702
430.557
1946.967
50.836
67.132
424.411
8809.260
48388.289
13214.446
681.456
104.533
76.489
62.329
43.958
30.681
25.652
23.624
17.322
9.481
7.323
28.352
209.814
1359.921
4515.537
5018.252
1588.723
312.481
74.484
20.676
5.518
1.386
0.434
0.297
0.665
3.237
67.631
712.764
1854.531
637.209
57.519
37.320
95.732
363.278
1341.031
70.521
63.841
99.612
802.825
2321.173
1438.937
646.748
289.024
175.045
147.659
142.784
148.230
185.390
224.076
161.739
73.507
32.347
92.200
1042.844
15223.600
100067.406
100147.688
17126.863
1364.542
150.475
28.551
7.266
4.052
4.357
4.570
5.556
19.943
925.686
30899.982
100093.727
20017.508
583.281
26.255
50.440
173.336
536.923
214.389
149.384
88.335
146.212
631.580
1643.106
1643.102
666.768
314.423
395.537
720.041
1153.927
2247.017
3574.828
2506.705
703.730
160.484
167.862
2541.090
75614.266
100059.305
100137.430
85669.297
3172.632
217.908
33.182
12.819
19.128
29.233
29.434
26.229
73.192
2857.892
100467.523
100636.945
100342.367
1728.638
37.863
22.606
57.862
141.788
824.517
530.047
203.710
161.531
637.608
1768.201
1786.655
769.942
411.718
1239.461
4648.239
9962.856
42933.117
100292.594
63411.945
8526.459
826.431
209.901
1937.870
46770.648
100034.180
100071.648
59397.039
2376.353
173.413
30.257
34.655
99.765
194.060
175.020
110.648
167.218
1635.490
43577.613
102944.227
27965.650
1020.265
55.989
14.166
17.296
32.159
2112.451
1303.424
375.834
143.817
296.904
686.408
698.216
373.638
471.990
2997.573
15433.015
54237.848
104595.492
100593.617
100082.453
88329.563
3215.228
277.052
598.912
6011.288
33023.723
33035.434
6663.592
648.734
79.102
29.048
101.035
418.480
962.758
846.371
446.716
476.117
1440.382
5204.259
8471.414
3298.233
523.378
79.407
42.910
110.047
69.362
2292.255
1410.116
398.005
108.103
88.013
148.205
152.699
123.646
348.858
2338.109
12796.078
111329.734
103512.414
100532.125
100080.617
100014.219
5920.973
328.944
127.325
493.266
1350.303
1352.621
537.799
112.744
24.690
31.014
179.204
958.441
2347.855
2296.810
1396.092
2428.009
5166.361
6840.503
5124.485
1868.014
402.200
169.530
1671.157
8707.959
3954.055
1027.741
655.181
218.397
65.223
29.901
27.540
27.996
38.309
147.941
793.629
3983.554
48309.980
100995.180
100227.828
100049.016
100009.695
3810.210
239.792
36.428
48.841
86.556
86.819
47.464
17.870
8.535
26.414
155.218
753.165
2026.290
2437.468
4508.396
18005.014
59007.844
73747.031
19426.172
2612.964
435.094
1110.319
77053.719
100545.070
100317.773
19.762
29.851
34.999
37.660
147.711
1894.050
13048.152
58292.391
58063.215
43686.508
102448.859
112528.555
163439.609
91028.398
16816.600
4196.411
4741.700
2973.617
885.223
171.364
30.445
5.735
0.838
-0.373
-0.671
-0.685
-0.587
-0.470
-0.377
-0.266
-0.108
0.126
0.243
0.170
-0.134
-0.487
-0.469
0.692
8.932
90.568
695.819
50.177
53.717
55.828
40.375
40.714
165.723
785.833
1864.638
2262.411
5833.446
32296.697
85689.188
124672.383
103562.344
27903.775
3293.676
1560.726
981.882
344.867
86.964
20.712
5.434
1.385
-0.081
-0.580
-0.717
-0.730
-0.715
-0.684
-0.635
-0.580
-0.526
-0.492
-0.508
-0.630
-0.769
-0.483
2.154
74.173
1826.801
15741.018
142.148
87.909
61.032
35.709
18.843
24.144
62.873
129.543
231.139
717.306
2873.978
12762.594
47285.109
51475.066
12547.066
1695.713
408.951
218.758
95.534
33.933
13.332
6.086
2.471
0.467
-0.385
-0.656
-0.725
-0.733
-0.741
-0.746
-0.766
-0.792
-0.816
-0.824
-0.836
-0.901
-0.525
5.186
466.451
36049.125
105591.219
416.793
160.039
59.526
23.311
9.235
5.261
8.366
17.176
39.694
124.143
470.305
1961.138
5533.983
5468.751
2138.382
449.583
108.129
46.500
24.932
14.615
11.274
7.794
3.652
1.040
-0.203
-0.608
-0.713
-0.748
-0.786
-0.862
-0.973
-1.102
-1.179
-1.166
-1.070
-0.969
-0.620
6.243
645.555
76889.484
103507.453
842.230
263.274
63.417
16.432
4.275
1.148
1.183
3.368
9.558
27.921
88.874
255.619
532.918
527.112
277.619
88.113
28.099
12.848
8.963
9.194
9.603
7.599
3.979
1.114
-0.153
-0.580
-0.704
-0.766
-0.862
-1.066
-1.263
-1.287
-1.285
-1.243
-1.170
-1.069
-0.772
2.072
168.870
5896.937
90541.961
841.127
258.007
57.399
12.011
2.156
-0.005
-0.075
0.947
3.161
7.661
17.036
37.340
57.968
61.058
38.587
19.469
12.146
9.860
8.475
7.911
7.175
5.324
2.678
0.633
-0.263
-0.584
-0.703
-0.797
-0.995
-1.141
-1.172
-1.161
-1.004
-0.846
-0.914
-0.873
-0.804
-0.095
9.301
202.921
936.567
381.105
131.138
34.154
7.152
0.904
-0.249
-0.128
0.696
1.975
3.451
4.791
6.609
8.627
10.153
14.123
27.858
47.229
56.233
41.808
21.770
9.567
3.939
1.400
0.158
-0.414
-0.610
-0.700
-0.818
-0.964
-0.953
-0.614
5.153
23.974
28.092
7.146
0.396
-0.322
-0.406
0.863
8.048
40.247
118.899
45.183
13.932
3.163
0.677
0.433
0.876
1.529
2.229
2.694
2.493
2.209
3.464
11.993
49.574
192.205
481.615
647.976
387.497
137.578
36.785
8.001
1.620
0.016
-0.454
-0.600
-0.677
-0.787
-0.750
-0.331
7.920
226.045
1637.540
2098.995
404.739
17.676
2.731
0.481
0.208
3.369
41.705
33.151
13.427
4.817
2.298
2.552
4.354
5.824
5.597
4.328
3.051
1.863
1.706
6.083
38.218
252.934
1521.771
6473.683
10261.710
4950.830
1025.265
167.965
25.340
4.082
0.475
-0.211
-0.402
-0.537
-0.598
-0.230
2.140
110.938
5130.090
100114.883
100189.523
13229.936
316.312
21.512
4.975
1.036
2.858
124.016
14.423
4.986
3.589
5.395
10.402
19.687
27.448
24.602
15.045
7.014
2.718
2.398
12.399
98.418
1024.909
12400.268
100001.453
100002.164
70710.469
7090.337
602.407
63.930
8.872
2.175
1.109
0.600
0.083
-0.104
1.047
9.095
305.981
31192.816
101723.367
103853.227
102685.633
1549.720
134.480
24.119
4.537
2.676
70.932
9.147
4.637
6.691
13.708
31.573
67.538
103.967
92.820
51.804
20.558
6.867
4.004
18.957
167.773
2290.492
45872.172
100006.641
100010.188
100009.820
22291.141
1203.104
102.498
16.401
8.561
7.639
5.403
2.737
1.273
3.640
27.782
416.108
13443.698
144632.828
200087.719
126759.773
10550.378
801.654
88.241
13.869
3.761
11.527
7.304
7.082
12.630
26.112
71.018
174.238
284.989
267.068
146.277
57.827
19.180
7.176
18.872
157.616
1944.481
37164.277
100022.000
100031.813
100030.383
18291.119
1037.034
105.423
33.992
40.928
43.904
31.911
14.667
5.615
7.624
58.463
763.539
21236.959
105274.086
107112.336
101804.695
100749.281
2966.047
236.555
34.639
8.595
5.703
8.065
10.571
18.296
38.357
111.703
318.858
611.019
724.473
517.953
214.337
63.983
16.747
13.962
83.329
759.824
7108.236
56888.465
100076.234
37227.121
4577.051
474.079
92.474
109.906
223.439
254.006
156.825
59.121
17.584
12.203
71.999
1074.261
35796.605
100661.594
102110.945
103977.609
103564.375
4970.560
435.917
64.908
20.375
11.074
13.098
17.399
24.599
47.838
155.976
610.667
2111.715
4430.120
3623.903
1238.486
246.503
44.263
12.894
31.548
175.671
904.635
3273.328
5063.228
2595.277
709.328
155.939
121.654
369.018
951.564
1199.759
648.154
205.668
44.311
16.560
59.487
618.960
11435.612
101260.406
104515.234
110668.008
52513.129
4065.341
533.757
98.451
39.041
23.121
25.102
34.850
44.904
83.094
293.668
1808.297
11462.381
41405.695
30275.021
6498.384
820.397
101.012
16.456
11.400
39.289
128.969
308.742
428.460
308.793
143.163
75.927
182.589
884.064
2708.782
3493.867
1649.746
416.268
76.970
18.910
37.597
227.110
1717.058
12417.204
39476.992
29054.918
9958.415
2433.295
456.000
109.858
54.359
33.986
58.599
98.279
137.901
274.309
810.274
3994.326
34043.023
100227.500
100068.672
16583.166
1526.953
147.964
19.631
5.430
10.144
27.979
56.806
78.438
68.679
44.452
49.362
186.684
951.883
2946.355
3808.130
1789.037
447.564
81.653
17.500
21.001
90.594
384.963
1219.594
2588.768
3481.716
2709.464
1164.307
358.017
107.490
50.577
29.924
162.695
332.077
528.207
1336.717
5276.860
11659.259
25593.193
89622.383
63575.902
11310.634
1204.839
129.342
16.848
2.966
3.034
7.336
14.591
19.845
19.025
15.964
27.287
108.375
449.266
1199.348
1522.018
813.073
235.879
49.124
11.533
10.128
33.948
111.756
293.444
629.490
1278.585
1892.602
1262.587
383.610
101.623
38.049
21.076
374.528
882.465
1513.770
5911.174
46120.484
100787.703
55198.000
17752.840
9948.076
2556.354
425.926
64.246
9.265
1.312
0.542
1.567
3.310
4.507
4.869
5.245
11.139
41.690
128.700
291.348
360.324
220.061
75.895
20.848
5.223
3.869
10.982
32.657
88.110
262.389
837.854
1563.687
1023.210
328.481
78.717
34.764
39.347
460.201
1197.026
2178.100
11931.413
100213.836
100195.555
100566.141
14672.379
1973.809
479.856
110.307
22.337
3.793
0.228
-0.327
-0.167
0.185
0.432
0.520
0.967
3.248
11.064
30.000
55.431
62.733
42.955
18.298
6.024
1.705
1.270
3.432
9.790
29.948
102.689
301.583
512.709
378.943
149.524
83.582
134.045
331.091
300.357
766.142
1402.216
7477.977
63492.777
100056.609
70780.891
7880.741
797.420
131.676
29.508
6.643
0.956
-0.384
-0.652
-0.668
-0.680
-0.711
-0.704
-0.485
0.285
2.105
5.616
9.039
10.033
7.421
3.695
1.624
1.300
1.867
2.676
3.998
9.568
28.546
69.416
105.683
107.472
493.574
3158.900
4268.550
5102.107
110.310
254.022
472.065
1786.953
7817.898
15046.914
8529.770
1803.582
266.267
46.474
8.876
1.641
-0.194
-0.654
-0.762
-0.807
-0.898
-1.022
-1.045
-0.926
-0.673
-0.176
0.569
1.133
1.162
0.940
1.020
3.830
8.751
10.097
10.051
7.819
5.137
6.801
12.735
21.063
196.339
11432.855
100402.258
106169.813
111482.461
30.060
60.338
110.960
286.834
768.478
1204.408
816.020
273.687
64.813
14.216
2.659
0.041
-0.594
-0.744
-0.779
-0.822
-0.912
-1.041
-1.087
-1.037
-0.900
-0.674
-0.408
-0.482
-0.398
0.033
9.273
131.956
409.881
312.910
57.935
27.424
11.354
3.800
2.441
8.946
447.807
56265.395
100810.734
118634.586
165737.172
6.623
12.700
22.731
45.829
85.436
114.698
88.530
42.548
14.578
4.324
0.835
-0.276
-0.617
-0.717
-0.745
-0.778
-0.840
-0.925
-0.976
-0.958
-0.862
-0.701
-0.619
-0.754
-0.639
1.745
91.515
1853.693
9974.348
5186.401
503.785
71.400
25.417
6.370
1.019
3.160
181.937
9978.891
100636.547
113644.938
111554.641
1.542
3.190
5.936
9.949
14.979
19.644
20.451
17.188
11.169
5.838
2.405
0.626
-0.190
-0.532
-0.670
-0.723
-0.754
-0.791
-0.813
-0.793
-0.723
-0.623
-0.662
-0.777
-0.614
3.738
201.977
5823.762
56275.152
20114.617
1187.171
121.164
37.859
9.444
1.191
0.146
15.194
465.416
3273.218
5720.445
26181.578
2.664
6.956
12.782
17.175
21.665
35.876
60.183
72.056
53.753
29.807
12.373
4.452
1.188
-0.050
-0.505
-0.648
-0.680
-0.689
-0.685
-0.663
-0.615
-0.555
-0.636
-0.748
-0.563
1.876
91.628
1858.009
11447.923
5218.602
552.241
100.089
35.399
9.222
1.168
-0.360
0.658
11.022
80.762
371.947
1509.089
11.942
35.109
72.296
88.232
93.693
165.519
351.744
462.007
357.935
172.178
61.849
18.432
5.066
1.034
-0.212
-0.562
-0.629
-0.634
-0.624
-0.600
-0.568
-0.531
-0.585
-0.709
-0.551
0.192
8.901
150.746
469.051
334.521
86.654
43.948
20.866
7.017
0.679
-0.732
-0.564
1.945
19.334
255.833
1348.594
39.894
144.197
364.728
426.199
358.464
690.690
1853.556
3333.183
3177.893
1543.984
389.906
76.189
14.855
3.076
0.242
-0.524
-0.646
-0.626
-0.601
-0.579
-0.547
-0.520
-0.539
-0.606
-0.554
-0.184
0.976
5.013
12.487
17.801
18.973
13.712
6.511
2.108
-0.526
-1.124
-0.989
1.171
121.258
4530.473
100563.281
108.630
364.977
1060.819
1333.075
919.964
2011.578
8429.424
38606.617
82942.094
29304.547
3337.956
307.334
38.347
6.194
0.723
-0.504
-0.733
-0.678
-0.613
-0.571
-0.543
-0.512
-0.499
-0.514
-0.539
-0.369
0.063
0.941
2.474
3.909
4.260
2.962
1.078
-0.256
-0.944
-1.121
-0.914
2.842
324.889
26779.004
102240.898
2213.380
575.698
1282.918
1523.902
1322.523
3609.306
37980.316
107655.953
103658.180
101072.555
24786.510
2415.889
294.394
13.131
1.051
-0.532
-0.865
-0.745
-0.640
-0.574
-0.532
-0.487
-0.441
-0.415
-0.425
-0.413
-0.305
-0.061
0.274
0.512
0.519
0.173
-0.303
-0.781
-0.968
-0.986
-0.581
2.419
193.789
10132.608
103855.578
100232.031
1687.735
627.844
799.341
1046.795
3782.316
74148.555
103415.992
101727.930
104899.344
139778.094
67039.344
3542.407
94.727
1.893
-0.577
-0.963
-0.816
-0.664
-0.569
-0.475
-0.372
-0.262
-0.207
-0.215
-0.301
-0.364
-0.364
-0.327
-0.310
-0.354
-0.474
-0.642
-0.812
-0.853
-0.620
0.188
3.012
25.901
646.796
6581.681
100407.945
3607.897
335.039
439.069
647.619
1952.319
24223.117
100917.570
100681.156
113227.641
116792.492
100815.391
9992.699
165.418
2.718
-0.674
-1.034
-0.844
-0.618
-0.416
-0.186
0.068
0.308
0.379
0.261
-0.010
-0.268
-0.414
-0.484
-0.526
-0.579
-0.666
-0.781
-0.834
-0.712
-0.145
1.223
4.677
16.259
94.579
763.154
48698.211
1197.339
810.617
1326.944
1527.594
1036.290
2794.585
18829.193
44801.723
19832.920
50308.434
41714.199
2386.987
71.717
1.210
-0.779
-1.042
-0.710
-0.205
0.474
1.290
1.854
2.052
1.834
1.282
0.523
-0.071
-0.377
-0.516
-0.593
-0.696
-0.870
-1.000
-0.978
-0.709
0.190
2.399
7.328
19.937
89.140
746.948
1127.314
724.489
2904.809
18571.311
101775.469
23514.279
1146.113
870.422
1247.643
930.336
1110.107
833.028
150.026
9.229
0.030
-0.727
-0.799
0.007
1.884
5.712
9.616
11.293
8.843
5.719
3.178
1.300
0.193
-0.296
-0.500
-0.626
-0.795
-0.882
-0.919
-0.867
-0.557
0.549
3.248
9.223
24.383
100.662
821.172
291.777
888.937
5586.854
104643.570
102061.039
100454.117
4576.474
129.770
86.850
65.407
35.022
18.485
8.177
3.061
1.314
0.244
0.323
2.891
12.375
38.270
77.080
79.516
46.892
19.454
7.473
2.506
0.609
-0.081
-0.324
-0.472
-0.591
-0.613
-0.310
2.096
5.051
3.096
3.303
8.919
24.094
90.394
539.298
301.264
546.060
3225.445
101894.047
100964.242
100252.031
3514.613
65.005
23.588
25.415
29.609
29.502
24.224
18.814
12.337
6.308
4.179
11.558
60.713
261.539
684.397
689.246
293.178
79.885
18.586
4.934
1.531
1.004
1.080
0.935
0.649
0.811
9.367
81.054
160.810
73.209
9.895
6.606
18.382
61.285
225.793
412.351
372.390
602.927
4872.790
23281.951
6742.410
413.149
48.203
47.836
109.944
243.453
281.725
206.146
148.066
100.500
47.890
19.788
32.573
224.019
1473.507
5445.653
5452.273
1624.814
254.374
40.662
8.484
5.052
8.533
12.169
11.726
8.174
7.224
109.783
1015.905
2692.414
900.358
68.543
5.599
10.501
31.236
84.761
1575.655
949.966
351.762
243.580
318.411
231.183
111.677
82.454
185.223
1067.067
3756.953
4732.493
2288.031
1647.088
1060.649
366.190
87.397
62.426
419.451
4063.034
18885.154
18891.248
4488.048
501.776
60.526
14.500
23.524
69.322
122.977
116.114
58.684
32.076
257.730
3510.185
9992.235
2718.661
175.001
7.144
5.048
11.803
26.630
12471.185
5972.218
1334.465
227.082
88.155
102.915
111.201
126.309
772.533
10024.152
97080.133
101801.008
29147.586
25991.816
15136.206
2957.682
393.896
92.266
362.863
3054.707
13667.527
13670.920
3364.060
424.390
53.490
29.630
133.029
625.599
1611.112
1359.659
484.611
150.798
239.516
1454.084
3643.335
1114.547
106.651
10.826
3.612
4.507
7.685
70731.984
27295.074
3518.278
415.040
85.752
65.142
67.268
150.931
1785.541
46843.266
100768.961
109361.672
200014.063
103696.664
100209.352
18289.320
1302.442
140.864
156.748
805.329
2311.244
2535.785
878.144
157.306
33.519
68.735
625.900
5441.747
21086.592
17014.381
3309.499
841.833
617.965
610.490
590.960
269.127
62.628
17.806
26.951
66.728
43.580
78996.602
30237.283
3863.124
477.306
90.164
36.990
32.143
114.031
1490.903
33119.141
101122.375
120187.711
166934.016
102788.391
100181.133
41280.910
2292.780
174.896
51.333
124.888
260.141
281.233
133.166
37.415
19.753
115.635
1472.543
18890.434
100079.664
85999.242
12531.209
8097.566
7153.396
2856.564
899.632
281.180
79.620
77.064
1021.458
4486.212
2097.635
18290.775
8581.649
1781.798
353.077
103.679
31.559
15.831
51.948
464.133
4554.176
30222.555
48321.469
107348.102
100745.453
100077.430
20179.447
1406.433
130.121
20.980
18.955
30.732
30.613
18.393
8.095
12.850
99.363
1237.073
15233.668
85760.867
62057.750
37779.090
101832.672
103578.148
26504.721
3809.641
639.343
143.105
640.581
30972.137
100189.297
100115.602
18.295
11.177
7.240
11.783
321.950
10223.246
91606.594
37668.492
8442.034
6664.261
31496.127
151147.172
120261.406
103442.094
105293.297
54435.328
100535.508
79052.883
10295.420
903.327
114.099
19.964
4.504
0.719
-0.354
-0.496
-0.311
-0.068
0.025
-0.028
-0.211
-0.386
-0.501
-0.604
-0.727
-0.898
-0.818
-0.122
4.235
42.466
296.916
110.948
50.492
18.798
9.323
21.648
280.572
1012.656
978.234
780.679
1867.845
14207.673
106000.805
103270.992
100972.656
101547.594
22824.246
19042.207
11365.499
2535.910
402.382
78.890
25.540
8.973
2.344
0.102
-0.515
-0.580
-0.490
-0.414
-0.390
-0.462
-0.574
-0.665
-0.730
-0.869
-1.018
-0.825
0.924
57.115
1499.654
13536.160
765.233
241.018
59.720
13.980
6.247
12.433
34.137
68.397
146.391
592.420
5918.922
100649.578
100421.625
100201.258
100293.125
7915.288
1901.622
1099.911
411.846
144.311
75.995
46.230
20.115
5.890
0.964
-0.340
-0.584
-0.559
-0.519
-0.522
-0.603
-0.722
-0.819
-0.868
-0.953
-1.078
-0.864
5.170
450.154
30915.242
100805.398
4972.194
1029.683
170.113
26.712
5.215
3.015
7.000
17.078
46.054
179.796
1190.872
9432.960
41326.832
45909.629
11326.813
1503.089
314.282
153.390
94.781
89.884
105.703
78.686
35.825
10.046
1.847
-0.188
-0.587
-0.636
-0.642
-0.715
-0.850
-1.025
-1.144
-1.153
-1.061
-1.106
-0.933
7.157
563.230
65645.648
100585.867
16598.545
2493.384
292.251
38.622
5.646
1.412
2.906
8.429
20.448
54.866
190.496
718.041
1801.951
1797.773
822.826
220.805
62.716
34.031
39.652
74.879
110.900
87.061
37.436
10.522
1.975
-0.158
-0.603
-0.707
-0.789
-0.972
-1.198
-1.241
-1.243
-1.203
-1.122
-1.065
-0.985
1.974
162.340
5835.494
89915.477
15068.391
2493.084
291.506
37.994
5.219
0.953
2.267
7.279
16.168
27.745
44.859
82.452
133.532
139.728
78.903
34.662
15.937
13.516
21.674
41.466
62.059
49.362
23.249
7.047
1.201
-0.277
-0.626
-0.760
-0.944
-1.102
-1.124
-1.101
-0.947
-0.817
-0.791
-0.819
-0.887
-0.471
9.809
187.316
839.795
4183.706
951.952
156.654
23.096
3.252
0.610
2.312
8.421
19.185
28.786
28.087
21.656
18.692
16.605
14.214
16.000
22.482
26.720
24.271
23.833
24.134
17.809
8.907
2.767
0.302
-0.436
-0.656
-0.798
-0.940
-0.912
-0.614
3.925
18.710
19.690
5.184
0.429
-0.303
-0.580
0.084
4.669
20.676
666.510
222.510
48.824
9.322
1.372
0.447
2.236
8.155
18.559
27.433
24.347
13.827
6.857
7.950
21.151
63.512
137.354
168.273
121.782
52.611
19.891
8.191
2.972
0.703
-0.229
-0.547
-0.661
-0.758
-0.692
-0.252
6.394
162.328
1011.205
1288.836
289.663
14.131
2.560
0.315
-0.180
2.061
115.132
104.382
42.204
12.319
2.992
0.767
0.955
2.488
6.037
12.079
17.090
14.864
8.284
5.724
17.253
81.238
360.230
1024.703
1404.726
813.525
253.825
56.481
11.858
2.378
0.231
-0.343
-0.522
-0.598
-0.584
-0.114
2.258
68.097
3074.969
76739.258
100164.367
7706.706
235.655
18.180
4.124
0.559
3.197
324.625
23.665
8.271
3.089
1.689
2.153
3.641
5.308
6.660
7.619
7.865
6.222
4.149
6.930
38.396
252.901
1521.726
6473.657
10261.684
4950.828
1025.226
167.946
25.393
4.217
0.714
0.060
-0.176
-0.327
-0.187
1.193
8.994
250.728
15332.239
101336.703
102929.320
50307.117
1085.387
111.239
18.995
3.414
3.296
206.865
9.018
2.677
2.054
3.283
6.458
11.234
14.952
15.085
10.931
6.967
3.951
2.978
8.796
59.101
447.661
3493.313
20170.848
37156.109
15029.879
2290.704
292.121
37.013
6.672
2.629
1.882
1.283
0.607
0.643
3.885
27.187
341.373
8500.801
128637.688
200074.891
78043.719
7784.011
604.220
66.360
11.803
5.274
27.921
4.532
2.241
3.560
6.986
14.155
25.245
36.737
38.966
28.706
15.996
7.916
4.292
8.957
55.863
416.788
3207.704
16567.088
30209.217
12404.082
1944.515
255.706
37.167
10.776
9.189
9.307
6.791
3.642
2.364
7.951
59.409
682.563
15605.781
103402.242
104404.141
100972.945
63130.730
2115.592
152.514
33.194
22.673
17.280
3.194
3.425
6.289
12.026
24.639
51.407
89.959
114.342
97.167
54.566
22.590
9.261
8.222
32.951
193.229
1111.006
4158.963
6482.400
3214.770
759.784
133.594
29.636
21.791
32.746
36.086
24.957
12.449
5.730
12.315
84.392
967.923
23791.242
102377.633
103149.719
101806.195
100638.867
3131.012
240.740
98.142
98.907
75.907
3.683
5.420
9.439
18.062
41.925
111.619
289.989
479.561
408.365
205.592
65.046
19.682
7.917
14.199
60.827
239.852
609.097
824.385
529.288
176.249
49.495
27.391
48.676
93.041
105.314
71.360
30.154
11.162
15.463
94.303
820.387
9979.219
110354.234
113910.633
106425.031
30074.920
1763.913
299.248
267.278
344.372
243.860
6.065
9.567
15.713
30.838
79.721
278.800
919.317
1820.336
1541.742
614.437
156.305
34.485
8.754
5.909
15.542
44.130
88.264
108.646
81.395
40.329
21.133
31.134
82.659
179.793
205.659
128.106
52.248
16.478
15.504
80.229
608.896
4545.611
24113.469
47900.859
22597.297
4387.354
936.206
438.134
476.490
660.733
423.978
11.740
20.428
35.335
76.201
192.478
519.716
1775.686
3872.813
3233.412
1120.426
227.621
42.688
8.823
2.769
3.855
9.113
15.917
19.986
17.202
11.683
12.097
30.199
87.310
179.553
220.228
136.891
52.151
16.890
12.024
52.311
340.909
1925.142
7565.980
10305.269
5067.406
1592.950
910.300
635.204
482.903
510.051
316.325
24.298
47.793
90.175
244.991
676.250
1271.009
1855.515
2934.524
2351.462
829.020
184.848
36.240
6.755
1.308
0.814
1.822
3.448
4.539
4.283
3.928
6.478
19.335
55.764
105.249
128.102
81.025
33.790
10.987
6.763
23.113
118.962
504.582
1361.862
1790.461
1165.063
824.855
862.050
644.878
343.336
210.678
124.532
43.125
88.782
194.380
702.270
2341.865
4299.975
2942.209
1581.507
885.515
337.204
91.794
19.851
3.865
0.390
-0.183
0.036
0.468
0.795
0.870
1.151
2.827
8.898
22.267
40.630
45.886
31.670
14.516
5.008
2.744
7.525
29.970
92.771
211.477
278.762
296.047
391.158
480.202
361.812
177.086
92.320
76.141
50.909
108.705
255.536
1084.039
4568.970
7816.966
4642.574
1278.699
350.773
112.479
33.535
8.178
1.379
-0.222
-0.539
-0.498
-0.368
-0.292
-0.216
-0.032
0.740
2.654
6.455
10.873
12.146
8.930
4.261
1.450
0.600
1.855
6.646
17.889
35.025
56.483
92.386
142.850
170.232
134.264
112.369
186.580
489.622
37.863
81.633
191.664
795.590
2966.303
4966.618
2968.825
845.130
176.027
40.859
11.113
2.633
0.116
-0.527
-0.646
-0.646
-0.625
-0.613
-0.595
-0.501
-0.215
0.400
1.329
2.218
2.390
1.551
0.641
0.016
-0.027
0.409
1.468
3.673
7.621
14.867
28.681
46.129
66.244
372.716
2271.548
3554.844
10462.071
18.849
38.997
87.480
291.625
823.210
1303.149
818.771
297.286
72.462
16.578
3.806
0.488
-0.432
-0.655
-0.687
-0.692
-0.695
-0.705
-0.712
-0.662
-0.542
-0.326
-0.090
-0.035
-0.170
-0.279
-0.370
-0.071
0.692
1.241
1.506
1.624
2.131
4.262
9.333
17.948
165.019
6693.049
100649.844
113666.281
107739.211
6.437
13.243
28.956
69.632
160.433
207.815
158.443
68.776
22.378
6.029
1.197
-0.174
-0.569
-0.672
-0.690
-0.697
-0.700
-0.708
-0.707
-0.682
-0.610
-0.515
-0.471
-0.649
-0.744
-0.715
0.153
6.758
15.563
10.158
5.188
3.602
1.829
1.381
2.967
9.623
325.301
26714.982
101342.445
150033.922
131106.266
1.784
3.307
7.175
15.128
28.467
36.266
29.883
17.526
8.263
3.362
1.163
0.174
-0.299
-0.526
-0.624
-0.660
-0.670
-0.666
-0.657
-0.639
-0.586
-0.526
-0.579
-0.835
-0.858
-0.686
5.415
57.446
181.544
121.757
16.932
7.575
3.190
0.835
0.625
3.580
150.003
6700.395
101133.797
135687.688
106892.531
0.625
0.605
1.981
4.722
9.852
17.663
26.328
29.111
21.790
12.106
5.789
2.721
0.972
0.020
-0.416
-0.572
-0.621
-0.622
-0.602
-0.576
-0.539
-0.497
-0.596
-0.857
-0.849
-0.458
11.916
128.696
398.946
261.093
35.369
10.487
4.430
0.969
-0.110
0.471
12.150
346.644
2456.589
7202.518
80109.742
1.142
1.433
3.994
9.880
28.931
85.453
184.931
228.596
157.388
71.430
28.074
12.332
5.087
1.621
0.104
-0.415
-0.549
-0.575
-0.556
-0.534
-0.508
-0.488
-0.574
-0.810
-0.809
-0.587
5.882
62.769
183.199
137.896
19.566
9.240
3.916
0.812
-0.403
-0.409
1.114
13.540
95.112
529.213
2506.045
3.371
7.255
15.791
36.993
134.129
574.186
1817.233
2540.360
1474.825
423.220
122.185
41.228
16.063
5.162
1.157
-0.140
-0.472
-0.540
-0.532
-0.511
-0.493
-0.483
-0.533
-0.709
-0.760
-0.622
0.440
6.304
14.810
11.241
7.529
5.240
2.283
0.327
-0.537
-0.928
-0.390
2.874
26.626
314.982
1647.881
9.946
21.900
49.842
115.276
532.041
3875.841
20346.145
33967.246
13112.030
2581.722
447.051
113.086
35.773
11.036
2.551
0.165
-0.425
-0.531
-0.528
-0.506
-0.490
-0.475
-0.490
-0.577
-0.700
-0.606
-0.346
0.329
1.463
2.372
2.619
1.800
0.629
-0.280
-0.762
-1.078
-0.879
1.898
132.051
5839.736
100207.609
29.562
48.985
111.251
250.329
1258.708
13890.338
101101.930
105634.727
80801.297
11626.654
1525.520
253.305
61.461
16.571
3.997
0.447
-0.391
-0.546
-0.548
-0.513
-0.486
-0.470
-0.464
-0.487
-0.558
-0.584
-0.462
-0.226
0.119
0.413
0.492
0.195
-0.238
-0.614
-0.886
-1.086
-0.962
3.655
356.137
41555.719
100637.570
514.937
103.268
190.828
429.645
1702.607
17264.172
105241.156
156131.891
188371.641
51754.160
5008.973
567.710
82.300
18.766
4.641
0.719
-0.363
-0.555
-0.561
-0.516
-0.484
-0.463
-0.445
-0.436
-0.451
-0.484
-0.487
-0.419
-0.316
-0.231
-0.239
-0.367
-0.562
-0.759
-0.954
-1.001
-0.813
2.205
206.375
13157.797
100956.758
7808.828
440.385
338.842
742.127
1482.866
6528.849
39552.996
156942.906
120222.063
102970.164
9099.223
1705.453
249.964
20.462
5.098
0.988
-0.307
-0.547
-0.563
-0.526
-0.483
-0.451
-0.418
-0.397
-0.391
-0.412
-0.437
-0.440
-0.429
-0.425
-0.465
-0.530
-0.633
-0.739
-0.868
-0.842
-0.600
0.626
22.374
690.050
6415.453
23582.576
986.712
1032.376
1741.323
1664.877
2015.055
7429.419
44080.098
102149.773
32963.898
6657.783
3005.923
443.289
24.795
5.212
1.308
-0.231
-0.519
-0.542
-0.487
-0.408
-0.344
-0.312
-0.299
-0.323
-0.362
-0.407
-0.437
-0.459
-0.497
-0.552
-0.619
-0.714
-0.791
-0.796
-0.698
-0.345
0.893
6.688
43.412
326.302
4694.863
2040.699
9289.023
15758.623
6800.421
1779.347
1281.445
3924.018
7016.583
3468.772
1722.938
1008.161
187.310
17.110
4.784
1.186
-0.240
-0.473
-0.395
-0.174
0.065
0.182
0.145
0.021
-0.147
-0.276
-0.377
-0.437
-0.481
-0.532
-0.623
-0.768
-0.956
-1.090
-1.088
-0.924
-0.383
1.085
6.383
35.307
219.127
1238.196
7626.536
80156.641
111544.219
112450.547
20675.186
1069.382
381.088
468.302
297.722
161.153
92.931
24.404
9.003
3.455
0.808
-0.239
-0.237
0.292
1.422
2.542
2.744
1.983
1.026
0.303
-0.112
-0.328
-0.421
-0.474
-0.551
-0.718
-0.929
-1.017
-1.070
-1.048
-0.866
-0.336
1.106
6.550
34.485
233.942
1641.685
11601.530
102020.938
200075.609
156103.156
103879.000
4252.107
106.605
53.741
44.690
31.244
21.541
13.144
6.901
2.907
0.771
0.110
0.662
3.255
8.861
15.106
15.493
10.419
4.523
1.507
0.286
-0.124
-0.197
-0.203
-0.324
-0.568
-0.730
-0.846
-0.874
-0.777
-0.733
-0.283
1.061
5.569
26.096
148.543
3019.870
4960.671
27511.088
144683.828
113645.273
101585.258
2847.762
54.096
19.387
29.156
44.331
44.855
29.572
15.926
8.177
3.710
1.820
3.328
13.012
39.903
80.090
80.687
44.176
15.281
4.403
1.197
0.820
1.446
2.123
1.905
1.001
0.282
0.245
3.036
6.255
2.608
0.097
0.725
3.808
14.935
62.404
4754.113
3174.032
2911.660
7254.994
18781.939
6127.825
372.856
23.905
47.501
173.638
429.681
472.215
240.123
98.351
45.898
20.779
8.415
8.900
35.206
131.940
303.702
304.424
143.724
38.955
9.356
3.650
6.375
15.691
24.813
23.434
12.828
5.755
5.382
23.377
49.086
20.405
2.388
0.556
1.836
6.619
21.120
10095.760
5184.806
1455.925
529.148
382.115
166.554
30.117
42.141
286.570
2318.588
11091.969
13747.436
3896.622
763.821
288.603
112.082
32.553
18.282
57.539
240.491
575.908
625.990
261.114
66.188
14.246
11.911
45.909
164.420
328.241
305.226
127.674
41.603
20.170
55.864
122.948
44.053
5.063
0.623
0.477
2.004
5.972
100612.484
71114.391
7267.322
675.687
100.187
30.342
23.569
113.521
1613.713
41604.734
100080.813
100431.141
86988.203
5853.615
1840.892
575.340
115.740
30.740
52.592
206.744
488.921
489.369
223.589
57.891
17.718
47.675
354.828
2533.120
8123.971
6650.534
1647.371
274.368
97.443
68.384
69.562
26.679
6.851
1.692
0.136
0.263
1.145
100128.711
100128.438
30329.021
1629.469
169.938
37.208
26.784
196.942
4478.516
100029.000
100198.570
101546.984
106823.977
24823.951
8901.574
1966.511
294.718
49.056
31.603
86.298
177.408
177.496
92.327
28.784
21.020
165.637
2309.804
46762.980
100027.641
100122.063
21488.793
1958.172
860.131
405.644
132.957
42.248
13.174
4.116
5.267
12.090
8.696
100075.766
100255.555
34068.348
2228.555
382.010
77.284
28.917
169.169
3695.125
100037.602
100284.125
102307.109
112678.789
38405.879
18599.457
3516.526
450.480
57.841
16.239
23.078
39.886
39.816
23.723
10.910
25.796
303.551
7338.434
100021.273
100125.586
100953.828
105933.625
23267.697
18512.623
5063.165
772.190
128.537
28.530
15.041
132.523
355.143
225.781
100144.625
100804.727
11878.841
3286.607
945.475
163.340
32.820
78.993
878.726
15231.693
100193.961
101423.406
33432.301
18325.879
9467.848
2120.082
314.117
46.777
8.913
5.475
7.405
7.304
4.944
4.194
21.159
259.895
6008.965
100045.484
100452.820
106484.539
185542.156
102447.609
100407.555
88647.836
4724.576
409.891
63.287
84.087
1310.938
5845.425
2707.004
36.531
17.602
6.317
7.491
325.002
9991.029
100260.430
31416.436
1997.135
1821.472
14796.850
102774.172
101494.141
101920.789
133573.094
118306.227
100888.055
100244.430
88598.477
3422.412
326.805
62.886
16.171
3.951
0.558
0.001
0.471
1.298
1.923
1.920
1.278
0.400
-0.276
-0.623
-0.818
-1.001
-0.997
-0.669
0.944
9.418
40.493
337.965
120.319
32.001
8.030
16.666
266.812
849.996
585.879
404.705
1668.330
24025.328
101523.648
100733.070
100718.984
105969.250
96888.039
101216.547
99233.297
11752.640
1417.639
343.536
127.922
45.700
12.044
2.279
0.134
0.122
0.755
1.466
1.545
1.086
0.318
-0.311
-0.639
-0.880
-1.126
-1.040
-0.384
11.835
260.931
1193.987
4160.805
949.396
146.491
23.727
5.337
8.349
23.941
61.705
202.841
939.893
10092.518
100619.398
100287.563
100202.672
100724.648
16620.957
6711.132
4464.755
1549.490
764.289
681.853
424.951
150.615
34.050
5.740
0.677
0.019
0.384
0.913
0.970
0.615
0.009
-0.472
-0.726
-0.931
-1.181
-1.105
0.861
79.969
2101.347
20045.152
63383.676
6475.849
558.078
58.877
8.428
5.122
14.698
44.109
116.333
344.434
2000.568
18442.598
100084.938
100050.063
22377.203
2526.699
607.337
439.454
461.217
965.264
1828.464
1254.228
359.711
65.178
9.943
1.224
-0.099
-0.049
0.173
0.214
-0.068
-0.499
-0.825
-0.937
-0.914
-1.164
-1.136
1.455
114.781
3465.837
41568.145
100034.297
22288.043
1198.665
98.228
12.068
4.946
14.301
42.420
92.806
160.865
338.356
1170.156
2973.673
2959.011
1313.249
321.304
104.462
104.700
271.774
997.910
2129.402
1478.272
417.621
74.179
11.178
1.234
-0.275
-0.407
-0.382
-0.504
-0.779
-0.961
-1.008
-0.955
-0.878
-0.962
-1.019
-0.210
36.195
630.606
3958.460
100038.703
22288.457
1198.647
98.157
11.293
4.717
14.875
49.974
123.138
192.601
188.461
169.229
201.363
186.326
109.385
44.796
23.664
36.556
120.609
427.080
808.498
626.780
206.406
42.335
7.001
0.656
-0.434
-0.616
-0.733
-0.900
-0.896
-0.823
-0.612
-0.291
-0.064
-0.216
-0.547
-0.703
2.469
35.500
153.171
51065.703
5413.319
518.228
55.014
7.504
3.984
16.515
68.572
221.155
373.094
297.456
123.498
47.227
24.350
14.876
10.540
11.117
17.867
40.878
103.586
166.760
142.366
55.917
15.478
2.873
0.010
-0.551
-0.709
-0.837
-0.739
-0.463
0.791
4.294
5.259
3.037
1.991
0.733
-0.145
-0.364
1.049
8.261
3509.966
815.196
136.818
21.792
3.511
2.933
14.875
66.877
226.615
420.780
331.953
125.804
31.704
9.621
8.689
17.610
31.043
38.790
34.517
31.512
31.524
24.650
11.556
3.663
0.555
-0.384
-0.606
-0.673
-0.542
0.017
2.215
22.639
134.306
169.310
41.533
9.031
4.098
1.126
-0.119
0.644
59.535
301.269
106.540
28.216
6.093
1.376
1.900
9.198
37.717
114.622
191.903
165.084
64.945
18.206
8.932
20.394
62.901
136.986
167.993
121.389
51.953
18.744
7.191
2.570
0.553
-0.255
-0.522
-0.573
-0.452
0.241
2.515
13.987
302.450
2415.148
3117.487
621.389
47.951
13.955
4.104
0.708
2.230
181.565
37.454
16.037
6.081
2.772
1.871
2.285
4.990
14.093
35.605
52.933
46.114
22.489
9.140
11.901
49.058
179.119
447.436
601.148
387.362
137.385
34.411
7.818
1.566
0.055
-0.329
-0.456
-0.415
0.027
2.008
9.489
49.938
1032.020
11843.591
18146.027
2496.810
284.290
58.681
12.944
3.525
3.475
130.598
9.684
4.702
4.673
6.004
6.407
5.984
5.772
7.517
11.034
14.469
12.984
7.774
5.728
16.368
76.136
312.346
877.893
1198.701
753.643
236.185
52.287
10.591
2.077
0.450
0.097
-0.066
-0.034
0.862
5.397
25.906
136.109
1278.958
9266.774
18290.945
8485.119
1650.429
239.195
39.689
15.232
12.793
27.685
5.415
5.912
11.126
16.724
19.069
16.842
13.539
12.709
13.963
16.651
16.407
11.330
7.563
16.233
71.710
291.258
813.445
1108.530
699.119
220.732
49.422
10.479
2.865
1.717
1.556
1.063
0.774
2.117
10.600
57.517
386.644
3298.761
33897.906
102495.938
71988.328
7785.522
718.625
107.153
84.611
101.971
75.814
5.981
10.982
22.904
36.641
41.941
36.073
32.116
33.407
37.442
45.218
45.280
30.452
14.402
12.826
41.562
146.912
361.096
448.670
292.225
113.290
29.274
7.969
4.474
5.085
5.398
4.009
2.494
3.591
17.477
114.433
916.758
8831.932
80743.523
137209.859
113707.664
14320.047
1151.391
307.932
575.992
964.641
627.849
8.904
16.776
32.722
51.885
61.628
61.382
71.768
84.690
90.735
99.808
93.036
60.115
23.640
9.882
17.024
46.711
93.370
121.360
82.602
37.335
13.352
6.362
7.330
11.088
12.253
9.162
5.049
5.187
24.230
193.985
2131.881
29014.248
115141.063
156120.250
132044.203
12318.579
1605.790
1058.837
3235.277
7386.705
4070.544
11.482
18.519
31.794
52.146
68.467
90.079
140.209
189.243
184.685
148.162
113.203
67.330
23.762
7.740
5.808
11.646
20.645
24.836
19.930
10.606
5.513
5.783
10.734
17.562
19.643
14.636
7.309
6.060
25.654
218.148
2772.009
51418.055
101749.289
103945.633
103124.047
14782.638
4276.260
3624.068
8163.285
21236.463
9999.615
12.441
17.882
27.500
44.608
69.651
116.403
203.407
276.600
248.762
152.124
86.148
42.168
15.961
4.565
1.886
2.648
4.370
5.093
4.354
2.933
2.643
4.860
11.104
18.572
20.843
14.612
7.579
5.118
18.388
141.578
1421.735
18337.912
100194.813
100435.445
71976.633
11455.415
14256.077
10150.139
6772.652
11427.826
6056.335
11.707
17.235
27.838
54.499
105.177
171.360
226.653
262.543
206.194
111.252
50.676
21.084
7.272
1.908
0.328
0.236
0.567
0.814
0.842
0.761
1.217
3.183
7.325
12.277
13.761
10.247
5.244
3.238
9.107
56.839
391.817
2721.372
11324.475
15233.886
7716.202
7625.362
16786.123
11538.400
3669.460
2150.543
1191.584
11.116
18.354
36.433
90.859
200.245
294.656
271.678
190.964
121.071
62.057
24.461
8.950
2.650
0.350
-0.359
-0.473
-0.417
-0.248
-0.148
-0.025
0.395
1.539
3.602
5.735
6.407
4.725
2.458
1.261
3.316
16.807
77.424
317.919
776.614
1067.384
1187.576
2920.949
6017.962
4241.737
1344.634
434.736
219.370
10.172
18.889
41.231
116.914
284.548
408.350
306.089
155.451
68.993
28.868
10.797
3.372
0.622
-0.323
-0.617
-0.695
-0.627
-0.512
-0.416
-0.337
-0.123
0.365
1.126
1.780
1.974
1.321
0.503
0.052
0.579
3.740
14.212
40.812
83.360
141.022
278.933
669.458
1146.577
902.496
388.452
232.831
431.031
7.891
14.891
33.544
95.350
214.234
302.677
221.598
103.837
40.551
14.515
4.692
1.084
-0.197
-0.590
-0.698
-0.695
-0.632
-0.554
-0.512
-0.460
-0.358
-0.177
0.054
0.219
0.155
-0.140
-0.463
-0.569
-0.378
0.338
2.307
6.801
15.157
35.517
94.061
204.784
286.038
266.167
452.020
1228.742
5931.725
4.983
8.692
19.084
46.198
97.931
126.825
100.603
51.783
20.238
7.090
1.982
0.127
-0.486
-0.656
-0.669
-0.649
-0.602
-0.563
-0.539
-0.501
-0.449
-0.382
-0.334
-0.385
-0.562
-0.752
-0.787
-0.739
-0.554
-0.261
0.188
1.297
4.341
14.181
42.577
92.103
141.845
626.394
4430.065
11458.834
101683.930
2.578
3.819
7.862
17.056
29.925
37.772
32.973
19.300
8.903
3.395
0.990
-0.004
-0.411
-0.563
-0.612
-0.614
-0.594
-0.561
-0.536
-0.506
-0.469
-0.431
-0.464
-0.600
-0.871
-0.903
-0.870
-0.671
-0.212
-0.022
0.124
0.427
1.500
5.572
17.141
36.144
88.495
1380.404
15979.620
38409.465
103953.406
1.426
1.166
2.620
5.474
9.351
12.273
13.082
10.925
7.693
4.608
2.627
1.429
0.458
-0.119
-0.435
-0.552
-0.570
-0.549
-0.518
-0.491
-0.456
-0.434
-0.496
-0.700
-0.924
-0.938
-0.842
0.319
2.188
1.285
0.642
0.483
0.532
1.417
4.897
10.851
33.733
567.585
4664.341
21006.627
102866.453
1.245
0.188
1.080
3.651
9.958
23.552
41.029
49.427
38.999
23.625
15.055
9.266
4.505
1.572
0.142
-0.370
-0.507
-0.518
-0.494
-0.470
-0.442
-0.436
-0.500
-0.721
-0.908
-0.912
-0.686
1.505
4.631
2.788
1.164
0.708
0.268
0.035
0.766
2.607
8.397
65.246
503.743
3292.834
32745.242
1.653
0.650
3.042
12.161
48.283
170.363
420.526
567.380
356.153
158.287
77.324
45.392
21.123
7.407
1.835
0.064
-0.395
-0.483
-0.472
-0.449
-0.432
-0.436
-0.485
-0.673
-0.873
-0.859
-0.716
0.441
2.236
1.624
1.045
0.581
0.039
-0.333
-0.383
0.143
2.084
12.546
74.195
417.022
1764.560
2.749
3.734
12.486
50.144
282.361
1800.742
7104.996
11310.749
5032.253
1195.915
384.007
193.893
76.133
23.043
5.539
0.863
-0.215
-0.439
-0.461
-0.440
-0.427
-0.429
-0.461
-0.575
-0.802
-0.792
-0.691
-0.416
0.120
0.414
0.515
0.230
-0.149
-0.464
-0.652
-0.801
-0.117
3.063
19.080
115.657
473.861
6.607
14.289
44.322
182.941
1467.767
20227.117
100070.008
100141.172
100291.859
9085.198
1438.509
596.966
217.606
54.651
11.694
2.141
0.041
-0.387
-0.453
-0.445
-0.427
-0.426
-0.435
-0.488
-0.627
-0.715
-0.645
-0.500
-0.294
-0.097
-0.014
-0.118
-0.357
-0.603
-0.786
-1.096
-0.886
0.539
40.715
905.690
8728.706
20.548
48.587
171.721
600.725
4586.680
100320.391
100290.500
100628.734
101084.266
42577.793
3218.983
1106.727
336.780
82.894
17.238
3.445
0.428
-0.283
-0.443
-0.454
-0.436
-0.424
-0.421
-0.429
-0.478
-0.567
-0.598
-0.517
-0.421
-0.328
-0.295
-0.362
-0.518
-0.678
-0.799
-1.098
-1.025
0.754
92.141
3469.793
76747.688
74.480
159.681
697.617
2409.482
7775.543
101753.914
101008.469
102375.641
104076.594
53732.773
3284.229
972.889
314.391
79.992
20.571
5.134
1.079
-0.056
-0.393
-0.451
-0.434
-0.419
-0.410
-0.403
-0.405
-0.432
-0.460
-0.464
-0.442
-0.406
-0.402
-0.461
-0.562
-0.659
-0.760
-1.013
-0.950
0.083
52.738
1648.783
23176.633
391.532
408.195
2286.572
9715.130
16965.385
36848.305
102066.961
103729.750
106912.297
15879.816
1979.243
515.863
193.906
74.164
25.627
7.790
2.042
0.262
-0.287
-0.426
-0.435
-0.416
-0.399
-0.388
-0.383
-0.386
-0.397
-0.402
-0.412
-0.416
-0.439
-0.489
-0.546
-0.609
-0.697
-0.895
-0.830
-0.255
6.912
176.276
995.525
804.732
1126.030
5391.705
17548.508
24405.846
13660.365
15823.745
24417.074
12612.216
3460.828
770.360
278.548
148.580
83.600
33.176
11.057
3.116
0.588
-0.175
-0.394
-0.421
-0.400
-0.386
-0.378
-0.373
-0.376
-0.384
-0.394
-0.409
-0.435
-0.479
-0.534
-0.604
-0.666
-0.695
-0.725
-0.712
-0.196
2.223
13.759
69.072
1248.071
8590.871
81213.195
105965.258
49370.852
8067.309
2044.018
1556.168
1236.692
635.494
253.161
165.050
137.703
84.573
34.910
11.199
3.212
0.708
-0.120
-0.313
-0.307
-0.277
-0.282
-0.316
-0.344
-0.369
-0.386
-0.401
-0.429
-0.470
-0.526
-0.619
-0.751
-0.872
-0.931
-0.874
-0.693
-0.139
1.896
10.916
52.224
3227.853
63563.965
100614.484
102042.953
104583.633
19020.754
1164.260
263.209
183.853
149.833
136.859
125.997
99.709
60.998
24.839
8.342
2.334
0.439
-0.021
0.042
0.241
0.327
0.157
-0.076
-0.246
-0.334
-0.374
-0.385
-0.414
-0.469
-0.580
-0.770
-0.982
-1.079
-1.116
-1.091
-0.922
-0.300
1.594
9.602
49.579
11648.196
104226.797
101311.000
106130.914
131056.594
34457.371
1386.653
103.257
61.267
103.194
156.528
130.937
75.825
35.393
14.297
4.816
1.292
0.341
0.520
1.408
2.384
2.627
1.695
0.670
0.053
-0.212
-0.230
-0.167
-0.102
-0.192
-0.462
-0.747
-0.899
-1.004
-1.051
-1.037
-0.912
-0.497
1.106
7.068
33.672
72206.070
48037.102
104067.008
104886.484
120035.461
14122.859
790.740
53.813
44.453
103.850
163.398
142.321
69.585
27.572
10.061
3.528
1.079
0.758
2.233
5.558
9.381
9.497
6.181
2.610
0.734
0.267
0.703
1.663
2.501
2.279
1.144
0.152
-0.414
-0.683
-0.814
-0.877
-0.830
-0.548
0.438
3.916
15.950
101116.469
59210.277
16151.863
17796.193
7496.661
1516.126
161.034
28.664
56.086
179.088
399.930
417.233
213.188
69.148
22.285
8.093
3.028
2.048
5.081
13.759
24.838
24.953
14.934
5.587
2.046
2.274
6.863
17.835
28.359
26.710
15.156
5.665
1.906
0.785
0.417
-0.215
-0.575
-0.536
-0.098
1.267
5.428
81713.914
33340.777
5321.996
1221.011
464.255
125.257
30.812
36.049
230.830
1775.652
7366.607
9095.560
2695.216
456.231
92.831
29.760
9.972
4.562
7.848
21.809
37.073
39.759
22.001
8.295
4.161
11.910
55.935
205.997
451.066
385.814
157.003
44.096
14.327
6.542
3.521
1.250
0.057
-0.585
-0.709
-0.259
0.918
106496.227
103535.750
17453.408
1248.741
168.698
37.723
17.886
88.418
1236.243
23542.773
100244.945
102150.578
56239.996
3469.635
353.327
96.185
27.076
8.185
8.253
19.293
34.642
34.702
20.614
8.367
9.074
56.351
488.676
3693.750
13673.736
11081.146
2143.162
319.435
87.964
40.688
16.168
5.593
1.321
-0.230
-0.745
-0.756
-0.449
100652.625
100580.805
99484.156
3235.263
401.695
74.152
26.926
167.324
3355.891
100017.344
101040.555
120101.016
141941.328
12500.329
978.629
227.647
54.595
13.039
6.224
10.390
16.763
17.893
10.934
6.081
18.055
191.297
3387.564
85783.203
100373.883
100186.727
37393.234
2308.660
802.226
328.260
92.813
23.032
5.283
0.832
-0.188
-0.113
-0.269
100326.398
101806.633
107359.344
10288.642
2288.850
322.506
51.308
147.107
2534.410
96846.375
100837.930
113281.805
127274.469
9582.940
1198.169
311.786
73.650
15.427
4.236
4.088
5.663
5.636
3.896
4.259
27.091
384.783
11243.610
101145.711
101551.852
101091.844
104957.539
21043.348
15218.369
4181.492
613.696
92.999
15.346
3.633
4.977
12.348
7.895
100881.367
112296.133
110152.258
98135.016
13768.407
1049.002
93.375
69.277
740.155
9979.861
85665.078
101157.891
18853.131
2448.094
670.744
231.148
56.824
11.936
2.609
1.186
1.333
1.295
1.024
2.654
25.040
328.526
9124.710
100829.570
101418.078
105609.688
188325.250
103371.547
100195.172
63410.898
3831.958
303.474
36.368
10.424
25.240
92.580
50.699
55.863
25.476
9.274
5.300
64.460
1016.440
4519.722
2562.768
1565.286
9608.869
38496.820
120838.070
103426.336
102517.375
163435.672
109453.070
101079.430
102161.406
104172.859
7692.758
1156.982
229.009
51.753
11.831
2.606
1.635
3.973
8.916
14.517
15.952
11.683
5.598
1.779
0.005
-0.655
-0.935
-1.088
-0.936
-0.409
1.342
5.347
602.557
205.463
45.813
10.132
7.974
58.661
200.803
295.103
1597.177
14297.536
61351.836
128672.063
104334.734
101151.719
109423.875
116719.492
101706.773
104613.680
29608.053
7624.855
2274.866
719.167
204.608
40.837
7.580
2.116
3.632
9.064
15.385
17.273
12.019
5.791
1.861
0.030
-0.685
-1.065
-1.157
-0.981
0.396
9.422
36.850
11280.527
1941.497
252.543
33.775
7.069
13.065
52.765
223.051
1001.734
5311.590
17916.771
108331.992
101773.078
100394.836
101003.430
12435.271
10649.388
10073.446
9067.007
7838.589
9356.123
5664.001
1164.777
158.056
20.063
3.373
2.802
6.255
10.660
11.988
8.853
4.203
1.236
-0.143
-0.718
-1.137
-1.200
-1.016
4.625
69.167
259.464
100012.000
18271.961
1107.647
92.272
13.686
17.106
72.127
280.204
771.794
1553.319
2971.309
10531.103
46254.047
45978.090
11409.051
1767.915
942.827
1598.145
3561.592
18378.492
67375.031
37131.465
4491.335
386.992
37.565
4.493
1.631
2.983
4.836
5.425
3.911
1.794
0.330
-0.354
-0.575
-0.979
-1.105
-0.985
6.765
91.065
358.401
100020.648
88317.750
2705.983
167.596
19.461
18.946
79.584
308.249
828.107
1133.094
973.847
1094.130
1899.597
1975.271
838.234
259.710
173.653
398.053
2088.342
23793.328
100107.188
52662.371
6010.927
451.648
39.702
4.361
0.685
0.848
1.502
1.550
1.027
0.273
-0.139
-0.102
0.128
-0.105
-0.513
-0.805
1.880
27.239
105.756
100024.922
88318.125
2488.236
167.553
18.172
16.541
76.460
354.520
1293.803
2512.391
1748.919
587.994
241.691
158.220
89.087
41.886
40.641
127.849
789.848
6045.274
18898.684
11072.601
1925.669
222.390
24.623
2.743
0.032
-0.174
-0.072
-0.078
-0.090
0.182
1.028
2.267
3.366
3.020
1.517
0.165
-0.323
1.745
6.742
100018.992
16566.057
1024.636
86.435
12.220
14.525
81.869
582.001
3453.148
10094.070
6720.731
1277.968
189.435
38.024
14.543
8.698
11.630
35.396
161.786
686.079
1474.386
1038.016
327.701
59.705
9.102
1.011
-0.343
-0.507
-0.477
-0.219
0.500
2.047
5.161
9.975
13.439
13.059
7.659
2.881
0.418
-0.119
1.405
9355.967
1650.951
220.114
31.800
6.029
11.130
74.320
588.576
4082.902
12316.247
8139.302
1480.745
182.303
25.208
5.920
5.081
8.075
14.306
31.740
78.007
115.424
98.816
42.393
11.886
2.139
-0.077
-0.498
-0.464
-0.074
1.202
3.901
9.139
20.041
31.547
39.020
34.189
20.364
7.870
1.907
0.097
8.759
524.461
180.467
41.285
9.662
3.424
7.130
41.404
283.091
1474.956
3359.075
2312.914
626.821
99.679
15.532
6.161
10.626
18.878
23.547
21.445
17.268
15.609
11.617
5.709
1.789
0.052
-0.439
-0.461
-0.020
1.572
6.296
16.362
36.862
91.010
119.127
91.315
72.652
38.616
14.086
3.773
0.973
29.292
51.012
23.557
11.700
8.369
7.171
7.383
16.758
70.983
242.138
453.056
357.099
133.554
31.808
8.150
9.558
23.486
45.844
55.503
41.108
20.729
7.911
2.867
0.855
-0.051
-0.419
-0.496
-0.235
1.002
5.717
20.684
59.632
137.796
350.994
434.868
243.112
129.972
57.293
20.203
7.219
4.025
24.145
11.459
11.899
20.228
30.561
32.456
22.762
15.162
20.134
43.057
65.333
60.547
32.643
12.638
6.444
12.863
35.863
71.217
86.418
62.843
28.252
9.307
2.342
0.309
-0.246
-0.405
-0.369
0.123
2.662
13.839
54.758
194.142
494.352
1062.919
1485.638
940.719
367.075
103.670
37.335
29.086
31.882
27.325
12.555
27.491
69.499
121.692
130.705
81.228
39.855
27.705
43.138
84.022
105.301
67.893
25.159
9.875
12.892
33.923
66.899
81.076
59.008
26.556
8.710
2.313
0.406
-0.028
-0.110
-0.070
0.603
4.490
23.336
113.936
526.635
2120.077
6633.119
10245.382
5253.301
1294.166
276.530
137.271
259.449
389.654
281.458
27.138
68.027
187.272
366.162
395.948
225.136
103.302
78.175
150.833
367.700
493.350
304.320
85.951
20.006
10.565
20.129
38.248
46.009
33.887
16.591
5.920
1.710
0.590
0.476
0.477
0.390
1.044
5.864
33.920
213.685
1686.933
19180.844
102530.063
104900.547
66708.680
6469.041
942.464
840.382
3791.405
8148.297
4478.495
54.004
110.408
292.783
615.496
626.834
377.355
225.656
201.113
368.820
1072.297
1481.763
805.441
191.857
33.521
8.315
8.947
14.783
16.571
13.172
7.041
2.797
1.098
0.941
1.213
1.337
1.122
1.467
6.325
41.863
360.484
5572.044
100471.938
101281.875
102259.250
101888.516
35509.766
4701.845
6100.099
60078.055
100158.281
85528.930
83.337
131.111
259.655
473.900
535.874
409.628
415.653
449.589
528.075
1211.860
1780.411
883.160
223.800
39.374
6.485
3.171
4.151
4.882
3.933
2.273
1.034
0.781
1.230
1.929
2.156
1.649
1.609
5.668
39.549
435.760
8575.612
100152.047
100340.188
100716.320
102631.195
73571.750
53466.195
43594.574
105931.102
100700.695
100081.313
91.923
108.167
145.275
227.190
281.765
364.801
589.339
669.625
502.506
569.170
655.624
407.566
171.760
37.564
4.330
0.882
0.753
0.829
0.758
0.411
0.282
0.563
1.252
2.056
2.163
1.720
1.312
4.036
27.184
259.389
3825.287
98896.766
100123.945
100679.258
108587.648
120240.227
101459.648
106102.750
127285.383
101944.852
100158.070
64.266
67.513
67.695
86.629
131.986
254.532
468.714
532.755
340.039
205.900
160.219
96.182
48.551
12.655
1.690
-0.154
-0.346
-0.336
-0.212
-0.172
-0.068
0.269
0.855
1.393
1.562
1.109
0.761
2.099
12.971
100.321
883.060
7783.558
51116.805
79703.266
34943.762
103026.984
100504.930
101224.055
45302.781
25833.598
11251.994
34.958
36.491
35.023
44.118
76.751
145.430
242.986
250.937
163.502
79.868
41.509
20.758
8.048
2.171
0.018
-0.602
-0.720
-0.667
-0.478
-0.366
-0.249
-0.032
0.311
0.600
0.619
0.391
0.151
0.622
4.394
25.390
138.799
656.573
1840.437
2906.547
5468.466
37810.703
100518.070
79409.602
11902.072
2016.095
781.340
22.533
23.736
23.973
33.836
59.898
101.505
141.156
134.925
85.968
38.847
15.535
5.554
1.607
0.042
-0.559
-0.770
-0.834
-0.676
-0.519
-0.426
-0.336
-0.231
-0.091
0.016
-0.001
-0.145
-0.290
-0.185
0.913
5.350
21.695
68.068
158.474
332.624
1191.499
4970.815
10251.947
6897.710
1960.766
482.567
384.587
17.406
17.915
20.620
29.838
50.145
81.123
104.537
98.429
58.749
25.012
8.452
2.197
0.156
-0.497
-0.714
-0.805
-0.740
-0.598
-0.495
-0.426
-0.388
-0.338
-0.299
-0.298
-0.345
-0.471
-0.623
-0.649
-0.368
0.590
3.521
11.094
33.206
132.400
587.114
2213.968
3487.152
1929.331
656.751
648.181
2398.308
11.958
13.192
17.028
24.761
36.068
52.137
66.673
59.819
37.357
15.420
4.920
1.025
-0.227
-0.608
-0.705
-0.694
-0.620
-0.538
-0.471
-0.432
-0.400
-0.376
-0.380
-0.423
-0.536
-0.719
-0.888
-0.873
-0.750
-0.507
0.269
3.027
15.772
85.716
346.745
1074.078
1647.278
999.147
636.791
2216.645
16862.494
7.476
8.229
11.775
17.087
22.375
26.868
31.276
27.687
17.666
8.530
3.200
0.880
-0.016
-0.393
-0.556
-0.591
-0.562
-0.503
-0.457
-0.425
-0.394
-0.379
-0.405
-0.488
-0.668
-0.922
-0.951
-0.910
-0.813
-0.729
-0.462
0.775
7.242
33.253
113.350
280.205
396.247
356.054
767.235
4802.113
59313.367
4.636
4.224
6.543
9.415
11.956
14.427
16.656
16.013
12.930
9.086
6.404
4.329
2.030
0.599
-0.163
-0.442
-0.500
-0.481
-0.448
-0.416
-0.386
-0.380
-0.411
-0.515
-0.758
-0.964
-0.959
-0.901
-0.780
-0.717
-0.602
-0.193
1.634
7.763
23.976
55.056
85.866
133.401
518.959
3833.400
43070.895
3.595
1.804
3.371
6.575
13.206
28.143
50.999
62.826
52.640
43.244
38.505
26.806
14.100
5.037
1.260
-0.064
-0.394
-0.450
-0.430
-0.405
-0.382
-0.381
-0.411
-0.520
-0.779
-0.945
-0.933
-0.864
-0.720
-0.580
-0.595
-0.470
-0.005
1.339
4.832
11.082
21.660
51.407
205.879
1300.696
9293.577
3.483
1.591
4.594
15.895
59.743
210.104
565.484
720.340
516.185
315.051
272.632
187.038
82.726
23.781
5.741
0.919
-0.175
-0.403
-0.412
-0.391
-0.380
-0.382
-0.403
-0.490
-0.716
-0.891
-0.869
-0.796
-0.670
-0.520
-0.542
-0.568
-0.462
-0.132
0.521
2.055
5.588
17.969
63.733
276.772
1109.501
4.233
5.612
17.758
66.955
381.940
2507.437
11300.144
18353.793
8132.903
2607.419
2135.694
1434.480
452.892
93.621
17.924
3.154
0.266
-0.313
-0.399
-0.385
-0.373
-0.373
-0.389
-0.442
-0.591
-0.795
-0.785
-0.722
-0.618
-0.511
-0.438
-0.531
-0.584
-0.521
-0.428
-0.217
0.801
4.525
16.174
55.181
159.903
9.291
25.863
88.441
307.377
2125.058
30334.354
100091.195
100236.781
101429.359
20751.984
14533.813
7854.859
1803.349
276.237
40.499
6.761
1.060
-0.109
-0.350
-0.384
-0.377
-0.370
-0.377
-0.403
-0.473
-0.603
-0.691
-0.648
-0.574
-0.504
-0.456
-0.452
-0.520
-0.562
-0.667
-0.890
-0.661
0.378
6.296
53.785
249.666
29.442
124.087
558.873
1975.036
8216.759
101315.648
100432.023
100465.453
102796.078
95610.594
43589.266
20343.775
3532.283
467.125
64.928
11.692
2.514
0.373
-0.210
-0.362
-0.378
-0.376
-0.370
-0.378
-0.395
-0.447
-0.500
-0.524
-0.504
-0.459
-0.431
-0.429
-0.485
-0.558
-0.702
-1.018
-1.011
-0.632
7.487
117.864
642.969
88.305
545.969
4219.849
22658.969
47767.965
116597.680
102586.617
100705.422
102352.008
99753.844
29862.225
13909.690
2838.402
440.686
85.807
20.223
5.770
1.533
0.132
-0.282
-0.375
-0.382
-0.372
-0.366
-0.362
-0.375
-0.386
-0.398
-0.397
-0.392
-0.396
-0.419
-0.474
-0.545
-0.668
-0.945
-0.998
-0.771
3.589
68.113
369.972
206.750
1623.570
22518.852
100451.500
102648.820
151115.828
110373.227
101066.914
101052.695
23120.367
6296.284
3706.184
1376.754
454.028
138.325
38.210
11.718
3.547
0.761
-0.124
-0.350
-0.372
-0.363
-0.354
-0.352
-0.353
-0.355
-0.356
-0.361
-0.368
-0.387
-0.426
-0.468
-0.520
-0.614
-0.800
-0.896
-0.685
0.524
8.951
42.473
425.004
2858.332
40691.805
105166.352
102763.977
104634.922
38979.645
38362.586
15461.638
2939.204
1302.544
1539.134
1483.610
809.666
241.407
63.351
19.095
5.864
1.423
0.021
-0.326
-0.370
-0.357
-0.352
-0.345
-0.346
-0.349
-0.357
-0.362
-0.376
-0.404
-0.445
-0.492
-0.548
-0.576
-0.661
-0.783
-0.598
0.194
3.156
12.629
1272.983
12389.447
113717.172
200042.922
163037.984
83539.969
8378.447
1996.633
959.088
531.445
739.905
1381.028
1731.105
907.343
287.843
69.650
20.051
6.295
1.530
0.054
-0.304
-0.350
-0.346
-0.345
-0.343
-0.338
-0.341
-0.353
-0.369
-0.394
-0.428
-0.483
-0.558
-0.637
-0.674
-0.663
-0.617
-0.527
0.144
2.531
10.456
6148.338
102012.078
102565.609
109458.586
115124.938
32167.400
2254.687
375.634
244.476
572.200
1082.823
1237.432
1063.253
562.086
182.314
48.398
14.453
4.414
1.015
0.004
-0.224
-0.245
-0.268
-0.303
-0.324
-0.332
-0.332
-0.338
-0.353
-0.386
-0.445
-0.547
-0.684
-0.808
-0.877
-0.851
-0.742
-0.519
0.094
2.204
9.524
92548.094
130331.492
104418.039
101230.906
101207.922
36336.035
1231.464
166.010
293.596
1272.939
2877.736
1954.015
689.506
233.564
77.488
23.067
7.054
2.177
0.489
0.084
0.102
0.109
-0.011
-0.160
-0.264
-0.284
-0.235
-0.160
-0.124
-0.163
-0.328
-0.559
-0.806
-0.958
-1.013
-1.015
-0.912
-0.641
-0.102
1.466
6.761
102018.164
131985.234
124699.773
101472.469
100410.023
10245.479
536.712
95.981
294.147
1364.605
3088.502
1980.717
546.645
120.306
30.838
9.329
2.763
0.790
0.300
0.550
0.976
1.007
0.576
0.137
-0.087
-0.003
0.436
1.186
1.815
1.672
0.918
0.004
-0.523
-0.771
-0.891
-0.928
-0.917
-0.755
-0.339
0.646
3.266
101056.469
102849.875
66280.141
27622.752
8411.395
1247.908
141.830
47.996
152.196
588.641
1164.267
879.219
308.524
76.270
19.452
5.425
1.524
0.435
0.533
1.429
2.353
2.393
1.504
0.614
0.367
1.379
4.953
12.116
19.122
18.037
10.320
3.963
1.111
-0.012
-0.469
-0.689
-0.779
-0.761
-0.507
-0.129
0.934
112500.813
106129.719
24075.508
2191.274
564.143
141.236
33.823
29.324
129.767
602.944
1691.124
2295.800
1366.556
343.566
36.263
9.035
2.684
0.855
0.896
2.071
3.299
3.329
2.291
1.102
1.716
7.837
37.056
122.510
240.682
207.404
94.504
29.079
9.038
3.626
1.201
0.037
-0.455
-0.664
-0.816
-0.743
-0.369
156871.719
122349.539
13594.470
1309.153
202.019
46.429
16.162
44.357
391.950
3386.079
20182.219
54389.512
71045.313
7282.575
286.388
21.511
6.027
1.761
1.075
1.997
3.095
3.116
2.062
1.487
5.027
34.778
280.333
1718.360
4751.864
3749.451
972.524
184.630
52.761
23.123
8.894
2.677
0.294
-0.647
-0.925
-0.961
-0.872
102390.953
101829.883
58701.191
3795.818
740.260
134.018
29.354
68.014
804.484
11195.385
109938.469
200023.078
121111.656
101529.977
1051.187
38.915
10.674
2.894
1.030
1.202
1.688
1.826
1.287
1.808
11.615
124.455
2259.340
30997.537
113090.734
98324.258
10180.572
1050.832
352.147
154.167
50.628
12.157
2.365
-0.055
-0.702
-0.855
-0.847
100835.469
108231.406
116040.883
61614.859
10121.783
819.841
82.672
68.637
679.974
9108.635
74500.047
196854.906
115258.102
66884.914
862.045
44.168
12.984
3.282
0.784
0.410
0.573
0.581
0.552
2.050
18.006
303.316
8527.058
200009.906
200059.250
110263.680
48477.160
5566.682
3600.809
1309.195
274.347
47.155
8.192
1.207
-0.133
-0.341
-0.346
103066.859
200012.469
115041.609
101034.172
100087.836
4070.455
210.954
44.326
241.847
1764.891
8748.675
18942.348
22775.326
3122.677
207.090
32.924
10.070
2.668
0.480
0.003
-0.043
-0.014
0.114
1.732
16.844
243.086
6033.074
131822.875
189903.281
107453.594
46814.594
58312.445
51138.523
10274.815
1203.155
139.131
18.746
3.405
1.328
1.368
1.373
51.161
29.068
17.975
13.580
14.829
58.712
169.613
536.881
8340.988
100336.125
101705.711
113710.531
106450.430
81768.219
41370.617
102371.414
104365.609
133523.672
162257.797
53826.477
7414.042
879.765
129.677
25.069
6.543
7.785
23.887
68.699
138.420
157.535
105.545
43.193
12.057
2.480
-0.067
-0.733
-0.976
-0.900
-0.274
1.764
9.317
559.084
180.222
44.984
11.259
7.200
23.578
110.817
755.579
11657.292
100814.602
102478.227
124776.531
156139.203
102507.438
38223.332
44684.156
109608.875
170779.297
109577.516
102012.492
22795.990
3340.580
618.313
100.534
15.764
8.428
25.472
76.294
156.701
179.255
119.761
45.713
12.723
2.651
-0.037
-0.794
-1.134
-1.038
-0.609
0.771
8.287
9347.130
1649.663
235.948
33.033
11.750
38.288
223.119
1227.606
7071.901
67256.344
103250.438
111768.750
64764.449
57917.855
14394.120
4751.884
12237.165
82367.555
102878.922
123715.625
113676.898
60423.527
6116.390
463.662
42.576
9.360
16.964
48.818
92.122
112.042
75.804
31.526
9.458
1.954
-0.099
-0.777
-1.136
-1.120
-0.851
0.606
4.148
100004.953
15028.630
948.140
87.864
20.081
62.028
407.924
2813.368
11979.826
20560.049
16960.744
9862.044
7543.947
6185.111
2432.884
901.404
2334.647
11909.294
36372.348
116595.430
103214.180
100417.914
46812.934
1478.388
86.850
10.250
8.876
20.755
37.956
42.932
29.668
13.616
4.533
1.274
0.327
-0.239
-0.751
-0.958
-0.900
0.499
3.625
100008.727
70708.898
2289.364
147.863
25.929
67.724
480.777
3130.518
14468.939
20009.900
8755.591
2243.501
909.884
636.145
328.198
180.800
393.436
1587.205
13020.740
101410.531
100449.422
100105.547
66937.570
1760.872
98.884
9.097
3.393
6.333
10.673
12.040
9.051
4.827
2.783
2.673
3.322
2.819
1.305
0.100
-0.629
-0.599
0.635
100010.586
63365.395
2289.314
147.508
22.956
52.936
344.483
2338.883
14517.216
42976.281
23822.965
3720.638
484.566
114.059
52.410
37.169
77.324
339.316
3523.568
67055.945
100063.172
100020.883
12294.498
738.456
55.836
5.687
0.993
1.351
2.163
2.627
2.573
3.165
6.581
13.017
19.410
18.145
10.819
3.967
0.705
-0.464
-0.545
100008.086
13646.410
877.737
81.769
15.497
40.236
316.934
4373.079
86256.445
100952.289
100564.664
17108.768
850.937
77.125
15.014
8.380
17.331
75.886
508.710
3068.270
8128.133
5440.955
1130.923
152.365
18.813
2.191
-0.013
-0.049
0.372
1.222
3.305
9.101
24.310
56.990
87.285
86.647
45.582
16.733
4.357
0.376
-0.344
7772.100
1405.318
205.692
30.697
8.464
29.653
300.089
4984.469
100112.477
100128.570
100087.297
21103.668
963.458
68.297
8.401
2.756
4.677
15.593
59.466
193.654
328.862
259.562
98.211
24.545
4.331
0.289
-0.356
-0.049
1.159
4.573
12.107
30.442
77.240
190.087
341.159
314.752
157.117
48.587
10.869
1.657
0.081
450.820
158.155
40.603
11.999
7.099
18.017
147.213
1617.315
18894.285
85520.031
46771.734
4936.302
418.338
40.758
5.127
2.275
3.318
5.678
9.874
18.556
25.563
20.476
10.488
3.317
0.448
-0.344
-0.248
0.936
5.307
20.115
56.090
117.477
213.625
451.342
783.129
709.449
315.859
87.188
19.515
3.336
1.592
47.847
26.691
21.922
25.588
26.287
22.948
48.635
264.843
1352.319
3362.014
2317.202
581.040
101.136
15.150
3.326
3.339
5.390
6.724
6.042
4.494
3.401
2.233
0.926
0.030
-0.417
-0.438
0.206
3.395
18.277
79.796
285.541
608.509
770.060
810.804
1010.170
856.214
373.734
97.341
24.656
7.701
4.631
17.357
35.980
89.705
158.180
169.162
102.916
49.541
58.110
139.682
238.643
213.184
104.115
33.709
8.764
3.433
4.659
7.561
9.067
7.263
3.932
1.597
0.354
-0.198
-0.450
-0.527
-0.325
0.901
7.640
45.680
264.829
1247.384
3375.183
3896.410
2052.642
1029.854
583.253
240.899
86.157
50.425
49.348
37.566
43.229
136.108
457.960
1114.041
1205.823
573.018
185.123
93.489
187.184
476.352
695.181
391.608
108.511
22.925
5.545
4.756
7.193
8.529
6.763
3.528
1.269
0.123
-0.301
-0.447
-0.455
-0.170
1.574
12.046
78.406
523.039
3193.996
10690.715
14933.877
10226.890
3885.235
964.822
270.112
207.112
480.501
811.799
531.811
137.285
411.962
1831.211
5432.261
5945.961
2364.573
635.585
356.606
1064.140
4971.410
8131.885
3691.826
575.946
74.349
10.557
3.997
4.861
5.329
4.218
2.298
0.753
-0.001
-0.275
-0.342
-0.332
-0.046
1.842
13.462
88.837
621.938
4124.505
27668.178
110407.703
103756.570
64277.465
5912.816
1147.826
1713.371
10160.952
29508.016
15213.077
417.360
850.267
3643.444
12463.067
15138.982
4926.960
1792.142
1502.507
3930.085
29629.164
66955.875
18936.213
2082.129
229.094
18.292
3.228
2.187
2.245
1.871
0.956
0.235
-0.123
-0.219
-0.221
-0.189
0.015
1.578
11.162
74.099
551.307
6528.565
102981.820
103316.750
101571.031
101285.844
38168.543
12184.127
18266.697
101954.367
100314.039
100045.773
947.189
1204.253
2832.947
8648.148
9637.794
4908.329
5168.258
6316.475
6195.717
33533.344
75733.523
21869.391
4468.634
1065.429
83.024
2.486
0.658
0.514
0.352
0.109
-0.119
-0.205
-0.174
-0.107
-0.095
0.010
1.046
7.515
53.221
489.618
8759.003
100540.672
100611.484
100923.242
107901.859
163463.016
102910.000
137166.297
124656.195
101791.398
100156.945
1150.334
1136.844
1215.991
2280.728
2765.447
3988.228
11548.611
13851.630
6204.447
8221.786
13933.985
7031.101
8378.856
2451.610
168.769
2.528
-0.191
-0.343
-0.322
-0.284
-0.283
-0.254
-0.162
-0.089
-0.067
-0.052
0.522
4.453
32.000
289.140
4200.348
98948.242
100204.555
101589.578
141314.047
122373.289
101832.203
118995.273
200023.859
105922.352
100337.883
641.455
633.910
435.686
453.273
733.637
2349.830
7909.420
9477.056
4063.458
1456.439
1207.153
1381.902
2238.244
817.268
62.422
1.344
-0.643
-0.717
-0.582
-0.429
-0.356
-0.287
-0.210
-0.140
-0.150
-0.180
0.065
2.019
13.724
102.751
888.525
8543.750
51177.004
80811.008
81602.766
103282.188
100946.383
102822.766
129552.516
107115.539
47129.980
269.799
243.378
160.571
139.689
274.222
879.585
2235.620
2578.281
1299.111
394.314
162.607
114.527
166.341
61.614
5.240
-0.456
-0.862
-0.887
-0.636
-0.465
-0.377
-0.321
-0.271
-0.252
-0.272
-0.308
-0.231
0.490
4.503
25.907
140.189
662.283
2037.130
3481.978
16971.148
103536.406
105187.633
102716.656
58488.605
5159.033
1632.290
170.182
144.476
101.392
93.087
178.429
485.090
1025.024
1121.698
573.013
185.818
53.822
16.822
5.389
1.464
-0.319
-0.825
-0.934
-0.846
-0.579
-0.447
-0.385
-0.349
-0.327
-0.331
-0.362
-0.412
-0.418
-0.222
0.859
5.491
23.681
72.602
201.276
783.332
5581.464
39327.188
93236.039
43319.910
7160.006
1086.793
575.436
131.552
123.100
105.174
115.754
191.868
482.927
940.709
1007.088
484.407
144.802
34.656
7.777
1.401
-0.207
-0.708
-0.870
-0.892
-0.682
-0.507
-0.421
-0.376
-0.358
-0.354
-0.371
-0.415
-0.475
-0.534
-0.519
-0.421
0.620
4.062
20.226
266.755
1450.183
7171.478
63838.809
101448.867
41102.828
4316.340
1351.819
3739.192
79.042
85.987
104.067
142.813
182.355
313.400
546.480
572.871
298.871
90.222
22.395
4.546
0.543
-0.440
-0.736
-0.784
-0.674
-0.555
-0.461
-0.401
-0.364
-0.351
-0.353
-0.385
-0.449
-0.545
-0.653
-0.713
-0.817
-0.555
0.770
23.206
530.754
3361.818
5308.117
21079.336
44780.602
15588.418
3283.960
3803.395
35206.000
38.378
49.904
80.915
119.514
127.282
144.030
188.076
187.134
102.106
38.148
11.977
3.316
0.744
-0.173
-0.491
-0.576
-0.551
-0.487
-0.429
-0.386
-0.352
-0.340
-0.349
-0.390
-0.483
-0.622
-0.790
-0.874
-0.915
-0.859
-0.248
12.574
263.779
1236.569
1639.941
2621.870
4338.128
2637.860
2659.439
7462.019
103021.711
17.167
24.155
45.181
64.499
64.780
57.150
57.288
51.200
35.935
21.561
14.014
8.945
4.444
1.574
0.168
-0.335
-0.451
-0.446
-0.410
-0.374
-0.349
-0.340
-0.349
-0.396
-0.507
-0.682
-0.878
-0.923
-0.867
-0.928
-0.752
1.569
21.453
135.911
176.093
272.510
429.733
616.690
1519.013
5550.174
102063.445
8.843
9.532
17.519
26.136
30.283
36.224
50.430
58.066
63.255
76.175
87.319
64.569
32.128
10.878
2.718
0.331
-0.285
-0.397
-0.388
-0.363
-0.345
-0.340
-0.350
-0.392
-0.504
-0.693
-0.884
-0.897
-0.833
-0.905
-0.831
-0.513
1.089
5.376
14.830
35.224
77.033
188.094
526.583
1826.448
18973.006
5.901
4.577
9.325
19.732
51.396
147.096
350.817
468.584
478.898
700.808
975.503
704.816
237.418
59.363
12.382
2.227
0.079
-0.325
-0.372
-0.353
-0.340
-0.339
-0.342
-0.380
-0.473
-0.628
-0.801
-0.834
-0.773
-0.730
-0.818
-0.709
-0.386
0.466
2.419
6.782
18.047
48.609
126.882
371.836
1797.327
6.535
9.643
24.396
68.137
255.274
1328.640
4995.892
7314.539
5017.347
9331.543
16693.758
9367.930
2112.873
293.171
41.656
6.606
0.894
-0.128
-0.336
-0.349
-0.334
-0.334
-0.336
-0.355
-0.416
-0.523
-0.646
-0.709
-0.687
-0.620
-0.647
-0.718
-0.621
-0.396
0.046
0.987
3.621
11.071
27.138
66.007
185.957
14.504
47.591
152.699
397.828
1399.591
12650.957
100166.039
100780.555
73635.352
105922.461
100526.258
100066.680
13665.299
1119.018
110.916
15.090
2.801
0.422
-0.171
-0.318
-0.333
-0.328
-0.328
-0.339
-0.364
-0.415
-0.480
-0.525
-0.537
-0.498
-0.461
-0.524
-0.559
-0.527
-0.482
-0.433
-0.048
1.599
4.913
12.484
28.435
50.866
252.074
1306.273
4825.578
10082.245
66886.945
100874.367
101542.109
127303.516
124665.313
101340.195
100176.711
41362.656
2174.409
187.157
29.685
7.691
2.162
0.382
-0.175
-0.312
-0.329
-0.326
-0.325
-0.331
-0.351
-0.374
-0.397
-0.404
-0.397
-0.394
-0.421
-0.455
-0.492
-0.584
-0.754
-0.875
-0.507
0.378
3.811
10.468
152.037
1232.060
15301.827
100492.867
103339.789
167351.156
107203.727
101728.172
118364.844
130286.078
101650.063
100710.734
28039.195
2107.345
299.940
70.322
22.588
7.765
1.975
0.210
-0.249
-0.327
-0.328
-0.321
-0.315
-0.323
-0.322
-0.333
-0.337
-0.344
-0.357
-0.380
-0.417
-0.474
-0.567
-0.749
-0.972
-0.864
-0.484
1.439
5.254
327.913
4360.725
100476.516
100613.617
101656.727
118355.484
151112.906
102233.109
103997.398
36043.035
72573.266
38096.785
11444.354
3529.227
818.707
190.443
65.661
21.174
5.118
0.845
-0.137
-0.317
-0.335
-0.324
-0.316
-0.315
-0.308
-0.311
-0.316
-0.323
-0.338
-0.368
-0.403
-0.451
-0.525
-0.658
-0.867
-0.824
-0.547
0.355
2.811
497.168
6476.597
101683.453
102313.164
101458.258
102394.492
97738.141
16268.804
7252.903
3587.311
7627.199
24484.195
34130.375
12574.091
2079.353
392.855
131.028
39.529
8.935
1.547
-0.024
-0.302
-0.328
-0.323
-0.318
-0.315
-0.311
-0.311
-0.312
-0.321
-0.344
-0.369
-0.404
-0.446
-0.481
-0.556
-0.681
-0.708
-0.471
0.223
2.008
1037.711
7405.678
92097.125
150072.531
115202.609
101951.602
28019.094
2241.788
839.035
1468.543
6639.073
31075.482
51334.273
18389.793
2633.091
470.708
142.155
42.443
10.128
1.658
-0.007
-0.298
-0.329
-0.322
-0.315
-0.309
-0.307
-0.311
-0.312
-0.324
-0.346
-0.381
-0.426
-0.475
-0.508
-0.512
-0.544
-0.574
-0.414
0.193
1.656
7079.692
26418.043
106636.164
141403.125
179022.875
34772.102
3987.519
561.833
896.304
5847.193
17724.574
18405.129
18054.275
7289.776
1294.567
280.759
89.788
27.317
6.595
1.154
-0.097
-0.306
-0.328
-0.320
-0.310
-0.299
-0.298
-0.304
-0.304
-0.319
-0.352
-0.401
-0.462
-0.530
-0.569
-0.572
-0.548
-0.494
-0.351
0.125
1.453
102031.102
114769.945
107617.422
102302.703
102361.203
11358.908
926.266
316.457
2580.378
33139.945
100564.273
60964.656
7551.286
1627.491
375.040
101.672
34.108
11.075
2.932
0.423
-0.168
-0.273
-0.289
-0.298
-0.303
-0.281
-0.245
-0.202
-0.168
-0.195
-0.276
-0.389
-0.508
-0.611
-0.663
-0.659
-0.612
-0.531
-0.390
-0.012
0.916
101132.125
109169.703
156910.563
102225.320
50259.980
3615.662
335.703
250.484
2795.056
37064.094
100097.641
67128.945
6261.040
577.130
106.670
29.166
9.877
3.370
0.813
0.009
-0.160
-0.182
-0.210
-0.258
-0.249
-0.137
0.134
0.510
0.840
0.771
0.389
-0.063
-0.407
-0.628
-0.729
-0.733
-0.671
-0.574
-0.447
-0.210
0.317
100566.883
101299.719
105154.695
10991.193
3404.350
615.678
100.532
114.798
960.890
7358.067
21110.840
11122.728
1810.244
223.465
36.856
8.973
2.703
0.703
0.038
-0.093
-0.052
-0.036
-0.099
-0.165
-0.054
0.577
2.301
5.315
8.324
7.886
4.587
1.844
0.401
-0.273
-0.583
-0.680
-0.662
-0.591
-0.503
-0.421
-0.187
102781.711
101655.961
51776.066
2431.839
392.265
96.865
27.530
39.429
201.427
824.168
1580.928
1600.800
1014.440
266.386
21.588
4.540
1.049
0.060
-0.147
-0.070
0.052
0.076
-0.020
-0.014
0.569
3.409
13.887
41.428
71.327
65.177
31.762
12.021
4.221
1.439
0.241
-0.311
-0.516
-0.547
-0.628
-0.633
-0.543
137184.438
71929.633
8524.464
975.055
169.717
40.485
12.670
19.888
94.079
413.490
2496.868
36859.492
77129.570
6738.975
221.436
5.848
1.248
0.102
-0.141
-0.077
0.037
0.058
0.006
0.245
2.204
14.324
199.800
1069.043
1626.968
800.188
216.959
61.287
21.439
9.237
3.560
0.980
-0.087
-0.553
-0.768
-0.851
-0.819
103923.914
91000.430
10086.133
2514.387
712.092
136.090
25.598
22.445
126.355
827.321
13707.278
102790.492
100961.281
100199.445
923.202
11.044
1.922
0.297
-0.125
-0.155
-0.087
-0.066
-0.032
0.563
5.034
101.881
3730.832
101759.063
105443.734
12064.764
1355.468
245.811
103.354
49.435
18.075
5.231
0.866
-0.398
-0.751
-0.841
-0.844
101022.930
108972.664
84173.758
86218.594
12365.809
961.321
88.951
24.977
107.156
688.689
9499.540
102111.109
100809.617
76811.273
732.727
10.326
2.173
0.390
-0.140
-0.232
-0.216
-0.189
-0.088
0.778
7.471
341.677
31399.529
104933.367
118898.453
115289.164
4043.562
886.970
553.582
258.098
72.325
17.725
3.341
0.155
-0.515
-0.651
-0.595
60547.535
122299.898
103214.820
100364.055
100046.969
4935.402
224.359
26.887
50.498
211.777
1231.559
10555.226
20239.100
2752.103
131.514
5.942
1.709
0.301
-0.165
-0.271
-0.279
-0.256
-0.142
0.700
6.957
253.451
15524.376
104068.875
115258.055
54095.277
4099.350
3487.213
2977.959
1112.849
237.122
43.618
7.428
1.056
-0.116
-0.292
-0.003
38.751
45.999
69.293
72.162
46.074
34.442
97.541
864.501
21110.236
101962.680
103095.477
101654.641
102785.164
6514.621
4675.161
26047.801
97342.984
141349.359
106581.508
100786.188
41530.734
2445.350
230.414
36.872
13.189
31.773
142.577
653.517
1946.176
2491.464
1298.750
335.904
66.904
11.324
1.521
-0.269
-0.485
-0.101
1.791
11.955
360.343
255.273
97.818
34.606
18.284
18.206
50.403
252.036
1912.681
34855.172
103887.750
102270.273
101980.523
104261.813
8930.348
3027.687
7447.664
73731.875
107210.820
102023.031
101918.234
104114.023
7738.678
951.809
133.736
23.495
31.670
158.206
754.914
2290.631
2945.444
1522.030
387.097
71.143
12.010
1.659
-0.267
-0.632
-0.578
0.380
6.572
364.568
2707.000
648.616
114.163
23.963
24.447
114.369
878.752
8258.276
54993.520
170767.891
122505.547
103594.141
47184.109
4100.569
1458.047
2508.398
42373.563
100987.867
103108.336
146850.703
200022.531
103812.594
10208.212
648.818
58.970
25.750
99.381
416.448
1108.125
1404.622
753.323
220.010
48.771
9.111
1.387
-0.155
-0.639
-0.821
-0.493
1.676
89.091
30206.330
3807.667
388.099
54.451
35.626
203.587
2162.955
33671.891
101248.563
108453.391
125870.070
26431.578
4186.236
1025.213
458.321
782.954
7266.356
79620.906
115258.102
200022.219
113652.727
101109.875
96942.125
2120.031
117.321
18.989
39.106
128.093
290.926
335.251
205.390
76.148
21.410
5.711
2.340
1.276
0.316
-0.455
-0.723
-0.546
5.016
100002.523
11275.950
813.831
81.289
38.627
216.703
2563.653
41640.719
101895.859
104910.641
103880.250
12704.734
1151.538
254.000
114.908
180.791
877.153
4134.067
28165.566
104955.477
101299.016
100220.656
100033.820
2784.070
123.681
13.234
11.803
29.834
55.225
62.764
43.495
21.094
10.465
9.817
11.763
10.616
6.663
2.347
0.133
-0.643
-0.807
100002.938
11275.947
813.502
79.554
29.545
140.610
1313.295
14071.754
125762.289
200039.375
137214.625
13834.765
1027.134
123.859
33.030
37.591
120.713
558.864
5826.524
100292.047
100128.453
100035.930
23541.801
1037.828
69.129
7.108
3.057
5.995
9.690
11.370
10.183
11.281
23.020
52.813
81.211
75.854
42.705
15.724
4.016
0.164
-0.872
24643.436
3492.975
360.441
47.978
18.044
80.040
806.402
16729.863
105415.188
107094.203
103212.867
97534.844
2224.950
128.222
16.271
8.741
22.439
99.627
712.649
4957.163
15217.911
8999.585
1608.361
190.895
22.980
2.641
0.447
0.874
2.142
4.155
9.392
28.885
103.337
315.683
602.667
558.462
252.789
75.553
15.773
2.445
-0.424
2291.037
558.445
105.807
19.418
10.408
51.173
625.874
19058.346
100417.508
100482.555
100292.070
100106.063
2559.258
128.469
11.292
2.465
4.680
18.154
72.997
243.386
452.257
354.976
131.449
29.968
5.227
0.351
-0.238
0.518
3.164
10.872
32.439
101.456
423.840
1813.217
4163.966
3811.073
1297.972
271.122
45.286
6.909
0.276
207.515
83.838
27.452
13.838
12.515
30.929
271.431
4954.250
100044.523
100050.219
100035.148
18893.889
956.789
65.794
6.808
0.859
0.981
3.075
9.048
20.912
30.462
24.708
12.647
3.982
0.472
-0.374
-0.048
2.380
12.749
55.219
175.311
442.896
1216.684
6098.936
18336.764
15045.648
4157.228
601.943
80.871
11.881
1.209
31.625
28.528
43.533
68.871
73.361
53.095
90.754
587.034
4072.545
11082.234
7353.050
1481.855
182.291
23.429
3.065
0.467
0.464
0.879
1.487
2.194
2.629
2.107
1.021
-0.002
-0.483
-0.419
0.809
8.133
49.750
295.722
1428.554
3956.351
5197.664
8145.601
22662.207
18343.561
4547.992
652.669
89.821
16.331
4.255
33.522
97.834
319.244
702.192
756.989
368.228
135.880
105.843
266.697
510.568
468.741
212.435
63.713
13.899
2.615
0.615
0.605
0.739
0.666
0.403
0.109
-0.139
-0.364
-0.546
-0.583
-0.215
2.193
18.796
148.420
1306.569
11314.621
56996.496
64036.492
17924.141
9000.030
6163.612
1990.477
384.548
87.823
49.862
33.622
139.271
544.891
2743.081
9361.953
10278.058
3844.560
720.430
247.358
564.604
1971.234
3383.118
1483.002
331.466
49.586
7.067
1.211
0.640
0.714
0.503
0.155
-0.167
-0.382
-0.502
-0.566
-0.517
0.026
3.597
29.080
276.630
3234.144
51174.449
100641.266
101950.070
73537.508
6778.753
1741.681
585.027
273.862
401.804
637.055
418.058
698.121
2423.463
20378.629
100078.508
100085.781
30465.070
3579.685
1325.711
5350.273
52756.969
100031.188
33020.684
2793.356
209.336
20.410
2.365
0.521
0.352
0.235
-0.013
-0.255
-0.399
-0.477
-0.509
-0.451
0.080
3.595
30.165
265.324
3285.748
46525.754
105432.359
127326.781
112107.633
18455.680
2773.706
974.120
1463.715
7527.462
18931.586
9982.659
4100.245
7302.973
64482.012
100292.133
100402.438
100976.359
13750.130
11747.350
33310.098
100760.078
100154.875
100717.359
15747.513
1318.438
88.745
3.731
0.301
-0.056
-0.126
-0.224
-0.331
-0.404
-0.444
-0.460
-0.411
0.023
2.772
20.547
157.255
1370.558
12212.714
81260.625
156885.656
113823.492
102635.766
13704.937
13424.786
15922.060
102118.141
100337.055
100048.859
20413.701
17743.766
40984.441
100707.781
101485.383
71891.461
104232.656
101499.852
70560.813
103503.680
101015.055
126662.648
115207.195
27201.682
740.193
8.863
0.020
-0.384
-0.414
-0.371
-0.384
-0.402
-0.414
-0.414
-0.391
-0.132
1.556
11.113
69.932
462.977
4153.294
60352.738
103884.938
102184.594
108870.977
113764.961
101573.805
123614.891
127283.094
101943.938
100168.133
30351.828
25492.217
11370.858
25573.178
33022.074
54438.445
101300.719
100656.984
107391.828
107797.000
102363.547
159363.516
103695.000
100259.750
1862.996
22.162
-0.252
-0.643
-0.618
-0.457
-0.405
-0.396
-0.391
-0.392
-0.388
-0.273
0.553
5.062
29.431
195.631
1675.902
20462.195
100421.063
101833.617
116673.984
106045.055
101107.844
112408.742
200034.234
106483.938
100364.203
11516.045
9687.447
3293.967
2293.168
4037.025
28306.803
100655.250
100591.070
71690.453
8844.245
7061.480
25615.389
100494.852
23098.539
709.403
13.746
-0.680
-0.842
-0.728
-0.489
-0.408
-0.382
-0.377
-0.384
-0.394
-0.363
-0.009
1.914
11.857
68.589
439.520
2754.796
11449.661
18589.848
70164.359
102250.828
101907.023
102824.820
119104.945
74738.023
26722.828
2478.373
2168.323
923.192
514.738
1185.079
6181.472
27636.152
33442.637
11636.249
1887.807
524.106
821.719
1683.876
635.683
60.467
1.607
-0.946
-0.961
-0.722
-0.480
-0.397
-0.369
-0.370
-0.384
-0.399
-0.417
-0.303
0.385
3.616
18.466
86.724
331.739
936.058
2294.038
22027.992
123192.117
150047.203
116993.617
73677.297
5090.828
1366.879
2031.615
1545.188
696.969
456.849
1020.454
4860.312
16714.605
16982.789
5909.980
1083.936
182.186
42.142
20.652
8.447
1.127
-0.876
-1.009
-0.984
-0.633
-0.446
-0.377
-0.360
-0.361
-0.382
-0.408
-0.438
-0.438
-0.309
0.492
4.118
16.121
56.077
386.500
2348.511
28591.518
115190.469
145925.766
127455.781
18168.531
1996.521
884.309
1723.100
1360.081
868.477
968.726
1512.148
6270.387
22504.924
24825.674
7198.483
1068.148
142.249
23.020
3.892
0.270
-0.658
-0.917
-0.986
-0.760
-0.530
-0.412
-0.360
-0.341
-0.348
-0.371
-0.407
-0.449
-0.486
-0.584
-0.551
0.380
4.722
130.301
3582.669
50186.004
98928.195
102927.516
101716.133
102089.227
32547.176
6865.587
6269.084
718.652
764.135
1034.400
1777.089
1904.082
3238.389
9483.870
9388.044
3224.331
608.740
89.420
14.819
2.171
-0.154
-0.702
-0.851
-0.727
-0.571
-0.457
-0.385
-0.345
-0.326
-0.329
-0.357
-0.412
-0.471
-0.530
-0.690
-0.870
-0.615
4.027
286.554
15118.283
101041.523
123054.477
107701.656
100696.938
103597.648
33585.930
48144.555
50485.828
218.974
353.435
823.769
1574.514
1460.576
1132.855
1645.142
1676.706
760.920
195.372
40.552
8.418
1.824
0.074
-0.450
-0.577
-0.547
-0.473
-0.411
-0.367
-0.336
-0.320
-0.321
-0.351
-0.407
-0.490
-0.572
-0.696
-0.971
-0.902
2.060
144.862
5120.582
76910.977
58883.238
19509.279
32603.797
18801.344
52845.555
104018.859
141373.313
69.540
141.761
377.926
617.226
559.444
350.979
272.292
240.593
131.085
55.794
25.562
13.866
6.598
2.441
0.414
-0.252
-0.421
-0.426
-0.388
-0.356
-0.331
-0.316
-0.322
-0.346
-0.406
-0.487
-0.584
-0.639
-0.976
-0.978
-0.474
16.747
286.379
1490.191
1532.761
1058.538
1572.449
4462.258
22673.379
49428.242
120253.141
24.091
44.986
103.241
152.375
150.115
95.646
71.701
68.695
78.923
114.921
142.739
106.796
49.238
15.520
3.967
0.603
-0.221
-0.372
-0.362
-0.343
-0.325
-0.314
-0.317
-0.336
-0.389
-0.462
-0.547
-0.603
-0.802
-0.964
-0.874
0.094
6.785
25.011
41.593
84.401
244.447
1015.730
3625.097
7047.359
19811.924
10.063
13.746
26.774
41.190
52.518
80.557
147.159
230.387
463.291
1241.469
2121.742
1408.455
448.719
98.948
17.702
3.110
0.289
-0.263
-0.350
-0.337
-0.322
-0.311
-0.309
-0.322
-0.357
-0.414
-0.479
-0.543
-0.577
-0.850
-0.862
-0.707
-0.201
1.319
5.160
15.322
51.388
179.088
455.138
844.399
1923.011
9.167
17.599
37.169
64.090
134.053
398.766
1089.375
1719.721
4563.662
27507.494
70762.320
33498.598
4955.628
561.236
68.913
9.711
1.613
0.070
-0.262
-0.324
-0.318
-0.308
-0.305
-0.313
-0.326
-0.357
-0.406
-0.446
-0.463
-0.564
-0.732
-0.731
-0.579
-0.214
0.666
3.013
10.138
28.794
61.692
109.511
209.427
28.211
91.321
240.980
438.228
714.471
2210.809
8737.125
14075.002
39409.285
101114.984
100181.305
100047.727
56870.895
2510.333
179.987
24.007
5.254
1.404
0.159
-0.217
-0.297
-0.305
-0.300
-0.301
-0.302
-0.319
-0.341
-0.364
-0.382
-0.401
-0.478
-0.551
-0.567
-0.492
-0.269
0.182
1.394
4.125
9.063
15.992
26.565
109.196
561.734
2160.754
5561.210
8123.112
9513.705
38176.016
74047.688
124671.078
103240.938
100435.711
100264.898
100280.258
5127.149
353.761
62.094
20.346
7.387
1.933
0.195
-0.215
-0.297
-0.297
-0.292
-0.290
-0.288
-0.298
-0.311
-0.322
-0.332
-0.369
-0.405
-0.439
-0.450
-0.466
-0.476
-0.428
-0.077
0.774
2.073
3.925
321.922
2673.704
19973.197
105524.313
102312.039
95663.422
53828.203
91416.953
98074.406
103671.578
101242.664
102754.039
103826.102
5792.906
816.545
240.775
103.838
33.341
8.218
1.451
-0.004
-0.270
-0.299
-0.289
-0.282
-0.277
-0.277
-0.280
-0.288
-0.300
-0.323
-0.354
-0.380
-0.415
-0.474
-0.563
-0.717
-0.783
-0.570
-0.171
0.468
571.373
6485.462
110018.617
110067.609
102925.430
103084.469
63562.309
22946.535
19016.197
102362.367
107991.820
151084.109
103392.438
28558.127
4174.071
1246.527
495.553
128.452
24.123
3.936
0.358
-0.228
-0.297
-0.291
-0.284
-0.276
-0.268
-0.268
-0.274
-0.283
-0.302
-0.324
-0.354
-0.390
-0.446
-0.524
-0.655
-0.797
-0.719
-0.493
-0.045
574.991
7290.918
104797.453
104889.703
101692.219
100820.703
89915.602
5020.477
2615.702
7488.706
54648.492
105576.367
101435.250
100709.234
17170.211
4237.561
1552.311
312.171
46.710
6.956
0.697
-0.180
-0.295
-0.294
-0.287
-0.278
-0.270
-0.267
-0.268
-0.275
-0.292
-0.315
-0.343
-0.372
-0.407
-0.462
-0.537
-0.631
-0.643
-0.466
-0.113
647.582
4013.512
73944.000
104260.844
101904.516
100492.258
30472.225
1740.242
935.103
5327.733
75205.703
102861.516
100838.922
100702.758
24837.771
5171.158
2016.489
364.824
53.458
7.425
0.823
-0.168
-0.293
-0.296
-0.289
-0.279
-0.269
-0.263
-0.265
-0.273
-0.291
-0.312
-0.341
-0.375
-0.405
-0.422
-0.457
-0.501
-0.507
-0.399
-0.114
3706.981
4544.101
18158.861
60056.395
85826.680
28334.740
3667.088
649.387
3272.942
43154.102
120212.461
185539.031
106701.469
99591.148
8845.187
2076.175
801.243
184.951
33.449
5.077
0.480
-0.212
-0.296
-0.293
-0.282
-0.276
-0.266
-0.263
-0.262
-0.270
-0.285
-0.311
-0.345
-0.384
-0.416
-0.435
-0.436
-0.432
-0.422
-0.342
-0.117
99392.672
36295.637
21440.793
30687.170
11442.799
2531.104
544.637
631.505
15275.658
100395.766
102494.609
111283.523
65048.500
8509.433
1568.005
445.682
179.960
56.280
12.742
2.181
0.086
-0.266
-0.303
-0.290
-0.283
-0.269
-0.247
-0.227
-0.210
-0.217
-0.254
-0.301
-0.352
-0.397
-0.436
-0.452
-0.450
-0.433
-0.406
-0.339
-0.162
100356.070
101167.844
32415.092
9764.240
3454.132
698.926
166.214
603.917
16953.438
100073.969
100273.547
100756.391
53584.180
2042.834
295.343
85.505
34.095
12.371
3.222
0.501
-0.175
-0.295
-0.299
-0.289
-0.269
-0.208
-0.099
0.038
0.170
0.143
-0.007
-0.175
-0.307
-0.392
-0.446
-0.466
-0.461
-0.444
-0.420
-0.375
-0.271
100190.430
100311.773
57611.902
3158.507
702.887
179.439
61.404
268.388
4066.129
66933.953
100039.445
100073.211
10057.613
635.041
75.717
18.093
6.352
2.254
0.504
-0.126
-0.282
-0.295
-0.289
-0.277
-0.200
0.055
0.656
1.577
2.361
2.245
1.369
0.525
0.021
-0.245
-0.386
-0.446
-0.459
-0.447
-0.441
-0.434
-0.384
100425.188
100302.805
24838.498
1444.440
186.715
45.119
19.499
68.096
493.803
2792.889
6663.992
4173.414
1023.240
147.579
23.095
4.679
1.149
0.104
-0.212
-0.299
-0.300
-0.283
-0.276
-0.228
0.045
1.028
3.717
9.773
15.043
13.391
7.915
3.583
1.366
0.407
-0.068
-0.308
-0.403
-0.438
-0.481
-0.495
-0.475
72833.875
25876.061
3917.797
529.290
100.651
25.420
8.724
15.978
63.106
200.202
597.053
2641.020
4047.242
824.315
43.258
2.123
0.148
-0.295
-0.348
-0.332
-0.301
-0.278
-0.267
-0.126
0.589
4.066
80.141
535.739
628.566
211.170
36.346
14.699
6.247
2.857
1.119
0.153
-0.243
-0.436
-0.530
-0.564
-0.553
9023.790
5179.043
1880.772
957.930
341.356
76.117
15.428
7.917
23.544
81.456
1271.849
23182.432
56283.539
5114.159
183.270
2.862
0.039
-0.322
-0.360
-0.336
-0.306
-0.285
-0.249
0.023
1.493
37.201
1882.496
30965.926
48535.465
3715.438
230.125
46.290
23.582
12.146
5.103
1.578
0.125
-0.375
-0.561
-0.618
-0.610
8289.406
6971.600
14589.411
13823.761
3381.210
420.206
50.028
9.307
16.174
58.852
996.061
15150.371
35797.383
3945.536
146.514
2.526
0.037
-0.293
-0.349
-0.332
-0.306
-0.285
-0.236
0.127
2.395
189.312
11455.956
100281.539
100581.016
31372.318
643.349
122.333
80.124
42.339
16.868
4.941
0.911
-0.201
-0.529
-0.617
-0.568
4068.677
25068.236
100454.656
100089.289
29474.176
1609.657
114.286
13.417
9.530
25.395
189.685
1181.692
1870.988
402.802
18.692
0.993
-0.018
-0.290
-0.319
-0.310
-0.288
-0.275
-0.225
0.095
2.176
138.148
6690.936
100242.883
100543.047
17808.342
591.645
296.109
244.255
121.588
41.031
10.457
2.109
0.098
-0.403
-0.488
-0.306
45.639
148.068
359.716
393.974
201.041
101.574
154.551
791.883
13462.869
109288.297
117707.836
102582.828
63270.242
2329.891
716.853
2838.819
30187.037
103030.227
101927.727
100713.977
70941.859
3052.455
250.312
38.149
24.642
112.631
898.561
7793.418
51059.945
78997.594
24647.619
2946.889
312.905
38.180
5.199
1.091
1.429
3.507
10.098
90.095
3760.198
77.437
49.020
45.285
47.284
56.889
132.955
520.507
3025.855
26170.018
113808.234
105635.766
101182.828
100394.680
2980.574
629.614
3334.897
100102.453
101764.773
101646.484
101349.742
101875.508
7839.982
722.949
102.265
29.989
110.604
1030.472
10268.441
70714.602
100004.047
30206.826
3493.417
360.344
40.537
5.501
0.984
0.918
1.950
4.619
69.102
4537.579
417.132
149.001
42.698
26.930
74.054
311.283
2393.971
30802.363
105728.023
200065.594
200055.797
108613.539
21508.947
1479.732
399.448
2311.556
63720.953
100668.555
101859.539
113887.836
152687.438
34419.563
3981.748
382.938
48.321
72.242
520.054
3809.088
18272.166
27270.535
10261.693
1649.574
205.599
28.412
4.503
0.976
0.575
0.783
1.360
11.429
713.533
2107.868
558.761
109.252
37.502
98.869
556.695
6854.959
100491.977
101020.852
105305.703
115259.398
51407.199
3775.766
447.284
174.140
815.842
10362.265
100414.578
105536.820
200053.906
120187.211
101409.055
23662.350
1052.060
76.054
35.613
157.496
753.676
2289.481
2944.675
1521.803
387.582
72.669
14.807
5.543
3.487
2.116
0.959
0.255
0.795
29.533
5916.372
1198.976
182.456
43.141
88.229
531.653
8067.026
100553.813
101699.773
104047.063
103132.164
52136.035
2082.327
200.428
63.742
176.748
1068.017
5297.170
17613.748
106483.766
101653.703
100254.164
33048.566
1239.273
81.966
15.679
34.474
112.175
252.860
291.154
180.045
70.081
27.496
22.852
28.965
26.490
16.240
6.512
1.631
-0.115
-0.291
5916.441
1198.697
181.172
36.683
52.311
286.605
2989.929
59251.117
133081.516
200051.031
196878.406
21805.426
1367.532
130.454
26.686
35.767
132.738
471.511
2793.005
33372.230
100147.109
85541.656
8127.954
531.365
45.979
6.919
7.184
17.339
30.007
34.722
28.866
27.423
60.633
158.398
271.772
252.923
127.832
40.196
9.759
1.441
-0.572
1941.581
518.243
99.357
21.348
24.578
123.600
1037.555
15247.539
120189.727
130216.625
111283.375
68572.891
1966.694
129.168
15.387
8.176
21.168
77.499
392.942
2138.636
5454.916
3694.659
804.015
122.170
16.410
2.104
0.954
2.527
5.059
8.625
18.870
72.142
343.372
1527.015
3809.989
3206.827
1198.500
235.622
42.729
6.631
0.129
387.584
137.364
35.076
10.650
12.232
58.866
582.697
15570.316
100953.633
101111.070
100649.531
85693.734
2150.360
114.270
10.797
2.201
3.835
13.618
49.890
156.078
261.262
206.620
79.219
19.842
3.429
-0.054
-0.259
0.997
5.148
18.458
63.411
269.116
2004.561
16604.801
70724.664
56844.680
11276.806
1198.483
136.458
16.738
1.399
64.654
32.201
17.726
16.152
17.562
35.228
260.328
4101.690
75667.930
100083.406
100057.375
15228.713
810.719
62.005
6.391
0.560
0.414
1.978
6.439
14.105
20.446
17.671
8.945
2.513
-0.080
-0.631
0.045
3.898
21.699
104.517
382.325
1202.330
7288.221
100388.609
100121.078
100027.172
63369.801
3493.718
271.185
27.648
2.978
19.668
32.834
70.715
121.704
130.444
86.301
94.783
506.555
3371.664
9016.733
6025.975
1247.834
159.069
22.306
2.736
-0.022
-0.300
-0.033
0.536
1.292
1.785
1.422
0.432
-0.397
-0.779
-0.546
1.427
12.942
93.402
655.058
4584.814
17088.154
26046.627
105419.227
100885.117
100124.211
79002.273
4157.399
293.242
31.624
5.062
55.907
188.265
711.538
1795.421
1946.771
888.772
248.101
128.516
269.301
525.655
504.955
238.052
70.477
15.371
2.629
0.025
-0.362
-0.348
-0.291
-0.244
-0.251
-0.363
-0.550
-0.748
-0.779
-0.201
3.551
32.030
293.042
4162.147
70753.602
100302.211
102997.867
129118.750
105960.188
100438.195
20225.457
1806.083
185.487
40.787
18.220
334.119
1300.331
10355.028
51073.512
56869.098
13708.937
1777.684
417.736
795.496
3414.022
5467.723
2544.847
454.269
64.995
8.213
0.814
-0.248
-0.367
-0.377
-0.414
-0.457
-0.520
-0.601
-0.670
-0.608
0.139
5.390
49.809
605.733
12418.185
100072.141
100265.234
100976.656
103372.953
28954.033
8084.336
2424.967
471.748
206.776
221.681
155.263
3093.943
8206.509
100882.695
100206.063
100171.555
100611.977
11827.551
2921.439
9929.275
100244.852
100052.203
85521.633
4514.511
290.776
24.758
2.407
-0.082
-0.382
-0.404
-0.415
-0.454
-0.493
-0.529
-0.556
-0.475
0.289
5.679
50.888
611.151
12445.786
100210.242
100889.742
102626.828
103535.523
22453.320
1973.211
720.932
631.750
1594.605
2816.177
1766.042
57491.008
54914.074
107782.961
101054.875
100992.445
107791.344
68623.281
53670.926
82024.516
101950.953
100347.719
101655.031
31407.848
2429.161
174.275
4.167
0.012
-0.437
-0.471
-0.437
-0.439
-0.459
-0.478
-0.488
-0.426
0.169
4.067
33.073
307.243
3892.230
57302.980
102820.094
111386.469
105035.133
12431.076
3506.237
4524.949
4456.978
14619.216
41768.480
18909.283
100505.805
109368.789
151078.188
103504.492
104777.508
198902.703
116677.969
102591.172
185581.234
113667.664
102383.250
200067.656
133017.906
100874.023
1675.085
15.930
-0.015
-0.542
-0.566
-0.465
-0.433
-0.429
-0.442
-0.450
-0.416
-0.053
2.254
15.695
99.280
699.224
4406.894
17582.576
33426.785
32598.650
13389.408
28944.664
88793.977
54431.215
55283.793
100880.719
67017.352
100386.750
102442.898
115698.203
104669.852
110594.500
141394.938
103714.766
101171.508
113801.617
137230.688
105774.445
200101.047
106643.477
100355.375
5116.647
48.114
-0.107
-0.698
-0.680
-0.483
-0.417
-0.408
-0.416
-0.428
-0.423
-0.248
0.835
6.156
32.917
155.324
650.956
2663.263
8590.102
12425.916
17088.982
101021.203
100442.359
102216.172
69441.938
78095.266
33207.914
101711.000
101548.438
29535.285
8057.942
13415.786
103207.992
102581.523
102499.781
102091.461
28532.766
13575.294
104560.992
100688.625
100086.359
1449.760
27.889
-0.578
-0.857
-0.764
-0.487
-0.405
-0.383
-0.396
-0.411
-0.428
-0.379
0.051
2.119
10.543
43.274
162.017
604.368
1566.494
2787.187
16422.271
101859.969
102565.695
101766.539
59926.410
9653.491
3938.920
28707.238
21016.281
5454.289
1561.713
3422.096
31080.395
137251.828
141308.766
67197.766
6198.000
1040.353
1723.206
4543.626
1454.955
115.106
3.587
-0.960
-0.972
-0.737
-0.478
-0.387
-0.364
-0.379
-0.394
-0.417
-0.431
-0.305
0.343
2.892
11.576
40.151
116.692
300.481
1198.996
10653.304
113394.445
200052.578
132031.672
20165.309
2300.149
632.772
57788.609
31196.711
6156.555
2704.231
5517.335
59042.008
105542.242
106504.250
81704.313
5530.231
505.009
78.184
44.048
17.308
2.857
-0.839
-1.025
-1.008
-0.642
-0.445
-0.366
-0.347
-0.358
-0.391
-0.421
-0.465
-0.471
-0.351
0.206
2.626
9.757
41.819
651.259
4570.416
59384.047
105291.750
111385.719
108983.008
29311.791
3675.940
1727.751
51288.414
28234.268
9566.883
13348.452
14876.916
102648.430
100732.203
100420.922
100215.914
7163.689
503.125
52.226
7.286
0.788
-0.581
-0.911
-0.991
-0.772
-0.527
-0.404
-0.346
-0.328
-0.345
-0.388
-0.442
-0.509
-0.582
-0.626
-0.642
0.036
5.098
264.159
15185.700
102953.781
200148.938
108051.758
101324.984
104723.813
83605.391
58579.949
23550.135
10555.139
8437.846
16713.258
51515.398
39690.211
40597.488
100842.813
100130.891
41298.066
3505.236
295.499
33.167
4.375
0.180
-0.651
-0.856
-0.742
-0.567
-0.444
-0.370
-0.329
-0.319
-0.338
-0.391
-0.482
-0.605
-0.728
-0.787
-0.907
-0.699
8.425
710.993
100100.898
101581.352
144624.250
141674.516
102064.453
130276.281
120805.602
101552.195
107892.648
1474.496
2679.855
13973.291
46033.008
30823.367
9729.079
14403.459
13742.513
4549.126
758.387
107.715
17.084
3.021
0.280
-0.429
-0.574
-0.542
-0.468
-0.400
-0.351
-0.320
-0.316
-0.338
-0.403
-0.532
-0.713
-0.878
-0.940
-0.990
-0.929
5.335
315.681
23072.508
100397.539
104232.094
47195.418
82528.563
93748.086
102571.586
101664.758
124708.969
280.617
810.847
3865.530
9385.525
7199.181
2330.804
1151.165
934.102
431.690
132.028
39.616
15.789
6.724
2.374
0.382
-0.263
-0.417
-0.416
-0.375
-0.346
-0.323
-0.317
-0.338
-0.406
-0.554
-0.759
-0.916
-0.922
-1.005
-0.993
-0.215
36.510
799.644
5155.581
4819.300
1750.599
3371.161
31168.973
100369.078
101354.703
120202.313
69.400
185.886
569.535
1118.154
969.530
408.831
178.075
120.258
98.965
115.806
127.268
100.420
46.348
14.653
3.750
0.561
-0.211
-0.372
-0.366
-0.343
-0.327
-0.318
-0.336
-0.395
-0.535
-0.724
-0.834
-0.827
-0.851
-0.972
-0.886
0.845
14.531
59.225
76.389
135.799
581.577
4607.606
30292.846
63896.281
29187.549
19.377
38.747
89.236
138.633
127.827
87.947
75.679
123.526
370.351
1124.348
1795.096
1299.373
417.110
92.805
17.800
3.019
0.301
-0.247
-0.347
-0.343
-0.324
-0.315
-0.325
-0.370
-0.468
-0.609
-0.711
-0.706
-0.668
-0.882
-0.871
-0.700
-0.065
1.845
7.043
25.901
107.897
492.569
1547.156
2619.926
2057.641
14.016
34.081
65.615
82.209
84.470
113.437
218.706
585.904
3337.320
22338.529
56857.934
27277.688
4538.366
522.337
65.639
9.901
1.973
0.284
-0.181
-0.311
-0.322
-0.310
-0.311
-0.334
-0.386
-0.473
-0.549
-0.572
-0.543
-0.570
-0.752
-0.731
-0.547
-0.085
1.210
5.400
19.749
61.089
134.684
193.352
208.027
59.122
245.721
600.988
692.052
499.106
435.414
824.777
2236.815
27794.861
100175.664
100059.719
100042.648
45910.125
2139.535
175.929
29.123
8.670
2.922
0.702
-0.094
-0.275
-0.307
-0.298
-0.306
-0.319
-0.352
-0.395
-0.411
-0.404
-0.393
-0.476
-0.552
-0.564
-0.442
-0.112
0.737
3.018
7.909
15.027
22.196
26.573
323.949
2429.134
10533.222
11781.918
5382.126
2295.661
2259.749
5318.547
100079.117
100381.859
100229.227
100374.813
100457.125
4848.049
404.248
114.898
54.508
19.428
4.878
0.831
-0.102
-0.285
-0.295
-0.285
-0.282
-0.284
-0.294
-0.303
-0.309
-0.314
-0.356
-0.388
-0.415
-0.417
-0.371
-0.263
0.057
0.683
1.498
2.547
3.406
1300.785
19397.111
104538.219
127294.063
69525.594
20315.986
4749.403
4927.090
58221.055
100659.273
101724.891
106494.719
109156.703
7917.053
1658.953
960.725
474.077
125.990
23.778
3.891
0.364
-0.217
-0.288
-0.276
-0.264
-0.254
-0.251
-0.253
-0.259
-0.271
-0.297
-0.326
-0.344
-0.373
-0.409
-0.438
-0.463
-0.474
-0.415
-0.230
-0.010
2066.220
48414.035
124654.039
200025.875
159390.906
102613.672
13430.470
2652.607
10223.708
100732.070
122351.461
200042.719
112560.906
102373.508
15951.671
14322.892
5502.168
745.742
92.542
10.788
1.222
-0.112
-0.271
-0.272
-0.259
-0.246
-0.238
-0.236
-0.236
-0.251
-0.267
-0.288
-0.314
-0.342
-0.382
-0.432
-0.491
-0.565
-0.630
-0.606
-0.491
1230.532
17343.773
141316.609
200065.891
118945.250
101346.961
18609.742
1569.326
1568.826
9934.045
108013.906
104751.984
101588.984
105646.516
117987.563
101794.758
37160.160
2791.841
207.498
20.540
2.138
-0.004
-0.259
-0.273
-0.257
-0.248
-0.238
-0.232
-0.233
-0.245
-0.256
-0.275
-0.297
-0.318
-0.350
-0.390
-0.434
-0.489
-0.537
-0.549
-0.486
501.418
3103.668
21891.695
107597.383
102084.859
88674.828
7877.073
777.447
1002.465
10356.214
105836.344
103686.484
101346.359
107475.211
175834.656
102293.078
52777.207
3703.137
241.574
21.952
2.290
0.015
-0.254
-0.270
-0.257
-0.247
-0.237
-0.234
-0.231
-0.242
-0.251
-0.268
-0.287
-0.310
-0.331
-0.359
-0.387
-0.418
-0.444
-0.450
-0.414
992.539
1212.413
3392.459
11373.255
17146.930
7257.144
1474.625
495.293
4329.983
78834.102
179021.672
200052.203
110225.953
102889.180
41208.941
38234.953
11157.890
1356.358
132.866
13.959
1.526
-0.062
-0.261
-0.270
-0.260
-0.248
-0.236
-0.229
-0.230
-0.233
-0.244
-0.258
-0.278
-0.304
-0.328
-0.347
-0.362
-0.374
-0.390
-0.395
-0.368
10389.096
5261.428
1959.981
1703.672
1452.793
747.948
266.932
740.950
21160.994
100704.844
105922.211
137167.766
139024.500
22311.850
4268.242
2427.206
1075.630
245.276
40.416
5.736
0.597
-0.173
-0.276
-0.265
-0.257
-0.248
-0.235
-0.221
-0.211
-0.216
-0.228
-0.247
-0.270
-0.298
-0.324
-0.343
-0.354
-0.359
-0.364
-0.364
-0.348
98943.234
33632.074
4506.708
944.889
386.694
151.693
92.568
754.526
26340.242
100113.688
100482.906
101408.000
98783.422
2997.383
503.343
220.123
110.323
36.845
8.604
1.548
0.019
-0.256
-0.277
-0.266
-0.258
-0.239
-0.196
-0.140
-0.107
-0.106
-0.159
-0.213
-0.260
-0.293
-0.322
-0.341
-0.353
-0.359
-0.358
-0.362
-0.355
100051.906
70767.172
7192.707
725.859
149.201
46.998
40.093
307.404
5443.180
100018.305
100053.164
100106.797
13785.120
830.827
100.730
31.446
14.071
5.339
1.504
0.136
-0.235
-0.293
-0.280
-0.277
-0.258
-0.174
-0.011
0.224
0.393
0.410
0.212
-0.014
-0.162
-0.250
-0.299
-0.332
-0.351
-0.355
-0.362
-0.374
-0.374
79048.758
30260.127
3850.192
449.725
69.921
17.440
13.972
75.313
576.657
3692.809
9980.676
5452.507
1147.446
153.746
24.787
5.816
1.854
0.522
-0.038
-0.257
-0.307
-0.295
-0.289
-0.288
-0.208
0.054
0.669
1.822
2.647
2.488
1.598
0.740
0.232
-0.042
-0.194
-0.284
-0.333
-0.358
-0.376
-0.388
-0.391
7942.513
4286.333
952.132
184.550
41.786
11.033
5.118
14.736
61.534
195.091
337.285
334.808
210.505
53.201
7.678
0.965
-0.112
-0.363
-0.342
-0.331
-0.309
-0.294
-0.297
-0.271
-0.074
0.749
7.257
51.722
62.824
13.606
5.874
2.978
1.429
0.643
0.139
-0.141
-0.278
-0.362
-0.396
-0.407
-0.405
1055.559
753.387
391.444
205.835
88.529
26.402
6.177
3.638
9.639
22.560
55.889
340.311
455.750
132.310
11.405
-0.004
-0.478
-0.513
-0.382
-0.328
-0.301
-0.289
-0.301
-0.232
0.109
4.867
182.043
1144.034
1463.019
300.626
18.550
8.266
4.668
2.520
1.101
0.249
-0.168
-0.341
-0.408
-0.420
-0.415
517.343
720.921
1247.687
1165.145
458.571
99.920
17.134
3.303
3.152
6.988
29.258
258.856
355.892
115.716
8.280
-0.239
-0.506
-0.499
-0.368
-0.315
-0.285
-0.276
-0.287
-0.203
0.354
16.688
631.916
6649.820
9966.411
1167.752
60.271
17.852
12.235
7.423
3.220
1.041
0.066
-0.286
-0.395
-0.423
-0.395
454.395
1750.976
6066.332
6652.474
1762.123
259.892
34.705
4.685
1.750
3.089
6.224
30.680
54.546
17.448
1.522
-0.368
-0.472
-0.448
-0.335
-0.286
-0.261
-0.253
-0.270
-0.194
0.271
12.297
447.137
3944.983
5126.006
829.264
51.898
32.695
26.818
16.086
7.086
2.211
0.393
-0.195
-0.359
-0.387
-0.299
77.718
388.552
1143.722
1275.013
632.361
319.406
368.586
662.387
3093.569
25852.674
98809.859
51540.348
6256.547
593.433
241.145
1496.625
17055.156
146888.781
152698.703
110014.180
21085.752
1516.376
155.487
31.073
46.256
297.014
3902.052
88470.953
100150.930
100088.219
100032.258
20178.646
1026.852
87.274
10.873
6.306
12.377
23.474
44.140
237.120
8148.162
26.492
44.698
80.623
111.891
191.537
578.793
1397.052
3690.817
13402.710
47134.203
106078.133
80800.852
8420.860
755.693
266.440
2050.837
36920.074
141663.391
146845.125
109196.023
71867.906
3299.723
321.078
52.367
40.605
303.234
4555.054
100031.367
100032.508
100019.836
100008.531
27272.527
1199.294
92.748
11.750
5.257
9.329
16.115
22.902
152.239
8906.126
64.445
33.699
26.289
72.499
364.337
1712.785
6288.394
37429.281
102539.023
109397.094
128642.781
27976.900
3863.888
438.473
191.766
1362.444
21810.744
106694.633
107627.195
103456.969
49526.527
4635.714
809.536
120.891
36.458
172.517
1945.964
30210.977
100005.711
100003.883
100001.617
8517.294
601.539
59.681
8.690
3.732
5.204
8.076
9.800
24.368
1162.991
192.176
78.326
33.865
86.152
516.588
2853.650
14192.342
107150.938
102589.266
101612.977
102360.016
47628.422
2209.114
232.015
96.583
482.482
4394.195
37820.914
101430.070
63124.172
26709.201
13055.371
2195.475
235.080
37.282
66.780
448.767
3207.087
13646.370
20170.348
7767.531
1297.976
181.234
28.903
9.316
6.376
5.159
4.337
3.806
3.961
39.314
360.343
129.614
44.207
70.853
372.179
1914.918
11947.294
103935.180
101899.688
101358.289
100992.758
57234.879
1910.362
156.072
42.169
121.678
600.039
2445.410
5161.058
11096.415
27205.207
17102.799
2560.665
264.301
32.197
20.070
76.414
312.395
753.453
948.483
559.222
171.899
51.561
37.977
47.571
43.653
25.434
10.954
3.724
1.191
0.694
360.245
128.892
37.736
38.494
153.913
713.652
4053.196
58473.348
105387.703
115339.969
110018.711
16810.258
1096.095
105.935
19.398
26.310
83.504
254.523
693.661
2756.413
6733.578
4501.756
1043.199
142.807
18.549
5.697
12.935
35.697
67.067
77.291
57.565
46.978
100.825
293.790
558.781
518.355
235.910
71.268
15.324
2.861
-0.123
179.128
71.616
23.448
16.723
48.329
189.347
906.776
7014.998
55393.277
133522.828
96789.992
9913.113
752.317
76.865
11.029
5.835
14.274
40.999
127.393
407.674
750.828
579.670
191.839
39.298
6.813
1.069
1.676
4.803
8.816
13.550
27.490
116.431
707.496
4158.788
12402.167
10262.123
2944.661
481.273
70.981
10.396
0.748
59.077
27.083
10.580
7.550
16.222
57.278
308.003
3170.168
42556.848
101209.391
100652.313
10164.716
668.175
57.652
7.067
1.446
2.407
7.393
21.266
51.598
80.913
64.598
29.851
8.037
1.113
-0.357
-0.099
1.422
6.278
22.177
82.747
484.065
5481.748
88358.836
100017.367
100005.234
45869.918
2944.582
252.596
25.999
2.732
15.567
11.656
11.982
15.061
18.527
29.641
123.678
1083.540
9076.443
33101.160
18939.156
2805.048
288.354
32.399
3.701
0.161
0.028
0.951
3.025
6.174
8.751
7.360
3.350
0.598
-0.548
-0.637
0.223
4.371
23.480
114.026
464.134
1903.644
25590.076
100448.156
100128.500
100028.305
100005.352
11276.551
557.887
45.522
4.520
13.689
31.805
74.544
138.730
139.289
89.050
68.304
210.655
891.897
1944.592
1365.164
396.262
74.443
12.257
1.608
-0.246
-0.478
-0.334
-0.024
0.382
0.600
0.271
-0.372
-0.749
-0.829
-0.438
1.742
14.039
100.243
763.888
5494.206
23396.631
54850.508
107092.438
101027.609
100138.531
100019.438
13648.906
602.209
49.455
5.625
68.274
211.520
772.525
1950.255
2113.967
959.106
258.983
100.602
147.689
255.023
258.301
141.231
45.638
11.110
1.815
-0.179
-0.526
-0.527
-0.478
-0.435
-0.454
-0.604
-0.843
-0.896
-0.763
-0.043
4.029
34.527
338.800
4963.968
98922.938
100582.102
109371.680
200021.797
107102.344
100489.766
98906.000
4960.919
342.271
38.751
9.045
524.334
1633.006
11444.691
63419.215
70742.305
16631.340
2072.977
411.499
504.733
1657.785
2553.845
1241.374
282.555
42.857
6.253
0.460
-0.411
-0.512
-0.508
-0.507
-0.532
-0.611
-0.745
-0.814
-0.635
0.278
6.355
57.404
707.553
16599.283
100108.289
100294.797
101436.789
109451.422
60818.438
28328.496
6574.016
848.014
143.815
63.169
37.421
8184.236
13563.522
101946.500
100364.031
100199.281
100660.023
14221.189
3059.662
4773.905
37310.824
85555.344
23545.484
2116.876
179.170
17.660
1.751
-0.246
-0.488
-0.492
-0.478
-0.494
-0.528
-0.591
-0.643
-0.528
0.388
6.417
59.956
722.618
15151.731
100424.469
100764.422
100821.922
101013.266
26073.643
2267.661
676.861
269.542
245.037
298.879
210.448
100705.320
116571.539
130223.148
102222.188
101219.414
109375.633
84583.891
72784.250
39421.457
102299.867
100281.289
100584.281
11414.321
1004.621
65.353
3.015
-0.104
-0.492
-0.503
-0.460
-0.453
-0.468
-0.496
-0.520
-0.432
0.282
5.109
39.088
358.192
4806.562
80181.688
102368.375
101864.023
101169.445
7171.801
1097.660
857.564
780.920
981.847
1534.876
965.281
100614.453
111326.266
200056.953
108864.828
105410.367
200066.578
120265.258
101860.008
123624.672
116582.398
101310.352
115106.820
100796.836
15523.585
588.579
6.894
-0.145
-0.545
-0.548
-0.457
-0.426
-0.426
-0.437
-0.452
-0.404
0.050
2.959
20.765
144.565
1018.292
5961.031
21119.711
22474.268
7326.428
2112.416
2808.680
5531.002
4501.366
2675.950
3274.549
1961.135
100871.000
102978.750
133728.609
113027.180
113027.992
151260.125
104185.891
101056.305
105653.188
112857.672
102812.453
118334.602
103063.063
76861.820
1294.568
16.447
-0.313
-0.661
-0.629
-0.465
-0.411
-0.402
-0.421
-0.437
-0.433
-0.198
1.289
9.480
52.180
257.643
967.091
1915.691
1950.897
1382.127
2037.182
9571.266
24803.295
16871.246
4559.895
2419.151
1305.162
111345.984
107473.273
103676.055
12718.285
16418.949
104498.703
106463.313
106650.586
102928.078
33435.164
6239.762
15281.001
77065.219
13133.167
500.877
10.514
-0.655
-0.803
-0.691
-0.469
-0.393
-0.381
-0.406
-0.432
-0.453
-0.377
0.230
3.331
16.540
63.377
182.489
318.967
391.698
553.697
2209.040
13334.658
34741.664
23070.535
5048.964
1123.846
476.041
163423.859
151211.609
24925.938
3486.343
5708.306
61214.055
200137.656
200048.000
116648.023
9068.609
951.208
714.869
1333.459
505.863
46.067
1.058
-0.894
-0.910
-0.677
-0.450
-0.377
-0.363
-0.390
-0.421
-0.454
-0.459
-0.267
0.679
4.056
13.732
34.544
64.024
120.496
469.992
3583.475
21310.719
42189.090
19489.779
3773.570
872.766
408.864
102133.453
102628.969
68244.156
13755.774
20381.244
104125.430
106847.961
107829.320
103223.008
17228.410
930.233
93.266
22.513
8.133
1.040
-0.815
-0.955
-0.921
-0.586
-0.414
-0.358
-0.344
-0.369
-0.410
-0.460
-0.521
-0.545
-0.328
0.345
2.499
7.050
23.843
318.059
2141.356
19743.438
100999.922
101666.859
101975.789
13248.453
5010.216
2972.118
100716.133
105101.539
108006.531
103280.695
118509.695
122465.484
101989.664
100545.398
100240.195
27350.326
1047.114
82.207
9.834
0.993
-0.517
-0.854
-0.938
-0.712
-0.488
-0.380
-0.336
-0.332
-0.362
-0.428
-0.528
-0.666
-0.790
-0.814
-0.627
-0.101
3.128
137.281
4570.143
78098.852
96100.672
102879.672
101004.109
108703.711
97792.078
101251.344
64382.531
101083.609
103392.453
110315.391
101403.242
107196.547
198885.594
104185.281
100325.516
100052.164
10275.861
605.650
53.401
6.401
0.392
-0.605
-0.803
-0.691
-0.538
-0.425
-0.354
-0.320
-0.328
-0.368
-0.468
-0.656
-0.886
-0.987
-0.967
-0.891
-0.732
4.713
318.199
23104.803
100878.828
116782.438
110140.031
103133.867
188368.031
108380.563
101007.375
101718.398
8053.525
18208.641
101222.313
100353.766
101332.727
100723.297
60651.770
63640.031
15058.513
1655.572
194.189
24.723
3.756
0.304
-0.433
-0.561
-0.529
-0.458
-0.390
-0.346
-0.325
-0.328
-0.381
-0.525
-0.784
-0.943
-0.969
-0.944
-0.941
-0.896
2.312
160.869
6654.195
100235.773
91791.273
16020.198
28514.672
109117.625
101427.602
100611.141
102422.344
847.581
3844.321
37300.484
100074.836
100188.453
15844.010
3240.208
2247.153
899.028
229.756
51.701
14.892
5.116
1.609
0.150
-0.333
-0.430
-0.417
-0.389
-0.359
-0.335
-0.334
-0.390
-0.550
-0.817
-0.877
-0.898
-0.866
-0.899
-0.902
-0.407
19.815
357.262
1889.031
1862.435
1111.499
4158.676
88867.313
100222.711
100356.539
102037.789
161.381
598.902
2727.447
6489.312
4980.486
1595.902
403.943
190.866
113.650
81.277
76.484
54.320
26.984
9.194
2.440
0.277
-0.294
-0.407
-0.401
-0.371
-0.350
-0.339
-0.385
-0.539
-0.747
-0.776
-0.771
-0.718
-0.666
-0.826
-0.788
0.186
8.018
28.836
46.913
135.522
879.870
9398.164
88364.875
100148.266
71429.914
35.980
91.832
246.847
398.350
347.807
174.520
76.399
74.069
185.670
456.132
701.972
519.611
192.629
49.373
10.637
2.037
0.139
-0.298
-0.393
-0.386
-0.366
-0.339
-0.364
-0.473
-0.644
-0.652
-0.624
-0.551
-0.462
-0.684
-0.736
-0.637
-0.122
1.603
7.030
30.849
153.857
820.826
2958.521
4580.622
2879.577
19.709
51.732
104.336
122.264
89.398
59.847
67.544
213.018
1131.007
5421.968
10267.898
6478.406
1409.279
239.982
38.999
7.519
1.819
0.346
-0.192
-0.349
-0.368
-0.348
-0.335
-0.393
-0.508
-0.533
-0.496
-0.424
-0.353
-0.389
-0.612
-0.662
-0.517
-0.049
1.376
6.511
24.521
82.598
195.620
264.435
210.827
95.234
461.840
1376.346
1405.810
568.640
192.538
165.928
688.723
6534.104
56872.051
100025.148
79015.227
8553.071
843.723
109.433
27.236
11.110
4.294
1.089
-0.033
-0.310
-0.338
-0.311
-0.329
-0.378
-0.427
-0.397
-0.347
-0.298
-0.281
-0.378
-0.487
-0.522
-0.408
-0.027
1.042
3.892
10.530
19.316
24.594
23.391
687.387
8159.383
52777.715
52996.125
9495.954
1160.911
392.127
1210.138
16679.588
100083.188
100150.391
100318.578
25041.400
1820.829
334.560
180.267
98.882
33.679
8.379
1.442
-0.038
-0.298
-0.305
-0.287
-0.299
-0.309
-0.310
-0.290
-0.264
-0.257
-0.297
-0.349
-0.383
-0.384
-0.319
-0.153
0.285
1.077
2.105
2.816
2.972
3378.273
100146.266
100754.609
102493.852
103514.398
6070.305
890.349
1076.098
11437.893
100300.781
101421.406
105425.414
24406.576
5180.404
2782.610
3193.058
1491.774
306.097
45.867
6.396
0.669
-0.191
-0.286
-0.268
-0.260
-0.255
-0.247
-0.241
-0.234
-0.242
-0.264
-0.298
-0.319
-0.341
-0.359
-0.364
-0.332
-0.262
-0.161
-0.095
-0.044
6050.474
100336.953
102292.203
110267.195
118286.617
15931.736
1827.597
648.858
2714.610
18010.590
55451.453
120216.773
103914.164
84838.094
73447.672
100566.250
37091.293
2786.106
206.794
20.437
2.114
-0.012
-0.260
-0.261
-0.246
-0.236
-0.224
-0.219
-0.218
-0.236
-0.254
-0.276
-0.294
-0.317
-0.342
-0.373
-0.401
-0.431
-0.456
-0.474
-0.471
3114.700
97253.664
103216.047
116575.148
127283.086
14986.434
2181.773
419.312
748.722
5928.544
102424.219
101695.695
101754.578
141697.656
137175.906
101525.805
100113.016
15214.180
576.335
39.783
3.609
0.155
-0.234
-0.256
-0.243
-0.225
-0.216
-0.216
-0.215
-0.227
-0.240
-0.257
-0.274
-0.292
-0.309
-0.334
-0.369
-0.400
-0.431
-0.458
-0.474
605.164
5740.913
31137.945
40127.703
17300.506
5590.621
1109.780
269.831
647.661
7089.856
102295.891
101568.828
101916.836
159394.219
156854.781
101943.898
100128.641
21079.727
680.040
42.611
3.860
0.191
-0.219
-0.252
-0.243
-0.228
-0.218
-0.215
-0.214
-0.223
-0.232
-0.244
-0.259
-0.271
-0.288
-0.308
-0.333
-0.357
-0.379
-0.401
-0.416
256.731
554.060
1377.266
2231.646
2179.552
1123.056
330.588
235.116
1835.573
17928.529
116175.578
126381.258
103987.273
112595.898
118302.461
101028.773
100087.109
5447.305
328.591
26.663
2.624
0.074
-0.233
-0.251
-0.241
-0.229
-0.215
-0.210
-0.209
-0.216
-0.221
-0.227
-0.243
-0.256
-0.272
-0.289
-0.306
-0.326
-0.340
-0.356
-0.373
849.909
596.798
357.416
332.345
312.463
188.655
99.875
358.043
6081.143
100604.977
104955.664
127288.977
62944.180
18496.939
8348.899
11341.834
4094.047
683.522
80.027
10.104
1.155
-0.095
-0.251
-0.251
-0.235
-0.226
-0.213
-0.206
-0.198
-0.201
-0.204
-0.212
-0.226
-0.244
-0.260
-0.275
-0.292
-0.302
-0.314
-0.327
-0.338
3226.739
1815.937
531.940
158.080
74.915
42.221
45.257
363.353
6654.743
100099.258
100417.367
101203.469
20550.453
1849.746
593.120
445.020
251.055
70.926
15.034
2.650
0.218
-0.205
-0.257
-0.247
-0.242
-0.237
-0.226
-0.208
-0.189
-0.180
-0.185
-0.201
-0.218
-0.236
-0.252
-0.269
-0.282
-0.290
-0.299
-0.310
-0.323
4962.610
2718.242
715.017
139.374
35.540
13.987
21.329
166.498
2111.305
23548.926
96875.727
41680.785
4587.335
441.325
86.293
40.833
22.151
8.896
2.536
0.383
-0.156
-0.258
-0.262
-0.259
-0.279
-0.276
-0.224
-0.156
-0.098
-0.089
-0.115
-0.158
-0.197
-0.222
-0.244
-0.262
-0.277
-0.286
-0.294
-0.305
-0.315
2956.671
1659.536
456.217
93.570
20.614
6.170
7.895
45.873
303.478
1472.665
3359.673
2116.836
542.058
89.427
18.426
5.924
2.464
0.918
0.140
-0.186
-0.266
-0.272
-0.266
-0.299
-0.326
-0.275
-0.150
0.047
0.209
0.238
0.129
-0.005
-0.111
-0.174
-0.217
-0.251
-0.274
-0.283
-0.294
-0.309
-0.316
719.675
466.160
170.176
49.452
13.011
3.812
2.456
8.878
37.198
114.227
178.370
143.874
58.727
16.460
3.440
0.548
-0.213
-0.302
-0.295
-0.296
-0.283
-0.270
-0.286
-0.354
-0.340
-0.242
0.328
1.805
2.019
1.212
0.791
0.425
0.160
-0.021
-0.137
-0.213
-0.262
-0.288
-0.304
-0.317
-0.317
163.763
129.387
76.079
41.234
18.457
6.383
1.781
1.678
5.123
11.197
16.730
15.997
11.861
4.474
0.173
-0.549
-0.655
-0.501
-0.351
-0.301
-0.275
-0.263
-0.305
-0.371
-0.343
0.019
5.781
27.921
26.991
6.007
2.028
1.286
0.757
0.366
0.071
-0.118
-0.236
-0.291
-0.311
-0.318
-0.319
68.860
90.554
119.645
106.217
54.408
17.160
4.091
0.783
0.675
1.549
2.306
3.596
5.233
1.950
-0.519
-0.729
-0.686
-0.494
-0.337
-0.283
-0.256
-0.251
-0.305
-0.363
-0.339
0.809
20.248
103.142
116.373
20.727
3.628
2.598
1.945
1.129
0.496
0.045
-0.180
-0.278
-0.309
-0.314
-0.309
57.079
141.706
290.011
283.791
132.561
37.149
7.632
1.066
0.080
0.175
0.414
0.563
0.602
-0.156
-0.639
-0.669
-0.621
-0.422
-0.304
-0.255
-0.230
-0.226
-0.279
-0.342
-0.317
0.533
14.975
71.562
77.678
14.193
4.644
4.332
3.530
2.355
1.047
0.275
-0.112
-0.258
-0.301
-0.302
-0.271
87.498
459.137
1384.227
1745.250
1043.433
1093.909
1810.286
1943.342
1488.624
2006.650
3032.691
1955.761
526.438
125.798
207.582
3287.946
101538.500
108531.633
120180.555
112408.883
7187.807
592.084
79.491
28.832
80.892
539.044
7592.113
101122.258
101114.523
100520.578
100137.508
51066.215
1794.979
123.098
21.201
34.391
97.035
199.128
279.613
506.079
4454.125
15.993
45.579
101.417
200.346
707.833
3674.363
10759.296
11687.823
7212.226
6456.078
5128.858
2577.974
731.963
151.263
222.780
3151.001
100046.719
124652.938
170726.031
137189.156
10024.921
897.150
115.940
27.572
52.518
482.940
9427.164
100140.586
100138.680
100081.625
100029.914
70716.234
2109.886
130.220
20.456
27.251
68.977
135.122
162.066
183.712
1892.511
11.908
13.215
37.584
234.837
2139.619
22420.357
101022.031
109455.930
77230.055
101455.836
28690.650
4181.966
657.741
120.777
128.279
1101.010
13559.959
113406.602
145913.484
41705.645
5885.355
807.890
152.328
34.676
34.430
261.681
3507.251
88335.211
100018.961
100012.297
100005.625
18272.785
1025.727
82.703
13.805
14.424
32.991
57.568
61.263
54.529
344.483
22.743
15.631
39.291
318.602
3519.131
51239.484
102511.156
145910.719
141347.422
103127.344
100546.336
11531.861
855.422
101.702
58.852
283.173
1620.513
6604.268
10910.830
6314.492
2098.742
735.242
204.489
45.379
20.104
89.298
701.066
5918.831
33487.918
51037.961
16564.938
2290.457
273.458
38.140
11.604
10.412
13.958
18.536
19.240
14.774
17.223
34.037
20.004
33.062
225.754
2315.521
22499.871
102731.633
151096.484
120293.195
102128.641
100365.500
13759.353
851.423
85.318
24.572
64.021
240.478
690.407
1128.956
1110.952
998.575
643.634
205.045
42.922
11.699
22.089
112.537
481.756
1297.458
1649.935
879.140
257.394
65.442
40.125
48.288
44.806
27.716
14.338
7.373
3.979
2.341
33.838
18.559
20.272
97.175
620.673
3628.188
12522.262
24062.891
103700.102
101541.227
46646.859
4777.583
468.836
57.096
11.474
14.509
40.066
92.493
167.635
280.474
398.274
294.738
109.227
25.283
5.358
5.015
16.265
48.721
92.407
113.447
76.760
53.153
102.506
294.148
558.910
518.626
236.439
72.021
16.180
3.574
0.388
20.798
11.241
9.704
30.308
132.402
477.714
1237.728
2789.387
8377.744
12006.584
6153.652
1387.885
221.025
33.433
5.804
3.204
7.181
16.262
33.623
64.096
92.063
76.308
32.574
8.913
1.608
0.597
2.300
5.888
10.825
15.327
27.778
114.958
705.924
4157.573
12401.538
10261.922
2944.714
481.411
71.174
10.596
0.929
8.730
5.607
4.573
9.542
28.916
81.010
206.681
613.921
2135.973
4657.720
3129.435
795.571
135.187
20.900
3.106
0.545
1.017
2.821
6.530
12.248
16.469
13.654
6.664
1.697
-0.120
-0.185
0.401
1.861
5.609
18.131
71.373
460.448
5456.401
88345.539
100012.125
100003.586
45869.563
2944.544
252.641
26.094
2.882
4.140
4.887
7.706
11.681
16.787
26.628
60.380
204.862
747.587
1412.293
1079.224
321.870
66.264
11.020
1.390
-0.200
-0.290
0.090
0.810
1.701
2.157
1.467
0.470
-0.404
-0.278
1.027
1.598
4.358
17.732
76.514
297.643
1507.558
25123.377
100253.391
100081.227
100019.594
100003.828
11276.190
557.796
45.529
4.610
9.663
21.566
48.765
83.051
89.253
58.597
39.804
61.959
158.723
256.012
203.534
86.981
22.335
4.754
0.455
-0.436
-0.553
-0.477
-0.349
-0.226
-0.280
-0.595
-0.747
-0.813
-0.136
1.632
3.396
11.606
66.219
428.701
2376.594
8203.884
37978.242
102709.648
100519.938
100081.734
100013.219
13647.620
601.421
48.816
5.183
54.228
135.333
434.097
956.733
1030.323
489.593
151.667
56.354
54.398
78.765
76.830
48.226
18.806
4.898
0.633
-0.378
-0.558
-0.558
-0.532
-0.528
-0.616
-0.844
-0.868
-0.780
-0.348
0.972
4.582
26.406
199.472
2133.180
24737.088
100620.078
109393.523
133508.922
102953.719
100274.813
98888.547
4956.142
337.647
33.436
4.878
447.014
936.956
4310.834
15081.796
18298.482
5454.364
960.281
228.694
190.889
357.779
462.189
284.272
80.442
16.825
2.748
0.007
-0.471
-0.523
-0.513
-0.519
-0.576
-0.723
-0.784
-0.684
-0.347
0.788
5.852
41.542
413.924
6043.084
100440.828
100900.766
101795.703
109498.570
42042.680
27841.156
6530.516
826.566
114.286
23.681
8.678
7325.587
8623.667
38947.980
100355.641
100145.063
57210.516
5045.480
1477.961
1182.151
2941.228
4964.068
2113.903
416.708
59.861
7.531
0.676
-0.357
-0.490
-0.475
-0.475
-0.503
-0.576
-0.659
-0.611
-0.362
0.667
6.367
48.283
453.219
6151.155
104484.469
110021.055
105632.641
101585.531
9859.892
1668.882
561.107
156.000
59.333
39.663
26.932
100369.289
105418.891
127284.852
102181.734
100700.219
103519.602
23019.219
19039.143
8452.140
14694.829
29606.086
10013.486
1336.453
148.894
14.005
1.318
-0.272
-0.482
-0.466
-0.441
-0.450
-0.482
-0.522
-0.534
-0.389
0.462
5.570
43.180
399.008
4476.899
51754.574
196865.344
137108.078
34017.844
3144.884
453.817
198.417
134.727
112.997
102.656
69.202
100373.250
103878.328
170764.719
108725.234
102568.359
130265.492
106530.563
100700.859
81357.234
22356.891
33482.672
11550.791
2480.816
625.186
36.288
1.580
-0.283
-0.521
-0.488
-0.431
-0.416
-0.427
-0.440
-0.464
-0.407
0.155
4.037
32.848
299.978
3415.637
38985.297
105952.461
53303.188
7063.124
963.027
397.047
458.765
379.462
243.190
188.325
118.604
101330.469
101994.359
109697.813
57534.859
62007.793
112724.680
101985.352
100643.078
101005.883
17767.889
8186.282
4251.063
3575.528
1198.890
91.378
1.703
-0.438
-0.604
-0.536
-0.429
-0.398
-0.410
-0.436
-0.476
-0.483
-0.180
2.066
17.859
137.708
1192.136
8320.699
21510.262
10444.095
1789.674
466.636
683.436
1080.067
871.143
401.120
205.015
115.744
133539.859
118507.320
104532.898
8264.026
6744.797
60062.324
106213.906
106563.594
102452.555
10283.042
1427.702
922.013
1251.696
461.958
31.940
0.787
-0.627
-0.713
-0.577
-0.427
-0.378
-0.393
-0.437
-0.491
-0.544
-0.434
0.570
6.368
40.642
217.499
902.566
1523.767
1027.016
376.581
366.514
903.058
1527.173
1180.553
500.072
240.004
191.583
156924.156
141489.953
55127.535
4962.411
4883.615
42536.176
146015.063
163403.859
59566.148
5657.942
596.910
127.857
108.892
27.050
3.228
-0.457
-0.773
-0.806
-0.556
-0.410
-0.360
-0.382
-0.433
-0.502
-0.575
-0.584
-0.258
1.472
8.407
32.584
85.099
135.235
118.045
168.852
677.714
2414.165
3823.709
2150.343
845.888
738.986
986.045
102293.773
103205.461
110933.883
40160.875
36471.543
105876.422
103148.180
103291.930
101420.891
16908.123
824.896
80.418
12.131
2.181
-0.174
-0.728
-0.836
-0.744
-0.501
-0.383
-0.343
-0.362
-0.416
-0.482
-0.552
-0.603
-0.625
-0.284
1.079
4.619
10.414
19.207
54.536
372.267
2363.922
13758.990
25939.127
10828.590
3789.416
5245.262
6780.119
101332.242
112563.461
200127.938
106143.086
116917.617
179113.000
104004.484
100474.586
100164.469
27323.180
1040.373
80.253
8.783
0.855
-0.480
-0.769
-0.792
-0.594
-0.442
-0.360
-0.331
-0.348
-0.392
-0.483
-0.647
-0.859
-0.902
-0.815
-0.535
0.084
1.509
13.812
318.833
1811.160
4989.063
28850.623
63604.328
26257.977
44393.684
93964.414
50123.148
102418.953
145949.344
130261.141
102395.648
107252.398
200030.609
110284.992
100504.297
100056.508
10273.843
604.711
53.017
6.258
0.368
-0.569
-0.691
-0.601
-0.492
-0.406
-0.350
-0.324
-0.349
-0.413
-0.581
-0.840
-0.910
-0.919
-0.874
-0.765
-0.637
0.230
29.704
729.159
5324.245
5984.665
11713.033
25152.975
54232.980
102042.688
105136.773
115167.953
20354.748
52596.133
102514.727
100508.664
101347.516
111285.070
66188.516
63815.180
15069.140
1655.778
180.925
24.191
3.430
0.171
-0.453
-0.548
-0.511
-0.444
-0.397
-0.362
-0.338
-0.359
-0.445
-0.685
-0.836
-0.876
-0.856
-0.599
-0.640
-0.627
-0.149
17.422
361.933
1922.643
2108.705
2158.151
6171.437
101395.516
100685.289
101756.008
104023.508
1577.055
9103.156
100230.531
100092.180
100191.945
46625.188
4648.563
2329.221
903.845
226.651
47.371
11.014
3.015
0.663
-0.158
-0.415
-0.464
-0.455
-0.430
-0.403
-0.373
-0.367
-0.473
-0.714
-0.765
-0.764
-0.220
1.420
1.009
-0.289
-0.319
2.447
33.317
161.933
217.400
352.913
2363.575
46056.254
100165.922
100373.125
100797.969
266.035
1084.772
6502.850
16581.689
12429.654
3279.103
611.671
208.353
101.538
50.539
32.789
21.824
11.303
4.037
0.969
-0.113
-0.423
-0.491
-0.482
-0.453
-0.416
-0.362
-0.464
-0.655
-0.663
-0.594
0.636
3.727
3.235
0.572
-0.048
-0.128
1.558
6.603
20.760
89.164
631.254
5944.524
45907.348
98938.914
37336.621
51.698
140.718
398.054
708.325
610.891
266.015
90.788
47.245
62.829
125.967
169.734
129.006
59.469
18.855
4.778
0.912
-0.157
-0.460
-0.543
-0.529
-0.478
-0.394
-0.425
-0.572
-0.551
-0.420
0.294
1.986
2.011
0.802
0.181
-0.184
-0.118
1.001
5.208
24.100
124.028
606.310
2116.657
3227.083
1834.438
20.420
53.216
107.171
127.826
91.219
49.526
32.353
66.267
242.110
757.101
1201.359
816.034
294.248
69.795
16.224
4.177
1.211
0.108
-0.411
-0.554
-0.527
-0.437
-0.369
-0.464
-0.450
-0.317
0.014
0.626
0.955
0.845
0.279
-0.225
-0.365
-0.105
1.077
5.285
21.539
68.044
148.642
210.716
157.235
87.170
420.763
1141.770
1252.576
474.331
122.622
54.578
152.968
823.231
3501.488
6485.958
4171.951
1046.903
199.827
48.897
20.695
10.902
4.103
0.893
-0.259
-0.488
-0.444
-0.356
-0.358
-0.382
-0.276
-0.042
0.279
0.509
0.502
0.173
-0.163
-0.362
-0.360
-0.060
0.899
3.462
8.833
16.012
20.830
17.938
626.913
6643.865
41617.785
41648.098
7411.343
802.659
137.834
251.921
1542.511
7797.537
16638.658
9495.467
2134.190
460.261
212.227
184.604
110.123
37.656
8.604
1.318
-0.203
-0.384
-0.344
-0.296
-0.303
-0.269
-0.145
0.007
0.139
0.111
-0.035
-0.191
-0.308
-0.353
-0.308
-0.145
0.257
0.975
1.866
2.381
2.097
3057.940
96858.719
100098.359
100236.914
100295.023
3892.517
309.658
235.722
1240.264
5538.360
11839.268
8137.169
3715.528
1964.843
2657.472
3761.095
1770.088
356.366
52.204
7.078
0.609
-0.249
-0.307
-0.279
-0.260
-0.240
-0.192
-0.136
-0.093
-0.112
-0.193
-0.265
-0.318
-0.341
-0.346
-0.327
-0.289
-0.205
-0.123
-0.085
-0.096
5449.338
100058.813
100220.398
100602.094
100756.430
7123.370
453.275
165.316
535.550
2050.966
6871.071
22003.908
34456.590
19848.563
98790.961
100239.797
52662.574
3358.236
240.325
21.677
2.188
-0.024
-0.265
-0.263
-0.241
-0.229
-0.207
-0.194
-0.198
-0.227
-0.267
-0.306
-0.318
-0.324
-0.331
-0.344
-0.356
-0.372
-0.387
-0.405
-0.423
2547.309
75662.258
100272.875
100755.195
97856.719
3657.716
397.030
114.077
260.742
1708.328
18707.021
100409.516
101605.211
147664.516
107097.734
100560.086
100059.422
21073.930
679.302
42.467
3.816
0.179
-0.225
-0.250
-0.233
-0.222
-0.210
-0.215
-0.225
-0.247
-0.271
-0.285
-0.290
-0.293
-0.294
-0.307
-0.326
-0.353
-0.376
-0.402
-0.424
507.018
4527.124
23717.891
26767.479
6041.741
965.712
193.507
81.686
250.873
2039.367
27688.504
100397.047
101871.453
185531.094
109351.914
100699.969
100067.266
29466.090
803.391
48.749
4.108
0.230
-0.208
-0.242
-0.233
-0.219
-0.209
-0.210
-0.216
-0.231
-0.241
-0.252
-0.259
-0.264
-0.268
-0.275
-0.290
-0.314
-0.338
-0.359
-0.377
102.969
347.920
888.078
957.454
524.366
205.989
75.625
75.536
387.397
2302.810
12410.819
72694.742
101230.094
54168.133
104165.320
100389.078
100046.313
7341.748
355.114
28.425
2.805
0.113
-0.213
-0.235
-0.227
-0.216
-0.206
-0.204
-0.205
-0.215
-0.222
-0.227
-0.233
-0.236
-0.242
-0.249
-0.263
-0.282
-0.301
-0.321
-0.338
102.182
100.492
101.592
99.580
78.574
46.407
31.326
98.445
780.919
5692.300
16728.174
13549.204
10140.032
5318.059
8952.748
13793.140
5457.547
805.590
91.963
10.740
1.258
-0.059
-0.226
-0.227
-0.218
-0.211
-0.202
-0.192
-0.187
-0.195
-0.201
-0.202
-0.211
-0.217
-0.225
-0.233
-0.242
-0.257
-0.272
-0.284
-0.300
210.864
144.711
71.753
33.455
19.374
11.835
16.155
95.562
814.646
6055.626
17125.229
9480.139
2233.156
651.179
468.025
483.079
266.108
80.613
16.977
2.827
0.270
-0.175
-0.233
-0.226
-0.222
-0.219
-0.221
-0.213
-0.199
-0.188
-0.181
-0.184
-0.191
-0.201
-0.213
-0.225
-0.233
-0.242
-0.252
-0.263
-0.277
273.974
181.883
74.827
24.904
8.509
4.142
8.186
49.608
357.055
1767.237
4086.141
2581.697
637.780
143.729
56.630
38.476
22.390
9.227
2.683
0.443
-0.128
-0.230
-0.238
-0.235
-0.255
-0.285
-0.302
-0.280
-0.237
-0.205
-0.179
-0.174
-0.177
-0.188
-0.202
-0.212
-0.220
-0.228
-0.239
-0.250
-0.264
194.038
129.861
57.012
17.860
4.873
1.638
3.016
16.754
79.668
281.449
492.067
360.523
129.590
33.334
10.334
4.526
2.400
0.973
0.158
-0.155
-0.237
-0.243
-0.244
-0.268
-0.349
-0.399
-0.371
-0.315
-0.242
-0.187
-0.163
-0.161
-0.167
-0.179
-0.193
-0.208
-0.216
-0.225
-0.237
-0.244
-0.257
78.998
58.228
28.761
10.223
3.106
0.721
0.663
3.641
14.560
34.702
52.500
43.121
19.786
6.596
1.523
0.092
-0.202
-0.226
-0.251
-0.261
-0.250
-0.242
-0.254
-0.335
-0.456
-0.476
-0.450
-0.352
-0.218
-0.118
-0.084
-0.099
-0.121
-0.148
-0.177
-0.201
-0.216
-0.226
-0.234
-0.246
-0.252
26.773
22.704
14.005
7.499
3.288
0.993
0.131
0.456
1.943
4.516
6.305
5.162
2.508
0.566
-0.427
-0.718
-0.619
-0.402
-0.305
-0.263
-0.238
-0.235
-0.267
-0.404
-0.510
-0.551
-0.516
-0.130
0.071
0.032
0.061
0.026
-0.019
-0.077
-0.138
-0.187
-0.215
-0.229
-0.237
-0.246
-0.246
11.523
13.666
14.799
12.395
6.839
2.546
0.445
-0.134
-0.038
0.272
0.457
0.274
-0.212
-0.621
-0.807
-0.825
-0.631
-0.392
-0.292
-0.247
-0.219
-0.217
-0.264
-0.434
-0.531
-0.588
-0.405
0.775
0.932
0.291
0.254
0.243
0.157
0.052
-0.070
-0.158
-0.210
-0.234
-0.237
-0.243
-0.244
8.098
15.088
22.098
22.399
13.025
4.844
1.051
-0.092
-0.331
-0.331
-0.316
-0.407
-0.565
-0.710
-0.774
-0.751
-0.528
-0.344
-0.261
-0.218
-0.193
-0.193
-0.238
-0.401
-0.502
-0.558
-0.413
0.469
0.670
0.337
0.415
0.456
0.387
0.213
0.024
-0.114
-0.195
-0.231
-0.240
-0.241
-0.236
55.272
255.049
703.589
1027.004
1579.089
4524.065
17055.203
31557.736
12297.840
2000.022
406.911
163.021
65.391
36.142
236.771
5485.896
100207.625
100649.727
101026.469
100755.344
9287.223
403.664
49.604
47.978
153.801
818.344
6890.058
107124.859
107781.523
102492.602
100482.523
27346.336
1211.935
102.287
53.334
225.484
1037.863
3007.123
3532.935
2941.881
5328.772
10.216
32.158
83.707
291.340
2003.075
17361.648
82034.969
84356.727
18109.627
3038.245
847.450
292.326
94.954
43.540
224.720
4998.133
100337.047
101200.383
102110.461
101527.203
8607.844
415.785
51.259
27.216
73.229
439.197
6178.969
100496.656
100487.742
100237.789
100076.406
37173.453
1409.655
112.170
42.433
160.193
653.148
1667.074
1857.822
1092.588
837.710
3.440
10.471
57.545
575.540
9396.045
100181.648
100632.430
101760.945
104528.453
13350.124
3051.642
683.628
143.154
40.970
109.645
1406.682
23825.582
100950.680
101655.945
38243.570
2360.383
242.619
41.985
16.538
34.578
214.378
2523.820
41312.012
100048.164
100028.797
100011.633
11279.639
755.342
71.117
25.041
69.416
222.352
486.284
531.268
302.726
160.725
3.659
9.139
65.329
819.132
18293.748
100100.539
100564.992
103614.852
115137.586
37392.930
9221.049
1495.120
215.894
38.864
39.781
224.121
1475.067
5292.487
6049.421
2081.089
478.172
118.663
33.002
11.152
14.437
71.821
524.491
3814.538
18276.959
27273.602
10263.395
1522.994
207.479
32.346
13.425
22.931
54.957
94.510
101.211
64.109
32.956
4.752
8.306
51.017
563.194
9367.731
100109.875
100639.453
104027.680
118499.305
35179.156
10776.391
1592.661
221.281
34.085
13.559
40.011
137.500
301.623
361.865
241.219
130.046
63.237
24.915
7.862
5.273
18.442
87.419
361.216
949.044
1199.255
648.931
195.151
52.285
27.503
31.455
31.661
27.121
23.713
20.138
12.854
6.674
4.414
6.060
26.061
197.909
1967.276
18388.018
88829.172
81132.242
21473.270
10473.459
3799.049
822.691
136.677
22.762
5.745
7.661
19.351
36.733
49.783
50.197
44.217
28.910
13.400
4.194
1.542
3.908
13.888
38.375
76.407
87.464
62.682
39.532
64.305
159.210
272.258
254.033
130.011
43.418
13.263
4.136
1.217
3.302
4.001
10.980
55.161
296.221
1301.369
3311.308
3658.107
2706.813
1879.082
910.147
275.853
64.046
12.578
2.481
1.379
3.126
6.084
9.213
12.286
13.400
10.103
4.735
1.255
0.308
1.415
3.079
6.175
9.625
12.576
19.767
69.819
339.929
1524.265
3808.636
3206.497
1198.777
236.210
43.405
7.286
0.702
2.061
2.704
5.259
15.988
55.890
169.732
377.188
613.481
668.659
537.301
309.052
117.961
31.290
6.725
0.988
-0.072
0.111
0.719
1.551
2.548
2.803
1.993
0.696
0.207
5.580
16.791
14.150
5.573
6.102
11.932
40.913
225.281
1961.446
16577.072
70714.109
56841.371
11276.040
1198.418
136.651
17.114
1.771
1.978
3.393
5.785
9.872
19.122
43.132
94.279
164.122
199.663
185.615
116.256
50.437
14.729
3.224
0.167
-0.462
-0.497
-0.368
-0.184
0.011
-0.129
-0.311
-0.536
1.920
29.983
115.966
107.495
19.226
15.041
37.948
124.864
586.577
6621.303
100087.008
100031.867
100009.008
63366.152
3492.934
270.995
27.742
3.113
5.803
11.633
22.668
34.744
38.730
33.849
34.354
45.171
54.734
52.240
37.692
17.849
6.094
1.240
-0.206
-0.557
-0.585
-0.554
-0.521
-0.531
-0.719
-0.803
-0.751
2.774
38.995
163.332
152.485
32.481
39.511
144.050
541.822
1730.062
8975.638
100562.906
100158.297
100034.172
78988.508
4153.951
290.973
29.595
3.176
30.469
59.841
132.404
242.300
257.413
152.776
59.638
28.780
23.224
23.373
20.693
12.848
5.358
1.362
-0.132
-0.504
-0.560
-0.556
-0.551
-0.583
-0.731
-0.807
-0.682
0.623
11.284
49.424
45.471
28.516
87.737
494.787
2839.209
8941.861
12396.255
33454.172
100612.445
100095.031
20184.477
1791.406
167.980
20.942
2.529
213.411
335.542
841.004
1972.156
2123.377
968.755
269.338
86.636
54.952
62.974
69.680
44.265
18.235
4.536
0.589
-0.334
-0.504
-0.519
-0.510
-0.528
-0.619
-0.715
-0.600
-0.146
1.696
5.831
11.565
32.390
180.020
1285.668
9423.187
36651.691
39472.863
13623.707
9880.271
7256.651
2313.618
392.148
61.076
10.602
2.182
2366.636
2500.658
4194.128
12576.493
13712.236
4652.049
979.337
385.674
243.356
280.892
318.110
180.425
60.433
12.826
2.065
-0.040
-0.441
-0.483
-0.469
-0.476
-0.515
-0.600
-0.555
-0.304
0.428
2.307
8.395
43.098
363.591
4029.435
44962.285
133635.969
89886.617
14112.508
2188.310
711.190
266.641
76.519
21.745
8.022
3.783
37275.020
31161.291
13571.753
34329.219
37401.766
10926.559
3097.441
2313.066
1226.266
850.697
855.407
459.689
123.747
23.315
3.685
0.190
-0.387
-0.464
-0.441
-0.425
-0.444
-0.482
-0.497
-0.405
-0.068
1.051
6.943
57.327
746.949
17392.236
102592.281
107840.641
108540.828
29303.537
1572.981
211.144
65.587
32.451
19.064
12.875
8.309
100164.578
100760.047
42146.727
22739.854
22962.559
10071.683
12329.746
15222.121
5632.358
1581.783
1012.939
509.698
138.863
26.464
4.009
0.244
-0.387
-0.482
-0.435
-0.409
-0.407
-0.430
-0.459
-0.482
-0.400
0.299
5.349
53.703
763.110
23654.381
100452.594
101031.938
101118.930
37567.090
1210.489
138.019
64.117
46.745
32.379
23.397
17.133
100997.883
100976.234
65062.348
7483.789
5273.803
8390.742
30743.932
41517.734
12608.247
2107.229
599.638
255.580
90.067
20.656
2.730
0.011
-0.459
-0.539
-0.453
-0.399
-0.393
-0.429
-0.486
-0.579
-0.628
-0.250
2.954
29.791
361.311
5462.940
96902.477
100132.227
100136.461
8211.120
514.281
109.863
96.246
84.637
58.804
52.701
55.994
122317.695
113743.664
23419.426
2745.114
1599.661
5702.361
22217.441
29411.898
9499.375
1587.853
296.566
92.708
30.999
8.019
1.165
-0.291
-0.561
-0.599
-0.464
-0.389
-0.381
-0.432
-0.521
-0.655
-0.811
-0.701
0.744
10.681
86.585
629.541
3700.292
8138.280
4496.209
832.956
160.261
122.578
150.684
137.797
149.576
270.849
465.490
111363.422
109529.109
33276.008
3378.687
2379.001
9470.925
37747.641
42132.723
11464.698
1793.191
254.110
45.888
10.422
2.337
0.061
-0.531
-0.659
-0.616
-0.455
-0.378
-0.374
-0.431
-0.542
-0.711
-0.884
-0.873
-0.358
2.358
15.690
69.688
208.076
331.987
232.342
110.581
120.298
249.179
351.162
336.992
638.414
2602.410
5987.568
101129.055
101978.188
108101.711
27612.994
20423.230
55115.891
101084.180
100675.203
71055.945
4642.283
389.963
45.688
6.722
0.845
-0.357
-0.642
-0.706
-0.563
-0.435
-0.369
-0.361
-0.413
-0.528
-0.689
-0.844
-0.856
-0.703
-0.084
2.082
7.603
18.297
25.417
29.557
60.201
230.745
717.326
1054.483
1032.400
3263.862
25557.570
100568.664
101322.242
109469.055
200078.906
104889.406
105223.477
139417.531
103015.898
100297.313
100073.016
6498.121
455.172
45.359
5.621
0.405
-0.491
-0.682
-0.614
-0.496
-0.412
-0.359
-0.354
-0.391
-0.466
-0.595
-0.750
-0.806
-0.772
-0.621
-0.239
0.510
1.809
3.903
14.261
72.995
307.265
1076.074
1719.583
2697.898
13783.266
111322.047
105425.938
102414.992
133578.047
122323.469
101747.047
102430.602
130227.289
107779.234
100427.016
37198.242
3214.335
293.228
32.304
4.053
0.104
-0.524
-0.586
-0.527
-0.460
-0.412
-0.366
-0.352
-0.368
-0.459
-0.679
-0.771
-0.767
-0.659
-0.194
-0.188
-0.163
0.062
1.821
14.688
87.692
244.703
663.344
1569.101
7421.257
57105.344
198891.313
145891.656
15724.488
38791.844
101962.016
100373.992
100602.188
103500.492
19490.641
12788.578
4190.513
703.653
99.523
14.882
2.079
-0.084
-0.492
-0.555
-0.527
-0.485
-0.439
-0.405
-0.381
-0.385
-0.515
-0.698
-0.706
-0.479
3.511
14.392
12.449
2.911
0.496
0.996
8.052
36.307
93.063
276.717
1208.018
12771.137
101997.383
116586.945
170735.141
1479.738
6990.271
99055.719
100075.070
100109.688
33847.809
3103.299
1005.784
438.148
124.052
28.230
6.248
1.264
0.004
-0.409
-0.522
-0.537
-0.541
-0.524
-0.494
-0.443
-0.399
-0.548
-0.630
-0.562
1.543
29.864
128.685
129.819
24.490
2.739
1.064
2.274
8.263
28.415
109.511
706.161
7188.097
57216.508
101662.602
49700.551
257.162
934.370
4976.382
12413.605
9364.448
2532.589
488.393
136.735
58.114
25.484
12.747
6.937
3.413
1.141
0.011
-0.417
-0.586
-0.670
-0.685
-0.650
-0.557
-0.453
-0.522
-0.539
-0.365
3.654
62.893
317.029
319.661
67.180
6.097
2.004
0.832
2.247
9.131
41.070
247.362
1544.190
6537.737
11450.245
6222.095
49.426
123.130
343.297
607.558
524.219
228.037
73.854
27.772
21.981
27.480
33.300
25.525
14.037
5.227
1.338
-0.023
-0.556
-0.804
-0.885
-0.838
-0.708
-0.549
-0.465
-0.452
-0.194
1.996
29.589
165.914
189.156
33.186
7.301
2.594
0.625
0.539
2.838
13.007
57.782
224.916
658.919
901.974
637.800
15.499
35.272
69.476
84.723
65.306
35.145
17.631
18.826
43.382
93.951
129.561
100.097
50.558
17.112
5.197
1.648
0.251
-0.496
-0.792
-0.833
-0.764
-0.627
-0.446
-0.381
-0.132
0.840
4.892
15.085
18.729
11.436
6.410
2.344
0.418
-0.019
0.553
3.250
12.044
34.758
73.419
90.588
73.086
43.562
166.828
389.305
423.846
186.193
53.725
20.343
33.023
108.070
274.671
392.784
299.691
130.269
44.250
18.289
11.186
6.237
2.273
0.228
-0.556
-0.688
-0.622
-0.462
-0.335
-0.158
0.417
1.762
4.103
6.241
5.822
3.739
1.458
0.226
-0.206
-0.135
0.458
2.009
5.280
9.544
11.657
9.810
222.245
1608.943
6009.093
6013.555
1770.411
271.537
50.235
47.783
162.849
459.223
675.072
530.938
241.382
118.254
97.245
99.410
61.472
21.583
5.516
0.576
-0.421
-0.548
-0.437
-0.312
-0.209
0.063
0.685
1.608
2.354
2.191
1.366
0.485
-0.057
-0.294
-0.325
-0.207
0.076
0.525
1.098
1.314
1.139
874.024
11069.930
85515.117
85527.328
12321.880
977.318
106.715
51.790
142.069
401.832
690.008
688.237
567.088
536.611
1047.342
1369.944
742.603
177.510
29.969
4.271
0.190
-0.400
-0.380
-0.298
-0.229
-0.126
0.078
0.354
0.576
0.504
0.248
-0.063
-0.281
-0.375
-0.374
-0.345
-0.298
-0.239
-0.193
-0.184
-0.217
1347.933
23542.498
100026.141
100051.859
29520.986
1654.749
141.636
42.865
92.876
281.070
785.175
1845.206
2589.823
3531.912
17273.826
33078.504
9983.621
1234.648
122.114
13.511
1.298
-0.181
-0.310
-0.271
-0.239
-0.200
-0.143
-0.086
-0.061
-0.097
-0.209
-0.323
-0.402
-0.389
-0.355
-0.340
-0.342
-0.345
-0.358
-0.381
-0.411
740.843
9004.557
59341.863
66976.875
10047.465
926.553
108.807
33.316
71.105
326.963
1724.306
6022.621
9171.174
16453.459
100816.406
100137.750
100021.000
5440.584
302.918
26.387
2.508
0.023
-0.256
-0.250
-0.233
-0.220
-0.212
-0.220
-0.254
-0.310
-0.371
-0.407
-0.390
-0.350
-0.314
-0.303
-0.306
-0.320
-0.342
-0.368
-0.395
194.853
1242.287
4082.415
4515.004
1398.223
261.213
50.297
24.209
68.057
357.533
2009.756
8618.038
13162.079
20621.225
101027.203
100157.172
100023.664
6636.733
354.667
28.319
2.760
0.093
-0.219
-0.236
-0.225
-0.218
-0.217
-0.228
-0.263
-0.301
-0.333
-0.336
-0.315
-0.289
-0.272
-0.266
-0.269
-0.280
-0.299
-0.325
-0.348
41.059
139.795
293.369
300.984
155.745
55.456
20.496
20.568
74.652
317.584
1222.781
3680.633
5366.448
6976.457
47318.867
100099.258
26332.361
2311.310
177.337
17.904
1.884
0.019
-0.214
-0.223
-0.218
-0.214
-0.205
-0.206
-0.222
-0.244
-0.257
-0.259
-0.254
-0.242
-0.236
-0.233
-0.237
-0.246
-0.263
-0.288
-0.307
17.268
25.384
34.119
35.527
24.585
12.514
8.536
21.602
94.954
352.284
762.056
1065.767
1156.279
1161.807
2704.747
4101.094
1765.961
355.820
52.361
7.317
0.814
-0.089
-0.215
-0.214
-0.210
-0.206
-0.194
-0.190
-0.194
-0.201
-0.210
-0.210
-0.211
-0.205
-0.206
-0.208
-0.211
-0.221
-0.235
-0.253
-0.268
21.304
18.280
12.092
7.908
5.095
3.145
4.468
19.387
90.257
321.445
585.845
499.426
284.542
185.279
208.161
234.893
134.688
46.098
10.795
1.903
0.145
-0.180
-0.220
-0.211
-0.208
-0.202
-0.201
-0.196
-0.187
-0.178
-0.178
-0.180
-0.185
-0.187
-0.186
-0.189
-0.195
-0.202
-0.210
-0.224
-0.240
23.928
18.964
10.382
4.210
1.558
0.750
2.022
10.879
46.655
145.632
250.341
195.260
92.568
40.469
27.279
22.666
13.909
6.238
1.792
0.270
-0.141
-0.215
-0.216
-0.214
-0.220
-0.237
-0.259
-0.258
-0.235
-0.200
-0.171
-0.159
-0.160
-0.169
-0.174
-0.178
-0.182
-0.187
-0.197
-0.208
-0.221
18.596
14.638
7.703
2.828
0.602
-0.060
0.506
3.904
15.747
40.268
61.538
51.466
25.188
9.847
4.367
2.582
1.510
0.641
0.057
-0.163
-0.214
-0.217
-0.215
-0.229
-0.272
-0.346
-0.413
-0.407
-0.349
-0.270
-0.199
-0.163
-0.154
-0.158
-0.167
-0.171
-0.178
-0.181
-0.187
-0.199
-0.209
9.771
7.757
4.087
1.498
0.154
-0.323
-0.216
0.777
3.389
8.148
11.378
9.510
5.122
1.689
0.297
-0.101
-0.181
-0.213
-0.233
-0.233
-0.219
-0.206
-0.217
-0.259
-0.377
-0.532
-0.560
-0.514
-0.421
-0.322
-0.242
-0.179
-0.152
-0.151
-0.161
-0.169
-0.172
-0.181
-0.184
-0.191
-0.200
3.803
3.177
1.969
0.875
0.113
-0.294
-0.409
-0.210
0.312
1.073
1.465
1.200
0.364
-0.352
-0.674
-0.600
-0.431
-0.319
-0.261
-0.226
-0.203
-0.198
-0.216
-0.294
-0.493
-0.637
-0.659
-0.606
-0.491
-0.352
-0.247
-0.182
-0.143
-0.142
-0.153
-0.163
-0.172
-0.178
-0.186
-0.191
-0.197
1.240
1.531
1.539
1.134
0.512
-0.078
-0.355
-0.406
-0.341
-0.257
-0.243
-0.360
-0.579
-0.770
-0.810
-0.625
-0.424
-0.306
-0.242
-0.208
-0.185
-0.181
-0.208
-0.314
-0.554
-0.677
-0.709
-0.653
-0.516
-0.354
-0.233
-0.160
-0.115
-0.122
-0.143
-0.162
-0.172
-0.176
-0.186
-0.194
-0.192
0.518
1.302
1.968
1.856
1.121
0.258
-0.216
-0.382
-0.417
-0.417
-0.468
-0.560
-0.667
-0.745
-0.684
-0.517
-0.365
-0.270
-0.215
-0.179
-0.160
-0.158
-0.186
-0.293
-0.517
-0.650
-0.676
-0.620
-0.486
-0.324
-0.198
-0.119
-0.083
-0.100
-0.130
-0.159
-0.174
-0.182
-0.188
-0.189
-0.188
24.037
83.768
245.854
670.228
2644.120
26214.193
104844.734
104136.070
101498.797
12633.175
711.948
77.358
16.811
16.826
144.860
2540.712
85529.102
100062.852
100086.586
100071.789
4097.484
228.207
65.035
202.554
650.905
1818.317
7722.847
36170.703
123557.109
106486.758
46820.063
4654.286
438.584
73.596
174.183
1669.451
16600.781
99004.164
101037.305
34413.523
23293.922
6.492
18.012
64.142
336.531
2953.864
31604.830
135728.594
189855.000
53335.152
5146.649
543.459
95.571
24.393
18.162
135.872
2321.243
66956.125
100092.336
100128.406
100105.938
3742.332
214.431
42.303
77.731
210.909
503.905
2014.230
17599.734
100975.313
100454.344
63485.859
5437.530
490.430
68.798
125.553
959.455
7782.592
37193.422
46021.324
11811.432
2632.715
2.490
9.419
66.293
721.637
13749.853
100533.797
101954.766
103120.930
101965.227
12069.454
921.641
157.900
36.643
15.839
68.881
748.889
9027.422
75675.055
85613.891
13756.124
1085.028
111.141
22.295
25.564
58.326
159.237
785.789
6006.966
33565.559
56885.406
16582.115
2295.219
274.692
44.116
56.716
296.165
1527.444
4542.409
5433.231
2164.223
544.045
1.823
8.901
78.877
1034.100
30240.555
100131.109
100401.055
100827.281
101238.195
23472.820
1477.123
253.664
52.464
13.857
22.920
138.357
757.379
2352.211
2592.034
924.846
192.964
37.932
10.201
7.603
15.219
46.930
220.094
1037.704
3502.686
4538.889
2110.357
519.645
88.307
19.861
21.015
70.464
223.025
484.358
522.428
278.676
97.818
2.090
8.450
62.717
709.997
15078.008
100246.852
101045.578
102620.617
103118.469
13259.438
1386.167
275.478
56.119
11.650
6.976
22.351
72.086
157.518
162.604
93.128
37.030
12.889
4.507
2.300
3.770
12.126
45.794
148.675
314.034
388.206
236.835
88.202
26.546
14.420
16.747
23.953
39.683
59.266
57.215
37.228
17.010
3.251
8.101
35.036
253.480
2572.689
27805.932
103003.141
109531.055
34410.266
5579.933
1084.070
216.006
44.361
8.755
2.486
3.709
9.217
16.554
18.222
14.290
8.544
4.329
1.643
0.439
0.762
3.056
9.397
22.255
37.064
44.242
32.009
20.815
25.940
53.756
82.342
78.460
47.981
23.949
12.296
6.237
2.628
5.071
9.770
20.675
80.658
430.706
2182.127
7987.960
16277.124
13934.859
4258.405
803.927
145.771
29.480
5.819
0.916
0.335
1.029
1.985
2.585
2.307
1.728
0.941
0.161
0.127
4.753
14.689
13.335
9.240
9.477
9.256
10.937
27.308
100.678
313.540
601.661
558.437
253.561
76.940
17.303
3.708
0.456
7.028
11.509
16.652
32.243
110.930
497.162
2021.187
5193.247
5109.612
2027.692
431.959
82.908
17.068
3.247
0.180
-0.396
-0.371
-0.221
-0.104
-0.092
-0.172
-0.305
-0.335
7.467
115.546
502.677
458.271
105.701
18.926
12.790
18.750
74.348
393.950
1793.499
4155.237
3808.149
1297.254
271.189
45.753
7.412
0.607
7.184
11.495
14.418
18.317
39.502
140.310
474.872
977.985
974.371
469.426
134.591
34.168
7.997
1.378
-0.221
-0.559
-0.604
-0.584
-0.582
-0.588
-0.708
-0.690
0.115
40.085
896.130
7599.486
5860.619
698.461
65.546
33.554
45.652
163.409
913.473
5431.613
18280.771
15031.260
3808.061
600.994
80.751
11.146
1.133
6.810
11.160
14.974
18.153
22.798
39.670
89.842
144.273
143.990
87.876
35.243
11.162
2.885
0.316
-0.433
-0.589
-0.593
-0.593
-0.596
-0.628
-0.783
-0.701
0.552
61.330
1452.897
15084.444
11500.204
1153.607
132.553
79.368
122.108
310.330
1193.637
6571.808
22320.043
18281.012
4534.955
648.004
86.206
12.594
1.246
14.048
22.331
37.505
52.225
54.547
41.008
31.009
29.060
26.127
18.343
9.971
4.506
1.438
0.052
-0.448
-0.556
-0.560
-0.554
-0.541
-0.586
-0.717
-0.615
0.172
17.282
405.832
2409.902
1962.253
444.757
144.183
184.148
544.657
976.747
1256.035
3071.028
7200.130
5940.851
1946.332
361.037
55.288
8.310
0.816
65.679
89.569
136.938
219.553
227.715
136.567
58.231
27.476
17.371
14.268
11.788
7.337
3.071
0.652
-0.236
-0.480
-0.521
-0.513
-0.499
-0.514
-0.602
-0.555
-0.105
2.573
22.145
132.378
172.533
110.480
164.723
1168.941
5355.087
7642.594
4304.546
1697.278
1355.271
1072.040
424.723
113.857
23.771
4.216
0.300
436.963
448.124
481.744
754.500
777.072
390.457
160.591
78.479
50.218
36.762
31.970
19.210
8.394
2.111
0.159
-0.372
-0.475
-0.471
-0.453
-0.458
-0.495
-0.517
-0.260
0.691
3.950
12.714
28.321
61.673
433.739
6702.207
91152.594
111235.781
98861.945
7328.545
730.399
206.778
83.060
29.244
7.898
1.981
0.312
2738.049
2621.739
1364.571
1400.847
1366.515
707.449
377.229
277.247
162.900
93.765
63.083
38.047
14.338
3.773
0.544
-0.280
-0.434
-0.438
-0.418
-0.417
-0.426
-0.448
-0.370
-0.052
0.996
3.773
11.647
63.343
929.751
30538.279
106881.141
104484.773
100956.703
47066.207
1348.005
117.453
26.175
9.656
4.480
2.439
1.647
12460.800
10399.914
3115.760
1351.146
1097.600
789.834
847.295
798.488
447.403
172.106
83.554
43.674
15.885
4.160
0.575
-0.257
-0.427
-0.428
-0.398
-0.388
-0.404
-0.444
-0.482
-0.492
-0.307
0.688
6.232
62.890
1045.678
41728.914
100515.680
100448.789
100175.070
67008.586
1508.458
96.973
17.928
9.043
7.698
8.525
9.549
18647.123
15375.533
4113.278
963.363
576.224
722.530
1323.110
1481.977
748.186
246.363
78.722
30.945
11.116
2.764
0.304
-0.313
-0.454
-0.444
-0.396
-0.378
-0.405
-0.470
-0.602
-0.794
-0.880
-0.355
3.169
35.080
452.650
9001.566
100019.703
100031.656
100031.172
12312.043
638.984
58.129
18.419
17.279
27.079
53.042
78.236
12057.053
9155.963
2818.451
672.634
363.796
666.955
1368.339
1536.178
785.981
248.803
64.750
18.805
5.703
1.302
-0.043
-0.415
-0.506
-0.468
-0.399
-0.372
-0.410
-0.504
-0.710
-0.957
-0.980
-0.732
0.863
11.823
98.532
874.804
5440.952
13667.914
6639.985
1137.486
141.998
32.557
27.521
49.679
159.172
526.710
1029.801
72063.594
38353.078
6606.461
1217.953
723.451
1376.876
3121.445
3375.558
1439.349
355.929
72.067
15.559
3.304
0.457
-0.312
-0.510
-0.543
-0.464
-0.398
-0.371
-0.411
-0.526
-0.768
-0.926
-0.945
-0.844
-0.253
2.739
17.626
85.174
259.599
416.663
305.184
104.692
37.729
37.167
61.135
185.030
1233.439
7799.073
24662.467
100418.391
100661.852
22378.297
6473.979
4522.155
4757.398
12726.503
13780.076
4223.518
725.508
107.357
17.200
2.767
0.108
-0.451
-0.574
-0.529
-0.458
-0.417
-0.382
-0.410
-0.517
-0.734
-0.844
-0.851
-0.777
-0.545
0.188
2.596
9.259
20.352
28.812
24.087
18.797
31.425
64.452
138.939
660.844
8666.261
100174.414
100122.180
100726.633
102558.109
38475.227
72113.602
51917.551
13493.797
19239.438
20294.369
5943.378
957.248
122.831
18.253
2.444
-0.052
-0.507
-0.579
-0.561
-0.519
-0.457
-0.404
-0.397
-0.473
-0.631
-0.737
-0.708
-0.587
-0.371
-0.058
0.424
1.115
2.123
2.891
4.502
11.093
34.256
87.168
227.557
1402.674
30878.428
100956.453
100604.273
52275.723
33811.914
92868.781
100627.945
100516.531
32705.189
9879.770
8699.951
2968.587
562.356
82.048
13.144
1.702
-0.229
-0.597
-0.653
-0.644
-0.586
-0.500
-0.428
-0.379
-0.414
-0.506
-0.624
-0.564
-0.301
1.256
5.816
5.581
2.284
1.208
0.884
2.103
8.044
28.402
78.376
279.900
1767.856
27147.984
104159.891
102293.227
4213.086
8259.312
79693.422
100168.180
100171.922
27832.564
3347.272
1584.817
668.305
170.622
36.419
6.468
0.768
-0.396
-0.650
-0.710
-0.691
-0.623
-0.532
-0.461
-0.417
-0.396
-0.531
-0.555
-0.353
3.099
55.092
253.534
286.470
57.217
6.115
2.216
1.603
4.623
16.518
55.750
251.899
1491.983
10078.345
105947.742
103811.781
694.069
2174.159
13744.092
45907.082
33528.266
6573.666
945.904
284.655
125.137
42.940
11.599
2.640
0.258
-0.409
-0.625
-0.691
-0.678
-0.667
-0.674
-0.635
-0.542
-0.440
-0.521
-0.426
0.304
24.837
631.493
5825.204
6659.898
822.299
34.450
6.924
2.264
2.304
7.993
32.895
162.532
824.979
3305.251
9106.248
15938.833
154.732
394.237
1420.323
2952.836
2497.551
894.978
206.248
60.751
25.335
10.810
4.540
2.010
0.694
-0.077
-0.457
-0.651
-0.818
-0.924
-0.890
-0.812
-0.705
-0.566
-0.466
-0.271
1.178
58.678
2101.971
30877.248
35827.469
2767.837
111.732
15.489
3.789
1.412
3.380
14.990
66.172
279.969
805.221
1361.896
1298.473
32.099
62.542
160.831
255.988
222.915
108.694
38.572
14.581
8.082
7.178
6.946
5.347
2.999
1.057
-0.019
-0.619
-0.937
-0.971
-0.922
-0.832
-0.714
-0.602
-0.448
-0.147
1.222
27.644
916.106
8746.145
10077.975
1140.817
90.785
22.650
4.993
1.036
1.183
5.245
20.327
64.315
143.525
202.307
173.540
8.567
16.724
30.845
37.545
32.323
18.278
8.911
6.201
9.300
15.376
18.777
15.840
9.130
3.974
1.292
0.027
-0.509
-0.754
-0.835
-0.787
-0.676
-0.561
-0.439
-0.115
0.974
6.935
105.002
508.829
560.321
213.569
61.309
18.799
4.429
0.710
0.239
1.293
4.932
12.606
24.608
31.187
27.463
13.667
41.043
82.030
83.146
46.361
16.953
6.889
7.515
16.777
32.598
41.711
35.978
21.099
10.592
6.111
3.877
2.247
0.632
-0.293
-0.566
-0.556
-0.476
-0.396
-0.189
0.546
3.384
12.458
33.319
54.961
53.371
27.670
10.107
2.542
0.315
-0.142
0.045
0.782
2.239
3.975
4.970
4.301
51.922
222.319
530.538
531.310
241.906
58.231
14.380
10.986
23.962
47.997
67.193
62.259
42.780
30.638
31.139
30.607
20.549
8.420
2.005
0.064
-0.349
-0.382
-0.354
-0.245
0.130
1.314
4.360
10.210
15.718
15.705
9.001
3.566
0.897
-0.064
-0.334
-0.308
-0.156
0.086
0.347
0.497
0.387
141.587
802.935
2310.408
2535.138
877.303
156.334
27.977
13.190
25.447
53.006
83.597
95.482
97.245
116.958
197.530
246.527
153.758
48.603
11.070
1.780
-0.008
-0.287
-0.320
-0.267
-0.125
0.244
1.095
2.521
3.630
3.403
2.176
0.819
-0.007
-0.337
-0.432
-0.385
-0.344
-0.305
-0.280
-0.286
-0.320
191.665
1234.255
4062.561
4476.761
1352.521
228.079
35.580
12.976
22.806
54.003
115.379
198.054
269.400
489.904
1400.279
1938.661
954.405
222.523
36.885
5.489
0.530
-0.215
-0.296
-0.264
-0.215
-0.115
0.075
0.360
0.524
0.473
0.155
-0.166
-0.379
-0.482
-0.439
-0.369
-0.345
-0.342
-0.349
-0.371
-0.399
124.164
680.592
2110.351
2113.194
745.131
147.928
26.709
10.344
19.723
59.247
178.422
394.241
589.373
1312.217
5537.460
9998.099
4064.878
625.167
79.245
9.875
0.984
-0.141
-0.267
-0.251
-0.234
-0.213
-0.196
-0.186
-0.195
-0.251
-0.357
-0.458
-0.527
-0.494
-0.381
-0.323
-0.306
-0.306
-0.318
-0.340
-0.368
48.440
179.404
418.765
420.526
196.472
53.409
13.201
7.320
17.539
60.166
195.691
446.134
717.607
1571.453
7448.869
13690.681
4935.031
738.666
85.195
10.593
1.191
-0.093
-0.245
-0.238
-0.226
-0.221
-0.242
-0.285
-0.360
-0.437
-0.502
-0.526
-0.469
-0.378
-0.305
-0.274
-0.263
-0.264
-0.277
-0.297
-0.323
14.220
34.702
62.162
62.715
37.838
14.054
5.214
5.212
15.587
49.239
134.619
282.487
406.770
784.054
2385.869
3709.509
1762.215
355.129
52.213
7.263
0.788
-0.121
-0.232
-0.225
-0.214
-0.209
-0.218
-0.240
-0.286
-0.343
-0.371
-0.362
-0.321
-0.274
-0.246
-0.228
-0.223
-0.225
-0.239
-0.258
-0.277
5.589
7.278
9.827
9.619
6.496
3.123
1.826
4.098
14.058
38.155
80.111
119.129
145.550
198.360
387.482
539.825
305.270
85.678
17.949
2.986
0.302
-0.168
-0.224
-0.213
-0.206
-0.197
-0.193
-0.199
-0.215
-0.236
-0.247
-0.241
-0.230
-0.212
-0.200
-0.193
-0.192
-0.195
-0.207
-0.222
-0.241
3.551
2.922
2.341
1.632
0.900
0.354
0.591
3.097
11.610
28.647
48.300
52.465
46.514
46.139
56.581
63.788
40.715
15.943
4.422
0.806
-0.043
-0.204
-0.209
-0.200
-0.195
-0.187
-0.182
-0.178
-0.177
-0.186
-0.188
-0.187
-0.186
-0.176
-0.173
-0.170
-0.169
-0.172
-0.181
-0.193
-0.210
2.865
2.071
1.086
0.251
-0.230
-0.376
-0.026
1.594
6.280
15.070
23.624
22.192
15.300
10.819
9.324
8.496
5.647
2.527
0.749
0.018
-0.185
-0.211
-0.196
-0.191
-0.192
-0.194
-0.198
-0.198
-0.190
-0.172
-0.159
-0.155
-0.157
-0.156
-0.155
-0.156
-0.156
-0.157
-0.164
-0.174
-0.187
1.799
1.310
0.463
-0.138
-0.485
-0.575
-0.388
0.422
2.283
5.417
7.783
7.380
4.657
2.509
1.493
1.003
0.572
0.170
-0.087
-0.194
-0.209
-0.196
-0.188
-0.190
-0.204
-0.236
-0.266
-0.276
-0.252
-0.205
-0.167
-0.145
-0.139
-0.144
-0.145
-0.144
-0.147
-0.149
-0.153
-0.160
-0.169
0.695
0.355
-0.116
-0.405
-0.573
-0.621
-0.542
-0.245
0.358
1.236
1.776
1.591
0.837
0.191
-0.112
-0.211
-0.225
-0.232
-0.230
-0.220
-0.196
-0.181
-0.179
-0.196
-0.238
-0.319
-0.399
-0.430
-0.372
-0.278
-0.197
-0.151
-0.135
-0.136
-0.134
-0.139
-0.141
-0.144
-0.147
-0.151
-0.161
-0.207
-0.390
-0.555
-0.569
-0.594
-0.602
-0.568
-0.473
-0.315
-0.113
0.000
-0.080
-0.283
-0.443
-0.464
-0.402
-0.327
-0.269
-0.229
-0.201
-0.178
-0.167
-0.169
-0.202
-0.281
-0.416
-0.557
-0.587
-0.498
-0.363
-0.234
-0.160
-0.134
-0.131
-0.133
-0.133
-0.137
-0.140
-0.147
-0.150
-0.156
-0.677
-0.754
-0.725
-0.588
-0.532
-0.531
-0.522
-0.486
-0.442
-0.400
-0.400
-0.444
-0.514
-0.540
-0.479
-0.386
-0.304
-0.248
-0.207
-0.178
-0.156
-0.146
-0.156
-0.202
-0.302
-0.480
-0.639
-0.652
-0.551
-0.407
-0.254
-0.164
-0.132
-0.128
-0.129
-0.133
-0.135
-0.141
-0.146
-0.152
-0.152
-0.868
-0.858
-0.675
-0.477
-0.428
-0.432
-0.445
-0.439
-0.415
-0.401
-0.410
-0.442
-0.469
-0.466
-0.404
-0.335
-0.267
-0.217
-0.177
-0.148
-0.129
-0.124
-0.137
-0.180
-0.284
-0.453
-0.593
-0.612
-0.523
-0.379
-0.240
-0.154
-0.124
-0.122
-0.126
-0.131
-0.137
-0.141
-0.147
-0.150
-0.151
14.416
30.902
110.212
458.824
3076.219
91756.602
102645.516
102209.414
101366.289
45587.660
1508.974
89.558
10.502
7.115
48.994
489.425
4932.376
29464.791
33019.715
6641.989
687.921
99.939
217.146
1422.857
7880.649
17354.387
15420.298
21488.523
23976.322
9989.463
3110.459
634.701
122.663
89.433
532.759
8677.984
100182.211
100299.039
101826.602
113670.484
67670.727
7.870
11.027
44.326
253.622
2054.511
21465.975
145949.891
141321.328
109406.727
8045.990
622.622
68.290
11.314
7.381
49.358
452.092
4476.228
26325.146
29470.643
6014.424
633.365
81.114
85.651
394.514
1435.361
2632.718
2413.015
2669.116
5079.022
6324.484
2822.848
628.906
112.778
65.471
356.596
4222.239
88395.070
100086.945
100224.531
100824.391
9439.440
4.380
7.697
47.579
444.767
6066.582
100920.984
104326.117
107670.422
102571.805
5775.610
524.726
73.634
14.773
6.418
25.747
192.521
1237.457
4480.290
4940.229
1617.233
246.680
40.011
26.685
78.964
201.539
332.277
395.959
809.789
2038.609
2536.348
1315.595
341.798
68.814
33.901
127.974
970.313
7790.445
37177.922
45902.652
12470.569
1639.619
3.337
9.103
57.878
618.544
11344.156
100302.984
101112.906
102434.141
102359.078
10365.787
791.065
112.370
21.185
5.517
9.816
46.585
193.710
455.515
495.279
228.126
59.815
13.729
7.484
14.894
31.677
52.628
89.363
203.285
430.575
525.413
315.484
106.668
28.811
13.944
35.547
162.964
654.193
1655.142
1947.400
886.913
232.465
5.746
13.458
54.068
448.413
6065.568
101057.281
107813.398
130269.797
132423.469
13553.302
1524.657
196.960
31.249
5.789
2.985
9.324
25.988
50.844
51.390
30.694
11.664
3.672
1.624
2.598
5.322
9.984
19.967
45.208
78.866
87.986
59.740
25.807
10.240
6.848
12.066
29.895
70.743
130.501
138.394
82.439
33.287
14.803
28.879
54.349
218.061
1711.928
14809.705
91776.625
141302.828
109393.727
52284.570
3665.851
326.547
40.352
6.060
1.094
1.394
3.555
6.026
6.104
4.101
1.832
0.463
0.076
0.427
1.641
4.199
7.819
12.554
16.700
15.849
11.684
7.603
8.368
14.090
20.238
22.791
20.649
18.993
16.436
10.123
4.530
34.515
62.957
81.491
133.579
592.675
5461.568
72689.734
101969.703
100838.289
79197.688
4585.622
375.090
40.217
5.541
0.439
-0.197
-0.039
0.164
0.058
-0.047
-0.290
-0.359
-0.081
1.852
20.067
111.640
103.805
32.760
21.546
11.953
6.742
8.706
23.082
55.800
86.794
81.641
47.096
19.077
6.780
2.063
0.318
55.916
101.101
116.315
114.053
291.641
2237.249
22461.727
100164.289
100093.156
22323.840
2122.475
225.720
26.719
3.738
0.065
-0.525
-0.601
-0.670
-0.810
-0.784
-0.697
-0.447
0.570
35.367
903.704
6680.393
5925.936
716.445
120.996
45.655
16.804
20.970
65.192
180.512
335.950
312.519
146.368
48.829
11.465
2.121
-0.172
55.817
100.141
111.156
88.863
118.155
517.671
2738.273
7792.481
8532.542
2714.574
522.463
77.893
12.144
1.718
-0.226
-0.580
-0.647
-0.710
-0.816
-0.826
-0.701
-0.363
3.535
255.881
15079.142
100201.922
100632.875
9615.522
697.835
165.293
44.421
40.221
128.607
392.546
755.962
699.223
312.392
86.228
19.300
3.159
-0.088
34.698
60.913
67.132
48.436
45.005
101.990
301.193
607.462
604.958
293.277
87.701
20.184
4.133
0.392
-0.427
-0.575
-0.598
-0.620
-0.657
-0.703
-0.628
-0.247
4.871
404.606
35822.152
100499.219
101871.547
20226.715
1797.464
381.714
91.533
72.601
160.133
466.633
886.227
815.738
335.930
92.107
20.515
3.373
-0.036
17.563
27.772
31.802
27.239
23.133
25.504
42.372
62.478
60.875
37.052
15.353
4.647
0.990
-0.196
-0.501
-0.558
-0.552
-0.550
-0.547
-0.550
-0.573
-0.211
2.482
139.961
4016.045
66115.406
58247.922
6178.767
1807.162
684.501
1176.887
988.322
329.031
305.036
472.106
422.733
193.352
59.045
13.515
2.414
-0.182
20.473
26.969
31.959
35.938
34.205
24.561
16.514
12.909
10.787
7.179
3.898
1.652
0.366
-0.257
-0.467
-0.514
-0.512
-0.497
-0.474
-0.483
-0.510
-0.256
1.261
11.237
211.074
1039.526
1506.856
1338.274
1008.684
8034.470
101129.422
58237.137
3344.751
446.817
209.245
142.993
69.867
23.887
6.275
0.968
-0.352
68.611
75.039
70.073
74.685
70.343
47.995
26.375
16.455
10.424
6.672
4.337
2.397
0.840
-0.024
-0.378
-0.464
-0.470
-0.450
-0.432
-0.425
-0.445
-0.327
0.432
3.747
19.114
71.784
177.281
271.466
967.007
58206.043
117000.328
152728.844
32555.742
2751.361
275.708
58.614
22.164
8.006
2.246
0.220
-0.298
243.930
241.469
163.749
125.979
109.273
74.092
50.338
36.590
24.078
13.707
7.754
4.203
1.548
0.215
-0.287
-0.425
-0.436
-0.415
-0.401
-0.394
-0.402
-0.379
-0.147
0.869
4.607
14.874
33.126
74.349
830.693
28971.875
200036.141
200054.094
104523.609
12408.293
644.911
56.366
9.839
2.894
1.073
0.656
0.697
620.307
547.123
285.589
146.617
107.841
86.024
82.973
76.954
49.195
24.115
11.125
5.012
1.866
0.311
-0.259
-0.402
-0.420
-0.399
-0.385
-0.388
-0.412
-0.463
-0.512
-0.407
0.303
2.478
8.352
42.893
520.820
11960.820
105102.352
103470.422
100369.672
16948.900
745.391
52.696
7.267
2.798
3.507
5.926
8.123
850.572
735.412
355.741
142.189
84.138
86.569
113.068
117.686
75.130
34.106
12.692
4.832
1.500
0.145
-0.301
-0.408
-0.418
-0.399
-0.379
-0.384
-0.429
-0.547
-0.775
-0.872
-0.711
-0.094
2.769
23.904
240.907
3362.365
41655.883
100046.836
52637.613
4475.703
330.222
32.840
6.821
8.100
21.966
49.422
81.280
1057.106
880.280
393.349
142.448
82.827
100.211
148.814
147.909
94.707
40.419
13.825
4.162
0.972
-0.082
-0.384
-0.439
-0.427
-0.412
-0.389
-0.389
-0.453
-0.630
-0.884
-0.928
-0.893
-0.565
0.818
8.715
64.231
450.543
2309.145
4472.210
2532.880
530.955
81.264
14.374
11.121
36.958
159.051
559.878
1109.120
3666.993
2450.825
835.893
281.199
172.679
206.192
294.124
302.337
167.123
62.970
18.154
4.283
0.697
-0.243
-0.479
-0.509
-0.497
-0.467
-0.422
-0.395
-0.470
-0.679
-0.838
-0.865
-0.762
0.350
1.574
2.879
12.301
52.194
152.341
239.776
164.414
60.859
17.557
10.331
27.400
163.591
1206.252
8524.033
27275.037
10391.413
6630.632
1908.076
930.682
685.566
544.313
684.169
678.154
326.156
104.622
24.372
5.189
0.626
-0.362
-0.592
-0.641
-0.630
-0.578
-0.497
-0.434
-0.462
-0.648
-0.758
-0.739
-0.423
1.333
2.838
2.034
2.910
6.966
14.002
19.110
14.965
8.682
6.926
14.468
64.015
576.151
9370.318
100029.180
100022.313
9591.748
6333.494
3184.120
3754.917
3084.305
1317.976
950.926
851.719
425.394
122.689
27.354
5.238
0.530
-0.468
-0.731
-0.824
-0.826
-0.743
-0.606
-0.490
-0.430
-0.562
-0.654
-0.589
-0.255
0.706
2.157
2.399
2.707
2.792
2.576
2.399
2.045
2.487
5.961
19.429
107.038
1240.988
33564.582
100099.664
100071.703
3081.059
2727.086
4417.479
10407.662
7857.326
2332.779
843.723
534.925
262.254
82.949
20.014
3.744
0.235
-0.598
-0.881
-0.995
-0.977
-0.871
-0.707
-0.538
-0.422
-0.462
-0.542
-0.418
0.067
1.271
6.783
23.280
23.333
10.730
5.513
2.452
1.061
1.558
5.311
20.218
111.098
1194.209
27451.670
100253.953
100179.727
800.196
1084.943
3645.299
9394.879
7128.115
2024.594
492.804
209.216
100.603
35.377
9.511
2.051
-0.071
-0.704
-0.965
-1.061
-1.003
-0.903
-0.754
-0.573
-0.447
-0.390
-0.442
-0.242
0.688
11.316
290.443
1871.897
1892.564
359.795
31.052
10.096
2.823
1.420
3.931
15.843
79.632
589.494
6728.167
100360.953
100236.469
227.159
385.968
1330.411
2720.028
2119.972
776.561
203.969
68.843
29.712
12.129
4.293
1.074
-0.113
-0.644
-0.916
-1.014
-0.959
-0.857
-0.771
-0.689
-0.592
-0.477
-0.386
0.009
2.626
136.770
5851.720
100152.781
100293.750
7866.871
308.035
36.588
8.205
1.939
2.435
9.734
42.646
202.380
1070.700
5663.498
15208.157
61.972
107.593
278.332
451.073
390.390
184.616
60.070
21.465
9.892
5.619
3.189
1.545
0.410
-0.314
-0.715
-0.874
-0.915
-0.868
-0.797
-0.689
-0.571
-0.474
-0.312
0.341
5.037
334.408
30955.287
100585.148
101327.961
49473.512
900.742
99.248
17.931
2.999
1.351
4.672
18.139
63.846
193.939
465.969
724.563
15.504
23.475
47.805
68.001
63.760
35.197
15.583
7.704
6.311
6.760
5.850
4.025
1.919
0.495
-0.373
-0.834
-0.924
-0.869
-0.730
-0.537
-0.422
-0.335
-0.204
0.614
5.636
191.553
8882.709
101120.852
102917.508
14052.563
1094.834
161.711
26.056
3.834
0.760
1.695
5.998
17.274
38.599
62.434
74.745
4.391
6.496
10.599
12.935
11.611
7.518
4.684
5.406
8.974
12.484
13.365
10.080
5.720
2.250
0.316
-0.465
-0.718
-0.515
1.219
1.766
0.482
-0.005
-0.048
0.567
4.686
35.644
612.767
4255.560
5965.260
2424.382
691.239
130.362
21.489
3.323
0.373
0.324
1.536
4.133
7.755
10.916
11.610
4.561
8.921
14.209
14.442
9.289
4.834
3.699
7.095
15.329
25.565
31.615
25.742
14.824
6.360
2.486
1.015
0.287
1.290
7.450
9.524
3.029
0.594
0.181
0.376
2.708
14.858
76.477
296.236
616.200
590.398
273.772
59.697
11.493
1.851
0.028
-0.200
0.063
0.624
1.284
1.777
1.750
11.130
27.184
48.878
52.266
28.625
10.943
5.834
10.866
26.926
52.247
69.668
58.697
32.741
15.545
9.455
7.341
4.605
3.616
8.472
10.070
3.878
0.956
0.353
0.187
1.062
5.253
20.243
57.047
110.854
179.260
131.073
23.488
4.164
0.596
-0.248
-0.382
-0.316
-0.210
-0.096
-0.042
-0.084
21.959
65.302
131.786
131.609
69.170
22.823
8.567
14.185
38.713
84.453
117.335
101.012
56.996
35.346
36.254
36.822
23.605
10.370
5.273
3.764
1.744
0.772
0.291
0.034
0.217
1.335
4.646
10.880
17.632
26.507
22.344
6.463
1.000
-0.161
-0.436
-0.442
-0.384
-0.358
-0.346
-0.352
-0.380
30.763
87.533
177.777
191.301
92.062
27.732
9.880
14.402
39.957
89.591
128.375
117.811
80.632
78.382
126.270
145.464
92.366
32.563
8.673
2.366
0.917
0.458
0.106
-0.084
-0.108
0.132
0.710
1.594
2.559
3.159
2.449
0.691
-0.248
-0.484
-0.551
-0.430
-0.361
-0.351
-0.350
-0.364
-0.389
29.463
64.307
123.635
122.863
64.911
21.438
7.211
10.395
27.262
61.490
89.289
96.496
90.536
137.756
275.685
359.725
223.461
69.087
14.856
2.918
0.596
0.110
-0.080
-0.177
-0.219
-0.185
-0.102
-0.009
0.053
-0.056
-0.254
-0.442
-0.564
-0.611
-0.513
-0.367
-0.315
-0.305
-0.310
-0.324
-0.351
27.099
29.917
44.398
43.170
25.326
9.436
3.744
5.372
13.726
30.727
50.879
67.654
82.612
143.585
319.535
421.300
260.527
74.098
15.720
2.860
0.375
-0.101
-0.189
-0.231
-0.244
-0.237
-0.272
-0.333
-0.385
-0.465
-0.554
-0.619
-0.654
-0.543
-0.382
-0.300
-0.269
-0.262
-0.265
-0.278
-0.304
22.290
13.422
12.607
11.165
6.566
2.779
1.231
2.291
6.410
14.394
26.169
39.428
52.067
85.215
176.448
226.495
132.601
45.627
10.676
1.880
0.144
-0.192
-0.250
-0.248
-0.236
-0.221
-0.249
-0.313
-0.412
-0.504
-0.563
-0.541
-0.450
-0.351
-0.277
-0.237
-0.218
-0.216
-0.219
-0.234
-0.256
13.661
6.213
3.359
2.171
1.083
0.288
0.072
0.834
3.037
7.354
13.373
19.002
23.860
32.580
51.763
62.274
40.312
15.826
4.385
0.787
-0.067
-0.237
-0.252
-0.238
-0.220
-0.203
-0.210
-0.231
-0.269
-0.300
-0.314
-0.308
-0.274
-0.237
-0.209
-0.191
-0.181
-0.179
-0.185
-0.198
-0.217
6.266
2.533
0.718
0.014
-0.335
-0.501
-0.413
0.162
1.585
3.990
6.516
8.186
8.754
9.894
12.507
13.111
9.106
3.912
1.160
0.096
-0.185
-0.236
-0.227
-0.212
-0.197
-0.186
-0.176
-0.184
-0.194
-0.206
-0.205
-0.204
-0.191
-0.177
-0.166
-0.160
-0.154
-0.153
-0.159
-0.170
-0.185
2.158
0.628
-0.204
-0.551
-0.680
-0.699
-0.588
-0.224
0.598
1.755
2.873
3.121
2.823
2.545
2.458
2.195
1.508
0.631
0.073
-0.159
-0.224
-0.216
-0.202
-0.187
-0.174
-0.172
-0.172
-0.171
-0.164
-0.160
-0.159
-0.156
-0.155
-0.147
-0.141
-0.138
-0.135
-0.137
-0.141
-0.149
-0.160
0.384
-0.289
-0.672
-0.755
-0.748
-0.713
-0.632
-0.448
-0.065
0.451
0.848
0.902
0.613
0.363
0.210
0.136
0.006
-0.112
-0.202
-0.226
-0.214
-0.193
-0.176
-0.168
-0.166
-0.172
-0.180
-0.187
-0.180
-0.161
-0.146
-0.139
-0.132
-0.131
-0.127
-0.127
-0.127
-0.128
-0.130
-0.134
-0.142
-0.274
-0.709
-0.938
-0.900
-0.774
-0.699
-0.632
-0.538
-0.394
-0.201
-0.058
-0.047
-0.142
-0.235
-0.275
-0.276
-0.261
-0.247
-0.237
-0.214
-0.188
-0.169
-0.157
-0.152
-0.162
-0.188
-0.212
-0.225
-0.210
-0.178
-0.151
-0.133
-0.123
-0.121
-0.121
-0.118
-0.118
-0.118
-0.121
-0.125
-0.132
-0.581
-0.948
-1.088
-1.012
-0.790
-0.670
-0.605
-0.540
-0.474
-0.403
-0.358
-0.347
-0.361
-0.375
-0.353
-0.318
-0.276
-0.243
-0.213
-0.188
-0.161
-0.147
-0.140
-0.143
-0.168
-0.211
-0.252
-0.275
-0.254
-0.203
-0.159
-0.132
-0.119
-0.114
-0.114
-0.113
-0.111
-0.114
-0.114
-0.118
-0.123
-0.778
-1.091
-1.162
-1.050
-0.759
-0.617
-0.542
-0.494
-0.451
-0.420
-0.398
-0.386
-0.381
-0.366
-0.329
-0.288
-0.249
-0.217
-0.185
-0.160
-0.137
-0.126
-0.121
-0.132
-0.169
-0.221
-0.277
-0.297
-0.274
-0.215
-0.161
-0.127
-0.115
-0.110
-0.108
-0.110
-0.110
-0.110
-0.112
-0.115
-0.120
-0.965
-1.141
-1.167
-0.965
-0.683
-0.546
-0.477
-0.432
-0.395
-0.373
-0.358
-0.346
-0.335
-0.319
-0.286
-0.253
-0.216
-0.181
-0.151
-0.128
-0.111
-0.102
-0.104
-0.118
-0.156
-0.210
-0.261
-0.281
-0.257
-0.202
-0.150
-0.120
-0.109
-0.104
-0.105
-0.106
-0.107
-0.109
-0.112
-0.115
-0.120
25.962
16.487
50.279
234.224
1923.618
45205.910
100727.328
101367.969
117575.266
73968.156
6771.226
267.210
8.140
2.250
11.705
68.516
327.399
873.757
951.971
385.562
94.527
86.749
757.775
10271.747
100057.813
100344.227
101682.289
22909.645
6158.358
2180.967
544.365
131.890
72.545
267.494
1578.872
20382.863
102311.867
101183.414
101437.898
107820.289
65929.641
19.073
9.020
25.497
133.835
936.494
9307.462
84240.906
104625.727
58234.344
5750.120
652.971
51.966
6.849
2.401
11.111
64.022
302.907
803.143
874.411
355.892
84.593
46.940
238.919
1792.700
10277.378
22348.938
13861.315
3186.908
1001.004
557.081
263.502
93.268
47.151
132.596
740.302
9166.333
100654.852
100369.891
100256.109
100583.797
17681.771
11.487
7.717
26.665
164.414
1331.684
9274.678
36605.883
35655.910
10599.154
1723.569
267.760
46.461
8.603
2.382
6.779
34.526
131.703
303.282
328.201
153.340
44.706
18.854
53.699
237.209
703.225
1214.991
925.639
425.017
269.171
218.091
133.915
52.146
24.067
48.513
239.972
1778.392
16693.977
100083.203
100050.711
27334.193
2796.183
9.166
12.909
39.501
228.587
1908.028
17122.699
81478.648
78048.844
22291.371
4077.367
636.936
99.072
16.717
2.995
2.806
11.249
34.647
64.366
69.034
39.896
13.513
5.837
11.004
32.303
73.015
103.798
95.962
73.595
74.601
70.363
45.970
21.313
10.148
15.266
55.299
242.920
1047.676
2960.861
3216.668
1413.893
322.722
22.573
41.916
72.818
249.067
1571.443
11621.022
70764.617
133555.500
107804.742
42307.688
3335.921
292.328
33.947
4.703
1.031
2.418
6.576
11.039
11.783
6.988
2.845
1.434
2.249
5.262
10.087
13.898
15.373
16.961
20.130
18.538
13.073
6.625
3.528
4.564
12.477
36.656
96.877
182.540
193.994
113.679
41.868
89.189
177.671
226.815
333.608
1319.431
14561.863
104792.484
104644.508
101685.547
100349.172
13707.698
710.944
57.987
6.577
0.587
0.069
0.542
0.961
1.119
0.592
0.515
2.313
2.769
2.643
4.793
8.523
13.198
15.360
12.799
8.411
4.730
2.477
2.203
3.526
5.955
9.256
14.130
19.155
19.175
12.369
5.634
294.142
658.673
748.288
585.425
1301.227
19068.480
100885.336
100622.125
100275.508
100082.703
20191.676
818.458
64.132
6.996
0.452
-0.452
-0.598
-0.741
-0.685
-0.667
0.301
3.593
4.497
5.998
32.349
164.223
205.297
109.176
72.394
29.351
9.285
3.749
4.799
9.277
13.245
12.990
9.590
5.678
3.080
1.431
0.296
561.133
1413.774
1558.894
904.955
908.228
7526.457
100320.414
100160.148
100063.797
100021.992
7095.176
483.508
43.626
5.052
0.200
-0.559
-0.748
-0.939
-0.905
-0.769
-0.144
1.694
4.304
46.517
1330.177
11627.459
10679.012
2015.055
698.892
188.335
37.677
10.193
11.796
22.464
33.787
31.730
19.628
8.141
2.437
0.196
-0.533
560.655
1410.306
1541.314
819.980
437.679
1380.273
9459.629
41319.348
41284.352
10268.342
1200.726
146.977
19.686
2.493
-0.126
-0.570
-0.685
-0.813
-0.834
-0.687
-0.280
1.005
7.094
377.412
31018.576
101585.156
108250.414
30144.857
7000.716
1034.019
133.926
24.057
20.714
39.637
59.438
55.416
33.614
12.760
3.496
0.344
-0.581
273.159
604.183
655.601
357.720
168.859
230.435
683.065
1539.089
1528.330
650.055
168.104
33.860
5.975
0.668
-0.374
-0.566
-0.607
-0.655
-0.711
-0.604
-0.265
0.893
8.965
601.648
77106.727
105601.063
156065.828
135748.906
40153.266
3896.074
519.797
54.960
29.009
45.500
68.863
63.386
35.940
13.662
3.834
0.479
-0.494
82.844
158.923
171.445
106.087
51.422
43.663
73.160
110.205
107.174
63.530
23.661
6.791
1.358
-0.142
-0.481
-0.546
-0.543
-0.544
-0.556
-0.535
-0.308
0.675
6.525
206.791
7129.490
106159.422
170779.203
104476.914
52650.734
17302.479
5434.823
1208.931
209.453
47.465
49.601
42.408
23.954
9.819
2.822
0.391
-0.394
23.551
36.377
39.083
28.477
16.951
12.056
11.754
13.175
11.995
8.174
3.559
1.083
-0.035
-0.405
-0.509
-0.510
-0.489
-0.472
-0.451
-0.434
-0.347
0.318
4.026
31.352
456.017
3174.689
14625.772
25990.324
21452.184
101516.250
100375.016
100360.008
3709.199
150.923
39.971
22.151
12.005
4.937
1.632
0.164
-0.276
14.792
17.625
17.583
14.911
11.801
8.344
5.602
4.156
2.925
1.755
0.779
0.100
-0.276
-0.440
-0.491
-0.476
-0.450
-0.430
-0.405
-0.394
-0.358
-0.032
1.665
11.230
66.387
369.314
1222.739
2055.705
5007.756
100627.484
101663.617
103070.422
21724.518
623.937
72.936
16.078
5.270
2.090
0.724
0.058
-0.090
29.118
29.736
22.415
17.181
13.266
10.154
7.592
5.564
3.708
2.008
0.835
0.161
-0.230
-0.403
-0.452
-0.448
-0.425
-0.406
-0.388
-0.379
-0.384
-0.298
0.235
2.824
13.783
50.137
123.251
182.453
774.002
42572.723
107351.031
116941.688
16792.641
1476.950
144.901
18.785
3.396
0.950
0.478
0.464
0.657
54.081
52.552
34.751
20.614
14.697
12.017
11.036
9.769
6.586
3.419
1.393
0.367
-0.160
-0.375
-0.434
-0.433
-0.411
-0.398
-0.386
-0.388
-0.420
-0.480
-0.491
0.013
2.040
6.927
15.533
31.611
176.276
2679.181
18925.613
29340.172
10466.963
1476.174
164.991
19.643
2.765
1.158
2.099
4.013
5.745
79.041
71.151
44.057
23.035
14.743
13.550
14.687
13.850
9.948
5.083
1.929
0.465
-0.161
-0.396
-0.445
-0.440
-0.423
-0.405
-0.391
-0.394
-0.457
-0.629
-0.789
-0.686
-0.265
0.828
3.192
11.733
70.785
500.198
2891.750
5502.623
3054.434
624.375
85.154
12.454
2.759
4.628
13.868
31.710
48.778
124.972
104.683
61.934
29.441
18.197
18.031
20.807
20.210
13.965
7.054
2.509
0.520
-0.213
-0.448
-0.497
-0.489
-0.479
-0.449
-0.418
-0.401
-0.498
-0.728
-0.796
-0.752
0.642
8.346
14.655
10.071
24.692
114.130
383.519
624.021
414.960
131.097
28.334
5.686
5.645
22.588
92.585
271.481
518.268
281.282
219.128
113.129
55.498
36.100
33.880
37.320
35.772
23.163
10.536
3.550
0.686
-0.248
-0.525
-0.606
-0.630
-0.628
-0.576
-0.498
-0.436
-0.518
-0.713
-0.716
-0.363
8.903
66.025
129.373
52.909
11.190
20.710
49.064
68.650
51.754
21.544
6.809
4.016
15.703
93.433
602.435
2945.908
7767.957
515.203
393.586
204.900
128.607
95.249
72.545
69.928
59.024
36.769
15.021
4.663
0.906
-0.284
-0.645
-0.819
-0.896
-0.880
-0.790
-0.653
-0.517
-0.501
-0.638
-0.580
0.146
16.409
144.600
284.785
134.871
13.326
7.218
7.826
8.216
6.373
3.201
2.037
5.630
35.672
294.102
3210.349
33489.703
100003.297
508.847
401.183
307.090
299.476
244.366
144.060
94.293
72.702
40.790
17.217
4.950
0.931
-0.356
-0.834
-1.054
-1.034
-0.958
-0.850
-0.731
-0.608
-0.466
-0.551
-0.442
0.242
7.080
59.305
137.631
54.328
15.172
10.024
5.715
2.854
1.212
0.548
1.373
7.688
55.407
564.688
8527.387
100012.188
100009.492
289.430
270.922
350.701
509.263
433.910
207.592
96.029
56.151
31.200
13.093
4.014
0.728
-0.451
-0.970
-1.101
-1.071
-0.978
-0.856
-0.728
-0.615
-0.489
-0.464
-0.328
0.317
2.605
10.637
22.954
41.889
51.632
34.993
18.991
7.687
2.211
0.569
1.341
7.996
57.098
529.353
7787.170
100023.445
100018.359
135.176
148.371
283.736
459.867
395.815
180.820
72.423
32.256
17.401
7.823
2.994
0.797
-0.315
-0.930
-1.070
-1.049
-0.959
-0.823
-0.685
-0.571
-0.469
-0.370
-0.240
0.537
3.465
17.816
326.989
1979.817
2336.823
582.181
118.913
33.768
8.366
1.684
1.186
5.970
35.452
266.576
2513.669
22314.352
98878.273
57.378
68.338
137.240
209.890
195.224
97.385
37.698
16.813
10.504
7.458
4.822
2.254
0.455
-0.577
-0.926
-0.973
-0.889
-0.726
-0.567
-0.455
-0.394
-0.346
-0.117
0.934
6.950
179.082
6837.745
101050.461
102692.438
11126.702
993.982
166.914
26.096
4.302
1.133
3.454
16.811
82.093
436.169
1964.928
4969.089
20.633
25.012
46.164
64.230
60.122
33.904
16.826
11.872
14.386
15.551
12.852
6.959
2.658
0.296
-0.575
-0.807
-0.741
-0.575
-0.349
-0.163
-0.044
-0.062
0.093
1.643
12.497
443.986
36617.855
107483.867
131915.750
84804.953
6039.856
588.411
66.719
8.367
1.278
1.475
6.186
22.583
77.581
204.483
346.023
8.319
8.526
12.664
15.416
14.465
10.010
9.419
15.824
28.329
36.707
30.863
17.933
7.726
2.284
0.093
-0.552
-0.611
0.016
3.504
4.967
2.112
0.895
0.623
2.117
15.644
318.289
11647.696
123027.242
200015.781
113089.898
15327.197
1122.960
99.364
11.066
1.301
0.454
1.820
5.732
14.442
27.035
37.928
6.355
4.939
4.448
4.226
3.627
4.182
9.183
23.311
50.324
73.029
68.776
44.129
20.780
7.115
1.540
-0.116
-0.070
12.314
72.249
116.511
32.785
4.308
1.667
2.222
13.611
119.639
1713.286
17547.018
74697.688
63504.227
9486.824
939.230
86.333
9.672
1.018
-0.016
0.254
1.202
2.726
4.376
5.281
8.835
5.697
4.184
3.165
2.318
3.388
10.117
32.558
80.313
149.178
191.419
138.475
62.448
19.746
5.160
1.024
2.465
57.617
396.310
709.648
207.462
13.693
3.313
2.112
7.554
53.781
397.103
2470.872
8021.791
11240.954
5794.463
845.144
45.565
5.211
0.473
-0.268
-0.258
-0.062
0.227
0.466
0.509
13.655
8.568
7.646
6.311
4.232
4.229
12.523
47.371
166.822
442.392
669.207
494.389
185.262
48.769
12.121
3.349
4.189
62.924
500.730
801.707
262.195
16.950
4.640
1.875
3.145
15.945
74.912
304.442
1420.369
8156.762
6858.598
849.756
26.696
2.026
-0.059
-0.416
-0.405
-0.355
-0.310
-0.283
-0.292
20.261
13.556
13.472
11.866
7.255
5.512
15.151
68.079
300.266
959.772
1532.725
1116.145
366.186
86.242
21.808
8.279
5.424
17.644
133.513
188.614
59.107
9.802
4.296
1.456
1.063
3.733
13.127
35.499
278.022
1186.111
1158.707
208.216
8.465
0.253
-0.390
-0.503
-0.418
-0.386
-0.382
-0.390
-0.410
37.386
19.766
16.939
14.376
9.140
5.786
14.079
69.105
316.116
1030.267
1656.618
1206.681
395.958
96.955
30.439
17.876
11.241
6.716
8.611
11.151
8.150
5.470
2.444
0.761
0.235
0.605
1.955
4.442
12.450
57.452
59.539
13.769
0.845
-0.444
-0.573
-0.511
-0.385
-0.351
-0.351
-0.361
-0.383
82.545
30.070
16.242
11.671
7.067
4.165
9.661
41.582
169.653
485.901
761.113
568.819
233.604
72.674
35.773
30.293
18.896
8.646
4.020
3.339
3.032
2.154
0.966
0.205
-0.107
-0.103
0.072
0.330
0.650
1.275
1.191
-0.124
-0.582
-0.656
-0.645
-0.434
-0.333
-0.306
-0.304
-0.314
-0.342
149.112
39.458
12.804
6.307
3.303
2.022
4.484
18.031
60.733
141.188
213.874
169.030
86.799
41.870
33.174
31.213
21.114
9.156
3.008
1.276
0.815
0.471
0.138
-0.133
-0.259
-0.261
-0.295
-0.320
-0.379
-0.487
-0.597
-0.689
-0.728
-0.712
-0.488
-0.336
-0.278
-0.263
-0.261
-0.267
-0.293
157.388
41.686
9.658
2.864
0.975
0.385
1.340
5.739
16.024
33.662
47.787
44.196
29.885
20.763
20.252
19.783
13.425
5.759
1.865
0.412
0.053
-0.113
-0.216
-0.293
-0.307
-0.275
-0.289
-0.400
-0.522
-0.604
-0.680
-0.724
-0.630
-0.460
-0.322
-0.250
-0.223
-0.214
-0.214
-0.225
-0.243
92.466
26.590
6.197
1.062
-0.154
-0.391
-0.035
1.258
4.102
8.220
11.847
12.944
10.978
9.126
8.851
8.337
5.570
2.477
0.725
-0.005
-0.215
-0.284
-0.313
-0.315
-0.287
-0.243
-0.229
-0.274
-0.333
-0.399
-0.427
-0.400
-0.337
-0.279
-0.226
-0.196
-0.183
-0.177
-0.177
-0.183
-0.200
36.030
11.358
2.505
0.047
-0.572
-0.685
-0.536
-0.097
0.836
2.133
3.344
4.028
3.826
3.235
2.803
2.318
1.531
0.611
0.048
-0.193
-0.271
-0.284
-0.278
-0.265
-0.234
-0.210
-0.192
-0.203
-0.215
-0.232
-0.237
-0.229
-0.212
-0.188
-0.175
-0.162
-0.154
-0.148
-0.147
-0.154
-0.168
10.636
3.546
0.434
-0.512
-0.738
-0.751
-0.667
-0.487
-0.157
0.320
0.776
1.016
0.982
0.736
0.542
0.363
0.147
-0.067
-0.198
-0.246
-0.253
-0.240
-0.227
-0.211
-0.189
-0.170
-0.158
-0.159
-0.164
-0.163
-0.164
-0.162
-0.155
-0.149
-0.140
-0.135
-0.131
-0.128
-0.126
-0.132
-0.143
3.052
0.535
-0.544
-0.851
-0.811
-0.743
-0.677
-0.594
-0.453
-0.260
-0.087
0.003
-0.019
-0.083
-0.148
-0.189
-0.227
-0.248
-0.251
-0.238
-0.221
-0.203
-0.189
-0.168
-0.152
-0.145
-0.145
-0.142
-0.143
-0.136
-0.131
-0.132
-0.127
-0.126
-0.120
-0.116
-0.113
-0.110
-0.111
-0.116
-0.124
1.989
-0.373
-0.923
-1.065
-0.869
-0.732
-0.648
-0.585
-0.510
-0.428
-0.352
-0.309
-0.300
-0.305
-0.300
-0.293
-0.279
-0.259
-0.235
-0.211
-0.189
-0.171
-0.152
-0.139
-0.133
-0.134
-0.144
-0.143
-0.140
-0.133
-0.123
-0.117
-0.113
-0.111
-0.106
-0.102
-0.101
-0.103
-0.102
-0.105
-0.110
6.979
-0.426
-1.084
-1.152
-0.906
-0.707
-0.606
-0.539
-0.479
-0.432
-0.397
-0.367
-0.348
-0.326
-0.299
-0.276
-0.253
-0.229
-0.205
-0.179
-0.158
-0.139
-0.127
-0.121
-0.122
-0.133
-0.143
-0.148
-0.143
-0.129
-0.119
-0.112
-0.105
-0.102
-0.098
-0.094
-0.095
-0.096
-0.094
-0.096
-0.102
11.521
-0.417
-1.159
-1.170
-0.901
-0.660
-0.547
-0.478
-0.430
-0.393
-0.368
-0.343
-0.322
-0.297
-0.271
-0.247
-0.225
-0.198
-0.170
-0.147
-0.125
-0.111
-0.106
-0.105
-0.113
-0.127
-0.143
-0.149
-0.144
-0.129
-0.114
-0.103
-0.098
-0.095
-0.092
-0.091
-0.092
-0.091
-0.090
-0.092
-0.095
3.753
-0.931
-1.179
-1.163
-0.812
-0.583
-0.477
-0.416
-0.374
-0.344
-0.317
-0.299
-0.279
-0.259
-0.239
-0.210
-0.187
-0.158
-0.135
-0.115
-0.100
-0.089
-0.086
-0.089
-0.098
-0.115
-0.134
-0.142
-0.135
-0.123
-0.107
-0.098
-0.093
-0.090
-0.086
-0.087
-0.086
-0.085
-0.085
-0.089
-0.092
85.250
22.617
22.771
84.212
546.401
5727.378
56231.383
102794.617
139899.688
103862.063
31145.006
587.442
8.490
0.127
1.448
8.728
27.825
51.712
55.705
31.684
22.933
122.785
1522.926
33489.117
100020.086
100088.266
100317.875
79642.891
3615.239
543.921
134.202
53.492
160.226
1343.565
11797.117
67107.133
163381.703
113718.453
102042.508
101975.656
24357.430
57.455
15.016
14.654
53.198
277.614
1820.931
8721.346
15716.795
8458.018
3886.489
856.985
47.801
3.767
0.320
1.580
8.263
26.079
48.260
51.828
30.819
16.976
51.438
416.805
4154.508
33491.391
98877.492
51097.289
7195.018
814.882
163.914
54.601
28.793
76.807
451.927
2625.981
12040.632
107772.250
102725.008
100591.031
100288.266
9720.210
29.512
12.345
19.321
64.294
264.034
985.116
2381.844
2956.967
1661.041
579.636
136.517
29.428
5.553
0.738
0.961
4.856
14.280
26.003
27.761
16.617
8.607
16.262
81.505
416.781
1523.753
2712.033
1802.837
625.329
150.849
50.644
23.186
13.785
25.448
109.962
441.043
1807.074
10044.996
46233.535
56957.469
15078.971
1835.328
23.445
29.621
53.641
144.188
498.019
1688.599
5241.104
10974.105
9483.029
2946.394
567.005
85.840
14.008
1.897
0.375
1.614
4.795
8.110
8.699
5.559
2.941
4.884
15.933
50.185
113.956
170.210
132.908
67.093
30.404
15.682
8.871
5.380
7.420
23.953
77.333
255.611
829.969
1991.094
2129.505
958.331
243.197
82.929
163.905
240.148
470.747
1444.808
5679.910
53403.020
101709.430
100678.781
51212.020
3842.817
319.891
33.125
4.133
0.263
0.057
0.717
1.360
1.406
1.076
5.640
19.971
20.665
13.107
17.239
20.496
18.637
13.936
9.059
5.797
3.176
1.687
1.802
4.779
14.166
36.635
86.128
144.152
150.101
88.236
34.777
527.028
1229.507
1476.677
1671.049
4747.484
21761.539
104266.195
101299.500
100380.320
100094.328
16584.848
758.090
59.861
6.452
0.366
-0.459
-0.596
-0.531
-0.453
1.786
34.025
161.401
184.687
46.080
17.004
20.915
27.334
28.147
19.525
9.920
3.399
1.002
0.459
1.147
2.951
6.120
11.009
15.836
16.039
10.353
4.675
2719.275
9385.255
10493.030
5404.457
8072.864
34840.188
106584.039
101501.789
100259.844
100050.922
24652.246
950.711
67.356
7.158
0.424
-0.575
-0.867
-0.918
-0.789
2.816
56.691
317.727
364.504
110.143
46.987
114.958
231.655
271.820
171.981
61.042
16.048
3.498
1.128
1.389
2.062
2.550
2.482
2.283
1.785
0.884
0.102
7784.183
37189.637
46045.914
13394.868
5817.626
14432.622
103534.508
100899.164
100158.930
100029.172
8522.713
519.454
46.056
5.267
0.191
-0.574
-0.833
-0.899
-0.734
0.911
21.153
134.129
161.736
67.256
469.128
2378.788
4711.158
5361.581
2465.590
547.511
82.465
12.645
3.271
3.194
4.264
4.047
2.726
1.232
0.241
-0.328
-0.611
7783.678
37177.391
45942.797
11610.180
2558.576
2884.404
12181.293
51334.379
51102.031
12413.350
1407.467
157.046
20.818
2.642
-0.093
-0.571
-0.716
-0.793
-0.639
-0.048
2.833
11.574
24.449
182.098
4053.557
55837.773
131404.250
102195.695
63034.637
4649.800
373.584
35.927
6.865
5.434
6.674
6.601
4.210
2.003
0.588
-0.198
-0.564
2717.151
8528.207
10286.506
3568.040
841.641
484.569
860.891
1715.851
1809.739
758.547
180.343
36.029
6.343
0.746
-0.350
-0.559
-0.609
-0.661
-0.578
-0.216
0.950
4.699
19.199
280.293
7436.649
144720.156
200168.703
104052.203
100678.703
25393.912
2083.068
181.917
11.886
6.984
7.702
7.408
5.016
2.880
1.403
0.469
-0.135
487.327
1113.190
1205.906
617.164
200.483
91.567
99.302
126.271
125.039
68.408
25.254
7.201
1.356
-0.110
-0.468
-0.530
-0.526
-0.526
-0.515
-0.337
0.308
2.703
14.896
147.357
2883.019
66059.219
108778.930
100870.328
130863.617
128593.602
90764.773
1921.092
46.624
9.415
7.179
6.117
4.849
3.647
2.683
1.586
0.575
73.996
139.388
149.036
90.454
40.075
18.506
14.581
14.635
12.750
8.012
3.566
1.017
-0.085
-0.425
-0.501
-0.494
-0.468
-0.444
-0.425
-0.358
-0.046
1.341
8.636
68.074
743.436
11420.097
100291.070
102117.992
200021.359
106795.164
100498.383
10020.473
745.505
26.949
8.786
4.828
4.099
4.170
4.064
2.874
1.382
13.930
20.943
20.699
15.092
8.294
4.328
2.760
2.150
1.575
0.848
0.197
-0.238
-0.438
-0.497
-0.485
-0.461
-0.435
-0.412
-0.385
-0.364
-0.246
0.360
3.640
23.877
166.808
1129.983
5602.991
10946.193
70216.734
100856.250
100256.961
89946.898
2833.150
99.945
15.637
4.766
3.444
4.269
4.394
3.285
1.941
5.656
6.609
5.843
4.298
2.729
1.711
1.069
0.646
0.305
-0.042
-0.307
-0.440
-0.494
-0.491
-0.465
-0.440
-0.419
-0.400
-0.381
-0.373
-0.355
-0.166
0.835
5.940
29.005
115.357
316.806
512.977
1732.199
6824.770
56582.637
27207.096
1824.940
139.902
27.095
5.341
2.631
3.227
3.530
2.866
2.020
6.724
6.723
5.111
3.207
2.056
1.494
1.225
0.942
0.502
0.063
-0.262
-0.428
-0.486
-0.484
-0.459
-0.441
-0.416
-0.400
-0.384
-0.384
-0.417
-0.467
-0.342
0.823
4.374
13.510
27.308
38.602
60.401
473.787
1827.034
1755.027
556.735
131.841
28.077
4.937
1.745
2.116
2.956
3.528
3.938
9.962
9.406
6.675
3.761
2.291
1.844
1.841
1.609
1.031
0.353
-0.139
-0.393
-0.484
-0.496
-0.476
-0.456
-0.441
-0.418
-0.400
-0.397
-0.473
-0.644
-0.631
-0.325
1.058
6.039
10.753
10.098
19.235
67.937
205.288
311.165
205.772
73.246
17.359
3.176
1.286
2.786
7.214
14.367
20.099
16.859
14.744
9.698
5.517
3.470
2.964
3.003
2.659
1.854
0.729
0.004
-0.359
-0.506
-0.542
-0.549
-0.556
-0.542
-0.500
-0.452
-0.417
-0.518
-0.655
-0.602
0.302
18.633
161.725
318.928
151.506
18.540
23.799
53.131
73.717
55.214
22.563
6.426
1.551
2.341
9.861
33.964
86.618
146.461
30.654
25.862
16.755
10.094
6.735
5.788
5.384
4.743
3.097
1.367
0.229
-0.322
-0.547
-0.654
-0.743
-0.795
-0.770
-0.687
-0.583
-0.485
-0.536
-0.587
-0.376
4.438
180.762
2373.798
7601.513
2115.332
151.073
16.182
14.145
14.401
11.119
5.238
1.570
1.325
6.477
33.825
156.670
558.108
1108.000
46.611
38.843
27.344
18.981
14.756
11.363
9.119
7.111
4.535
2.040
0.427
-0.291
-0.637
-0.877
-0.955
-0.909
-0.828
-0.724
-0.623
-0.553
-0.494
-0.480
-0.061
8.540
400.810
8698.211
30895.117
6714.710
372.205
28.258
10.863
4.879
2.307
0.782
0.314
2.085
14.724
92.573
601.621
2945.150
7767.420
52.440
44.160
36.540
32.904
27.878
18.953
12.707
8.917
5.210
2.395
0.606
-0.239
-0.737
-1.000
-1.013
-0.949
-0.823
-0.679
-0.557
-0.496
-0.449
-0.370
0.191
5.209
190.019
2722.569
7679.094
2227.728
246.364
50.227
19.916
6.983
1.964
0.243
0.191
3.047
21.210
157.412
1199.862
8518.089
27270.820
40.963
36.780
39.381
43.855
39.242
24.956
13.848
8.300
5.086
2.776
1.154
0.140
-0.641
-0.932
-0.998
-0.850
-0.375
-0.282
-0.376
-0.351
-0.357
-0.278
0.279
3.164
19.903
221.605
458.002
323.937
173.536
122.044
60.518
21.954
5.851
1.072
0.371
3.003
21.491
147.903
1110.295
7769.753
24643.027
28.222
25.444
33.768
41.531
35.801
22.200
11.776
7.768
7.043
6.347
4.621
2.172
0.303
-0.580
-0.850
-0.252
1.115
0.843
0.079
-0.064
-0.167
-0.161
0.289
2.694
12.119
47.738
206.597
773.382
1231.951
846.258
341.234
88.605
19.207
3.505
0.683
2.240
13.777
82.913
484.484
2292.851
5918.584
18.399
16.639
21.117
24.267
22.197
14.472
10.649
13.374
21.186
25.816
20.125
10.412
3.745
0.547
-0.473
-0.214
1.273
1.041
0.536
0.484
0.340
0.168
0.454
2.898
15.895
113.103
1597.689
13482.206
27573.904
16340.039
3634.066
460.167
61.738
8.484
1.204
1.150
6.072
29.710
130.666
419.164
815.449
14.305
12.539
12.015
11.501
10.167
9.097
15.426
39.956
82.858
107.355
83.650
38.052
13.304
3.236
0.318
-0.191
0.164
0.843
1.676
2.399
2.149
1.490
1.180
3.862
26.537
316.382
6240.649
128078.672
156479.313
103672.359
50171.059
2261.078
158.440
16.500
1.917
0.478
2.116
8.625
26.526
64.568
106.575
19.484
15.362
10.090
6.371
5.133
8.447
28.394
101.688
243.303
348.852
252.795
106.381
34.369
9.154
1.985
0.277
0.624
7.398
44.211
68.070
20.539
6.984
3.526
4.896
32.949
426.825
10257.706
113169.078
115172.242
101559.602
100160.023
5106.215
255.513
22.758
2.362
0.126
0.389
1.898
5.478
10.490
14.440
33.389
23.105
12.872
5.684
3.884
10.239
44.172
169.210
457.140
693.822
544.729
255.492
89.865
24.422
5.814
1.335
5.939
163.808
1643.971
3069.702
737.256
46.522
10.270
6.175
28.369
319.019
6265.064
100586.188
100744.250
105842.031
105824.695
4130.136
211.712
18.483
1.991
-0.073
-0.215
0.122
0.740
1.525
2.099
53.795
29.322
13.957
5.882
3.628
10.653
48.835
189.244
580.837
1217.277
1468.967
950.807
327.742
75.663
15.732
3.516
23.774
1143.258
26670.529
76730.695
7679.350
308.758
23.644
8.308
15.948
123.228
1329.396
15303.683
89593.320
170777.438
110052.180
9541.884
262.909
10.042
1.034
-0.237
-0.397
-0.336
-0.224
-0.116
-0.056
74.579
30.447
12.756
5.132
3.270
9.654
47.457
239.181
1192.836
4769.801
9514.238
5989.334
1427.566
226.863
35.853
7.123
29.490
1459.672
41563.105
100150.344
10101.354
382.834
36.446
9.868
7.035
32.422
187.638
1227.076
22392.057
102231.250
100743.180
17449.447
270.886
4.619
0.232
-0.376
-0.442
-0.424
-0.412
-0.405
-0.406
98.686
31.860
11.007
4.250
2.832
8.722
52.229
360.942
2759.420
18340.566
45925.910
24672.500
4168.215
488.379
62.258
10.568
10.670
296.861
3511.684
6756.240
1424.285
143.486
31.567
8.225
3.097
6.731
26.326
139.870
2500.147
35866.305
35801.301
2380.537
67.996
1.363
-0.263
-0.498
-0.438
-0.399
-0.399
-0.409
-0.426
175.007
48.636
12.879
4.018
2.320
7.393
46.167
367.707
2959.599
20191.180
51062.184
27294.748
4553.271
530.487
69.255
12.530
5.732
16.635
144.280
237.171
102.871
43.987
17.748
4.921
1.244
1.233
3.469
9.272
113.021
505.557
500.413
103.859
5.890
-0.268
-0.535
-0.554
-0.410
-0.359
-0.350
-0.363
-0.385
579.166
112.275
21.463
4.549
1.678
4.803
29.103
194.704
1304.201
6489.392
13675.429
7808.015
1827.185
293.539
51.904
11.868
4.725
5.368
11.278
19.079
21.433
13.796
6.197
1.886
0.311
0.011
0.274
0.717
2.128
7.802
8.996
2.154
-0.440
-0.630
-0.668
-0.492
-0.352
-0.312
-0.306
-0.314
-0.335
1411.786
208.222
31.017
5.098
0.991
2.206
12.624
64.608
297.344
966.843
1688.999
1164.901
441.061
117.161
30.634
9.406
3.765
2.324
3.034
4.374
4.848
3.328
1.521
0.359
-0.163
-0.314
-0.296
-0.305
-0.352
-0.454
-0.582
-0.692
-0.744
-0.747
-0.578
-0.375
-0.292
-0.263
-0.258
-0.261
-0.281
1524.080
220.923
31.964
4.778
0.450
0.483
3.925
17.829
60.612
144.212
226.515
196.384
114.374
47.777
17.285
6.308
2.494
1.027
0.661
0.762
0.741
0.456
0.054
-0.224
-0.378
-0.391
-0.333
-0.458
-0.557
-0.644
-0.721
-0.769
-0.756
-0.547
-0.373
-0.275
-0.235
-0.220
-0.215
-0.218
-0.231
754.793
128.319
21.967
3.077
-0.018
-0.284
0.720
4.142
12.437
28.134
43.804
47.000
36.923
20.197
8.343
3.266
1.148
0.299
-0.026
-0.118
-0.154
-0.240
-0.337
-0.423
-0.432
-0.346
-0.266
-0.313
-0.401
-0.488
-0.528
-0.491
-0.396
-0.308
-0.247
-0.208
-0.189
-0.181
-0.177
-0.178
-0.190
207.294
49.090
9.433
1.323
-0.384
-0.606
-0.298
0.705
2.863
6.820
11.361
13.714
11.446
7.079
3.294
1.152
0.281
-0.101
-0.240
-0.296
-0.333
-0.374
-0.404
-0.391
-0.333
-0.270
-0.224
-0.219
-0.239
-0.260
-0.270
-0.255
-0.230
-0.204
-0.182
-0.168
-0.158
-0.150
-0.146
-0.148
-0.159
43.283
13.374
2.845
0.009
-0.634
-0.711
-0.599
-0.282
0.373
1.462
2.637
3.393
3.090
1.907
0.838
0.177
-0.126
-0.248
-0.286
-0.288
-0.292
-0.301
-0.296
-0.268
-0.235
-0.201
-0.179
-0.167
-0.172
-0.174
-0.175
-0.168
-0.161
-0.153
-0.145
-0.139
-0.133
-0.128
-0.126
-0.128
-0.131
12.598
3.408
0.309
-0.681
-0.788
-0.738
-0.660
-0.538
-0.332
-0.005
0.320
0.554
0.513
0.254
-0.010
-0.187
-0.265
-0.281
-0.268
-0.248
-0.238
-0.230
-0.213
-0.193
-0.168
-0.152
-0.140
-0.135
-0.133
-0.134
-0.133
-0.133
-0.129
-0.124
-0.119
-0.116
-0.113
-0.107
-0.107
-0.108
-0.111
29.448
1.964
-0.552
-0.955
-0.910
-0.737
-0.641
-0.563
-0.471
-0.365
-0.253
-0.179
-0.176
-0.206
-0.239
-0.269
-0.277
-0.257
-0.234
-0.214
-0.198
-0.181
-0.162
-0.144
-0.129
-0.120
-0.119
-0.116
-0.117
-0.114
-0.113
-0.111
-0.106
-0.106
-0.103
-0.099
-0.099
-0.096
-0.094
-0.093
-0.095
228.128
7.604
-0.825
-1.063
-0.981
-0.720
-0.598
-0.525
-0.456
-0.402
-0.358
-0.325
-0.301
-0.286
-0.281
-0.266
-0.244
-0.221
-0.200
-0.178
-0.159
-0.141
-0.124
-0.111
-0.108
-0.106
-0.107
-0.106
-0.107
-0.104
-0.100
-0.098
-0.095
-0.093
-0.093
-0.090
-0.086
-0.085
-0.084
-0.085
-0.085
353.958
11.294
-0.924
-1.109
-0.999
-0.686
-0.544
-0.464
-0.411
-0.371
-0.343
-0.315
-0.295
-0.275
-0.256
-0.231
-0.208
-0.184
-0.161
-0.139
-0.124
-0.110
-0.097
-0.092
-0.094
-0.094
-0.098
-0.100
-0.099
-0.093
-0.094
-0.091
-0.088
-0.086
-0.084
-0.080
-0.078
-0.077
-0.076
-0.078
-0.078
103.029
4.071
-1.081
-1.120
-0.932
-0.610
-0.474
-0.403
-0.358
-0.322
-0.294
-0.273
-0.253
-0.231
-0.210
-0.187
-0.167
-0.144
-0.124
-0.106
-0.094
-0.084
-0.078
-0.075
-0.077
-0.083
-0.087
-0.092
-0.092
-0.087
-0.085
-0.082
-0.081
-0.078
-0.075
-0.071
-0.071
-0.072
-0.071
-0.072
-0.071
434.093
78.297
18.812
25.498
105.921
526.514
1912.141
4348.358
32412.012
100372.500
9995.697
287.444
4.836
-0.764
-0.686
0.335
2.226
4.171
4.384
4.346
12.675
105.289
1404.658
27270.756
100005.250
100019.781
100049.594
63452.613
2795.658
248.012
47.030
49.055
393.689
5941.853
100200.133
102124.289
124666.922
200040.781
108617.109
42063.313
4033.466
218.681
45.265
15.040
23.490
74.568
255.502
710.755
1094.139
1296.911
1319.866
393.514
24.293
1.382
-0.541
-0.585
0.453
2.289
3.851
4.191
3.322
7.160
46.128
387.166
3493.262
27271.615
78988.492
37168.613
5937.625
670.754
93.103
21.550
25.395
160.867
1423.338
13784.314
64664.707
81989.273
79938.398
80796.375
18517.139
2049.563
76.925
26.586
25.601
58.409
137.997
270.753
440.644
543.315
424.917
204.648
63.979
15.954
2.874
-0.094
-0.496
0.117
1.107
2.137
2.138
1.740
2.923
14.280
76.815
361.384
1298.712
2291.779
1653.519
524.254
118.981
26.765
8.284
9.832
42.882
229.856
1084.237
3067.115
4814.879
7674.588
7365.223
2765.584
581.367
50.521
63.234
115.730
322.936
916.855
1580.522
2130.848
3641.205
3370.802
1348.883
285.382
52.142
9.076
0.961
-0.354
-0.304
0.015
0.314
0.402
0.453
3.414
13.345
24.353
49.913
110.695
150.591
123.276
58.616
21.496
6.985
2.714
2.840
10.041
37.434
116.149
255.542
463.545
706.899
687.256
347.783
109.985
236.918
492.358
798.143
2093.601
9633.654
18186.373
22299.814
65137.836
63691.734
13708.299
1663.481
170.431
22.538
2.813
-0.130
-0.553
-0.665
-0.566
-0.402
3.952
71.397
448.774
514.850
159.501
36.288
31.143
24.200
16.038
8.466
3.764
1.334
0.637
1.802
6.097
15.801
32.509
55.758
76.065
72.993
45.422
18.280
2321.310
7183.362
9342.472
12338.241
89256.797
105548.141
177919.859
107834.344
100737.758
100087.563
5424.462
389.890
38.535
4.675
0.080
-0.629
-0.900
-0.833
-0.241
27.422
708.063
8692.430
11453.864
1372.613
120.609
67.075
60.744
51.791
31.473
13.625
4.255
0.870
0.182
0.806
2.346
4.743
7.583
9.830
9.431
5.864
2.693
24713.049
100138.438
101217.094
53770.371
103666.523
107401.953
200063.125
115059.992
101041.719
100099.898
7780.882
483.782
43.425
4.967
0.182
-0.616
-0.897
-0.807
0.180
47.352
1640.394
26680.561
41648.508
3688.852
352.579
279.572
418.237
437.585
256.831
86.435
21.947
4.216
0.627
0.178
0.460
0.844
1.113
1.215
0.917
0.381
-0.127
100122.352
100141.203
100778.320
108554.711
89521.664
103816.547
112038.219
107783.766
100705.594
45943.406
3216.575
292.702
31.918
3.651
0.053
-0.589
-0.812
-0.717
-0.011
17.427
569.961
5151.554
6812.650
1338.806
553.487
1650.701
5508.778
8761.116
4029.538
730.028
108.097
15.907
2.486
0.907
1.026
1.090
0.883
0.594
0.234
-0.111
-0.400
100142.602
100103.555
100278.008
101809.898
18874.031
16280.889
11979.656
15177.378
13884.670
4188.162
703.954
99.354
13.805
1.784
-0.194
-0.564
-0.694
-0.632
-0.154
3.015
37.891
292.301
407.219
366.530
1436.313
14489.088
102857.688
101508.766
100449.984
7567.091
480.663
44.611
6.079
2.392
2.436
2.612
2.571
2.373
1.969
1.186
0.316
22373.246
100058.602
100076.719
37417.707
3930.347
1422.654
1121.088
1054.846
870.017
398.698
114.454
25.295
4.752
0.465
-0.368
-0.541
-0.584
-0.568
-0.266
0.925
5.619
21.760
68.673
281.714
2985.673
92460.211
103740.164
101932.211
101073.797
46528.871
2126.494
186.222
10.900
4.221
4.123
4.855
5.865
7.112
7.013
5.138
2.421
2144.318
6497.905
7787.677
2746.307
640.653
203.465
129.258
107.941
83.046
46.382
18.130
5.136
0.945
-0.199
-0.467
-0.505
-0.496
-0.475
-0.351
0.198
2.143
8.586
34.775
210.004
2800.441
101201.711
101628.297
101372.813
123327.180
156119.656
67036.344
1714.527
33.568
6.112
5.538
7.164
11.522
17.510
18.727
14.375
6.945
216.848
423.679
453.042
259.821
92.003
34.520
19.337
14.456
10.395
6.378
2.695
0.673
-0.158
-0.430
-0.485
-0.475
-0.443
-0.420
-0.365
-0.170
0.576
3.397
16.468
100.882
1049.120
18865.652
100368.313
101881.156
200101.672
111142.898
100599.367
5863.836
90.395
8.769
6.554
9.113
18.271
30.713
36.003
26.276
12.865
27.893
42.683
44.619
29.481
13.988
5.948
3.011
1.869
1.143
0.472
-0.024
-0.333
-0.457
-0.484
-0.472
-0.448
-0.421
-0.397
-0.374
-0.313
-0.045
1.071
6.097
33.779
225.987
1624.451
9161.668
17595.553
55748.176
101138.078
100162.461
2404.181
136.216
13.015
7.084
9.485
20.775
36.301
43.189
31.636
14.778
4.137
5.618
5.645
3.917
1.954
0.699
0.123
-0.164
-0.320
-0.431
-0.494
-0.523
-0.514
-0.484
-0.456
-0.438
-0.413
-0.390
-0.373
-0.364
-0.297
0.054
1.577
8.371
38.943
149.118
406.233
658.399
1649.422
5217.746
2416.106
486.468
86.098
16.380
6.950
7.381
15.201
26.734
31.934
23.701
12.212
1.001
1.167
0.913
0.426
0.010
-0.256
-0.372
-0.432
-0.487
-0.532
-0.552
-0.550
-0.523
-0.483
-0.457
-0.438
-0.417
-0.396
-0.379
-0.376
-0.402
-0.397
-0.055
1.554
6.379
18.098
34.968
42.500
45.443
84.220
100.373
85.365
34.536
15.278
5.764
4.217
8.053
13.388
16.279
12.837
7.691
1.125
0.972
0.536
0.094
-0.208
-0.322
-0.340
-0.356
-0.418
-0.490
-0.538
-0.552
-0.533
-0.507
-0.487
-0.473
-0.455
-0.429
-0.410
-0.395
-0.460
-0.560
-0.404
0.277
3.714
19.099
35.805
20.605
12.495
13.942
20.757
26.233
19.673
8.976
3.028
1.780
3.074
5.726
7.969
9.274
9.244
2.354
1.877
1.119
0.430
0.029
-0.105
-0.131
-0.177
-0.286
-0.412
-0.512
-0.557
-0.562
-0.569
-0.592
-0.614
-0.590
-0.532
-0.476
-0.432
-0.498
-0.516
-0.188
2.799
107.257
1149.425
2717.540
939.093
90.704
18.939
11.916
10.550
7.243
3.516
1.045
0.493
1.588
4.573
11.255
22.848
33.538
4.783
3.720
2.320
1.272
0.692
0.430
0.293
0.144
-0.069
-0.316
-0.470
-0.564
-0.636
-0.738
-0.799
-0.745
-0.662
-0.572
-0.512
-0.469
-0.476
-0.379
0.478
18.612
1297.078
56297.285
100233.023
41785.230
1076.919
67.185
17.874
5.972
2.444
0.745
-0.056
0.157
2.181
10.101
34.434
87.266
147.341
8.496
6.057
4.307
2.833
1.925
1.295
0.891
0.526
0.190
-0.158
-0.395
-0.573
-0.773
-0.882
-0.834
-0.729
-0.565
-0.412
-0.330
-0.342
-0.363
-0.184
1.460
42.878
3507.971
100292.328
100877.727
101226.711
3056.965
198.737
41.130
9.418
2.087
0.138
-0.309
0.393
4.136
22.155
86.648
271.571
518.698
13.232
9.295
6.620
4.890
3.600
2.357
1.528
1.005
0.666
0.317
-0.030
-0.407
-0.772
-0.855
-0.783
-0.008
1.691
1.299
0.366
0.071
-0.119
0.044
2.022
23.366
1361.872
66044.055
101737.961
50745.680
2187.994
362.700
87.711
22.225
5.213
0.767
-0.150
0.693
6.277
33.708
146.429
518.369
1024.953
20.971
14.371
9.607
6.890
5.064
3.274
2.333
2.292
2.755
2.846
2.127
0.874
-0.157
-0.602
0.224
10.263
31.877
22.000
4.417
1.142
0.394
0.270
2.025
13.040
176.627
1639.793
4262.386
3022.399
1446.357
633.402
229.486
64.611
15.097
2.697
0.252
0.797
5.961
31.772
146.499
481.663
948.404
31.428
22.177
12.924
8.125
5.308
4.013
4.675
9.030
15.125
18.805
14.703
7.929
2.625
0.404
3.583
42.159
144.016
117.118
16.810
3.040
1.327
0.683
1.668
8.990
46.566
216.613
756.003
1999.598
3329.501
2608.722
943.699
212.233
39.275
7.086
0.938
0.539
3.957
19.705
76.248
236.185
416.361
42.998
30.472
17.346
8.766
5.181
5.798
15.019
43.960
93.091
129.028
93.172
43.681
13.945
3.406
4.062
44.046
162.221
132.749
18.231
5.533
3.330
1.926
1.905
7.118
36.656
222.299
1517.930
10216.279
37533.922
32775.074
6793.828
805.210
101.840
14.058
1.896
0.312
1.770
8.187
28.327
71.545
112.445
61.028
48.314
26.585
11.530
6.335
12.116
53.102
207.023
604.075
882.568
606.362
209.948
54.591
11.439
3.218
9.633
30.213
24.192
12.846
12.503
10.743
6.983
4.189
7.393
43.259
389.966
6198.843
102743.063
105454.758
103914.125
101111.555
3705.716
237.074
23.967
2.874
0.151
0.421
2.473
7.316
16.560
23.598
131.128
100.477
52.471
19.830
9.569
25.502
139.083
759.485
2959.680
4979.999
2984.215
786.212
153.937
30.094
6.094
3.023
6.369
24.710
186.050
295.227
132.883
33.280
14.380
10.016
47.611
592.292
15379.748
101101.641
101899.859
101457.258
100607.086
8355.491
359.866
30.398
3.219
0.087
-0.195
0.295
1.447
3.140
4.241
270.680
195.200
91.483
30.523
12.930
36.902
242.918
1550.850
7194.905
13918.415
7506.202
1835.420
364.940
70.375
14.262
4.616
17.533
656.661
11498.153
26883.258
4219.919
322.132
55.503
17.288
39.049
446.397
10118.261
100219.398
101588.023
115289.313
113197.719
6899.336
300.547
23.943
2.702
0.001
-0.380
-0.318
-0.093
0.189
0.392
414.661
252.730
105.333
34.001
13.645
37.338
228.476
1434.916
6730.229
14770.336
12391.583
5452.421
1315.401
225.100
36.165
9.024
117.771
7662.067
100398.875
101223.266
101447.547
1687.899
165.572
32.503
22.626
156.740
1886.736
25980.869
126679.469
200047.563
118633.734
27962.537
387.001
13.356
1.704
-0.093
-0.418
-0.453
-0.434
-0.390
-0.359
529.890
197.444
77.478
24.758
10.480
27.916
164.812
1077.155
7706.535
59787.629
101794.570
79507.922
9457.084
836.300
92.501
16.214
136.737
10069.402
100806.969
102918.852
103839.609
2847.893
317.631
48.006
13.413
40.945
254.226
1770.655
59713.223
103201.641
101036.445
48444.188
421.364
6.701
0.760
-0.217
-0.415
-0.451
-0.461
-0.461
-0.470
583.981
140.615
44.303
13.634
6.498
20.408
139.591
1426.734
24980.555
100458.398
100358.188
100160.516
41327.918
2132.588
177.090
23.489
35.038
1396.626
31508.848
91953.992
11582.860
1495.495
270.190
44.103
8.435
8.956
30.524
218.872
5263.700
100163.656
100082.602
5115.207
120.223
2.783
0.144
-0.349
-0.410
-0.407
-0.414
-0.425
-0.437
806.955
166.350
34.472
8.372
4.037
15.238
121.768
1432.503
27332.561
100103.297
100139.070
100162.500
51165.430
2355.445
190.034
27.191
15.102
91.231
641.680
1384.947
1001.835
432.675
115.724
23.012
4.208
1.875
4.302
12.407
191.659
903.229
898.205
162.398
10.743
0.435
-0.233
-0.464
-0.392
-0.368
-0.364
-0.368
-0.386
3595.776
411.820
55.468
8.496
2.543
9.587
69.885
657.485
7797.964
88412.227
100261.641
100421.352
12762.471
1193.698
148.531
25.632
8.771
18.682
57.587
122.256
141.334
94.104
33.185
8.179
1.463
0.221
0.352
1.009
3.352
13.107
13.873
4.177
0.190
-0.284
-0.508
-0.453
-0.356
-0.324
-0.311
-0.320
-0.334
13672.390
956.271
88.635
10.792
1.800
4.380
28.004
186.423
1230.147
5539.970
11693.720
7843.326
2170.696
525.221
110.478
22.413
5.469
4.951
10.924
20.118
21.555
15.890
7.531
1.959
0.169
-0.294
-0.331
-0.277
-0.269
-0.288
-0.336
-0.429
-0.521
-0.609
-0.537
-0.366
-0.300
-0.273
-0.262
-0.264
-0.276
16572.158
1027.280
92.784
10.835
1.249
1.455
8.744
41.663
173.402
529.034
983.962
1083.353
698.240
269.831
73.912
16.421
3.653
1.360
1.874
2.931
3.102
2.317
0.966
0.013
-0.369
-0.493
-0.433
-0.478
-0.551
-0.614
-0.665
-0.697
-0.711
-0.538
-0.375
-0.288
-0.247
-0.226
-0.218
-0.220
-0.230
5416.302
519.796
59.122
7.434
0.615
0.107
2.248
10.410
35.469
96.387
212.438
299.454
244.275
114.389
36.610
9.029
1.954
0.309
0.088
0.155
0.144
-0.020
-0.264
-0.459
-0.550
-0.535
-0.373
-0.341
-0.430
-0.513
-0.552
-0.511
-0.413
-0.323
-0.256
-0.221
-0.197
-0.187
-0.182
-0.182
-0.189
886.422
158.455
25.090
3.513
-0.029
-0.417
0.230
2.545
9.156
25.110
52.820
72.839
62.672
33.526
12.995
3.650
0.741
-0.083
-0.265
-0.322
-0.357
-0.426
-0.504
-0.559
-0.523
-0.396
-0.288
-0.237
-0.260
-0.278
-0.288
-0.278
-0.248
-0.215
-0.195
-0.175
-0.162
-0.156
-0.153
-0.149
-0.154
139.401
36.122
7.412
0.879
-0.453
-0.631
-0.420
0.283
2.063
5.849
11.242
15.530
13.640
8.513
3.565
1.018
0.074
-0.229
-0.305
-0.334
-0.374
-0.422
-0.431
-0.395
-0.328
-0.264
-0.217
-0.188
-0.182
-0.187
-0.188
-0.181
-0.170
-0.160
-0.153
-0.147
-0.140
-0.133
-0.126
-0.125
-0.128
37.696
9.539
1.762
-0.300
-0.710
-0.695
-0.596
-0.356
0.137
1.029
2.055
2.794
2.625
1.603
0.651
0.058
-0.185
-0.266
-0.278
-0.269
-0.274
-0.274
-0.263
-0.237
-0.210
-0.182
-0.164
-0.152
-0.143
-0.143
-0.145
-0.142
-0.135
-0.133
-0.126
-0.125
-0.118
-0.113
-0.109
-0.104
-0.104
275.485
8.963
0.199
-0.738
-0.870
-0.704
-0.607
-0.508
-0.362
-0.146
0.101
0.247
0.240
0.077
-0.085
-0.201
-0.252
-0.258
-0.240
-0.221
-0.208
-0.195
-0.179
-0.162
-0.147
-0.132
-0.125
-0.120
-0.116
-0.118
-0.119
-0.116
-0.115
-0.114
-0.109
-0.107
-0.103
-0.097
-0.093
-0.088
-0.089
2704.999
45.649
0.028
-0.905
-0.953
-0.695
-0.575
-0.501
-0.427
-0.354
-0.284
-0.231
-0.215
-0.228
-0.242
-0.247
-0.239
-0.221
-0.198
-0.177
-0.162
-0.143
-0.130
-0.119
-0.110
-0.104
-0.101
-0.102
-0.102
-0.102
-0.101
-0.099
-0.099
-0.096
-0.096
-0.092
-0.087
-0.084
-0.080
-0.078
-0.078
4486.352
71.212
0.097
-0.979
-0.977
-0.674
-0.525
-0.449
-0.399
-0.353
-0.319
-0.291
-0.270
-0.252
-0.236
-0.218
-0.197
-0.176
-0.157
-0.138
-0.123
-0.109
-0.098
-0.091
-0.087
-0.089
-0.087
-0.090
-0.091
-0.089
-0.087
-0.086
-0.086
-0.085
-0.082
-0.078
-0.076
-0.073
-0.069
-0.067
-0.068
897.290
22.569
-0.655
-1.011
-0.937
-0.611
-0.466
-0.391
-0.340
-0.306
-0.279
-0.253
-0.231
-0.211
-0.192
-0.175
-0.155
-0.138
-0.121
-0.106
-0.095
-0.082
-0.075
-0.072
-0.075
-0.074
-0.075
-0.080
-0.080
-0.080
-0.079
-0.077
-0.075
-0.076
-0.072
-0.069
-0.067
-0.063
-0.061
-0.062
-0.063
2984.771
296.895
37.013
11.969
21.799
59.621
131.757
282.370
1112.233
1883.714
504.870
32.791
0.170
-1.134
-1.144
-0.776
-0.407
-0.158
-0.030
0.778
7.063
58.716
557.802
5915.946
63365.266
100003.336
98862.430
11288.240
961.121
108.070
22.605
53.159
605.371
11291.603
100071.625
100362.203
101595.422
104602.555
22027.207
2976.189
579.581
1058.366
143.796
26.656
18.780
34.217
64.254
99.964
108.713
128.216
147.770
36.816
4.924
-0.178
-0.926
-0.974
-0.624
-0.299
-0.184
-0.160
0.302
3.943
26.504
179.433
1198.936
5916.601
12401.007
7769.919
1793.166
275.763
44.405
11.370
27.041
222.147
2297.579
27311.705
100212.727
100958.289
39653.695
5901.118
1484.527
342.021
230.450
57.092
39.841
87.293
195.942
279.792
261.398
199.819
133.485
67.699
25.295
6.806
0.991
-0.560
-0.745
-0.545
-0.407
-0.423
-0.387
-0.041
1.774
10.042
45.951
182.829
521.488
880.267
649.741
237.656
60.603
13.647
4.389
9.429
56.228
316.445
1668.801
4615.075
5243.121
2591.044
1088.331
430.912
127.925
87.667
99.650
196.129
709.747
2365.635
3976.309
2501.869
1285.749
757.881
349.280
101.065
22.635
4.045
0.156
-0.515
-0.556
-0.614
-0.627
-0.478
0.505
8.696
44.731
63.291
55.526
75.816
87.921
69.069
35.251
13.502
4.033
1.345
2.534
11.766
44.666
143.599
276.770
334.511
266.776
180.809
89.995
33.985
402.660
903.656
1610.543
6953.448
57100.512
100528.086
53012.133
11000.994
5570.230
1873.187
374.781
61.582
9.952
1.190
-0.327
-0.612
-0.777
-0.696
-0.153
12.434
402.616
3081.611
4039.122
803.069
158.293
76.326
39.468
22.759
11.061
4.308
1.229
0.531
1.909
6.810
16.440
29.148
37.439
36.320
28.321
16.374
7.229
5098.177
20403.641
26961.875
63971.664
101288.164
101167.258
106692.922
70656.789
26646.881
6641.507
969.622
123.187
16.846
2.200
-0.193
-0.639
-0.806
-0.631
1.251
131.844
6661.850
100187.023
100635.086
18442.703
1063.291
327.749
185.333
113.059
55.926
19.918
5.510
1.162
0.346
0.949
2.339
4.025
5.155
5.313
4.216
2.560
1.007
88896.234
100458.906
103878.266
200047.703
107952.430
101722.133
108689.148
133586.469
40404.629
8723.286
1221.350
140.251
18.929
2.372
-0.152
-0.619
-0.760
-0.504
2.568
258.146
23108.389
100499.852
102241.992
70261.984
3556.177
1442.961
1353.799
901.512
386.291
106.714
24.403
5.107
1.189
0.904
1.392
1.672
1.569
1.232
0.728
0.167
-0.174
101539.508
100716.695
102422.930
151082.469
130316.938
101749.688
103624.633
53709.227
14361.652
3961.477
664.914
94.822
14.077
1.823
-0.216
-0.590
-0.692
-0.405
1.786
112.770
4558.370
100636.406
103226.805
16296.993
5548.142
7259.210
13438.876
9128.561
3015.974
601.911
96.669
16.294
4.166
3.421
4.592
4.853
4.170
3.099
2.235
1.274
0.407
101950.719
100766.766
100750.477
105954.219
76121.922
101300.047
42113.098
7219.590
2314.968
819.415
201.271
37.362
6.960
0.787
-0.326
-0.549
-0.600
-0.374
0.957
11.604
279.085
1973.149
3472.071
3535.524
6646.454
35256.043
110625.320
130222.125
36051.289
3403.034
329.499
39.711
10.205
9.258
12.345
13.462
12.623
12.126
10.790
7.702
3.762
80011.148
100407.547
100212.102
100581.555
9724.942
3769.230
2114.167
787.576
328.325
139.684
44.205
11.482
2.328
0.078
-0.420
-0.510
-0.521
-0.391
0.391
4.137
23.295
114.979
374.479
1142.406
7284.383
69009.422
200035.797
145884.188
105522.758
14464.816
914.628
74.343
19.117
17.786
23.872
28.232
33.039
44.056
45.027
32.027
15.277
4805.433
18404.297
20228.426
6547.122
1176.916
338.308
184.990
95.015
47.929
23.366
9.239
2.614
0.331
-0.308
-0.465
-0.479
-0.461
-0.399
-0.078
1.358
7.348
28.016
98.377
485.597
3759.925
42249.441
130218.047
113739.422
103943.078
22054.273
3482.579
305.068
34.043
27.056
31.777
45.888
78.002
134.750
158.697
112.614
45.795
391.281
786.570
828.461
428.331
145.551
48.883
23.523
13.745
7.563
3.836
1.376
0.190
-0.301
-0.449
-0.471
-0.451
-0.422
-0.392
-0.273
0.183
1.863
7.883
33.308
172.322
1105.255
8720.437
82866.992
102171.727
62425.402
46244.605
13468.143
705.141
55.001
32.795
33.641
57.923
149.255
317.858
388.999
253.408
92.399
46.402
65.834
66.271
42.766
19.783
7.731
3.571
1.746
0.752
0.166
-0.215
-0.406
-0.470
-0.482
-0.463
-0.436
-0.407
-0.384
-0.351
-0.227
0.291
2.240
10.158
46.132
215.302
1026.328
4152.194
6501.373
5379.295
12019.814
4600.574
381.090
58.349
32.881
28.363
57.452
174.269
419.709
519.853
336.294
120.731
6.046
7.619
7.372
5.005
2.439
0.779
0.037
-0.296
-0.441
-0.515
-0.532
-0.534
-0.511
-0.481
-0.448
-0.426
-0.402
-0.388
-0.373
-0.349
-0.216
0.359
2.499
10.497
39.044
122.583
269.988
375.086
414.819
653.278
366.421
82.514
42.360
24.147
19.502
39.624
115.686
273.755
337.689
222.329
83.351
0.574
0.599
0.490
0.104
-0.256
-0.502
-0.616
-0.656
-0.650
-0.622
-0.589
-0.559
-0.518
-0.485
-0.455
-0.430
-0.411
-0.394
-0.381
-0.380
-0.378
-0.281
0.256
2.144
7.209
17.008
30.010
36.885
30.269
27.197
28.407
28.182
22.178
13.430
9.922
19.223
50.981
101.228
123.652
85.652
40.787
0.075
-0.283
-0.461
-0.585
-0.683
-0.723
-0.712
-0.689
-0.664
-0.633
-0.605
-0.571
-0.536
-0.511
-0.487
-0.470
-0.450
-0.429
-0.411
-0.399
-0.435
-0.444
-0.101
1.120
5.841
23.471
53.890
36.436
23.891
14.676
11.609
11.043
8.573
5.145
3.903
6.747
16.361
29.932
35.611
29.337
19.533
0.972
0.043
-0.358
-0.574
-0.675
-0.709
-0.694
-0.659
-0.643
-0.628
-0.605
-0.585
-0.568
-0.579
-0.600
-0.589
-0.538
-0.476
-0.439
-0.410
-0.440
-0.343
0.438
5.339
134.018
1519.233
4124.692
1380.200
243.685
55.600
16.922
6.022
2.887
1.438
0.982
2.038
5.008
9.584
13.689
15.889
16.676
3.562
1.404
0.341
-0.216
-0.478
-0.595
-0.617
-0.606
-0.609
-0.604
-0.597
-0.608
-0.652
-0.723
-0.661
-0.542
-0.402
-0.273
-0.246
-0.285
-0.336
-0.070
2.003
25.631
1718.313
90262.688
102042.477
68494.891
2576.616
346.910
56.597
10.432
2.030
0.247
-0.117
0.362
1.936
5.225
10.840
18.753
27.098
11.373
5.507
2.439
0.774
-0.058
-0.365
-0.465
-0.469
-0.450
-0.458
-0.497
-0.594
-0.747
-0.714
-0.547
-0.106
0.658
0.912
0.697
0.364
0.016
0.378
4.273
76.293
5379.923
102668.305
116765.031
131915.516
14593.548
1494.492
168.109
25.119
4.549
0.452
-0.343
-0.085
1.306
5.316
15.660
34.500
53.079
34.946
19.008
8.849
3.190
0.819
0.032
-0.086
0.084
0.323
0.434
0.244
-0.178
-0.503
-0.508
0.686
10.325
34.005
24.306
6.466
2.597
1.103
0.910
6.070
61.626
2128.728
106169.766
156122.094
176833.609
33336.219
3178.646
373.113
63.530
12.268
1.969
-0.109
-0.135
1.321
6.258
21.350
49.855
77.811
101.253
57.472
25.522
8.290
2.393
0.852
1.263
2.910
5.227
6.210
5.133
2.623
0.841
0.416
13.890
252.882
1013.284
806.526
128.422
10.234
3.798
1.822
5.671
43.650
505.438
5547.523
33469.754
59138.727
20388.170
4617.421
1087.963
210.034
35.364
5.995
0.561
-0.072
1.091
5.929
19.627
46.131
71.948
232.087
138.423
56.827
17.001
4.738
3.095
7.301
20.143
41.359
52.996
41.365
20.016
7.036
3.397
69.858
1451.402
11416.501
7617.952
662.681
28.664
8.908
3.595
4.754
25.617
174.737
1132.595
6047.553
21435.488
44467.492
28266.996
5702.368
713.660
94.502
13.477
1.730
-0.005
0.623
3.806
12.082
28.069
43.295
363.902
227.735
90.166
26.456
8.392
10.019
36.885
138.463
362.856
521.634
363.478
139.014
37.115
10.427
70.143
1643.919
13120.881
8739.194
767.905
45.394
17.642
8.168
5.347
15.459
91.432
648.816
5776.210
60531.672
111402.680
110142.398
19025.469
1642.738
174.307
22.277
2.943
0.063
0.078
1.472
5.206
11.394
16.418
485.692
339.598
146.780
45.964
15.616
29.561
169.520
1028.770
4161.005
7099.848
4164.753
1033.383
172.403
29.672
19.925
294.072
1314.166
1069.201
215.072
63.466
43.866
25.547
12.220
13.837
71.626
622.415
7008.517
90920.000
200040.688
200024.266
42236.297
2919.562
253.335
29.919
3.743
0.161
-0.259
0.206
1.386
3.178
4.429
1251.305
962.264
369.559
97.701
29.262
72.045
605.662
5927.354
51063.801
100050.570
45932.906
5967.271
627.425
77.055
15.012
17.751
58.967
83.098
258.726
423.067
289.375
132.840
46.658
19.283
56.994
522.850
7677.815
109354.578
127284.750
118318.258
103853.586
4027.822
271.941
29.643
4.053
0.243
-0.379
-0.331
-0.037
0.405
0.755
3676.633
2758.995
894.783
186.130
44.262
113.142
1209.867
16609.604
100165.539
100458.984
100708.414
17088.359
1316.895
159.277
26.176
12.201
35.593
635.291
8254.096
19410.117
5160.397
1269.593
242.086
48.404
41.687
311.355
4524.750
101116.398
102506.359
104336.898
66234.242
3151.227
206.677
23.405
3.688
0.324
-0.358
-0.475
-0.440
-0.364
-0.275
5244.459
3592.856
1041.912
210.634
47.253
103.788
1059.403
13869.896
101528.711
108526.102
118280.734
23915.258
3138.233
408.476
57.667
17.665
121.208
4910.993
103875.000
123065.750
101240.273
9901.849
1129.326
126.071
29.900
115.581
998.053
9335.124
49252.316
129734.852
96590.734
4647.101
186.470
15.231
3.225
0.444
-0.289
-0.466
-0.513
-0.510
-0.500
4236.812
1849.683
583.216
133.282
32.822
67.623
510.581
4520.835
38854.715
145881.656
122304.922
103519.266
27708.738
1713.003
151.538
28.955
168.102
7509.721
112314.609
200026.891
200022.359
36636.625
2671.129
202.917
27.510
32.177
159.449
859.850
9315.203
101601.914
100608.813
6768.479
175.135
10.722
2.893
0.475
-0.233
-0.418
-0.483
-0.496
-0.500
3565.236
688.990
214.267
54.885
17.830
37.980
274.389
3228.527
90117.883
102987.570
101896.375
100687.742
100253.063
5041.788
301.703
41.538
83.165
1634.783
29053.379
127917.547
105811.672
25885.813
2183.536
191.608
20.685
8.755
23.620
91.283
1393.757
13191.982
11455.082
1163.210
50.441
7.479
2.306
0.350
-0.224
-0.381
-0.428
-0.437
-0.447
2906.766
438.811
88.373
21.898
8.260
24.267
202.284
3024.621
100209.047
100429.219
100817.031
101271.773
101047.313
5803.789
392.468
50.653
41.528
293.224
2353.889
9587.739
12850.782
6051.484
1520.054
161.132
11.483
2.621
3.632
8.816
61.076
293.039
292.585
72.577
11.532
4.080
1.330
0.080
-0.242
-0.353
-0.377
-0.382
-0.393
12802.906
1021.035
103.937
15.589
4.480
13.763
111.968
1323.725
22403.328
100627.203
102965.953
107100.719
46679.195
3632.126
449.404
66.363
21.734
62.840
270.463
768.488
1571.094
2543.236
1122.383
123.506
5.037
0.559
0.350
1.085
2.736
7.203
9.249
5.887
3.217
1.547
0.330
-0.136
-0.267
-0.316
-0.324
-0.327
-0.339
79064.422
2509.124
172.721
17.845
3.034
6.430
42.398
315.309
2449.324
16140.420
39962.852
36545.102
17140.953
3624.078
538.180
76.086
14.298
13.343
36.180
71.887
220.645
440.962
239.845
21.304
1.353
-0.245
-0.368
-0.158
0.077
0.467
0.833
0.985
0.619
0.105
-0.154
-0.236
-0.269
-0.273
-0.272
-0.273
-0.284
98878.570
2951.397
180.868
17.701
2.209
2.444
14.068
75.620
373.780
1632.578
6150.528
13279.142
9637.735
2561.004
402.744
62.325
9.990
3.365
4.775
7.957
11.106
16.696
10.542
1.865
-0.299
-0.553
-0.575
-0.432
-0.435
-0.363
-0.296
-0.269
-0.304
-0.276
-0.250
-0.247
-0.243
-0.235
-0.229
-0.229
-0.234
22309.980
1302.710
113.283
12.248
1.286
0.596
4.350
21.018
95.565
423.802
1492.028
3012.683
2523.181
825.582
171.227
32.869
5.517
1.057
0.567
0.743
0.754
0.535
0.027
-0.471
-0.628
-0.672
-0.527
-0.339
-0.392
-0.426
-0.422
-0.373
-0.311
-0.263
-0.239
-0.222
-0.208
-0.198
-0.192
-0.191
-0.192
2523.842
319.455
41.800
5.736
0.393
-0.182
1.011
6.154
26.289
93.812
262.229
455.515
392.156
169.875
49.814
11.895
2.335
0.239
-0.189
-0.275
-0.337
-0.446
-0.563
-0.655
-0.698
-0.577
-0.384
-0.279
-0.270
-0.278
-0.277
-0.263
-0.239
-0.218
-0.202
-0.187
-0.176
-0.168
-0.165
-0.159
-0.157
295.618
66.774
12.893
1.939
-0.215
-0.506
-0.123
1.419
6.271
18.458
41.916
60.195
56.255
30.413
11.829
3.308
0.644
-0.120
-0.307
-0.398
-0.481
-0.555
-0.606
-0.587
-0.479
-0.354
-0.269
-0.222
-0.202
-0.203
-0.203
-0.196
-0.187
-0.177
-0.168
-0.158
-0.152
-0.144
-0.138
-0.134
-0.129
83.208
18.657
3.798
0.262
-0.536
-0.617
-0.481
-0.041
1.040
3.273
6.643
8.858
8.345
5.259
2.316
0.607
-0.028
-0.230
-0.284
-0.300
-0.326
-0.349
-0.347
-0.313
-0.272
-0.228
-0.196
-0.174
-0.164
-0.163
-0.161
-0.157
-0.152
-0.148
-0.142
-0.139
-0.131
-0.124
-0.117
-0.110
-0.106
513.105
15.236
1.416
-0.366
-0.720
-0.644
-0.553
-0.417
-0.156
0.283
0.818
1.206
1.072
0.660
0.219
-0.075
-0.209
-0.248
-0.246
-0.230
-0.226
-0.218
-0.206
-0.191
-0.173
-0.160
-0.146
-0.140
-0.138
-0.137
-0.137
-0.135
-0.130
-0.129
-0.126
-0.118
-0.114
-0.105
-0.099
-0.092
-0.088
5166.609
79.399
0.966
-0.636
-0.825
-0.647
-0.541
-0.466
-0.377
-0.271
-0.155
-0.077
-0.064
-0.108
-0.170
-0.211
-0.225
-0.216
-0.197
-0.180
-0.168
-0.153
-0.143
-0.133
-0.125
-0.118
-0.115
-0.114
-0.115
-0.118
-0.117
-0.114
-0.111
-0.108
-0.108
-0.100
-0.095
-0.089
-0.083
-0.078
-0.074
9978.587
118.447
0.716
-0.780
-0.868
-0.627
-0.504
-0.432
-0.381
-0.334
-0.289
-0.255
-0.232
-0.221
-0.216
-0.204
-0.189
-0.172
-0.154
-0.138
-0.126
-0.114
-0.107
-0.101
-0.097
-0.094
-0.095
-0.097
-0.101
-0.102
-0.098
-0.094
-0.096
-0.092
-0.091
-0.086
-0.078
-0.075
-0.071
-0.066
-0.065
1648.374
31.162
-0.210
-0.854
-0.849
-0.582
-0.449
-0.378
-0.334
-0.297
-0.267
-0.240
-0.218
-0.199
-0.184
-0.163
-0.148
-0.136
-0.120
-0.106
-0.094
-0.088
-0.082
-0.080
-0.079
-0.078
-0.081
-0.085
-0.087
-0.086
-0.087
-0.085
-0.083
-0.082
-0.078
-0.073
-0.068
-0.065
-0.061
-0.058
-0.057
16590.555
882.906
73.886
12.007
9.570
15.092
21.710
22.351
23.428
30.326
12.460
0.952
-1.067
-1.166
-0.953
-0.503
-0.238
-0.202
-0.263
0.114
2.967
20.639
127.915
812.949
3492.830
7088.822
4533.840
1200.235
207.412
33.928
11.079
40.548
420.823
6490.226
100055.414
100156.766
100297.266
100420.578
9713.452
748.235
124.287
3827.999
341.375
45.942
22.316
36.032
54.144
61.558
48.114
27.456
13.326
4.698
0.477
-0.712
-0.899
-0.562
-0.029
0.203
0.094
-0.189
-0.052
1.704
10.571
56.086
236.844
754.278
1297.808
948.847
336.115
76.757
16.403
5.885
20.494
157.815
1526.313
15043.555
79026.945
88425.891
18466.771
2144.511
325.416
72.440
536.701
103.865
51.272
109.767
258.484
400.611
376.567
229.741
101.783
38.304
11.933
2.913
0.046
-0.568
-0.215
0.296
0.525
0.248
-0.058
0.121
1.756
7.290
22.285
60.731
135.549
196.351
148.583
67.989
21.380
5.807
2.211
7.410
43.394
237.452
1113.673
2962.051
2987.726
1277.029
369.290
103.036
31.231
128.139
114.070
217.362
850.295
2953.043
5164.105
3644.864
1359.198
435.128
127.051
36.307
9.032
1.457
-0.099
-0.073
0.278
0.407
0.204
0.148
1.515
10.335
52.561
102.649
94.636
83.879
57.819
34.898
17.872
7.329
2.291
0.710
1.886
9.068
36.320
107.138
198.059
219.007
133.608
63.277
26.251
10.638
430.642
837.210
1548.057
9021.633
79641.625
101743.016
73628.438
9807.629
1535.501
370.593
93.512
19.822
3.759
0.344
-0.126
-0.028
-0.042
0.025
0.790
13.070
424.696
3612.152
5050.931
1655.453
714.286
245.793
81.537
35.330
15.755
5.674
1.485
0.509
1.589
5.590
13.016
21.517
23.223
18.118
11.437
5.818
2.738
4588.138
15543.214
19617.490
84539.305
101513.453
102360.000
103960.813
73678.750
4073.078
755.302
163.967
33.696
5.874
0.719
-0.247
-0.361
-0.365
-0.066
2.505
142.396
7703.584
101120.461
106779.773
36734.094
8646.993
1812.981
529.766
269.780
102.715
30.844
7.734
1.803
0.813
1.589
2.931
4.018
4.020
3.157
1.986
0.870
0.324
63344.914
102052.664
104867.422
198990.422
106317.789
101706.383
102253.156
102328.930
5764.543
850.578
181.089
36.921
6.476
0.749
-0.323
-0.500
-0.503
-0.014
4.308
281.005
26964.781
104214.102
156073.125
176786.844
81098.281
10003.856
6000.081
3324.468
869.322
159.854
31.699
6.884
3.418
4.619
6.724
6.987
5.430
3.228
1.690
0.657
0.148
137180.984
107276.742
103533.180
170840.516
122433.008
101335.828
100795.813
64343.184
3094.973
522.876
122.183
25.839
4.785
0.494
-0.372
-0.538
-0.525
0.046
4.275
138.895
5515.239
106158.898
200072.641
112041.195
107370.422
73552.203
101115.867
57491.809
7475.061
774.387
101.096
19.953
11.626
18.998
27.474
28.200
20.862
13.240
8.496
5.255
2.404
156854.375
109426.969
101653.898
107887.156
93046.992
101049.008
63620.914
7358.326
881.779
189.291
49.789
12.266
2.435
0.084
-0.419
-0.515
-0.486
-0.053
3.021
27.620
455.068
4078.629
25247.313
73116.969
73273.617
104583.977
103882.578
105667.180
39874.852
2367.952
247.038
47.068
32.955
57.977
90.927
94.675
70.889
54.753
46.714
31.220
14.662
69313.141
103832.477
100689.313
99629.727
8425.566
4594.130
2372.859
707.964
170.091
50.755
15.906
4.384
0.759
-0.243
-0.444
-0.478
-0.449
-0.184
1.373
11.038
77.242
484.192
2411.466
6530.784
59756.469
102870.922
115241.875
131992.672
63451.094
3958.427
394.627
96.865
79.684
126.659
206.694
224.292
211.430
258.548
281.661
181.488
71.566
5784.446
14465.123
15219.314
5053.539
988.915
346.517
193.969
80.355
31.542
11.506
3.935
0.969
-0.096
-0.410
-0.457
-0.453
-0.428
-0.308
0.318
3.360
18.487
78.322
295.880
1521.596
17052.271
102762.945
118675.609
135736.453
30362.988
3248.304
490.165
224.910
190.909
196.084
292.925
357.061
585.938
1343.565
1801.467
1027.497
291.550
563.103
769.387
740.874
379.539
131.639
47.601
23.576
11.633
5.162
2.009
0.512
-0.152
-0.402
-0.459
-0.459
-0.437
-0.411
-0.363
-0.148
0.704
4.042
16.456
64.109
340.013
2454.815
12327.179
27401.990
19589.994
6177.052
1514.450
641.977
493.575
398.688
245.836
244.585
397.415
1392.000
4985.361
7777.473
3496.028
814.348
65.849
74.374
63.513
39.636
18.416
7.532
3.363
1.464
0.467
-0.093
-0.357
-0.467
-0.483
-0.471
-0.450
-0.418
-0.400
-0.382
-0.327
-0.100
0.741
3.863
15.929
71.040
301.171
905.985
1755.629
1682.954
888.222
566.216
575.632
722.240
537.927
251.170
166.124
370.527
1833.378
7786.878
12408.559
5415.699
1112.210
8.580
9.054
7.419
4.785
2.247
0.730
-0.007
-0.351
-0.495
-0.550
-0.556
-0.540
-0.504
-0.469
-0.440
-0.417
-0.396
-0.383
-0.375
-0.327
-0.117
0.709
3.600
13.557
43.396
103.515
167.718
176.240
141.029
164.675
332.684
488.975
394.847
174.706
94.220
221.818
1042.744
3821.029
5424.498
2720.621
660.391
1.212
0.784
0.438
0.070
-0.282
-0.525
-0.642
-0.680
-0.669
-0.635
-0.593
-0.558
-0.517
-0.477
-0.438
-0.417
-0.401
-0.387
-0.386
-0.385
-0.349
-0.175
0.547
2.699
7.830
16.932
26.181
31.418
36.281
63.304
132.922
181.447
148.927
73.044
42.978
88.443
323.717
830.772
1135.958
680.664
234.515
1.150
-0.168
-0.546
-0.679
-0.740
-0.762
-0.754
-0.728
-0.691
-0.649
-0.604
-0.567
-0.533
-0.497
-0.467
-0.445
-0.425
-0.408
-0.397
-0.397
-0.409
-0.337
0.157
2.106
8.531
25.737
52.123
62.295
49.576
35.077
39.741
47.659
38.994
22.767
14.948
26.971
73.576
161.406
209.846
164.078
98.628
3.732
0.550
-0.341
-0.653
-0.759
-0.780
-0.764
-0.731
-0.694
-0.650
-0.610
-0.571
-0.551
-0.545
-0.529
-0.470
-0.380
-0.323
-0.310
-0.330
-0.362
-0.186
1.125
8.400
57.650
478.030
1254.811
1121.918
469.968
144.990
36.272
15.033
9.613
5.731
4.428
8.461
21.513
45.102
65.666
71.044
70.644
10.945
3.748
1.073
-0.086
-0.563
-0.719
-0.746
-0.720
-0.671
-0.631
-0.597
-0.587
-0.611
-0.594
-0.440
-0.166
0.168
0.431
0.412
0.123
-0.100
0.250
3.920
32.276
561.137
8033.357
32250.877
27487.271
8491.115
1127.721
136.194
20.547
4.358
1.349
0.945
2.586
7.740
17.358
29.125
38.747
54.315
38.029
17.660
7.357
2.163
0.141
-0.510
-0.630
-0.576
-0.476
-0.417
-0.423
-0.521
-0.587
-0.430
0.093
1.705
4.298
5.165
4.226
2.544
1.072
1.097
8.005
83.568
1820.009
47317.535
200020.969
120002.656
100625.828
8300.536
492.572
51.206
8.172
1.181
0.058
0.639
2.792
6.905
13.173
19.815
32.253
165.371
84.171
33.223
9.809
2.027
0.063
-0.140
0.220
0.758
1.023
0.787
0.224
-0.093
0.208
4.400
67.120
266.317
226.837
40.823
14.040
5.163
2.701
11.409
123.662
2396.717
77429.656
123191.109
105608.547
101128.188
21386.164
1097.513
134.294
21.656
3.487
0.194
-0.103
0.759
2.719
6.304
11.332
18.682
778.238
401.323
131.271
30.790
6.400
1.613
2.008
4.962
8.948
10.759
9.055
4.795
2.162
2.749
92.582
2114.346
20045.281
11537.235
1019.370
66.918
19.188
6.167
11.504
102.486
1481.828
32382.051
102003.375
108057.148
120198.359
25959.711
3802.159
500.580
65.985
9.754
1.138
-0.237
-0.013
1.122
3.430
7.043
11.283
3305.276
1549.414
398.009
75.629
14.340
5.678
12.245
35.987
75.173
97.113
75.676
36.473
12.626
9.791
458.831
35821.586
100291.672
100585.852
9132.143
321.586
50.363
13.513
9.961
50.203
458.845
4866.225
41267.055
163028.453
118765.289
102192.695
33767.918
2159.640
190.846
22.155
2.675
-0.087
-0.301
0.331
1.794
3.887
6.238
6665.302
2828.181
662.032
119.128
24.623
17.960
70.436
298.387
891.461
1315.499
893.489
300.267
67.576
21.662
522.293
41634.637
100543.219
101132.805
10828.171
492.111
98.004
31.061
13.428
27.184
185.029
1824.357
34953.094
102462.578
102498.578
101619.039
100582.734
5546.225
341.439
36.003
4.482
0.168
-0.412
-0.186
0.488
1.493
2.644
5969.155
3056.307
899.505
181.239
41.002
54.095
368.102
2963.642
16602.564
37208.215
16610.402
2970.789
372.108
54.684
132.237
2794.125
27067.359
18229.240
1930.731
436.831
210.636
89.816
32.941
23.284
122.149
1401.133
27864.748
103632.258
112426.617
111237.750
102765.930
5366.325
356.182
39.983
5.473
0.437
-0.418
-0.445
-0.199
0.162
0.588
17817.652
11937.541
2901.470
430.610
78.757
141.264
1535.217
27306.402
100085.805
100130.898
100125.492
27347.090
1556.346
134.800
32.300
145.040
508.498
683.541
729.210
995.496
925.512
434.069
126.816
36.671
75.161
624.422
7437.483
97443.750
139913.828
135753.375
28556.412
2400.190
242.903
35.320
6.016
0.807
-0.318
-0.519
-0.482
-0.385
-0.220
100523.211
70898.422
10322.528
1043.801
136.922
224.972
3514.215
100070.391
100213.648
100493.336
100689.195
100490.078
3688.273
258.416
38.912
34.092
113.950
573.195
3352.920
11773.334
14423.315
4837.288
740.985
102.652
44.427
212.419
1568.822
9761.927
33344.109
27999.193
6384.571
892.205
142.769
31.436
7.522
1.491
-0.103
-0.479
-0.554
-0.549
-0.499
101981.406
100217.375
15063.153
1307.049
149.843
214.994
2984.026
88532.164
101351.086
106548.883
113708.141
96120.180
4752.723
460.073
67.204
31.917
152.026
2021.376
35573.910
113640.203
102810.117
100292.836
4670.236
303.378
41.756
69.842
359.634
1650.716
4225.953
4676.262
2307.466
518.812
110.968
37.185
11.463
2.572
0.204
-0.378
-0.525
-0.556
-0.551
54412.883
30663.994
5961.254
706.657
95.101
115.135
1112.750
14537.048
111305.109
200049.953
200070.266
113724.055
19286.035
1425.484
148.287
41.159
213.263
4118.250
108824.672
120190.766
103217.383
100222.258
15164.743
590.989
46.336
22.151
70.999
228.247
679.856
1907.535
1751.849
452.001
123.513
49.439
15.338
3.432
0.461
-0.288
-0.474
-0.507
-0.518
17081.830
3803.789
1079.974
200.281
42.213
54.315
356.358
3597.884
69318.688
111415.594
106314.813
102004.922
100813.258
4094.953
312.533
55.964
175.653
2812.372
90937.977
102146.023
101491.367
105830.141
13478.422
697.852
40.604
8.371
13.856
34.432
131.223
449.002
489.519
217.237
110.903
46.923
13.959
3.331
0.439
-0.254
-0.420
-0.450
-0.459
7203.562
891.894
212.666
52.970
15.546
27.115
196.882
2646.138
71192.047
101337.359
104522.141
110408.508
107812.016
6274.523
619.440
86.368
88.809
812.601
10082.834
90330.422
123045.250
128583.594
58644.188
1640.469
33.078
3.330
2.994
7.331
19.335
51.960
84.161
87.198
59.868
28.266
9.077
2.145
0.282
-0.250
-0.368
-0.395
-0.404
16099.249
1184.092
129.403
22.019
6.318
14.613
104.860
1084.333
16960.734
104201.688
141306.719
200029.047
127288.367
18223.461
1546.691
158.025
41.525
143.770
808.430
3541.037
34662.727
101573.281
76952.273
1673.389
27.587
1.054
0.506
1.961
5.694
14.104
24.310
30.069
22.054
11.391
3.867
0.981
0.023
-0.258
-0.320
-0.333
-0.348
99027.148
2982.616
188.994
20.227
3.592
6.877
44.780
315.395
2595.226
20630.641
124654.117
113660.805
102719.313
51405.109
2759.497
230.409
30.523
25.175
75.562
302.373
2862.729
13189.047
5126.719
320.438
8.868
-0.145
-0.293
0.250
1.474
3.706
6.662
7.900
6.175
3.127
1.168
0.228
-0.148
-0.255
-0.276
-0.283
-0.294
100054.938
3219.922
195.333
19.317
2.536
2.787
16.694
101.971
725.952
7740.574
99886.711
100707.906
100261.742
33554.094
2123.727
183.328
22.836
6.188
8.896
16.323
117.294
258.279
145.604
18.645
0.398
-0.608
-0.604
-0.268
0.012
0.543
1.107
1.399
1.108
0.614
0.144
-0.105
-0.209
-0.237
-0.240
-0.240
-0.246
27353.756
1419.916
122.989
13.596
1.515
0.960
6.397
37.351
247.818
1846.471
13725.279
41327.367
30239.467
5929.594
758.230
87.982
12.884
2.252
1.131
1.385
2.164
3.430
2.128
-0.177
-0.716
-0.761
-0.670
-0.373
-0.251
-0.161
-0.054
0.036
0.022
-0.067
-0.149
-0.198
-0.213
-0.212
-0.207
-0.203
-0.201
2843.387
356.133
47.333
6.993
0.744
0.091
1.991
12.481
63.002
319.969
1208.360
2497.330
1947.290
701.698
157.955
28.692
5.033
0.688
-0.085
-0.230
-0.321
-0.470
-0.639
-0.748
-0.791
-0.747
-0.491
-0.333
-0.263
-0.243
-0.218
-0.196
-0.191
-0.192
-0.200
-0.199
-0.190
-0.183
-0.179
-0.172
-0.164
419.363
85.422
17.076
3.335
0.299
-0.276
0.261
3.156
13.620
47.113
121.510
193.477
168.749
87.287
28.596
7.467
1.507
0.044
-0.302
-0.451
-0.534
-0.622
-0.697
-0.744
-0.631
-0.454
-0.329
-0.260
-0.228
-0.222
-0.213
-0.208
-0.202
-0.196
-0.189
-0.179
-0.169
-0.160
-0.150
-0.142
-0.137
150.768
29.620
7.222
1.656
0.031
-0.407
-0.326
0.370
2.518
7.420
15.804
21.202
19.969
11.812
4.990
1.522
0.196
-0.184
-0.289
-0.338
-0.388
-0.436
-0.446
-0.407
-0.340
-0.279
-0.232
-0.203
-0.190
-0.188
-0.188
-0.183
-0.180
-0.173
-0.162
-0.157
-0.150
-0.141
-0.131
-0.121
-0.113
278.721
19.279
3.874
0.787
-0.203
-0.462
-0.471
-0.307
0.119
0.923
2.011
2.603
2.475
1.628
0.694
0.109
-0.151
-0.230
-0.247
-0.244
-0.252
-0.251
-0.245
-0.227
-0.209
-0.191
-0.174
-0.166
-0.164
-0.163
-0.164
-0.162
-0.157
-0.152
-0.144
-0.137
-0.131
-0.120
-0.109
-0.099
-0.092
1268.316
25.932
2.170
0.085
-0.458
-0.510
-0.492
-0.430
-0.315
-0.156
0.019
0.137
0.142
0.030
-0.087
-0.171
-0.208
-0.210
-0.198
-0.186
-0.176
-0.170
-0.161
-0.154
-0.147
-0.144
-0.138
-0.138
-0.140
-0.145
-0.146
-0.142
-0.137
-0.130
-0.128
-0.118
-0.109
-0.102
-0.093
-0.084
-0.079
1922.274
32.412
0.997
-0.383
-0.628
-0.534
-0.474
-0.420
-0.357
-0.307
-0.256
-0.216
-0.193
-0.187
-0.195
-0.192
-0.183
-0.169
-0.155
-0.143
-0.131
-0.124
-0.118
-0.115
-0.113
-0.110
-0.114
-0.117
-0.123
-0.126
-0.128
-0.124
-0.118
-0.113
-0.109
-0.103
-0.092
-0.083
-0.077
-0.073
-0.067
471.369
10.355
0.014
-0.637
-0.690
-0.523
-0.434
-0.371
-0.324
-0.292
-0.260
-0.231
-0.208
-0.191
-0.178
-0.161
-0.144
-0.133
-0.121
-0.107
-0.099
-0.092
-0.091
-0.091
-0.090
-0.092
-0.097
-0.103
-0.109
-0.111
-0.108
-0.105
-0.101
-0.099
-0.092
-0.086
-0.078
-0.069
-0.062
-0.059
-0.055
33509.539
1205.088
89.828
14.530
11.409
16.840
19.699
17.039
9.928
4.065
0.748
-0.656
-0.988
-0.604
0.627
2.184
3.049
2.669
1.725
0.918
1.392
5.895
26.507
98.388
252.833
387.011
312.330
128.149
36.135
8.940
5.242
21.949
162.625
1541.042
13706.757
70864.125
79235.406
18488.586
2061.673
257.827
48.541
6485.823
487.434
55.428
29.630
59.555
111.466
135.789
96.311
45.676
15.067
3.623
0.191
-0.537
0.178
2.474
5.381
7.263
5.448
2.849
1.157
1.127
3.766
14.228
42.116
99.722
137.629
112.524
52.067
17.413
4.451
2.507
11.335
72.549
485.307
2716.348
8538.173
9378.328
3245.245
590.067
107.009
28.591
767.988
129.341
55.771
126.319
391.190
975.803
1316.533
808.430
273.880
62.885
13.868
2.406
0.170
0.972
3.968
8.536
10.529
8.229
3.972
1.776
2.410
6.823
15.528
27.247
37.627
40.666
31.207
16.626
6.084
1.701
0.828
3.937
22.172
99.155
362.480
758.525
822.088
399.576
124.850
34.461
15.794
149.889
99.470
175.125
689.559
2842.583
9212.149
13712.095
6877.936
1394.282
231.604
37.547
6.615
1.108
1.166
3.784
7.471
9.770
7.154
3.994
3.687
12.019
46.201
117.205
177.614
138.342
64.823
25.945
10.934
4.464
1.369
0.262
0.931
4.942
18.582
46.505
82.626
89.439
56.185
25.081
10.091
7.214
421.805
488.917
849.196
4262.749
27779.828
83064.242
108520.609
36735.582
4962.108
557.827
73.478
12.025
2.147
0.837
2.192
4.363
5.357
4.361
3.571
11.396
146.314
887.412
2338.602
3646.364
2059.587
572.050
134.350
47.481
19.843
6.629
1.768
0.467
1.130
3.431
7.653
11.420
12.186
8.638
4.634
2.345
2.589
4749.183
4771.788
5524.047
24649.410
107486.141
156939.219
200064.719
69388.023
7197.330
710.075
94.399
15.689
2.681
0.467
0.641
1.340
1.745
1.867
4.398
43.230
1201.700
15224.815
59631.609
101662.828
63133.957
6511.995
982.217
412.029
147.017
39.870
9.578
2.664
2.032
3.704
5.558
6.097
4.916
3.006
1.371
0.514
0.642
88410.609
57369.695
60146.113
60046.047
104777.539
116793.133
133569.453
56390.570
4589.248
525.385
79.482
14.624
2.594
0.161
-0.116
0.047
0.230
0.826
6.384
98.454
3031.214
67131.375
165607.813
104687.109
101533.742
51071.793
12866.985
6041.726
1333.285
224.751
41.182
11.094
9.895
18.201
28.626
28.858
19.851
10.064
4.517
1.990
0.888
137232.734
179157.375
104848.242
83930.570
105224.656
102703.492
103572.125
20444.625
1726.942
256.547
46.420
9.572
1.695
-0.056
-0.380
-0.374
-0.265
0.534
6.962
81.495
1841.813
47419.039
110026.883
102384.977
116608.508
179693.500
102137.461
100267.914
15195.102
1118.722
140.138
36.179
42.376
95.995
169.907
171.141
100.236
46.912
24.723
13.529
6.377
137200.859
200085.906
104950.242
66904.906
24845.965
41892.453
18689.059
3213.845
487.046
89.873
20.594
4.717
0.720
-0.271
-0.461
-0.460
-0.373
0.244
5.095
50.122
618.250
11405.845
100555.383
103580.047
200030.859
120814.164
101347.633
100834.867
100782.844
3638.663
360.377
107.528
148.938
434.398
888.881
897.437
468.823
232.319
161.939
97.120
38.942
109363.961
79384.898
53418.922
14224.571
2890.274
2020.531
1271.795
405.108
101.196
26.346
6.980
1.605
0.030
-0.391
-0.469
-0.457
-0.397
-0.037
2.400
19.205
163.940
1348.128
9330.552
27558.213
112348.977
102321.695
101281.875
102197.203
102645.938
5498.592
704.109
359.482
457.711
1290.680
2989.404
3043.894
1587.308
1379.694
1570.819
886.166
254.347
17677.803
6708.111
4030.940
1641.451
455.165
203.926
123.376
54.802
19.889
6.506
1.758
0.185
-0.334
-0.455
-0.461
-0.441
-0.408
-0.243
0.652
5.744
31.697
155.726
608.595
2922.640
46467.359
100498.898
101244.625
102918.477
44870.727
3979.416
1505.182
1788.552
1548.337
2075.876
4681.211
4939.023
4598.046
13982.180
22344.232
9355.694
1651.698
1016.538
634.023
381.659
193.922
72.558
31.365
16.457
8.372
3.370
1.035
0.041
-0.346
-0.460
-0.469
-0.452
-0.436
-0.409
-0.349
-0.071
1.156
6.384
24.945
95.402
542.475
4233.824
27465.414
63982.063
28701.684
6033.408
2229.679
4453.659
8610.828
5641.487
2368.682
2638.345
3524.838
15984.037
100223.930
100047.703
70720.891
6478.823
95.146
71.177
47.340
26.350
11.996
5.290
2.295
0.915
0.128
-0.277
-0.450
-0.498
-0.488
-0.458
-0.443
-0.420
-0.401
-0.385
-0.315
-0.012
1.084
5.149
20.652
90.326
408.529
1262.151
2118.196
1572.851
946.059
1718.987
7865.184
16605.836
10349.436
2578.494
1031.387
2258.723
24944.643
100100.141
100041.008
100028.352
10280.612
11.678
9.466
6.216
3.654
1.538
0.367
-0.178
-0.431
-0.538
-0.579
-0.568
-0.534
-0.499
-0.457
-0.431
-0.411
-0.395
-0.386
-0.380
-0.316
-0.043
0.899
4.255
15.945
49.320
109.569
161.795
179.839
257.382
1008.492
4557.877
9358.956
5941.712
1593.950
458.254
1096.956
10343.380
79053.297
100094.375
45971.930
5022.932
2.622
1.073
0.359
-0.088
-0.405
-0.592
-0.673
-0.689
-0.674
-0.634
-0.595
-0.555
-0.507
-0.462
-0.430
-0.409
-0.394
-0.393
-0.397
-0.398
-0.346
-0.127
0.661
3.007
8.361
17.362
27.880
40.426
89.464
326.021
1114.342
1945.086
1411.455
499.779
168.467
338.288
1842.996
7214.988
11532.844
5251.883
1245.457
4.523
0.430
-0.451
-0.686
-0.760
-0.780
-0.764
-0.733
-0.692
-0.651
-0.607
-0.559
-0.513
-0.473
-0.444
-0.412
-0.382
-0.371
-0.375
-0.394
-0.403
-0.300
0.251
2.530
10.033
31.665
64.864
82.848
72.623
94.974
186.342
273.482
221.991
103.720
48.981
82.457
299.118
809.025
1299.867
1064.539
599.727
11.986
2.116
0.096
-0.528
-0.730
-0.780
-0.771
-0.734
-0.699
-0.650
-0.600
-0.555
-0.523
-0.490
-0.434
-0.314
-0.168
-0.093
-0.106
-0.217
-0.303
-0.112
1.421
10.061
60.966
294.241
1000.552
1408.568
698.954
201.607
66.726
47.012
35.186
19.185
13.240
26.738
88.493
256.324
499.105
575.209
585.372
29.290
9.154
3.150
0.621
-0.353
-0.676
-0.743
-0.718
-0.663
-0.609
-0.572
-0.557
-0.544
-0.437
-0.139
0.484
1.316
1.903
1.783
0.985
0.295
0.482
4.759
38.197
369.343
3657.458
26129.982
50672.504
15284.623
1882.699
196.098
28.432
8.598
4.023
3.708
10.272
36.840
107.516
208.043
269.156
393.279
109.483
48.958
19.719
5.644
0.963
-0.332
-0.579
-0.523
-0.383
-0.300
-0.313
-0.400
-0.403
-0.020
1.341
5.130
11.791
16.762
14.668
8.421
3.263
1.936
10.363
105.653
1590.811
44988.141
100813.703
101188.273
100364.367
15179.251
725.732
64.932
10.093
1.979
1.076
3.640
12.963
33.633
64.990
92.445
169.275
691.892
353.303
115.004
26.795
5.582
0.733
0.085
0.563
1.272
1.668
1.385
0.700
0.384
1.533
9.082
113.072
434.119
417.109
142.683
57.486
17.352
5.688
15.112
162.962
3511.806
100222.383
100554.750
101010.742
101380.508
50992.973
1607.344
168.788
26.158
4.418
0.598
0.865
3.508
8.624
16.392
25.268
52.557
7365.993
2976.833
653.673
106.608
16.949
3.372
2.982
6.754
12.028
14.326
12.256
6.834
3.669
6.141
155.557
3611.847
36420.039
24360.100
2396.477
385.568
78.257
16.694
15.549
135.398
2259.368
79895.570
101957.734
112412.695
137169.125
50292.520
5839.035
667.476
85.853
12.079
1.528
0.023
0.401
1.759
3.755
7.081
15.519
79307.047
22343.020
2725.729
298.088
38.929
9.669
15.856
44.886
92.772
120.925
94.925
46.762
17.599
17.413
781.831
77270.695
104213.711
111118.523
23288.928
2071.397
271.962
44.903
17.316
64.752
660.355
8347.154
96230.609
200035.734
139910.141
103608.344
71069.336
3279.156
254.738
28.075
3.616
0.052
-0.364
-0.075
0.628
1.980
5.295
100505.820
63676.063
5541.141
486.972
61.732
25.221
83.927
348.842
1029.842
1634.701
1041.383
356.707
88.897
35.811
835.287
90945.664
111123.805
139884.047
43064.953
4579.744
567.853
117.342
33.236
36.561
230.322
2534.269
65634.391
103339.438
101949.219
100914.586
100526.984
8723.279
471.384
47.819
6.337
0.463
-0.468
-0.517
-0.271
0.326
1.734
105984.758
41699.746
5107.246
598.214
87.706
67.921
419.563
3606.398
20484.246
46353.660
20534.250
3356.673
432.424
73.401
257.774
5426.371
63725.523
54083.363
19156.498
4179.382
1293.250
385.997
97.658
37.391
143.782
1862.872
57062.066
100581.492
101366.852
102152.875
101692.102
8332.287
511.376
57.835
8.793
1.147
-0.324
-0.592
-0.549
-0.331
0.258
115098.445
105932.664
16140.015
1358.363
167.720
167.888
1848.748
37412.363
100765.078
101319.078
100977.813
33822.883
1880.210
167.058
74.386
465.330
2213.032
5052.072
6682.396
8524.586
5414.853
1586.190
316.338
64.733
83.822
733.384
11432.502
100713.484
102084.008
103489.344
43736.258
3109.377
373.511
62.444
12.765
2.376
0.027
-0.501
-0.599
-0.552
-0.340
101565.648
100708.438
100201.883
4201.110
303.695
277.508
4225.070
100313.250
101021.258
101831.563
101365.016
100583.555
3985.171
270.060
52.155
106.382
466.576
2281.426
11303.912
35165.895
33313.453
9071.102
1211.398
156.840
48.938
195.121
1323.364
7611.734
19707.223
14503.613
4319.049
1121.706
333.074
94.710
24.579
5.323
0.722
-0.334
-0.557
-0.601
-0.542
102614.406
100297.961
100057.695
5426.103
337.651
248.456
3557.322
100273.727
101004.008
102610.813
103821.969
102361.203
3929.464
358.341
58.701
59.785
339.211
3025.356
56032.055
112597.281
107809.063
101792.852
7046.331
437.269
47.658
50.014
194.792
616.666
1203.050
1374.605
1328.807
1245.934
704.443
218.105
51.498
10.203
1.630
-0.099
-0.483
-0.566
-0.570
111305.961
100533.992
41316.641
2498.234
207.943
137.479
1174.213
16970.885
103114.383
120444.742
151302.422
41418.344
5401.958
649.676
103.724
52.036
321.045
5507.970
101653.336
102907.484
102056.477
100913.789
25930.787
770.299
57.028
17.206
38.879
106.385
254.355
680.406
1761.089
2337.773
1420.419
391.789
82.303
14.933
2.401
0.072
-0.419
-0.512
-0.523
46865.199
20895.543
4212.380
566.790
79.749
55.756
306.886
2304.834
17440.469
113942.414
108028.992
103359.750
18222.117
1769.455
248.701
63.867
235.321
3937.896
100286.125
100664.813
106116.977
135864.656
28178.809
1194.481
49.137
7.868
10.733
33.473
128.405
507.134
1541.695
2299.686
1408.781
388.673
81.627
14.841
2.427
0.115
-0.371
-0.458
-0.474
8471.661
1570.198
447.014
101.148
23.234
23.927
127.058
996.559
11914.172
102694.969
115468.250
151254.219
55528.012
7816.411
951.198
123.214
108.296
1052.226
16801.385
101682.391
200046.391
149989.969
103201.766
6038.364
77.785
3.777
3.949
14.990
62.936
240.252
651.343
950.320
602.199
192.427
46.180
9.885
1.702
0.010
-0.334
-0.400
-0.416
6246.773
738.394
120.672
26.337
7.250
11.135
65.465
510.241
4667.992
45311.219
179093.547
137288.734
106029.898
88979.172
3902.092
291.724
55.968
181.049
1135.132
6301.486
105595.031
102045.164
100395.953
7631.047
92.631
1.474
1.204
5.767
22.745
71.949
168.000
205.871
146.629
62.969
18.680
4.445
0.779
-0.109
-0.305
-0.340
-0.355
22495.467
1345.994
118.341
16.383
3.304
5.592
32.768
230.698
2234.551
48611.758
105032.117
103338.117
100999.938
100231.516
9396.553
460.153
46.887
30.204
94.237
592.915
13309.171
100130.773
26670.277
1011.975
22.278
-0.011
-0.015
1.596
6.438
17.419
31.725
40.541
29.878
14.707
5.265
1.451
0.157
-0.199
-0.276
-0.289
-0.299
27373.475
1428.744
118.614
14.747
2.133
2.643
16.696
121.244
1304.542
30497.283
100437.266
100368.148
100192.023
100075.000
7112.513
393.989
36.711
8.184
10.307
23.749
266.520
713.737
396.634
46.707
1.563
-0.650
-0.552
0.042
1.249
3.271
5.636
6.784
5.451
3.101
1.195
0.250
-0.121
-0.230
-0.246
-0.247
-0.255
8750.783
735.773
79.911
11.650
1.764
1.201
7.929
55.597
466.861
5449.742
70768.977
100064.219
100046.125
24665.521
1798.701
170.774
20.758
3.180
1.316
1.668
3.493
8.437
6.026
0.448
-0.793
-0.832
-0.740
-0.332
0.035
0.407
0.813
0.975
0.815
0.424
0.076
-0.121
-0.205
-0.220
-0.217
-0.215
-0.214
1629.379
248.944
42.487
9.160
1.951
0.592
2.902
17.878
108.960
706.264
3218.037
7780.753
6484.908
1796.061
315.690
50.121
7.695
1.095
-0.035
-0.225
-0.335
-0.509
-0.702
-0.822
-0.866
-0.846
-0.556
-0.358
-0.239
-0.159
-0.086
-0.051
-0.071
-0.124
-0.178
-0.206
-0.207
-0.199
-0.192
-0.187
-0.178
573.103
103.619
28.258
9.515
2.719
0.498
0.718
4.783
21.648
82.694
238.489
419.239
338.183
158.416
46.953
11.371
2.255
0.195
-0.301
-0.477
-0.570
-0.671
-0.761
-0.817
-0.732
-0.522
-0.376
-0.298
-0.259
-0.233
-0.216
-0.206
-0.203
-0.205
-0.207
-0.203
-0.188
-0.179
-0.171
-0.158
-0.147
274.578
59.247
23.215
10.080
3.265
0.522
-0.025
0.758
3.908
11.247
24.076
34.497
32.464
19.046
7.589
2.265
0.400
-0.140
-0.292
-0.361
-0.432
-0.490
-0.509
-0.465
-0.388
-0.318
-0.269
-0.242
-0.226
-0.218
-0.214
-0.206
-0.199
-0.193
-0.187
-0.179
-0.171
-0.161
-0.148
-0.134
-0.119
171.129
36.352
16.164
7.578
2.476
0.362
-0.259
-0.186
0.358
1.459
2.958
4.004
3.805
2.405
1.087
0.264
-0.101
-0.224
-0.250
-0.258
-0.268
-0.278
-0.274
-0.260
-0.240
-0.222
-0.210
-0.200
-0.199
-0.197
-0.193
-0.190
-0.181
-0.177
-0.168
-0.159
-0.154
-0.139
-0.124
-0.110
-0.097
186.408
21.529
8.351
3.764
1.161
-0.007
-0.363
-0.391
-0.275
-0.074
0.170
0.321
0.318
0.153
-0.016
-0.146
-0.197
-0.208
-0.205
-0.197
-0.194
-0.186
-0.181
-0.174
-0.171
-0.169
-0.169
-0.172
-0.175
-0.177
-0.175
-0.171
-0.165
-0.157
-0.150
-0.141
-0.128
-0.119
-0.106
-0.094
-0.084
176.255
11.560
3.078
1.093
0.068
-0.288
-0.408
-0.405
-0.353
-0.293
-0.232
-0.185
-0.162
-0.166
-0.179
-0.186
-0.181
-0.169
-0.161
-0.151
-0.142
-0.137
-0.134
-0.133
-0.133
-0.136
-0.142
-0.149
-0.153
-0.155
-0.157
-0.154
-0.144
-0.138
-0.130
-0.123
-0.112
-0.099
-0.088
-0.078
-0.070
41.049
4.548
0.654
-0.152
-0.388
-0.418
-0.405
-0.366
-0.323
-0.290
-0.255
-0.224
-0.198
-0.186
-0.173
-0.161
-0.149
-0.134
-0.127
-0.116
-0.109
-0.105
-0.105
-0.107
-0.110
-0.114
-0.123
-0.127
-0.132
-0.135
-0.140
-0.133
-0.130
-0.124
-0.114
-0.106
-0.094
-0.083
-0.071
-0.063
-0.056
13682.495
764.283
72.532
15.884
17.353
28.695
33.827
27.232
14.903
5.742
1.162
-0.411
-0.187
2.452
9.433
20.125
27.442
22.394
13.623
7.048
3.675
2.743
5.395
13.915
26.417
35.695
29.670
16.259
6.081
2.244
2.591
10.361
48.550
256.668
1079.898
2826.182
3118.427
1350.392
348.310
83.012
35.747
3504.282
320.486
49.916
43.349
111.920
248.586
321.806
225.238
94.518
25.576
5.587
0.750
1.025
6.448
24.823
56.666
75.902
55.242
23.918
8.570
3.202
2.276
4.096
8.544
14.345
18.174
14.827
8.048
2.958
0.750
0.685
4.416
22.207
102.073
343.659
768.533
833.190
405.968
125.357
36.223
34.505
497.959
103.738
66.259
206.218
948.751
3278.603
5461.736
2969.355
762.549
139.808
22.759
3.847
2.406
10.433
39.573
98.703
142.739
93.365
36.768
10.954
4.714
6.838
13.417
18.436
17.929
12.900
8.187
4.013
1.348
0.110
-0.064
1.394
7.650
28.576
82.296
148.763
149.704
90.078
35.518
15.833
29.745
141.954
103.056
190.796
916.617
8186.709
71242.203
100357.891
56976.848
6511.813
610.822
69.426
9.514
3.065
9.308
36.887
91.547
122.633
80.202
31.739
11.342
14.370
47.147
130.652
201.953
153.381
65.920
21.229
7.773
2.957
0.778
-0.069
0.150
1.912
6.460
15.770
25.496
25.733
17.397
8.588
6.125
17.417
560.854
409.961
553.104
3056.908
48566.781
104268.617
102535.305
100665.641
37283.023
1814.599
133.872
15.396
3.201
5.711
18.885
42.303
55.887
40.066
17.675
15.626
71.252
467.393
2063.276
4229.027
2451.055
660.043
133.063
42.512
17.160
6.118
1.708
0.464
0.823
2.242
4.283
5.752
5.340
3.640
1.936
1.993
7.346
7732.687
2840.290
1629.170
5799.952
84719.531
127445.695
113709.289
102313.539
57164.590
2155.272
165.807
17.743
2.723
2.140
6.212
12.727
15.598
12.579
9.345
35.529
355.481
4822.044
63505.184
100469.125
89927.086
7738.750
929.296
327.463
117.975
36.313
10.306
3.839
4.310
8.471
12.683
12.926
8.933
4.541
1.761
0.973
2.310
101856.406
33662.477
5839.255
7160.592
47970.109
163534.750
127328.180
103830.859
16992.965
1167.856
109.596
14.034
1.966
0.495
1.226
2.578
3.287
3.300
8.004
70.371
1082.121
32285.602
101653.195
101442.297
101203.398
67106.164
8981.043
4302.900
1015.062
209.795
47.170
17.723
25.729
56.745
99.203
99.403
60.747
24.807
9.584
3.981
1.985
103314.266
108532.141
17826.922
6566.513
16864.080
41067.488
39710.598
14705.463
2590.211
337.722
46.966
7.698
1.010
-0.118
-0.116
0.109
0.346
1.093
7.675
80.051
1454.746
56235.793
100782.148
101437.766
109454.063
198891.688
102585.492
99391.305
9951.007
1103.319
210.322
72.096
136.447
455.056
952.568
954.122
460.165
142.166
53.080
24.840
10.656
102683.133
108133.664
19908.639
4467.155
3235.594
4738.112
3514.829
1364.280
370.820
82.192
16.603
3.081
0.214
-0.375
-0.432
-0.380
-0.259
0.375
5.467
53.429
686.097
15121.027
100232.969
102533.773
163388.875
125776.719
102018.773
104326.516
64348.133
5834.420
928.840
296.185
655.402
3250.939
10283.202
11309.668
3592.330
821.561
377.666
204.986
73.333
101063.234
102597.711
7191.487
1645.691
677.944
553.467
397.521
184.039
66.215
18.813
4.874
0.838
-0.226
-0.467
-0.485
-0.460
-0.389
-0.010
2.545
20.387
175.534
1590.762
11301.705
34841.355
103456.695
102797.336
104138.602
131990.750
159180.234
25964.930
3570.532
1539.234
2631.956
16885.607
88422.313
88509.758
19298.631
5282.509
5142.723
2512.275
604.742
46115.188
8274.238
1419.010
400.693
149.141
85.623
56.787
29.508
12.245
4.172
0.963
-0.106
-0.431
-0.491
-0.473
-0.457
-0.418
-0.241
0.695
6.041
33.400
175.374
659.583
2359.881
25323.764
100685.836
105685.820
156150.906
122538.766
47422.586
11749.204
18835.402
13799.979
29576.615
100441.359
101074.148
41488.895
101563.633
100238.391
56870.418
5415.746
1695.357
634.919
209.381
80.093
32.005
16.190
9.133
4.848
2.056
0.492
-0.190
-0.433
-0.497
-0.488
-0.470
-0.450
-0.421
-0.362
-0.072
1.192
6.547
24.676
88.018
423.060
3026.578
16871.238
35967.730
33416.688
38959.328
21058.609
80766.453
100351.164
101430.414
24948.385
52381.117
60761.027
111271.852
101415.875
100183.523
100038.797
33501.266
120.813
68.232
32.420
14.545
6.263
2.729
1.198
0.370
-0.116
-0.396
-0.506
-0.526
-0.501
-0.472
-0.460
-0.436
-0.417
-0.400
-0.331
-0.025
1.050
4.754
18.159
75.738
311.885
974.315
1818.675
2844.306
4373.463
15288.048
100419.148
100131.625
100400.945
32176.449
7513.157
10972.029
101976.719
100441.836
100162.367
100124.406
63446.832
13.624
8.854
4.846
2.166
0.665
-0.054
-0.375
-0.515
-0.581
-0.603
-0.588
-0.545
-0.505
-0.472
-0.441
-0.421
-0.408
-0.401
-0.401
-0.335
-0.088
0.780
3.779
13.456
42.105
99.335
185.823
330.842
889.596
7943.086
88384.266
100033.703
100082.227
15303.694
1889.528
3592.530
63708.043
100350.188
100668.805
100824.445
25117.408
4.320
1.213
0.212
-0.271
-0.543
-0.663
-0.693
-0.697
-0.681
-0.651
-0.608
-0.566
-0.518
-0.474
-0.435
-0.413
-0.409
-0.406
-0.414
-0.417
-0.375
-0.185
0.509
2.583
7.577
16.788
31.451
68.847
256.449
1673.675
9357.004
22292.330
13662.144
2752.015
525.681
845.158
6178.747
42388.090
74211.250
29205.150
5321.542
10.690
1.246
-0.345
-0.689
-0.779
-0.790
-0.766
-0.734
-0.699
-0.663
-0.620
-0.568
-0.520
-0.475
-0.433
-0.394
-0.362
-0.352
-0.364
-0.400
-0.422
-0.347
0.115
1.952
7.961
24.334
62.672
89.409
100.959
272.025
819.747
1407.372
1028.444
371.042
125.141
199.718
954.400
4143.292
11647.916
13789.663
6116.336
26.637
4.146
0.538
-0.391
-0.685
-0.768
-0.773
-0.743
-0.703
-0.661
-0.608
-0.559
-0.512
-0.449
-0.355
-0.189
0.016
0.155
0.082
-0.101
-0.268
-0.178
1.025
7.810
44.278
344.143
1813.906
2585.425
877.990
167.126
113.477
125.208
100.196
52.307
31.146
77.536
421.922
2231.062
7933.599
10541.195
6428.258
60.087
16.208
5.541
1.360
-0.115
-0.620
-0.729
-0.711
-0.652
-0.599
-0.556
-0.532
-0.478
-0.303
0.181
1.217
2.832
3.916
3.671
2.027
0.744
0.511
3.713
29.417
249.209
3309.555
40872.410
84188.766
12586.140
1218.297
135.949
31.632
14.699
8.566
9.307
34.337
175.745
829.070
2322.814
3131.710
3458.770
224.723
94.896
35.620
10.289
2.025
-0.093
-0.504
-0.447
-0.290
-0.177
-0.194
-0.268
-0.225
0.439
2.985
10.643
25.859
40.781
35.830
18.934
6.732
2.675
8.348
74.875
982.372
19119.580
176658.156
200043.578
111450.484
7077.638
458.179
49.340
9.227
2.660
2.971
12.161
53.280
182.630
400.679
537.806
1028.110
2054.373
977.039
257.021
52.508
9.602
1.458
0.401
0.929
1.944
2.415
2.095
1.252
0.948
3.266
17.732
88.331
370.088
562.649
429.110
162.201
41.981
9.901
12.208
114.573
1725.059
50552.586
107720.570
113525.406
102597.391
17424.830
1000.236
124.072
21.758
3.990
1.232
3.306
12.283
32.697
64.446
97.209
203.564
46435.758
15079.015
2115.490
237.786
32.445
5.482
4.020
8.471
15.468
19.764
16.670
9.627
5.423
12.106
97.095
1283.743
7761.608
13788.112
7783.016
1724.211
239.433
37.079
16.125
90.547
1241.567
25807.934
101332.578
106238.648
115138.258
20355.641
3071.467
454.534
69.063
11.138
1.761
0.638
2.117
5.871
11.157
19.910
50.431
100641.375
100083.156
13671.051
821.916
74.921
13.908
19.915
55.281
111.995
149.642
120.637
60.224
23.914
30.600
428.174
10126.953
156056.953
156229.031
102132.117
16853.871
1085.915
115.322
26.191
49.894
422.041
4060.406
33416.621
148888.656
115335.516
102335.109
25256.816
1984.799
207.068
29.015
4.193
0.303
-0.039
0.562
1.897
5.162
17.022
100796.430
100419.656
37326.402
1454.930
113.415
31.836
86.397
336.406
1000.241
1507.550
1077.155
386.140
102.889
58.448
663.416
15727.149
200038.688
165733.484
102809.875
63734.711
2791.278
363.891
74.090
36.672
166.657
1572.729
25910.430
102064.398
102762.141
105823.039
104678.234
5872.707
512.293
60.497
8.778
0.921
-0.338
-0.434
-0.014
1.368
6.114
110367.516
107783.203
22113.832
1339.229
144.692
72.129
351.397
2276.384
10296.154
18875.623
11244.764
2633.324
418.173
97.602
400.912
7065.153
105258.023
104564.984
105817.633
46932.707
8696.243
1786.546
295.669
59.042
108.575
1164.448
22487.100
101253.969
110166.500
150047.359
138740.844
10961.114
977.245
107.256
15.085
2.429
-0.032
-0.507
-0.454
0.060
1.762
200061.391
141277.719
31080.486
2304.619
227.183
149.879
1173.562
12554.128
113652.289
133497.109
118286.266
13769.070
1272.171
159.353
167.864
1523.619
14270.886
56017.859
88875.531
105422.469
89212.555
10535.915
1024.435
123.505
70.288
474.681
5575.123
58468.453
118705.367
200136.250
106510.664
12718.594
1225.871
161.738
29.989
5.857
0.833
-0.277
-0.504
-0.408
0.116
105178.109
102149.938
100525.914
7179.349
396.602
213.293
2131.921
36441.074
120199.227
151099.531
127357.555
38089.426
2208.567
223.472
76.039
296.579
1852.206
17114.877
102888.875
106054.773
107568.195
33146.121
2295.975
218.608
48.682
140.964
863.770
4418.787
15383.581
34967.316
28610.807
6695.696
1693.772
401.227
81.053
14.704
2.607
0.133
-0.413
-0.519
-0.409
101474.367
100305.688
100081.063
9367.933
471.116
189.060
1740.241
28709.941
107214.453
115370.258
109872.227
29784.904
2015.611
223.530
54.823
116.360
910.369
11332.294
113728.063
200059.516
200028.703
58121.719
4329.018
340.699
44.711
39.547
149.396
549.122
1886.680
5412.124
12881.913
17421.701
7931.833
1550.676
225.697
33.254
5.092
0.610
-0.275
-0.504
-0.535
104567.617
100333.953
98897.102
3816.834
266.627
105.172
651.265
6372.503
47544.016
103833.211
50248.051
8533.464
1381.756
287.685
72.977
70.350
442.880
4730.985
71091.641
141278.078
122339.883
103976.797
8805.114
494.127
45.862
14.691
36.209
147.422
781.949
6212.248
41522.699
79100.344
30242.348
4163.079
419.499
50.245
7.485
0.983
-0.189
-0.455
-0.519
69319.180
41664.664
7129.196
760.242
98.956
44.732
188.048
1005.985
3975.792
10041.538
13331.280
8738.373
3260.263
910.311
204.361
67.078
206.762
2077.856
41135.008
102420.594
104016.250
111911.211
10731.723
665.040
35.667
7.303
15.162
79.786
625.798
5443.913
37185.094
79001.000
30214.551
3812.394
418.725
50.183
7.476
0.988
-0.177
-0.419
-0.473
5080.825
1805.226
554.916
125.805
26.906
17.464
65.586
313.029
1640.166
7987.040
27435.531
64093.578
43434.727
7611.248
931.882
134.282
91.237
594.186
6281.994
40803.824
111346.766
115167.422
101465.289
2516.312
42.770
3.603
7.467
42.851
275.265
1946.402
8522.015
15033.001
7092.523
1407.707
207.518
30.999
5.069
0.635
-0.209
-0.386
-0.424
1662.643
341.608
92.779
24.840
6.929
7.676
34.205
200.341
1513.131
18920.525
104661.539
104163.531
102233.234
99598.523
4326.085
328.300
55.945
118.351
602.931
2891.040
78885.625
101040.219
100220.133
2715.859
42.990
1.318
2.994
15.803
81.772
361.299
1109.433
1523.645
950.371
292.995
64.193
13.048
2.442
0.233
-0.249
-0.344
-0.368
2451.581
337.402
55.458
10.764
2.540
3.886
22.579
162.462
1848.071
51680.371
101533.656
102428.758
101845.172
100698.719
10429.724
515.432
51.946
24.936
60.349
321.313
4608.116
26713.479
8696.349
501.198
12.386
-0.068
0.572
4.700
18.637
59.215
128.580
168.330
120.997
53.101
16.293
4.061
0.814
-0.060
-0.265
-0.300
-0.311
2881.735
380.306
56.409
10.138
2.002
2.283
14.581
115.802
1360.628
33686.523
100547.945
100955.594
100852.492
100349.266
7863.690
408.473
41.447
8.065
8.048
15.971
154.049
400.272
201.333
29.676
0.548
-0.671
-0.395
0.750
3.853
9.815
17.697
21.266
16.964
9.162
3.585
0.991
0.082
-0.196
-0.257
-0.259
-0.263
1700.883
294.490
58.035
14.306
3.619
1.687
7.700
54.699
501.488
5977.271
79125.914
100233.094
100212.953
27378.381
1978.579
177.477
22.200
3.532
1.157
1.253
2.295
5.233
3.481
-0.137
-0.854
-0.865
-0.708
-0.187
0.454
1.394
2.483
3.021
2.448
1.387
0.563
0.039
-0.170
-0.230
-0.232
-0.229
-0.228
1279.155
258.067
82.998
29.865
8.612
2.287
3.286
19.262
117.888
713.986
3525.577
8565.126
6518.451
1967.254
323.429
52.448
8.709
1.278
-0.040
-0.290
-0.411
-0.577
-0.758
-0.867
-0.908
-0.869
-0.571
-0.361
-0.194
-0.003
0.154
0.229
0.175
0.042
-0.098
-0.184
-0.220
-0.220
-0.211
-0.205
-0.193
1046.206
299.048
148.753
62.469
17.773
3.964
1.446
5.076
23.580
90.056
259.549
425.140
368.702
173.220
51.648
12.699
2.589
0.238
-0.304
-0.497
-0.598
-0.704
-0.797
-0.857
-0.750
-0.546
-0.407
-0.328
-0.278
-0.234
-0.200
-0.181
-0.182
-0.199
-0.210
-0.215
-0.208
-0.201
-0.192
-0.180
-0.162
589.131
293.464
198.947
89.475
23.838
4.872
0.791
1.017
4.102
12.333
26.324
37.670
33.473
19.793
7.987
2.562
0.482
-0.134
-0.301
-0.365
-0.439
-0.503
-0.523
-0.482
-0.413
-0.350
-0.303
-0.275
-0.255
-0.240
-0.227
-0.219
-0.218
-0.211
-0.203
-0.198
-0.189
-0.182
-0.171
-0.153
-0.134
263.207
183.877
151.740
70.957
19.265
4.199
0.455
-0.051
0.411
1.645
3.290
4.425
3.996
2.688
1.164
0.298
-0.096
-0.228
-0.256
-0.265
-0.282
-0.293
-0.293
-0.283
-0.268
-0.254
-0.244
-0.232
-0.225
-0.216
-0.210
-0.208
-0.200
-0.194
-0.188
-0.178
-0.171
-0.159
-0.144
-0.128
-0.112
120.918
73.332
59.879
29.044
9.322
2.092
0.058
-0.314
-0.263
-0.042
0.194
0.352
0.347
0.198
-0.005
-0.138
-0.198
-0.213
-0.207
-0.205
-0.206
-0.203
-0.198
-0.199
-0.199
-0.200
-0.199
-0.197
-0.198
-0.196
-0.192
-0.189
-0.183
-0.179
-0.171
-0.162
-0.148
-0.137
-0.121
-0.105
-0.091
53.282
22.131
15.210
8.343
2.985
0.534
-0.219
-0.366
-0.350
-0.289
-0.232
-0.181
-0.162
-0.164
-0.180
-0.186
-0.184
-0.176
-0.165
-0.161
-0.158
-0.153
-0.152
-0.154
-0.161
-0.164
-0.165
-0.169
-0.172
-0.172
-0.171
-0.166
-0.162
-0.155
-0.147
-0.138
-0.127
-0.115
-0.103
-0.089
-0.077
18.614
5.940
3.139
1.579
0.402
-0.158
-0.333
-0.354
-0.321
-0.290
-0.257
-0.224
-0.200
-0.182
-0.173
-0.161
-0.152
-0.140
-0.131
-0.124
-0.119
-0.119
-0.120
-0.126
-0.131
-0.135
-0.143
-0.148
-0.151
-0.151
-0.149
-0.145
-0.140
-0.137
-0.131
-0.122
-0.111
-0.098
-0.084
-0.073
-0.063
2341.677
270.022
39.706
16.465
22.614
36.573
44.723
33.400
18.054
6.480
1.531
0.270
2.505
14.099
58.280
160.230
224.476
173.661
85.705
41.267
18.823
7.805
3.174
2.473
3.378
4.052
3.292
1.822
0.749
0.549
1.727
5.959
19.485
54.814
136.855
243.658
275.089
171.690
75.329
32.482
66.214
827.898
133.905
43.039
62.832
162.891
379.360
491.368
339.717
129.597
34.036
7.137
1.907
6.391
39.959
207.857
744.453
1145.720
650.130
191.044
49.443
14.776
5.135
2.566
2.381
2.705
2.642
1.961
0.911
0.030
-0.349
-0.070
1.490
6.587
20.684
51.797
89.917
91.783
58.399
27.450
21.455
101.339
196.357
84.384
117.930
353.878
1548.430
6013.644
11320.475
5932.540
1203.746
193.215
30.218
5.859
9.930
64.415
416.767
1761.837
3061.392
1485.263
342.881
63.214
14.262
7.188
8.818
11.372
9.835
5.656
2.676
0.893
-0.041
-0.469
-0.501
0.058
1.870
6.728
16.268
24.774
26.525
18.176
10.054
15.422
99.401
187.373
219.749
469.605
1900.436
17333.176
100443.766
100176.125
100057.156
13661.540
952.331
93.319
12.311
10.200
60.030
354.794
1472.025
2536.161
1239.457
287.063
52.102
17.965
31.660
76.785
107.245
87.022
38.261
13.620
4.690
1.556
0.234
-0.320
-0.322
0.289
1.759
4.050
6.086
6.082
4.418
3.318
8.916
55.514
1159.259
1024.854
1459.856
6308.421
103001.742
101592.305
100564.617
100161.859
98893.883
2953.722
193.986
19.773
7.146
28.492
141.587
450.810
679.799
417.691
117.000
32.521
49.935
374.027
1496.677
2068.109
1118.936
328.584
80.331
26.153
10.690
4.285
1.344
0.473
0.865
2.069
3.350
3.740
2.945
1.706
1.145
3.689
20.689
10449.168
5916.310
3236.419
9353.477
105413.078
103154.688
101173.773
100326.445
100072.211
3822.296
223.325
20.661
4.363
9.544
34.510
85.141
113.849
80.127
31.742
29.895
288.862
4391.020
40248.762
52948.508
18080.111
2803.073
431.687
161.542
67.991
26.571
9.502
4.943
7.256
14.818
23.589
23.672
15.777
7.212
2.635
1.938
6.177
120321.859
32362.021
6234.908
5714.271
55071.941
103013.539
101405.344
100418.305
41351.211
1806.598
140.443
15.435
2.253
2.198
6.225
12.768
16.726
12.748
10.523
45.869
745.909
19624.801
200014.750
200076.688
104829.281
14819.957
2495.398
1272.428
473.613
164.621
55.585
25.836
47.940
129.916
236.834
236.959
129.885
48.860
14.896
5.450
3.167
120383.539
115547.242
9305.379
2469.165
6159.680
31734.924
71581.625
27552.070
3873.848
461.372
54.949
7.814
0.914
0.143
0.699
1.663
2.054
2.329
6.145
50.283
757.823
16223.864
156246.313
136028.734
103959.492
32057.256
23709.783
12795.890
4348.808
1519.627
375.228
130.606
316.667
1416.050
3813.171
3814.275
1418.816
337.492
83.636
30.166
12.071
105610.516
104983.508
8948.282
1162.713
949.806
1770.740
2233.422
1308.762
392.097
83.517
16.373
2.774
0.048
-0.395
-0.341
-0.188
-0.058
0.395
3.861
33.745
342.728
4910.588
57400.195
101704.711
87601.422
77848.617
104378.992
106389.078
87446.617
26393.553
2888.693
644.157
2127.708
20246.703
100030.984
100039.734
20283.357
2360.804
541.104
245.291
84.573
100921.305
57753.555
3484.041
490.007
215.126
210.310
199.604
124.710
51.380
16.124
3.894
0.503
-0.352
-0.532
-0.520
-0.469
-0.396
-0.101
1.696
13.956
99.677
695.285
3932.985
9127.377
14966.368
102168.367
128724.609
200042.250
110356.992
101269.445
18668.150
4440.450
10865.774
100710.445
100171.695
100230.828
101202.953
13050.652
6992.664
3252.933
704.773
27421.318
5118.802
773.874
156.800
57.185
37.192
28.100
17.748
8.487
3.007
0.581
-0.283
-0.518
-0.550
-0.522
-0.488
-0.447
-0.306
0.406
4.127
21.280
99.738
326.339
917.563
4573.323
32035.789
119453.617
127331.563
104576.680
104610.203
69153.734
101685.703
69312.148
107788.086
100934.180
101285.914
115040.945
113650.523
100704.031
79043.914
7099.915
1224.466
478.818
132.174
38.663
14.939
7.504
4.703
2.733
1.161
0.155
-0.335
-0.507
-0.544
-0.530
-0.507
-0.477
-0.444
-0.395
-0.180
0.761
4.434
15.711
50.798
190.162
909.385
4096.923
22184.412
103324.445
102222.430
130348.805
110108.492
100974.508
105966.609
179012.688
103478.984
104756.203
200031.641
106500.289
100460.414
100087.594
51074.539
97.246
54.750
21.794
8.273
3.050
1.142
0.357
-0.052
-0.339
-0.508
-0.570
-0.571
-0.531
-0.506
-0.486
-0.462
-0.439
-0.425
-0.378
-0.156
0.629
3.113
11.530
41.717
158.522
533.358
2335.668
11580.404
25626.070
88110.023
101351.516
100289.172
101221.672
109378.328
43434.176
48677.445
109426.180
101382.313
100536.008
100505.133
99138.094
11.375
7.046
3.203
1.073
0.028
-0.398
-0.541
-0.609
-0.649
-0.667
-0.647
-0.598
-0.546
-0.501
-0.462
-0.439
-0.431
-0.430
-0.431
-0.395
-0.220
0.371
2.313
8.801
27.203
81.843
246.173
695.810
2345.987
37660.586
100158.477
100066.406
100176.414
99579.375
5386.234
5406.945
99848.484
101706.523
104992.211
106496.047
36251.488
5.329
1.077
-0.044
-0.504
-0.689
-0.740
-0.728
-0.734
-0.731
-0.718
-0.676
-0.622
-0.561
-0.497
-0.454
-0.441
-0.437
-0.437
-0.453
-0.460
-0.438
-0.314
0.166
1.650
5.424
14.550
36.711
104.668
544.166
4994.394
51056.637
100013.109
79010.828
10343.007
1100.076
1146.746
8961.311
67133.891
170728.938
132411.203
31541.189
15.356
1.677
-0.337
-0.728
-0.807
-0.803
-0.776
-0.761
-0.749
-0.728
-0.682
-0.622
-0.554
-0.498
-0.460
-0.432
-0.405
-0.389
-0.401
-0.434
-0.467
-0.442
-0.167
0.942
4.428
19.266
126.171
186.089
146.116
571.068
2113.057
4156.197
2950.262
828.999
215.177
362.947
2953.451
39106.848
102974.234
101759.719
103614.164
42.101
5.455
0.717
-0.350
-0.682
-0.772
-0.785
-0.765
-0.736
-0.705
-0.657
-0.603
-0.541
-0.466
-0.360
-0.164
0.079
0.257
0.172
-0.052
-0.280
-0.295
0.390
3.861
24.220
624.089
7736.221
13297.217
1990.042
176.030
169.757
239.208
193.685
91.891
54.162
209.595
2179.371
30349.789
100210.406
100615.375
100668.789
84.399
18.795
6.301
1.705
-0.048
-0.605
-0.729
-0.709
-0.658
-0.607
-0.576
-0.543
-0.474
-0.268
0.324
1.731
3.883
5.350
5.024
2.811
0.975
0.348
1.801
12.876
205.692
9092.321
101573.781
102232.875
57332.047
905.002
66.819
31.120
20.514
13.517
18.336
97.786
763.722
6493.443
33540.777
46385.379
24785.066
267.956
120.054
42.628
11.568
2.332
-0.010
-0.457
-0.384
-0.176
-0.047
-0.072
-0.192
-0.130
0.675
4.125
14.553
38.295
61.162
53.283
26.031
9.089
2.727
4.293
29.722
427.205
19352.881
112304.828
120705.813
107497.016
2149.501
150.368
25.219
6.836
3.044
6.116
30.795
169.319
818.252
2315.242
3171.242
4123.597
2977.883
1328.040
339.477
63.277
11.461
1.839
0.629
1.429
2.791
3.600
3.016
1.814
1.354
4.499
24.287
122.406
511.984
1060.757
759.471
271.083
62.305
12.435
7.761
44.860
439.216
6903.086
125406.891
170927.141
32330.891
2722.318
309.353
59.412
13.386
3.056
1.979
8.143
32.019
100.229
215.988
304.915
619.475
99422.438
27320.010
2952.228
314.040
38.832
6.253
5.115
12.286
22.872
30.343
25.452
14.460
7.487
16.496
121.763
1152.900
9484.901
32595.930
20915.029
3854.162
405.260
53.804
13.325
39.821
326.003
3092.301
19836.279
34384.691
13969.048
3495.064
907.757
209.645
44.489
8.931
1.750
1.630
5.274
14.341
27.795
48.209
139.448
100679.813
100075.867
22305.619
1115.218
89.897
16.427
26.592
82.696
200.438
298.205
226.906
104.200
34.907
44.124
430.202
8435.969
100801.031
100926.625
100364.250
56183.430
2140.144
180.466
32.941
27.138
141.903
881.200
4350.627
12892.247
27424.508
18705.053
5131.637
1030.888
178.286
28.910
4.535
0.651
0.594
1.906
4.722
13.287
54.360
100672.633
100305.563
70840.375
1980.815
141.870
36.974
127.188
621.579
2254.613
4014.069
2853.957
818.323
172.710
84.226
814.318
28787.795
100955.711
100936.258
101210.766
101945.359
6382.755
667.673
121.140
33.843
74.749
462.997
3897.724
31720.516
111345.266
126847.133
54877.363
8424.786
795.264
86.896
11.726
1.558
-0.013
-0.009
0.989
4.927
20.966
105519.219
104169.055
38355.883
1626.853
150.984
81.615
495.407
4514.889
34595.578
89969.500
46982.922
6815.088
732.968
140.728
650.975
16825.600
100513.359
103089.789
122302.078
156859.781
33728.922
5157.455
586.174
80.708
58.752
358.238
3555.887
32904.172
188359.203
156883.406
108568.836
80587.297
3056.060
207.011
24.841
4.413
0.714
-0.046
0.126
1.722
7.070
200042.641
177846.719
19563.832
1683.016
189.026
148.450
1332.697
19796.865
107098.617
112419.148
107116.102
38585.770
2180.713
220.731
268.736
3025.834
41137.754
124660.164
200057.766
112418.938
101027.094
57028.160
2544.631
199.868
52.477
195.790
1511.657
15027.717
115085.508
111464.305
102941.898
100991.625
5097.175
388.763
58.007
11.498
2.761
0.640
0.076
0.367
1.874
107171.000
103225.156
99506.836
3916.276
290.766
190.549
1798.936
30487.857
120204.055
145949.625
120287.359
54346.574
2937.937
262.232
103.065
503.090
4217.215
92602.133
103530.648
101811.000
101282.625
100617.766
5594.106
336.301
48.261
79.320
495.450
4691.108
91544.484
102727.367
107541.516
55974.273
7981.736
1356.375
197.470
32.903
6.584
1.773
0.346
-0.048
0.126
100675.523
100273.031
100084.789
4975.312
333.526
148.619
1069.561
12078.812
116657.094
133735.453
116961.758
19618.992
1713.756
229.473
65.570
189.028
2087.825
51463.797
101766.984
106946.070
109286.883
103347.633
4417.127
328.864
43.772
30.825
135.670
890.863
6773.363
34472.051
118679.555
103866.336
99329.914
9408.372
712.151
77.133
12.590
2.993
0.703
-0.104
-0.328
100848.547
100128.633
37179.570
2297.024
202.767
79.483
387.688
2520.604
11766.631
24186.689
15016.976
3934.819
957.804
261.674
78.724
95.612
711.388
8216.865
92194.180
123098.063
132024.359
24247.918
2377.549
252.184
33.453
13.639
46.432
293.339
2875.747
57665.785
100759.828
100308.844
100088.602
33514.781
1662.995
134.811
16.853
3.523
0.757
-0.118
-0.409
28392.588
18397.771
3827.078
522.279
72.062
33.043
111.832
467.074
1399.015
2671.392
3179.213
3115.271
2103.120
830.739
214.714
74.226
192.302
1185.745
7016.301
24558.615
28216.920
8674.498
1396.706
162.241
22.134
7.209
24.528
195.621
2526.694
56903.156
100064.852
100049.500
100036.133
33511.234
1536.377
127.026
16.402
3.159
0.555
-0.175
-0.403
1841.795
1043.759
376.778
95.385
20.818
12.264
38.250
146.154
544.170
2241.529
9777.919
23640.535
18304.377
5078.045
855.011
136.516
68.905
247.793
1131.554
3671.520
5791.533
6794.433
2718.006
237.970
11.988
3.502
12.851
101.175
953.976
11285.845
100014.805
100021.352
88341.039
7789.259
660.655
72.841
11.256
2.005
0.227
-0.253
-0.395
418.671
155.453
56.226
17.870
5.347
5.185
21.211
109.933
720.027
6852.306
76107.977
146153.156
141391.375
30093.672
2609.952
275.074
48.188
56.707
177.416
502.102
2084.209
6876.486
2753.938
239.342
6.828
1.191
5.247
34.245
221.566
1300.392
5416.654
9356.721
4548.055
1038.435
175.967
28.820
5.402
0.980
-0.047
-0.300
-0.369
366.717
103.417
27.852
7.412
2.035
2.830
15.834
107.547
996.853
14263.393
115129.344
156923.594
151080.531
80069.703
4606.260
375.418
45.290
15.819
27.194
56.946
364.871
922.527
507.415
52.511
1.844
-0.092
1.369
9.162
41.087
147.721
390.109
523.539
342.015
134.077
35.766
9.187
1.970
0.241
-0.196
-0.303
-0.325
686.358
181.701
46.512
12.254
3.214
2.209
11.168
81.120
731.875
10242.261
104974.352
115048.633
113657.344
49366.984
3266.278
297.351
35.675
6.656
4.577
6.355
15.329
38.474
25.700
3.703
-0.512
-0.661
-0.185
1.718
7.434
20.222
39.375
47.836
36.241
18.705
7.281
2.306
0.476
-0.100
-0.256
-0.281
-0.283
2232.748
482.905
127.534
41.094
11.493
3.283
6.674
41.454
298.961
2514.037
19154.012
65158.035
42916.059
8416.604
1035.353
129.042
19.047
3.112
0.735
0.499
0.522
0.511
-0.144
-0.733
-0.873
-0.865
-0.599
-0.004
1.044
2.868
4.967
5.762
5.074
3.078
1.331
0.351
-0.064
-0.222
-0.253
-0.248
-0.246
5633.037
1255.068
475.989
170.552
42.337
8.414
3.863
14.979
80.121
404.708
1643.026
3412.881
2681.221
912.299
213.636
40.959
7.616
1.186
-0.118
-0.381
-0.495
-0.640
-0.785
-0.878
-0.918
-0.800
-0.533
-0.339
-0.109
0.173
0.478
0.660
0.548
0.315
0.045
-0.134
-0.213
-0.236
-0.232
-0.225
-0.213
6613.741
3029.209
2049.841
641.857
116.086
18.175
3.249
4.403
17.769
60.751
155.009
247.308
217.460
114.547
38.780
10.146
2.246
0.200
-0.304
-0.486
-0.609
-0.715
-0.805
-0.808
-0.684
-0.528
-0.416
-0.344
-0.284
-0.224
-0.168
-0.136
-0.132
-0.165
-0.200
-0.227
-0.230
-0.219
-0.213
-0.204
-0.184
3794.972
4914.347
4134.690
1142.147
178.640
24.871
3.234
1.170
3.331
9.803
19.437
27.613
24.774
15.009
6.555
2.150
0.405
-0.156
-0.306
-0.356
-0.412
-0.467
-0.485
-0.464
-0.413
-0.365
-0.327
-0.296
-0.272
-0.253
-0.238
-0.221
-0.210
-0.206
-0.212
-0.214
-0.208
-0.201
-0.192
-0.176
-0.153
1445.472
2911.093
2560.482
807.775
142.303
20.281
2.635
0.210
0.337
1.285
2.618
3.548
3.217
2.172
0.990
0.226
-0.122
-0.238
-0.263
-0.268
-0.284
-0.300
-0.304
-0.299
-0.289
-0.278
-0.267
-0.252
-0.240
-0.230
-0.214
-0.198
-0.185
-0.183
-0.187
-0.192
-0.191
-0.181
-0.163
-0.145
-0.127
382.629
656.660
583.695
241.733
56.041
9.861
1.241
-0.132
-0.257
-0.092
0.121
0.255
0.258
0.128
-0.044
-0.158
-0.206
-0.219
-0.213
-0.216
-0.215
-0.217
-0.220
-0.222
-0.222
-0.222
-0.221
-0.217
-0.213
-0.206
-0.198
-0.182
-0.166
-0.164
-0.173
-0.174
-0.167
-0.155
-0.139
-0.124
-0.107
79.221
99.587
93.776
45.841
13.712
3.016
0.278
-0.285
-0.344
-0.297
-0.243
-0.197
-0.176
-0.178
-0.186
-0.191
-0.186
-0.179
-0.173
-0.172
-0.171
-0.170
-0.172
-0.178
-0.182
-0.184
-0.186
-0.184
-0.182
-0.180
-0.177
-0.168
-0.159
-0.155
-0.152
-0.152
-0.145
-0.130
-0.118
-0.104
-0.090
16.803
15.137
12.578
7.235
2.636
0.470
-0.179
-0.323
-0.322
-0.285
-0.257
-0.229
-0.202
-0.184
-0.171
-0.161
-0.157
-0.149
-0.140
-0.135
-0.133
-0.134
-0.142
-0.145
-0.151
-0.156
-0.160
-0.158
-0.152
-0.150
-0.152
-0.150
-0.146
-0.140
-0.140
-0.136
-0.127
-0.114
-0.099
-0.088
-0.075
351.529
81.288
26.326
19.268
25.010
34.536
36.845
28.174
14.955
5.608
1.386
1.157
8.067
54.717
292.679
1180.354
1908.616
1240.405
560.283
248.550
98.792
32.213
9.045
2.087
0.431
0.052
-0.124
-0.272
-0.255
0.110
1.295
4.739
12.666
25.901
39.533
50.157
49.058
35.823
21.058
22.958
139.562
156.910
57.288
56.899
101.016
183.136
318.600
381.024
259.868
100.279
28.471
6.245
3.448
20.821
179.412
1769.374
12333.916
26447.359
10231.826
1497.204
280.571
69.587
18.908
4.942
1.450
0.551
0.104
-0.209
-0.469
-0.645
-0.645
-0.374
0.443
2.208
5.728
10.442
15.162
15.323
11.226
8.929
27.464
253.811
104.629
129.702
323.421
826.834
1652.974
4172.368
6589.177
3521.334
884.000
147.606
24.001
7.352
33.189
355.862
4936.133
59336.867
100072.094
46886.828
3483.891
337.630
54.068
13.790
6.209
5.024
3.830
2.139
0.640
-0.144
-0.528
-0.696
-0.699
-0.487
0.085
1.256
2.868
4.389
4.695
3.703
4.691
24.151
253.072
472.261
698.933
2178.284
7339.262
17134.996
91276.961
100612.789
79081.188
7784.464
701.663
72.239
12.595
29.637
303.498
4062.823
41598.395
100026.633
33053.637
2822.386
251.889
38.023
20.587
39.219
45.196
30.393
14.645
5.586
1.961
0.482
-0.204
-0.509
-0.545
-0.314
0.181
0.819
1.249
1.158
0.972
2.334
15.475
127.895
5674.187
5352.734
11759.456
59590.832
127625.438
118319.273
102140.977
100237.211
45903.344
1947.152
147.691
17.750
17.640
122.542
1037.387
6006.567
11072.096
4939.904
749.317
103.082
42.751
511.772
2547.154
2131.790
466.513
93.053
29.236
11.524
5.541
2.382
0.805
0.344
0.803
1.922
3.136
3.219
2.260
1.121
1.158
6.739
42.896
100330.516
73012.422
30771.768
104378.672
199047.031
137264.328
103562.898
100345.102
70754.906
2496.273
169.065
17.510
7.304
30.435
152.514
488.880
739.161
418.119
126.143
36.494
339.625
15349.175
101326.813
102442.313
7393.570
574.442
124.031
57.955
33.616
17.681
7.981
5.171
8.418
18.635
28.077
28.078
18.512
8.266
2.996
2.821
11.594
115173.586
104641.516
56778.691
61195.531
95679.898
118419.211
102198.703
100261.961
20211.773
1304.950
106.631
12.695
2.775
5.994
20.198
45.389
60.067
43.115
20.576
23.060
911.356
100949.141
105593.516
113642.484
38373.898
1809.203
498.325
345.501
258.427
138.975
54.448
29.168
60.425
169.340
313.171
336.145
168.846
57.540
16.315
5.514
3.989
200079.734
115435.383
54647.762
9735.360
11028.064
19625.979
34158.551
15153.829
2514.185
317.918
44.273
6.195
0.728
0.648
2.322
4.745
6.318
4.983
4.845
20.364
541.735
27846.307
108249.617
120757.867
20101.262
3050.542
2278.123
3213.169
3821.051
1951.556
464.582
159.408
443.828
2118.899
5921.437
6478.714
2299.466
433.746
86.701
26.648
9.912
200039.547
93109.664
13276.072
2027.054
1194.007
1300.967
1445.884
921.396
283.374
65.718
12.814
1.947
-0.186
-0.467
-0.228
0.095
0.333
0.534
1.917
13.131
113.390
1523.430
9020.555
11390.971
5135.827
4319.965
11967.509
74012.078
100931.508
56250.836
4398.378
800.935
3147.138
37236.273
100029.977
100029.469
41340.891
3363.037
463.435
158.279
59.679
56971.063
13088.727
2351.337
458.259
185.147
150.880
131.643
89.158
38.114
12.086
2.923
0.141
-0.587
-0.699
-0.637
-0.513
-0.408
-0.216
0.673
5.843
34.251
170.975
617.989
1166.642
1686.921
5744.827
69742.445
104621.109
101435.008
100666.656
33912.547
5315.469
17587.955
100765.063
100170.984
100153.500
100652.680
18506.578
3460.929
1582.203
424.091
4956.607
1753.609
427.558
107.695
39.278
24.502
18.026
12.053
5.782
1.960
0.208
-0.485
-0.685
-0.710
-0.654
-0.568
-0.491
-0.389
0.002
1.737
8.944
34.897
94.680
230.127
734.599
4493.450
103104.383
102236.109
101165.680
105065.813
108898.242
102523.758
95436.688
109363.766
100955.313
100741.406
105930.352
64431.727
64398.344
22365.861
2960.186
459.358
219.204
77.692
24.616
9.032
4.532
2.717
1.510
0.493
-0.160
-0.483
-0.616
-0.655
-0.640
-0.589
-0.532
-0.480
-0.438
-0.316
0.185
1.890
7.050
20.787
63.515
254.466
1641.950
32511.205
100558.992
101814.664
137201.609
118664.750
101364.461
110321.172
198879.672
103662.398
102348.461
137192.594
111321.023
100680.094
100141.531
15093.065
51.589
30.167
13.541
4.742
1.449
0.286
-0.099
-0.351
-0.549
-0.680
-0.720
-0.673
-0.595
-0.564
-0.529
-0.487
-0.461
-0.446
-0.432
-0.324
0.090
1.382
5.215
17.868
69.699
369.903
3030.588
20928.691
47331.863
115623.102
102066.039
100380.844
101814.977
116588.680
94999.469
91616.914
89110.273
102337.078
101148.820
101232.563
25260.193
7.183
4.087
1.607
0.130
-0.490
-0.679
-0.684
-0.744
-0.814
-0.861
-0.847
-0.760
-0.646
-0.545
-0.479
-0.452
-0.449
-0.459
-0.473
-0.468
-0.381
-0.041
0.999
4.370
15.943
65.006
279.355
946.026
3013.908
46557.051
100194.555
100082.133
100245.313
101044.492
6454.767
4474.908
26296.988
104784.430
122352.766
130247.695
20607.305
4.396
0.503
-0.500
-0.840
-0.904
-0.867
-0.791
-0.841
-0.911
-0.961
-0.920
-0.818
-0.680
-0.556
-0.480
-0.469
-0.482
-0.495
-0.507
-0.517
-0.506
-0.451
-0.225
0.673
3.406
11.887
36.009
112.875
590.566
5967.310
56863.426
100015.266
98890.016
11374.792
1267.260
942.861
6527.494
79986.289
127323.922
111387.148
102444.078
14.088
1.318
-0.551
-0.888
-0.916
-0.864
-0.826
-0.869
-0.925
-0.965
-0.924
-0.818
-0.680
-0.563
-0.512
-0.509
-0.493
-0.486
-0.497
-0.512
-0.523
-0.549
-0.453
0.057
1.854
12.651
74.623
131.371
137.194
610.286
2492.572
4953.392
3212.399
966.864
237.527
551.353
8904.843
101059.023
101473.945
101086.453
105347.445
36.114
4.645
0.434
-0.492
-0.759
-0.818
-0.828
-0.845
-0.877
-0.885
-0.842
-0.757
-0.643
-0.525
-0.445
-0.275
-0.059
0.096
0.026
-0.162
-0.354
-0.454
-0.226
1.114
11.745
408.410
4501.482
6672.779
1177.976
126.820
172.263
254.443
207.213
99.039
69.328
414.636
7144.755
100112.383
100180.234
100793.445
118673.719
68.191
15.239
4.897
1.201
-0.224
-0.650
-0.755
-0.756
-0.730
-0.711
-0.684
-0.638
-0.545
-0.353
0.170
1.429
3.202
4.736
4.113
2.417
0.763
0.035
0.435
3.962
101.342
5158.590
100174.648
100218.563
26771.609
500.143
32.196
26.808
20.836
14.334
27.187
185.589
2119.732
30230.408
100071.805
100663.688
106990.172
195.593
82.357
31.371
9.055
1.723
-0.118
-0.477
-0.381
-0.157
-0.037
-0.073
-0.187
-0.173
0.526
3.599
13.846
53.592
102.009
52.398
21.568
7.515
2.084
1.650
8.569
172.894
10145.151
100635.516
100881.344
66085.164
852.092
37.885
11.124
4.504
3.171
9.301
56.919
363.636
2298.152
8550.775
11569.980
8508.975
1557.910
773.303
223.036
46.178
8.489
1.445
0.625
1.728
3.352
4.330
3.624
2.157
1.420
3.796
20.512
255.607
1804.021
3721.839
1284.609
243.735
51.348
10.771
3.960
12.231
92.595
1970.941
42631.516
78252.727
7562.738
474.674
79.702
24.106
7.258
2.112
2.865
13.209
56.210
195.059
462.390
611.607
1044.986
33783.773
11308.494
1654.655
206.584
28.646
5.349
5.955
15.352
31.044
39.572
33.020
18.498
8.647
14.305
105.584
1805.859
32215.879
95250.672
20970.988
2726.793
325.858
45.702
9.978
12.331
58.376
351.384
1436.683
2127.973
1223.362
567.916
287.278
107.053
29.998
6.891
1.681
2.556
8.735
23.399
48.078
86.400
314.365
100329.586
100045.953
10273.717
652.160
65.545
14.819
32.604
116.273
319.283
489.771
367.490
151.143
46.001
39.792
351.448
6865.229
141505.547
200041.047
113169.273
29064.461
1550.877
159.861
30.299
13.718
37.281
150.507
492.994
1254.283
2698.380
4288.142
3016.303
907.887
170.172
28.583
4.515
0.935
1.250
3.530
9.212
31.400
162.421
100308.375
100126.266
24699.373
1127.817
96.203
38.087
175.595
1042.141
4983.557
10304.343
6508.495
1541.701
248.884
83.048
641.344
15389.656
103522.672
107910.719
102642.148
102197.219
4726.432
665.949
127.483
29.016
27.493
114.541
591.210
3310.316
26397.127
103752.086
101555.328
13885.134
1065.074
100.846
13.179
2.481
0.861
0.993
3.471
16.407
78.982
101263.227
100958.570
15390.464
972.086
105.519
93.789
775.956
10326.960
100152.563
100218.344
100164.594
18350.609
1331.270
169.002
520.812
10095.487
100474.930
103388.422
124700.867
141520.234
39657.980
5611.817
647.483
88.007
31.616
106.705
797.281
11472.395
103036.992
103271.891
101460.867
100305.148
4707.214
265.633
32.482
7.745
3.308
1.942
2.153
7.358
29.808
112522.836
36620.102
5496.941
675.467
108.414
180.656
2340.235
70897.508
100512.461
100776.102
100595.859
100286.891
4639.140
303.882
230.820
2158.960
24425.246
130224.320
163018.281
108459.688
101104.938
63785.559
2862.544
236.658
41.701
85.538
755.904
19181.273
101131.977
101263.320
101181.273
101113.102
8904.766
542.892
84.753
21.919
9.886
5.230
2.674
2.969
8.665
102687.555
58635.410
9763.211
1027.450
138.209
210.601
3025.804
100345.953
101088.219
101857.742
101769.211
101020.031
6283.153
415.837
109.274
447.089
3934.324
101567.281
102453.336
101479.875
101950.039
101538.117
6444.033
420.441
54.403
51.747
399.486
6963.640
100609.625
103128.273
116657.500
130245.430
15922.552
2327.646
308.004
59.566
21.786
10.838
4.479
1.855
1.980
100300.344
99016.375
12458.431
1126.448
139.481
143.342
1485.247
30561.469
101304.281
103426.289
105384.430
60966.883
3792.870
457.638
95.892
184.941
2217.284
57075.363
100561.750
101898.859
103978.008
103170.805
5482.068
420.217
55.039
26.764
136.877
1205.740
12027.821
81784.461
135662.281
106819.883
100691.703
22403.379
1345.918
137.158
35.848
15.412
6.039
1.739
0.432
41416.695
24683.107
4963.783
606.408
85.735
65.799
420.650
3489.858
23599.945
69351.617
47717.313
15750.643
3674.296
681.270
142.128
101.447
731.283
8633.332
100519.133
101759.656
103179.898
18895.512
2003.283
258.328
38.995
14.221
52.224
408.161
5499.272
101237.320
101166.945
100533.648
100251.539
100150.461
3285.669
219.980
41.992
15.198
5.630
1.471
0.089
3960.396
2978.573
955.400
181.464
36.003
26.363
105.656
526.764
2184.860
7156.547
16247.122
15988.885
7748.458
2160.055
409.877
96.135
174.268
955.841
4485.273
9492.308
6798.135
2305.313
559.100
110.024
20.171
7.612
30.973
290.370
5000.177
100095.781
100142.266
100216.313
100285.539
100227.703
3059.080
222.984
36.527
11.003
3.835
0.938
-0.087
471.210
338.876
143.127
42.083
11.470
9.846
37.022
163.950
803.443
4877.907
34449.691
104447.578
102321.203
18982.061
1809.257
206.081
60.679
138.644
399.409
723.895
710.152
427.057
152.711
37.810
8.220
3.703
16.853
140.368
1798.387
30231.137
100074.063
100172.180
100255.766
18479.135
1210.658
133.884
24.019
6.194
1.905
0.321
-0.231
124.971
63.996
28.992
9.761
3.219
4.287
19.880
110.325
891.857
11403.705
105093.133
111755.133
108724.766
102351.633
5326.947
396.882
51.252
30.601
62.108
101.647
122.054
136.200
60.261
12.248
2.455
1.243
7.027
46.921
339.109
2501.126
12438.855
22377.506
10390.376
1902.400
306.777
53.404
11.791
3.011
0.661
-0.076
-0.310
230.801
84.261
24.958
7.231
1.998
2.492
14.038
96.294
919.388
13982.868
110347.234
130283.656
122327.055
104966.625
6569.356
443.713
49.469
11.045
11.438
16.785
20.058
22.107
12.864
2.800
0.110
-0.057
1.868
11.874
56.993
241.297
616.284
908.307
601.807
228.538
66.499
17.862
4.538
1.056
0.055
-0.235
-0.324
1744.271
403.271
90.068
23.800
6.399
2.707
9.718
64.811
534.615
5743.248
64622.266
122298.047
115036.906
33701.906
2809.423
277.840
34.747
5.730
2.345
2.618
2.699
2.418
1.011
-0.217
-0.651
-0.639
0.009
2.544
9.787
28.469
56.809
71.505
60.345
31.896
13.740
4.775
1.345
0.164
-0.189
-0.280
-0.298
16820.520
2205.906
450.444
131.613
31.988
7.178
6.062
30.607
195.118
1203.738
6477.208
16935.180
14770.581
4053.898
702.454
107.844
16.922
2.689
0.364
0.008
-0.115
-0.315
-0.586
-0.780
-0.864
-0.827
-0.454
0.163
1.495
3.969
7.019
8.965
8.163
5.485
2.744
0.991
0.160
-0.160
-0.253
-0.271
-0.265
100282.633
9630.619
3774.241
992.399
169.425
22.618
5.102
11.401
53.700
218.202
696.638
1257.399
1130.089
497.207
140.634
31.767
6.340
0.973
-0.182
-0.456
-0.561
-0.675
-0.788
-0.863
-0.854
-0.665
-0.487
-0.308
-0.048
0.360
0.834
1.137
1.131
0.778
0.354
0.014
-0.171
-0.238
-0.247
-0.240
-0.232
110157.414
65807.227
53081.305
7379.152
629.471
60.437
7.012
3.755
12.044
37.797
87.591
134.720
126.475
70.218
26.535
7.893
1.864
0.133
-0.307
-0.446
-0.541
-0.642
-0.694
-0.668
-0.577
-0.483
-0.410
-0.353
-0.288
-0.198
-0.081
0.027
0.076
0.037
-0.071
-0.171
-0.226
-0.240
-0.229
-0.220
-0.204
51838.676
102303.875
100238.227
21094.959
1236.352
91.736
8.828
1.443
2.397
6.560
12.973
17.636
16.139
10.557
4.957
1.584
0.264
-0.187
-0.311
-0.346
-0.384
-0.420
-0.435
-0.427
-0.400
-0.368
-0.336
-0.310
-0.281
-0.234
-0.147
-0.040
0.048
0.042
-0.048
-0.143
-0.202
-0.218
-0.211
-0.194
-0.174
17527.844
100454.164
96906.703
11076.493
874.988
68.880
7.117
0.651
0.225
0.852
1.793
2.465
2.348
1.592
0.693
0.124
-0.153
-0.249
-0.271
-0.277
-0.291
-0.303
-0.309
-0.309
-0.301
-0.294
-0.284
-0.262
-0.233
-0.177
-0.082
0.043
0.146
0.136
0.024
-0.096
-0.169
-0.193
-0.186
-0.165
-0.147
2557.878
8197.808
7354.537
1761.360
240.348
30.174
3.670
0.142
-0.255
-0.168
0.001
0.117
0.120
0.033
-0.094
-0.179
-0.215
-0.222
-0.220
-0.225
-0.230
-0.234
-0.239
-0.239
-0.240
-0.242
-0.233
-0.213
-0.179
-0.119
-0.035
0.072
0.158
0.144
0.031
-0.082
-0.151
-0.168
-0.158
-0.141
-0.122
255.665
501.092
492.319
191.709
45.436
8.668
1.182
-0.152
-0.330
-0.310
-0.262
-0.224
-0.200
-0.195
-0.195
-0.198
-0.189
-0.184
-0.182
-0.181
-0.184
-0.187
-0.193
-0.196
-0.200
-0.200
-0.179
-0.137
-0.088
-0.047
-0.006
0.042
0.077
0.052
-0.023
-0.096
-0.142
-0.147
-0.135
-0.121
-0.104
30.856
44.813
40.352
21.798
7.168
1.617
0.055
-0.280
-0.312
-0.286
-0.255
-0.231
-0.206
-0.186
-0.172
-0.164
-0.157
-0.155
-0.147
-0.145
-0.148
-0.153
-0.159
-0.164
-0.169
-0.160
-0.122
-0.048
0.025
0.051
0.038
0.013
-0.015
-0.045
-0.081
-0.118
-0.134
-0.131
-0.117
-0.102
-0.088
102.987
47.223
27.297
24.954
26.988
27.011
24.158
16.620
8.454
3.006
0.838
1.968
16.105
123.299
1009.076
5252.589
11664.382
8729.843
5503.247
2048.203
551.438
124.210
26.122
5.262
0.631
-0.423
-0.645
-0.649
-0.515
-0.174
0.819
3.309
8.741
16.361
20.445
19.618
14.329
9.601
7.184
22.929
192.641
46.397
47.800
93.769
176.615
217.792
218.027
184.994
116.360
48.535
15.084
4.006
4.931
41.112
538.494
9046.357
100315.328
101530.492
104173.523
10570.792
2040.814
390.304
73.243
14.063
2.635
0.137
-0.480
-0.689
-0.776
-0.804
-0.750
-0.550
-0.029
0.873
2.127
3.170
3.594
3.307
2.670
4.918
32.218
360.363
109.097
242.686
860.224
2378.567
2828.260
2134.555
1813.759
1000.847
321.914
68.645
13.852
8.543
70.182
1135.831
41619.410
100157.250
100649.695
101525.422
25060.570
1441.788
232.584
43.402
9.033
2.676
1.046
0.276
-0.305
-0.598
-0.738
-0.791
-0.775
-0.684
-0.465
-0.138
0.231
0.477
0.515
0.660
3.532
31.666
360.081
952.248
1818.680
10576.985
57209.281
72668.359
26831.008
20380.984
9566.632
1817.809
257.240
37.131
11.082
61.088
953.857
29470.832
100052.195
100157.039
100313.250
17245.994
793.547
100.408
24.747
20.528
15.688
8.082
3.870
1.472
0.290
-0.217
-0.503
-0.647
-0.665
-0.552
-0.331
-0.099
-0.013
-0.096
0.050
2.162
19.357
178.916
20523.705
20011.428
103579.703
101186.352
107840.141
163380.125
110267.383
57490.438
6533.886
608.681
68.358
11.654
31.562
328.364
4475.146
52643.141
100031.898
37083.258
3104.091
275.364
49.460
299.354
1309.432
1048.353
194.418
20.462
8.038
3.910
2.181
1.010
0.273
0.057
0.483
1.403
2.193
2.361
1.436
0.683
1.176
8.417
58.643
100686.836
108635.586
145993.406
103598.945
110492.938
198889.125
122295.453
89268.844
8594.861
707.588
77.458
10.616
10.608
64.383
416.258
1760.148
3057.237
1478.906
336.737
58.920
199.237
6675.072
100131.055
65778.219
2831.303
123.117
30.371
19.914
15.368
10.021
5.310
3.774
6.922
14.592
21.954
21.924
14.436
6.386
2.460
3.125
14.519
101514.859
105410.164
200177.188
109027.828
104585.047
127319.055
67115.656
25295.018
3554.449
424.033
49.971
7.188
2.843
10.466
42.282
105.885
142.418
99.740
36.854
16.472
464.473
41599.320
100339.805
100544.742
11770.818
330.543
108.628
124.770
131.585
82.119
37.222
21.816
44.364
121.216
220.629
220.499
128.712
44.227
12.898
4.045
3.997
104285.266
102316.266
110529.602
65549.508
71954.117
21527.596
7071.026
3170.455
783.945
132.793
22.709
3.168
0.249
1.020
4.188
9.100
11.313
8.999
5.106
7.260
249.187
11508.767
100397.977
100700.344
4440.268
401.868
654.066
1664.564
2008.322
979.904
273.010
109.921
291.520
1305.396
3496.529
3495.845
1302.301
299.328
61.847
16.153
5.883
105447.227
101707.711
52134.883
5318.233
2850.992
1542.660
747.296
350.101
123.550
33.798
6.889
0.629
-0.679
-0.676
-0.253
0.337
0.720
0.675
0.908
3.727
29.387
574.195
3276.065
2477.143
667.315
775.028
6546.695
38263.754
55153.008
19018.809
2345.423
516.570
1912.621
16616.902
88335.680
88330.766
18301.820
2000.542
263.561
72.770
27.373
24782.928
17409.203
4062.512
716.097
278.592
158.225
88.510
48.734
20.841
7.023
1.311
-0.519
-0.941
-0.928
-0.796
-0.622
-0.460
-0.315
0.004
1.561
8.109
33.241
98.505
158.347
249.596
1659.472
36067.156
200250.250
130976.977
101305.016
13227.681
2602.270
8247.287
100394.750
100098.367
100066.844
100182.977
8216.401
1084.436
408.219
135.611
1438.682
995.751
366.922
114.865
41.638
22.519
13.686
7.599
3.381
0.934
-0.322
-0.868
-0.959
-0.903
-0.805
-0.693
-0.569
-0.460
-0.291
0.322
2.531
8.621
21.797
50.138
173.326
1702.663
40926.129
131005.984
108983.844
102405.500
33143.238
31680.186
27901.756
103217.930
100480.703
100252.508
101036.578
15901.001
5609.691
2774.216
617.674
166.027
109.130
51.436
19.980
7.395
3.369
1.737
0.750
-0.037
-0.496
-0.699
-0.854
-0.891
-0.818
-0.731
-0.627
-0.532
-0.477
-0.424
-0.235
0.381
2.184
6.400
19.781
91.366
751.686
11501.381
101016.539
101220.773
110302.531
107506.672
100848.117
105452.320
121153.078
101583.086
100624.594
103528.734
24239.359
33993.035
12543.638
2019.077
22.778
15.600
7.925
2.908
0.574
-0.257
-0.433
-0.614
-0.858
-1.002
-1.000
-0.897
-0.734
-0.697
-0.626
-0.542
-0.487
-0.474
-0.483
-0.454
-0.294
0.238
1.726
7.346
32.161
204.204
1474.333
8356.036
16307.697
29063.631
101138.016
100258.789
101126.539
59566.160
36055.516
34303.699
14063.539
35161.566
58129.891
21640.629
3683.088
3.253
1.770
0.357
-0.499
-0.946
-1.023
-0.860
-0.984
-1.168
-1.173
-1.071
-0.940
-0.806
-0.644
-0.520
-0.482
-0.471
-0.484
-0.510
-0.523
-0.491
-0.358
0.108
1.845
8.985
41.048
175.441
540.721
1499.970
11672.067
100136.641
100061.891
100174.461
25300.229
3238.345
2142.694
4152.249
19313.484
49748.578
50785.379
14060.479
2.056
-0.381
-1.005
-1.216
-1.258
-1.118
-0.925
-1.116
-1.248
-1.179
-1.062
-0.920
-0.780
-0.651
-0.523
-0.513
-0.537
-0.554
-0.567
-0.576
-0.560
-0.553
-0.489
0.010
1.933
7.866
26.256
76.485
322.797
2326.456
15045.975
37166.766
22312.082
4229.369
650.448
601.252
4596.450
90644.359
103348.805
102090.984
100951.414
7.473
0.192
-1.031
-1.251
-1.182
-1.029
-0.954
-1.135
-1.220
-1.140
-1.019
-0.873
-0.735
-0.631
-0.578
-0.624
-0.619
-0.612
-0.625
-0.618
-0.592
-0.617
-0.634
-0.307
0.748
5.174
19.977
35.575
79.241
318.105
1111.039
1943.555
1409.840
463.715
172.209
567.904
10465.066
100533.727
100839.578
100878.430
102570.242
18.469
2.365
-0.237
-0.842
-0.957
-0.917
-0.934
-1.065
-1.144
-1.063
-0.945
-0.818
-0.706
-0.600
-0.574
-0.478
-0.336
-0.248
-0.271
-0.387
-0.499
-0.579
-0.503
0.096
3.418
55.645
401.710
507.895
162.489
53.754
106.922
147.079
121.426
62.622
65.471
478.387
8596.799
100210.391
100387.469
100712.688
106978.195
34.664
8.185
2.470
0.272
-0.532
-0.758
-0.842
-0.896
-0.946
-0.907
-0.815
-0.727
-0.632
-0.499
-0.193
0.607
2.275
3.442
2.411
1.177
0.236
-0.277
-0.215
1.005
12.908
405.178
4491.779
7604.372
1298.612
66.134
16.246
16.512
14.551
11.683
29.252
217.765
2520.106
41341.641
100158.664
100502.398
106927.133
83.865
37.473
15.285
4.537
0.727
-0.382
-0.582
-0.497
-0.327
-0.226
-0.242
-0.319
-0.315
0.079
2.079
16.683
172.988
270.240
103.656
12.922
4.299
1.006
0.360
2.068
18.675
650.638
8722.006
15102.748
2130.801
106.203
10.161
4.582
2.598
2.864
10.629
63.406
426.754
2730.728
10314.855
13865.853
7551.064
474.355
245.566
87.837
22.080
4.568
0.633
0.381
1.445
2.938
3.834
3.199
1.840
0.995
2.150
16.065
597.566
10057.930
26859.010
4125.108
263.155
25.877
6.139
1.823
3.082
13.014
213.660
1709.355
2465.895
573.514
57.029
22.788
10.130
3.497
1.394
3.236
14.995
65.889
227.488
538.743
700.888
1092.428
4243.686
1954.902
449.998
81.480
14.016
3.345
4.810
13.090
26.752
36.264
30.289
15.913
7.269
8.488
125.386
6073.331
101219.016
102919.781
102237.102
1916.030
134.158
25.167
6.324
4.019
11.208
37.269
145.703
236.988
198.190
350.241
243.529
59.884
18.209
4.429
1.399
3.017
9.960
26.321
56.213
130.075
666.124
33583.977
11294.321
1794.153
222.034
29.929
10.616
27.563
106.270
273.286
418.777
314.942
130.226
39.015
23.693
233.062
9886.175
110054.891
135651.203
125695.930
5923.870
[truncated: 137,247 more chars]
