# Supplementary material for: In Silico Discovery of Potential Uridine-Cytidine Kinase 2 Inhibitors from the Rhizome of Alpinia mutica
Source: Molecules. 2016 Apr 8;21(4):417. doi: 10.3390/molecules21040417 (PMC6274218; doi:10.3390/molecules21040417)
Supplement: Supplementary file 1 [file molecules-21-00417-s001.zip › Supplementary/S2 files/1UDW+CTP/1UDW_rec.OA.map]

GRID_PARAMETER_FILE 1UDW.gpf
GRID_DATA_FILE 1UDW_rec.maps.fld
MACROMOLECULE 1UDW_rec.pdbqt
SPACING 0.375
NELEMENTS 40 40 40
CENTER 11.359 38.570 33.111
3852.628
11299.224
105692.758
102214.172
100969.750
41959.379
1718.181
130.036
21.556
10.753
11.207
9.912
5.946
2.893
0.840
-0.286
-0.776
-0.967
-1.024
-1.046
-1.060
-1.031
-0.875
-0.340
1.232
4.271
8.396
12.345
14.474
18.344
51.844
427.793
5608.925
97593.188
110330.203
117032.719
41770.605
3967.623
1951.393
5740.890
15220.838
11808.737
19579.664
18448.242
20271.965
12934.161
2706.069
328.677
52.677
34.070
63.271
92.747
76.010
37.537
12.580
3.216
0.318
-0.538
-0.835
-0.947
-0.993
-1.011
-0.943
-0.650
0.434
3.350
9.853
17.580
20.440
15.658
14.707
68.443
900.924
22991.652
100291.281
100931.953
102009.266
104645.359
12612.591
4462.409
5886.456
9414.078
15799.030
13146.192
9659.434
2979.234
833.262
253.953
64.866
47.500
162.573
514.277
959.546
700.078
246.314
59.767
12.757
2.568
0.276
-0.484
-0.779
-0.916
-0.963
-0.880
-0.432
1.152
5.810
16.205
30.584
32.878
23.606
17.315
71.396
891.595
25459.971
100100.141
100715.430
107109.500
154175.500
107227.359
29737.031
8026.607
8869.262
7542.409
3000.740
2079.301
748.532
181.959
50.205
29.407
124.680
819.029
4429.328
10287.646
7025.335
1570.186
235.493
39.429
8.862
2.336
0.330
-0.493
-0.817
-0.923
-0.848
-0.402
1.183
6.264
17.383
32.888
35.554
25.736
16.987
44.780
413.913
6409.817
100111.023
101231.391
120692.633
143414.281
102487.211
100653.742
10213.193
3170.241
1671.590
509.530
327.925
138.644
43.120
15.705
33.792
264.208
2604.128
22927.393
75863.469
38932.746
5852.470
588.415
92.391
24.461
7.589
1.928
-0.001
-0.680
-0.874
-0.844
-0.510
0.712
4.294
12.256
22.037
24.953
20.305
14.625
21.760
118.350
898.136
5922.460
17911.410
29066.908
103108.758
100442.023
85275.039
6709.746
889.433
285.850
87.353
47.309
24.321
9.137
6.703
33.223
304.845
3386.645
31410.252
100009.750
60517.688
7810.619
840.166
186.034
64.766
18.867
4.579
0.608
-0.530
-0.831
-0.858
-0.668
0.029
1.824
5.685
11.342
15.786
18.473
18.568
16.269
29.603
115.425
399.925
1029.183
3701.471
18918.686
31479.588
11376.503
1752.446
257.518
66.431
17.157
7.610
3.678
1.637
3.262
22.338
171.806
1441.067
9344.312
25460.059
15337.572
3086.684
734.736
351.251
137.555
36.727
8.077
1.151
-0.421
-0.786
-0.838
-0.756
-0.457
0.456
2.528
6.913
14.196
23.864
27.407
21.971
15.083
21.368
51.812
138.511
458.832
1354.149
1862.755
967.237
271.944
60.239
19.301
4.185
1.854
1.208
0.826
1.702
10.159
58.397
329.041
1332.059
2630.402
1964.994
909.481
706.637
461.756
175.863
46.107
9.324
1.431
-0.182
-0.473
-0.498
-0.526
-0.490
-0.086
1.295
5.217
14.677
26.467
33.676
25.054
14.022
11.390
19.288
38.712
78.772
129.845
157.763
102.751
39.129
12.092
5.432
3.731
5.325
6.343
5.085
3.245
4.226
15.274
55.901
154.702
249.880
267.981
328.934
406.477
311.564
132.054
35.600
7.987
1.818
0.972
1.246
1.403
1.005
0.372
0.046
0.754
3.789
10.293
20.232
24.511
20.072
13.885
21.322
52.626
101.724
115.955
85.785
46.813
21.606
8.194
2.166
5.923
13.855
25.358
30.725
24.305
11.776
5.719
5.395
10.858
22.701
38.505
61.583
109.308
147.174
116.748
52.745
17.988
6.165
4.843
6.777
9.409
10.540
8.418
4.587
1.641
0.712
1.759
5.054
9.595
12.028
11.761
17.551
60.657
212.996
523.868
614.416
399.421
157.912
43.725
10.240
1.526
16.599
46.628
100.147
122.466
88.178
37.726
14.055
6.189
4.409
5.942
10.475
18.887
31.098
37.545
31.865
18.412
10.375
10.999
19.233
33.379
48.964
56.057
42.980
22.361
8.059
2.147
0.882
1.640
3.558
5.234
9.191
28.700
142.223
654.270
2102.198
3629.762
3130.094
1191.597
404.677
149.104
11.699
41.255
107.040
250.050
331.081
215.964
81.219
27.196
10.651
5.156
3.437
4.355
7.238
9.831
10.673
9.870
10.213
16.334
34.312
74.921
155.129
239.893
274.054
201.005
90.931
29.670
7.036
1.471
0.960
3.023
8.439
19.198
55.247
243.386
1393.132
10371.267
78231.695
101220.945
25427.344
10469.504
4072.741
325.434
88.296
162.491
345.569
450.282
289.217
106.712
33.312
13.319
5.918
2.797
2.134
2.980
3.776
4.616
7.535
16.642
37.573
93.050
266.635
644.123
1035.613
1243.297
897.922
354.830
94.191
20.418
4.350
4.168
18.384
66.684
145.749
238.639
585.883
3414.938
98656.031
101592.984
101115.602
117497.031
110007.117
65965.297
1655.426
206.791
195.134
263.871
304.154
192.822
78.267
26.136
11.190
5.061
1.840
0.781
0.730
1.388
3.820
12.110
32.866
74.497
196.001
672.855
2055.133
4875.777
8443.487
6597.998
1978.911
352.682
57.069
11.203
20.371
143.464
875.627
2950.043
3113.345
3826.980
12103.990
108810.852
102747.016
100929.117
115152.609
116955.414
48787.055
1471.701
382.280
246.909
191.663
136.114
82.091
34.817
14.452
6.665
3.058
0.957
-0.026
-0.165
0.686
4.404
17.723
51.661
111.371
255.744
1042.669
5973.146
63043.207
102048.398
101148.938
25806.984
1780.998
156.972
25.632
74.988
948.203
16988.223
100173.656
101862.398
34367.391
102298.063
141707.391
116941.977
101535.500
101286.883
10546.698
2959.093
242.758
418.337
264.850
147.748
67.440
30.772
14.587
7.618
4.534
2.573
1.131
0.376
0.209
0.875
4.824
24.763
75.126
108.922
233.435
1274.308
21699.525
101258.844
100907.742
100487.070
100169.063
7067.853
340.022
43.343
169.500
3870.874
100025.281
100245.953
103391.953
154124.938
103193.328
102926.883
55882.035
26151.213
6858.733
872.287
134.095
12.129
241.767
159.456
90.596
37.183
15.455
11.003
11.275
10.681
8.460
6.461
5.842
5.847
5.335
11.375
125.035
281.078
178.604
171.375
1285.751
31972.639
100732.945
100501.102
100207.984
100070.484
9360.927
416.625
46.140
169.553
4276.739
100019.531
100184.609
102015.633
125450.953
103225.102
100360.023
19268.740
2254.239
481.985
103.874
18.958
4.436
88.963
61.734
38.840
18.221
13.982
21.885
36.670
45.813
44.988
38.803
43.245
51.517
42.013
34.039
152.037
326.892
181.953
191.494
1551.309
15790.856
111139.898
104987.906
100835.422
100113.414
3719.345
249.646
30.752
86.312
1239.088
23890.365
100075.719
100555.867
22386.143
12386.242
10386.771
3158.207
495.302
95.244
26.552
13.600
8.709
24.926
19.797
14.475
11.423
19.676
53.117
132.133
239.962
270.614
226.540
310.539
501.939
402.490
149.872
69.249
88.029
77.375
529.204
9205.837
101539.320
111450.813
143467.781
41614.355
6790.291
735.603
85.742
13.506
24.455
179.653
1241.290
4748.158
4374.144
1514.232
979.246
788.028
345.373
101.073
155.102
908.490
1157.110
312.251
6.430
6.263
6.578
10.747
33.722
127.695
514.600
1362.130
1762.611
1176.832
2136.571
4968.717
3370.561
746.864
117.890
30.008
84.233
1209.380
37395.496
101063.453
101779.391
101929.906
27617.594
1280.820
158.645
25.163
5.012
5.849
24.469
86.004
185.264
197.357
122.259
95.108
81.010
47.156
67.967
2704.400
76719.203
100172.031
8843.493
1.689
2.457
5.484
18.323
70.347
299.072
1534.393
5390.513
7149.857
3801.080
8675.910
29549.758
17120.688
2730.736
293.391
38.777
104.035
1207.860
28717.982
111370.922
116932.859
106487.656
19996.412
852.865
79.046
12.126
5.273
7.408
12.065
18.068
23.406
22.726
17.089
14.041
11.404
9.411
191.890
17382.641
100370.563
100952.188
100892.563
0.863
2.341
12.412
62.141
287.812
988.255
2817.631
8334.603
10568.775
5126.260
9710.448
33899.660
28818.807
15856.087
1887.982
98.166
132.272
1296.505
15080.706
137206.563
200037.859
76424.445
6766.749
575.734
61.979
15.803
24.091
47.458
67.623
83.309
83.496
59.000
27.993
10.865
4.422
4.326
145.495
7715.646
100793.445
102619.203
37914.805
1.699
5.145
37.991
288.479
2222.706
11513.442
21646.490
11891.208
5558.459
2464.352
3071.421
14280.646
104483.125
100953.328
20090.539
399.645
218.682
1636.785
19725.631
102120.133
102800.359
77282.711
5636.887
465.324
56.949
44.969
148.357
368.793
583.798
745.438
903.670
578.206
207.370
51.951
15.138
7.263
22.485
615.172
6469.802
10633.026
3072.390
3.217
10.396
93.059
1042.274
16883.990
100069.930
100273.625
100732.383
9412.263
1251.409
753.535
9404.251
100501.578
100181.203
23086.092
463.622
834.556
5973.060
23930.996
63770.340
88932.977
23492.168
2486.726
267.696
55.534
157.663
845.198
2803.322
5144.107
10192.604
19058.787
9423.108
1895.326
299.285
82.916
34.828
20.388
55.726
308.345
628.532
487.325
3.835
13.190
130.409
1852.067
48430.723
100051.266
100247.383
101054.516
25643.176
3733.151
1117.091
1284.452
13170.246
17343.902
1882.233
438.012
5346.189
100186.648
101133.891
104060.383
59932.566
5457.982
719.896
110.893
64.771
419.835
3163.808
15956.717
33216.410
108493.711
101247.258
100251.656
14183.179
1589.686
729.491
293.352
80.007
29.055
46.093
84.037
78.357
2.954
10.928
106.486
1329.767
25459.322
100156.211
101578.391
116889.625
108093.414
96337.609
16944.727
1604.080
379.325
304.751
129.825
764.238
18679.928
100044.547
100154.789
100381.055
100473.766
8771.642
477.103
64.169
72.198
566.167
4950.140
29581.604
79831.930
115271.000
101952.102
101019.141
48732.234
20525.373
16993.068
3714.031
516.279
69.178
15.765
11.948
10.410
1.346
6.341
49.042
416.469
3744.002
25901.818
56945.531
118715.703
102422.805
100280.117
100037.109
8493.772
446.120
44.066
56.516
701.154
16876.232
100028.000
100093.992
100215.742
100249.313
7853.250
427.718
49.580
52.379
362.986
2685.775
13548.159
39355.305
106430.102
101396.883
105461.164
128280.523
101338.297
100112.352
60494.133
3102.883
213.246
21.919
3.444
1.395
0.117
2.448
16.891
99.980
493.191
2212.615
20991.760
101539.406
100552.000
100146.281
100031.961
18676.604
648.665
51.575
34.083
308.532
4061.943
67768.000
100316.234
100889.000
35996.254
2650.456
281.771
41.730
26.580
119.711
639.386
2232.051
6097.436
32691.461
96623.727
57692.824
104941.422
100565.406
100100.180
100025.633
9346.703
411.774
33.348
3.576
0.326
-0.517
0.856
8.167
42.953
228.019
1370.789
12584.675
104531.930
102235.000
100528.219
100085.625
9354.950
444.659
39.983
18.807
90.612
600.345
3550.688
10054.126
10684.087
5021.102
1409.958
264.138
41.288
13.405
30.635
107.297
295.655
716.148
1938.280
3981.907
19413.596
101740.813
101427.984
100573.156
100145.820
8517.641
389.458
36.719
5.328
0.993
-0.668
0.553
8.072
57.571
469.157
4224.083
27160.557
62079.188
115272.313
102030.883
18913.455
1736.795
168.095
24.766
32.256
119.639
361.175
827.740
1812.845
2946.911
2852.154
1027.203
212.626
40.771
11.771
9.836
19.693
45.754
103.127
290.320
1400.129
11909.401
102711.844
138945.625
108506.367
39991.477
2539.050
228.076
39.000
11.992
4.303
-0.341
0.671
8.984
73.681
709.307
8530.088
67922.133
101065.203
41833.848
7011.660
1507.624
329.286
95.955
45.822
205.324
1411.443
5097.711
6808.704
7860.056
7752.944
3055.847
730.915
162.566
52.456
28.058
13.672
7.039
10.857
42.650
333.785
5411.477
100572.180
103402.047
110323.484
108610.625
9093.109
1124.375
332.735
118.458
43.010
15.228
0.997
0.786
7.490
56.254
518.280
4863.681
34998.094
60675.184
21330.775
3896.132
1415.039
1517.524
2448.404
799.790
1415.514
26920.607
100889.961
107733.250
58878.031
40159.023
9530.249
1131.641
203.762
122.535
90.147
37.424
11.104
7.196
42.246
560.620
13827.018
100077.547
100259.016
100641.430
101634.797
21911.605
7742.094
3207.209
720.305
142.268
40.326
4.460
1.212
4.515
28.665
187.790
1136.836
4481.846
7390.107
5714.450
8844.406
7122.520
28118.504
100222.883
11593.232
5091.868
100114.531
100960.313
109344.445
143403.719
52315.625
11532.267
1298.982
268.567
236.308
173.676
71.520
19.047
7.641
35.803
443.048
8491.675
100019.977
100110.875
100923.898
111376.383
110316.070
100549.727
54192.238
4522.334
451.804
75.828
10.735
2.151
2.551
10.902
48.777
183.533
547.839
1187.264
5329.234
19031.131
16868.512
68365.938
100317.383
23235.766
4841.399
100073.992
100476.961
103104.398
111350.953
16041.311
3906.083
729.517
294.973
314.625
241.157
103.418
29.241
8.317
19.748
172.451
2016.385
25459.031
100168.805
102407.156
88764.117
102226.609
100234.586
100075.984
16938.875
875.141
108.467
18.980
3.556
1.788
4.599
13.145
38.867
113.826
484.682
2640.267
9077.203
7770.784
8249.760
17526.492
3556.908
1296.331
21314.330
100131.227
100560.563
18429.412
2446.483
866.814
518.457
711.920
912.562
653.297
236.020
58.814
12.829
8.741
45.742
287.147
1588.707
4622.026
7555.896
69615.805
100537.961
100188.328
100073.547
18712.148
920.289
106.199
29.706
5.386
2.076
3.571
7.634
19.097
60.973
224.676
708.812
1511.112
1229.829
614.678
478.804
177.546
165.637
1041.335
3531.920
3592.194
1127.669
432.889
666.464
1987.202
4277.107
5194.005
3058.120
799.820
150.077
25.084
5.626
10.269
43.178
158.838
485.015
1968.313
14840.702
102657.047
101146.500
60755.258
4907.383
407.236
88.270
52.309
8.327
2.682
3.781
7.305
17.307
53.281
159.156
328.571
393.807
266.656
118.900
44.792
20.124
24.400
70.235
149.092
164.298
140.386
443.427
3921.120
29238.916
72328.320
38671.414
10153.061
1837.792
259.367
37.523
5.654
3.521
15.873
88.093
623.234
5140.532
24381.984
33689.820
16266.419
4533.409
838.744
130.666
73.347
97.385
11.591
2.816
3.346
6.401
13.854
38.523
107.530
201.775
218.973
151.702
106.941
69.715
36.008
14.228
9.731
13.996
25.405
111.690
1262.113
28405.898
100780.289
103478.844
107782.633
33133.355
2559.005
286.537
38.052
5.545
2.555
16.198
133.183
1252.022
14576.872
102749.203
102945.602
29531.465
2982.607
335.630
59.208
50.261
115.255
12.744
2.178
1.987
3.704
7.956
19.882
50.116
89.107
116.415
141.106
180.728
147.104
74.074
24.193
7.124
4.544
15.485
136.527
2031.009
67770.102
100309.180
101070.625
101872.516
77197.813
2638.587
227.795
28.967
4.055
2.293
17.988
158.800
1836.318
24930.264
175878.922
195597.594
37684.797
3164.593
283.332
37.778
24.714
76.430
8.978
1.106
0.534
1.303
3.147
8.263
20.036
41.504
82.337
158.632
239.815
204.534
109.804
43.381
15.202
6.165
11.527
94.946
1228.843
28276.322
100073.031
100191.844
100289.148
28485.832
1427.528
127.042
16.291
2.218
1.870
17.039
183.723
3262.487
102607.266
110291.383
113812.938
104433.797
4570.943
267.295
27.936
12.456
30.824
4.009
0.076
-0.376
-0.092
0.957
4.677
17.431
55.808
140.688
243.243
302.369
269.444
233.132
185.387
85.558
25.294
10.493
40.908
355.004
3706.633
28269.367
67729.703
28297.754
3737.067
398.696
48.887
7.313
0.899
1.262
13.728
160.370
3596.888
100381.766
100960.898
101128.086
100555.344
4876.728
209.205
22.002
32.865
768.287
2631.693
26288.934
115433.594
112144.984
13694.600
1263.913
133.648
20.171
6.378
6.231
8.987
12.253
12.344
7.176
2.547
0.026
-0.783
-0.994
-1.040
-1.044
-1.031
-0.987
-0.826
-0.355
0.860
3.351
8.298
14.794
23.668
64.764
474.792
5993.417
102615.820
154118.703
200069.578
66547.828
5790.778
1055.692
947.795
1409.247
1520.002
1381.147
3471.258
7820.199
6526.774
1940.754
343.056
57.449
17.332
19.135
24.828
21.901
14.173
7.861
3.431
0.760
-0.433
-0.860
-0.986
-1.009
-1.014
-0.998
-0.920
-0.696
-0.125
0.848
1.945
2.929
3.965
10.229
69.377
909.996
23047.438
100613.219
102065.898
103046.461
101976.234
7509.193
971.683
567.270
586.834
2207.700
861.252
833.166
777.169
588.763
253.207
74.653
26.140
40.243
93.125
139.677
114.084
55.642
17.645
4.503
0.719
-0.456
-0.819
-0.938
-0.967
-0.984
-0.966
-0.852
-0.535
0.160
1.452
2.830
3.258
3.286
8.167
68.661
965.463
25462.182
100080.617
100271.234
100919.891
102719.898
11148.192
2470.829
774.446
485.595
1366.623
390.589
265.480
163.219
90.228
40.343
19.644
32.669
130.912
409.854
699.694
555.404
199.163
52.857
11.521
2.253
0.038
-0.631
-0.851
-0.931
-0.958
-0.935
-0.826
-0.511
0.255
1.613
3.061
3.471
3.195
6.068
40.759
411.962
6403.496
100040.266
100241.156
101581.180
50430.117
12700.815
4668.671
1047.980
313.182
430.623
120.623
70.879
39.752
19.476
9.337
12.192
55.255
304.840
1127.038
2193.013
1567.113
480.767
104.688
22.475
5.462
1.246
-0.235
-0.722
-0.883
-0.924
-0.909
-0.831
-0.594
0.007
0.990
2.137
2.607
2.513
3.649
15.769
114.979
891.197
5858.596
17070.129
15033.313
8419.859
8136.827
3778.631
753.855
163.298
103.560
32.211
15.576
8.607
3.927
2.794
10.352
62.088
353.049
1440.790
2606.037
1855.878
610.892
129.492
32.802
10.756
3.306
0.411
-0.552
-0.823
-0.892
-0.889
-0.845
-0.714
-0.361
0.284
1.063
1.734
2.257
2.661
6.029
24.023
109.785
371.208
794.239
1043.116
1688.156
2079.359
1059.353
296.816
67.930
25.729
7.812
3.404
1.660
0.755
1.182
6.880
39.389
197.925
700.399
1226.009
897.039
329.216
104.208
42.196
16.941
5.757
1.117
-0.352
-0.738
-0.823
-0.822
-0.797
-0.751
-0.594
-0.215
0.468
1.469
2.501
2.898
3.381
6.373
17.774
44.365
83.247
152.850
275.685
317.961
203.183
74.301
20.400
7.987
3.322
3.394
3.706
2.928
2.217
4.195
16.878
66.835
185.636
288.109
242.438
130.398
69.810
43.452
19.972
6.835
1.618
0.014
-0.356
-0.387
-0.346
-0.411
-0.531
-0.572
-0.397
0.216
1.246
2.474
3.192
3.461
5.415
14.648
37.097
71.249
87.246
79.047
60.412
36.778
15.515
4.869
6.022
12.295
22.351
27.153
20.489
11.187
6.443
7.595
17.100
36.491
55.247
53.632
45.672
40.799
31.324
15.490
6.244
2.307
1.350
1.524
2.274
2.626
2.146
1.064
0.107
-0.283
-0.032
0.826
1.919
2.825
4.393
13.669
59.818
231.046
520.012
609.555
318.096
104.145
27.143
7.129
1.354
20.008
67.173
150.109
199.182
133.458
57.741
22.751
12.452
8.730
9.140
11.575
13.407
16.289
17.855
15.112
9.356
6.470
6.185
7.380
11.354
18.048
22.687
19.538
10.463
3.794
0.718
-0.050
0.177
0.861
2.031
6.908
41.135
266.912
1575.570
5346.512
6460.938
2463.998
523.217
87.681
14.707
2.066
73.982
310.090
963.363
1330.951
766.346
248.614
74.321
34.469
16.731
7.142
3.949
4.059
5.445
6.377
6.999
9.058
15.085
23.899
33.796
61.542
124.675
179.463
144.323
69.143
21.104
4.973
0.719
-0.048
0.308
2.112
11.914
84.933
770.043
7086.879
39228.734
55041.949
13639.227
2095.890
285.575
42.790
5.701
204.314
989.664
3720.133
6407.949
3121.886
693.349
173.219
74.341
33.360
11.377
3.405
1.469
1.607
2.745
6.750
19.681
49.216
90.032
131.570
304.322
929.713
1735.617
1247.791
424.617
93.127
17.994
3.254
0.626
1.432
5.468
20.451
122.048
1091.814
11688.741
79236.016
121080.820
52392.426
10394.793
1334.081
266.694
21.363
460.790
1615.160
6486.533
10325.917
4883.104
1024.239
230.495
106.126
45.421
15.144
3.697
0.747
0.531
2.546
11.182
42.283
129.854
246.047
367.366
1145.867
6028.374
14060.231
9541.713
2114.927
318.044
47.495
8.666
3.611
10.129
33.570
75.503
163.861
786.287
6124.799
49112.109
131481.188
109377.469
98451.039
5640.080
1028.694
102.860
1355.135
1741.183
3803.307
4964.186
2647.798
611.260
170.510
86.952
37.914
12.791
3.156
0.319
0.166
2.869
15.169
62.780
198.395
411.267
659.788
2736.996
18448.693
57543.008
31124.299
5825.029
709.716
94.911
16.936
13.273
68.274
318.100
893.161
938.651
955.984
3449.864
50434.629
103749.594
101547.648
100675.078
7332.986
1012.513
105.758
3857.124
3692.922
1932.461
1211.450
654.334
218.571
79.782
41.871
21.311
7.480
1.831
-0.104
-0.094
2.540
14.159
54.206
168.082
338.876
720.661
4127.261
35591.367
135029.125
96576.047
15060.817
1498.272
162.392
28.263
39.800
341.581
3182.648
15224.510
15473.783
4424.046
5210.961
16314.148
101667.367
100436.805
41740.422
2527.724
294.037
20.985
5206.011
4549.264
1692.423
451.846
154.920
58.652
26.914
16.190
8.840
3.728
0.964
-0.192
-0.155
1.547
8.691
32.062
85.233
198.032
769.323
10093.479
102970.578
106473.195
104467.523
96714.422
3903.362
267.672
38.089
77.431
1035.728
19003.971
100063.156
100447.742
17809.234
8784.081
8471.524
8244.259
8502.503
2843.343
428.772
55.009
7.940
2379.969
2074.921
855.813
217.310
58.749
20.050
10.689
7.984
5.617
3.471
2.130
1.392
0.984
1.315
4.633
14.218
37.629
122.795
840.939
14333.867
100979.961
101026.984
100627.273
100230.484
4913.528
303.053
36.820
82.346
1132.287
21293.518
100051.055
100306.445
18541.748
5411.736
4242.738
1760.966
656.502
238.079
64.871
15.081
7.917
551.882
485.537
263.103
90.505
29.037
12.779
10.580
11.996
12.128
10.663
11.170
11.815
9.517
5.079
4.303
8.608
29.755
191.035
1609.789
13475.314
112564.844
106721.195
101106.688
39072.957
2223.017
169.308
24.838
43.392
436.290
4277.754
23903.512
21408.182
4311.939
1386.995
1013.382
444.834
133.625
43.221
20.852
20.400
30.581
109.432
113.739
82.222
41.885
19.794
16.173
24.920
40.035
46.449
42.077
53.803
66.963
55.812
24.155
8.348
8.133
51.530
648.193
13805.694
100971.180
105884.961
118703.273
25247.471
3885.042
483.986
64.579
11.072
13.955
84.045
437.109
1245.680
1161.687
488.373
234.936
165.365
89.380
36.950
151.186
944.269
1241.748
438.812
29.270
36.958
34.453
23.336
18.002
29.693
71.215
130.031
154.444
140.130
209.756
311.207
241.126
91.055
22.048
11.764
86.689
1504.156
67268.766
100985.156
100921.617
100959.906
42334.633
1333.960
139.820
21.588
4.680
4.623
14.610
46.081
87.429
85.593
56.197
35.326
26.799
17.949
63.383
2769.579
77117.063
101383.031
10064.225
9.012
13.070
15.383
15.904
27.019
65.244
162.918
331.906
385.445
307.876
483.018
819.034
633.798
214.287
43.791
16.160
85.416
1227.046
42363.652
102254.719
101888.523
100753.297
29702.184
942.454
71.863
11.965
8.126
13.405
18.050
19.216
19.533
16.706
10.610
6.315
4.794
7.394
221.152
17745.443
104278.914
121316.867
108916.484
2.605
4.721
9.463
27.672
92.761
228.968
408.310
519.445
528.287
377.343
536.241
973.897
1120.880
828.870
184.327
19.538
69.162
548.518
6584.788
79401.789
105070.008
61525.352
4545.361
361.918
44.708
22.252
53.625
111.921
146.163
112.254
71.684
41.290
18.648
6.526
2.839
7.646
190.365
8607.416
116971.438
200022.047
135865.547
0.684
3.084
16.704
95.031
484.387
1595.902
2296.045
1445.259
616.139
282.989
283.125
812.042
4749.737
5909.891
916.350
52.558
96.983
442.486
1981.121
7254.924
10847.216
4639.776
993.963
154.650
40.251
103.758
482.228
1462.558
1924.510
1068.927
516.656
236.029
89.412
27.291
9.327
9.695
72.405
1358.764
17975.352
100116.914
81742.656
0.535
4.527
35.069
264.789
2018.648
10306.058
16928.184
7850.241
1519.010
346.205
157.196
608.150
4542.252
5836.295
906.389
97.615
354.049
1843.380
5171.970
6007.930
4476.601
1775.774
430.046
86.022
71.817
518.713
4443.453
25516.781
43788.594
15168.204
4132.985
1783.891
496.880
124.372
45.416
23.821
37.580
270.921
2241.162
8037.208
7155.325
0.665
6.077
48.197
411.324
3707.784
25471.357
48564.051
19246.543
3739.001
1611.171
604.047
261.725
662.954
802.857
199.582
186.332
1711.976
16919.809
76063.672
60967.805
10900.133
1404.286
227.244
54.160
147.783
1855.634
34975.973
100217.359
101716.453
109371.273
29213.477
11930.285
2243.678
582.366
339.687
145.691
51.341
59.796
211.466
516.225
476.471
0.566
5.342
40.637
308.718
2621.604
13915.617
26339.188
17325.594
33122.703
31615.146
7053.847
895.598
122.319
50.835
44.458
329.546
4432.601
85111.188
100043.180
100087.586
43491.051
2456.933
215.124
44.532
177.264
2610.210
67739.703
100356.148
103395.789
128276.781
91187.664
36069.566
6344.817
5301.932
4479.699
1333.638
247.890
47.068
27.471
41.261
38.178
0.308
3.884
23.029
131.614
743.044
2912.347
8178.523
77978.563
100546.523
100115.883
75882.289
4052.214
265.115
29.384
31.763
305.203
4049.214
67706.055
100019.016
100034.602
34985.164
2218.490
185.421
35.995
125.710
1445.752
22962.369
100284.914
102609.945
118696.188
49967.270
22982.859
21824.262
95932.945
75909.281
12515.790
1129.052
114.962
16.214
5.326
3.521
0.210
3.062
13.790
57.579
245.874
1082.378
9216.308
101735.375
100861.688
100239.203
100051.023
7726.757
411.547
37.146
21.279
150.978
1330.913
11352.515
48456.527
38992.156
7101.868
864.578
104.507
22.878
51.481
384.034
2858.876
15379.046
23689.762
11143.878
7966.580
9098.072
96553.547
100240.031
100070.391
54111.000
2847.386
200.621
21.528
3.419
0.628
0.123
2.860
13.242
68.208
475.006
3737.566
24808.248
124077.313
113835.781
101862.391
85315.656
4075.893
288.253
29.510
13.056
51.271
265.263
1165.818
2683.613
2526.872
964.990
253.622
57.564
17.355
19.296
74.507
312.862
853.304
1188.263
1053.326
1236.255
5454.596
86488.031
101369.242
100566.375
43537.492
2637.814
211.990
29.729
8.860
3.299
0.089
2.635
16.754
134.109
1600.206
31551.236
101000.148
107753.250
134982.609
47496.211
8453.369
1037.840
120.528
20.214
25.659
88.070
217.646
328.446
417.801
415.553
275.271
125.847
54.061
38.032
29.880
24.979
41.224
77.682
121.738
224.344
1130.928
9220.866
47484.844
93026.906
56931.660
9569.582
1059.812
178.226
74.356
42.028
17.700
0.748
2.385
18.951
179.187
2859.775
95617.008
100186.078
100679.633
101688.281
33381.695
2275.542
495.294
238.680
81.131
162.091
961.907
3573.189
3409.572
1386.220
712.507
335.809
148.118
152.979
235.317
196.402
74.714
23.171
16.145
43.536
325.920
5373.131
100274.391
101237.195
102888.523
102792.414
7773.151
1194.232
582.653
383.819
208.316
77.673
3.968
2.190
14.822
142.813
1858.748
43413.805
100085.039
100483.234
103163.648
28046.309
10221.634
7816.648
15294.398
3135.815
1111.168
16994.381
100122.867
100518.688
14816.694
2141.576
704.421
297.106
708.980
1644.242
1243.410
342.027
59.736
14.104
45.530
559.286
13821.088
100046.930
100162.836
100519.648
102396.961
27288.189
17714.082
7028.534
2088.049
780.155
229.414
14.632
3.069
8.036
59.759
559.559
5335.301
39075.328
77986.531
59986.242
102908.773
104767.070
116971.914
100968.758
100217.680
4460.917
100043.492
100130.227
100556.188
101445.891
4196.990
831.272
486.350
1881.172
5283.357
3890.988
801.409
107.748
18.005
36.898
443.025
8491.003
100019.820
100137.672
101727.398
131440.688
110345.406
100764.195
100997.383
12061.582
1677.332
412.464
38.206
5.586
3.394
18.667
104.069
540.415
1946.381
6505.765
101428.461
100530.125
108784.883
146788.313
101775.258
100249.750
4975.643
100043.961
100081.094
100306.492
100708.430
3111.559
587.403
616.324
1866.206
4521.623
3280.151
697.916
106.385
17.058
20.586
172.600
2017.050
25465.486
100257.969
104881.547
131464.563
102280.172
100399.563
100614.813
49397.742
2136.797
468.109
68.012
8.570
2.064
5.908
24.616
90.382
360.795
2745.417
42288.141
100651.617
101716.969
75160.141
101061.500
23180.582
1296.344
12187.191
100029.117
100090.102
11106.758
993.269
561.854
1325.211
2225.561
2033.685
1105.777
328.465
67.911
12.624
8.537
45.920
288.766
1601.182
4743.056
9967.174
102305.336
101019.938
100459.578
100283.070
48704.895
1825.962
406.182
82.560
11.350
2.260
4.644
17.630
64.434
294.376
1471.167
6308.538
16063.230
12103.891
3226.129
1771.131
503.137
152.701
797.306
2384.428
2401.547
736.194
357.805
1187.765
4337.595
7030.535
4226.851
1327.623
308.918
63.901
12.709
3.897
10.513
49.577
192.144
789.732
5054.775
47595.750
115310.961
105345.016
100856.578
10452.797
765.232
410.985
119.826
15.433
3.132
6.288
22.293
80.086
369.466
1792.635
5144.437
5504.414
2166.869
605.019
201.299
71.274
37.038
63.435
116.997
126.808
128.857
613.012
5950.020
50716.977
103664.102
56365.758
6614.279
734.304
102.644
16.601
3.088
4.224
23.832
183.773
2271.095
35335.355
102472.484
112580.219
103807.156
11892.467
1501.340
254.351
531.810
211.325
21.139
3.491
5.918
21.214
67.595
276.300
1156.972
3156.179
2988.378
1412.332
883.255
600.711
253.906
65.778
18.754
13.352
23.723
132.257
1765.583
48690.203
100841.289
101271.344
101003.734
54572.313
2008.212
161.688
20.767
2.977
3.531
29.040
300.282
5396.832
100363.508
101016.328
101396.898
101021.148
15738.006
841.419
126.347
388.600
249.078
21.899
2.970
3.815
12.274
35.988
110.747
373.594
813.182
1034.225
1469.493
2701.364
2215.839
705.761
151.512
26.643
6.820
16.477
166.523
2863.713
100079.453
100190.594
100305.352
100300.859
100177.016
3170.952
193.554
19.679
2.586
3.269
28.967
300.312
4758.943
102915.195
115227.813
117032.719
103560.328
12915.149
657.092
77.643
121.941
161.311
15.517
1.722
1.226
4.630
12.642
35.012
97.920
220.684
548.136
1853.338
4129.245
3420.303
1054.268
205.516
34.637
7.614
12.876
115.482
1707.577
48439.590
100039.828
100064.063
100066.641
54134.934
1873.516
129.338
14.138
1.647
2.517
21.048
189.080
2285.406
33861.508
200028.422
200021.406
56245.672
3977.978
327.133
39.845
37.960
58.470
7.133
0.423
-0.190
0.874
4.103
15.556
63.012
262.380
862.726
1905.483
2886.940
2193.457
729.154
190.676
48.978
13.016
8.426
48.648
477.929
5319.029
48428.848
100012.141
54101.238
5838.797
519.962
53.403
6.679
0.633
1.464
12.931
106.387
1270.750
22626.256
104443.422
105324.578
28837.508
1767.672
147.921
22.498
217.085
546.480
4718.708
69966.484
105197.398
104138.555
49486.898
3024.256
246.969
31.172
9.092
15.994
49.470
114.690
132.250
72.225
21.279
4.046
-0.033
-0.857
-1.007
-1.017
-1.002
-0.983
-0.907
-0.636
0.240
2.454
7.465
15.107
27.436
70.056
328.577
2646.125
24661.781
135439.406
148457.719
46716.602
4610.573
618.327
250.267
190.800
567.800
1905.559
8507.617
26651.805
23635.328
5545.718
755.543
93.360
16.134
7.547
10.287
18.100
30.009
29.989
17.842
6.098
1.070
-0.549
-0.914
-0.992
-1.000
-0.991
-0.967
-0.912
-0.786
-0.508
-0.043
0.743
2.290
8.106
46.470
410.186
5961.935
100659.609
102209.805
103139.555
40565.320
2677.423
321.439
108.647
77.721
505.891
964.735
1675.594
1793.271
1408.909
530.023
128.412
28.441
11.678
16.674
22.450
20.600
14.621
8.792
4.209
1.145
-0.318
-0.801
-0.927
-0.963
-0.970
-0.968
-0.939
-0.874
-0.755
-0.558
-0.332
-0.119
0.532
4.961
39.049
416.148
6417.161
100069.445
100165.023
100260.539
43706.508
2491.519
362.872
110.405
56.037
281.641
326.279
400.000
300.348
156.860
67.833
23.092
11.451
20.899
45.089
66.616
55.169
27.973
9.893
2.828
0.262
-0.576
-0.840
-0.917
-0.930
-0.937
-0.935
-0.913
-0.845
-0.721
-0.534
-0.374
-0.232
0.112
2.825
24.246
213.928
2197.136
20695.738
95615.563
60636.691
9707.104
1338.410
388.368
121.251
45.593
102.702
75.870
76.313
54.476
26.423
11.205
5.961
10.998
34.812
86.469
130.149
106.364
51.832
16.299
4.390
0.696
-0.390
-0.762
-0.875
-0.901
-0.908
-0.899
-0.891
-0.847
-0.750
-0.595
-0.440
-0.339
-0.154
1.180
9.530
62.671
382.435
1858.868
4464.372
3825.420
1434.830
581.731
265.993
93.670
29.505
29.888
16.611
13.456
8.814
4.314
1.888
2.615
10.548
39.285
98.945
149.631
122.312
56.136
19.581
5.791
1.479
-0.002
-0.598
-0.800
-0.866
-0.880
-0.877
-0.869
-0.844
-0.794
-0.702
-0.588
-0.465
-0.334
0.180
2.790
14.939
59.943
177.785
325.015
324.749
254.230
199.552
116.257
46.464
14.721
7.812
3.654
2.739
2.009
1.120
0.664
1.731
7.340
25.281
62.195
93.087
77.251
39.935
15.683
6.072
2.267
0.462
-0.269
-0.563
-0.691
-0.731
-0.740
-0.760
-0.773
-0.789
-0.765
-0.670
-0.538
-0.391
-0.146
0.704
3.857
12.627
30.773
50.165
61.420
63.895
56.550
34.853
16.119
5.492
3.521
4.613
7.905
9.543
7.366
4.615
3.519
5.173
12.199
24.305
35.553
30.572
18.844
10.020
5.438
2.716
1.223
0.603
0.326
0.140
0.088
0.071
-0.088
-0.354
-0.577
-0.714
-0.696
-0.572
-0.407
-0.047
1.112
6.092
24.132
74.574
145.583
169.187
104.371
44.094
16.939
5.816
1.571
11.252
32.735
71.170
87.665
65.365
31.914
17.476
11.238
8.787
9.263
10.093
9.496
7.393
5.470
4.096
3.385
3.399
3.842
3.871
4.093
4.980
5.376
4.469
2.360
0.678
-0.287
-0.613
-0.608
-0.406
0.353
4.089
25.675
150.186
701.210
2195.613
2393.559
1132.721
249.911
47.826
8.145
1.107
60.511
246.939
758.542
1044.690
613.320
217.575
91.275
52.732
26.098
10.347
4.691
2.975
2.540
2.940
3.987
6.989
13.336
19.043
22.378
25.988
39.828
53.132
42.986
22.828
7.599
1.808
-0.076
-0.552
-0.384
1.122
10.863
93.312
887.959
8492.799
54101.824
67724.031
16897.758
1867.954
191.884
23.260
2.847
279.016
1862.421
9350.188
16886.326
7075.452
1372.783
406.164
234.241
102.738
29.621
7.064
1.720
0.982
2.276
7.854
25.182
67.073
109.291
124.432
168.572
374.209
606.951
480.287
187.117
46.932
10.674
1.930
-0.079
-0.151
2.221
21.869
215.005
3394.288
75887.305
100092.055
100212.047
100243.477
8620.227
516.866
51.264
6.045
870.104
10380.339
100057.734
100048.031
60616.539
5793.358
1329.005
802.633
289.528
72.106
13.890
2.360
0.834
4.202
22.185
95.281
334.555
722.810
727.463
1157.968
4932.848
12536.282
7734.520
1714.041
273.068
40.733
7.603
1.396
0.750
4.287
29.206
291.858
4876.020
100110.953
100556.086
101945.609
102544.844
14849.539
855.163
82.063
9.545
2154.362
19650.740
100451.977
100154.359
100221.375
10102.231
2166.945
1383.928
450.334
101.195
19.163
3.070
1.254
7.546
48.674
285.784
1335.296
3435.110
3554.932
6896.150
76118.055
100123.820
100091.266
15320.779
1167.686
121.311
20.116
5.072
4.637
12.786
39.254
216.207
2671.430
48720.285
102182.078
111127.602
116963.977
10769.639
1042.033
108.542
12.417
12639.851
20282.996
79575.258
100590.375
48659.383
4998.428
1514.129
934.646
363.801
85.259
16.969
2.830
1.485
10.027
71.453
478.693
2614.820
7793.548
7246.487
18845.943
100699.352
100821.289
100743.523
60833.695
2537.254
226.498
40.650
12.570
19.779
65.559
148.421
227.720
720.604
4910.185
23905.633
47253.770
37232.418
8483.313
941.356
104.541
11.585
101658.500
101548.102
27096.793
12161.898
5094.676
1109.370
495.365
336.696
143.941
44.123
11.185
2.139
1.134
8.748
58.591
382.496
1860.886
4925.659
5220.006
14518.054
103365.289
108555.758
107096.602
45374.957
2469.724
282.377
59.725
24.233
70.114
343.153
881.001
934.852
579.376
909.848
2620.909
7315.645
9627.480
2952.785
451.230
58.990
7.993
101629.977
100317.977
31970.217
3120.890
642.409
220.251
123.784
90.425
51.601
21.211
6.459
1.286
0.461
4.542
28.974
151.309
608.630
1280.130
1597.833
5011.243
43652.660
156107.516
97555.867
14884.823
1628.369
254.009
62.338
33.355
156.406
1036.881
3517.855
3238.986
1086.213
611.804
754.348
1099.505
1171.638
534.786
126.682
24.028
5.963
44109.906
48622.699
10474.520
1372.261
213.062
63.676
38.145
31.470
21.428
11.299
4.185
0.954
0.128
1.610
9.512
41.205
122.914
250.805
522.515
2892.596
24925.309
103902.453
78568.094
12130.137
1266.752
180.545
43.105
29.706
167.716
1035.871
3879.005
3548.301
1087.924
423.164
350.418
272.238
184.385
88.906
31.488
12.386
16.446
4339.324
4377.384
1904.747
502.006
121.824
39.154
21.502
16.674
12.427
7.582
4.187
2.427
1.255
0.879
2.641
10.048
33.887
135.636
751.563
3901.416
12801.577
28211.209
21358.990
4610.039
620.987
96.704
22.012
16.472
78.687
401.850
1136.250
1055.902
432.197
181.428
137.535
104.121
61.668
30.794
21.668
33.938
87.126
542.862
770.754
618.259
306.612
100.115
35.120
19.207
15.109
12.500
9.652
9.340
9.202
7.095
3.376
1.560
5.272
35.515
359.302
5021.013
54350.527
101774.883
44273.383
5572.057
1034.958
186.331
36.449
8.835
6.361
22.284
78.574
168.916
174.830
91.491
52.361
44.081
37.523
29.197
48.843
280.766
489.179
588.543
162.331
300.892
308.540
174.484
63.782
28.214
20.783
21.420
21.419
19.622
23.432
27.933
21.445
10.685
3.558
5.930
51.927
998.245
23896.393
156281.438
115208.234
100893.305
11309.514
601.295
73.880
13.857
4.110
3.897
7.996
18.094
42.996
57.487
28.264
13.268
11.556
13.581
38.519
580.594
5252.055
12329.424
7644.003
53.236
91.989
103.950
64.515
33.221
25.042
29.911
36.135
37.503
34.917
41.847
51.284
39.663
18.450
5.964
6.269
48.809
1169.274
37740.926
200103.141
148380.344
101375.727
8181.423
439.484
42.103
9.726
10.880
19.105
26.955
40.544
203.480
295.101
93.581
8.389
3.196
10.480
115.624
2927.355
60582.605
148374.875
105792.672
13.407
23.438
26.636
24.136
29.972
48.601
64.940
66.676
53.847
41.731
44.495
55.756
45.485
23.588
7.281
6.148
30.531
423.325
6677.093
40191.195
43912.305
14209.847
1667.884
171.141
27.076
27.677
79.158
183.694
251.177
232.278
419.354
510.963
167.048
11.042
2.888
13.027
187.813
5516.565
111396.438
117389.664
102782.648
2.566
5.036
9.510
25.487
80.009
178.968
243.657
175.782
90.756
46.247
35.182
37.138
68.087
79.144
15.395
9.035
33.149
126.044
632.456
1706.715
2063.118
1013.432
277.951
59.348
35.655
163.244
892.712
2871.482
4162.769
2147.468
886.770
439.510
110.013
21.821
6.547
13.375
153.884
3603.891
100627.297
100920.727
100419.125
0.100
2.011
10.476
49.342
200.453
561.313
835.160
511.693
202.380
86.640
42.401
25.822
67.815
77.007
20.389
21.386
93.697
314.186
699.310
745.270
518.873
249.096
85.009
33.207
97.869
962.436
12518.657
100055.711
100243.523
44051.766
4573.744
846.765
203.151
55.180
20.412
14.591
70.202
793.636
12176.306
80436.789
70867.516
-0.100
2.325
14.249
73.458
333.366
976.094
1497.635
997.335
588.157
406.681
184.765
57.125
24.352
19.372
14.368
51.923
307.525
1452.133
3733.927
3166.608
1115.419
250.667
58.846
33.013
231.429
4050.488
100014.016
100074.680
100339.805
100984.203
26894.143
1967.159
424.227
160.061
94.804
49.428
32.243
116.885
612.164
1790.866
1637.659
0.615
4.353
16.480
63.943
263.166
755.477
1305.612
1841.153
3585.075
3433.428
1233.320
247.812
41.009
8.880
12.294
80.788
599.726
3704.647
11348.197
9356.757
2624.065
394.915
64.625
34.449
307.235
6398.209
100014.000
100078.172
100388.875
101272.813
50619.453
2960.043
835.834
793.319
615.763
266.964
74.430
28.879
49.175
90.741
85.189
2.374
9.883
24.736
57.530
157.200
426.426
1230.930
6765.689
25615.043
25499.328
6411.327
821.971
93.219
13.354
12.449
80.712
554.771
3387.822
10290.851
8493.397
2395.873
358.959
56.369
27.232
199.783
3102.854
95575.617
100060.008
100281.086
100926.094
20329.939
2134.671
2089.042
4512.198
4064.785
1226.678
229.671
39.059
10.097
7.811
6.949
4.684
17.129
41.652
82.731
224.832
803.786
3001.678
14834.438
61758.043
60802.148
12570.488
1233.298
131.903
16.375
8.552
42.361
246.254
1129.880
2846.233
2397.195
827.231
178.348
33.635
15.843
73.202
701.557
7029.294
48451.672
85217.211
23277.385
3014.641
1333.484
4638.661
13894.363
12544.843
3114.662
447.158
65.842
11.913
3.912
1.966
5.226
19.122
50.736
142.193
778.719
6812.645
49584.215
102158.086
56576.516
31377.762
6709.760
855.580
104.935
13.780
5.961
19.675
74.173
223.580
423.525
396.226
186.798
59.719
21.947
16.319
28.122
111.654
518.476
1576.515
2231.340
1144.981
525.936
1027.680
4607.323
13076.922
11608.827
2924.022
471.549
82.998
33.780
21.426
10.137
3.913
13.869
46.653
227.948
2786.261
76264.172
100681.391
101555.391
103806.750
29219.133
2426.534
374.452
60.054
12.323
12.221
36.254
77.569
104.947
108.520
91.043
56.849
43.843
70.905
116.214
101.869
57.679
62.862
112.866
139.859
162.471
506.312
2697.960
9826.778
11884.254
5465.918
1446.531
354.902
234.505
260.248
172.504
67.245
3.273
7.861
36.044
284.620
5422.799
100230.688
100302.922
100422.242
100877.555
77290.156
2990.514
530.274
189.973
44.661
62.685
270.284
739.548
700.406
303.065
119.343
72.060
164.191
736.050
1793.262
1358.225
372.157
69.201
22.003
32.888
175.590
1726.242
23004.359
100256.008
100516.258
26030.643
2618.309
1037.379
1908.597
3156.802
1796.562
426.008
8.545
4.909
22.348
200.885
3144.122
100085.258
100179.398
100951.773
109061.000
76589.766
34589.211
8066.117
7092.173
1704.717
373.222
2382.176
9818.092
8856.424
2056.222
348.279
165.534
838.843
8839.892
38272.461
23890.197
3178.880
268.349
29.499
30.191
266.754
3707.779
75880.781
100071.320
100293.969
86614.688
11011.969
11129.990
15150.650
30239.691
13858.422
2003.009
31.081
6.039
11.227
81.318
833.628
10330.725
95857.359
105484.211
154148.375
104927.813
102772.617
175647.266
102323.125
41671.031
1466.755
9816.294
70842.734
62507.895
8021.251
745.858
310.897
2360.907
48993.820
100164.055
100064.125
12187.936
615.692
47.193
25.732
213.636
2607.019
43405.672
100107.813
101142.875
65327.914
103335.914
102786.570
111450.547
91388.914
33738.387
4139.121
93.958
10.788
5.151
25.893
151.448
810.895
3333.423
16572.943
102494.461
100997.148
104235.188
200077.531
104493.758
100248.594
1955.658
8826.299
62467.914
55182.930
7998.080
726.659
725.746
3520.975
36566.176
101454.805
100388.813
9875.351
529.490
44.504
15.792
93.554
759.786
6417.611
28453.141
31394.453
102669.406
101096.555
101622.289
111111.383
55006.082
13938.332
4710.899
166.481
17.001
4.288
12.567
50.010
182.007
839.768
8248.620
105975.836
105889.656
102659.008
117122.289
79229.305
10098.361
571.695
1972.180
7927.971
7151.803
1696.938
580.472
2974.768
17483.207
35801.020
30869.133
12974.276
2033.717
213.440
25.051
7.361
28.181
145.113
683.243
1853.168
5310.788
101546.266
101256.563
100875.156
101631.375
28345.041
3287.505
3568.578
187.802
20.346
6.295
21.054
88.607
300.995
1576.856
14936.042
78802.047
127036.000
54164.605
7728.586
1496.796
380.864
78.267
231.870
564.928
575.254
291.861
765.958
8035.207
76920.406
101955.195
55865.262
6251.538
709.495
98.693
14.955
3.363
7.681
35.729
153.413
837.771
6223.018
44207.379
131463.688
108555.773
96859.508
6824.603
1036.628
2777.806
180.740
21.448
9.263
38.198
175.617
571.588
2812.944
35241.645
100635.922
101453.328
29714.396
3177.153
816.700
262.974
71.759
38.514
51.530
60.752
120.855
853.773
8800.796
70987.570
138983.578
60350.305
7109.157
723.169
91.905
13.283
2.221
4.196
28.459
253.781
3473.884
85445.195
101826.109
107107.789
111381.523
12949.500
1356.434
453.190
4110.641
255.867
25.151
9.386
40.146
183.529
551.682
2006.756
17076.613
95725.430
85695.141
18169.699
9193.501
6548.772
1722.378
289.289
44.054
13.001
19.676
114.202
1211.381
18730.393
109357.930
116898.359
107753.352
18228.016
1228.325
111.536
14.265
2.136
4.385
37.085
438.950
9459.892
100344.844
100596.914
100701.391
100639.602
31750.172
1086.350
263.636
2662.635
290.940
25.852
6.823
23.070
93.345
246.502
674.934
2959.115
9561.580
10365.493
21300.947
76289.328
54157.434
8502.187
891.337
95.385
13.665
14.748
119.566
1510.319
35257.906
100969.109
101341.703
100836.930
39182.527
1621.807
126.290
13.301
1.944
4.488
37.316
396.337
7916.839
100733.305
101454.258
101329.398
100483.766
23046.016
922.204
126.592
575.031
186.083
17.969
3.261
7.756
26.676
63.536
147.305
399.527
1047.483
3982.935
39472.699
100230.281
100071.477
16891.539
1335.330
125.484
16.233
11.254
80.044
974.746
15300.794
100102.961
100127.391
100093.703
16913.141
974.130
85.186
9.912
1.390
3.686
26.344
209.382
2264.615
32713.625
104205.609
104472.758
77160.148
5046.651
357.171
51.715
96.134
66.691
8.211
0.916
1.424
5.509
14.775
42.340
173.442
995.865
5135.414
20253.795
62459.711
48816.945
7796.797
842.075
95.822
14.545
6.587
35.930
286.347
2395.912
16882.795
38937.730
16883.029
2611.705
308.216
38.181
4.702
0.756
3.149
17.522
90.270
522.109
3258.263
11876.468
14142.037
4485.259
758.403
108.562
21.633
242.050
1582.106
16132.115
109948.953
103447.563
100706.078
100204.828
7115.994
400.269
53.931
26.579
82.760
417.118
1498.304
1970.552
728.362
142.193
19.884
2.109
-0.537
-0.937
-0.984
-0.965
-0.955
-0.908
-0.721
-0.118
1.519
5.080
11.863
27.305
77.135
241.374
856.972
4320.984
17575.248
28308.363
10255.360
1660.097
261.960
78.823
40.777
3384.061
32031.477
75876.898
113661.273
96766.047
15394.515
1355.378
141.307
22.506
11.396
25.077
81.344
186.052
213.070
114.070
30.635
6.020
0.306
-0.756
-0.947
-0.974
-0.961
-0.945
-0.923
-0.877
-0.749
-0.450
0.205
1.571
5.885
24.566
127.439
846.706
5171.786
14705.187
11519.989
3318.952
597.921
110.288
32.637
18.438
2691.643
21548.475
44301.980
13774.723
3565.777
1053.085
211.319
36.450
8.249
5.600
8.769
15.950
24.217
23.569
14.886
5.050
0.715
-0.549
-0.868
-0.934
-0.953
-0.943
-0.927
-0.911
-0.882
-0.831
-0.767
-0.626
-0.123
2.322
16.385
111.334
833.700
4891.144
15343.020
11450.371
2692.774
433.361
80.592
23.779
13.519
762.480
3544.141
5324.530
2129.555
466.067
123.863
33.077
8.562
4.369
6.119
8.570
8.227
6.518
4.104
1.939
0.258
-0.543
-0.825
-0.897
-0.914
-0.920
-0.911
-0.896
-0.885
-0.862
-0.827
-0.803
-0.762
-0.510
0.996
9.622
63.177
383.358
1857.461
4444.276
3413.277
1077.404
238.586
60.294
20.586
11.325
120.153
322.503
412.525
225.539
72.546
19.872
5.734
2.560
4.536
8.717
12.030
10.826
6.062
2.445
0.416
-0.419
-0.731
-0.836
-0.862
-0.877
-0.886
-0.879
-0.870
-0.859
-0.849
-0.828
-0.807
-0.787
-0.653
0.078
3.785
22.516
99.914
330.709
654.126
570.803
255.752
90.750
36.309
14.696
7.891
18.862
30.850
36.897
24.958
10.521
3.059
0.894
1.456
4.463
9.706
13.389
11.209
6.508
2.387
0.395
-0.324
-0.555
-0.639
-0.701
-0.773
-0.823
-0.843
-0.841
-0.838
-0.835
-0.833
-0.825
-0.819
-0.765
-0.463
0.853
5.883
21.965
57.182
92.364
86.746
56.609
32.824
17.600
7.982
4.482
3.185
4.169
5.002
4.165
2.435
1.093
0.649
1.318
3.460
6.757
9.244
8.262
4.595
1.907
0.598
0.176
0.180
0.171
0.015
-0.298
-0.514
-0.636
-0.699
-0.745
-0.789
-0.834
-0.837
-0.831
-0.809
-0.645
0.035
2.222
8.169
19.515
30.948
33.451
25.499
15.859
7.975
3.450
1.894
2.913
7.063
13.110
16.086
13.614
8.705
6.027
4.669
3.873
4.119
4.382
3.766
2.261
1.241
1.052
1.707
2.860
3.330
2.761
1.711
0.946
0.525
0.176
-0.202
-0.516
-0.725
-0.821
-0.841
-0.786
-0.485
0.876
7.089
31.438
100.820
200.548
231.463
133.408
47.695
13.198
3.014
0.806
17.870
62.413
140.282
174.920
131.324
69.359
43.937
30.350
16.659
6.993
2.940
1.451
0.864
1.067
2.666
6.580
11.955
15.392
13.834
10.078
8.679
7.973
6.378
3.489
1.142
-0.110
-0.627
-0.791
-0.690
0.119
4.636
32.805
213.107
1128.390
3703.155
4431.793
1852.616
382.170
59.180
9.184
1.177
116.817
602.019
2017.873
3115.345
1756.405
570.676
339.943
240.887
108.268
31.262
7.315
1.417
0.501
1.909
7.408
22.102
46.653
69.756
66.357
54.577
64.108
80.058
63.822
31.695
10.880
2.995
0.274
-0.505
-0.486
1.235
13.793
131.170
1443.276
18676.092
100009.453
100011.695
38932.613
3107.196
266.427
27.885
3.125
623.370
7044.388
60501.238
100053.430
39207.570
5175.619
2958.209
2054.018
652.737
131.203
22.619
3.602
1.058
4.544
22.095
86.323
275.995
519.501
473.895
382.778
707.958
1142.350
892.463
310.629
72.046
16.840
3.890
0.511
-0.026
2.766
27.995
331.859
6407.249
100028.742
100051.188
100065.766
100057.375
18702.053
768.244
57.877
5.949
2416.310
60700.871
100131.484
100168.133
101049.406
34652.844
19799.988
13897.674
3111.896
412.599
52.016
7.335
2.404
11.023
67.550
424.597
2223.684
6453.355
5538.902
3417.123
12800.659
35000.953
20705.898
3732.195
474.427
73.209
16.523
3.836
1.067
4.062
35.945
421.328
10327.920
100120.180
100230.969
100315.008
100262.531
31538.404
1078.157
80.187
8.130
7211.848
103722.969
101353.125
100449.992
101897.570
75748.195
55798.961
39040.465
6417.047
655.147
78.917
10.116
4.016
20.906
175.509
1859.947
18693.348
85179.836
76635.219
26611.158
101150.672
100159.820
100105.477
48584.563
2382.807
265.273
57.695
13.595
3.769
6.103
32.609
291.790
4535.200
100373.859
100782.016
101047.570
100805.906
12847.407
686.168
65.451
8.018
102532.219
148476.313
120710.398
102005.797
101401.109
30054.307
29325.072
20800.012
4096.077
499.077
66.721
10.689
4.807
29.432
285.102
3705.998
60497.391
100109.656
101580.320
91923.500
102106.195
100362.828
100396.648
100761.266
6221.066
745.768
162.514
34.462
9.893
14.201
36.372
146.280
1063.417
9150.394
55551.602
77541.266
18093.650
2332.098
295.753
41.738
6.017
101717.641
104968.969
131459.766
76277.844
23768.857
4760.684
4787.503
3535.823
1064.335
236.929
46.844
9.144
4.282
24.131
228.817
2606.512
31420.051
100094.125
101352.516
57692.871
101918.508
100863.758
101220.016
102244.969
6711.404
1464.068
328.291
60.086
20.057
36.281
74.134
120.951
316.250
1152.387
2852.648
3132.625
1676.996
520.086
122.443
23.260
4.110
101502.391
100697.195
101555.016
14670.569
1737.842
649.628
615.926
568.628
324.910
122.182
33.865
7.811
2.907
12.847
99.193
757.815
4858.115
16924.973
14330.682
10635.313
101396.531
102051.531
102414.266
21465.572
4186.454
1456.516
344.762
64.512
28.989
69.791
149.017
172.685
177.289
356.694
703.669
797.780
513.669
197.808
54.691
13.096
6.005
101046.703
101318.641
101545.984
5693.078
631.112
197.757
184.879
202.808
160.260
77.386
23.986
5.642
1.326
4.588
26.848
140.241
519.583
1158.233
1216.562
1415.691
5018.517
11240.117
8374.356
2993.721
1491.813
656.767
181.897
40.459
26.684
73.727
157.205
158.052
122.783
189.187
473.526
731.648
512.923
166.115
39.049
15.058
29.866
27148.240
30782.330
12813.087
3316.054
648.522
188.012
122.959
103.434
75.974
37.314
12.696
3.176
0.483
0.787
5.488
23.389
65.093
138.122
292.525
827.749
1558.640
2052.803
1540.874
769.093
394.661
175.871
60.125
17.146
14.704
38.448
74.092
80.210
64.239
119.153
347.104
638.594
419.214
134.761
43.113
51.720
189.514
3375.625
9535.825
10776.994
3861.031
752.379
206.504
110.865
59.370
31.993
15.010
6.100
2.187
0.615
0.118
0.898
4.868
19.957
226.311
2735.542
11791.047
8663.887
3076.132
800.061
242.228
92.751
42.210
15.646
5.868
6.060
14.472
35.308
48.365
34.397
52.046
140.036
234.386
175.971
94.593
149.484
376.850
1286.449
1299.196
4127.471
4905.134
1895.403
449.751
148.330
77.738
37.983
16.663
7.956
4.271
2.895
1.795
0.572
0.224
2.315
25.194
1430.279
101354.773
109014.352
118918.719
10855.620
1208.420
158.875
32.307
10.990
5.076
4.688
8.365
68.867
569.438
901.125
257.725
32.445
33.086
51.724
69.527
290.284
2092.902
8293.903
11197.084
336.969
828.025
896.447
459.196
153.541
69.052
40.762
21.646
11.216
6.257
4.861
4.498
3.312
1.435
0.264
1.911
31.428
2810.786
101137.867
106648.156
113681.594
12647.613
951.791
114.000
18.119
7.010
11.183
24.238
55.014
709.077
10019.710
20008.777
3058.433
134.001
9.040
17.163
111.606
1821.560
43498.445
100696.484
105941.930
63.191
123.110
133.482
88.478
43.286
28.718
22.347
15.883
10.185
6.475
5.061
4.587
3.367
1.477
0.331
1.526
13.684
850.984
36104.230
101492.625
79196.148
2990.670
323.165
53.508
13.465
24.000
74.838
195.560
403.766
1733.354
23880.387
56633.508
6735.282
241.304
6.073
15.708
210.606
5811.888
100215.898
100445.766
102894.508
9.859
17.840
20.536
18.190
20.412
27.525
31.284
25.913
15.491
8.518
5.308
3.818
2.435
0.993
0.307
1.923
9.421
66.523
798.737
2589.386
1316.760
299.787
70.776
20.861
26.497
133.563
719.435
2335.525
4142.233
6229.758
10420.904
9000.760
1672.015
107.682
9.180
13.810
179.213
4275.184
100017.195
100084.797
100603.250
1.161
2.945
5.659
11.515
27.278
51.994
68.601
55.173
34.078
19.999
10.313
4.879
1.906
0.597
0.672
4.712
19.201
52.257
93.464
114.858
90.240
49.282
21.802
16.105
77.987
760.726
8516.453
60743.461
102319.953
41945.930
24096.439
7172.352
922.093
101.328
15.192
10.436
73.037
945.767
15176.200
100017.695
100094.742
0.779
3.865
9.562
19.522
42.056
83.463
108.725
106.024
93.683
72.672
40.233
14.474
3.831
0.705
1.634
10.885
45.379
141.898
251.602
239.351
118.874
42.715
15.124
21.301
185.792
2844.396
85122.344
100213.719
101632.359
109048.695
30610.926
5396.200
818.392
168.915
31.488
14.613
21.830
122.734
727.053
2163.315
1980.457
5.136
18.228
39.834
55.481
72.686
116.327
165.696
247.291
369.626
343.246
164.731
48.817
11.186
1.907
2.731
15.782
75.418
245.852
478.410
445.136
201.783
57.846
16.218
24.147
246.212
4852.738
100014.391
100090.109
100485.469
101689.461
33635.590
2227.657
516.729
205.450
93.375
44.137
18.683
19.056
50.826
98.042
94.054
18.603
73.804
175.531
236.166
228.556
341.953
476.866
737.397
1255.362
1172.049
488.868
124.323
22.553
3.669
2.774
15.737
70.478
228.349
442.470
411.012
185.761
52.512
14.050
19.191
161.069
2390.052
54094.527
100030.055
100110.805
100265.094
12860.790
965.003
309.942
319.197
271.909
132.047
40.387
10.760
6.518
8.229
9.173
37.861
182.779
497.944
645.639
823.820
1863.199
2707.905
2795.814
2799.118
2102.177
753.113
170.357
30.200
4.813
1.963
9.715
39.528
113.931
198.774
185.619
93.998
30.293
9.582
11.185
64.033
556.290
5317.944
31418.350
48450.270
15320.268
1949.872
352.496
352.975
629.887
569.858
251.898
66.575
19.096
8.261
5.538
4.618
41.129
200.261
607.528
924.837
2248.186
8787.937
27213.510
37820.844
14119.422
3056.895
706.051
152.482
29.063
4.916
1.599
5.030
16.622
37.545
61.037
57.370
33.904
16.347
14.543
20.294
31.377
100.602
445.490
1331.081
1711.948
844.863
290.456
210.757
430.896
691.226
594.089
261.859
103.349
156.806
101.566
46.072
21.802
25.997
105.173
303.381
717.261
3713.795
36018.539
109403.742
103574.641
100917.453
11803.713
934.226
137.371
26.933
5.776
3.739
9.669
18.946
23.890
23.568
20.138
19.209
40.978
134.022
247.560
213.837
92.803
64.643
98.073
113.454
99.085
149.888
468.258
1095.966
1211.307
685.330
269.125
466.236
1345.503
1378.219
627.572
183.399
11.408
35.707
105.715
433.183
3917.902
88217.031
103736.391
101700.125
100782.445
29252.635
1915.632
358.731
72.484
15.678
16.243
47.407
99.389
95.631
52.803
28.246
49.862
321.820
2381.962
7136.429
4729.857
1036.847
127.762
25.166
20.234
58.205
338.161
1869.756
5874.562
5916.694
2155.173
679.190
1977.602
11367.165
27164.088
12438.004
1751.766
13.361
11.483
38.426
208.680
2122.910
39535.617
100777.313
101048.141
106126.930
41618.746
21918.188
4010.205
858.166
206.353
57.125
210.731
517.717
521.672
206.248
72.702
177.037
2661.876
62508.520
100037.633
100017.695
13588.359
668.464
49.641
15.885
73.142
557.705
4055.492
15283.165
15367.804
4923.070
2587.520
12021.791
101332.266
100549.820
100417.164
13742.516
45.769
8.560
13.912
78.099
568.777
5435.851
35294.699
71883.836
123054.219
102714.313
100543.305
49485.973
8395.335
1560.064
182.914
517.962
1488.454
1493.478
493.792
157.138
506.430
9290.249
100702.461
100443.281
100140.219
91474.125
1795.506
86.207
15.413
63.259
443.426
2849.039
9389.981
10651.821
5999.005
16516.477
49050.031
109387.070
101546.297
102189.281
43297.020
140.579
14.713
6.781
27.417
128.869
607.683
2219.124
12055.195
102798.680
101774.617
100971.109
105240.578
16460.180
2847.879
244.455
477.067
1357.997
1364.796
476.119
340.390
1991.114
15631.416
115265.344
107029.273
101330.203
62629.199
1509.250
82.074
11.546
31.622
174.235
832.062
2285.921
3043.634
11258.813
85838.094
109068.383
143457.109
104497.234
106170.039
88245.539
268.316
24.210
8.199
31.905
132.103
425.136
1613.611
14068.681
143519.813
138972.688
108609.758
54607.195
4127.137
696.546
83.865
182.245
438.141
448.704
275.016
1104.767
17014.826
101535.906
123932.398
200037.547
90725.859
7838.268
500.261
42.952
6.344
11.854
49.589
175.415
456.433
1367.440
11033.453
96412.992
101696.438
53512.129
28052.182
17309.924
69904.570
264.467
26.242
17.661
109.409
700.897
2529.031
8080.435
101485.492
108251.766
133063.344
126407.883
9496.434
953.695
153.821
44.344
48.099
81.678
95.610
202.320
2452.325
76029.961
100486.469
101350.898
102649.695
40814.895
1942.470
178.512
20.921
3.302
4.526
20.624
94.057
509.404
3118.194
13533.180
30790.764
32858.023
10564.000
2573.356
2776.352
16959.703
184.568
24.354
31.515
271.002
2418.259
11474.809
24698.705
102729.211
100783.156
101296.945
101918.289
12785.689
2396.098
701.915
153.014
34.928
19.601
31.256
173.709
2144.154
54717.020
102281.211
103802.438
102312.734
32059.896
1467.182
121.333
14.105
2.125
3.885
27.087
203.046
2115.767
29100.359
101522.406
102106.125
70044.789
5631.740
755.204
822.791
14835.234
179.871
23.507
33.301
292.478
2649.486
13964.045
20612.043
102915.117
100536.711
101950.570
116934.469
73564.227
48771.629
8536.892
836.469
95.941
17.594
18.734
113.334
977.516
11414.139
108134.750
128293.195
81528.789
8601.069
747.124
83.692
10.858
1.820
5.301
42.487
399.922
5814.035
104505.789
106722.258
102703.211
100649.828
12703.061
692.370
403.331
8062.577
181.481
20.351
19.912
133.651
882.017
3325.568
4622.514
16252.601
76543.109
85247.305
112544.734
101358.680
100163.828
85148.922
3416.900
243.109
28.133
14.254
68.700
518.425
4688.690
31983.762
74112.805
31363.596
4405.347
496.600
59.979
8.387
1.701
6.559
50.177
448.006
5485.687
110026.438
117025.859
105533.219
100798.289
10402.466
588.212
155.338
1259.746
115.601
13.316
7.331
35.954
159.350
407.823
593.017
1197.468
3290.911
21349.523
101248.867
100407.344
100126.180
100062.359
5867.647
323.852
33.124
10.489
39.280
276.045
2121.118
12761.894
28588.363
14023.967
2275.634
286.003
37.713
5.323
1.667
7.562
45.056
297.163
2250.267
18886.906
103116.906
102967.094
28836.309
2691.827
246.976
50.659
141.841
42.423
5.831
1.780
6.330
21.890
48.696
91.351
310.894
1869.135
15278.650
111161.320
104112.281
100618.594
67810.578
3141.459
230.573
26.524
6.691
17.877
98.353
568.531
2038.426
3730.112
2214.908
565.909
103.136
16.542
2.605
1.803
10.196
49.430
211.826
757.420
2365.045
5279.886
5262.483
2105.749
440.327
74.742
20.107
67.284
7582.688
99166.805
200019.797
138299.141
102262.430
100317.797
5525.529
432.451
98.988
102.407
403.399
3042.294
21400.322
30199.092
7144.726
668.937
62.678
6.053
-0.070
-0.853
-0.949
-0.948
-0.944
-0.916
-0.803
-0.458
0.457
2.532
7.261
21.669
71.545
192.623
374.138
799.642
1883.431
2444.463
1245.010
327.064
76.417
25.194
18.171
34106.809
101569.680
115263.281
175872.859
74849.516
11650.655
1171.019
135.902
34.581
40.243
104.092
333.860
913.997
1152.185
480.497
106.343
16.500
1.719
-0.549
-0.896
-0.939
-0.941
-0.929
-0.913
-0.886
-0.816
-0.633
-0.224
0.882
4.004
13.323
41.173
139.253
408.476
777.578
745.679
388.974
121.955
33.900
14.126
23.350
26871.920
100215.211
100888.328
102195.477
8622.938
1027.149
195.017
34.654
10.491
11.887
24.131
46.144
72.359
74.530
43.202
13.940
2.785
-0.186
-0.798
-0.902
-0.916
-0.920
-0.906
-0.893
-0.879
-0.864
-0.832
-0.741
-0.445
0.681
5.145
24.732
100.680
322.222
630.588
549.628
240.154
70.352
19.897
11.900
29.785
3882.100
38280.242
80497.086
17108.172
1486.669
176.523
34.272
7.573
2.600
3.095
5.339
7.887
9.091
7.611
4.299
1.336
-0.208
-0.728
-0.867
-0.888
-0.891
-0.887
-0.878
-0.863
-0.861
-0.849
-0.839
-0.831
-0.718
-0.105
2.533
14.153
56.081
163.395
288.794
252.182
120.915
41.095
13.249
9.225
25.682
343.858
1242.224
1797.224
805.497
178.610
32.787
6.619
1.183
0.404
0.927
1.605
1.838
1.396
0.729
0.039
-0.450
-0.677
-0.741
-0.774
-0.815
-0.847
-0.855
-0.844
-0.835
-0.837
-0.840
-0.836
-0.834
-0.783
-0.496
0.784
5.655
20.006
51.978
82.772
78.732
43.554
17.846
7.132
5.608
15.413
31.783
72.735
90.911
55.238
20.132
4.978
0.753
-0.214
-0.074
0.450
0.839
0.735
0.261
-0.196
-0.422
-0.386
-0.211
-0.141
-0.279
-0.508
-0.689
-0.775
-0.801
-0.807
-0.813
-0.827
-0.838
-0.848
-0.842
-0.723
-0.219
1.463
5.835
13.390
19.878
19.706
12.990
6.822
3.332
2.723
7.952
3.451
6.618
8.698
6.661
3.753
1.709
0.784
0.429
0.311
0.344
0.415
0.245
-0.031
-0.186
0.182
1.230
2.346
2.943
2.229
1.003
0.030
-0.442
-0.639
-0.715
-0.769
-0.809
-0.834
-0.847
-0.860
-0.788
-0.390
0.965
4.400
10.984
18.300
19.421
13.729
6.788
2.589
1.307
3.842
3.042
7.715
14.349
17.781
15.778
11.794
10.090
7.445
4.310
1.699
0.504
-0.020
-0.158
0.465
2.693
7.663
14.350
17.460
13.949
7.185
2.972
1.038
0.276
-0.157
-0.491
-0.691
-0.807
-0.844
-0.828
-0.615
0.574
5.673
24.162
76.623
150.667
161.532
100.146
35.485
9.218
2.043
1.719
19.366
66.872
151.026
204.091
150.331
102.667
89.829
69.650
35.371
12.116
3.024
0.319
0.174
2.374
10.429
31.732
64.597
85.048
60.710
30.801
14.872
9.003
6.199
3.313
1.145
0.004
-0.550
-0.768
-0.736
-0.051
3.854
25.802
150.817
759.012
2195.662
2607.214
1129.296
264.740
45.379
7.524
1.474
125.595
651.040
2396.200
3732.930
2000.408
991.066
1121.299
831.973
330.333
76.214
14.508
2.399
1.158
6.142
28.274
96.206
236.519
334.173
248.360
123.221
78.389
71.273
57.740
29.264
10.915
3.580
0.748
-0.318
-0.446
1.049
11.927
95.235
893.334
9355.314
60501.980
85117.742
18682.844
1855.996
186.442
22.903
2.767
726.966
8513.103
75892.914
100136.398
49462.875
11453.562
23338.367
15300.162
3393.210
443.531
55.142
7.337
2.846
12.580
64.148
280.464
928.987
1775.420
1444.547
692.208
646.606
915.313
659.952
259.710
73.594
21.929
6.808
1.612
0.283
2.626
23.466
238.491
3738.179
95667.156
100165.156
100156.008
100077.242
9368.595
521.927
44.051
4.818
2884.473
85369.180
100180.438
100455.969
105840.570
130517.719
101334.484
100103.227
28273.141
1708.468
142.282
15.917
5.370
23.692
163.480
1249.627
9648.690
35379.195
31833.588
7817.488
9215.584
23031.711
13873.023
2713.267
476.020
126.785
36.959
9.210
2.191
4.155
32.357
341.866
5490.913
100706.539
101452.852
101241.648
100495.680
15375.257
725.251
59.773
6.234
9428.879
105333.008
101909.008
101003.813
113868.836
175885.656
102055.227
100184.688
95634.367
3418.974
224.561
23.806
8.015
41.973
429.114
7086.314
100145.852
100239.992
100722.703
95437.805
103735.180
100335.211
100381.633
29300.215
2894.011
822.320
197.957
38.906
7.457
5.722
33.504
280.408
3257.584
58147.492
111362.508
109381.695
102433.250
6776.425
468.834
47.130
5.516
102414.055
160521.859
138982.797
103093.508
107951.820
125528.797
101330.602
100436.273
43728.590
2343.643
203.187
27.097
9.620
57.317
707.196
18692.711
100051.219
100139.281
101263.445
134976.641
108548.281
100730.258
102244.344
110301.211
18962.414
5529.507
905.525
124.144
17.927
7.786
31.550
226.186
1935.802
15159.769
61900.617
59745.613
14395.344
1818.581
222.683
30.575
4.214
101004.031
105451.891
143522.063
97860.359
30578.059
17442.240
49441.309
36553.617
7162.056
1125.530
185.300
29.756
9.568
46.395
557.211
11344.996
100017.641
100089.445
101055.203
125470.367
105944.883
101122.180
107800.680
156077.781
98677.094
25628.033
2622.901
247.976
31.044
10.143
27.552
158.240
1153.941
8205.637
29539.531
22368.496
5349.702
822.227
126.479
20.162
3.415
100952.336
101531.273
102714.398
23503.861
2413.517
1730.307
3457.729
4836.265
3168.603
1002.291
193.952
32.916
7.640
23.286
213.101
2390.550
25447.383
100044.500
100393.125
21761.803
55571.547
101074.117
109463.164
80264.523
100979.094
31500.330
2852.461
265.810
31.709
11.923
22.435
83.657
475.246
2377.798
6731.345
8422.422
3906.079
774.698
118.174
18.725
7.160
103631.844
115337.516
118797.438
13770.854
1591.166
796.617
1409.099
2598.039
2096.290
723.886
145.476
26.670
5.015
8.311
51.222
305.500
1568.437
3720.111
3490.155
1733.031
2968.424
6396.559
7290.796
16366.104
23121.492
7750.650
1228.022
151.007
21.177
9.691
16.664
41.349
187.355
1181.630
7700.207
24407.990
12394.173
1551.273
170.724
27.465
36.132
64142.582
148446.734
110346.352
44750.773
4202.788
1441.798
1099.738
945.708
655.893
276.846
69.237
14.061
2.365
2.050
9.862
39.862
124.232
225.464
254.937
299.500
381.486
565.850
848.438
1714.219
2059.473
1050.842
266.065
48.821
9.645
5.608
9.493
21.806
100.132
838.860
7201.539
21351.404
10951.828
1502.497
158.043
62.877
241.048
40266.402
101455.945
100664.461
85556.258
5930.285
2240.660
1245.113
465.198
190.480
75.548
22.125
5.037
0.618
-0.098
1.257
5.738
16.114
119.406
1367.855
4688.256
2172.479
434.302
191.872
204.604
199.692
125.947
46.223
12.377
4.580
9.893
70.483
111.328
83.206
299.843
1639.126
3876.830
2384.844
497.128
150.318
271.209
1689.292
13899.650
100102.953
100103.313
28503.863
3154.136
1460.199
858.865
272.211
75.884
23.009
6.555
1.445
-0.199
-0.616
-0.478
0.777
11.200
816.134
48379.734
100390.461
90310.602
1998.949
142.687
48.483
28.524
16.950
9.114
7.292
15.329
371.587
4492.035
8685.733
1458.833
138.398
212.595
372.138
285.096
218.736
771.931
2491.913
8363.841
2023.693
7731.446
9370.668
3196.850
820.855
464.308
278.960
105.514
31.515
8.154
2.036
0.273
-0.382
-0.710
-0.787
-0.055
16.273
1650.306
100107.070
100330.031
100492.000
4230.993
129.322
23.707
7.729
5.703
10.719
33.322
179.520
4731.759
100330.672
100178.602
48308.289
721.194
30.869
40.991
86.988
682.147
8843.827
55559.809
53453.336
229.581
517.204
608.240
331.536
152.576
97.856
64.648
30.009
10.203
3.020
0.639
-0.129
-0.481
-0.744
-0.873
-0.383
6.840
506.095
17359.490
100125.180
31004.014
1117.274
49.594
12.317
5.971
14.828
54.358
208.253
1243.527
14450.663
106656.047
102538.367
100385.398
1327.700
15.551
13.383
107.967
1792.865
43184.191
100265.891
104440.273
27.000
51.932
57.351
41.889
27.140
21.790
16.113
9.763
4.584
1.752
0.415
-0.222
-0.575
-0.846
-0.895
-0.353
1.922
31.701
457.354
1474.735
667.272
83.793
13.945
6.462
13.876
68.033
316.020
1324.364
9901.595
102317.633
165716.859
137067.281
17366.424
532.326
18.417
9.670
90.370
1356.801
26830.064
100088.836
100830.570
3.731
7.470
9.983
10.232
10.448
11.658
11.570
9.580
6.649
4.044
1.817
0.339
-0.496
-0.883
-0.834
0.194
2.846
8.252
17.104
25.353
18.303
10.046
5.108
7.161
40.875
291.062
2093.143
9720.497
45520.063
104954.406
101625.047
101947.742
7500.012
808.141
60.329
7.252
40.413
400.753
3871.082
16991.018
15296.374
4.181
13.196
27.012
32.424
28.443
27.675
27.815
24.528
19.898
14.176
7.866
2.745
0.156
-0.746
-0.585
1.129
6.158
15.663
24.964
24.469
15.292
7.214
3.839
11.000
87.669
892.739
10356.280
86049.383
118880.438
134954.078
103554.977
99823.297
17175.283
4172.436
301.941
8.885
11.317
66.644
313.652
798.286
750.103
22.752
97.845
250.933
287.284
182.550
151.570
150.049
105.892
71.022
47.117
24.449
8.821
1.913
-0.375
-0.305
2.071
9.584
23.676
37.260
35.278
20.392
8.522
3.893
12.837
106.711
1226.427
18701.027
100281.383
102782.805
94746.680
34961.707
11579.588
14079.772
4576.067
299.987
13.015
4.307
9.653
28.402
55.753
59.557
104.612
668.997
2395.633
2989.310
1432.491
1403.660
1517.561
794.838
289.193
131.634
57.804
19.186
4.742
0.161
-0.221
2.025
8.961
22.149
34.702
32.693
19.886
7.647
3.278
9.601
76.300
758.229
7727.441
60537.918
95848.781
26322.033
3764.240
1249.630
1623.384
680.177
83.013
17.808
6.284
2.856
3.604
6.499
12.959
266.943
2622.679
15236.884
17489.852
7951.285
19237.332
23282.748
7482.232
1325.386
319.219
104.658
29.429
7.197
0.800
-0.141
1.238
5.410
13.471
20.989
19.820
11.540
5.083
2.951
6.346
34.216
213.835
1329.601
5325.210
7750.929
3171.403
684.965
165.868
101.360
72.712
50.105
27.329
21.023
41.648
22.261
8.327
12.204
290.304
3189.700
19137.482
25467.973
27795.771
101239.109
102915.703
52541.813
5508.480
863.289
170.233
38.955
8.352
1.109
-0.310
0.380
2.504
5.759
8.202
7.918
6.219
6.394
11.319
18.457
24.215
52.801
175.176
444.712
560.702
316.489
119.262
57.266
61.778
71.031
58.119
58.854
585.956
2138.713
1204.931
186.000
36.793
144.360
1050.820
4440.525
7293.896
36845.039
103935.180
122975.992
114838.555
18322.279
2427.006
302.564
56.854
11.820
2.062
0.449
1.300
2.961
4.203
4.325
4.704
9.431
36.832
122.938
246.887
196.455
86.594
42.057
49.077
54.220
43.022
41.356
71.985
124.893
141.107
95.388
327.119
7797.833
77450.125
27980.283
2019.688
271.405
41.532
192.626
581.480
1626.560
12266.953
83637.578
156074.859
120746.945
37138.176
4188.016
607.038
152.504
33.385
6.716
3.090
6.556
11.652
12.385
8.518
9.528
42.818
319.318
2166.101
6431.587
4730.003
947.965
125.625
20.383
10.331
16.944
55.394
176.918
362.725
372.229
221.756
678.227
19676.082
121104.742
132533.844
28276.557
3135.935
18.132
31.404
93.939
369.413
1947.990
9762.677
37848.391
63110.438
20483.098
6166.537
3320.741
910.813
140.129
21.852
9.370
20.109
37.723
38.802
24.786
28.740
170.751
2427.975
55214.453
100048.156
100021.148
13589.303
668.222
48.281
7.876
16.721
76.980
266.349
608.283
632.990
429.068
1160.615
24028.748
115218.297
106825.992
101418.359
31652.193
38.875
10.669
21.003
82.888
354.546
1445.066
4989.804
7653.918
13270.875
47547.301
37203.598
5509.692
578.336
63.180
17.676
38.136
72.463
74.845
49.280
84.829
523.599
9510.641
100961.859
100600.281
100184.859
80460.398
1796.514
85.490
9.310
14.440
62.956
216.032
493.088
561.968
650.874
2345.931
54093.555
101161.836
100976.531
108545.633
175622.563
114.354
13.537
8.274
29.577
106.826
327.638
864.426
3091.616
25925.609
102135.648
100788.891
12534.238
962.426
99.669
19.920
38.785
73.177
74.087
81.696
368.146
2893.055
21703.229
131421.125
112513.398
101852.352
62684.680
1515.233
76.319
8.126
8.626
31.956
99.059
215.467
345.518
927.860
3579.697
22960.963
101953.961
101774.570
135031.938
126389.148
214.988
20.708
14.810
83.726
430.327
1427.890
2826.418
16795.279
87055.367
128528.125
54114.895
7356.984
656.474
80.031
19.024
21.681
37.841
50.869
149.517
1637.672
31633.781
101478.859
121356.563
200026.531
89503.477
7389.182
512.614
43.701
4.982
3.830
14.088
43.196
114.937
310.504
1089.849
3268.425
6291.746
23049.029
61096.738
58603.035
102985.016
207.093
23.226
43.157
440.107
5271.540
34393.250
42471.273
106065.484
102002.078
104559.227
103801.672
8162.707
699.568
142.301
40.280
16.645
16.281
36.531
254.324
3925.000
100608.414
100779.164
101240.055
102477.789
86919.508
2637.954
205.308
21.861
2.834
2.467
12.859
62.479
287.369
1076.398
2558.494
3373.494
2605.025
1777.046
2171.039
8736.740
103113.227
124.179
23.009
92.394
1490.774
38302.840
100701.570
120691.633
148811.156
102005.766
100731.680
101733.727
18777.484
3494.017
969.291
204.471
45.804
15.803
33.479
276.073
3561.270
101447.742
101603.891
100861.016
100424.461
67896.938
2078.361
137.974
14.070
1.959
3.982
29.814
226.472
1719.730
10368.829
25340.025
24607.908
7279.114
1198.048
406.166
1260.937
13685.474
81.898
19.544
98.993
1633.739
48795.449
100514.570
110292.180
162488.547
102230.047
102742.258
131457.406
108542.023
100535.242
13975.728
1333.647
163.313
31.603
27.900
170.195
1458.065
18133.480
101833.430
101534.203
100843.398
10535.518
757.669
74.160
8.876
1.769
7.301
63.026
680.808
9965.295
110307.242
167732.078
131899.813
21773.951
2263.987
279.550
361.558
5544.067
67.166
14.107
51.574
613.438
8826.560
71009.414
72844.656
35299.504
101377.883
116949.336
120730.172
101804.484
100413.172
100400.719
5601.834
398.212
58.701
21.885
71.840
397.254
1969.081
7836.905
13332.424
6476.922
1375.768
208.374
32.891
5.112
2.094
11.360
92.583
1159.344
24417.053
107795.047
148474.484
160512.484
21277.570
2040.980
216.582
117.763
976.696
44.206
7.844
16.099
113.695
672.808
2419.096
2649.980
2144.594
4624.524
38548.629
101493.609
100510.578
100439.930
100616.883
9785.816
571.425
71.806
17.124
26.807
110.567
404.931
1082.845
1598.647
1050.835
330.602
77.776
15.222
2.804
3.161
17.813
110.978
883.773
11873.513
102577.781
108016.516
68755.070
6773.688
834.214
116.933
38.552
120.951
17.769
3.121
3.312
16.358
59.843
133.356
188.558
328.215
1655.374
17691.764
105563.539
102228.727
100659.305
100466.305
5164.704
387.334
57.702
11.341
10.058
32.975
109.191
264.177
368.874
256.420
100.000
28.505
6.080
1.667
5.477
34.368
223.688
1234.703
4943.588
12509.246
16210.125
5823.111
1162.373
242.886
61.437
31.070
30.733
13785.311
102016.016
122936.859
191483.516
103640.172
17370.238
1852.858
474.445
303.542
638.692
2241.378
10532.227
101442.797
100381.859
26891.309
1498.897
106.876
9.803
0.398
-0.719
-0.893
-0.934
-0.946
-0.929
-0.878
-0.719
-0.314
0.755
3.664
13.777
42.513
107.576
168.153
190.353
221.416
235.973
148.823
57.147
19.421
15.235
112.607
91604.695
100516.242
103388.477
110293.570
24531.104
3036.657
480.528
115.861
89.281
204.436
568.237
1165.969
2571.578
2755.924
1067.811
186.245
26.143
3.013
-0.285
-0.797
-0.887
-0.921
-0.919
-0.909
-0.895
-0.862
-0.768
-0.521
0.155
2.112
7.030
16.813
33.415
59.981
86.370
88.083
53.849
24.576
11.685
25.835
150.005
62604.844
100094.859
100353.195
100757.227
11618.028
678.616
111.531
29.271
22.266
46.599
100.123
155.856
179.927
147.218
73.709
23.002
4.721
0.269
-0.673
-0.843
-0.877
-0.892
-0.891
-0.879
-0.870
-0.861
-0.844
-0.797
-0.644
-0.120
1.394
5.443
15.690
34.855
53.979
49.178
30.168
13.147
8.612
34.006
225.265
6467.854
91457.109
100039.016
34008.492
2226.120
179.810
26.674
6.675
4.677
8.599
16.629
22.373
22.050
15.907
8.152
2.849
0.315
-0.554
-0.794
-0.843
-0.851
-0.860
-0.853
-0.853
-0.851
-0.846
-0.839
-0.840
-0.804
-0.605
0.141
2.436
8.346
19.642
28.685
27.344
16.328
7.263
6.003
27.988
170.761
478.259
1967.024
3179.754
1244.714
234.170
35.084
5.974
0.830
0.215
0.965
2.200
2.872
2.803
1.794
0.729
-0.028
-0.386
-0.520
-0.598
-0.689
-0.767
-0.806
-0.817
-0.819
-0.821
-0.832
-0.836
-0.844
-0.844
-0.773
-0.460
0.641
3.289
7.411
10.980
10.568
6.787
3.241
3.208
13.717
74.672
41.630
97.202
121.997
72.758
23.769
5.518
0.596
-0.502
-0.675
-0.537
-0.314
-0.207
-0.204
-0.261
-0.121
0.318
0.865
1.158
0.775
0.112
-0.399
-0.659
-0.755
-0.781
-0.794
-0.813
-0.830
-0.850
-0.879
-0.884
-0.779
-0.327
0.782
2.408
3.937
3.984
2.646
1.308
1.188
5.265
26.300
4.273
7.643
9.720
7.207
3.713
1.706
0.915
0.377
-0.081
-0.457
-0.640
-0.694
-0.586
-0.038
1.642
5.220
9.938
12.035
8.841
4.425
1.316
-0.074
-0.545
-0.696
-0.755
-0.798
-0.825
-0.848
-0.888
-0.917
-0.772
-0.013
1.796
4.923
8.137
8.622
5.955
2.806
1.027
1.991
10.838
2.717
5.578
10.305
13.069
12.259
11.822
12.125
9.610
5.498
1.821
0.017
-0.522
-0.170
2.087
9.997
32.989
67.217
87.776
59.512
26.404
8.654
2.157
0.373
-0.251
-0.523
-0.684
-0.790
-0.838
-0.861
-0.771
-0.006
2.963
12.402
33.461
63.253
67.389
42.736
17.694
4.871
1.575
4.856
14.250
42.713
88.531
121.768
104.972
103.975
123.293
101.329
51.439
16.244
3.674
0.438
1.164
8.477
43.188
174.999
448.458
609.313
390.585
129.355
34.853
10.550
4.741
2.340
0.796
-0.038
-0.488
-0.725
-0.759
-0.273
2.337
13.981
65.301
250.690
605.868
653.287
356.881
100.723
22.916
4.324
2.626
75.269
331.505
1048.794
1608.254
1114.963
1205.415
2062.210
1574.202
556.800
113.944
19.840
3.423
3.545
21.265
127.769
670.216
2447.704
3801.789
1947.318
535.853
122.654
51.999
32.446
18.371
8.511
3.798
1.162
-0.124
-0.414
0.669
7.391
48.163
300.493
1737.342
6448.313
7765.567
2867.753
523.874
78.773
11.405
2.495
374.292
2861.499
16905.336
31626.137
14523.508
20522.658
76075.984
48452.098
7724.885
759.650
82.302
10.579
6.413
34.858
245.724
1613.043
7096.200
12907.984
6309.533
1587.149
462.256
353.025
266.814
133.439
58.414
26.859
10.171
2.958
0.596
2.344
16.483
111.691
922.129
8807.465
49033.051
68220.953
15472.368
1761.300
184.958
23.549
3.285
1296.642
18850.727
100148.539
100733.891
115267.469
109351.367
100621.109
100087.836
100037.211
3719.811
235.428
24.163
9.249
45.455
348.061
2767.960
18337.871
63440.219
47897.285
8980.752
2867.331
4192.585
2978.073
1105.056
468.640
221.013
74.750
16.997
3.833
4.650
28.928
209.462
1891.294
17540.840
111365.438
108502.078
30454.088
2960.978
277.933
32.719
4.013
4115.104
37566.426
101125.047
101440.641
138975.047
116932.570
101060.227
100376.930
100271.594
7840.431
391.077
36.970
12.026
59.855
569.825
9817.551
101568.727
102416.477
101556.594
102551.836
21815.650
54597.277
32660.178
9705.169
6910.740
2899.638
562.767
87.813
13.776
7.491
42.188
370.062
4426.183
54288.328
131447.938
143418.969
32036.111
2900.185
283.285
34.413
4.222
61512.039
81542.047
113892.813
102236.094
123128.070
108046.531
102002.922
103440.867
102847.844
5737.856
436.296
52.723
14.800
66.056
915.531
25554.584
100288.813
100423.617
100640.938
105414.813
79161.664
101524.773
113847.203
113813.883
101041.070
48514.047
4058.071
329.633
35.944
10.535
53.628
556.208
9561.619
101091.469
103486.500
104183.891
86904.078
3779.842
298.126
32.888
4.030
100479.953
102386.906
111578.109
24437.119
11666.215
46018.348
109546.453
134985.156
43518.711
6444.413
754.348
84.400
17.183
54.771
654.988
15278.116
100047.016
100089.586
100394.422
104086.547
55653.324
103463.344
180700.203
110294.852
100888.430
100081.750
16879.816
819.972
63.261
12.345
44.891
460.772
7106.810
100387.844
101469.883
102736.477
62170.008
3275.499
269.582
30.224
4.081
101123.797
103369.586
104124.844
10293.735
2199.766
5022.488
32949.668
103483.133
96629.109
13998.286
1157.472
118.839
16.991
27.756
247.085
2844.796
38931.195
100028.211
100170.664
24176.928
9642.769
24220.330
112535.148
102613.539
100331.484
100043.148
20686.283
886.928
67.163
10.350
25.072
201.072
1992.858
18523.828
97185.391
145569.609
46766.754
4401.853
343.382
35.117
7.709
113879.727
200054.703
154239.844
32194.412
4625.230
5101.643
20784.896
76527.672
54269.082
9382.778
895.143
94.566
12.949
9.923
58.675
353.984
1852.746
4860.564
4477.746
1560.806
1129.263
2821.350
21740.750
100362.289
100084.773
85113.023
5830.957
410.323
39.914
6.502
11.607
71.654
575.006
7757.361
103106.117
102609.852
100822.898
17131.422
641.207
52.212
29.046
115283.680
115294.609
104669.031
102521.602
25328.814
24155.168
14796.376
11377.377
7973.903
2050.950
334.034
45.909
6.491
2.791
10.573
45.006
131.188
249.849
245.845
166.865
174.087
431.431
2127.803
8542.725
12526.355
4855.119
819.571
113.758
15.751
3.075
5.544
32.286
329.483
6540.744
100198.453
100172.422
100087.672
15202.963
625.012
72.358
158.453
100768.352
100798.977
100709.297
103492.406
48413.645
68705.820
28730.365
4528.620
1082.766
329.654
77.027
15.187
2.229
0.190
1.277
5.562
14.435
31.968
188.966
430.054
250.586
93.427
210.252
489.354
559.839
329.720
99.752
24.718
6.256
8.699
67.023
117.280
162.009
1502.395
19013.357
70841.609
30165.898
2892.982
260.776
150.030
924.723
95632.828
100095.836
100301.641
102208.977
23158.928
31944.313
15350.807
2475.563
360.601
74.981
18.496
3.926
0.150
-0.710
-0.637
0.110
3.569
118.612
1642.420
6657.949
2402.726
235.496
36.865
45.523
47.100
31.713
15.575
9.930
19.958
381.369
3963.855
8695.073
1478.557
272.629
948.988
1967.197
1245.360
351.613
204.232
511.295
3378.422
7032.057
38945.613
48531.684
13109.499
4047.075
4593.653
2630.322
659.980
123.298
23.312
4.783
0.497
-0.654
-1.002
-1.059
-0.818
3.045
179.828
3462.149
17334.121
5836.873
373.839
15.531
8.018
6.063
5.636
10.723
40.993
245.219
4956.719
100625.555
100328.523
48343.891
740.605
74.105
107.045
95.519
155.298
759.759
2430.306
6841.473
515.771
1447.019
1592.986
870.963
490.254
477.917
335.604
124.180
32.148
6.861
0.945
-0.539
-0.911
-1.041
-1.170
-1.037
0.984
68.097
1007.486
3463.648
1456.071
138.250
6.596
2.581
2.557
8.433
40.164
281.155
2465.219
23609.822
121074.430
106635.672
100803.492
1216.679
20.525
12.484
35.403
251.231
1809.137
7311.891
8663.589
48.173
94.542
112.853
80.998
64.799
59.154
42.145
19.762
6.670
1.438
-0.263
-0.814
-1.001
-1.093
-1.206
-1.076
-0.562
5.888
59.045
162.373
90.294
8.348
2.276
1.619
5.640
27.414
142.250
1424.216
33412.648
102079.938
165622.656
200123.266
21317.139
792.278
29.042
5.608
27.001
210.873
1495.931
5302.373
5288.819
6.402
12.520
16.653
16.634
14.677
12.535
9.739
5.897
2.781
0.883
-0.136
-0.714
-0.996
-1.124
-1.153
-0.985
-0.461
0.481
2.508
4.075
2.788
1.276
0.760
2.398
14.014
77.390
417.234
4027.601
101533.203
100967.172
101196.984
105938.320
42265.609
7210.308
385.520
8.011
12.086
83.590
439.025
1153.283
1148.365
9.755
33.809
69.713
78.793
54.914
36.660
28.863
18.785
10.118
4.591
1.596
-0.011
-0.788
-1.093
-1.077
-0.767
-0.004
1.221
2.318
2.390
1.610
0.670
0.540
3.878
26.461
169.948
1000.284
5259.198
89769.789
102014.070
101694.234
200076.453
112301.727
100452.250
2706.631
35.906
3.414
19.281
67.868
149.331
165.058
66.700
369.976
1138.171
1388.980
623.221
329.288
284.855
161.672
59.805
21.564
7.525
2.147
-0.054
-0.781
-0.979
-0.508
0.500
2.027
3.359
3.236
2.008
0.671
0.594
4.586
31.331
217.764
1375.595
5381.331
15149.141
88352.977
102039.984
129546.398
102121.383
100155.930
3054.247
41.170
0.401
2.518
9.409
20.359
36.748
369.018
4731.379
33976.922
43388.348
8358.125
4724.707
4931.734
2056.475
422.849
94.015
25.362
6.724
1.148
-0.535
-0.824
-0.444
0.493
1.945
3.155
2.999
1.823
0.645
0.485
3.610
22.771
141.595
769.839
2695.981
3916.874
3490.259
3381.224
6998.312
31059.293
8705.726
447.188
13.251
0.405
1.132
2.188
7.119
30.304
1238.998
33955.531
100130.063
101443.109
99102.734
102414.242
100226.398
39091.035
3270.293
353.322
69.871
15.988
2.898
-0.220
-0.885
-0.683
0.075
1.048
1.888
1.815
1.130
0.554
0.756
2.601
11.643
55.769
231.617
568.303
745.826
516.830
248.690
245.254
383.666
188.942
24.597
7.778
46.231
144.265
90.635
18.240
48.060
1488.689
48781.215
100305.563
105322.172
200035.875
103021.102
100535.758
100650.195
15840.303
950.841
149.156
29.228
5.219
0.086
-0.931
-0.940
-0.439
0.171
0.585
0.717
1.056
2.484
6.101
9.697
11.661
18.998
47.222
95.303
119.030
81.253
41.754
20.366
14.226
11.820
9.771
121.110
2377.084
13113.520
5857.957
488.012
78.515
565.256
8835.750
91796.180
107732.219
117053.313
101436.992
101306.141
101881.453
24274.639
1358.254
220.246
49.109
9.274
0.749
-0.833
-0.897
-0.496
-0.088
0.185
0.957
4.466
19.411
58.574
105.346
84.923
41.317
18.420
17.096
17.917
14.793
11.099
12.661
17.224
18.000
22.897
1034.917
89859.039
100453.563
100745.109
6317.178
289.354
117.972
814.516
3095.481
6622.748
77010.961
100781.969
102110.398
103048.414
9599.004
1058.077
250.802
90.953
18.772
2.507
-0.290
-0.240
0.691
0.984
1.268
4.018
21.728
135.947
616.326
1489.965
1133.125
341.300
59.677
10.252
4.018
4.358
8.920
19.915
32.828
35.985
46.964
1774.926
101142.680
108132.406
121102.789
20521.803
1932.818
24.141
78.211
227.309
781.474
5488.655
25916.770
32780.777
11311.761
2439.577
838.755
411.369
153.319
39.106
6.445
1.285
1.638
2.970
3.633
4.777
15.028
82.747
704.656
7180.658
30189.234
19011.605
2619.941
247.328
23.806
3.244
3.188
10.323
26.097
47.718
55.264
77.071
847.846
24686.141
200046.875
176812.875
103078.492
17783.045
22.117
13.068
32.143
116.821
436.378
1143.642
1594.482
1310.227
1204.719
1838.922
1429.715
441.378
91.449
14.408
3.066
3.274
5.457
7.414
14.610
56.758
291.398
2207.505
34546.836
100382.602
100130.867
9831.193
521.451
41.648
4.359
2.672
9.027
23.577
42.242
57.247
114.440
786.708
17441.063
101570.852
101520.336
112630.250
123615.984
52.104
8.654
9.384
34.658
114.645
262.635
433.550
891.575
2368.289
4133.640
2987.451
856.077
145.929
23.416
4.874
3.808
6.505
12.558
45.760
262.409
1632.817
8737.620
39368.211
105841.578
92571.555
7282.177
495.174
38.252
4.109
1.712
5.713
15.071
30.792
55.988
134.910
606.508
7568.772
100245.656
101755.180
160507.734
109070.359
87.857
12.568
18.706
126.625
813.251
2992.075
3745.036
6858.417
23765.820
24565.436
6800.085
1165.465
187.160
35.743
10.526
5.451
6.804
23.475
151.789
1233.419
13502.136
101471.914
103874.844
112245.117
17306.666
2087.789
221.124
24.161
2.699
1.017
4.431
15.746
45.443
120.775
242.417
389.334
1399.793
8373.088
20639.457
69514.703
101512.805
90.278
16.465
63.894
868.793
15200.032
100267.484
103715.086
86751.109
101235.125
100485.820
60921.695
3374.370
395.525
108.851
43.597
17.667
11.207
44.861
399.108
4393.524
66276.438
112251.648
103204.625
100988.398
28853.613
1407.964
129.450
15.027
1.725
1.560
10.570
58.432
313.272
1267.887
2183.318
1217.935
523.536
625.148
1440.018
11865.496
100816.664
56.645
18.266
143.214
3506.508
100034.430
100410.375
107721.633
200019.641
104349.797
100427.969
100900.898
8325.099
2051.172
773.774
266.183
85.431
29.463
68.844
735.986
9628.850
101393.805
170862.094
109866.359
100744.281
23039.354
1158.434
89.263
10.254
1.571
4.405
34.333
322.072
3526.444
27567.293
50024.063
14155.765
1958.092
345.837
261.378
1281.248
7901.236
31.500
16.600
154.415
3870.649
100028.211
100304.828
104432.453
195586.313
104895.969
101639.352
88437.219
47329.535
35971.859
7749.732
1663.281
382.491
82.458
66.063
541.216
6453.076
45997.254
110918.766
106511.289
49049.770
4929.538
459.193
49.152
6.226
1.927
9.679
88.840
1382.988
41770.973
101064.109
102923.625
102558.039
11037.211
662.601
117.999
221.758
1303.595
20.988
11.088
78.658
1239.469
30168.266
100113.867
101044.734
43325.207
40858.703
46063.090
107844.453
101670.180
103498.219
61126.137
7036.279
1312.827
194.455
52.504
194.664
1273.290
5128.431
7909.582
6660.101
2865.898
657.226
113.873
19.050
3.431
3.295
18.019
157.931
2655.163
100345.094
100851.117
101899.602
101913.039
24435.813
899.458
95.152
61.033
300.380
13.167
5.420
23.784
194.378
1490.812
5827.824
6594.688
2391.154
2593.353
15626.860
100888.156
101332.070
106445.023
115266.773
13772.045
2114.886
271.022
45.813
46.036
175.981
454.683
611.713
518.978
296.574
105.599
29.337
6.859
2.251
6.566
38.739
261.858
2372.266
49663.969
103636.484
102046.484
100961.234
11454.161
568.686
66.271
29.529
55.913
6.051
1.974
4.691
24.756
98.452
217.740
263.172
245.286
785.493
7219.615
101134.594
101270.133
103831.281
56162.633
7244.001
1408.319
203.007
31.437
12.257
26.298
55.226
79.790
77.777
52.312
25.269
8.448
2.367
2.212
12.467
99.260
925.869
8852.401
58176.988
100787.078
83942.461
17248.355
1804.896
248.612
105.529
97.973
66.710
4814.786
55454.563
101573.477
25371.912
5326.734
1811.149
1076.894
1724.035
2148.721
5474.802
39411.059
90354.680
77024.305
83819.125
13919.107
1076.227
91.671
10.344
1.433
-0.209
-0.700
-0.866
-0.925
-0.927
-0.911
-0.868
-0.696
-0.218
1.231
5.704
17.090
38.999
53.280
52.611
41.040
30.946
19.634
9.885
7.880
31.642
613.775
21589.795
100117.875
100443.086
100965.563
6136.561
654.614
218.352
226.269
337.967
1138.768
4526.226
8132.409
5201.755
2621.386
857.838
165.032
25.544
4.251
0.469
-0.424
-0.734
-0.860
-0.895
-0.898
-0.891
-0.888
-0.850
-0.717
-0.362
0.603
2.701
5.906
9.521
12.389
14.047
12.834
8.607
5.277
10.986
85.690
1053.020
17420.947
100034.008
100080.797
100149.969
4416.460
288.038
56.545
37.622
62.173
175.644
459.491
642.743
469.393
231.461
88.615
26.391
6.446
1.117
-0.242
-0.641
-0.779
-0.844
-0.860
-0.865
-0.866
-0.869
-0.858
-0.835
-0.760
-0.561
-0.058
0.921
2.588
4.906
6.459
6.146
4.167
3.381
13.579
132.116
1763.108
2764.437
23887.508
43172.617
10936.626
1054.995
97.730
16.043
7.034
10.605
25.046
51.752
65.824
54.207
32.571
14.834
5.375
1.306
-0.109
-0.557
-0.720
-0.793
-0.821
-0.822
-0.826
-0.835
-0.842
-0.842
-0.844
-0.847
-0.804
-0.656
-0.203
0.691
2.098
3.059
2.955
1.909
1.933
10.959
106.978
1244.676
275.780
947.103
1357.430
613.670
134.179
23.439
3.669
0.696
1.161
3.239
6.480
8.581
7.908
5.371
2.802
1.045
0.242
-0.074
-0.275
-0.492
-0.664
-0.751
-0.783
-0.789
-0.805
-0.824
-0.838
-0.854
-0.879
-0.912
-0.914
-0.777
-0.352
0.330
0.885
0.940
0.483
0.705
5.390
44.507
346.354
29.786
62.769
77.608
46.677
16.392
3.531
0.129
-0.617
-0.611
-0.305
0.202
0.590
0.749
0.690
0.866
1.721
2.939
3.295
2.480
1.107
0.023
-0.498
-0.697
-0.752
-0.772
-0.795
-0.829
-0.862
-0.919
-1.025
-1.112
-0.997
-0.686
-0.258
0.124
0.175
-0.003
0.017
1.887
13.537
76.634
4.531
5.551
6.615
4.645
2.399
1.004
0.529
0.146
-0.242
-0.564
-0.688
-0.632
-0.299
0.899
4.644
13.544
26.976
32.661
23.847
11.317
3.396
0.471
-0.420
-0.670
-0.738
-0.778
-0.815
-0.862
-0.950
-1.063
-0.975
-0.612
0.193
1.431
2.517
2.658
1.786
0.644
0.619
4.032
23.857
2.376
2.894
4.849
6.462
7.300
8.573
10.023
8.214
4.709
1.447
-0.135
-0.480
0.479
5.526
28.748
106.284
264.133
328.901
213.413
81.778
20.299
4.292
0.565
-0.312
-0.568
-0.691
-0.772
-0.843
-0.928
-0.859
-0.376
1.145
5.054
11.756
19.208
19.906
13.507
5.937
1.813
1.760
10.265
7.885
16.949
34.354
46.790
52.928
75.342
103.638
87.756
42.218
14.283
3.207
0.639
2.955
21.110
140.230
820.790
3105.475
4857.330
2395.668
560.198
96.290
16.450
4.052
1.364
0.400
-0.126
-0.489
-0.714
-0.772
-0.367
1.391
7.791
25.651
67.326
119.627
123.602
76.644
29.322
7.639
2.229
5.821
31.322
101.610
252.520
366.013
397.622
776.246
1461.300
1227.617
411.453
93.207
17.686
3.595
7.518
59.389
518.663
5330.789
43428.332
85160.086
28314.410
3138.292
326.534
50.938
17.637
9.804
6.216
3.380
1.248
-0.033
-0.352
0.713
6.237
28.177
105.141
311.568
660.054
680.211
370.398
107.282
25.022
4.913
3.537
111.217
525.837
1877.369
2779.384
3007.882
12891.103
43463.141
28273.031
5323.680
603.752
68.559
10.390
12.203
97.288
1149.967
18776.652
100380.703
100758.289
100706.461
9646.352
726.488
149.226
86.360
65.578
47.990
28.288
11.958
3.490
0.896
2.869
16.851
83.812
381.987
1356.211
3100.385
3201.527
1354.704
324.640
60.783
10.286
2.666
313.391
1919.655
9426.881
15827.923
16373.535
101241.672
100206.063
100092.578
60550.254
2639.808
197.212
22.572
14.443
99.711
1052.762
15956.114
104430.031
113812.563
112530.750
10913.871
1291.072
630.274
529.184
562.405
514.563
291.903
94.315
21.391
4.798
6.327
36.470
238.154
1635.338
11589.750
38116.883
31478.826
6671.996
958.759
123.959
17.987
2.609
918.402
3407.017
17204.654
32452.166
37994.203
101985.859
100691.266
100987.750
100822.438
5644.104
365.260
42.243
15.193
73.485
644.699
6773.627
74770.000
143400.781
115312.086
30758.566
3522.928
2863.487
3737.668
9004.621
12614.505
4868.336
821.700
114.178
16.729
10.607
63.520
621.648
9758.699
101093.891
101866.547
101857.109
85898.344
3596.738
268.922
28.286
3.327
5104.360
6908.431
9647.215
13594.248
19827.369
102019.703
107172.203
122951.516
114239.547
7435.320
727.393
83.646
18.101
58.205
535.324
8194.662
101567.141
102403.227
101416.016
100898.227
6846.406
7805.987
32328.920
101043.430
100172.531
100027.102
7721.484
477.229
46.334
14.577
81.451
1024.464
31626.734
100501.977
100698.445
100689.992
100393.070
9470.658
411.264
36.819
3.967
31604.756
35553.621
9300.216
3408.964
4245.243
31665.324
200129.859
167740.813
109351.766
49309.750
2476.512
196.438
25.085
39.773
371.607
5378.036
100141.617
100197.586
100206.328
54636.973
5332.090
9947.683
103122.719
100889.445
100150.219
100023.961
38925.680
1223.118
82.169
15.608
66.536
847.998
20793.693
100484.352
102511.758
105898.359
103229.766
7654.671
418.354
38.539
4.452
55171.750
57567.293
16792.816
3457.196
2372.084
17955.820
103885.008
102639.875
100812.719
100160.172
5342.768
309.762
28.895
21.583
143.259
1335.759
11355.871
43418.230
38982.063
7253.753
1807.024
7812.438
100972.578
100330.859
100076.570
100013.773
43393.117
1327.015
87.236
12.886
35.399
328.266
4272.306
64006.617
180445.719
200019.188
125451.039
9627.977
587.284
47.560
6.793
33762.445
116917.875
105129.047
37747.617
16053.139
38916.414
112724.016
102357.969
100340.727
100055.656
4058.052
247.332
23.770
8.905
37.953
199.268
888.667
2019.673
1869.020
720.913
442.905
2449.660
48611.941
100083.078
100024.516
100005.172
11339.526
599.236
51.317
7.436
14.463
108.221
1032.608
21839.695
107721.547
105831.555
101703.219
55432.012
1171.793
67.806
17.661
102028.508
102089.164
101645.273
114036.859
115513.219
102912.352
122997.164
115277.188
76829.484
11423.839
1050.204
107.536
12.445
2.918
7.894
30.633
81.465
141.222
136.423
92.015
101.162
453.754
3419.114
16887.115
25446.248
8488.632
1222.859
149.569
19.927
3.294
5.958
43.879
536.580
17153.121
100328.320
100304.891
100139.578
55187.762
1143.367
74.274
66.561
100225.063
100328.953
101564.742
134996.844
128316.820
101268.930
101505.828
42317.219
4544.252
1074.184
196.404
30.117
4.452
0.361
0.761
3.807
9.275
15.528
20.188
23.225
26.649
72.216
270.628
703.703
820.214
477.043
139.821
29.483
7.080
4.304
13.149
36.140
208.401
3194.434
62482.238
100024.797
100014.602
7139.923
413.398
76.285
263.401
100034.516
100107.047
100976.844
116879.492
111352.031
100598.281
100159.336
20884.072
1312.743
173.899
36.853
7.537
0.805
-0.612
-0.804
-0.370
0.519
5.324
38.807
105.391
51.888
15.632
29.758
52.528
58.869
40.002
17.867
10.089
15.964
80.838
586.890
915.607
300.908
328.310
1967.642
4276.385
2617.554
524.451
104.387
134.363
764.677
8495.119
48461.391
60787.977
18098.605
22384.123
54266.031
22960.279
3408.287
371.492
52.592
9.267
1.368
-0.494
-0.980
-1.170
-1.084
-0.726
7.143
72.518
178.758
89.987
9.382
4.463
5.721
6.188
5.604
8.802
34.239
147.650
938.820
9154.471
20213.592
2752.218
173.239
99.785
166.262
125.687
67.622
91.619
236.098
1158.851
556.993
1577.014
1917.323
1172.397
1421.247
2051.930
1230.721
383.724
77.992
14.045
2.111
-0.304
-0.877
-1.067
-1.246
-1.246
-1.127
2.848
29.020
62.877
29.826
3.477
0.706
0.591
1.146
4.738
28.319
351.587
2113.951
10309.384
36718.688
60677.246
6379.255
269.242
15.960
13.095
14.642
39.007
133.201
343.808
898.768
51.647
102.470
126.718
109.891
125.747
147.562
101.387
45.755
13.127
2.811
-0.079
-0.813
-0.989
-1.036
-1.198
-1.268
-1.198
-0.716
2.351
5.495
2.638
0.148
-0.236
0.007
1.834
11.310
181.759
3056.440
31979.969
106921.914
103900.586
103618.039
5724.974
488.579
27.538
3.114
5.814
28.989
108.823
265.451
515.700
7.199
14.322
20.430
22.174
20.793
19.207
14.628
7.957
3.288
0.736
-0.381
-0.836
-0.983
-1.032
-1.109
-1.228
-1.149
-0.992
-0.774
-0.545
-0.511
-0.550
-0.458
0.307
4.022
22.833
374.279
8813.789
162232.047
126696.102
101622.820
107812.477
60608.855
13526.214
583.460
8.272
2.246
13.701
48.573
109.637
208.594
12.712
47.813
107.481
119.901
73.211
43.012
31.054
19.532
10.205
4.311
1.125
-0.246
-0.799
-0.970
-1.033
-1.045
-1.039
-0.853
-0.676
-0.577
-0.616
-0.643
-0.463
0.743
6.634
34.038
278.960
3751.057
60061.516
106776.453
102627.391
200016.703
108121.469
100354.148
4491.659
56.430
0.043
3.558
13.415
31.585
73.138
96.748
612.166
2382.922
2649.628
988.376
420.806
312.415
179.185
70.370
27.268
9.107
2.178
-0.191
-0.846
-0.975
-0.929
-0.816
-0.674
-0.517
-0.457
-0.552
-0.599
-0.394
0.948
7.466
35.341
155.148
836.770
5726.999
42093.762
78041.547
116948.992
101473.250
100131.570
5100.528
61.815
-0.904
-0.424
2.651
12.193
50.653
666.338
10920.724
100036.406
100245.383
22730.020
6101.822
5956.460
2311.858
589.195
168.165
48.809
11.137
1.568
-0.548
-0.968
-0.950
-0.761
-0.546
-0.368
-0.343
-0.446
-0.526
-0.374
0.657
5.631
25.692
87.546
246.320
615.386
1602.243
2363.003
12272.474
76818.070
17339.332
626.816
17.972
-1.031
-0.047
2.214
15.463
101.406
2616.404
100014.734
100139.008
101566.156
122935.891
105279.070
100429.047
49253.438
4633.868
1028.630
223.260
39.295
5.572
0.010
-0.957
-1.084
-0.902
-0.658
-0.481
-0.433
-0.457
-0.422
-0.189
0.550
3.050
12.118
35.550
78.202
115.854
136.737
131.519
263.948
516.585
253.265
30.381
4.105
35.179
101.882
61.794
35.830
237.400
3184.219
100027.680
100327.992
106398.438
200019.516
107250.266
101004.570
104123.484
26041.609
4476.130
826.356
218.476
21.920
1.195
-0.978
-1.206
-1.108
-0.832
-0.652
-0.517
-0.209
0.537
1.798
3.117
3.736
5.376
10.654
19.517
24.296
21.891
16.040
9.133
6.010
3.831
2.344
78.123
1445.392
6640.784
3475.898
331.869
353.264
1094.109
26856.924
100410.445
109345.102
155176.313
102139.672
101331.984
107454.414
43540.609
7905.010
2656.302
1750.102
261.818
8.073
-0.932
-1.302
-1.259
-0.930
-0.684
-0.219
1.313
6.106
15.574
25.065
22.038
12.046
5.696
4.628
4.711
4.011
3.024
2.309
2.164
2.145
8.379
634.862
35781.254
100132.930
100199.078
3213.792
363.387
287.606
1519.641
6656.120
11628.576
97753.852
100433.414
100789.914
103220.117
15469.092
3968.705
5059.187
4010.538
505.899
18.737
-0.744
-1.299
-1.226
-0.790
-0.268
1.315
7.888
33.138
107.671
196.014
166.972
63.050
15.900
3.457
0.968
0.708
1.108
2.161
3.509
4.619
14.305
1048.964
89985.352
101136.281
102132.797
7151.124
820.887
56.293
112.418
328.524
971.623
6539.142
31521.432
43666.289
12049.274
2310.983
973.116
1480.194
1180.590
209.160
11.137
-0.796
-1.170
-0.950
-0.182
1.388
6.975
28.538
132.470
537.915
1254.966
953.866
291.578
50.988
7.410
0.765
0.140
0.997
2.774
4.780
7.602
20.229
405.646
9710.314
97079.523
47868.961
9929.259
4622.793
14.625
14.468
37.557
122.950
470.243
1175.259
1424.988
772.079
384.033
247.672
226.811
141.373
30.306
4.133
-0.322
-0.849
-0.326
1.701
8.084
30.852
103.132
383.785
1550.556
4001.946
2667.039
680.313
93.340
12.209
1.183
-0.006
0.782
2.672
5.023
9.384
27.573
194.009
2022.940
17870.154
47639.766
23805.428
56527.949
17.903
5.505
9.573
34.313
100.544
193.464
255.295
298.145
417.709
440.887
271.982
102.873
29.293
6.717
1.243
0.494
1.271
7.317
39.704
177.244
634.944
1644.092
3086.578
4242.187
2470.071
620.735
94.231
12.563
1.210
-0.112
0.632
2.710
6.784
16.121
37.959
139.493
1066.098
7424.250
17829.906
25016.273
101425.469
26.955
6.588
15.707
103.151
579.497
1841.759
2019.180
1680.332
2774.016
2725.432
1055.196
251.297
60.315
20.623
9.757
4.973
5.111
27.397
212.892
1603.772
7096.607
16161.835
20497.094
9408.273
2077.650
381.973
62.503
9.391
0.888
0.021
1.713
8.456
48.466
495.347
968.399
453.985
319.647
1124.145
2821.280
18019.787
100399.117
26.435
9.830
51.597
613.742
8821.251
70919.406
71528.023
15126.809
21436.143
18782.422
4930.676
739.189
186.160
108.779
69.913
32.634
17.579
77.026
1086.190
21764.438
104855.891
138943.953
109041.617
29606.846
3556.154
376.844
48.778
6.981
0.783
1.038
7.840
50.127
723.317
12084.693
49241.129
9168.059
553.692
203.178
572.057
4583.230
48576.629
19.981
13.541
114.634
2161.685
80435.938
100130.102
101223.719
111345.375
56729.309
48649.133
10592.727
1654.880
1015.196
1007.415
650.439
224.620
64.363
139.455
2665.209
100443.438
104050.836
131415.734
167713.016
26120.658
2998.338
324.190
38.907
5.428
1.341
4.140
30.613
274.341
3989.293
95561.141
133087.984
57337.289
1991.576
163.890
142.769
642.706
3005.992
15.363
15.288
124.588
2616.804
100012.563
100098.883
100819.914
106406.750
28386.377
25994.432
7855.145
6330.584
10193.764
14950.978
8688.156
1735.775
260.077
143.078
2192.524
80621.148
101330.844
105835.484
101737.859
7474.207
1087.655
152.524
22.390
4.427
3.233
11.254
84.114
1158.281
26924.248
115133.609
165723.641
111530.164
7815.278
393.670
61.591
102.707
337.430
14.773
13.878
66.229
867.476
15180.495
100044.945
100266.211
18315.355
4798.264
5056.722
11036.352
41046.742
93193.594
105326.922
100601.672
10359.440
833.334
126.576
536.071
7189.817
48989.590
55855.707
8892.188
1219.474
240.296
50.392
10.000
4.477
7.683
25.385
160.320
2118.425
85967.688
101089.117
101628.617
100693.375
17045.203
609.863
53.923
28.665
72.955
12.645
9.921
22.881
143.592
948.333
3517.240
3930.270
1259.834
793.817
2500.019
19595.586
87286.883
160510.875
109349.281
100888.195
23020.600
1339.830
120.739
93.290
450.524
1397.241
1443.938
581.762
168.821
48.578
13.134
4.672
5.656
15.031
65.443
441.116
3341.512
41523.727
111383.125
103772.055
100717.461
8254.756
426.933
66.613
97.354
59.997
7.581
5.632
6.393
21.025
73.059
169.774
181.969
136.283
245.926
1323.348
9116.271
34739.727
98822.047
104439.500
100557.250
12574.905
895.503
85.205
21.525
39.809
80.434
86.562
55.134
25.492
10.074
3.575
2.529
6.461
25.837
179.447
2070.638
35291.250
103095.383
123579.367
126751.070
16009.382
1697.038
284.630
465.717
990.341
561.297
645.157
2924.086
4410.299
2060.091
622.104
688.566
3538.473
17137.559
18531.891
38664.398
100595.586
101053.492
104386.914
26593.602
3078.116
406.569
66.689
20.680
8.277
2.573
0.193
-0.629
-0.871
-0.914
-0.913
-0.913
-0.860
-0.663
-0.099
1.481
4.704
9.639
12.885
11.888
8.290
5.051
2.820
2.111
8.060
64.367
1015.639
1838.100
10938.744
19050.721
5893.971
772.868
193.999
325.583
801.837
1187.780
4745.512
31532.424
67920.414
23438.605
3688.368
600.409
125.724
31.569
11.582
4.754
1.409
-0.132
-0.674
-0.855
-0.889
-0.886
-0.888
-0.881
-0.818
-0.666
-0.313
0.382
1.389
2.138
2.495
2.243
1.635
1.070
2.151
17.820
208.522
3828.665
1775.963
8817.572
15189.218
4751.496
588.648
88.870
45.356
71.252
136.102
445.252
1474.872
2266.056
1356.157
466.799
144.909
43.569
13.671
5.015
1.775
0.284
-0.435
-0.706
-0.815
-0.846
-0.854
-0.856
-0.860
-0.853
-0.827
-0.759
-0.623
-0.401
-0.108
0.204
0.360
0.257
0.228
2.214
24.988
419.447
9310.644
533.542
1793.853
2618.368
1135.850
214.923
33.412
9.416
9.438
19.736
51.542
110.764
157.108
136.544
86.366
40.514
15.149
4.979
1.500
0.248
-0.319
-0.599
-0.722
-0.777
-0.793
-0.817
-0.831
-0.836
-0.846
-0.865
-0.896
-0.923
-0.902
-0.798
-0.612
-0.441
-0.401
-0.277
1.550
20.827
360.973
5890.204
87.415
197.475
267.586
142.584
41.088
8.696
1.526
0.842
2.487
6.717
13.670
20.871
21.615
17.802
10.429
4.556
1.856
0.735
0.195
-0.223
-0.511
-0.661
-0.732
-0.758
-0.783
-0.808
-0.827
-0.856
-0.906
-1.018
-1.172
-1.260
-1.192
-1.060
-0.961
-0.838
-0.647
0.520
9.960
104.498
1087.988
20.504
24.763
27.306
17.436
6.430
1.071
-0.418
-0.674
-0.411
0.307
1.499
2.769
3.489
3.493
3.192
3.735
5.101
5.777
4.396
2.051
0.451
-0.337
-0.628
-0.723
-0.754
-0.778
-0.820
-0.875
-0.984
-1.175
-1.234
-1.222
-1.132
-0.989
-0.865
-0.838
-0.783
-0.267
3.035
24.471
158.257
7.703
4.306
3.128
1.814
0.685
0.035
-0.132
-0.269
-0.456
-0.569
-0.482
-0.192
0.422
2.192
8.107
23.948
47.976
58.279
42.156
18.575
5.714
1.018
-0.303
-0.637
-0.719
-0.757
-0.807
-0.884
-1.038
-1.100
-1.062
-0.807
0.039
0.554
0.498
0.351
-0.030
-0.276
0.562
6.069
35.933
4.290
1.849
1.769
2.183
2.943
4.130
5.318
4.423
2.410
0.581
-0.342
-0.381
1.193
9.290
51.125
212.601
599.398
818.936
476.914
160.682
35.098
6.669
0.834
-0.342
-0.602
-0.700
-0.778
-0.866
-0.949
-0.845
-0.272
3.774
19.391
22.886
10.323
6.317
3.826
1.416
0.435
2.192
16.709
5.305
5.232
9.368
14.201
20.397
34.584
46.335
42.440
22.275
7.561
1.783
0.527
4.925
37.052
305.211
2389.796
12509.750
22930.199
9343.503
1443.126
186.182
25.102
3.995
0.761
0.027
-0.293
-0.534
-0.731
-0.721
-0.173
2.800
41.306
300.747
388.700
125.674
36.786
20.053
8.143
2.341
1.568
11.254
11.680
22.645
46.559
71.505
118.730
281.861
482.973
412.263
173.024
45.481
9.712
2.944
11.663
106.604
1442.754
25447.113
100015.344
100023.969
100023.008
12523.059
765.453
68.222
12.237
5.344
3.760
2.211
0.779
-0.122
-0.199
1.638
11.865
173.667
938.783
1296.946
519.810
192.902
90.888
30.884
8.454
2.288
7.080
27.957
81.148
198.324
305.898
627.958
2450.648
5850.572
4863.240
1336.098
233.523
35.200
7.547
17.813
186.782
3396.314
100037.008
100113.617
100198.523
100186.531
54186.816
1743.025
133.759
38.100
34.297
31.953
20.761
9.043
2.678
1.129
5.687
38.882
275.708
1464.748
3017.364
2553.796
1343.596
478.936
123.234
25.440
5.020
3.476
64.707
205.446
550.217
919.554
2611.402
18833.633
75950.023
48519.941
7805.605
802.211
97.262
15.685
18.912
178.553
2875.974
100184.406
100756.844
101702.648
101570.984
43964.836
1617.265
212.445
181.735
310.079
336.881
200.439
67.037
16.663
4.832
11.984
87.348
705.025
5151.346
18207.025
32941.352
20190.010
4312.662
572.898
75.079
11.043
2.246
146.491
345.166
787.834
1316.914
4690.134
54448.219
100741.281
101448.656
19998.857
1803.946
220.402
34.749
16.673
99.471
1046.854
14455.703
104047.984
112510.180
110299.656
10603.637
1103.646
466.222
1367.862
4490.396
6414.828
2608.845
555.839
81.482
14.170
16.960
127.140
1251.169
13048.654
118938.266
111180.664
102048.953
54374.504
2659.968
196.537
21.184
2.507
464.591
588.424
700.425
942.578
3411.107
29958.119
112547.695
139196.734
49212.352
7983.567
850.063
93.339
18.268
45.849
315.492
2350.250
14656.232
43438.430
32320.619
6721.576
1088.015
1423.828
12749.989
100094.875
100027.375
48426.738
4048.721
328.543
36.813
18.316
113.304
1240.671
23008.961
106060.367
104189.094
101062.617
100257.133
6466.249
344.539
30.535
3.223
1302.246
1399.177
859.852
581.829
1589.886
15959.946
111455.102
108533.391
102206.469
100308.117
4090.919
252.194
26.989
23.729
137.756
932.831
6134.302
21064.965
17133.191
4208.346
926.968
3418.664
85306.109
100088.453
100024.141
100005.359
16870.891
756.893
63.671
16.080
74.923
814.380
15682.876
100995.570
101946.109
103086.344
101838.375
5728.151
344.943
34.454
3.836
2092.490
3062.033
2383.088
1379.201
2745.438
34098.488
102339.406
101112.672
100360.320
100080.672
10303.449
413.192
34.821
12.530
53.743
319.243
1466.989
3734.840
3134.966
1101.692
477.430
3535.440
100098.961
100043.344
100013.844
100003.180
18670.770
818.662
62.982
11.692
35.591
298.332
3299.582
40977.855
130228.445
200034.781
73830.398
5718.765
411.999
37.949
5.020
5679.466
26374.979
32185.252
12714.734
36943.406
116435.258
139022.547
104503.680
100479.922
100060.563
7032.512
329.847
27.914
6.223
16.599
68.393
215.882
414.721
388.939
197.753
189.440
1371.834
20710.486
100015.156
100005.492
85098.516
5315.184
409.879
39.772
6.634
14.480
94.645
759.457
11011.880
105326.016
104435.711
101329.609
21515.965
762.508
50.879
9.417
35188.023
100336.570
101692.602
124091.414
105148.992
104039.750
154131.000
148433.344
101855.898
23051.055
1577.547
141.161
14.787
2.392
3.607
12.848
30.900
51.953
50.479
36.654
56.603
294.851
1858.324
7721.858
11340.336
4429.764
818.601
113.538
15.556
2.791
5.488
35.867
369.766
8083.962
100284.977
100246.125
100122.117
21321.961
736.533
51.722
24.429
75917.063
100195.375
102869.961
200021.500
107788.539
100886.125
102233.930
105833.828
8238.480
1613.279
261.242
38.793
5.420
0.355
0.098
1.406
3.796
6.352
6.677
6.643
13.090
50.668
186.363
442.945
555.342
305.016
99.254
22.800
5.140
2.275
3.690
16.787
139.719
1805.689
23903.680
100022.039
43172.266
3509.572
273.650
44.544
77.837
22946.285
100129.281
101856.063
102513.969
103715.188
100335.406
100189.703
67986.570
2438.627
253.558
48.033
9.217
1.053
-0.563
-0.862
-0.773
-0.394
-0.047
0.720
1.766
2.886
8.024
20.252
39.813
45.051
30.821
13.570
6.760
8.555
13.933
24.653
31.263
42.766
230.273
1133.006
2377.103
1488.071
349.072
86.763
82.540
223.156
2848.262
11391.184
14323.201
11246.942
68458.266
100106.422
75888.984
7047.536
620.867
70.734
11.972
1.853
-0.393
-0.906
-1.119
-1.219
-1.151
-1.036
0.120
1.300
0.751
0.861
2.346
3.931
4.501
3.878
5.199
19.465
81.104
158.878
340.556
346.421
103.005
32.907
73.222
112.732
95.083
104.700
386.969
524.147
608.092
285.913
715.450
918.077
965.213
2502.983
4072.683
2395.234
650.617
108.549
18.953
2.828
-0.165
-0.821
-1.000
-1.142
-1.319
-1.312
-1.262
-0.856
-0.167
-0.437
-0.531
-0.296
-0.011
0.341
2.343
36.763
780.871
3901.689
3464.046
2581.126
1390.491
331.927
35.854
10.409
9.063
17.056
169.801
932.824
1093.750
1053.172
33.231
66.229
83.761
101.468
166.970
217.962
151.272
62.946
17.801
3.702
0.132
-0.750
-0.944
-0.997
-1.077
-1.290
-1.313
-1.276
-1.201
-1.064
-0.952
-0.831
-0.724
-0.528
0.227
6.857
525.489
26909.650
102782.234
118882.633
32577.564
8327.498
1089.511
132.404
11.378
1.213
4.978
68.928
386.433
522.495
818.139
5.099
10.711
15.927
19.317
21.887
22.395
17.895
9.821
4.032
1.130
-0.232
-0.755
-0.927
-0.962
-1.014
-1.137
-1.274
-1.231
-1.170
-1.084
-0.992
-0.898
-0.788
-0.474
0.807
13.499
1328.498
100539.234
108129.586
185508.797
111472.055
30860.354
7194.800
1991.391
172.126
2.654
0.154
7.599
35.218
97.417
325.146
10.199
35.815
74.300
89.086
55.392
32.302
24.119
18.022
11.413
5.861
2.181
0.110
-0.670
-0.899
-0.955
-0.996
-1.067
-1.137
-1.102
-1.041
-0.967
-0.882
-0.707
-0.337
1.222
10.419
543.031
31258.016
104950.008
146773.141
79544.344
34284.426
101470.047
26757.039
900.042
14.171
-1.292
0.520
6.875
28.361
105.654
71.808
401.315
1360.940
1510.407
634.874
262.749
197.797
137.828
85.988
45.924
17.337
4.540
0.370
-0.704
-0.928
-0.939
-0.934
-0.924
-0.903
-0.875
-0.823
-0.754
-0.640
-0.304
1.266
7.307
59.267
963.750
4606.146
7030.637
8033.771
22488.406
100415.625
30875.176
893.884
19.803
-1.852
-0.916
2.528
16.792
88.463
435.918
5235.207
43184.387
55287.895
9513.887
2774.948
2407.996
1428.850
917.549
462.967
131.226
26.158
3.866
-0.177
-0.887
-1.000
-0.932
-0.864
-0.802
-0.753
-0.722
-0.698
-0.627
-0.372
0.772
4.562
15.829
52.556
186.867
440.187
607.361
1887.562
6699.974
2373.837
177.599
4.789
-1.913
-1.106
3.561
38.013
370.244
1491.862
48766.527
100080.938
100759.344
107042.391
41944.289
49711.734
19876.895
16661.031
6803.371
986.470
127.510
13.740
0.980
-0.808
-1.092
-1.051
-0.902
-0.804
-0.740
-0.700
-0.643
-0.550
-0.344
0.286
2.114
6.425
14.192
28.262
43.837
49.312
71.400
151.938
76.041
9.322
-0.560
6.090
17.848
16.693
98.262
1273.977
1993.570
62493.016
100185.563
102393.695
148460.156
103931.305
106821.914
200039.188
105853.398
86202.852
7316.142
1959.044
276.084
7.253
-0.717
-1.198
-1.229
-0.984
-0.835
-0.732
-0.585
-0.337
0.019
0.389
0.547
0.927
2.029
3.792
5.427
6.543
5.854
3.695
1.791
0.344
-0.726
11.798
158.703
497.777
326.646
147.899
1906.663
3042.909
11097.252
100219.023
103392.969
94906.273
101767.625
112394.609
200032.844
107878.258
105575.172
110014.945
90217.469
3961.127
103.704
0.194
-1.327
-1.364
-1.073
-0.849
-0.603
-0.069
1.054
2.971
4.527
3.966
2.242
1.074
0.727
0.811
0.781
0.527
0.055
-0.400
-0.575
0.912
75.716
1449.193
6651.978
3496.131
393.760
1042.768
5951.598
1162.349
3644.190
5440.441
21957.047
100559.492
105481.117
119009.125
103681.742
76892.617
104091.195
100307.547
11413.765
178.606
1.701
-1.435
-1.442
-1.080
-0.670
0.021
1.790
6.273
15.507
24.081
20.675
9.720
3.024
0.424
-0.227
-0.364
-0.394
-0.445
-0.338
-0.059
2.387
122.984
2402.664
15159.818
6819.954
659.766
636.892
1483.538
186.989
222.379
542.526
2503.651
9483.428
12161.273
8190.597
9769.429
8081.413
66273.680
56301.914
2688.641
80.996
0.156
-1.493
-1.431
-0.795
0.275
2.718
8.271
23.055
51.713
83.782
70.179
29.661
8.019
1.300
-0.314
-0.597
-0.575
-0.485
-0.220
0.717
4.585
41.483
669.501
2752.090
1945.957
803.801
1471.417
103.675
21.985
36.399
134.178
410.218
666.425
721.868
627.735
567.235
520.367
1105.693
1028.685
163.479
9.008
-0.981
-1.340
-1.070
0.520
5.015
17.050
41.362
77.307
135.144
186.743
137.077
55.362
13.771
2.297
-0.186
-0.656
-0.617
-0.353
0.099
1.353
6.262
32.427
185.328
756.634
1217.683
1563.398
5064.700
13.685
9.412
23.006
276.666
680.771
410.993
151.741
118.835
118.102
95.325
60.041
30.203
10.683
2.569
0.530
-0.328
0.391
5.933
35.264
143.013
365.439
484.731
432.905
314.779
178.130
63.746
15.498
2.666
-0.124
-0.634
-0.448
0.201
2.929
19.004
41.849
41.865
122.076
413.886
858.908
2470.517
15832.602
11.809
8.121
21.758
245.190
670.709
668.850
519.597
330.772
317.203
286.235
146.457
54.045
24.561
16.269
10.849
5.945
5.277
27.298
237.005
2016.879
9038.461
9466.679
3152.725
924.491
264.228
65.365
14.676
2.497
-0.026
-0.333
0.502
4.483
137.781
1464.175
3955.086
1161.693
140.942
146.626
410.165
2154.947
15437.574
13.989
10.701
28.644
207.154
1438.534
5298.752
5346.965
1899.458
1087.644
926.495
416.637
162.754
132.248
144.260
110.613
49.901
22.906
89.918
1501.685
38338.926
100411.320
101444.953
50959.078
3026.749
439.806
78.538
14.358
2.587
0.581
0.944
4.485
33.831
1933.049
100243.352
100308.516
76824.781
1199.388
61.742
151.524
791.182
4100.478
24.170
20.827
52.085
478.903
5804.918
38282.746
43309.742
7077.551
2141.736
1663.849
758.267
590.157
1345.696
2243.661
1581.397
481.916
105.402
185.140
4290.913
100076.602
100381.258
101224.180
101853.164
6363.219
502.427
73.518
13.165
4.032
3.680
5.527
18.266
161.768
6547.736
103061.141
104483.203
101935.422
3788.939
85.202
52.161
183.310
579.689
54.958
43.269
64.149
521.983
7137.237
48780.242
55270.000
8405.846
1689.813
1260.687
1119.959
3755.311
28713.580
85274.539
43439.418
5326.913
567.991
192.267
3191.352
100043.578
100172.773
100477.688
100648.875
4279.536
294.717
46.540
11.226
9.986
15.177
20.342
52.100
394.356
6182.935
133055.469
166953.938
116955.609
2757.704
145.372
26.845
37.909
87.615
94.628
70.178
54.215
236.030
1969.160
8819.503
8859.973
2343.919
665.803
722.643
2166.470
24643.779
101292.391
100453.391
100107.383
54108.766
2201.754
205.396
744.491
10932.890
100048.961
100107.320
13723.601
966.332
103.689
20.448
12.318
26.486
45.459
59.615
129.948
775.192
9556.746
102544.805
106066.078
48474.574
2919.281
216.238
31.941
32.961
33.833
100.069
72.685
39.738
63.635
269.544
671.230
744.488
320.019
210.016
527.925
3122.393
62801.316
101849.180
100636.359
100137.828
100023.922
4053.782
228.396
116.548
617.721
1976.612
1985.863
693.094
133.081
25.985
8.874
15.193
43.356
86.140
139.822
453.242
2686.199
12293.523
51946.184
79051.734
19506.914
1710.953
186.328
436.492
1474.054
815.030
58.748
42.965
22.511
15.972
32.706
59.931
68.560
51.185
81.975
313.624
1847.433
29596.242
101104.125
100400.359
100097.297
67717.773
2392.763
153.284
28.008
46.446
92.943
94.449
51.855
17.628
5.717
4.253
12.918
43.054
99.525
284.054
2257.292
31942.287
101189.172
103873.484
81382.531
6607.882
798.926
492.168
7007.262
56700.879
20237.375
73.848
186.359
244.246
168.302
149.051
877.581
10142.298
67148.133
69325.211
78798.227
101039.547
100835.820
101890.219
41006.516
2365.975
433.112
222.759
148.279
63.792
18.913
4.195
0.270
-0.671
-0.881
-0.906
-0.893
-0.873
-0.798
-0.610
-0.180
0.616
1.683
2.212
1.918
1.086
0.307
-0.095
0.618
7.897
74.817
831.878
158.153
406.682
524.359
281.373
103.648
131.769
548.818
1539.250
2214.638
7633.901
60787.305
100931.914
45843.313
7109.375
1512.892
339.341
127.859
74.926
32.374
10.520
2.487
0.107
-0.637
-0.832
-0.874
-0.873
-0.873
-0.862
-0.801
-0.685
-0.489
-0.270
-0.082
-0.107
-0.268
-0.488
-0.383
1.476
22.312
516.902
6212.581
160.297
347.947
478.510
250.850
70.009
29.338
49.272
99.080
196.559
625.749
2161.387
3665.035
3038.917
1896.299
690.962
183.955
56.460
25.965
12.027
4.236
1.120
-0.058
-0.547
-0.752
-0.828
-0.839
-0.846
-0.852
-0.854
-0.839
-0.832
-0.815
-0.792
-0.772
-0.789
-0.836
-0.546
2.196
109.268
2775.558
38920.012
95.508
146.311
170.753
99.073
32.097
8.963
6.477
11.390
25.943
71.310
184.431
346.021
469.130
431.448
201.455
66.863
20.635
7.777
3.431
1.330
0.403
-0.118
-0.458
-0.658
-0.769
-0.814
-0.826
-0.848
-0.883
-0.939
-1.039
-1.139
-1.188
-1.172
-1.135
-1.067
-0.728
2.058
147.240
4227.334
55599.699
70.570
53.356
41.571
24.551
8.998
1.990
0.408
1.074
3.858
11.184
26.531
52.344
78.574
77.726
45.496
17.643
6.317
2.642
1.307
0.581
0.194
-0.135
-0.425
-0.623
-0.735
-0.785
-0.811
-0.851
-0.934
-1.111
-1.319
-1.370
-1.373
-1.346
-1.322
-1.268
-0.969
0.564
30.048
808.171
5717.036
57.583
26.474
12.158
5.032
1.390
-0.289
-0.786
-0.657
-0.009
1.456
4.222
8.602
12.765
12.578
9.122
6.824
6.554
6.666
4.770
2.611
0.890
0.027
-0.401
-0.619
-0.717
-0.765
-0.809
-0.884
-1.053
-1.232
-1.282
-1.303
-1.265
-1.200
-1.161
-1.175
-1.048
-0.442
3.602
42.978
331.117
34.591
13.710
4.624
1.030
-0.244
-0.623
-0.661
-0.622
-0.547
-0.314
0.148
0.899
1.955
3.801
9.686
24.513
51.427
62.317
45.045
19.914
6.266
1.293
-0.168
-0.579
-0.704
-0.749
-0.804
-0.914
-1.081
-1.108
-1.049
0.892
6.853
8.202
1.691
-0.330
-0.664
-0.659
0.393
6.389
37.242
15.288
5.921
1.942
0.603
0.524
1.041
1.492
1.344
0.581
-0.074
-0.399
-0.186
1.446
10.123
51.259
228.310
647.369
886.131
555.023
172.116
37.288
6.613
0.783
-0.386
-0.638
-0.716
-0.784
-0.897
-0.934
-0.778
2.095
58.526
353.423
446.511
119.176
6.311
1.508
0.074
-0.113
2.279
19.867
7.806
2.988
2.428
3.592
6.303
10.750
14.638
13.529
7.641
2.816
0.436
0.325
4.893
39.431
328.141
2604.428
13808.629
25441.008
10288.096
1565.965
198.624
25.893
3.621
0.295
-0.263
-0.469
-0.629
-0.760
-0.641
0.362
21.460
905.615
11434.384
17387.492
1906.500
98.500
12.804
3.591
0.688
1.446
17.773
6.908
4.989
8.790
15.623
30.377
65.898
101.016
87.753
42.906
14.904
3.709
1.813
12.111
113.664
1565.724
31410.402
100004.313
100006.469
100006.633
15260.780
821.498
68.652
9.088
2.809
1.688
0.994
0.173
-0.299
0.027
3.766
89.639
3586.027
100541.711
101063.883
9510.871
475.649
71.777
17.554
3.808
1.423
10.999
8.828
12.713
26.290
48.764
119.220
340.062
607.638
522.268
219.606
58.974
13.491
4.472
18.107
198.812
3704.272
100009.891
100023.805
100037.250
100035.414
67721.969
1861.872
122.178
21.340
15.140
14.564
10.262
4.761
1.483
1.531
12.019
123.133
2407.157
34812.828
68003.352
19020.533
2740.504
389.355
70.823
13.861
2.685
4.690
13.496
26.663
54.086
105.621
327.031
1258.771
2889.343
2260.932
762.677
172.736
36.653
9.050
18.300
186.796
3395.812
100034.750
100099.203
100184.852
100173.391
48511.871
1602.776
137.042
67.131
104.983
123.629
76.484
30.835
8.641
4.513
24.060
270.753
4675.638
98108.508
102995.578
104697.719
18925.609
1942.493
278.682
40.711
6.282
2.099
24.912
42.662
77.317
153.525
553.992
2534.326
6278.735
5318.210
2042.156
541.321
109.292
22.238
14.600
97.339
1060.078
16962.998
100305.039
100599.906
100557.648
8741.581
693.590
161.708
377.329
969.061
1225.956
648.396
172.213
37.572
10.115
31.788
353.154
6816.820
101727.359
115292.711
167729.219
74760.406
8769.478
895.295
96.613
12.866
2.115
54.377
70.957
85.761
142.640
516.908
2553.422
10111.848
23527.578
17758.490
3862.513
504.335
67.570
13.934
35.201
225.804
1466.833
6342.954
11415.579
5473.637
1311.173
290.140
366.643
2219.529
9352.485
13812.489
5316.221
886.330
122.033
19.616
26.266
229.092
2856.362
41117.023
160534.891
185565.734
107404.445
26017.660
1768.655
152.321
19.209
3.095
114.142
138.924
130.053
164.504
631.076
5912.090
96536.813
100793.102
100294.891
38996.188
2207.282
175.117
20.291
13.784
56.031
235.841
738.869
1262.075
1025.043
438.676
198.406
743.685
7739.825
54099.129
85100.977
22927.906
2388.947
245.566
29.172
16.733
92.109
702.502
5688.308
45680.695
104406.945
101530.563
19211.748
1470.900
151.145
20.960
3.923
234.398
399.432
460.257
546.627
1713.805
15485.471
101194.398
100436.758
100133.688
100032.953
4857.691
285.065
25.000
6.885
17.775
65.503
188.142
317.571
291.501
157.206
135.267
780.150
8499.836
60486.977
100002.195
28254.643
2840.763
263.749
29.939
10.055
35.227
200.287
1215.387
7156.282
23579.342
23402.238
7600.546
1213.151
157.517
21.524
4.140
829.623
2296.809
2957.135
4031.759
21454.945
57825.652
122959.211
103123.641
100366.023
85141.953
3708.122
229.431
21.473
3.614
5.620
18.361
45.424
70.660
67.170
45.556
66.321
389.696
2846.217
13810.768
20681.441
7023.084
1127.098
139.524
19.055
5.059
12.711
60.471
299.965
1871.418
13645.378
44401.137
19481.434
2271.500
217.617
24.199
5.791
2877.845
11453.894
14957.103
27387.869
100959.359
102116.836
120697.484
121010.188
69028.531
10387.555
970.385
100.533
11.477
1.485
1.087
3.774
8.526
13.201
13.120
11.624
23.354
108.932
478.258
1441.567
1850.625
959.609
245.208
44.933
7.958
1.902
4.385
21.230
132.830
1214.859
11044.730
38370.648
19057.672
2181.894
187.757
25.337
16.311
4449.322
20810.701
27460.648
67514.500
101092.555
100406.242
101343.180
78963.734
4993.846
1026.163
185.247
30.302
4.196
0.104
-0.376
0.045
0.737
1.502
1.690
2.124
6.045
21.689
71.410
149.801
184.539
113.506
42.135
11.449
2.527
0.899
1.888
8.439
52.946
380.291
2390.642
5810.597
3512.445
673.774
97.073
42.686
83.066
2204.064
8588.284
11615.681
34797.883
100609.805
100121.125
100126.055
35147.297
1737.576
200.669
38.095
7.347
0.805
-0.591
-0.844
-0.909
-0.901
-0.762
-0.623
-0.347
0.647
3.600
9.988
18.600
20.964
14.458
6.722
3.064
2.913
4.452
5.362
5.948
15.888
73.873
267.992
475.303
347.429
223.234
673.875
788.896
748.778
519.981
1372.224
1975.470
5129.778
39108.535
100040.492
38940.422
4869.155
458.774
58.365
9.729
1.425
-0.427
-0.858
-0.985
-1.142
-1.252
-1.215
-1.154
-1.014
-0.704
-0.061
0.880
1.846
2.159
1.719
2.383
10.527
38.347
40.683
37.006
23.471
11.816
13.198
28.589
44.307
89.757
1651.934
20046.287
20650.363
6213.095
88.673
185.750
265.755
555.725
1741.304
2851.824
1704.826
479.005
94.711
15.657
2.371
-0.244
-0.815
-0.929
-0.985
-1.147
-1.329
-1.306
-1.255
-1.162
-1.020
-0.819
-0.591
-0.436
-0.257
0.844
34.316
720.972
3116.505
2030.373
415.793
131.914
42.221
9.950
3.963
5.952
117.782
4484.248
100146.172
101630.352
18953.801
13.179
25.725
38.866
68.247
129.232
174.786
122.732
51.873
15.871
3.351
0.097
-0.720
-0.906
-0.928
-0.953
-1.069
-1.248
-1.290
-1.242
-1.167
-1.070
-0.949
-0.824
-0.769
-0.496
5.753
448.604
26682.486
100280.203
100873.297
4167.099
607.758
131.748
22.597
2.924
0.797
53.664
1640.740
20079.178
21208.773
11808.285
2.209
4.971
8.420
12.162
16.701
18.934
15.471
9.736
4.655
1.730
0.147
-0.570
-0.824
-0.891
-0.909
-0.956
-1.061
-1.185
-1.201
-1.135
-1.049
-0.921
-0.779
-0.770
-0.368
12.392
1142.647
100092.516
100530.781
101924.148
12707.058
1307.237
397.691
114.777
7.350
-0.440
4.164
119.440
680.775
1021.375
2173.830
4.254
14.365
29.599
34.031
25.627
20.114
20.862
20.251
16.743
9.783
3.924
0.801
-0.388
-0.771
-0.860
-0.876
-0.912
-0.957
-0.977
-0.959
-0.881
-0.776
-0.744
-0.728
-0.294
6.037
505.693
26702.236
100417.648
101471.570
4972.226
1263.187
1177.501
468.454
38.621
0.023
-1.015
2.467
19.175
80.894
281.456
26.285
112.906
291.372
351.896
188.017
108.923
114.667
133.852
123.722
76.079
28.184
7.544
1.164
-0.434
-0.810
-0.859
-0.844
-0.839
-0.827
-0.794
-0.745
-0.691
-0.697
-0.697
-0.308
1.656
40.313
735.531
3594.645
2257.266
741.263
650.816
1074.511
506.980
48.446
-0.062
-2.075
-0.472
5.394
42.326
301.304
122.584
867.095
3186.401
3920.294
1431.603
648.528
812.058
1382.271
1755.125
999.365
235.254
42.613
6.392
0.394
-0.716
-0.922
-0.881
-0.818
-0.787
-0.740
-0.700
-0.660
-0.657
-0.662
-0.403
0.463
3.525
16.501
56.014
86.185
87.196
116.914
215.916
104.377
10.445
-1.651
-2.179
-0.688
14.312
488.246
3959.707
336.136
3511.106
21318.787
27012.439
6804.415
3952.907
6661.810
31133.436
76050.109
26426.354
2597.509
252.203
23.437
2.121
-0.581
-1.002
-1.001
-0.874
-0.788
-0.734
-0.690
-0.645
-0.617
-0.593
-0.487
-0.074
0.906
3.150
7.178
11.463
12.403
9.128
7.380
3.723
-0.653
-2.053
-1.546
0.220
46.830
1750.773
22274.895
1824.624
4398.117
30218.945
38741.629
10605.466
16902.730
45227.063
106081.289
101059.445
100866.680
26186.336
5209.450
603.599
15.904
-0.352
-1.106
-1.180
-0.947
-0.810
-0.736
-0.664
-0.575
-0.471
-0.410
-0.381
-0.300
-0.024
0.471
1.100
1.599
1.564
0.780
-0.263
-1.101
-1.562
-0.961
5.170
16.307
28.586
957.832
11652.533
65793.180
2502.670
6520.825
7704.091
6491.171
24717.342
95312.883
107854.391
101406.305
120122.594
146785.047
101134.930
13136.419
202.310
1.471
-1.236
-1.304
-1.041
-0.835
-0.705
-0.522
-0.263
0.078
0.295
0.248
-0.039
-0.260
-0.289
-0.247
-0.234
-0.319
-0.572
-0.963
-1.132
-1.149
1.554
27.988
105.735
66.936
212.976
2624.546
100140.227
2594.163
708.425
1021.129
2377.904
8611.286
30460.041
103437.414
101144.391
189821.188
115219.586
100627.430
56248.070
394.870
4.285
-1.364
-1.402
-1.095
-0.780
-0.475
0.031
0.816
2.000
2.630
2.316
1.055
0.071
-0.403
-0.561
-0.628
-0.699
-0.858
-0.925
-0.939
-0.491
3.028
38.950
172.937
130.457
101.128
749.383
26736.313
762.929
130.611
268.488
694.567
1435.021
3457.407
17595.270
37423.691
26777.117
101615.281
100165.953
8684.068
159.092
1.607
-1.439
-1.433
-0.950
-0.276
0.797
2.410
4.547
6.932
8.276
6.891
3.266
0.813
-0.259
-0.612
-0.731
-0.827
-0.974
-1.024
-0.588
0.246
3.669
19.168
62.698
72.184
139.359
987.010
622.637
87.405
214.391
1782.921
5962.441
2300.972
508.892
728.001
998.113
1028.046
2833.559
2392.014
354.066
17.349
-0.864
-1.329
-1.193
-0.097
2.592
8.939
17.150
22.166
22.453
19.526
13.166
6.338
1.711
-0.039
-0.604
-0.786
-0.889
-0.910
-0.868
-0.581
0.552
5.043
18.907
49.060
94.920
225.691
1422.011
43.299
56.827
511.221
13226.866
89829.438
20019.994
760.502
83.695
75.978
54.858
40.487
29.463
9.008
1.641
0.268
-0.378
0.007
3.696
19.943
76.711
178.378
191.458
112.136
53.262
23.323
9.045
2.351
0.115
-0.533
-0.750
-0.745
-0.585
1.121
13.106
26.815
16.410
16.625
39.480
93.311
291.335
1328.583
32.757
43.475
384.406
8758.780
48340.008
13164.136
635.132
70.724
49.578
40.646
28.273
19.309
16.116
14.995
10.866
5.625
4.121
17.493
134.022
874.850
2909.826
3235.486
1025.780
202.786
48.275
13.014
3.110
0.455
-0.154
-0.259
-0.050
1.844
64.728
708.009
1848.847
631.593
50.632
24.152
63.437
246.254
914.806
46.507
41.661
76.244
765.822
2235.110
1241.404
446.661
187.249
114.972
97.523
93.296
96.891
123.515
151.070
109.253
49.214
20.888
58.552
670.330
9814.307
80466.070
91541.188
11048.084
881.986
97.761
18.201
4.223
2.113
2.284
2.399
3.027
14.678
912.145
30873.111
100060.844
19994.795
572.545
18.106
33.320
117.176
365.081
144.898
100.333
58.054
97.096
420.148
1064.769
1058.519
430.309
206.105
258.908
468.401
761.386
1523.396
2441.251
1712.780
479.677
107.952
107.791
1635.841
48769.699
100039.820
100093.102
55261.684
2046.950
140.953
21.098
7.715
11.656
18.094
18.211
16.248
54.672
2794.894
100307.148
100418.891
100224.648
1692.988
27.669
14.601
38.240
95.351
562.170
360.643
136.871
104.157
409.220
1137.420
1149.752
496.171
267.441
802.558
3015.219
6618.200
29330.289
95753.063
43421.313
5834.290
563.188
137.159
1247.233
30162.725
100022.742
100048.266
38310.402
1531.753
111.532
18.981
21.577
63.283
123.870
111.736
70.878
111.073
1418.805
42867.973
101942.352
27508.873
910.348
36.854
8.538
10.983
20.935
1443.523
889.773
254.817
94.066
190.038
440.411
448.209
239.807
304.334
1936.474
10016.129
36458.398
102964.219
100383.047
100052.875
60489.238
2198.117
185.726
385.026
3873.018
21295.225
21303.189
4294.405
417.142
50.328
18.013
64.093
268.222
618.874
544.840
290.666
317.098
984.660
3781.902
6505.131
2444.829
358.271
51.827
36.533
106.088
65.008
1566.642
962.802
270.233
71.476
55.931
94.064
96.973
78.528
224.260
1512.351
8357.294
75746.773
102267.344
100344.164
100051.953
100008.766
4050.656
222.972
81.934
316.438
868.411
869.993
345.237
71.797
15.248
19.221
114.313
616.004
1512.260
1484.733
926.447
1650.719
3515.459
4625.076
3431.404
1241.655
265.204
138.999
1654.950
8692.756
3942.851
701.405
446.338
147.485
42.789
18.600
16.800
16.995
23.685
94.659
515.226
2637.981
32984.211
100643.766
100147.766
100031.531
75866.258
2605.820
162.723
23.538
30.751
54.880
55.070
29.852
10.912
4.931
16.306
98.949
484.070
1307.319
1594.335
3059.711
12316.000
40396.340
50484.469
13279.023
1774.792
292.244
1034.238
76911.094
100358.188
100208.344
11.900
18.210
21.493
23.430
110.148
1588.702
9948.006
39222.031
38469.125
29665.609
101647.078
108570.594
143439.172
62328.641
11506.749
2867.385
3242.331
2032.757
603.912
116.010
19.996
3.290
0.059
-0.697
-0.861
-0.862
-0.809
-0.748
-0.691
-0.613
-0.498
-0.334
-0.259
-0.319
-0.529
-0.781
-0.763
-0.009
5.462
66.160
511.829
32.214
33.785
34.878
24.950
25.591
116.919
564.821
1257.565
1504.095
3971.884
22105.691
58672.973
112454.781
102434.805
19101.623
2250.356
1065.211
669.789
234.404
58.367
13.318
3.041
0.402
-0.507
-0.788
-0.854
-0.859
-0.855
-0.841
-0.808
-0.772
-0.743
-0.735
-0.768
-0.867
-0.990
-0.796
1.041
66.813
1757.632
14833.756
94.796
57.147
38.565
21.991
11.224
14.840
40.362
84.505
153.548
486.620
1962.548
8732.338
32375.309
35245.887
8586.619
1157.657
277.773
148.119
64.123
22.171
8.205
3.399
1.093
-0.148
-0.646
-0.794
-0.835
-0.843
-0.857
-0.871
-0.898
-0.933
-0.970
-1.006
-1.065
-1.120
-0.861
3.836
456.453
35941.297
103690.367
282.620
107.068
38.480
14.242
5.127
2.612
4.664
10.489
25.655
83.102
319.454
1339.259
3785.045
3740.612
1461.070
305.791
72.623
30.716
16.056
9.005
6.706
4.462
1.855
0.235
-0.517
-0.750
-0.811
-0.841
-0.886
-0.967
-1.082
-1.214
-1.300
-1.324
-1.323
-1.277
-0.984
5.073
637.166
76802.938
102314.117
573.869
178.226
41.872
10.083
2.057
0.048
0.075
1.494
5.595
17.966
59.424
173.257
362.850
358.963
188.494
59.140
18.287
7.945
5.284
5.349
5.593
4.339
2.071
0.298
-0.471
-0.722
-0.791
-0.847
-0.954
-1.165
-1.369
-1.401
-1.415
-1.411
-1.431
-1.425
-1.188
1.303
164.386
5864.189
90262.383
573.350
174.946
38.123
7.346
0.771
-0.633
-0.679
-0.042
1.372
4.347
10.691
24.527
38.622
40.764
25.492
12.511
7.549
5.999
5.040
4.596
4.086
2.914
1.263
0.008
-0.530
-0.718
-0.796
-0.883
-1.090
-1.249
-1.300
-1.323
-1.216
-1.116
-1.250
-1.321
-1.219
-0.679
7.418
193.115
885.306
258.948
88.433
22.422
4.151
-0.021
-0.763
-0.685
-0.178
0.610
1.554
2.470
3.740
5.157
6.215
8.923
18.268
31.461
37.596
27.766
14.118
5.856
2.115
0.492
-0.271
-0.613
-0.729
-0.797
-0.914
-1.079
-1.104
-0.865
4.704
23.249
27.205
6.308
-0.219
-0.890
-0.887
-0.010
4.921
26.355
79.937
29.880
8.724
1.487
-0.165
-0.320
-0.028
0.376
0.801
1.088
0.970
0.825
1.718
7.508
33.075
130.397
328.173
441.930
263.848
93.130
24.432
4.930
0.680
-0.348
-0.634
-0.726
-0.787
-0.910
-0.917
-0.677
7.027
223.783
1633.198
2092.841
399.442
14.319
1.157
-0.388
-0.453
1.653
32.046
21.551
8.315
2.549
0.886
1.073
2.283
3.272
3.105
2.235
1.371
0.602
0.539
3.526
25.359
171.876
1039.677
4429.372
7023.023
3386.806
700.016
113.907
16.701
2.334
-0.051
-0.488
-0.603
-0.703
-0.783
-0.576
1.049
106.837
5115.106
100074.789
100123.906
13176.435
291.942
13.464
2.563
0.050
1.405
115.282
8.868
2.607
1.700
2.934
6.326
12.629
17.908
15.970
9.492
4.067
1.205
1.025
7.811
66.392
699.731
8487.350
75860.969
100001.078
48422.184
4851.557
410.787
42.931
5.534
1.054
0.364
0.041
-0.308
-0.465
0.237
5.519
285.232
31066.000
101135.961
102542.453
101771.461
1289.600
88.074
15.106
2.276
1.206
64.938
5.309
2.357
3.764
8.494
20.613
45.105
69.949
62.352
34.428
13.226
3.999
2.098
12.254
113.714
1565.722
31410.314
100004.070
100006.477
100006.227
15260.517
821.585
69.150
10.567
5.309
4.725
3.240
1.441
0.417
1.885
17.601
321.251
12247.507
129486.961
200058.875
93634.297
7100.940
528.568
57.450
8.351
1.736
8.148
4.056
3.972
7.717
16.808
47.331
117.729
193.344
181.099
98.687
38.473
12.282
4.204
12.161
106.752
1328.882
25446.385
100014.477
100021.141
100020.156
12521.094
707.851
71.025
22.424
27.234
29.317
21.195
9.474
3.287
4.451
37.721
504.049
14195.011
105213.977
106956.898
101548.922
67437.031
1962.495
156.299
22.072
4.800
2.949
4.555
6.275
11.456
24.994
74.876
216.225
415.817
493.388
352.356
145.113
42.689
10.644
8.801
56.039
518.323
4863.635
38955.047
75911.758
25489.082
3130.515
322.713
62.074
74.103
151.719
172.667
106.336
39.682
11.351
7.479
46.677
708.064
23651.215
100466.891
101462.266
102721.648
102436.766
3305.417
291.174
42.227
12.361
6.285
7.935
10.818
15.607
31.282
104.863
415.381
1442.158
3029.154
2477.588
845.358
167.214
29.325
8.058
20.763
119.019
617.270
2238.071
3463.201
1773.814
483.458
105.280
81.970
251.082
649.540
819.394
442.121
139.660
29.506
10.440
38.584
408.365
7557.500
100859.719
103086.766
107299.141
34878.391
2735.925
359.173
64.565
24.383
13.963
16.034
22.579
29.284
55.120
198.664
1234.475
7843.836
28350.232
20727.516
4445.798
559.570
68.003
10.489
7.105
26.048
87.108
209.763
291.476
209.691
96.606
50.768
123.643
603.307
1852.015
2389.443
1127.320
283.563
51.764
12.103
24.288
150.228
1139.760
8227.913
26166.203
19385.346
6729.538
1649.400
306.373
71.721
34.219
20.907
38.782
65.698
92.539
185.453
551.532
2730.043
23306.953
100154.094
75906.219
11351.264
1042.983
100.079
12.691
3.115
6.317
18.387
37.947
52.642
45.975
29.463
32.806
126.544
649.757
2014.657
2604.581
1222.640
304.961
54.984
11.224
13.374
59.941
257.624
818.231
1740.343
2347.597
1822.219
776.151
236.339
69.582
31.764
18.307
109.770
225.277
359.014
911.740
3608.321
7977.166
17518.141
61372.996
43534.551
7740.747
822.613
87.411
10.852
1.505
1.569
4.464
9.354
12.888
12.313
10.217
17.904
73.183
306.095
819.141
1039.927
554.923
160.316
32.846
7.233
6.162
22.052
74.291
196.145
418.993
840.334
1231.886
818.881
248.458
65.159
23.675
12.643
254.502
601.559
1032.892
4042.615
31578.887
85634.414
37793.855
12149.220
6806.791
1747.139
289.897
43.055
5.758
0.438
-0.063
0.625
1.777
2.560
2.782
3.023
7.014
27.795
87.140
198.234
245.370
149.525
51.121
13.635
3.009
2.012
6.677
20.978
57.349
170.037
540.801
1008.157
659.279
211.205
50.002
21.575
24.711
313.118
816.760
1487.397
8164.616
95709.625
100132.289
100385.711
10041.375
1347.787
326.468
74.329
14.564
2.096
-0.257
-0.615
-0.517
-0.297
-0.165
-0.131
0.166
1.712
7.024
19.902
37.229
42.182
28.684
11.910
3.597
0.672
0.334
1.674
5.723
18.601
65.227
193.041
328.986
243.055
96.909
61.352
94.124
217.506
203.944
522.138
956.739
5115.680
43477.758
100037.633
48469.691
5391.979
543.554
88.774
19.348
3.960
0.206
-0.649
-0.808
-0.835
-0.869
-0.928
-0.948
-0.798
-0.266
0.986
3.383
5.705
6.336
4.551
2.027
0.621
0.386
0.734
1.216
1.970
5.404
17.388
43.467
66.850
74.520
473.256
3115.950
3988.566
3516.445
74.228
172.196
320.949
1220.361
5349.101
10299.247
5836.724
1232.171
180.732
30.848
5.418
0.621
-0.548
-0.815
-0.874
-0.915
-1.013
-1.139
-1.172
-1.081
-0.894
-0.526
0.014
0.372
0.352
0.182
0.267
2.662
6.556
6.588
6.061
4.537
2.638
3.557
7.202
13.581
188.306
11415.857
100263.750
104072.328
78368.734
19.597
40.142
74.546
194.601
523.953
822.231
556.601
185.859
43.336
8.992
1.256
-0.432
-0.801
-0.865
-0.872
-0.911
-1.002
-1.133
-1.180
-1.140
-1.024
-0.834
-0.616
-0.722
-0.685
-0.383
8.364
129.421
402.942
300.138
43.430
17.401
6.861
1.694
0.722
6.889
443.942
56243.820
100533.336
112307.500
165684.656
3.725
7.806
14.564
30.245
57.245
77.235
59.415
28.126
9.167
2.295
0.024
-0.646
-0.815
-0.841
-0.846
-0.868
-0.922
-1.010
-1.062
-1.046
-0.961
-0.814
-0.741
-0.891
-0.842
1.291
89.995
1848.493
9957.837
5152.213
464.579
47.023
15.981
3.438
-0.099
2.177
179.211
9960.456
100418.477
109010.828
111500.047
0.276
1.334
3.124
5.788
9.205
12.399
12.974
10.798
6.778
3.248
1.020
-0.085
-0.556
-0.736
-0.797
-0.821
-0.839
-0.871
-0.895
-0.875
-0.811
-0.719
-0.759
-0.893
-0.818
3.189
199.993
5816.314
56250.668
20058.863
1122.879
81.984
24.220
5.514
0.020
-0.704
13.511
455.453
3191.617
4806.917
17444.537
0.887
3.585
7.299
10.181
13.353
23.165
39.742
47.795
35.359
19.211
7.574
2.381
0.302
-0.449
-0.700
-0.762
-0.775
-0.770
-0.762
-0.739
-0.699
-0.647
-0.730
-0.865
-0.770
1.342
89.788
1851.325
11426.388
5173.423
496.493
66.400
23.357
5.868
0.099
-1.410
-0.364
7.184
59.358
251.555
998.091
6.726
21.491
45.331
55.853
60.666
110.559
237.548
311.796
240.114
114.233
40.309
11.525
2.792
0.220
-0.543
-0.729
-0.743
-0.724
-0.703
-0.675
-0.648
-0.618
-0.676
-0.821
-0.738
-0.238
7.664
146.895
458.262
314.360
62.184
28.462
14.272
4.848
-0.283
-1.909
-1.425
0.219
14.025
234.849
1272.551
24.556
91.437
233.395
273.895
234.758
466.123
1256.312
2245.158
2121.937
1024.257
257.237
49.520
9.153
1.507
-0.284
-0.738
-0.769
-0.731
-0.689
-0.663
-0.629
-0.605
-0.629
-0.709
-0.706
-0.481
0.296
3.286
8.643
11.514
11.979
8.510
3.974
1.052
-1.297
-2.222
-1.688
0.294
117.593
4507.566
100370.250
76.666
234.380
681.900
859.711
605.361
1359.831
5671.211
25660.852
54877.699
19373.453
2208.057
204.760
24.695
3.500
-0.022
-0.775
-0.868
-0.780
-0.711
-0.670
-0.632
-0.600
-0.592
-0.615
-0.669
-0.566
-0.295
0.265
1.251
2.175
2.387
1.501
0.194
-0.915
-1.713
-2.107
-1.627
1.940
319.441
26725.979
101477.633
2166.031
419.345
826.643
985.189
875.910
2430.402
25230.389
105237.047
102501.727
100819.391
16926.547
2082.471
268.474
9.335
0.144
-0.851
-1.024
-0.861
-0.740
-0.670
-0.628
-0.593
-0.561
-0.545
-0.565
-0.569
-0.506
-0.351
-0.139
0.006
-0.016
-0.305
-0.750
-1.283
-1.648
-1.671
-1.402
1.268
187.126
10061.804
102544.055
100150.391
1598.075
411.784
519.579
698.937
2535.354
49066.824
102334.328
101219.438
104760.594
122794.055
66540.266
3510.131
90.601
0.918
-0.943
-1.152
-0.942
-0.768
-0.681
-0.610
-0.541
-0.466
-0.429
-0.425
-0.482
-0.527
-0.528
-0.506
-0.502
-0.579
-0.730
-0.989
-1.304
-1.335
-1.251
-0.505
1.513
19.483
593.532
5862.200
100266.883
3551.680
230.774
288.421
432.940
1304.995
16025.279
100625.031
100533.656
113178.188
111090.617
100536.523
9969.620
162.048
1.818
-1.048
-1.238
-0.993
-0.771
-0.616
-0.464
-0.297
-0.142
-0.090
-0.152
-0.312
-0.469
-0.556
-0.599
-0.647
-0.721
-0.845
-1.065
-1.015
-0.958
-0.638
0.356
2.620
10.097
62.885
521.746
48544.945
1090.109
537.084
968.794
1276.878
805.351
1854.798
12439.532
29633.650
14129.984
49608.180
41637.625
2376.886
69.592
0.461
-1.137
-1.280
-0.938
-0.546
-0.097
0.419
0.784
0.918
0.791
0.458
-0.006
-0.360
-0.542
-0.635
-0.700
-0.820
-1.008
-1.171
-1.212
-0.672
-0.117
1.283
4.411
12.634
59.214
506.966
1010.827
492.622
2064.920
17367.748
101170.477
23349.793
1023.592
575.575
822.249
672.182
1033.198
816.867
146.069
7.799
-0.655
-1.120
-1.132
-0.508
0.732
3.174
5.663
6.748
5.212
3.233
1.635
0.465
-0.217
-0.515
-0.646
-0.753
-0.930
-1.031
-1.104
-1.124
-0.970
-0.281
1.883
5.725
15.765
67.391
559.378
193.409
589.420
4488.636
103064.070
101358.523
100297.867
4537.364
100.574
55.909
41.949
23.303
13.122
5.244
1.263
0.152
-0.505
-0.390
1.298
7.352
23.922
48.834
50.454
29.577
12.025
4.375
1.214
0.020
-0.397
-0.559
-0.691
-0.809
-0.863
-0.642
1.650
4.440
2.149
1.544
5.188
15.633
60.564
366.968
201.579
364.197
2753.368
101248.398
100634.297
100164.352
3491.171
53.700
14.295
15.522
18.168
18.113
14.915
11.641
7.490
3.552
2.144
6.836
38.263
167.303
439.553
442.816
187.970
50.854
11.498
2.749
0.578
0.252
0.288
0.158
-0.053
0.070
8.323
79.631
159.187
71.617
8.218
3.732
11.615
40.727
152.981
278.884
249.853
473.350
4733.006
23195.432
6700.564
389.128
31.890
29.794
69.717
155.705
181.190
134.393
98.477
67.304
31.799
12.607
20.315
143.143
947.765
3508.389
3512.872
1045.726
163.071
25.649
4.984
2.766
4.976
7.292
6.958
4.674
4.449
106.056
1010.239
2686.230
895.648
65.885
3.531
6.572
20.684
56.651
1075.225
646.822
237.625
194.623
283.228
192.519
73.200
51.974
118.068
686.088
2421.191
3057.514
1503.800
1114.859
722.360
248.870
58.493
39.854
268.902
2616.834
12175.520
12179.660
2891.273
322.215
38.327
8.757
14.489
43.811
78.240
73.816
37.001
20.536
244.386
3489.057
9969.470
2703.459
168.531
4.668
3.016
7.171
17.183
8535.044
4085.040
910.328
152.532
56.636
65.169
70.259
79.965
496.047
6461.537
62625.641
81651.180
19199.246
17738.934
10355.883
2021.624
267.784
60.370
232.636
1966.817
8810.309
8812.619
2166.480
272.250
33.705
18.349
84.670
401.567
1036.441
874.642
311.626
97.795
195.860
1392.283
3576.874
1075.100
91.995
6.723
1.675
2.494
4.534
48436.258
18686.516
2404.790
281.029
55.585
40.853
42.029
95.720
1148.718
30211.596
100524.297
106406.453
155930.828
102380.750
100133.758
12519.090
889.265
94.342
100.354
517.339
1487.632
1632.407
564.316
100.344
20.835
43.372
401.747
3505.742
13595.742
10971.348
2140.061
559.532
417.345
445.797
466.034
204.571
41.049
11.387
24.341
64.841
41.772
54096.742
20700.760
2639.368
322.162
58.601
22.905
19.624
72.091
958.951
21359.750
100766.117
113819.883
143169.969
101795.328
100115.656
28264.969
1567.095
118.225
32.919
79.523
166.417
180.003
84.830
23.380
12.038
73.486
947.124
12179.062
80474.414
55486.953
8176.367
5508.711
4888.716
1947.638
608.579
187.643
52.151
66.764
1013.720
4478.566
2091.901
12519.966
5869.486
1211.588
234.377
66.691
19.457
9.271
32.350
297.631
2935.919
19516.652
31607.316
104735.156
100478.914
100049.086
13813.970
960.692
87.980
13.453
11.673
19.154
19.085
11.278
4.698
7.692
63.084
795.485
9821.193
55324.180
40130.090
25569.900
101226.008
98008.289
18140.779
2601.585
433.659
95.734
610.312
30920.518
100123.703
100075.211
11.460
6.527
3.802
7.283
305.650
10121.242
90964.742
35342.754
5967.275
4508.597
21549.844
135019.391
113868.453
102351.984
103619.750
37270.020
100364.625
54135.258
7045.522
616.095
76.714
12.726
2.409
-0.034
-0.695
-0.776
-0.655
-0.509
-0.452
-0.478
-0.583
-0.688
-0.747
-0.813
-0.902
-1.049
-1.002
-0.548
2.522
33.660
248.529
74.461
33.167
11.566
5.264
15.461
259.125
935.034
793.617
529.200
1267.288
9717.754
104102.664
102235.031
100662.609
101056.352
15621.473
13033.746
7777.882
1732.931
273.164
52.222
16.114
5.219
0.993
-0.386
-0.748
-0.776
-0.719
-0.676
-0.661
-0.710
-0.783
-0.844
-0.905
-1.016
-1.157
-1.037
0.289
53.842
1478.261
13378.360
521.526
163.199
39.444
8.435
3.282
7.421
21.972
44.266
96.746
401.083
4046.181
76301.609
100285.977
100135.797
95763.656
5414.541
1298.262
750.153
279.416
96.067
49.055
29.165
12.299
3.238
0.165
-0.621
-0.760
-0.738
-0.721
-0.736
-0.803
-0.894
-0.972
-1.034
-1.139
-1.246
-1.108
4.404
445.804
30883.227
100530.109
3400.757
702.539
114.881
17.201
2.697
1.203
3.776
10.397
29.795
120.647
811.706
6454.086
28296.201
31435.184
7751.586
1026.126
213.069
103.160
62.629
57.944
67.433
49.851
22.337
5.897
0.736
-0.515
-0.749
-0.784
-0.805
-0.887
-1.013
-1.170
-1.282
-1.324
-1.353
-1.391
-1.230
6.480
559.529
65621.031
100385.266
11361.595
1704.219
198.455
25.421
3.085
0.235
1.181
4.763
12.683
35.847
128.312
489.040
1230.813
1228.116
561.147
149.585
41.668
21.971
25.176
47.521
70.509
55.168
23.372
6.222
0.838
-0.478
-0.741
-0.822
-0.912
-1.103
-1.327
-1.378
-1.397
-1.400
-1.440
-1.520
-1.371
1.480
160.154
5823.838
89849.141
10313.799
1704.082
198.042
25.080
2.862
-0.016
0.794
3.987
9.696
17.285
28.955
54.837
89.933
94.319
52.886
22.765
10.012
8.241
13.352
25.953
39.122
30.991
14.311
4.029
0.363
-0.539
-0.753
-0.860
-1.049
-1.221
-1.267
-1.286
-1.189
-1.119
-1.188
-1.324
-1.308
-0.942
8.815
182.929
821.544
2861.084
649.573
105.985
14.985
1.558
-0.224
0.830
4.691
11.545
17.703
17.333
13.394
11.742
10.491
8.939
10.174
14.573
17.383
15.555
14.947
14.943
10.859
5.200
1.339
-0.186
-0.633
-0.771
-0.895
-1.060
-1.079
-0.892
3.442
17.971
18.754
4.287
-0.258
-0.903
-1.020
-0.506
2.971
13.880
454.147
150.881
32.461
5.647
0.290
-0.348
0.775
4.525
11.145
16.809
14.842
8.162
3.807
4.697
13.715
42.575
92.942
114.018
82.239
35.012
12.723
4.870
1.487
0.063
-0.508
-0.698
-0.773
-0.879
-0.881
-0.639
5.454
160.158
1007.163
1283.196
284.796
11.031
0.996
-0.557
-0.722
1.018
109.505
70.083
27.884
7.646
1.371
-0.120
-0.021
0.952
3.200
7.032
10.219
8.804
4.648
3.148
11.064
54.668
245.213
699.616
959.612
555.164
172.505
37.827
7.527
1.180
-0.214
-0.570
-0.678
-0.738
-0.776
-0.504
1.079
64.172
3061.399
76703.961
100107.328
7660.289
214.485
11.211
1.955
-0.295
2.203
319.270
15.148
4.839
1.391
0.473
0.790
1.776
2.866
3.700
4.256
4.374
3.324
2.051
4.042
25.468
171.871
1039.665
4429.374
7023.021
3386.818
700.002
113.908
16.748
2.430
0.105
-0.310
-0.454
-0.574
-0.523
0.329
5.424
231.730
15229.755
100880.719
101932.234
49607.449
882.485
72.491
11.660
1.472
2.048
202.913
5.263
1.069
0.677
1.503
3.639
6.866
9.363
9.416
6.584
3.911
1.927
1.341
5.340
39.585
304.975
2389.033
13808.591
25440.920
10288.067
1565.916
198.711
24.630
4.063
1.369
0.894
0.500
0.026
-0.001
2.048
17.240
262.468
7582.862
118917.813
185550.984
56665.266
5233.242
397.415
42.699
6.819
2.665
24.622
2.249
0.766
1.645
3.920
8.752
16.262
24.056
25.551
18.579
9.984
4.569
2.200
5.421
37.362
283.858
2193.514
11340.687
20683.201
8489.955
1328.954
173.791
24.690
6.800
5.767
5.877
4.186
2.035
1.108
4.684
38.477
450.674
10427.485
103285.375
104250.523
100860.523
41717.664
1395.708
99.439
20.583
13.633
10.411
1.349
1.526
3.417
7.235
15.740
33.899
60.140
76.763
65.058
36.056
14.373
5.451
4.864
21.737
131.091
758.615
2844.641
4435.260
2198.283
518.335
90.357
19.519
14.239
21.735
24.044
16.488
7.968
3.336
7.572
55.249
640.520
15731.919
101633.148
102165.977
101234.242
76028.398
2068.755
157.822
62.530
62.522
47.710
1.662
2.818
5.467
11.220
27.353
74.782
196.546
326.128
277.480
138.937
43.107
12.405
4.614
8.982
40.750
162.932
415.295
562.496
360.687
119.446
32.995
17.987
32.530
62.809
71.213
48.068
19.977
6.994
9.715
62.397
548.604
6646.925
107085.594
109520.320
104394.273
19898.867
1170.396
197.189
172.189
220.587
155.655
3.239
5.556
9.627
19.790
52.962
188.775
626.710
1243.233
1052.646
418.323
105.313
22.456
5.183
3.389
9.969
29.410
59.461
73.334
54.745
26.779
13.736
20.572
55.711
122.025
139.712
86.770
35.011
10.610
9.802
53.374
411.550
3082.598
16324.066
32238.197
15136.014
2937.849
628.326
291.777
309.146
424.888
271.656
7.062
12.870
22.876
50.577
129.764
353.213
1212.384
2647.911
2210.399
764.493
154.133
28.126
5.299
1.329
2.105
5.666
10.271
13.012
11.119
7.383
7.669
19.984
58.915
121.883
149.671
92.768
34.957
10.917
7.520
34.699
230.984
1311.786
5164.964
7030.147
3448.187
1078.535
616.003
427.564
317.196
328.703
202.521
15.576
31.443
60.172
165.719
460.354
866.870
1266.617
2005.392
1606.705
565.246
125.069
23.867
3.988
0.407
0.107
0.791
1.884
2.607
2.443
2.203
3.930
12.656
37.447
71.192
86.785
54.661
22.475
6.952
4.029
15.003
80.072
342.970
928.257
1219.992
790.571
556.984
583.496
435.936
228.534
136.370
79.236
28.377
59.359
131.243
478.290
1600.068
2940.159
2010.436
1079.280
603.601
229.038
61.662
12.824
2.105
-0.164
-0.526
-0.378
-0.087
0.137
0.193
0.384
1.513
5.622
14.692
27.182
30.744
21.056
9.391
2.936
1.370
4.531
19.619
62.170
142.728
187.733
198.001
261.534
323.260
243.646
117.796
59.708
48.577
33.701
72.965
173.033
739.474
3124.667
5348.331
3174.896
872.507
238.112
75.653
22.047
4.965
0.475
-0.543
-0.736
-0.713
-0.618
-0.561
-0.502
-0.378
0.144
1.440
4.005
6.982
7.823
5.617
2.430
0.526
-0.050
0.754
3.898
11.379
22.775
36.925
60.169
93.958
112.940
89.828
78.464
126.307
321.750
24.852
54.560
129.503
542.297
2027.751
3397.089
2029.508
576.285
118.993
26.973
6.898
1.266
-0.345
-0.724
-0.788
-0.789
-0.769
-0.753
-0.739
-0.673
-0.475
-0.052
0.573
1.146
1.216
0.612
-0.004
-0.437
-0.470
-0.198
0.466
1.859
4.461
9.241
17.823
29.383
46.313
350.704
2205.972
3052.710
7026.916
11.955
25.600
58.551
197.895
561.378
889.740
558.411
201.908
48.494
10.562
2.012
-0.139
-0.686
-0.796
-0.800
-0.794
-0.800
-0.804
-0.811
-0.771
-0.680
-0.521
-0.353
-0.371
-0.528
-0.614
-0.688
-0.472
0.108
0.397
0.502
0.524
0.920
2.384
5.190
11.450
155.770
6669.024
100427.164
109025.195
107685.305
3.580
8.185
18.812
46.474
108.433
140.812
107.120
45.981
14.459
3.458
0.280
-0.568
-0.772
-0.803
-0.792
-0.789
-0.783
-0.792
-0.790
-0.768
-0.706
-0.631
-0.609
-0.799
-0.903
-0.907
-0.153
6.135
14.376
8.291
3.095
1.840
0.692
0.578
1.121
6.690
319.495
26683.631
100884.383
133056.406
131015.320
0.466
1.493
4.084
9.441
18.493
23.802
19.475
11.112
4.891
1.648
0.238
-0.349
-0.602
-0.706
-0.752
-0.756
-0.748
-0.742
-0.737
-0.717
-0.665
-0.615
-0.674
-0.931
-0.973
-0.875
5.009
56.420
179.338
118.148
12.899
4.488
1.609
-0.116
-0.330
2.131
146.061
6674.051
100746.758
123576.336
106806.680
-0.324
-0.338
0.560
2.369
5.815
11.109
16.995
18.915
13.990
7.484
3.290
1.314
0.215
-0.368
-0.616
-0.691
-0.709
-0.695
-0.674
-0.649
-0.613
-0.577
-0.678
-0.941
-0.959
-0.664
11.415
127.373
395.870
255.978
29.631
6.425
2.436
-0.006
-0.802
-0.469
9.967
333.600
2328.150
5462.057
53038.414
-0.045
0.128
1.782
5.698
18.617
57.128
124.980
154.744
106.121
47.573
18.216
7.690
2.911
0.660
-0.292
-0.590
-0.657
-0.657
-0.630
-0.605
-0.578
-0.566
-0.654
-0.893
-0.920
-0.788
5.412
61.561
180.434
133.329
14.450
5.608
2.027
-0.091
-1.058
-1.091
0.039
8.646
65.326
353.289
1657.242
1.324
3.771
9.306
23.578
89.856
390.603
1240.658
1734.923
1005.386
286.592
81.675
27.040
10.215
2.987
0.375
-0.434
-0.617
-0.636
-0.612
-0.586
-0.563
-0.556
-0.610
-0.788
-0.861
-0.791
0.092
5.509
13.176
8.627
4.622
3.023
0.994
-0.422
-1.255
-1.762
-1.088
0.930
20.136
290.956
1575.484
5.458
13.120
31.347
75.595
360.644
2648.654
13923.521
23243.980
8956.249
1753.215
300.436
75.183
23.389
6.872
1.261
-0.267
-0.603
-0.642
-0.612
-0.586
-0.565
-0.551
-0.569
-0.657
-0.794
-0.740
-0.579
-0.116
0.671
1.220
1.354
0.782
-0.052
-0.793
-1.406
-1.977
-1.627
1.239
129.338
5826.506
100135.633
19.102
30.811
71.610
165.934
855.930
9501.873
85823.867
103719.391
55085.695
7831.669
1019.598
168.468
40.468
10.511
2.169
-0.140
-0.620
-0.670
-0.635
-0.602
-0.573
-0.552
-0.546
-0.569
-0.645
-0.690
-0.611
-0.458
-0.230
-0.036
0.009
-0.231
-0.602
-1.031
-1.553
-1.675
-1.548
3.166
353.050
41533.551
100419.273
487.524
74.877
125.445
287.613
1158.449
11804.178
103461.445
137086.172
157347.359
34362.664
3358.550
409.747
55.988
11.943
2.535
-0.016
-0.663
-0.713
-0.666
-0.607
-0.574
-0.549
-0.530
-0.525
-0.539
-0.574
-0.593
-0.551
-0.482
-0.426
-0.442
-0.582
-0.807
-1.129
-1.572
-1.503
-1.292
1.649
202.762
13129.063
100629.992
7726.980
395.252
227.288
500.380
1006.910
4448.669
26856.969
124492.328
113843.453
77693.719
6447.146
1509.114
224.282
14.077
2.785
0.107
-0.693
-0.746
-0.682
-0.617
-0.573
-0.547
-0.518
-0.500
-0.491
-0.507
-0.527
-0.533
-0.531
-0.535
-0.588
-0.688
-0.856
-1.091
-1.186
-1.197
-1.036
-0.052
19.060
666.411
6206.365
23393.994
861.954
686.825
1162.242
1121.038
1361.583
4977.500
29218.857
68388.688
21954.936
5427.814
2892.763
424.808
19.035
2.854
0.276
-0.683
-0.750
-0.689
-0.613
-0.547
-0.500
-0.472
-0.454
-0.459
-0.480
-0.507
-0.528
-0.546
-0.576
-0.649
-0.739
-0.884
-0.871
-0.954
-0.932
-0.741
0.001
3.909
29.400
237.887
4431.320
1420.739
6138.631
10499.110
4712.007
1287.795
856.656
2597.046
4636.519
2349.591
1476.108
966.282
176.420
12.408
2.523
0.171
-0.705
-0.737
-0.621
-0.447
-0.282
-0.203
-0.212
-0.279
-0.374
-0.441
-0.498
-0.533
-0.572
-0.627
-0.724
-0.875
-1.076
-1.233
-1.266
-0.746
-0.494
0.343
3.698
23.057
147.560
886.506
5038.990
53095.559
111492.758
100299.148
19531.701
916.922
251.506
307.665
196.369
122.570
78.630
17.810
5.426
1.604
-0.092
-0.703
-0.605
-0.220
0.520
1.235
1.371
0.905
0.319
-0.114
-0.354
-0.477
-0.534
-0.589
-0.665
-0.832
-1.040
-1.135
-1.212
-1.231
-1.132
-0.806
0.538
3.996
22.701
158.527
1100.113
7673.156
87462.930
200050.281
137066.594
102559.406
4138.806
80.733
34.056
28.058
19.273
13.142
7.737
3.730
1.207
-0.133
-0.459
-0.048
1.617
5.199
9.183
9.436
6.227
2.505
0.618
-0.132
-0.378
-0.415
-0.416
-0.559
-0.783
-0.916
-1.029
-1.077
-1.011
-1.040
-0.758
0.117
3.425
17.141
100.404
2053.519
3308.700
18669.559
129521.383
109010.859
101044.391
2787.796
42.476
11.427
17.664
27.382
27.789
18.140
9.662
4.812
1.960
0.722
1.655
7.805
24.992
50.760
51.161
27.784
9.330
2.421
0.409
0.179
0.578
1.011
0.789
0.181
-0.304
-0.244
2.539
5.771
2.154
-0.427
-0.077
1.976
9.470
41.754
3247.355
2154.036
2001.855
6123.494
18279.438
6015.758
350.341
15.178
29.341
110.310
275.103
302.865
154.205
63.675
29.943
13.389
5.092
5.216
21.966
84.011
194.447
194.946
91.654
24.441
5.538
1.914
3.641
9.575
15.395
14.519
7.654
3.149
3.700
21.846
47.683
19.372
1.748
-0.167
0.825
4.109
13.575
6905.967
3542.661
988.515
374.132
318.227
142.695
19.605
25.958
182.960
1492.025
7149.455
8864.273
2516.916
502.269
193.755
75.317
21.395
11.366
36.279
153.766
369.624
401.901
167.101
41.864
8.614
7.113
28.847
104.906
210.241
195.455
81.321
26.200
13.577
50.940
118.864
41.386
3.858
0.103
0.082
0.684
3.323
100417.047
48696.605
4970.428
458.704
65.978
18.805
14.095
71.723
1037.736
26830.158
100054.711
100306.594
56189.016
3872.269
1249.647
391.350
78.025
19.851
33.183
132.082
313.627
313.946
142.957
36.520
10.778
29.934
227.320
1630.636
5235.319
4285.552
1060.975
177.731
64.311
48.889
58.132
20.551
4.332
0.806
-0.554
-0.458
0.117
100086.133
100084.578
20760.643
1108.576
112.348
23.228
16.157
125.353
2884.418
100018.961
100139.992
101134.984
104779.086
16585.318
6075.471
1342.744
200.240
32.499
19.875
54.742
113.248
113.324
58.623
17.873
12.870
105.636
1486.693
30157.783
100018.508
100082.625
13870.183
1291.676
582.826
275.068
89.400
27.731
8.259
2.125
4.252
11.269
7.914
100048.453
100163.750
23301.479
1498.952
248.901
48.985
17.596
107.568
2379.465
100024.883
100196.555
101639.352
108765.508
25994.266
12718.510
2403.733
306.762
38.686
10.183
14.292
25.018
24.985
14.688
6.483
15.947
194.329
4728.790
100015.156
100086.438
100651.266
84480.219
15804.267
12665.350
3461.985
525.828
86.321
18.373
11.151
129.635
352.353
223.583
100092.117
76377.250
8026.860
2145.142
609.845
104.188
20.160
49.739
564.460
9819.711
100131.766
100977.727
21846.273
12473.771
6473.921
1448.494
213.671
31.284
5.534
3.125
4.329
4.273
2.772
2.267
13.038
166.285
3871.606
100031.047
100309.453
104436.836
140272.500
101580.352
100271.641
60705.887
3230.649
278.331
41.901
73.613
1297.625
5830.326
2695.731
24.014
11.087
3.416
5.265
319.279
9968.356
100170.305
31213.262
1702.341
1226.252
10097.662
101875.141
101012.578
101309.719
122985.813
112531.000
100605.500
100165.563
60672.637
2339.088
221.163
41.355
10.002
1.999
-0.157
-0.490
-0.179
0.364
0.779
0.794
0.389
-0.179
-0.611
-0.832
-0.967
-1.127
-1.138
-0.924
0.224
6.771
31.053
229.720
81.045
20.850
4.629
13.741
259.272
827.944
534.654
278.517
1121.028
16412.068
101016.453
100491.203
100487.633
104082.930
66343.633
100830.094
67956.242
8041.454
964.872
229.268
83.111
28.887
7.149
0.952
-0.366
-0.343
0.086
0.557
0.612
0.309
-0.200
-0.617
-0.849
-1.029
-1.250
-1.203
-0.735
10.692
255.771
1171.072
2845.602
647.802
98.919
15.261
2.801
5.109
15.773
40.138
133.787
631.379
6889.265
100409.320
100190.156
100135.750
100493.602
11374.438
4589.745
3051.850
1054.191
508.952
443.019
273.616
96.138
21.187
3.145
-0.012
-0.388
-0.132
0.215
0.242
0.000
-0.414
-0.748
-0.945
-1.122
-1.340
-1.299
0.478
78.509
2094.426
20013.063
43403.539
4430.581
380.215
39.219
4.910
2.610
8.922
28.482
76.684
230.616
1361.887
12620.290
75915.602
75892.961
15318.495
1726.203
412.855
297.190
306.061
625.886
1178.668
806.988
230.502
41.125
5.823
0.335
-0.465
-0.419
-0.282
-0.278
-0.489
-0.807
-1.053
-1.159
-1.243
-1.431
-1.386
1.084
113.513
3460.008
41541.715
100022.578
15258.214
818.418
66.086
7.408
2.535
8.690
27.322
60.729
106.100
227.274
796.947
2032.081
2022.596
896.481
218.057
69.781
68.792
175.878
642.680
1370.952
950.939
267.703
46.914
6.633
0.360
-0.562
-0.643
-0.650
-0.782
-1.036
-1.193
-1.238
-1.232
-1.278
-1.455
-1.394
-0.545
35.319
627.377
3945.830
100025.594
15258.511
818.438
66.082
6.928
2.403
8.957
31.750
79.230
124.202
122.035
111.783
135.509
125.885
73.574
29.572
15.073
23.118
76.965
273.967
519.403
402.327
131.825
26.530
4.001
0.013
-0.650
-0.772
-0.896
-1.089
-1.119
-1.102
-0.986
-0.794
-0.704
-0.912
-1.115
-1.160
2.036
33.944
148.249
34966.887
3703.175
353.072
36.694
4.382
1.903
9.894
43.334
141.505
239.304
190.580
78.799
30.064
15.491
9.314
6.429
6.778
11.063
25.692
65.818
106.348
90.665
35.210
9.384
1.408
-0.367
-0.716
-0.836
-0.991
-0.971
-0.837
0.178
3.333
3.984
1.668
0.596
-0.230
-0.754
-0.882
0.344
5.603
2399.999
556.088
92.469
14.098
1.698
1.204
8.787
42.092
144.728
269.641
212.460
79.913
19.598
5.596
5.213
11.321
20.441
25.610
22.466
20.006
19.720
15.239
6.890
1.903
-0.029
-0.600
-0.742
-0.813
-0.786
-0.474
1.183
20.624
130.850
164.691
36.930
5.627
1.992
-0.084
-0.706
0.116
57.152
204.543
71.736
18.443
3.458
0.271
0.543
5.156
23.363
72.681
122.335
105.104
40.832
10.978
5.273
13.218
42.196
92.730
113.872
82.020
34.618
12.014
4.248
1.240
-0.025
-0.521
-0.681
-0.718
-0.680
-0.276
1.159
10.480
293.220
2395.537
3089.340
597.612
34.787
8.454
1.945
-0.232
1.579
179.183
24.531
10.099
3.410
1.198
0.594
0.821
2.497
8.255
21.984
33.082
28.734
13.661
5.253
7.389
32.748
121.513
304.868
409.956
263.800
93.041
22.855
4.840
0.666
-0.312
-0.552
-0.634
-0.628
-0.381
0.868
5.726
36.339
982.307
11687.174
17860.152
2272.133
204.036
37.736
7.682
1.476
2.093
128.309
5.707
2.427
2.441
3.353
3.618
3.297
3.088
4.120
6.306
8.475
7.541
4.285
3.129
10.469
51.212
212.523
599.236
818.701
514.270
160.543
35.064
6.750
1.021
-0.044
-0.267
-0.380
-0.392
0.148
3.077
16.568
90.861
993.549
7637.426
14053.019
5905.549
1095.598
156.606
25.064
8.873
7.369
22.813
2.848
3.241
6.770
10.553
12.122
10.571
8.280
7.619
8.311
9.938
9.757
6.562
4.288
10.346
48.187
198.105
555.145
757.012
476.981
149.986
33.115
6.668
1.546
0.794
0.696
0.355
0.127
0.953
6.507
37.697
256.930
2200.424
22536.447
98645.281
47616.074
5146.029
473.621
69.175
53.407
64.405
47.816
3.238
6.639
14.700
24.005
27.562
23.502
20.734
21.453
23.815
28.466
28.327
18.797
8.611
7.944
27.634
99.521
245.848
305.722
198.807
76.631
19.396
4.955
2.616
3.049
3.271
2.323
1.260
1.919
11.119
76.291
617.706
5948.615
53937.098
125477.383
106211.242
9502.235
763.908
200.781
370.372
619.828
402.715
5.195
10.510
21.297
34.283
40.835
40.568
47.534
56.097
59.494
64.260
59.203
37.858
14.499
5.867
10.938
31.196
63.020
82.124
55.694
24.870
8.586
3.871
4.546
7.108
7.906
5.795
2.971
2.982
15.716
130.820
1452.018
19820.789
109999.688
137078.359
106267.773
8325.072
1081.196
698.724
2089.054
4760.999
2621.571
6.921
11.640
20.579
34.346
45.356
59.970
94.068
127.275
123.398
96.950
72.648
42.587
14.593
4.425
3.362
7.392
13.518
16.373
13.049
6.738
3.304
3.501
6.864
11.505
12.920
9.504
4.499
3.582
16.738
147.671
1893.269
35198.348
101153.352
102605.008
102070.156
10097.305
2914.335
2434.038
5291.410
13697.528
6445.246
7.557
11.164
17.587
29.126
46.067
77.823
137.122
186.970
167.537
100.925
55.653
26.559
9.637
2.408
0.774
1.345
2.519
3.018
2.532
1.591
1.403
2.910
7.134
12.203
13.744
9.495
4.697
2.974
11.870
95.641
970.549
12551.205
100127.727
100289.063
49280.621
7833.444
9751.300
6914.328
4452.891
7378.758
3903.320
7.041
10.697
17.786
35.836
70.270
115.303
152.971
177.479
138.955
74.091
32.837
13.086
4.137
0.751
-0.214
-0.245
-0.018
0.167
0.205
0.166
0.480
1.807
4.603
7.951
8.948
6.548
3.137
1.739
5.644
37.994
266.526
1859.993
7749.404
10425.511
5276.636
5214.283
11486.681
7886.108
2469.332
1398.156
767.584
6.627
11.457
23.653
60.656
135.230
199.619
183.828
128.731
81.150
41.055
15.624
5.291
1.218
-0.207
-0.631
-0.697
-0.660
-0.518
-0.426
-0.329
-0.037
0.731
2.117
3.545
3.983
2.823
1.273
0.436
1.779
10.843
51.981
215.994
529.269
727.544
808.914
1994.600
4114.179
2897.381
911.725
286.786
141.494
6.000
11.844
26.962
78.490
192.915
277.473
207.538
104.685
45.839
18.695
6.578
1.684
-0.057
-0.610
-0.773
-0.833
-0.777
-0.672
-0.582
-0.507
-0.356
-0.030
0.475
0.895
1.004
0.540
-0.046
-0.381
-0.057
2.018
9.034
26.983
55.761
94.638
187.917
453.539
778.960
612.723
261.586
153.440
283.462
4.485
9.182
21.796
63.860
144.983
205.391
150.004
69.665
26.642
9.085
2.557
0.222
-0.558
-0.764
-0.813
-0.809
-0.754
-0.682
-0.623
-0.573
-0.497
-0.375
-0.230
-0.142
-0.222
-0.468
-0.729
-0.822
-0.712
-0.273
1.016
3.969
9.517
23.052
61.918
135.554
190.481
186.888
373.010
894.622
3932.243
2.544
5.045
12.049
30.447
65.682
85.396
67.533
34.308
12.940
4.130
0.781
-0.376
-0.721
-0.789
-0.779
-0.759
-0.715
-0.663
-0.628
-0.590
-0.548
-0.499
-0.475
-0.546
-0.732
-0.915
-0.950
-0.941
-0.849
-0.683
-0.362
0.317
2.338
8.869
27.453
59.797
97.624
579.926
4256.720
9085.826
76918.727
0.942
1.806
4.523
10.717
19.445
24.786
21.534
12.282
5.303
1.668
0.136
-0.456
-0.665
-0.723
-0.740
-0.723
-0.677
-0.641
-0.616
-0.582
-0.547
-0.514
-0.556
-0.700
-0.973
-1.019
-1.019
-0.898
-0.569
-0.473
-0.398
-0.237
0.504
3.271
10.744
23.004
69.850
1343.118
15657.358
30481.143
103157.422
0.187
0.046
1.026
2.929
5.524
7.495
8.048
6.616
4.482
2.471
1.214
0.482
-0.102
-0.444
-0.622
-0.669
-0.655
-0.620
-0.590
-0.562
-0.525
-0.507
-0.574
-0.781
-1.010
-1.045
-1.004
0.084
1.809
0.813
0.036
-0.123
-0.111
0.591
2.774
6.351
25.915
541.293
4411.704
15212.521
102134.289
0.065
-0.600
-0.005
1.690
5.920
15.137
27.021
32.745
25.673
15.277
9.548
5.713
2.573
0.662
-0.245
-0.545
-0.613
-0.595
-0.562
-0.537
-0.509
-0.506
-0.578
-0.801
-0.993
-1.023
-0.860
1.227
4.155
2.137
0.479
0.068
-0.262
-0.330
0.080
0.944
5.158
51.862
406.737
2250.209
21658.123
0.305
-0.317
1.259
7.368
31.887
115.142
286.029
386.371
241.934
106.804
51.716
30.131
13.754
4.548
0.863
-0.269
-0.540
-0.575
-0.547
-0.520
-0.498
-0.503
-0.559
-0.751
-0.956
-0.965
-0.882
0.171
1.792
1.006
0.327
0.019
-0.356
-0.790
-0.969
-0.597
0.792
7.692
48.348
274.756
1167.622
0.976
1.638
7.475
32.976
191.416
1229.959
4860.831
7740.286
3441.238
815.467
260.621
131.186
51.085
15.085
3.315
0.240
-0.438
-0.551
-0.540
-0.515
-0.497
-0.495
-0.533
-0.648
-0.880
-0.886
-0.828
-0.634
-0.240
-0.071
-0.022
-0.186
-0.537
-0.850
-1.172
-1.107
-0.589
1.158
13.102
95.453
417.656
3.424
8.576
28.801
123.110
1001.615
13845.849
100045.555
100092.781
76055.313
6213.483
980.457
406.153
147.452
36.497
7.410
1.049
-0.293
-0.537
-0.542
-0.521
-0.502
-0.495
-0.506
-0.562
-0.703
-0.799
-0.752
-0.652
-0.509
-0.371
-0.312
-0.394
-0.628
-0.889
-1.230
-1.505
-1.360
-0.114
38.669
898.997
8706.382
12.543
31.568
115.264
407.964
3135.279
85313.602
100192.430
100414.828
100719.844
29138.918
2195.075
753.880
228.609
55.621
11.086
1.856
-0.081
-0.495
-0.555
-0.537
-0.515
-0.500
-0.497
-0.507
-0.556
-0.647
-0.687
-0.622
-0.550
-0.479
-0.458
-0.550
-0.705
-0.928
-1.226
-1.424
-1.377
0.437
90.708
3462.559
76709.445
50.556
107.002
474.057
1644.589
5316.848
101195.117
100674.000
101568.945
102694.445
36740.477
2232.145
661.083
212.987
53.496
13.251
2.912
0.293
-0.388
-0.551
-0.553
-0.525
-0.505
-0.492
-0.485
-0.486
-0.512
-0.539
-0.547
-0.530
-0.500
-0.504
-0.587
-0.712
-0.889
-1.137
-1.284
-1.243
-0.145
51.316
1640.585
23126.947
324.534
277.043
1557.563
6641.288
11606.493
25220.895
101392.727
102464.914
104565.094
10789.075
1335.508
349.587
130.641
49.418
16.594
4.626
0.871
-0.218
-0.504
-0.548
-0.527
-0.501
-0.481
-0.467
-0.464
-0.467
-0.475
-0.478
-0.487
-0.491
-0.514
-0.595
-0.693
-0.826
-0.885
-1.116
-1.090
-0.709
5.569
169.306
958.210
648.933
754.751
3621.411
11916.154
16663.119
9334.931
10814.953
16667.227
8551.726
2323.128
519.566
191.791
100.198
55.853
21.670
6.769
1.539
-0.027
-0.449
-0.538
-0.523
-0.494
-0.475
-0.459
-0.451
-0.457
-0.468
-0.476
-0.489
-0.504
-0.557
-0.622
-0.703
-0.704
-0.783
-0.861
-0.960
-0.629
0.988
8.892
47.050
873.233
5678.617
53694.289
104087.070
32876.797
5449.295
1385.012
1049.944
827.198
421.902
168.541
110.864
92.477
56.451
22.816
6.846
1.590
0.041
-0.429
-0.509
-0.470
-0.434
-0.425
-0.436
-0.442
-0.451
-0.463
-0.479
-0.501
-0.549
-0.606
-0.705
-0.845
-0.977
-1.052
-0.746
-0.723
-0.545
0.779
6.777
34.558
2152.578
42008.516
100434.313
101676.000
104093.094
13016.154
811.506
174.474
120.508
97.126
88.456
82.367
65.783
40.217
15.953
4.917
1.023
-0.132
-0.380
-0.308
-0.155
-0.085
-0.182
-0.308
-0.398
-0.438
-0.459
-0.474
-0.501
-0.567
-0.669
-0.856
-1.074
-1.182
-1.233
-1.225
-1.114
-0.520
0.663
5.988
33.037
7902.875
69808.008
100982.141
106025.492
130981.352
25704.816
1063.565
67.383
38.623
65.393
99.864
83.862
48.687
22.588
8.775
2.582
0.357
-0.178
-0.051
0.531
1.168
1.325
0.756
0.137
-0.231
-0.385
-0.391
-0.358
-0.327
-0.370
-0.651
-0.898
-1.032
-1.130
-1.179
-1.180
-1.099
-0.831
0.264
4.321
22.304
49415.512
32388.246
102850.672
104751.781
116837.664
11575.108
638.729
34.398
27.431
65.460
103.762
90.404
43.910
17.099
5.954
1.801
0.259
0.074
1.016
3.134
5.576
5.656
3.572
1.333
0.165
-0.119
0.156
0.750
1.271
1.147
0.305
-0.347
-0.734
-0.931
-1.024
-1.065
-1.033
-0.840
-0.185
2.171
10.325
100755.211
40496.270
10815.317
11915.043
5382.282
1187.235
118.901
17.522
34.803
113.663
255.662
266.990
136.059
43.805
13.891
4.810
1.542
0.901
2.814
8.331
15.407
15.497
9.120
3.188
0.955
1.104
4.003
10.977
17.692
16.650
9.308
3.122
0.727
0.060
-0.096
-0.580
-0.851
-0.815
-0.494
0.558
3.124
55950.508
22818.330
3626.445
817.731
311.729
83.202
19.126
22.097
147.089
1141.945
4747.213
5884.802
1776.028
299.046
60.479
19.316
6.197
2.552
4.575
13.455
23.220
24.961
13.618
4.885
2.257
7.173
35.315
131.666
289.315
247.350
100.278
27.805
8.783
3.884
2.030
0.474
-0.420
-0.691
-0.657
-0.743
0.025
104443.773
102416.031
11942.741
848.617
111.798
23.770
10.570
55.684
794.527
15179.511
100236.320
102128.023
37500.918
2491.805
240.585
64.152
17.759
4.997
4.855
11.855
21.672
21.729
12.726
4.910
5.344
35.560
313.579
2380.357
8816.794
7142.857
1380.444
206.615
57.798
26.770
10.388
3.304
0.550
-0.384
-1.043
-1.058
-0.861
100442.594
100387.508
68108.117
2191.034
263.624
47.125
16.326
106.391
2160.688
100013.891
101027.250
120053.344
141798.453
9669.831
705.022
153.608
36.466
8.318
3.622
6.209
10.274
11.007
6.566
3.459
11.060
122.228
2193.205
55427.875
100365.414
100152.539
24126.910
1512.759
542.871
222.683
62.394
15.074
3.177
-0.005
-0.644
-0.471
-0.618
100211.227
101163.852
80603.078
6746.143
1479.472
206.771
31.973
93.437
1631.244
62468.848
100821.609
113215.719
127068.453
7297.368
846.951
211.161
49.482
9.998
2.420
2.249
3.245
3.236
2.126
2.327
16.850
246.938
7309.679
101140.016
101515.477
100833.289
103392.523
14224.393
10409.058
2859.125
418.213
62.629
9.735
1.911
3.918
11.433
7.083
100566.383
107925.945
72026.508
63349.594
8878.931
674.386
59.013
43.533
475.204
6432.201
55298.875
71931.766
12683.596
1728.735
455.003
156.530
38.102
7.695
1.421
0.455
0.548
0.529
0.351
1.351
15.567
210.648
5925.409
100816.102
101285.266
103900.188
160487.641
102171.570
100125.633
43421.563
2620.444
206.173
23.941
6.638
22.173
89.378
47.905
37.203
16.433
5.376
3.036
61.817
1010.240
4500.218
2492.241
1107.115
6353.996
25585.545
113765.789
102264.680
101710.664
143437.672
106468.281
100735.953
101476.633
102853.227
5260.016
786.766
153.110
33.436
7.059
1.110
0.531
2.114
5.442
9.231
10.230
7.372
3.293
0.748
-0.425
-0.868
-1.076
-1.210
-1.111
-0.775
0.444
3.081
410.667
139.218
30.266
5.992
5.715
54.094
185.120
222.078
1055.733
9455.592
40802.605
118940.906
102862.258
100774.844
106447.242
96541.305
101164.852
103154.492
20263.199
5202.527
1528.260
471.647
131.892
25.624
4.285
0.871
1.954
5.637
9.918
11.202
7.660
3.462
0.822
-0.411
-0.902
-1.207
-1.291
-1.197
-0.020
8.134
33.150
7720.380
1326.677
171.375
22.086
3.908
8.027
34.708
148.341
665.630
3519.543
11963.994
90599.414
101169.313
100262.305
100683.563
8507.530
7285.159
6888.316
6183.688
5238.828
6076.907
3657.024
749.814
100.820
12.242
1.671
1.420
3.784
6.760
7.655
5.534
2.388
0.387
-0.556
-0.964
-1.314
-1.372
-1.283
4.173
67.691
254.777
100007.523
12508.003
756.133
61.962
8.414
10.626
47.742
188.599
520.205
1041.351
1995.766
7179.211
31661.633
31479.930
7807.111
1206.493
641.439
1084.899
2374.688
11903.744
43470.801
23947.914
2893.425
247.999
23.428
2.373
0.637
1.587
2.837
3.218
2.178
0.738
-0.258
-0.742
-0.948
-1.278
-1.369
-1.315
6.353
89.825
354.460
100013.375
60481.605
1849.944
113.404
12.344
11.854
52.630
206.879
557.421
759.529
651.145
739.364
1294.894
1348.677
571.289
175.739
116.375
263.986
1355.933
15350.316
70896.727
33963.984
3872.820
289.584
24.811
2.299
0.024
0.170
0.599
0.595
0.195
-0.360
-0.656
-0.650
-0.565
-0.795
-1.040
-1.241
1.512
26.420
103.390
100016.273
60481.867
1700.928
113.407
11.503
10.159
49.662
232.230
844.298
1631.668
1134.499
382.695
160.169
106.135
59.570
27.476
26.249
82.596
508.888
3896.032
12184.615
7136.832
1239.110
142.110
15.197
1.298
-0.377
-0.495
-0.456
-0.531
-0.590
-0.436
0.113
0.928
1.617
1.287
0.256
-0.596
-0.923
1.183
5.498
100012.242
11339.811
699.410
58.073
7.483
8.687
52.159
375.006
2226.790
6509.583
4332.933
822.805
121.370
24.069
8.966
5.136
6.978
22.184
103.281
440.610
948.331
667.163
209.834
37.651
5.332
0.235
-0.599
-0.706
-0.741
-0.636
-0.201
0.790
2.868
6.115
8.414
8.092
4.436
1.248
-0.388
-0.796
0.463
6402.478
1127.890
149.336
20.871
3.317
6.411
46.920
377.897
2630.081
7939.297
5245.431
952.433
116.246
15.461
3.237
2.810
4.807
8.803
19.858
49.416
73.386
62.718
26.561
7.102
0.954
-0.423
-0.684
-0.677
-0.489
0.304
2.045
5.713
13.752
21.507
25.888
22.412
13.021
4.436
0.616
-0.601
7.894
357.150
122.203
27.315
5.843
1.593
3.861
25.720
180.977
948.538
2162.888
1488.540
402.198
63.117
9.288
3.505
6.643
12.251
15.365
13.816
10.794
9.548
6.946
3.194
0.735
-0.335
-0.629
-0.650
-0.392
0.604
3.697
10.417
25.332
72.575
93.721
62.464
48.305
25.313
8.721
1.785
0.094
28.288
33.772
15.189
7.186
4.955
4.133
4.145
9.990
44.623
154.541
290.239
228.505
84.810
19.619
4.654
5.874
15.412
30.645
37.211
27.391
13.523
4.844
1.483
0.178
-0.387
-0.613
-0.655
-0.502
0.269
3.362
13.352
39.536
94.894
280.658
347.775
168.339
86.134
37.551
12.670
3.886
1.840
22.241
6.890
7.265
12.954
19.992
21.264
14.607
9.254
12.135
26.655
40.881
37.832
20.045
7.383
3.623
8.138
23.836
47.949
58.317
42.255
18.728
5.893
1.214
-0.131
-0.488
-0.592
-0.571
-0.283
1.357
8.803
36.350
130.576
333.769
733.482
1023.862
628.112
243.157
67.902
23.607
17.735
19.444
17.853
7.643
17.836
46.451
82.049
88.171
54.350
26.008
17.346
26.877
52.951
66.601
42.660
15.398
5.802
8.131
22.507
45.003
54.689
39.667
17.601
5.515
1.216
-0.048
-0.331
-0.395
-0.384
0.019
2.562
15.176
76.453
356.730
1438.992
4497.923
6924.402
3532.262
866.765
183.404
88.590
165.910
249.400
179.736
17.518
45.358
126.719
248.927
269.236
152.392
68.964
50.901
96.651
235.617
316.296
194.648
54.363
12.228
6.474
13.131
25.493
30.806
22.577
10.845
3.636
0.815
0.076
0.002
-0.009
-0.086
0.302
3.468
22.319
144.399
1150.023
13117.796
101679.172
103239.523
45599.836
4401.814
634.928
548.438
2444.602
5251.326
2884.425
35.765
74.149
198.655
419.235
426.894
256.147
152.130
133.683
239.013
690.068
953.134
517.308
122.505
20.865
4.893
5.551
9.561
10.810
8.523
4.388
1.541
0.411
0.313
0.501
0.572
0.398
0.579
3.775
27.729
244.779
3810.039
100315.266
100849.609
101493.766
101254.063
24297.146
3200.491
4022.946
38775.180
100106.984
55165.727
55.730
88.190
175.891
322.267
364.499
277.982
281.776
303.185
346.746
781.618
1145.953
568.947
148.992
26.138
3.698
1.668
2.388
2.904
2.291
1.192
0.378
0.218
0.520
0.989
1.128
0.756
0.683
3.346
26.205
296.459
5867.433
100100.734
100225.094
100477.891
101789.664
50370.207
36588.184
29446.896
104057.391
100477.711
100054.555
61.566
72.516
97.719
153.569
190.709
247.294
400.607
454.501
335.720
369.121
421.722
267.278
132.674
29.581
2.497
0.167
0.112
0.182
0.171
-0.033
-0.102
0.091
0.548
1.084
1.141
0.812
0.505
2.273
17.865
176.124
2615.764
67726.586
100082.242
100460.945
105874.219
98950.375
100982.055
103934.492
99100.945
101328.844
100106.883
42.692
44.793
44.810
57.618
88.433
172.015
318.306
361.778
228.924
135.074
102.838
62.609
36.550
9.320
0.808
-0.503
-0.619
-0.596
-0.460
-0.399
-0.316
-0.088
0.301
0.650
0.748
0.420
0.153
1.003
8.279
67.641
602.477
5325.664
35001.250
54578.977
23919.648
102066.664
100336.484
100788.359
30690.943
16745.461
7258.480
22.716
23.682
22.601
28.701
50.825
97.584
164.152
169.555
109.766
52.536
26.403
12.746
4.696
1.013
-0.382
-0.788
-0.866
-0.805
-0.616
-0.508
-0.417
-0.268
-0.047
0.128
0.127
-0.046
-0.241
0.036
2.519
16.662
93.841
447.487
1256.941
1985.213
3735.944
25879.002
95905.648
54365.867
8120.500
1337.197
506.278
14.291
15.051
15.142
21.773
39.434
67.729
94.760
90.583
57.310
25.331
9.631
3.050
0.544
-0.400
-0.752
-0.887
-0.940
-0.776
-0.620
-0.533
-0.459
-0.388
-0.304
-0.248
-0.275
-0.397
-0.529
-0.502
0.178
3.099
14.103
45.498
106.715
223.939
804.164
3371.275
6972.134
4693.619
1330.549
322.343
255.341
10.845
11.164
12.941
19.143
32.902
53.979
69.974
65.903
38.986
16.160
5.059
0.945
-0.338
-0.717
-0.838
-0.905
-0.839
-0.692
-0.586
-0.522
-0.486
-0.450
-0.428
-0.444
-0.502
-0.621
-0.779
-0.855
-0.735
-0.129
1.817
6.843
21.627
88.238
389.383
1467.100
2312.787
1281.769
436.945
432.263
1611.937
7.178
8.023
10.592
15.793
23.437
34.368
44.321
39.737
24.547
9.746
2.742
0.212
-0.559
-0.773
-0.818
-0.793
-0.713
-0.630
-0.561
-0.515
-0.480
-0.460
-0.468
-0.519
-0.641
-0.828
-1.009
-1.043
-1.024
-0.891
-0.376
1.555
10.637
61.607
232.457
708.193
1086.698
661.009
444.094
1502.781
11341.249
4.166
4.722
7.115
10.686
14.240
17.288
20.322
17.948
11.217
5.106
1.599
0.123
-0.411
-0.621
-0.700
-0.698
-0.647
-0.584
-0.538
-0.500
-0.464
-0.449
-0.478
-0.570
-0.755
-1.018
-1.069
-1.078
-1.077
-1.006
-0.854
0.047
4.846
23.387
75.378
183.823
260.480
240.858
569.640
3267.017
39845.996
2.267
2.058
3.639
5.566
7.253
8.905
10.422
10.017
7.982
5.460
3.737
2.417
0.937
0.025
-0.441
-0.590
-0.599
-0.557
-0.519
-0.486
-0.454
-0.449
-0.484
-0.595
-0.844
-1.061
-1.081
-1.073
-1.039
-0.987
-0.843
-0.634
0.696
4.776
15.230
35.511
55.869
89.519
367.381
2586.004
28988.666
1.571
0.450
1.512
3.649
8.095
18.216
33.765
41.821
34.896
28.570
25.454
17.595
9.046
2.987
0.497
-0.345
-0.527
-0.538
-0.504
-0.474
-0.448
-0.449
-0.484
-0.599
-0.866
-1.042
-1.052
-1.024
-0.956
-0.893
-0.801
-0.773
-0.462
0.447
2.721
6.691
13.637
33.624
137.142
870.825
6264.567
1.477
0.297
2.306
9.900
39.672
142.263
385.114
490.932
351.225
213.765
184.998
126.735
55.679
15.641
3.486
0.296
-0.388
-0.507
-0.490
-0.466
-0.449
-0.447
-0.471
-0.565
-0.800
-0.982
-0.978
-0.936
-0.861
-0.777
-0.736
-0.702
-0.719
-0.523
-0.092
0.870
3.224
11.451
41.883
184.621
746.806
1.937
2.928
11.088
44.441
259.455
1713.612
7733.377
12563.312
5563.990
1781.078
1458.909
979.573
308.413
63.127
11.678
1.756
-0.127
-0.465
-0.485
-0.459
-0.447
-0.440
-0.456
-0.514
-0.669
-0.878
-0.878
-0.836
-0.764
-0.690
-0.648
-0.654
-0.765
-0.758
-0.698
-0.555
0.190
2.226
9.974
37.302
110.665
5.239
16.443
58.870
208.083
1451.271
20767.688
100060.742
100159.945
100975.492
14202.302
9946.301
5374.242
1232.050
187.691
26.932
4.124
0.360
-0.362
-0.472
-0.467
-0.453
-0.440
-0.444
-0.472
-0.547
-0.681
-0.773
-0.740
-0.682
-0.626
-0.592
-0.584
-0.691
-0.788
-0.794
-1.166
-1.089
-0.447
4.498
49.326
239.244
18.647
82.983
379.665
1347.909
5619.766
100897.703
100292.773
100314.789
101909.109
65468.641
29843.094
13925.681
2415.094
317.954
43.422
7.356
1.263
-0.089
-0.407
-0.468
-0.457
-0.449
-0.439
-0.446
-0.466
-0.521
-0.573
-0.601
-0.587
-0.547
-0.524
-0.535
-0.624
-0.733
-0.868
-1.201
-1.246
-1.017
6.674
115.474
635.400
58.103
370.523
2883.953
15509.273
32703.098
111360.063
101765.813
100476.391
101601.625
68304.789
20440.705
9519.032
1939.697
299.578
57.421
12.966
3.336
0.612
-0.223
-0.437
-0.470
-0.459
-0.446
-0.436
-0.431
-0.447
-0.457
-0.468
-0.467
-0.463
-0.470
-0.515
-0.585
-0.695
-0.812
-1.098
-1.170
-1.047
2.984
65.953
362.032
137.518
1105.477
15409.142
100299.805
101805.656
134998.641
107095.891
100722.289
100710.609
15819.703
4303.205
2532.275
938.945
308.413
92.997
24.921
7.176
1.870
0.147
-0.358
-0.468
-0.458
-0.445
-0.432
-0.424
-0.424
-0.425
-0.423
-0.427
-0.433
-0.453
-0.505
-0.565
-0.655
-0.738
-0.933
-1.045
-0.916
0.023
7.030
35.794
282.727
1930.320
27773.146
103409.945
101833.820
103157.102
26680.447
26260.303
10576.591
2003.590
885.407
1048.781
1011.934
551.464
163.150
41.758
11.971
3.332
0.549
-0.282
-0.457
-0.459
-0.436
-0.429
-0.418
-0.419
-0.421
-0.427
-0.430
-0.438
-0.459
-0.512
-0.563
-0.631
-0.636
-0.786
-0.922
-0.809
-0.300
1.648
7.886
847.105
8208.550
106217.180
185125.203
141650.078
57102.441
5722.051
1360.088
650.007
355.778
496.823
937.544
1179.993
617.964
194.789
46.001
12.586
3.605
0.612
-0.274
-0.451
-0.451
-0.434
-0.424
-0.416
-0.411
-0.413
-0.422
-0.429
-0.445
-0.493
-0.551
-0.632
-0.717
-0.768
-0.770
-0.764
-0.729
-0.293
1.268
6.530
4137.173
76967.141
101752.453
106476.250
110372.719
21407.387
1517.742
251.614
159.630
370.378
705.650
820.629
717.761
380.903
122.701
31.709
8.934
2.407
0.285
-0.313
-0.414
-0.398
-0.402
-0.411
-0.409
-0.405
-0.408
-0.420
-0.428
-0.444
-0.520
-0.618
-0.757
-0.887
-0.968
-0.946
-0.852
-0.642
-0.291
1.097
5.992
63288.926
120765.609
103021.242
100875.047
100911.852
24063.521
815.924
108.066
188.076
819.089
1855.575
1264.040
451.263
155.047
51.293
14.775
4.135
0.999
-0.041
-0.265
-0.223
-0.199
-0.259
-0.333
-0.383
-0.389
-0.363
-0.324
-0.306
-0.324
-0.405
-0.678
-0.901
-1.045
-1.105
-1.109
-1.015
-0.792
-0.357
0.640
4.168
101342.656
121130.164
116909.648
101036.930
100348.633
6808.399
353.617
61.236
187.907
877.312
1988.795
1275.538
352.042
77.517
19.593
5.584
1.347
0.124
-0.155
0.023
0.312
0.343
0.092
-0.164
-0.295
-0.240
0.029
0.483
0.866
0.789
0.350
-0.381
-0.748
-0.929
-1.017
-1.038
-1.025
-0.891
-0.577
0.088
1.844
100712.664
101888.289
45017.266
18292.617
5562.977
823.887
92.157
29.920
96.499
377.144
747.777
564.499
197.518
48.236
11.897
2.994
0.558
-0.092
0.000
0.573
1.168
1.202
0.661
0.113
-0.039
0.592
2.837
7.368
11.820
11.142
6.266
2.283
0.276
-0.442
-0.737
-0.870
-0.918
-0.898
-0.693
-0.465
0.228
108553.984
104187.641
16464.594
1475.948
373.052
91.987
21.128
17.822
82.076
386.266
1101.796
1615.969
1100.148
282.952
23.541
5.388
1.347
0.197
0.236
0.978
1.759
1.792
1.145
0.401
0.782
4.645
23.276
78.140
154.099
132.629
60.157
18.306
5.396
1.934
0.360
-0.388
-0.693
-0.803
-0.967
-0.955
-0.718
138942.531
110862.438
9297.074
887.751
133.486
29.437
9.530
27.470
250.815
2184.784
13463.902
46017.895
69099.711
7048.254
254.506
13.745
3.595
0.815
0.360
0.935
1.635
1.667
1.002
0.635
2.856
21.835
187.049
1193.640
3159.576
2433.374
625.814
119.004
34.456
15.002
5.520
1.376
-0.133
-0.624
-1.081
-1.119
-1.071
101629.789
101228.047
40134.504
2529.482
480.920
85.545
17.934
42.685
516.530
7260.356
80758.641
191456.094
113612.648
100986.031
993.868
26.093
6.737
1.584
0.348
0.453
0.771
0.869
0.525
0.840
7.036
83.164
1734.696
23512.332
104526.813
63932.340
6582.196
687.276
237.001
104.108
33.832
7.801
1.311
-0.493
-0.924
-1.023
-1.028
100542.305
105308.258
77364.695
39826.996
6528.596
526.903
52.135
43.105
436.420
5910.031
50738.328
162472.484
109837.805
66420.234
805.870
29.459
8.324
1.868
0.225
-0.013
0.100
0.113
0.085
1.005
11.117
223.174
7081.663
180427.172
200039.938
110156.586
31391.861
3736.459
2457.823
893.716
186.482
31.579
5.043
0.343
-0.540
-0.657
-0.684
101974.969
170832.438
110298.148
100708.219
100059.359
2621.717
134.596
27.574
154.508
1137.385
5859.381
15737.887
21771.578
2964.648
174.354
21.625
6.411
1.495
0.066
-0.240
-0.258
-0.233
-0.164
0.826
10.386
174.052
4837.916
104977.445
189845.734
106931.172
30785.168
39869.766
35012.703
7031.448
821.614
94.177
12.177
1.807
0.459
0.590
0.518
33.899
18.596
10.817
7.762
10.268
52.869
149.119
373.929
5510.250
100253.453
101200.125
109387.961
72034.430
55953.203
28318.248
101619.438
102984.836
122951.977
111114.523
36851.293
5066.252
595.321
85.458
15.696
3.629
4.593
15.526
46.030
93.590
106.665
71.229
28.777
7.660
1.211
-0.486
-0.931
-1.130
-1.113
-0.656
0.624
6.122
380.938
121.911
29.548
6.584
3.882
15.747
75.030
502.108
7708.846
100554.828
101692.914
116961.531
137091.203
101663.445
26163.855
30591.605
102139.211
133564.219
106544.203
101328.781
15501.854
2205.832
401.403
64.152
9.513
5.025
16.684
51.314
106.177
121.582
80.997
30.537
8.129
1.331
-0.471
-1.000
-1.290
-1.246
-0.987
0.010
6.403
6396.586
1126.977
159.980
21.486
6.959
24.817
150.113
830.423
4743.227
44535.480
102220.594
108053.102
44014.906
39634.531
9848.153
3247.049
8371.044
56395.781
101889.898
110862.039
80185.492
39011.910
3944.481
297.591
26.640
5.566
10.934
32.644
62.166
75.756
51.047
20.894
5.918
0.848
-0.534
-1.030
-1.340
-1.370
-1.229
0.089
4.199
100002.797
10287.017
647.011
58.883
12.642
41.023
276.614
1919.607
8179.481
13974.385
11359.915
6580.227
5123.840
4224.769
1661.111
613.415
1593.006
8133.452
24540.305
111359.727
102197.805
100284.625
30191.451
951.003
55.008
6.054
5.460
13.582
25.284
28.663
19.630
8.719
2.567
0.366
-0.295
-0.718
-1.139
-1.342
-1.354
0.152
2.811
100005.336
48420.957
1564.797
99.891
16.648
44.831
325.752
2132.366
9870.068
13630.109
5931.864
1508.861
613.213
431.513
222.283
121.663
265.779
1065.009
8468.501
100963.453
100306.164
100071.336
43172.352
1132.913
62.731
5.292
1.793
3.837
6.767
7.668
5.616
2.732
1.330
1.248
1.656
1.280
0.191
-0.665
-1.281
-0.911
0.155
100006.586
43391.301
1564.777
99.678
14.638
34.509
229.430
1555.710
9535.712
27946.584
15465.736
2419.976
316.439
75.004
34.388
24.159
50.804
221.361
2274.956
43252.922
100042.453
100013.727
7924.781
474.223
35.140
3.137
0.226
0.497
1.028
1.294
1.199
1.549
3.840
8.192
12.505
11.586
6.599
1.945
-0.327
-1.246
-1.171
100004.891
9340.520
598.917
54.851
9.578
25.495
205.357
2827.988
55662.750
100649.773
100384.625
11035.452
547.868
49.030
9.103
4.866
10.683
48.381
326.826
1975.931
5238.070
3505.220
727.022
97.105
11.488
0.950
-0.410
-0.425
-0.177
0.316
1.657
5.527
15.818
38.047
58.691
58.217
30.234
10.614
2.230
-0.508
-1.106
5318.099
959.837
139.472
20.087
4.857
18.322
192.436
3212.439
80496.633
100086.859
100058.711
13607.157
619.249
43.049
4.747
1.223
2.484
9.445
37.500
123.651
210.586
166.009
62.338
15.161
2.311
-0.224
-0.600
-0.421
0.330
2.549
7.568
19.924
51.722
128.709
231.950
213.928
106.269
32.187
6.639
0.398
-0.510
306.861
106.968
26.825
7.381
3.983
10.834
93.677
1040.401
12181.444
55159.785
30163.295
3179.747
268.012
25.369
2.707
0.998
1.726
3.233
5.859
11.350
15.805
12.564
6.215
1.688
-0.105
-0.595
-0.511
0.234
3.102
13.045
37.388
79.039
144.477
306.835
533.799
483.580
214.620
58.519
12.413
1.476
0.820
31.627
17.291
14.083
16.599
17.034
14.491
30.510
169.193
869.374
2164.596
1491.139
372.619
64.002
9.013
1.620
1.773
3.198
4.087
3.587
2.515
1.777
1.028
0.211
-0.342
-0.620
-0.638
-0.203
1.878
11.855
53.605
193.843
414.191
524.084
551.562
688.228
583.437
253.876
65.240
15.635
4.170
2.526
10.870
23.568
60.216
106.963
114.433
69.090
32.286
36.663
88.605
152.048
135.671
65.723
20.744
4.958
1.725
2.681
4.693
5.722
4.501
2.267
0.716
-0.102
-0.456
-0.616
-0.671
-0.554
0.248
4.717
30.444
179.786
851.255
2306.546
2661.956
1399.001
699.779
395.652
162.449
56.807
31.775
30.677
23.106
28.410
91.750
311.680
760.409
823.161
390.195
124.740
60.952
119.733
305.265
446.029
250.673
68.760
14.011
3.068
2.736
4.445
5.375
4.197
2.034
0.537
-0.219
-0.496
-0.592
-0.613
-0.452
0.681
7.671
52.671
356.061
2182.819
7313.448
10215.865
6991.102
2651.103
655.103
180.908
134.556
308.523
521.253
340.825
92.431
279.993
1250.887
3715.868
4067.489
1615.603
431.859
236.758
687.520
3203.404
5240.351
2377.378
369.593
46.990
6.236
2.201
2.870
3.222
2.500
1.224
0.209
-0.284
-0.465
-0.516
-0.528
-0.368
0.852
8.606
59.714
423.450
2818.976
18937.234
107118.789
102562.578
44008.586
4040.377
775.882
1119.541
6554.998
19028.322
9806.877
283.642
579.386
2490.880
8529.566
10361.779
3368.905
1221.951
1013.694
2552.458
19111.088
43184.965
12226.689
1395.846
169.506
11.539
1.664
1.076
1.156
0.935
0.339
-0.125
-0.356
-0.419
-0.424
-0.423
-0.320
0.672
7.045
49.646
375.117
4464.862
102037.594
102265.125
101068.773
100873.906
26126.680
8315.637
12058.870
101335.250
100213.391
100030.336
645.903
821.325
1935.733
5917.028
6594.341
3355.454
3532.618
4307.789
4089.336
21642.895
48867.289
14380.382
3716.939
1001.279
76.020
1.263
0.059
-0.004
-0.076
-0.209
-0.343
-0.393
-0.374
-0.338
-0.351
-0.313
0.327
4.594
35.476
333.155
5992.893
100367.781
100415.352
100627.719
105404.742
119314.773
101949.523
123971.242
116879.781
101223.906
100106.148
784.873
775.289
829.153
1557.738
1889.138
2725.688
7901.858
9473.975
4193.531
5331.813
9036.394
5270.785
8090.798
2418.045
164.208
1.715
-0.514
-0.585
-0.533
-0.459
-0.436
-0.412
-0.357
-0.319
-0.321
-0.341
-0.001
2.561
21.118
196.378
2872.428
67761.922
100137.977
101084.805
128286.875
115313.031
101222.148
112249.195
200015.063
104051.445
100229.664
436.762
431.395
295.662
307.571
499.071
1604.781
5410.700
6482.795
2769.584
964.068
798.515
1169.793
2181.904
806.396
60.466
0.895
-0.829
-0.851
-0.703
-0.545
-0.470
-0.420
-0.379
-0.347
-0.366
-0.410
-0.282
0.964
8.781
69.256
606.152
5846.099
35042.289
55336.449
55871.934
102234.641
100625.852
101821.359
119056.531
75692.023
30407.289
182.645
164.496
107.842
93.481
185.223
598.979
1526.660
1760.998
884.942
264.850
106.228
87.905
156.555
58.883
4.513
-0.679
-0.983
-0.981
-0.726
-0.554
-0.473
-0.435
-0.409
-0.413
-0.436
-0.480
-0.464
-0.034
2.586
16.982
94.744
451.295
1391.094
2376.466
11595.947
102339.992
103423.695
101786.805
39990.199
3440.239
1059.266
114.670
97.064
67.576
61.823
119.969
329.403
698.560
764.727
389.623
125.163
35.296
10.428
3.084
0.655
-0.605
-0.959
-1.029
-0.932
-0.663
-0.527
-0.472
-0.447
-0.433
-0.447
-0.487
-0.544
-0.586
-0.505
0.133
3.179
15.409
48.543
136.605
541.467
3744.717
26305.498
62492.020
29206.676
4843.671
730.195
385.893
88.398
82.582
70.276
77.426
129.309
328.190
641.332
686.855
329.567
97.695
22.761
4.652
0.463
-0.552
-0.864
-0.971
-0.984
-0.768
-0.587
-0.501
-0.456
-0.440
-0.437
-0.462
-0.518
-0.590
-0.682
-0.729
-0.757
-0.102
2.178
14.375
242.561
1258.766
5006.495
42237.500
97818.805
27181.184
2864.543
911.975
2550.393
52.634
57.361
69.670
96.058
122.982
212.505
371.957
390.142
202.978
60.631
14.552
2.557
-0.061
-0.681
-0.862
-0.874
-0.757
-0.633
-0.536
-0.476
-0.441
-0.424
-0.426
-0.465
-0.542
-0.659
-0.797
-0.929
-1.085
-0.923
0.093
20.689
517.198
3250.354
4305.083
14029.569
29588.271
10304.419
2196.882
2589.489
24086.717
24.993
32.894
54.030
80.335
85.578
96.987
127.146
126.618
68.682
25.188
7.499
1.737
0.078
-0.488
-0.664
-0.690
-0.635
-0.559
-0.501
-0.459
-0.423
-0.410
-0.423
-0.470
-0.582
-0.743
-0.944
-1.093
-1.214
-1.164
-0.686
11.391
257.611
1199.068
1421.382
1783.011
2865.050
1752.296
1804.378
5093.582
102034.625
10.629
15.474
29.794
42.933
43.079
37.848
37.958
33.868
23.546
13.867
8.848
5.513
2.544
0.667
-0.221
-0.516
-0.560
-0.526
-0.484
-0.446
-0.418
-0.410
-0.423
-0.481
-0.610
-0.807
-1.038
-1.139
-1.191
-1.209
-1.060
1.070
19.334
127.325
142.880
180.317
283.881
414.478
1033.493
3787.708
86483.258
5.015
5.592
11.021
16.844
19.606
23.603
33.263
38.478
42.047
50.948
58.677
43.281
21.279
6.921
1.472
-0.080
-0.450
-0.493
-0.468
-0.439
-0.414
-0.408
-0.423
-0.474
-0.605
-0.815
-1.033
-1.088
-1.100
-1.093
-1.077
-0.817
0.424
3.334
9.287
22.609
50.716
126.473
357.317
1243.943
12977.733
3.025
2.231
5.415
12.415
33.898
99.150
238.279
318.671
325.605
477.466
665.603
480.654
161.268
39.846
7.965
1.162
-0.223
-0.451
-0.456
-0.431
-0.416
-0.409
-0.412
-0.458
-0.567
-0.739
-0.931
-0.990
-0.970
-0.967
-1.024
-0.896
-0.663
-0.114
1.136
4.007
11.587
32.315
85.321
251.757
1225.332
3.400
5.523
15.412
45.057
172.745
906.811
3416.855
5003.914
3430.411
6384.452
11426.677
6410.675
1444.041
199.354
27.778
4.055
0.275
-0.348
-0.444
-0.429
-0.411
-0.406
-0.405
-0.428
-0.501
-0.619
-0.755
-0.830
-0.825
-0.786
-0.750
-0.847
-0.768
-0.629
-0.349
0.304
2.115
6.692
17.464
43.701
125.302
8.615
30.797
102.000
269.113
954.233
8657.421
75972.273
100532.039
50420.074
89149.070
100358.461
100044.602
9353.259
763.914
74.838
9.687
1.474
-0.035
-0.367
-0.421
-0.413
-0.401
-0.398
-0.407
-0.438
-0.498
-0.569
-0.619
-0.639
-0.608
-0.581
-0.624
-0.661
-0.670
-0.638
-0.549
-0.629
0.421
2.597
7.900
19.058
32.766
168.792
887.670
3295.899
6895.141
45798.863
100595.617
101052.469
118692.414
116885.828
100914.844
100119.391
28321.033
1485.674
126.553
19.338
4.589
1.028
-0.048
-0.352
-0.409
-0.402
-0.394
-0.391
-0.397
-0.423
-0.450
-0.475
-0.484
-0.478
-0.477
-0.492
-0.547
-0.593
-0.649
-0.906
-1.099
-0.897
-0.325
2.482
7.870
100.712
835.578
10462.676
95888.945
102277.703
114602.430
104927.602
101179.000
112570.328
120734.594
101126.227
100484.055
19195.057
1438.869
202.767
46.222
14.198
4.559
0.922
-0.132
-0.383
-0.407
-0.396
-0.386
-0.376
-0.386
-0.388
-0.401
-0.405
-0.412
-0.425
-0.447
-0.513
-0.577
-0.665
-0.861
-1.104
-1.055
-0.831
0.717
3.612
219.749
2973.861
85404.281
100399.742
101121.875
112561.688
134997.750
101524.281
78592.344
24672.258
49693.602
26080.527
7829.187
2411.060
555.749
125.999
42.098
13.116
2.885
0.242
-0.330
-0.410
-0.406
-0.391
-0.376
-0.373
-0.367
-0.372
-0.377
-0.384
-0.401
-0.438
-0.481
-0.526
-0.610
-0.755
-0.972
-0.964
-0.794
-0.200
1.443
333.615
4414.298
101105.141
101521.563
100965.078
101628.039
66926.398
11131.847
4958.632
2447.527
5212.036
16756.506
23364.984
8602.967
1415.657
260.775
84.470
24.880
5.297
0.665
-0.271
-0.407
-0.403
-0.396
-0.384
-0.375
-0.368
-0.369
-0.371
-0.379
-0.397
-0.428
-0.462
-0.510
-0.562
-0.649
-0.778
-0.832
-0.682
-0.238
0.912
695.569
4960.533
62370.363
133079.547
110039.695
101290.508
19175.928
1528.281
564.794
980.951
4501.426
21246.494
35140.723
12583.899
1793.710
312.939
91.745
26.757
6.053
0.729
-0.262
-0.404
-0.405
-0.395
-0.385
-0.377
-0.368
-0.369
-0.367
-0.376
-0.391
-0.442
-0.488
-0.537
-0.578
-0.587
-0.642
-0.689
-0.604
-0.215
0.732
4810.748
17527.010
104538.047
128347.773
154114.281
23623.135
2714.417
376.914
580.435
3781.439
11524.062
12271.447
12297.464
4978.941
879.618
186.348
57.752
17.059
3.816
0.412
-0.319
-0.412
-0.410
-0.399
-0.381
-0.367
-0.364
-0.369
-0.366
-0.376
-0.394
-0.465
-0.527
-0.598
-0.643
-0.655
-0.635
-0.591
-0.519
-0.223
0.638
101351.516
77732.211
105210.680
101572.539
101613.305
7529.607
617.033
205.401
1661.827
21373.832
91825.492
39381.949
4947.664
1093.643
252.235
66.946
21.620
6.667
1.504
-0.037
-0.362
-0.398
-0.394
-0.386
-0.377
-0.360
-0.346
-0.323
-0.297
-0.312
-0.358
-0.412
-0.584
-0.680
-0.737
-0.741
-0.694
-0.626
-0.508
-0.281
0.315
100755.078
106055.039
105887.508
101520.242
33210.418
2387.174
220.249
160.455
1799.286
23901.617
100065.469
43302.355
4042.909
375.872
69.890
18.616
5.928
1.760
0.185
-0.284
-0.356
-0.351
-0.351
-0.369
-0.355
-0.286
-0.129
0.095
0.299
0.254
0.029
-0.225
-0.563
-0.734
-0.816
-0.821
-0.753
-0.663
-0.567
-0.405
-0.063
100381.297
100859.570
98967.789
7339.332
2249.797
404.971
64.859
72.748
617.124
4740.983
13610.782
7169.489
1165.602
143.320
23.200
5.283
1.309
0.090
-0.280
-0.335
-0.287
-0.264
-0.288
-0.321
-0.251
0.137
1.203
3.086
4.986
4.710
2.639
0.942
0.081
-0.532
-0.739
-0.794
-0.757
-0.678
-0.604
-0.569
-0.424
101900.273
101127.414
35443.406
1650.822
260.284
62.865
17.017
24.323
128.180
528.807
1030.819
1185.148
873.336
233.206
14.103
2.425
0.280
-0.287
-0.374
-0.311
-0.221
-0.193
-0.242
-0.234
0.122
1.893
8.547
26.701
46.011
41.369
19.941
7.390
2.485
0.576
-0.197
-0.549
-0.659
-0.651
-0.720
-0.746
-0.698
125458.984
49248.602
5826.000
659.522
111.673
25.542
7.335
11.859
59.301
270.516
2118.315
36457.488
76953.102
6697.718
212.206
3.490
0.453
-0.234
-0.356
-0.307
-0.224
-0.197
-0.225
-0.078
1.137
8.982
172.773
968.213
1402.999
592.894
139.758
39.182
13.756
5.868
2.014
0.317
-0.370
-0.696
-0.865
-0.947
-0.927
102678.438
62292.012
6829.013
1646.779
459.879
86.733
15.587
13.557
80.183
581.331
12880.039
101796.297
100617.703
100127.461
910.225
7.950
0.927
-0.090
-0.340
-0.347
-0.286
-0.262
-0.245
0.119
2.918
88.112
3630.047
101131.883
103507.234
10467.065
936.122
160.252
68.867
33.006
11.818
3.177
0.242
-0.636
-0.884
-0.945
-0.955
100665.508
74225.414
54627.344
55636.867
7973.036
617.846
56.227
15.218
67.948
482.157
8812.749
101358.602
100520.195
76748.930
720.882
7.172
1.116
-0.016
-0.334
-0.374
-0.345
-0.320
-0.267
0.260
4.510
318.109
31193.400
103178.133
112184.656
109859.133
2864.115
591.992
375.828
175.283
48.725
11.613
1.880
-0.268
-0.710
-0.799
-0.775
41310.680
115266.438
102198.422
100247.969
100031.391
3179.267
143.272
16.490
31.654
137.195
1041.279
10330.624
20136.428
2724.452
124.394
3.629
0.837
-0.045
-0.318
-0.373
-0.365
-0.345
-0.285
0.223
4.159
232.834
15348.877
102620.930
109837.938
49627.844
2865.848
2373.024
2034.766
759.767
161.188
29.197
4.629
0.346
-0.425
-0.548
-0.387
25.064
28.996
43.480
45.174
28.462
21.616
64.036
571.392
14007.531
101854.594
102960.891
101304.750
98737.188
4376.859
3190.711
17829.129
66654.492
128308.758
104497.938
100529.977
28427.691
1664.873
153.517
23.513
8.016
20.769
96.310
445.503
1329.904
1703.139
886.998
228.551
44.930
7.157
0.564
-0.615
-0.766
-0.541
0.624
7.572
341.907
173.199
65.452
22.087
10.901
10.894
32.664
168.841
1282.554
23093.578
102664.836
101561.109
101353.617
102914.047
6006.129
2062.366
5091.757
50483.816
104928.438
101366.328
101243.867
102650.633
5181.870
621.640
85.873
14.567
20.713
107.093
514.992
1565.782
2013.974
1039.852
263.586
47.839
7.628
0.652
-0.614
-0.870
-0.867
-0.291
4.627
358.215
1850.632
442.113
76.759
15.168
15.409
76.447
597.723
5638.097
37432.617
148460.047
115405.641
102456.047
31230.736
2760.578
991.147
1711.852
29009.844
100664.133
102011.664
130216.078
175874.750
83028.109
6587.689
417.121
37.218
16.574
66.997
283.629
756.688
959.549
514.004
149.439
32.608
5.662
0.458
-0.587
-0.901
-1.074
-0.919
0.956
87.286
20681.098
2604.031
264.012
36.054
23.083
137.395
1476.758
23048.807
100820.406
105577.258
117086.383
17684.416
2789.394
689.887
309.929
532.522
4968.900
54501.121
109837.102
195579.031
109344.711
100757.789
62531.867
1364.618
74.594
11.851
25.944
86.684
197.902
228.184
139.454
51.248
13.981
3.344
1.072
0.341
-0.376
-1.002
-1.170
-1.052
4.434
100001.172
7717.344
555.170
54.420
25.191
146.269
1749.749
28496.699
101221.430
103168.945
102510.742
8647.581
774.219
169.598
76.513
121.666
596.138
2800.887
18439.779
103389.758
100887.211
100149.875
100022.477
1792.394
78.646
7.972
7.435
19.745
37.026
42.141
28.994
13.738
6.516
6.086
7.398
6.615
3.880
0.831
-0.733
-1.382
-1.499
100001.453
7717.348
554.965
53.277
19.018
93.886
888.221
9517.862
84256.594
195590.031
116920.148
9067.455
674.261
80.727
21.101
24.430
80.209
368.063
3768.089
91639.766
100086.953
100023.938
15179.008
667.023
43.633
4.021
1.568
3.592
6.077
7.181
6.329
7.032
14.983
35.263
54.623
50.966
28.360
9.916
1.856
-0.794
-1.653
16871.352
2388.654
245.194
31.788
11.206
51.960
528.032
10843.721
103704.383
104853.844
102196.664
62936.547
1435.741
82.008
9.837
5.097
14.107
63.982
458.624
3194.049
9810.494
5799.948
1034.625
121.834
14.105
1.194
-0.144
0.153
0.978
2.277
5.745
18.914
69.613
214.630
410.835
380.620
171.710
50.710
9.950
0.815
-1.158
1565.931
380.564
71.284
12.389
6.073
32.307
403.147
12293.215
100284.195
100328.664
100198.484
80492.250
1648.047
81.736
6.591
1.031
2.489
11.100
46.216
155.660
290.006
227.388
83.665
18.589
2.830
-0.229
-0.576
-0.076
1.659
6.791
21.325
68.224
288.346
1238.797
2847.877
2606.370
886.417
184.163
30.028
3.916
-0.590
140.650
56.269
17.861
8.599
7.566
19.197
173.675
3191.815
70853.828
100033.383
100023.141
12181.180
614.780
41.427
3.760
0.063
0.176
1.505
5.277
12.833
18.936
15.261
7.568
2.072
-0.142
-0.666
-0.436
1.176
8.135
36.896
118.651
301.164
830.037
4171.923
12551.987
10298.498
2843.279
410.275
54.184
7.243
0.051
20.614
18.529
28.764
46.034
49.023
34.817
57.908
376.629
2622.695
7142.621
4737.769
952.818
116.113
14.284
1.413
-0.147
-0.093
0.177
0.545
0.987
1.262
0.938
0.255
-0.391
-0.705
-0.669
0.147
5.045
33.258
201.006
975.537
2705.100
3553.908
5571.779
15513.242
12556.446
3110.544
444.771
60.048
10.023
1.931
21.845
65.671
216.906
478.736
516.176
250.186
90.795
67.889
170.304
326.847
299.871
135.186
39.899
8.193
1.147
-0.018
0.034
0.140
0.093
-0.074
-0.259
-0.417
-0.563
-0.689
-0.733
-0.507
1.077
12.248
100.498
892.215
7743.392
39028.121
43848.730
12266.269
6156.097
4215.497
1359.410
260.723
57.436
31.227
20.583
93.790
370.877
1874.992
6406.485
7033.737
2628.786
490.162
163.851
363.702
1268.526
2178.158
953.536
212.054
31.044
3.979
0.359
0.066
0.148
0.021
-0.195
-0.393
-0.534
-0.617
-0.669
-0.657
-0.330
2.024
19.210
187.980
2211.206
35040.816
100436.641
101331.508
50353.684
4634.213
1187.549
396.555
180.826
258.578
408.837
267.624
475.441
1655.547
13949.825
95617.422
100057.484
20857.035
2445.134
889.539
3461.850
34028.063
91461.586
21294.111
1803.018
134.883
12.507
1.091
-0.013
-0.087
-0.139
-0.287
-0.434
-0.523
-0.580
-0.614
-0.597
-0.280
2.026
19.929
180.161
2246.261
31856.063
103715.594
118707.922
76766.328
12628.847
1892.849
658.539
960.075
4856.913
12206.658
6433.717
2803.379
4994.760
44154.023
100198.188
100273.539
69148.781
9405.473
7995.767
21629.352
100518.406
100118.016
100711.461
10891.174
1128.515
74.878
1.991
-0.160
-0.353
-0.370
-0.414
-0.472
-0.516
-0.546
-0.567
-0.552
-0.303
1.476
13.384
106.304
935.323
8356.228
55640.258
138952.156
109460.180
97364.523
9374.873
9170.283
10602.223
101447.383
100229.141
100032.461
13973.688
12143.612
28059.162
100482.039
101014.008
49224.547
78751.914
100978.313
46836.930
102396.758
100914.484
126650.461
109803.234
26995.539
725.412
7.186
-0.348
-0.580
-0.568
-0.502
-0.490
-0.500
-0.512
-0.522
-0.523
-0.390
0.667
7.002
46.767
314.669
2838.737
41324.000
102655.844
101491.367
106068.719
94515.875
101043.891
115228.125
118678.766
101328.273
100113.781
20779.721
17450.611
7779.056
17505.482
22605.857
37271.855
100885.852
100428.953
89862.039
76162.805
102196.703
138287.469
102379.633
100166.125
1854.147
20.959
-0.523
-0.780
-0.725
-0.554
-0.491
-0.482
-0.486
-0.498
-0.504
-0.467
0.021
2.955
19.302
132.299
1144.096
14006.422
100285.727
101251.555
79893.336
104131.289
100731.406
108000.391
200021.797
104435.805
100247.594
7880.479
6627.967
2250.282
1565.186
2758.334
19377.326
100445.273
100398.086
49061.090
5916.406
4787.260
24697.027
100317.484
23074.596
705.797
13.113
-0.859
-0.944
-0.814
-0.570
-0.484
-0.464
-0.470
-0.480
-0.492
-0.507
-0.327
0.881
7.471
45.856
298.919
1882.665
7834.792
12721.216
48034.871
101511.289
101257.156
101831.625
112319.609
48508.910
17244.867
1692.591
1480.275
628.314
348.872
807.097
4226.544
18917.354
22893.385
7958.693
1280.869
356.379
750.832
1662.738
630.552
59.333
1.307
-1.067
-1.045
-0.801
-0.556
-0.472
-0.448
-0.455
-0.475
-0.496
-0.529
-0.502
-0.111
1.955
11.879
58.183
225.177
637.203
1559.471
14999.877
115321.844
133063.969
111219.344
50364.965
3410.119
889.635
1387.201
1054.211
473.820
309.543
694.765
3322.568
11438.963
11622.613
4041.266
738.422
122.227
27.940
16.406
7.159
0.723
-1.030
-1.102
-1.066
-0.713
-0.520
-0.451
-0.435
-0.435
-0.462
-0.501
-0.545
-0.587
-0.570
-0.142
2.219
10.247
38.158
323.105
1857.490
19203.348
110437.078
131446.203
118795.289
12133.454
1342.600
597.139
1176.385
927.803
591.285
659.819
1031.346
4288.471
15405.594
16995.182
4924.768
728.777
95.986
14.915
2.101
-0.259
-0.851
-1.017
-1.070
-0.838
-0.602
-0.483
-0.431
-0.415
-0.419
-0.448
-0.502
-0.572
-0.643
-0.785
-0.861
-0.288
2.973
123.658
3536.907
49528.480
77491.602
102658.898
101182.242
101426.336
21590.674
4670.576
4283.553
489.305
520.261
705.075
1213.250
1299.836
2213.022
6489.378
6424.144
2204.495
414.858
60.155
9.480
1.007
-0.508
-0.848
-0.941
-0.807
-0.645
-0.525
-0.453
-0.417
-0.398
-0.403
-0.439
-0.517
-0.616
-0.752
-0.923
-1.127
-0.972
3.247
282.843
15088.878
100685.969
115228.344
107659.898
100519.281
102459.508
22722.074
32947.641
34560.855
147.893
239.764
561.392
1075.021
996.859
772.492
1123.291
1145.209
518.872
132.392
26.880
5.152
0.782
-0.338
-0.648
-0.697
-0.634
-0.544
-0.480
-0.436
-0.408
-0.392
-0.398
-0.442
-0.527
-0.665
-0.838
-0.986
-1.259
-1.203
1.635
142.981
5108.900
76817.094
57971.672
13794.660
21569.494
12570.482
36144.699
78602.875
123890.281
46.077
95.441
256.818
420.418
380.803
238.199
184.514
163.008
88.354
37.103
16.643
8.813
3.982
1.245
-0.060
-0.460
-0.537
-0.511
-0.464
-0.430
-0.400
-0.386
-0.399
-0.441
-0.538
-0.685
-0.878
-1.091
-1.300
-1.267
-0.800
15.950
282.759
1472.043
1443.754
765.210
1046.549
3035.381
15516.133
33840.410
89722.414
15.236
29.572
69.304
102.810
101.196
63.966
47.634
45.627
52.659
77.337
96.471
72.063
32.916
10.062
2.310
0.101
-0.408
-0.475
-0.442
-0.421
-0.396
-0.384
-0.394
-0.433
-0.527
-0.663
-0.841
-1.011
-1.124
-1.235
-1.111
-0.221
5.761
21.415
29.994
55.399
163.864
691.543
2477.683
4819.619
13558.497
5.755
8.315
17.112
26.862
34.527
53.628
99.062
155.830
314.989
847.410
1449.967
962.029
305.672
66.818
11.558
1.742
-0.094
-0.415
-0.439
-0.415
-0.399
-0.384
-0.386
-0.416
-0.485
-0.599
-0.731
-0.854
-0.882
-1.075
-1.045
-0.901
-0.553
0.450
2.938
9.707
34.116
121.186
309.681
575.373
1312.572
5.056
10.574
23.550
41.767
89.624
270.641
742.963
1173.885
3120.187
18831.908
48457.168
22935.715
3389.925
382.563
46.301
6.119
0.733
-0.231
-0.403
-0.412
-0.396
-0.382
-0.381
-0.399
-0.436
-0.504
-0.586
-0.655
-0.672
-0.732
-0.865
-0.853
-0.741
-0.504
0.056
1.637
6.444
18.771
41.048
73.499
141.551
17.344
58.723
158.347
292.524
483.636
1508.989
5977.424
9631.580
26979.961
100761.117
100122.750
100031.703
38942.906
1715.867
121.835
15.598
3.035
0.567
-0.170
-0.362
-0.387
-0.379
-0.373
-0.377
-0.389
-0.424
-0.466
-0.501
-0.526
-0.523
-0.583
-0.645
-0.668
-0.634
-0.500
-0.167
0.443
2.159
5.454
10.102
17.235
70.088
367.733
1437.179
3764.287
5540.570
6504.005
26135.945
50703.730
101987.273
102215.742
100296.227
100179.656
100190.266
3506.290
239.674
40.695
12.697
4.321
0.911
-0.127
-0.346
-0.377
-0.366
-0.362
-0.361
-0.367
-0.386
-0.406
-0.419
-0.424
-0.453
-0.489
-0.523
-0.544
-0.558
-0.647
-0.714
-0.566
-0.020
0.837
2.063
209.711
1767.285
13472.581
103561.344
101514.602
65497.512
36852.379
62599.648
67156.117
102509.930
100847.586
101882.281
87713.375
3959.300
552.152
157.775
66.508
20.882
4.860
0.636
-0.231
-0.367
-0.367
-0.354
-0.344
-0.342
-0.346
-0.352
-0.362
-0.372
-0.389
-0.426
-0.456
-0.487
-0.557
-0.665
-0.846
-0.962
-0.837
-0.581
-0.160
375.816
4342.024
102021.961
106490.281
101896.844
102093.055
43517.941
15704.601
13012.538
86710.141
105466.891
134978.469
70798.508
19542.537
2830.189
815.411
319.324
81.945
14.980
2.182
-0.022
-0.346
-0.368
-0.352
-0.343
-0.333
-0.326
-0.328
-0.335
-0.343
-0.361
-0.387
-0.420
-0.455
-0.515
-0.604
-0.744
-0.900
-0.861
-0.721
-0.432
381.915
4933.673
103094.211
103155.281
101095.250
100547.852
61571.031
3430.514
1783.466
5115.636
37407.426
103807.703
100974.008
100462.781
11666.676
2763.035
1001.306
200.137
29.424
4.075
0.178
-0.324
-0.369
-0.355
-0.344
-0.329
-0.322
-0.319
-0.321
-0.328
-0.350
-0.373
-0.399
-0.426
-0.470
-0.535
-0.616
-0.715
-0.756
-0.644
-0.422
434.344
2715.413
50543.445
102798.586
101250.016
100323.266
20859.096
1184.644
621.609
3571.053
51333.766
101853.594
100542.945
100451.828
16899.971
3373.817
1300.809
234.040
33.746
4.366
0.253
-0.317
-0.370
-0.362
-0.350
-0.335
-0.325
-0.318
-0.320
-0.327
-0.343
-0.360
-0.397
-0.429
-0.462
-0.492
-0.533
-0.582
-0.610
-0.556
-0.383
2526.063
3053.538
12153.971
40665.879
58605.020
19371.250
2502.436
431.913
2114.477
27888.926
113836.414
155172.297
104317.805
68171.578
6007.949
1358.927
516.789
118.291
20.940
2.887
0.047
-0.342
-0.370
-0.361
-0.348
-0.335
-0.320
-0.317
-0.318
-0.325
-0.335
-0.353
-0.406
-0.445
-0.475
-0.498
-0.496
-0.511
-0.512
-0.476
-0.346
68057.648
24782.996
14269.317
20317.842
7609.202
1698.861
365.074
407.860
9849.143
100269.141
101705.141
107722.273
42674.480
5764.010
1059.251
292.293
115.682
35.592
7.728
1.073
-0.191
-0.372
-0.377
-0.359
-0.348
-0.333
-0.319
-0.307
-0.297
-0.299
-0.319
-0.345
-0.374
-0.457
-0.499
-0.517
-0.517
-0.503
-0.482
-0.449
-0.347
100237.508
100769.625
22067.047
6481.006
2283.593
461.506
108.273
387.752
10929.600
100049.523
100185.773
100515.852
34593.480
1335.550
195.526
55.495
21.490
7.487
1.707
0.037
-0.345
-0.391
-0.375
-0.357
-0.341
-0.305
-0.246
-0.162
-0.079
-0.097
-0.188
-0.285
-0.355
-0.470
-0.514
-0.534
-0.529
-0.511
-0.495
-0.464
-0.402
100127.125
100205.305
39430.699
2133.051
465.404
117.334
38.977
171.454
2618.574
43169.547
100025.891
91490.031
6484.668
409.320
48.583
11.202
3.633
1.076
0.026
-0.333
-0.401
-0.389
-0.370
-0.357
-0.310
-0.158
0.206
0.775
1.261
1.184
0.639
0.125
-0.170
-0.319
-0.488
-0.529
-0.535
-0.514
-0.504
-0.512
-0.485
100288.664
100204.227
17001.230
982.673
124.116
28.864
11.771
42.750
316.439
1797.711
4294.412
2716.538
702.349
101.172
14.517
2.513
0.341
-0.253
-0.394
-0.420
-0.401
-0.379
-0.363
-0.333
-0.169
0.432
2.127
6.248
9.658
8.244
4.748
2.027
0.657
0.074
-0.291
-0.440
-0.499
-0.513
-0.548
-0.565
-0.558
49873.090
17711.914
2675.525
357.293
65.853
15.761
4.850
9.435
39.540
127.833
470.901
2539.324
4001.993
810.779
39.609
1.017
-0.261
-0.476
-0.458
-0.427
-0.396
-0.370
-0.357
-0.274
0.161
2.477
74.463
519.987
601.360
185.451
23.289
9.146
3.803
1.648
0.528
-0.140
-0.397
-0.535
-0.608
-0.635
-0.629
6170.204
3529.111
1256.112
623.188
219.571
48.116
9.156
4.372
14.318
55.217
1219.737
23128.201
56254.715
5104.284
180.290
1.951
-0.297
-0.470
-0.457
-0.421
-0.387
-0.362
-0.340
-0.182
0.733
33.686
1866.763
30914.490
48434.098
3620.289
187.796
29.810
15.343
7.845
3.157
0.799
-0.166
-0.515
-0.655
-0.698
-0.690
5656.522
4645.652
9439.657
8916.434
2177.927
269.334
31.333
5.321
9.715
40.102
956.686
15108.136
35774.574
3937.170
144.059
1.711
-0.274
-0.444
-0.441
-0.403
-0.369
-0.348
-0.326
-0.113
1.361
184.276
11430.645
100180.336
100373.164
31176.438
554.150
80.947
53.669
28.301
11.087
3.045
0.344
-0.410
-0.643
-0.708
-0.681
2727.272
16222.243
100309.711
100060.211
19005.703
1035.449
72.606
7.994
5.550
15.827
171.527
1162.215
1859.304
398.197
17.048
0.388
-0.284
-0.420
-0.394
-0.368
-0.340
-0.329
-0.307
-0.124
1.194
133.385
6667.198
100155.516
100348.953
17631.025
483.799
199.633
165.702
82.309
27.501
6.764
1.138
-0.215
-0.547
-0.609
-0.509
28.779
94.227
230.129
252.171
128.412
65.349
102.118
527.382
9112.932
109089.727
117579.875
102510.617
41840.457
1541.631
483.474
1934.782
20647.125
102020.797
101261.297
100462.219
48570.559
2082.111
167.801
24.466
15.723
75.731
612.901
5332.513
34963.031
54097.898
16874.213
2014.912
212.838
25.362
3.003
0.255
0.468
1.804
5.989
72.067
3648.863
51.627
31.708
28.409
29.508
36.430
88.465
352.239
2051.541
17510.063
109490.313
103910.461
100817.320
67185.844
1971.813
423.269
2274.451
68533.281
101158.016
101067.047
100868.875
101206.391
5308.086
476.783
65.801
19.051
74.426
703.336
7027.427
48424.863
75862.641
20681.525
2389.067
245.281
26.979
3.215
0.193
0.139
0.790
2.470
62.572
4511.217
283.908
100.585
27.925
17.044
48.973
210.573
1634.298
21078.686
103782.617
166960.969
195601.344
105893.273
14223.863
979.715
267.917
1576.501
43625.762
100433.219
101197.430
108951.828
133978.797
22388.715
2574.946
246.084
30.596
48.229
354.342
2605.115
12508.307
18670.650
7022.988
1127.139
139.570
18.732
2.540
0.182
-0.100
0.002
0.323
9.429
708.292
1440.623
380.735
73.505
24.461
66.083
378.386
4688.191
100330.609
100673.703
103499.141
110074.820
34951.082
2530.015
297.149
116.082
554.972
7087.958
95830.820
103566.688
200034.047
113818.883
100962.313
15260.941
676.525
48.188
23.205
106.647
514.221
1565.071
2013.505
1039.714
263.904
48.838
9.470
3.221
1.853
0.911
0.074
-0.477
0.116
28.367
4047.680
818.676
123.540
28.378
58.898
361.233
5516.925
100364.797
101099.117
102611.664
102024.930
35661.137
1413.432
133.513
41.748
118.978
727.067
3608.789
11760.555
104435.719
101129.727
100172.695
21312.031
796.875
51.876
9.699
22.809
75.826
171.884
198.023
122.098
47.041
18.032
14.898
19.075
17.413
10.439
3.758
0.367
-0.915
-0.699
4047.730
818.505
122.695
24.034
34.453
193.434
2035.818
40477.680
121333.891
200033.156
162487.188
14598.927
911.009
85.586
16.855
23.250
88.680
313.376
1816.142
21532.865
100099.648
55174.652
5237.912
340.846
28.765
3.901
4.316
11.240
19.835
23.004
18.969
17.944
40.554
107.275
184.730
171.868
86.445
26.626
5.767
0.046
-1.330
1326.836
353.100
66.875
13.650
15.610
81.636
689.037
9992.468
113821.055
120687.859
107722.172
44289.961
1272.820
82.962
9.293
4.757
13.365
49.926
252.997
1377.272
3514.621
2379.419
516.421
77.622
9.842
0.787
0.134
1.212
2.909
5.266
12.145
48.342
233.528
1043.141
2605.709
2192.867
818.459
160.013
28.227
3.544
-0.911
263.774
92.848
23.084
6.424
7.284
37.564
376.903
10050.605
100650.734
100758.461
100442.813
55278.195
1385.101
72.722
6.311
0.888
1.974
8.243
31.443
99.557
167.134
131.962
50.093
12.039
1.585
-0.586
-0.673
0.183
2.960
11.906
42.366
182.598
1369.612
11366.151
48431.680
38925.246
7717.994
818.431
92.260
10.602
0.169
43.214
21.118
11.263
10.161
10.968
22.115
166.752
2642.683
48805.910
100055.945
100038.234
9817.584
520.787
39.028
3.519
-0.112
-0.165
0.830
3.639
8.510
12.548
10.758
5.163
1.050
-0.601
-0.921
-0.451
2.136
14.156
70.468
259.975
820.243
4985.555
76124.945
100081.836
100017.867
43394.293
2389.173
184.208
17.978
1.256
12.533
21.486
47.296
82.058
87.937
57.421
60.930
324.954
2170.931
5810.668
3882.092
802.055
101.205
13.587
1.221
-0.448
-0.577
-0.397
-0.049
0.432
0.738
0.494
-0.163
-0.729
-0.997
-0.829
0.494
8.243
62.952
446.614
3135.719
11696.098
17828.488
103707.227
100603.930
100083.859
54100.996
2843.328
199.108
20.525
2.542
37.094
127.366
485.068
1226.630
1330.163
606.077
167.352
83.263
172.138
336.554
323.147
151.637
44.242
9.147
1.166
-0.390
-0.583
-0.552
-0.512
-0.475
-0.477
-0.566
-0.713
-0.884
-0.940
-0.564
1.929
21.191
199.213
2846.577
48451.039
100205.070
102049.242
88419.398
104077.242
85395.492
13845.125
1233.466
124.763
25.942
10.809
226.777
887.354
7086.182
34972.145
38941.535
9382.675
1213.201
279.116
513.887
2198.965
3522.226
1637.864
291.093
40.938
4.720
0.114
-0.500
-0.544
-0.533
-0.550
-0.571
-0.622
-0.693
-0.768
-0.757
-0.296
3.184
33.266
412.852
8499.048
100047.734
100179.086
100665.180
102305.023
19818.244
5529.504
1656.015
318.637
134.328
141.756
98.667
2114.520
5613.526
100602.234
100139.523
100115.914
100416.773
8090.959
1973.940
6434.411
91607.211
100034.773
55164.402
2922.499
189.887
15.344
1.127
-0.389
-0.548
-0.539
-0.538
-0.549
-0.576
-0.610
-0.651
-0.622
-0.156
3.403
33.976
416.374
8517.366
100140.828
100604.453
101793.242
102415.727
15367.163
1345.436
487.931
417.212
1029.674
1813.871
1136.124
39366.363
37597.617
105325.398
100719.555
100676.781
105330.688
46981.902
36683.156
53499.449
101333.188
100276.445
101645.352
22058.855
2142.091
156.281
2.346
-0.330
-0.579
-0.578
-0.539
-0.532
-0.538
-0.558
-0.578
-0.556
-0.206
2.329
21.820
208.460
2660.210
39234.531
101923.141
107788.906
71923.117
8503.228
2393.919
3087.265
2987.499
9460.006
26941.840
12191.586
100344.328
106411.133
134975.266
102395.492
103266.930
167730.656
111411.945
101699.688
155201.406
109357.672
102142.758
200045.469
121291.289
100561.547
1657.077
14.018
-0.349
-0.665
-0.654
-0.550
-0.509
-0.502
-0.518
-0.535
-0.528
-0.332
1.116
10.029
66.458
475.051
3009.485
12027.476
22877.662
22313.059
9159.411
19812.494
60795.590
37134.371
35988.535
100600.836
43226.375
100262.648
101669.109
79227.070
103192.711
107249.258
128342.555
102537.305
100771.328
108901.219
125501.969
105359.563
200068.203
104280.734
100227.648
5105.941
46.732
-0.366
-0.803
-0.758
-0.560
-0.488
-0.481
-0.489
-0.504
-0.510
-0.449
0.192
3.627
21.433
103.993
441.087
1816.446
5873.960
8500.618
11692.472
100692.813
100290.031
101427.547
46607.531
50465.781
21420.305
101168.438
101056.664
20217.463
5509.778
9177.745
102191.656
101762.695
101702.430
101382.867
19293.104
9302.279
102940.719
100442.344
100054.750
1445.455
27.170
-0.755
-0.947
-0.838
-0.562
-0.475
-0.455
-0.469
-0.489
-0.510
-0.517
-0.301
0.972
6.456
28.284
108.640
410.313
1067.970
1901.237
11227.797
101231.445
101691.336
101155.008
40913.621
6337.255
2544.995
19649.580
14382.817
3727.829
1063.649
2336.483
21274.072
125505.234
128283.344
46006.898
4227.588
729.137
1622.846
4515.305
1448.729
113.771
3.268
-1.079
-1.052
-0.810
-0.551
-0.458
-0.437
-0.448
-0.471
-0.497
-0.531
-0.518
-0.173
1.401
7.096
26.264
78.064
202.675
810.135
7168.405
76445.078
175627.828
116723.516
13711.803
1544.830
415.822
39569.238
21356.568
4209.029
1845.729
3771.006
40426.133
103790.656
104449.617
55948.422
3781.085
342.488
53.796
38.175
15.702
2.403
-0.999
-1.115
-1.086
-0.713
-0.513
-0.436
-0.421
-0.425
-0.464
-0.506
-0.560
-0.626
-0.644
-0.384
1.160
5.918
30.594
597.124
3928.246
40056.063
103717.664
107792.297
106145.367
19444.605
2486.109
1175.643
35118.059
19328.049
6543.745
9133.691
10179.167
77670.094
100498.672
100286.195
100146.336
4901.074
342.476
34.737
4.373
0.090
-0.802
-1.013
-1.071
-0.847
-0.594
-0.469
-0.415
-0.398
-0.412
-0.460
-0.528
-0.617
-0.740
-0.899
-0.993
-0.573
3.688
257.838
15133.271
101948.836
196930.141
107898.891
100948.422
103229.742
55895.551
40074.781
16117.287
7222.192
5771.555
11438.052
35273.242
27173.107
27793.313
100574.773
100088.250
28277.094
2396.884
200.829
21.919
2.479
-0.290
-0.818
-0.949
-0.822
-0.643
-0.512
-0.437
-0.399
-0.386
-0.405
-0.465
-0.570
-0.723
-0.905
-1.125
-1.276
-1.117
7.692
706.910
100065.617
101042.242
129481.188
141615.828
101520.531
120728.406
113743.711
101039.289
105397.883
1005.893
1830.531
9563.077
31519.264
21102.031
6655.576
9857.374
9405.721
3111.394
517.222
72.635
11.010
1.582
-0.207
-0.642
-0.698
-0.632
-0.544
-0.471
-0.420
-0.385
-0.381
-0.405
-0.478
-0.622
-0.832
-1.064
-1.294
-1.444
-1.349
4.945
313.570
23058.531
100261.063
102792.859
35045.777
54644.863
63639.410
101698.352
101130.555
116914.477
189.840
552.444
2643.074
6422.373
4925.206
1592.153
785.110
637.020
293.664
89.063
26.173
10.104
4.067
1.202
-0.086
-0.469
-0.535
-0.505
-0.456
-0.419
-0.387
-0.382
-0.406
-0.484
-0.645
-0.879
-1.096
-1.248
-1.452
-1.405
-0.405
35.667
795.370
5131.904
4698.103
1324.288
2263.791
21315.570
100244.547
100923.531
113828.922
45.957
125.551
387.797
763.041
661.298
277.780
120.115
80.737
66.301
77.917
85.899
67.711
30.951
9.475
2.161
0.069
-0.407
-0.474
-0.445
-0.419
-0.398
-0.383
-0.405
-0.474
-0.628
-0.841
-0.999
-1.096
-1.274
-1.332
-1.199
0.522
13.345
54.855
61.475
90.391
393.635
3149.581
20739.020
43753.176
19979.617
12.009
25.170
59.494
93.158
85.788
58.596
50.253
82.913
251.594
767.400
1226.502
887.416
284.065
62.617
11.613
1.667
-0.097
-0.411
-0.440
-0.419
-0.398
-0.386
-0.395
-0.447
-0.557
-0.719
-0.857
-0.910
-0.988
-1.127
-1.100
-0.920
-0.454
0.842
4.217
16.843
72.578
335.333
1056.658
1790.334
1404.932
8.141
21.127
41.729
52.943
55.127
75.523
147.635
398.555
2281.390
15292.474
38934.113
18675.350
3104.270
355.936
44.033
6.205
0.943
-0.110
-0.361
-0.411
-0.400
-0.380
-0.383
-0.409
-0.468
-0.569
-0.668
-0.723
-0.743
-0.786
-0.911
-0.861
-0.717
-0.411
0.432
3.232
12.911
41.006
90.935
130.828
140.689
37.016
157.426
387.734
449.769
329.261
293.101
561.154
1527.316
19028.150
100118.906
100039.844
100028.281
31435.865
1461.946
118.846
18.864
5.176
1.508
0.154
-0.296
-0.378
-0.382
-0.368
-0.381
-0.394
-0.434
-0.490
-0.521
-0.533
-0.543
-0.565
-0.644
-0.662
-0.588
-0.384
0.186
1.716
4.828
9.557
14.366
17.301
207.613
1567.372
6809.523
7663.653
3568.299
1552.712
1540.820
3635.667
68534.977
100259.516
100155.266
100254.844
100310.961
3314.303
272.471
74.720
34.563
11.968
2.752
0.254
-0.284
-0.374
-0.362
-0.356
-0.352
-0.356
-0.371
-0.386
-0.399
-0.410
-0.433
-0.467
-0.493
-0.508
-0.493
-0.419
-0.306
0.039
0.518
1.205
1.774
838.210
12524.464
103103.867
118686.219
46665.379
13845.362
3241.485
3366.961
39865.023
100448.695
101177.914
104443.023
74747.867
5407.497
1108.876
622.944
304.731
80.294
14.759
2.157
-0.010
-0.337
-0.360
-0.342
-0.330
-0.319
-0.318
-0.323
-0.331
-0.342
-0.363
-0.395
-0.418
-0.450
-0.480
-0.538
-0.601
-0.666
-0.681
-0.569
-0.419
1334.048
31285.521
116878.039
200016.500
138305.641
101693.227
9184.046
1810.065
6993.850
68980.617
115300.297
195591.703
108590.008
86664.727
10622.824
9257.630
3546.770
479.173
58.802
6.517
0.512
-0.276
-0.347
-0.333
-0.321
-0.306
-0.299
-0.299
-0.300
-0.315
-0.330
-0.352
-0.384
-0.411
-0.447
-0.504
-0.575
-0.660
-0.743
-0.749
-0.678
797.206
11262.777
119729.602
200042.563
112214.938
100869.250
12733.192
1069.126
1067.489
6789.425
105473.492
103240.766
101065.008
103644.344
78129.086
101226.430
23967.588
1797.748
132.653
12.719
1.078
-0.209
-0.340
-0.332
-0.314
-0.302
-0.294
-0.290
-0.292
-0.305
-0.316
-0.336
-0.357
-0.380
-0.410
-0.451
-0.504
-0.562
-0.613
-0.641
-0.615
329.087
2047.470
14712.642
104898.688
101343.375
60711.738
5386.566
526.110
665.538
6991.792
103774.406
102384.320
100869.031
104817.203
116558.227
101567.422
34042.297
2385.237
154.567
13.620
1.175
-0.199
-0.335
-0.327
-0.312
-0.298
-0.290
-0.289
-0.287
-0.299
-0.308
-0.327
-0.343
-0.363
-0.382
-0.417
-0.453
-0.487
-0.516
-0.535
-0.527
673.178
814.554
2288.537
7749.109
11718.777
4959.605
1004.319
325.566
2797.999
50971.555
154114.031
200033.734
106590.047
101858.922
27456.703
24702.100
7194.836
872.571
84.703
8.528
0.702
-0.242
-0.339
-0.330
-0.318
-0.301
-0.289
-0.283
-0.285
-0.288
-0.299
-0.311
-0.326
-0.361
-0.381
-0.400
-0.419
-0.437
-0.455
-0.471
-0.466
7107.418
3591.606
1320.718
1141.267
978.986
505.587
178.078
477.265
13645.947
100480.563
104051.516
125448.219
92189.383
15185.736
2854.875
1573.784
692.613
157.003
25.402
3.319
0.133
-0.304
-0.347
-0.328
-0.318
-0.301
-0.289
-0.281
-0.276
-0.279
-0.286
-0.297
-0.313
-0.356
-0.380
-0.397
-0.410
-0.412
-0.423
-0.434
-0.433
67757.586
23023.086
3073.424
633.122
256.132
99.900
59.493
484.606
16984.268
100076.711
100328.953
100961.625
63790.465
1968.943
333.581
142.578
70.426
23.115
5.115
0.701
-0.208
-0.348
-0.342
-0.328
-0.317
-0.303
-0.277
-0.243
-0.224
-0.221
-0.253
-0.282
-0.310
-0.330
-0.379
-0.397
-0.408
-0.414
-0.413
-0.422
-0.426
100033.977
48459.129
4918.417
491.522
98.583
30.125
25.017
196.590
3506.509
80432.547
100035.500
100072.039
8890.032
536.529
65.000
19.812
8.542
3.024
0.655
-0.156
-0.348
-0.365
-0.341
-0.337
-0.328
-0.279
-0.180
-0.035
0.066
0.075
-0.044
-0.178
-0.265
-0.313
-0.345
-0.394
-0.405
-0.409
-0.413
-0.427
-0.436
54132.293
20716.992
2632.037
305.128
46.105
10.732
8.238
47.460
369.899
2378.004
6432.494
3513.035
738.719
98.465
15.347
3.231
0.766
0.007
-0.277
-0.376
-0.380
-0.358
-0.348
-0.353
-0.313
-0.160
0.226
0.980
1.481
1.353
0.795
0.268
-0.037
-0.198
-0.290
-0.367
-0.399
-0.409
-0.429
-0.441
-0.447
5433.831
2930.471
648.366
123.813
26.961
6.504
2.627
8.738
38.672
124.408
216.749
238.297
174.617
43.491
5.128
0.157
-0.443
-0.526
-0.443
-0.405
-0.371
-0.354
-0.353
-0.351
-0.243
0.306
6.107
49.223
59.244
10.131
3.489
1.668
0.711
0.226
-0.089
-0.270
-0.367
-0.426
-0.451
-0.466
-0.462
718.794
510.119
259.912
133.439
56.375
16.262
3.349
1.757
5.565
13.791
43.149
329.040
449.152
129.502
10.410
-0.383
-0.641
-0.602
-0.454
-0.392
-0.361
-0.343
-0.357
-0.330
-0.139
4.070
179.689
1138.305
1454.052
291.894
12.872
5.085
2.826
1.448
0.527
-0.031
-0.308
-0.425
-0.470
-0.480
-0.478
348.319
474.126
806.143
750.006
294.159
63.396
10.373
1.607
1.530
3.965
24.730
254.244
352.820
114.182
7.665
-0.495
-0.629
-0.580
-0.436
-0.371
-0.339
-0.325
-0.343
-0.310
0.036
15.597
628.372
6640.906
9952.158
1153.521
50.451
11.453
7.893
4.726
1.928
0.486
-0.163
-0.397
-0.468
-0.485
-0.471
299.260
1131.522
3910.379
4286.810
1133.764
166.228
21.644
2.530
0.704
1.564
3.972
28.307
52.826
16.579
1.117
-0.554
-0.576
-0.518
-0.389
-0.333
-0.310
-0.298
-0.324
-0.295
-0.018
11.257
443.944
3936.977
5112.142
814.498
39.617
21.552
17.779
10.581
4.526
1.266
0.054
-0.339
-0.444
-0.461
-0.411
49.076
248.820
735.238
820.583
408.751
210.779
246.916
444.663
2186.206
18606.070
68235.094
34541.242
4147.739
390.344
159.049
995.397
11405.997
125807.758
133988.109
106454.258
14396.432
1030.576
103.793
19.829
30.355
201.425
2668.031
60585.801
100102.109
100059.383
100021.328
13813.734
700.984
58.753
6.774
3.695
7.784
15.190
28.673
181.769
7606.646
16.749
28.050
50.996
71.850
127.228
392.514
951.217
2515.381
9105.609
31525.393
101026.867
53417.789
5562.621
497.678
176.095
1376.593
25009.770
126869.641
130210.859
105925.844
49165.648
2240.778
213.111
33.532
26.456
205.889
3115.450
85118.117
100021.500
100012.922
100005.289
18671.949
818.999
62.509
7.382
3.010
5.754
10.283
14.659
133.566
8819.953
43.024
21.894
16.634
47.918
247.028
1168.935
4299.254
25620.355
101706.586
106209.953
118920.789
18701.205
2563.713
289.202
126.876
920.176
14864.349
104313.602
104914.023
102224.453
33762.887
3075.123
526.342
77.343
23.330
116.685
1329.772
20684.277
100003.398
100002.172
85098.094
5828.554
410.158
39.982
5.327
1.996
2.979
4.887
5.969
18.787
1150.235
130.271
52.496
22.093
57.589
351.399
1949.743
9710.524
104890.383
101760.773
101070.383
101555.914
32567.553
1495.010
154.112
63.568
325.698
2995.058
25867.564
76779.039
42970.336
17526.822
8443.680
1415.774
150.452
23.452
44.564
305.630
2193.059
9340.632
13808.219
5315.206
886.533
122.883
19.008
5.743
3.776
2.946
2.361
1.948
2.186
36.812
245.189
87.535
29.206
47.251
252.774
1307.281
8172.994
102685.609
101277.625
100885.406
100642.055
39177.734
1300.884
104.216
27.275
81.311
406.913
1664.458
3488.383
7266.569
17574.855
11031.560
1649.071
169.042
19.992
12.806
51.351
212.522
514.076
647.456
381.206
116.471
34.355
25.143
31.722
29.080
16.685
6.803
1.863
0.105
-0.018
245.127
87.068
24.850
25.265
103.738
485.442
2766.872
40010.023
103487.453
109892.852
106457.664
11433.809
738.840
69.974
12.096
16.901
55.472
169.965
455.417
1782.375
4341.896
2900.440
670.549
90.841
11.167
3.122
8.163
23.671
45.035
51.969
38.471
31.200
67.918
199.731
380.900
353.286
160.251
47.836
9.710
1.240
-0.773
121.397
48.010
15.161
10.509
31.790
127.044
610.360
4704.710
36609.250
122951.977
62873.531
6458.046
491.152
49.500
6.532
3.258
8.868
26.308
81.926
261.947
482.493
372.017
122.353
24.374
3.659
0.091
0.576
2.697
5.400
8.566
17.968
78.522
482.469
2844.439
8488.593
7023.248
2013.448
327.896
47.599
6.331
-0.219
39.492
17.696
6.451
4.324
10.023
37.108
200.944
2055.306
27480.619
100825.633
80865.422
6557.895
430.222
36.446
3.970
0.441
1.089
4.282
13.123
32.496
51.237
40.708
18.373
4.437
0.077
-0.804
-0.593
0.434
3.674
14.388
55.503
329.477
3749.778
60509.574
100011.289
100003.086
31408.768
2013.378
171.599
16.986
1.168
9.863
7.195
7.386
9.429
11.651
18.657
79.077
697.593
5851.768
21347.553
12211.866
1806.394
184.562
20.094
1.848
-0.333
-0.385
0.200
1.498
3.483
5.094
4.145
1.518
-0.214
-0.917
-0.939
-0.350
2.424
15.322
76.903
315.806
1299.881
17518.102
100305.297
100086.938
100018.680
100003.133
7717.823
380.251
30.254
2.384
8.536
20.825
49.916
93.683
93.992
59.431
44.085
134.651
572.945
1251.129
877.702
253.705
46.904
7.209
0.538
-0.563
-0.667
-0.566
-0.379
-0.121
-0.008
-0.277
-0.759
-0.996
-1.042
-0.768
0.687
8.953
67.568
520.956
3758.108
16015.657
37553.465
104852.828
100701.469
100093.695
100012.570
9342.191
410.450
32.840
3.066
45.552
143.234
526.750
1332.574
1444.590
654.233
175.063
65.558
94.107
162.606
164.636
89.531
28.393
6.475
0.683
-0.497
-0.665
-0.645
-0.610
-0.578
-0.608
-0.751
-0.973
-1.027
-0.946
-0.472
2.229
22.839
230.369
3395.236
67744.414
100395.898
106412.633
200013.875
104859.367
100333.469
67733.344
3393.215
232.439
25.214
5.136
356.771
1114.829
7832.147
43427.688
48443.406
11383.897
1415.466
276.412
327.236
1067.209
1643.842
797.953
180.657
26.794
3.507
-0.084
-0.581
-0.616
-0.597
-0.591
-0.613
-0.694
-0.830
-0.918
-0.809
-0.226
3.799
38.345
482.179
11361.110
100069.813
100195.547
100977.398
106465.953
41639.699
19392.730
4496.862
577.534
95.617
40.152
23.175
5599.305
9280.823
101330.094
100247.445
100134.813
100449.680
9730.412
2077.799
3116.250
24070.096
55183.789
15182.062
1365.312
115.078
10.787
0.741
-0.468
-0.592
-0.577
-0.562
-0.567
-0.604
-0.672
-0.742
-0.693
-0.123
3.845
39.968
491.793
10366.081
100273.281
100495.688
100542.906
100685.016
17846.535
1547.501
459.708
179.783
158.629
191.559
134.277
100480.922
111343.469
120692.359
101518.242
100831.922
106415.492
57914.191
49803.695
26147.006
101571.945
100199.602
100574.055
7868.126
842.951
53.233
1.567
-0.377
-0.591
-0.576
-0.537
-0.530
-0.544
-0.577
-0.610
-0.573
-0.151
2.976
25.651
241.728
3276.510
54861.473
101533.805
101223.063
85881.328
4902.190
746.774
582.382
523.873
639.648
989.137
620.439
100418.508
107751.336
200037.859
106065.180
103699.891
195608.953
113869.828
101231.570
115235.117
111351.438
101050.711
115083.156
96860.891
15348.212
575.624
5.366
-0.414
-0.642
-0.615
-0.527
-0.498
-0.499
-0.516
-0.535
-0.523
-0.270
1.540
13.213
95.605
682.096
4022.284
14353.488
15323.175
4995.561
1438.515
1917.598
3780.287
3064.178
1768.935
2116.249
1262.802
100593.594
102035.438
123092.063
108914.570
108915.102
135098.891
102860.156
100704.266
103649.461
74617.758
102324.977
103531.117
101972.422
76781.195
1286.741
15.384
-0.538
-0.753
-0.697
-0.536
-0.481
-0.469
-0.487
-0.500
-0.506
-0.429
0.456
5.693
33.556
168.412
635.937
1269.196
1305.879
934.397
1387.981
6546.339
16975.668
11536.170
3074.931
1575.168
841.228
107764.617
105112.195
98076.555
8699.392
11233.161
103074.672
104420.016
104545.563
101975.672
22778.012
4244.078
14498.310
76912.266
13112.015
497.633
9.917
-0.815
-0.887
-0.760
-0.540
-0.462
-0.455
-0.477
-0.511
-0.540
-0.530
-0.220
1.683
10.141
40.509
118.275
208.928
259.914
372.586
1500.957
9103.409
23754.424
15771.849
3435.020
745.096
308.777
143430.578
130630.742
17058.695
2379.495
3900.255
41909.551
200092.547
200031.094
79874.445
6196.319
645.741
637.463
1311.809
500.775
44.954
0.785
-1.005
-0.988
-0.746
-0.517
-0.445
-0.431
-0.456
-0.498
-0.535
-0.569
-0.508
-0.026
2.046
8.229
21.752
41.234
79.183
313.506
2385.426
14181.748
28114.135
13040.518
2537.709
586.010
273.919
101456.977
101795.586
46727.121
9410.393
13946.629
102819.461
104684.211
105356.758
102203.328
11791.289
633.525
62.509
16.572
6.646
0.617
-0.965
-1.042
-0.995
-0.654
-0.479
-0.427
-0.410
-0.433
-0.482
-0.545
-0.618
-0.707
-0.693
-0.390
0.968
3.930
16.451
284.085
1796.467
13346.231
100731.922
101138.234
101348.672
8821.331
3410.947
2028.551
100487.227
103488.758
73957.742
102241.602
112669.539
115378.828
101358.797
100371.141
100162.891
18724.588
714.532
55.183
6.105
0.232
-0.742
-0.957
-1.020
-0.790
-0.555
-0.446
-0.407
-0.396
-0.425
-0.497
-0.614
-0.769
-0.936
-1.102
-1.143
-0.774
1.993
132.735
4533.710
77600.891
82562.070
102813.844
100701.039
105955.055
66514.797
100833.516
44083.387
100738.750
70800.141
107058.977
100957.383
104923.414
167719.516
102862.266
100221.148
100034.703
7032.374
412.839
35.691
3.850
-0.138
-0.779
-0.900
-0.777
-0.618
-0.496
-0.424
-0.384
-0.389
-0.431
-0.537
-0.736
-0.994
-1.146
-1.271
-1.380
-1.254
4.159
315.166
23079.699
100578.523
111084.023
110071.664
102192.242
160515.563
105535.289
100674.148
101171.570
5508.510
12461.242
100834.289
100240.156
100909.859
68972.891
41529.371
43578.406
10307.192
1131.011
131.667
16.206
2.082
-0.184
-0.639
-0.685
-0.624
-0.543
-0.468
-0.414
-0.389
-0.389
-0.446
-0.594
-0.863
-1.047
-1.137
-1.272
-1.410
-1.352
2.008
159.269
6643.947
100154.461
91087.281
11756.556
18990.023
106020.008
100942.391
100411.914
101654.109
577.006
2627.908
25538.727
100049.984
75987.961
10843.797
2214.178
1535.280
613.226
155.803
34.418
9.503
2.987
0.691
-0.242
-0.520
-0.551
-0.516
-0.468
-0.430
-0.398
-0.396
-0.456
-0.620
-0.896
-0.982
-1.061
-1.172
-1.352
-1.272
-0.798
19.121
353.817
1871.576
1781.381
811.575
2820.489
60843.547
100146.820
100241.234
101391.758
108.575
407.674
1864.215
4439.510
3406.469
1089.683
274.354
128.925
76.357
54.396
51.274
36.302
17.787
5.779
1.273
-0.130
-0.462
-0.502
-0.476
-0.444
-0.419
-0.405
-0.451
-0.609
-0.828
-0.884
-0.927
-0.983
-1.112
-1.145
-1.133
-0.121
7.007
25.309
34.492
90.399
598.507
6430.041
60512.930
100099.969
48912.879
23.247
61.237
166.968
270.484
236.008
117.706
50.795
49.272
125.535
310.483
478.699
354.090
130.696
33.024
6.760
1.002
-0.213
-0.461
-0.488
-0.463
-0.441
-0.405
-0.433
-0.542
-0.724
-0.757
-0.773
-0.771
-0.808
-0.946
-0.917
-0.900
-0.510
0.666
4.227
20.251
104.001
559.886
2022.648
3132.838
1967.989
11.820
32.555
66.851
79.010
57.954
38.876
44.588
144.019
771.851
3708.994
7027.018
4432.437
962.586
162.955
25.871
4.566
0.807
-0.100
-0.398
-0.459
-0.450
-0.421
-0.409
-0.463
-0.584
-0.630
-0.626
-0.600
-0.590
-0.642
-0.746
-0.829
-0.697
-0.375
0.563
3.981
16.152
55.655
132.730
179.550
142.795
60.066
296.041
885.643
905.659
367.172
125.462
110.912
468.858
4470.023
38943.605
100016.398
54109.836
5852.596
575.249
73.270
17.365
6.672
2.340
0.362
-0.290
-0.429
-0.417
-0.382
-0.401
-0.448
-0.510
-0.503
-0.479
-0.459
-0.472
-0.514
-0.555
-0.626
-0.554
-0.310
0.387
2.286
6.744
12.582
16.109
15.237
441.137
5258.895
34042.262
34191.418
6138.214
759.127
262.684
824.922
11416.695
100055.695
100101.617
100216.461
17142.215
1241.356
222.350
116.226
62.941
21.042
4.938
0.606
-0.271
-0.397
-0.378
-0.357
-0.366
-0.379
-0.393
-0.387
-0.372
-0.374
-0.396
-0.426
-0.462
-0.474
-0.450
-0.347
-0.066
0.384
1.030
1.472
1.550
2175.622
91539.883
100514.563
101704.594
102403.000
3988.449
597.627
732.523
7826.943
95768.883
100970.516
103710.852
16702.014
3521.671
1823.939
2060.844
960.109
196.040
28.860
3.718
0.159
-0.332
-0.364
-0.335
-0.325
-0.317
-0.313
-0.314
-0.313
-0.324
-0.340
-0.374
-0.396
-0.422
-0.442
-0.452
-0.470
-0.456
-0.424
-0.404
-0.383
3899.138
100228.891
101566.547
107026.375
112517.773
10577.802
1234.875
440.012
1854.157
12326.209
37964.316
113837.594
102659.023
57876.223
47626.871
100386.023
23920.633
1793.867
132.175
12.647
1.056
-0.221
-0.344
-0.321
-0.310
-0.294
-0.283
-0.281
-0.281
-0.299
-0.316
-0.340
-0.361
-0.388
-0.415
-0.444
-0.480
-0.524
-0.563
-0.595
-0.606
2006.868
62744.109
102198.641
111345.625
99099.422
10107.572
1481.989
283.207
507.944
4050.288
97215.969
101150.648
101146.703
126893.172
125454.133
101042.438
100076.492
9808.053
369.958
25.012
2.002
-0.114
-0.323
-0.315
-0.301
-0.280
-0.272
-0.273
-0.271
-0.285
-0.296
-0.315
-0.334
-0.354
-0.375
-0.395
-0.431
-0.469
-0.503
-0.531
-0.556
390.218
3708.786
20142.078
26155.531
11599.178
3797.685
753.957
180.439
431.206
4807.141
101483.914
101013.422
101234.438
138305.688
138931.688
101328.508
100087.148
13591.214
436.742
26.826
2.167
-0.087
-0.306
-0.306
-0.298
-0.279
-0.271
-0.271
-0.271
-0.281
-0.289
-0.301
-0.314
-0.326
-0.345
-0.365
-0.391
-0.420
-0.446
-0.470
-0.490
170.276
362.682
903.082
1487.431
1473.275
762.236
222.831
152.936
1188.839
11663.884
77190.719
117010.242
102566.773
108118.023
112527.578
100702.250
80479.563
3509.576
210.533
16.638
1.398
-0.151
-0.310
-0.304
-0.295
-0.279
-0.267
-0.263
-0.262
-0.270
-0.275
-0.281
-0.294
-0.311
-0.323
-0.337
-0.359
-0.382
-0.398
-0.416
-0.438
578.676
404.250
238.921
221.473
209.565
126.378
65.448
229.863
3920.224
100412.352
103389.820
118682.320
42415.750
12581.520
5468.925
7320.110
2637.847
439.041
50.792
6.098
0.489
-0.246
-0.319
-0.304
-0.288
-0.276
-0.262
-0.258
-0.254
-0.259
-0.259
-0.267
-0.279
-0.295
-0.313
-0.325
-0.340
-0.352
-0.366
-0.382
-0.397
2205.773
1239.837
360.923
105.391
49.095
27.229
28.516
232.711
4288.195
100066.938
100284.188
100821.617
13312.676
1223.562
389.795
287.100
160.836
44.949
9.215
1.401
-0.074
-0.304
-0.316
-0.302
-0.292
-0.285
-0.280
-0.271
-0.258
-0.250
-0.250
-0.256
-0.269
-0.285
-0.299
-0.319
-0.330
-0.338
-0.346
-0.358
-0.376
3394.333
1857.877
487.012
93.557
22.963
8.474
12.963
106.046
1358.680
15183.738
62486.602
26882.170
2958.554
285.380
55.574
25.784
13.696
5.283
1.313
0.008
-0.286
-0.327
-0.321
-0.314
-0.329
-0.335
-0.302
-0.256
-0.214
-0.206
-0.217
-0.240
-0.259
-0.273
-0.291
-0.314
-0.324
-0.333
-0.339
-0.351
-0.362
2021.291
1133.526
310.371
62.699
13.125
3.418
4.424
28.673
194.171
947.141
2163.410
1362.441
347.991
56.809
11.257
3.286
1.145
0.267
-0.155
-0.321
-0.337
-0.330
-0.321
-0.350
-0.384
-0.361
-0.288
-0.161
-0.054
-0.025
-0.084
-0.163
-0.220
-0.252
-0.277
-0.303
-0.322
-0.326
-0.340
-0.354
-0.361
490.529
317.127
114.853
32.600
7.997
1.914
1.025
5.096
23.174
72.560
113.765
91.748
37.341
10.084
1.646
-0.111
-0.518
-0.471
-0.401
-0.368
-0.339
-0.325
-0.338
-0.406
-0.416
-0.378
0.063
1.360
1.409
0.603
0.307
0.091
-0.064
-0.167
-0.235
-0.283
-0.316
-0.330
-0.347
-0.363
-0.365
110.400
86.603
49.884
26.272
11.296
3.548
0.651
0.605
2.784
6.624
10.170
10.398
8.776
3.133
-0.351
-0.771
-0.764
-0.575
-0.418
-0.359
-0.327
-0.313
-0.351
-0.425
-0.438
-0.176
5.341
27.108
25.847
4.848
1.094
0.629
0.311
0.075
-0.109
-0.230
-0.308
-0.340
-0.355
-0.366
-0.365
45.293
58.720
76.641
67.602
34.254
10.436
2.153
0.095
0.041
0.584
1.087
2.420
4.422
1.491
-0.739
-0.840
-0.754
-0.555
-0.395
-0.332
-0.300
-0.294
-0.348
-0.420
-0.443
0.569
19.683
102.015
114.743
19.013
2.191
1.481
1.086
0.568
0.161
-0.129
-0.280
-0.339
-0.358
-0.363
-0.363
36.693
90.786
185.810
181.650
84.407
23.239
4.436
0.316
-0.280
-0.210
-0.056
0.101
0.243
-0.385
-0.769
-0.750
-0.682
-0.476
-0.348
-0.293
-0.267
-0.263
-0.317
-0.395
-0.415
0.302
14.426
70.455
76.043
12.344
2.843
2.640
2.145
1.381
0.522
0.016
-0.239
-0.332
-0.356
-0.354
-0.341
55.295
294.352
890.997
1126.972
684.471
734.477
1218.169
1303.201
1006.059
1463.861
2192.411
1343.849
346.538
81.477
133.579
2125.243
71875.117
105838.070
113814.852
108492.766
4736.997
393.513
52.044
18.378
53.845
366.528
5193.566
100766.055
100760.852
100354.719
100093.039
34967.359
1226.455
83.104
13.678
22.670
65.310
134.784
188.908
340.212
3336.366
9.589
28.463
64.686
131.565
479.247
2508.397
7354.862
7986.620
4918.580
4380.522
3436.422
1711.627
483.067
98.446
143.850
2042.237
64655.441
116877.602
148431.984
125461.805
6693.785
601.209
76.259
17.385
34.638
328.565
6450.882
100095.070
100093.813
100054.945
100019.773
48425.969
1442.034
88.003
13.200
17.847
46.244
91.252
109.265
126.514
1733.095
7.298
7.983
24.270
158.658
1461.275
15346.964
85792.633
82327.875
52874.441
69459.953
19610.369
2835.360
439.832
78.999
82.948
718.485
8837.450
73802.625
102260.813
27870.596
3969.927
538.457
99.214
21.792
22.342
177.568
2398.264
60493.461
100012.320
100007.828
100003.344
12508.699
700.244
55.622
8.724
9.168
21.777
38.469
40.870
36.252
320.514
14.752
9.826
25.792
216.321
2405.969
35084.887
101715.688
131434.984
128308.242
102132.586
100364.016
7885.537
580.475
67.252
37.889
186.101
1073.700
4404.678
7338.839
4263.136
1400.559
479.985
131.582
28.469
12.591
59.984
478.103
4049.386
22928.594
34948.305
11339.193
1565.673
185.853
25.258
7.249
6.458
8.857
11.951
12.397
9.321
12.279
22.455
12.846
21.631
152.981
1582.273
15402.199
86964.102
110846.531
113887.344
101447.188
100241.773
9413.745
579.279
56.679
15.484
41.716
159.931
463.166
759.653
738.701
650.170
415.102
131.162
26.770
6.893
14.247
75.950
328.237
886.177
1127.351
599.984
174.856
43.797
26.584
32.191
29.837
18.210
9.110
4.380
2.072
0.966
22.329
11.891
12.975
65.254
422.737
2480.148
8567.506
16464.281
78371.180
101013.297
31911.096
3257.726
316.839
37.525
6.905
8.961
26.031
61.001
110.365
182.145
256.421
188.876
69.296
15.395
2.752
2.727
10.415
32.506
62.277
76.610
51.542
35.402
69.061
199.974
380.984
353.464
160.610
48.382
10.365
1.823
-0.316
13.468
6.937
5.833
19.734
89.131
324.495
842.201
1893.392
5670.804
8080.261
4115.411
921.725
145.547
21.323
3.206
1.565
4.203
10.123
21.284
40.697
58.463
48.188
20.065
4.976
0.378
-0.193
0.996
3.428
6.749
9.758
18.154
77.525
481.415
2843.626
8488.174
7023.122
2013.489
328.017
47.795
6.577
0.044
5.288
3.133
2.383
5.667
18.671
53.719
137.645
405.061
1393.927
3022.224
2027.599
514.912
86.853
12.878
1.481
-0.105
0.217
1.374
3.712
7.321
9.948
8.045
3.572
0.432
-0.692
-0.636
-0.242
0.711
3.204
11.623
47.746
313.368
3732.511
60500.539
100007.734
100001.984
31408.549
2013.370
171.668
17.103
1.365
2.169
2.638
4.501
7.131
10.483
16.890
38.790
132.132
481.966
910.082
694.751
206.411
41.846
6.469
0.413
-0.534
-0.571
-0.334
0.117
0.661
0.893
0.350
-0.291
-0.842
-0.627
0.571
0.787
2.395
11.376
51.281
202.000
1028.973
17198.912
100172.195
100054.711
100012.781
100002.133
7717.622
380.233
30.329
2.540
5.863
13.890
32.361
55.701
59.867
38.815
25.552
39.230
101.178
163.637
129.823
54.941
13.593
2.476
-0.162
-0.658
-0.692
-0.640
-0.556
-0.493
-0.581
-0.876
-0.986
-1.037
-0.448
1.060
2.063
7.264
44.285
291.631
1623.826
5611.918
25999.490
101852.398
100354.273
100054.992
100008.406
9341.392
410.001
32.515
2.890
36.041
91.253
295.358
652.805
703.133
333.227
102.104
36.591
34.264
49.568
48.275
30.014
11.323
2.581
-0.027
-0.596
-0.669
-0.654
-0.634
-0.630
-0.725
-0.958
-0.991
-0.949
-0.658
0.297
2.613
17.222
134.959
1456.921
16933.078
100419.969
106426.195
122941.852
102019.172
100186.625
67721.570
3390.144
229.546
21.919
2.597
304.012
638.724
2947.828
10322.997
12525.837
3730.859
654.579
153.470
124.073
229.633
296.297
181.755
50.845
10.196
1.321
-0.342
-0.602
-0.609
-0.591
-0.592
-0.649
-0.803
-0.881
-0.824
-0.625
0.089
3.405
27.362
280.561
4128.835
85380.695
100584.500
101206.344
106493.820
28781.479
19059.508
4467.484
563.531
76.698
14.945
4.903
5011.666
5899.058
26665.596
100241.758
100097.852
39174.438
3449.297
1004.518
780.946
1899.172
3198.602
1360.462
267.108
37.752
4.358
0.086
-0.519
-0.575
-0.554
-0.553
-0.574
-0.652
-0.747
-0.729
-0.587
0.050
3.747
31.637
304.583
4177.477
87986.117
106459.898
103635.422
101043.805
6740.438
1138.045
381.409
104.680
38.425
24.827
16.499
100251.180
103706.938
103777.523
101490.672
100476.875
102406.398
15754.009
13022.951
5704.500
9511.926
19095.602
6461.717
895.243
104.372
8.621
0.494
-0.461
-0.566
-0.534
-0.518
-0.520
-0.553
-0.600
-0.630
-0.565
-0.054
3.201
27.815
262.889
2959.335
34259.301
158044.281
123931.711
23140.078
2137.109
306.597
133.280
89.479
73.348
65.442
43.608
100253.594
102651.930
148458.625
105969.797
101754.531
105818.250
104466.578
100468.172
55618.711
14626.992
21615.066
7602.402
1998.445
577.209
30.548
0.714
-0.479
-0.607
-0.557
-0.502
-0.494
-0.495
-0.513
-0.536
-0.518
-0.193
2.171
20.722
194.001
2212.855
25215.543
95513.227
34632.254
4651.337
642.305
267.671
311.053
256.157
160.764
121.457
75.501
100908.008
101361.656
106635.328
39391.203
42455.848
77191.523
101354.977
100432.828
100653.641
11997.480
5333.119
3141.475
3382.830
1173.220
87.565
1.056
-0.602
-0.687
-0.605
-0.498
-0.470
-0.462
-0.478
-0.495
-0.503
-0.450
0.900
10.934
88.075
768.371
5369.045
13884.544
6748.347
1162.363
309.486
463.579
735.294
591.934
269.165
133.980
74.376
122963.469
112668.000
88195.750
5650.135
4610.089
41123.793
104249.844
104488.688
101669.625
7015.599
949.721
750.965
1207.271
453.202
30.244
0.422
-0.754
-0.791
-0.645
-0.496
-0.450
-0.457
-0.508
-0.567
-0.636
-0.616
-0.063
3.544
25.418
139.117
580.573
981.507
662.054
244.260
244.342
609.127
1034.202
799.450
336.696
159.649
127.611
138978.797
128407.555
37742.246
3389.699
3335.899
29119.023
131506.969
143416.859
40782.059
3866.282
403.340
89.500
98.558
24.387
2.549
-0.662
-0.871
-0.882
-0.625
-0.478
-0.434
-0.445
-0.498
-0.578
-0.662
-0.712
-0.562
0.462
4.697
20.130
53.839
86.142
75.439
110.057
447.859
1599.619
2536.269
1429.728
566.155
500.507
671.209
101566.406
102189.945
107481.086
27492.338
24965.141
104018.359
102151.273
102250.438
100970.188
11572.735
562.057
53.682
7.605
1.099
-0.499
-0.857
-0.922
-0.823
-0.573
-0.452
-0.420
-0.424
-0.480
-0.558
-0.640
-0.707
-0.799
-0.685
-0.016
2.207
5.938
11.794
37.995
278.557
1586.963
9089.826
17139.578
7166.386
2556.495
3581.311
4635.990
100908.398
108597.836
200086.000
104201.102
111579.156
154176.188
102738.008
100322.750
100111.195
18706.148
710.029
53.922
5.438
0.169
-0.690
-0.876
-0.883
-0.679
-0.515
-0.432
-0.396
-0.409
-0.457
-0.558
-0.733
-0.960
-1.045
-1.086
-1.071
-0.713
0.356
10.926
303.834
1683.272
3676.046
19118.977
42037.426
17474.363
30339.318
64338.863
34314.953
101652.109
131462.313
120717.984
101636.414
104961.547
200020.047
107038.563
100343.398
100037.680
7031.030
412.230
35.455
3.772
-0.139
-0.740
-0.797
-0.700
-0.584
-0.488
-0.429
-0.385
-0.410
-0.480
-0.654
-0.923
-1.019
-1.079
-1.160
-1.264
-1.157
-0.210
27.957
718.751
5242.850
5282.737
7886.519
16664.537
36932.828
101365.359
103509.328
110381.141
13930.893
36009.973
101718.672
100345.984
100919.938
107723.453
45320.105
43698.137
10314.451
1131.179
122.642
15.867
1.875
-0.265
-0.646
-0.678
-0.622
-0.548
-0.476
-0.427
-0.398
-0.421
-0.511
-0.758
-0.922
-0.996
-1.049
-0.950
-1.081
-1.099
-0.627
16.401
356.832
1893.629
1943.710
1502.682
4156.343
76781.141
100459.023
101197.844
102750.695
1075.635
6227.958
100156.258
100061.797
100129.953
31924.336
3178.008
1591.362
616.542
153.739
31.525
6.912
1.590
0.060
-0.454
-0.591
-0.572
-0.540
-0.507
-0.472
-0.436
-0.432
-0.540
-0.789
-0.861
-0.906
-0.464
1.170
0.777
-0.550
-0.855
1.891
31.414
154.125
185.617
237.934
1608.779
31531.451
100110.672
100253.172
100543.633
179.928
739.909
4448.702
11350.152
8506.905
2241.711
416.404
140.929
68.191
33.539
21.571
14.229
7.170
2.308
0.285
-0.388
-0.559
-0.580
-0.558
-0.528
-0.488
-0.432
-0.533
-0.733
-0.769
-0.765
0.371
3.329
2.766
0.183
-0.518
-0.609
0.822
4.401
13.399
59.431
429.520
4066.189
31433.693
67755.680
25563.305
33.944
94.593
270.330
482.483
415.945
180.304
60.734
31.123
41.833
84.993
114.967
87.238
39.873
12.295
2.807
0.241
-0.437
-0.608
-0.640
-0.609
-0.553
-0.467
-0.497
-0.653
-0.661
-0.604
-0.017
1.501
1.397
0.246
-0.286
-0.575
-0.495
0.261
3.047
15.762
83.771
413.286
1446.557
2206.450
1253.111
12.349
33.669
69.030
83.080
59.422
32.037
20.805
44.067
164.196
516.348
820.302
556.754
200.032
46.830
10.412
2.304
0.367
-0.314
-0.615
-0.669
-0.611
-0.512
-0.444
-0.545
-0.556
-0.486
-0.290
0.122
0.303
0.196
-0.137
-0.442
-0.593
-0.406
0.380
3.175
14.146
45.751
100.685
142.996
106.366
54.863
269.423
733.929
805.564
304.513
78.340
35.315
103.042
561.405
2394.313
4437.474
2853.248
714.407
135.136
32.032
12.873
6.461
2.139
0.149
-0.523
-0.610
-0.526
-0.430
-0.436
-0.476
-0.413
-0.273
-0.073
0.067
0.053
-0.140
-0.343
-0.479
-0.513
-0.316
0.305
2.002
5.596
10.429
13.633
11.628
402.043
4280.663
26839.092
26859.715
4777.839
517.338
89.742
170.264
1053.309
5335.231
11389.041
6497.387
1457.331
310.822
138.628
118.353
70.035
23.511
4.998
0.447
-0.435
-0.487
-0.417
-0.369
-0.384
-0.373
-0.295
-0.199
-0.117
-0.138
-0.233
-0.341
-0.421
-0.456
-0.436
-0.337
-0.082
0.377
0.921
1.241
1.027
1968.586
62474.770
100066.188
100160.758
80621.156
2513.815
201.980
158.672
846.264
3788.048
8101.594
5565.594
2535.614
1319.878
1723.444
2424.485
1139.125
228.304
32.856
4.094
0.077
-0.395
-0.386
-0.339
-0.330
-0.316
-0.289
-0.255
-0.234
-0.252
-0.315
-0.370
-0.406
-0.422
-0.435
-0.439
-0.411
-0.382
-0.351
-0.350
-0.370
3510.416
100039.164
100149.469
100410.359
100515.875
4607.928
297.307
110.345
363.969
1400.233
4698.633
15059.350
23571.293
13291.059
63796.133
100162.945
33964.164
2162.556
153.694
13.408
1.079
-0.241
-0.353
-0.329
-0.305
-0.289
-0.274
-0.271
-0.278
-0.308
-0.342
-0.375
-0.384
-0.391
-0.401
-0.420
-0.436
-0.458
-0.482
-0.510
-0.538
1639.672
48802.016
100185.281
100515.031
63156.828
2378.101
262.208
75.485
175.728
1164.867
12802.460
100273.375
101036.555
98758.063
104856.469
100381.875
100039.969
13587.284
436.228
26.717
2.124
-0.101
-0.318
-0.314
-0.292
-0.278
-0.264
-0.272
-0.282
-0.304
-0.326
-0.341
-0.348
-0.354
-0.357
-0.369
-0.387
-0.414
-0.442
-0.473
-0.501
325.310
2917.358
15298.568
17275.828
3915.000
635.044
128.173
53.421
166.953
1384.236
18940.574
100255.461
101204.195
150731.375
106399.789
100477.523
100045.328
19000.365
516.157
30.751
2.324
-0.060
-0.300
-0.298
-0.290
-0.272
-0.260
-0.263
-0.268
-0.284
-0.294
-0.307
-0.314
-0.319
-0.322
-0.331
-0.346
-0.369
-0.397
-0.422
-0.446
66.091
223.840
573.031
620.399
343.305
136.107
49.497
48.402
251.724
1518.781
8369.620
49698.984
85887.398
36407.902
102848.453
100264.930
100031.055
4730.999
227.594
17.765
1.518
-0.120
-0.291
-0.288
-0.279
-0.265
-0.257
-0.256
-0.261
-0.270
-0.277
-0.279
-0.284
-0.286
-0.291
-0.299
-0.313
-0.332
-0.353
-0.375
-0.396
68.082
66.110
65.868
64.522
51.136
30.041
19.744
62.552
502.747
3676.334
10842.611
8946.223
6872.118
3575.382
5800.311
8895.630
3516.465
517.610
58.455
6.512
0.567
-0.211
-0.290
-0.276
-0.267
-0.260
-0.254
-0.246
-0.242
-0.249
-0.253
-0.253
-0.260
-0.265
-0.275
-0.283
-0.288
-0.303
-0.319
-0.334
-0.352
142.766
97.473
47.582
21.532
12.098
7.091
9.697
60.527
523.483
3903.079
11047.001
6127.577
1459.857
431.368
304.236
310.713
170.422
51.161
10.465
1.527
-0.027
-0.270
-0.285
-0.275
-0.271
-0.266
-0.270
-0.263
-0.253
-0.246
-0.240
-0.239
-0.243
-0.254
-0.262
-0.270
-0.278
-0.285
-0.295
-0.308
-0.324
186.030
123.112
50.053
16.092
5.029
2.099
4.618
31.075
228.692
1137.169
2632.409
1663.382
411.249
92.737
36.110
24.176
13.857
5.513
1.424
0.064
-0.254
-0.292
-0.286
-0.285
-0.301
-0.330
-0.352
-0.338
-0.299
-0.268
-0.238
-0.229
-0.230
-0.238
-0.251
-0.257
-0.265
-0.270
-0.279
-0.292
-0.307
131.497
87.693
38.027
11.446
2.697
0.544
1.394
10.121
50.398
180.065
315.632
231.028
82.559
20.792
6.064
2.398
1.147
0.331
-0.121
-0.278
-0.302
-0.290
-0.292
-0.314
-0.392
-0.448
-0.433
-0.390
-0.328
-0.273
-0.242
-0.230
-0.227
-0.233
-0.243
-0.254
-0.258
-0.268
-0.276
-0.282
-0.297
53.008
38.853
18.817
6.305
1.553
0.001
-0.031
1.847
8.774
21.621
33.002
26.987
12.047
3.642
0.455
-0.398
-0.471
-0.385
-0.345
-0.322
-0.297
-0.286
-0.300
-0.376
-0.499
-0.535
-0.532
-0.463
-0.354
-0.257
-0.210
-0.204
-0.205
-0.214
-0.234
-0.250
-0.257
-0.265
-0.273
-0.283
-0.291
17.421
14.612
8.729
4.377
1.641
0.201
-0.311
-0.094
0.831
2.433
3.550
2.803
1.095
-0.140
-0.738
-0.870
-0.712
-0.471
-0.360
-0.309
-0.280
-0.276
-0.307
-0.444
-0.557
-0.621
-0.623
-0.295
-0.140
-0.187
-0.136
-0.135
-0.148
-0.176
-0.213
-0.246
-0.257
-0.267
-0.276
-0.286
-0.285
7.032
8.380
9.008
7.427
3.898
1.211
-0.080
-0.417
-0.354
-0.166
-0.070
-0.218
-0.553
-0.824
-0.922
-0.897
-0.691
-0.451
-0.341
-0.287
-0.255
-0.251
-0.301
-0.473
-0.581
-0.663
-0.532
0.577
0.661
-0.003
-0.023
-0.001
-0.039
-0.098
-0.174
-0.230
-0.258
-0.272
-0.275
-0.284
-0.278
4.749
9.168
13.617
13.808
7.850
2.688
0.334
-0.353
-0.487
-0.482
-0.485
-0.567
-0.695
-0.804
-0.843
-0.809
-0.586
-0.395
-0.299
-0.249
-0.223
-0.224
-0.272
-0.436
-0.548
-0.630
-0.537
0.266
0.392
0.015
0.085
0.140
0.110
0.006
-0.114
-0.202
-0.249
-0.271
-0.280
-0.282
-0.274
34.643
163.248
454.006
671.750
1058.162
3034.127
11341.509
20913.682
8145.630
1325.578
269.692
106.782
42.016
22.493
151.352
3535.423
100140.836
100443.031
100700.695
100515.195
5995.774
260.996
31.699
31.410
103.448
557.141
4711.829
100439.602
105324.508
101703.914
100328.727
18722.002
827.404
68.794
35.433
152.934
708.310
2055.609
2414.451
2004.297
3588.872
5.844
19.923
53.894
194.781
1363.464
11865.221
56103.727
57640.523
12332.926
2059.183
570.948
194.538
61.999
27.433
143.733
3221.701
100229.258
100819.672
101442.320
101043.039
5564.962
270.024
32.758
17.355
48.717
298.420
4226.405
100338.234
100332.227
100161.492
100051.391
25452.496
962.789
75.596
28.052
108.405
445.288
1138.775
1268.846
743.690
581.267
1.614
6.179
37.930
391.446
6428.413
100119.242
100420.578
101188.570
103087.227
9129.554
2081.885
463.223
95.312
26.107
69.833
906.458
15372.348
100648.797
101131.094
24707.439
1534.529
158.124
26.659
10.147
22.552
145.165
1724.962
28286.668
100032.133
100019.000
100007.375
7719.890
515.248
47.658
16.279
46.523
150.894
331.211
361.817
205.223
108.833
1.840
5.441
43.532
558.499
12522.238
100066.719
100383.109
102469.430
110359.242
25596.045
6307.145
1019.625
145.591
25.122
24.971
144.095
953.133
3422.627
3919.931
1355.751
312.896
76.867
20.656
6.538
8.970
48.061
357.288
2608.720
12511.466
18672.660
7024.088
1040.452
140.763
21.293
8.440
14.903
36.694
63.649
68.193
42.822
21.476
2.596
4.921
33.853
383.579
6410.223
100073.609
100435.023
102753.156
112661.734
24080.637
7372.449
1086.671
149.519
22.147
8.163
25.284
88.727
196.206
236.253
157.721
84.287
40.191
15.297
4.335
2.811
11.811
58.804
245.806
647.783
818.964
442.534
132.350
34.848
17.999
20.713
20.846
17.755
15.449
13.031
8.089
3.897
2.371
3.421
16.899
133.965
1343.940
12586.514
60829.699
55555.543
14693.466
7161.682
2594.040
559.321
91.691
14.564
3.174
4.409
12.040
23.446
31.976
32.043
27.886
17.874
7.844
1.997
0.374
2.022
8.803
25.451
51.353
58.885
41.964
26.157
43.033
107.815
185.049
172.604
87.919
28.885
8.398
2.236
0.281
1.623
2.034
6.680
36.600
200.931
887.870
2262.462
2497.956
1844.112
1275.745
614.470
184.509
42.006
7.700
1.095
0.413
1.555
3.451
5.432
7.342
7.985
5.774
2.355
0.161
-0.355
0.613
1.638
3.595
5.912
7.890
12.727
46.767
231.219
1041.311
2604.821
2192.672
818.671
160.453
28.902
4.379
-0.047
0.793
1.169
2.829
10.000
36.981
114.348
255.482
415.564
450.267
357.758
203.575
76.772
19.788
3.811
0.169
-0.470
-0.339
0.038
0.542
1.154
1.240
0.666
-0.160
-0.344
5.039
15.868
12.665
3.549
3.470
7.388
27.021
152.750
1340.281
11347.339
48424.563
38923.059
7717.529
818.429
92.480
11.038
0.673
0.725
1.632
3.191
5.880
12.053
28.227
62.767
109.668
132.429
121.468
75.040
31.976
8.881
1.553
-0.327
-0.674
-0.679
-0.596
-0.489
-0.387
-0.562
-0.725
-0.893
1.554
29.225
114.337
104.624
15.260
9.409
24.919
84.033
399.291
4529.652
75918.977
100021.086
100005.602
43391.910
2388.744
184.224
18.261
1.580
3.276
7.163
14.612
22.779
25.432
22.013
22.215
29.297
35.320
33.277
23.614
10.801
3.319
0.305
-0.543
-0.708
-0.692
-0.679
-0.648
-0.678
-0.880
-0.971
-0.966
2.387
37.982
160.879
147.932
25.552
25.801
96.919
368.365
1180.503
6140.101
95948.289
100107.125
100022.602
54091.809
2841.182
197.850
19.494
1.599
19.928
39.837
89.295
164.352
174.663
103.146
39.528
18.392
14.400
14.295
12.519
7.544
2.852
0.402
-0.469
-0.649
-0.658
-0.651
-0.634
-0.670
-0.821
-0.916
-0.858
0.236
10.218
46.902
40.267
18.907
58.201
335.030
1936.459
6111.508
8477.226
22900.449
100416.953
85161.297
13817.580
1224.024
113.776
13.564
1.128
144.543
227.782
573.351
1347.413
1450.955
660.874
182.537
57.590
35.411
39.876
43.953
27.660
11.076
2.427
0.003
-0.528
-0.611
-0.601
-0.592
-0.603
-0.695
-0.808
-0.751
-0.469
0.885
3.872
7.290
20.757
119.380
864.976
6392.747
24976.633
26953.764
9304.657
6756.816
4964.016
1581.044
266.746
40.748
6.465
0.823
1617.258
1708.364
2867.314
8607.035
9384.988
3181.365
667.501
261.036
161.478
181.546
203.977
115.137
38.101
7.707
0.935
-0.338
-0.556
-0.558
-0.545
-0.549
-0.587
-0.682
-0.676
-0.522
-0.080
1.090
4.975
27.493
237.298
2640.882
29356.891
114510.484
59453.203
9477.292
1480.500
482.819
180.533
51.051
13.825
4.576
1.779
25521.484
21333.281
9286.310
23502.781
25607.688
7476.450
2116.060
1578.622
829.348
556.657
551.202
294.963
78.778
14.406
1.961
-0.187
-0.511
-0.536
-0.511
-0.500
-0.509
-0.553
-0.592
-0.545
-0.350
0.341
4.054
36.385
481.936
11232.820
101803.891
105385.414
105845.086
19010.752
1034.911
139.938
43.155
20.901
11.801
7.625
4.644
100111.156
100518.031
28854.711
15564.545
15718.028
6889.870
8436.603
10416.828
3844.440
1054.503
655.915
327.878
90.041
16.896
2.180
-0.148
-0.512
-0.555
-0.501
-0.481
-0.471
-0.486
-0.512
-0.517
-0.465
-0.042
2.938
33.861
490.770
15255.578
100309.078
100704.844
100763.719
24245.066
783.957
89.929
42.105
30.517
20.664
14.539
10.431
100680.703
100665.484
44550.180
5117.415
3604.948
5738.842
21047.061
28425.588
8624.443
1427.836
392.742
165.844
63.265
14.313
1.449
-0.297
-0.573
-0.613
-0.522
-0.469
-0.467
-0.495
-0.560
-0.662
-0.756
-0.591
1.381
18.439
231.497
3519.906
62504.703
100089.281
91533.234
5294.011
331.422
71.749
63.887
56.130
38.499
34.366
36.786
115278.148
104971.156
16028.894
1873.607
1089.985
3898.193
15206.798
20133.826
6497.810
1080.902
197.595
60.150
20.957
5.169
0.461
-0.503
-0.661
-0.675
-0.536
-0.461
-0.450
-0.497
-0.595
-0.734
-0.909
-0.914
-0.059
6.187
54.749
404.023
2383.028
5244.698
2896.418
535.452
103.086
80.518
99.952
91.490
99.960
183.125
316.429
107776.438
106520.117
22778.803
2306.867
1622.907
6477.963
25841.773
28845.133
7843.993
1223.683
171.519
29.950
6.340
1.136
-0.315
-0.674
-0.753
-0.699
-0.531
-0.453
-0.441
-0.494
-0.613
-0.793
-0.977
-1.015
-0.728
0.935
9.266
43.801
132.722
212.452
148.408
70.449
78.001
163.640
231.587
223.992
432.652
1777.716
4095.571
100769.555
101350.406
105542.422
18899.947
13976.747
37736.625
100739.227
100460.000
48657.434
3174.764
265.113
30.307
4.019
0.164
-0.591
-0.761
-0.804
-0.656
-0.518
-0.451
-0.427
-0.477
-0.596
-0.769
-0.932
-0.967
-0.896
-0.560
0.711
4.045
10.921
15.527
18.285
38.563
150.995
472.173
696.044
690.185
2225.927
17494.547
76247.563
100901.680
106479.141
195617.531
103343.305
103572.156
95472.133
102061.633
100201.789
85146.320
4445.730
309.950
30.230
3.341
-0.107
-0.681
-0.807
-0.733
-0.605
-0.507
-0.430
-0.419
-0.457
-0.537
-0.671
-0.835
-0.915
-0.939
-0.911
-0.785
-0.356
0.463
1.980
9.200
50.116
203.820
709.369
1138.912
1822.775
9425.214
92844.914
103711.469
101649.406
122989.516
115282.055
101192.844
101660.797
120695.172
105322.961
100290.672
25469.256
2197.858
199.362
21.396
2.306
-0.306
-0.703
-0.729
-0.667
-0.589
-0.492
-0.432
-0.415
-0.436
-0.531
-0.754
-0.865
-0.907
-0.882
-0.561
-0.549
-0.737
-0.598
0.876
11.245
71.371
171.683
438.281
1049.566
5063.714
39095.527
152820.172
131423.156
10760.097
26556.238
101340.461
100254.055
100410.172
102393.695
13339.203
8752.072
2865.869
479.856
67.130
9.583
0.984
-0.434
-0.689
-0.709
-0.631
-0.573
-0.512
-0.470
-0.447
-0.457
-0.590
-0.781
-0.823
-0.685
3.242
13.836
11.774
2.275
-0.174
0.276
6.080
28.597
64.336
183.614
818.385
8736.112
96928.258
111353.609
124299.008
1009.073
4781.380
67835.398
100050.188
100073.859
23173.904
2120.701
685.929
298.155
83.754
18.556
3.728
0.434
-0.373
-0.627
-0.651
-0.637
-0.627
-0.603
-0.565
-0.512
-0.472
-0.626
-0.726
-0.721
1.253
29.169
127.377
128.081
22.885
1.596
0.159
1.198
5.232
18.321
72.853
480.085
4916.943
39178.359
86233.141
34028.793
173.914
637.064
3403.699
8496.025
6408.162
1730.904
332.287
92.158
38.698
16.582
8.018
4.171
1.858
0.385
-0.334
-0.598
-0.703
-0.757
-0.765
-0.727
-0.632
-0.526
-0.603
-0.651
-0.573
3.172
61.708
314.570
316.259
63.839
3.967
0.889
0.085
1.041
5.592
27.131
167.742
1054.569
4472.621
7835.958
4255.971
32.469
82.713
233.073
413.755
356.855
154.503
49.327
18.008
14.135
17.943
21.969
16.743
9.002
3.083
0.499
-0.400
-0.760
-0.931
-0.977
-0.919
-0.786
-0.626
-0.549
-0.568
-0.430
1.389
28.065
162.677
184.339
28.675
4.492
1.329
0.000
-0.027
1.502
8.320
38.698
152.678
449.259
615.381
434.601
9.251
22.173
44.814
55.198
42.584
22.639
10.998
11.926
28.688
63.209
87.546
67.473
33.736
11.024
2.975
0.593
-0.341
-0.827
-0.968
-0.948
-0.854
-0.707
-0.477
-0.492
-0.348
0.285
3.521
12.349
14.678
7.397
3.855
1.219
-0.026
-0.346
0.041
1.832
7.736
23.112
49.400
61.055
49.063
26.919
106.087
249.281
271.598
118.773
33.711
12.491
21.483
72.739
186.540
267.260
203.623
87.880
29.175
11.443
6.612
3.374
0.874
-0.359
-0.788
-0.813
-0.710
-0.544
-0.436
-0.330
0.029
0.886
2.426
3.799
3.508
2.154
0.680
-0.113
-0.397
-0.363
0.025
1.043
3.213
6.067
7.462
6.180
141.615
1034.677
3871.327
3874.353
1139.099
173.736
31.721
31.338
110.032
312.540
460.053
361.351
163.143
78.258
62.500
63.190
38.666
13.138
2.964
-0.087
-0.639
-0.656
-0.515
-0.377
-0.333
-0.162
0.228
0.820
1.299
1.191
0.648
0.065
-0.288
-0.440
-0.454
-0.378
-0.196
0.086
0.438
0.560
0.424
561.138
7134.745
55156.441
55164.742
7943.086
628.562
68.112
33.801
95.719
273.107
469.896
468.244
383.711
354.468
676.360
881.610
476.909
113.171
18.556
2.250
-0.245
-0.542
-0.460
-0.372
-0.319
-0.255
-0.128
0.044
0.178
0.120
-0.056
-0.265
-0.413
-0.470
-0.458
-0.444
-0.423
-0.387
-0.368
-0.380
-0.417
866.448
15179.208
100017.070
100034.586
19037.355
1065.782
90.759
27.604
62.033
190.380
534.660
1258.863
1760.301
2321.420
11148.498
21332.426
6434.686
793.820
77.660
8.141
0.478
-0.369
-0.394
-0.336
-0.305
-0.281
-0.249
-0.220
-0.217
-0.253
-0.342
-0.426
-0.484
-0.458
-0.422
-0.409
-0.418
-0.426
-0.441
-0.466
-0.503
475.467
5803.015
38272.605
43198.895
6477.919
596.870
69.761
21.189
47.096
221.525
1176.892
4117.241
6249.334
10769.661
100557.086
100093.320
70838.156
3505.009
193.938
16.406
1.284
-0.207
-0.342
-0.313
-0.296
-0.281
-0.276
-0.292
-0.332
-0.387
-0.444
-0.472
-0.449
-0.410
-0.376
-0.364
-0.365
-0.380
-0.402
-0.430
-0.461
124.160
798.685
2629.682
2909.333
900.721
168.104
32.004
15.139
44.684
241.404
1370.609
5892.917
8976.863
13507.193
100701.258
100106.594
100015.672
4276.308
227.273
17.679
1.476
-0.142
-0.300
-0.297
-0.286
-0.272
-0.268
-0.279
-0.316
-0.355
-0.385
-0.389
-0.369
-0.344
-0.327
-0.320
-0.323
-0.334
-0.351
-0.379
-0.407
25.571
88.946
187.843
193.043
99.826
35.269
12.633
12.632
48.185
210.494
826.355
2508.671
3653.148
4592.147
30536.881
70891.398
16979.281
1487.750
113.262
11.057
0.947
-0.174
-0.289
-0.278
-0.272
-0.265
-0.255
-0.256
-0.273
-0.295
-0.307
-0.310
-0.305
-0.292
-0.285
-0.282
-0.286
-0.293
-0.310
-0.334
-0.359
10.668
15.749
21.268
22.192
15.238
7.473
4.857
13.192
60.558
228.034
499.491
711.953
780.199
768.064
1747.123
2642.621
1136.431
228.043
33.065
4.346
0.298
-0.225
-0.278
-0.264
-0.258
-0.253
-0.245
-0.243
-0.245
-0.255
-0.261
-0.258
-0.258
-0.251
-0.252
-0.254
-0.256
-0.267
-0.280
-0.297
-0.315
13.677
11.566
7.331
4.544
2.720
1.455
2.260
11.763
57.262
206.289
377.759
324.258
186.962
121.435
134.152
150.484
85.884
29.047
6.542
0.957
-0.095
-0.264
-0.270
-0.258
-0.252
-0.247
-0.249
-0.248
-0.242
-0.238
-0.232
-0.230
-0.231
-0.231
-0.229
-0.231
-0.239
-0.245
-0.251
-0.264
-0.282
15.565
12.196
6.386
2.251
0.508
-0.026
0.761
6.376
29.258
92.836
160.322
125.138
59.296
25.730
17.073
14.037
8.469
3.643
0.881
-0.029
-0.248
-0.272
-0.260
-0.259
-0.263
-0.280
-0.304
-0.305
-0.286
-0.253
-0.226
-0.213
-0.211
-0.217
-0.220
-0.221
-0.222
-0.228
-0.237
-0.245
-0.260
11.992
9.320
4.649
1.398
-0.063
-0.483
-0.133
1.999
9.520
25.194
38.832
32.386
15.568
5.778
2.317
1.247
0.643
0.158
-0.164
-0.267
-0.272
-0.260
-0.257
-0.270
-0.313
-0.388
-0.457
-0.455
-0.400
-0.321
-0.249
-0.212
-0.203
-0.207
-0.213
-0.214
-0.219
-0.220
-0.224
-0.235
-0.244
6.012
4.674
2.233
0.537
-0.320
-0.602
-0.528
0.092
1.723
4.722
6.761
5.556
2.751
0.572
-0.261
-0.421
-0.380
-0.336
-0.312
-0.286
-0.262
-0.246
-0.257
-0.298
-0.415
-0.573
-0.606
-0.566
-0.477
-0.377
-0.295
-0.229
-0.201
-0.198
-0.206
-0.211
-0.211
-0.219
-0.219
-0.225
-0.232
1.961
1.564
0.799
0.118
-0.331
-0.546
-0.601
-0.470
-0.149
0.308
0.530
0.345
-0.207
-0.671
-0.851
-0.707
-0.504
-0.377
-0.309
-0.267
-0.241
-0.233
-0.251
-0.330
-0.531
-0.678
-0.707
-0.664
-0.554
-0.417
-0.311
-0.241
-0.197
-0.194
-0.201
-0.202
-0.210
-0.214
-0.221
-0.225
-0.231
0.242
0.446
0.492
0.282
-0.042
-0.383
-0.533
-0.549
-0.498
-0.455
-0.475
-0.576
-0.744
-0.883
-0.888
-0.685
-0.479
-0.355
-0.283
-0.244
-0.217
-0.211
-0.240
-0.348
-0.590
-0.717
-0.757
-0.712
-0.585
-0.430
-0.310
-0.232
-0.180
-0.181
-0.195
-0.203
-0.206
-0.211
-0.221
-0.228
-0.227
-0.215
0.306
0.778
0.810
0.366
-0.146
-0.412
-0.495
-0.503
-0.500
-0.556
-0.641
-0.738
-0.808
-0.741
-0.573
-0.416
-0.308
-0.247
-0.207
-0.188
-0.186
-0.217
-0.325
-0.551
-0.689
-0.723
-0.677
-0.555
-0.403
-0.283
-0.202
-0.158
-0.167
-0.186
-0.201
-0.208
-0.215
-0.222
-0.224
-0.221
14.691
53.350
160.330
447.670
1776.870
17386.896
103311.945
102827.516
101023.289
8349.407
469.241
49.984
10.152
9.990
92.112
1635.521
55166.047
100042.164
100058.320
91489.359
2639.966
146.232
42.497
136.901
443.044
1240.840
5281.552
24760.348
84610.672
104438.070
32057.678
3183.042
298.365
49.095
117.749
1140.347
11363.248
67800.273
85805.094
23556.027
15926.790
3.494
10.925
41.658
226.317
2008.554
21532.938
123603.945
159371.938
35826.176
3447.402
362.732
62.787
15.275
10.905
86.366
1494.188
43184.863
100062.266
100086.836
70895.789
2411.558
137.414
27.107
51.854
142.640
342.421
1375.014
12045.634
100665.531
100309.414
43473.238
3719.601
333.942
45.908
84.626
654.696
5325.208
25465.945
31511.520
8081.989
1794.724
0.982
5.519
43.961
491.239
9408.230
100351.047
101289.797
102062.375
101303.547
8249.058
625.842
105.776
23.701
9.542
43.403
481.097
5818.701
48811.004
55223.758
8870.277
698.723
70.894
13.804
16.454
38.753
107.405
535.493
4109.083
22981.193
38952.820
11350.716
1568.792
186.596
29.199
37.782
201.254
1043.377
3106.932
3716.645
1478.632
369.605
0.591
5.276
52.743
705.451
20703.510
100086.734
100268.875
100558.875
100841.070
16065.554
1006.927
171.386
34.580
8.435
14.005
88.153
486.882
1515.238
1670.333
595.640
123.709
23.703
5.896
4.384
9.570
31.081
149.181
708.220
2395.213
3104.615
1442.359
354.097
59.413
12.784
13.558
47.221
151.345
329.933
355.931
189.266
65.684
0.788
5.000
41.776
483.863
10320.139
100167.023
100712.672
101789.922
102130.367
9071.751
944.855
186.366
37.142
7.100
3.888
13.715
45.695
100.752
104.105
59.322
23.112
7.551
2.219
0.865
1.900
7.549
30.422
100.583
213.543
264.263
160.845
59.375
17.366
9.126
10.703
15.577
26.272
39.629
38.244
24.642
10.897
1.568
4.766
22.932
171.789
1758.012
19035.518
102052.727
106521.492
23554.391
3813.890
738.288
145.762
29.183
5.232
1.079
1.857
5.379
10.058
11.095
8.507
4.774
2.107
0.428
-0.319
-0.084
1.475
5.744
14.445
24.518
29.417
21.100
13.479
16.959
35.902
55.388
52.734
31.961
15.620
7.735
3.661
1.243
2.800
5.898
13.176
53.835
292.600
1490.050
5463.285
11138.431
9534.988
2910.403
547.041
97.912
19.116
3.302
0.116
-0.232
0.207
0.781
1.107
0.875
0.492
0.019
-0.478
-0.360
4.089
13.220
10.728
5.791
5.708
5.588
6.742
17.868
67.867
213.247
410.222
380.674
172.298
51.734
11.163
1.978
-0.187
4.131
7.090
10.480
20.940
74.375
337.941
1380.216
3551.258
3493.901
1384.420
293.129
55.212
10.776
1.633
-0.317
-0.650
-0.627
-0.555
-0.523
-0.552
-0.620
-0.719
-0.742
6.999
114.105
498.883
451.100
96.967
11.924
7.794
11.920
49.794
268.086
1225.493
2842.058
2604.497
886.042
184.353
30.511
4.479
-0.089
4.226
7.084
8.999
11.549
25.851
94.478
322.957
666.910
664.343
318.988
90.427
22.257
4.745
0.441
-0.535
-0.710
-0.723
-0.724
-0.742
-0.762
-0.895
-0.914
-0.072
39.175
892.989
7590.005
5840.376
671.859
45.321
21.446
29.935
110.287
623.065
3715.579
12514.021
10288.886
2604.430
409.791
54.359
7.006
0.268
3.951
6.839
9.368
11.464
14.557
25.987
60.145
97.258
97.029
58.758
23.006
6.829
1.397
-0.219
-0.646
-0.702
-0.688
-0.686
-0.690
-0.726
-0.893
-0.870
0.233
60.001
1447.685
15066.734
11460.661
1100.678
92.216
51.830
81.384
209.801
813.837
4495.572
15279.856
12514.148
3101.973
441.918
58.071
7.986
0.336
8.809
14.364
24.629
34.639
36.205
26.953
20.135
18.818
16.827
11.555
5.952
2.387
0.461
-0.364
-0.628
-0.658
-0.650
-0.647
-0.624
-0.667
-0.806
-0.762
-0.233
15.876
400.316
2392.169
1919.670
386.684
94.893
127.119
405.142
689.659
852.395
2096.446
4925.330
4064.036
1329.994
245.671
36.965
5.068
0.026
43.857
60.034
92.303
148.743
154.352
92.115
38.671
17.715
10.806
8.620
6.969
4.151
1.494
0.024
-0.475
-0.597
-0.604
-0.591
-0.576
-0.592
-0.686
-0.683
-0.422
1.539
18.462
120.922
147.194
73.207
110.600
954.680
4422.771
5629.359
2910.509
1136.866
921.284
730.931
288.945
76.788
15.481
2.271
-0.352
297.317
304.737
327.596
514.208
529.746
265.408
108.359
52.305
32.841
23.347
19.943
11.733
4.878
0.949
-0.228
-0.521
-0.559
-0.539
-0.527
-0.528
-0.570
-0.621
-0.474
0.120
2.244
7.914
17.966
39.316
307.906
5063.682
64148.703
110820.977
64065.648
4750.096
480.285
138.265
55.432
19.071
4.674
0.730
-0.383
1871.573
1791.634
931.000
955.972
932.684
481.848
256.091
187.779
109.277
61.306
40.170
23.828
8.672
2.003
0.018
-0.455
-0.520
-0.504
-0.489
-0.483
-0.493
-0.531
-0.509
-0.287
0.390
2.147
7.113
40.012
609.623
20049.537
106799.320
104306.000
100776.414
30364.760
870.424
75.781
16.581
5.726
2.307
0.978
0.462
8528.091
7116.595
2129.170
921.576
748.358
537.853
577.306
543.997
303.515
114.685
53.919
27.526
9.669
2.250
0.045
-0.431
-0.516
-0.496
-0.467
-0.463
-0.457
-0.479
-0.489
-0.447
-0.284
0.341
3.410
39.594
672.411
26950.758
100490.508
100404.070
100126.883
43220.320
971.050
61.698
10.946
5.266
4.414
5.008
5.729
12763.666
10523.153
2811.772
656.076
391.492
491.643
902.675
1011.496
509.388
165.938
51.471
19.474
6.648
1.378
-0.118
-0.467
-0.545
-0.517
-0.468
-0.455
-0.473
-0.540
-0.684
-0.893
-1.039
-0.761
1.448
21.737
290.078
5801.110
100013.398
100021.219
100020.414
7936.304
410.205
36.612
11.330
10.767
17.469
35.184
52.391
8249.141
6262.929
1924.892
457.015
246.065
453.436
933.287
1048.257
535.267
168.203
42.756
11.810
3.240
0.464
-0.339
-0.546
-0.599
-0.551
-0.478
-0.454
-0.476
-0.574
-0.786
-1.042
-1.097
-0.980
-0.017
6.882
62.333
561.783
3504.973
8810.327
4278.167
731.092
90.321
20.300
17.418
32.590
107.364
358.605
702.763
49346.160
26257.904
4517.829
829.692
491.689
938.805
2132.899
2307.064
982.342
241.690
48.113
9.877
1.750
-0.067
-0.523
-0.635
-0.653
-0.566
-0.492
-0.463
-0.478
-0.593
-0.844
-1.014
-1.051
-1.014
-0.673
1.171
10.589
53.714
165.782
266.901
195.190
66.325
23.531
23.559
39.814
124.442
841.564
5336.172
16884.074
100283.984
100450.445
15316.933
4426.758
3091.014
3252.061
8709.194
9431.216
2888.255
494.619
72.360
11.101
1.439
-0.295
-0.643
-0.723
-0.678
-0.596
-0.509
-0.454
-0.478
-0.585
-0.809
-0.934
-0.961
-0.933
-0.814
-0.388
1.082
5.243
12.221
17.700
14.718
11.405
19.778
41.639
91.873
448.824
5929.094
100117.906
100082.430
100494.711
101748.102
26338.711
49380.262
35548.305
9232.847
13168.723
13892.294
4065.888
653.274
83.015
11.871
1.243
-0.410
-0.716
-0.759
-0.713
-0.628
-0.539
-0.475
-0.468
-0.546
-0.705
-0.823
-0.830
-0.776
-0.668
-0.521
-0.278
0.094
0.762
1.249
2.313
6.609
21.778
56.793
151.779
955.614
21139.148
100652.523
100411.852
35793.039
23146.068
63594.789
100427.633
100351.516
22389.689
6759.184
5952.769
2029.518
383.269
55.241
8.427
0.758
-0.513
-0.761
-0.784
-0.753
-0.674
-0.575
-0.501
-0.456
-0.493
-0.582
-0.719
-0.724
-0.593
0.950
5.110
4.536
1.249
0.261
0.040
0.852
4.713
18.037
51.289
188.128
1205.598
18583.465
102845.016
101567.438
2879.358
5649.265
54572.867
100113.641
100116.250
19054.045
2287.505
1082.084
455.557
115.588
24.167
3.913
0.126
-0.629
-0.787
-0.816
-0.786
-0.708
-0.607
-0.535
-0.499
-0.479
-0.617
-0.675
-0.592
2.707
53.909
251.090
282.887
53.871
3.810
0.982
0.556
2.523
10.323
36.574
170.026
1017.708
6894.581
72552.508
102606.883
472.153
1484.956
9406.718
31433.660
22955.727
4497.132
644.983
193.111
84.416
28.514
7.302
1.314
-0.230
-0.644
-0.765
-0.801
-0.780
-0.756
-0.754
-0.710
-0.623
-0.525
-0.617
-0.582
-0.076
23.780
628.185
5817.279
6647.776
810.239
27.501
4.085
0.999
1.041
4.793
21.517
109.697
562.227
2258.891
6229.360
10908.052
104.167
267.873
969.814
2018.709
1707.124
610.524
139.668
40.471
16.471
6.683
2.509
0.870
0.038
-0.438
-0.658
-0.781
-0.923
-1.017
-0.978
-0.898
-0.795
-0.655
-0.573
-0.468
0.621
56.660
2094.998
30858.410
35795.453
2735.856
95.262
9.689
2.056
0.491
1.812
9.599
44.310
190.100
548.970
929.479
885.963
20.816
41.545
108.611
173.640
151.099
73.164
25.406
9.143
4.784
4.212
4.103
3.080
1.546
0.275
-0.426
-0.846
-1.086
-1.090
-1.029
-0.939
-0.820
-0.705
-0.513
-0.370
0.561
25.015
906.127
8718.220
10026.048
1092.446
66.404
14.399
2.871
0.285
0.412
3.124
13.285
43.140
97.075
137.111
117.408
4.820
10.194
19.612
24.192
20.823
11.490
5.248
3.463
5.588
9.740
12.076
10.113
5.608
2.151
0.347
-0.531
-0.867
-0.994
-1.007
-0.934
-0.808
-0.682
-0.568
-0.327
0.358
4.593
96.721
484.437
518.290
174.362
39.955
11.911
2.540
0.146
-0.153
0.536
2.958
8.105
16.206
20.640
18.075
7.854
25.401
51.734
52.510
28.942
10.125
3.746
4.305
10.627
21.388
27.590
23.691
13.583
6.451
3.375
1.845
0.825
-0.162
-0.695
-0.811
-0.738
-0.621
-0.529
-0.320
0.115
1.931
7.888
22.075
36.238
34.652
17.743
6.265
1.353
-0.080
-0.372
-0.245
0.237
1.189
2.331
2.978
2.505
32.273
141.752
340.112
340.655
154.458
36.485
8.489
6.576
15.456
31.790
44.823
41.405
28.041
19.510
19.420
18.887
12.447
4.750
0.741
-0.412
-0.598
-0.550
-0.486
-0.388
-0.121
0.626
2.582
6.375
9.964
9.951
5.579
2.031
0.304
-0.308
-0.477
-0.447
-0.347
-0.199
-0.035
0.042
-0.046
89.826
515.470
1486.822
1631.727
563.514
99.496
17.186
7.973
16.405
35.104
55.854
63.797
64.439
75.826
126.594
157.634
97.893
30.431
6.502
0.681
-0.361
-0.473
-0.440
-0.378
-0.257
-0.030
0.500
1.408
2.116
1.965
1.166
0.269
-0.267
-0.477
-0.526
-0.473
-0.444
-0.420
-0.408
-0.422
-0.458
122.046
793.327
2616.313
2883.438
869.736
145.686
22.067
7.784
14.567
35.717
77.415
133.437
180.056
318.923
902.208
1247.776
613.281
142.137
23.012
3.052
0.002
-0.405
-0.404
-0.347
-0.299
-0.242
-0.131
0.039
0.128
0.075
-0.145
-0.361
-0.505
-0.571
-0.509
-0.437
-0.415
-0.414
-0.423
-0.444
-0.474
78.734
436.748
1357.959
1359.900
478.530
94.214
16.411
6.055
12.473
39.269
120.381
267.133
395.731
853.871
3570.733
6444.496
2618.068
401.282
50.187
5.867
0.315
-0.329
-0.361
-0.320
-0.299
-0.288
-0.291
-0.302
-0.328
-0.386
-0.473
-0.551
-0.601
-0.556
-0.443
-0.385
-0.365
-0.363
-0.375
-0.397
-0.430
30.227
114.271
268.270
269.488
125.409
33.541
7.799
4.111
10.984
39.797
132.017
302.437
482.495
1023.321
4803.710
8825.965
3179.140
474.430
54.054
6.368
0.485
-0.262
-0.324
-0.301
-0.285
-0.276
-0.300
-0.347
-0.425
-0.503
-0.564
-0.583
-0.523
-0.433
-0.360
-0.326
-0.314
-0.315
-0.328
-0.347
-0.376
8.436
21.454
39.044
39.448
23.555
8.365
2.728
2.755
9.588
32.081
89.933
190.510
272.649
511.094
1538.218
2389.504
1133.910
227.580
32.953
4.297
0.270
-0.257
-0.298
-0.278
-0.269
-0.261
-0.268
-0.288
-0.335
-0.394
-0.421
-0.413
-0.372
-0.325
-0.294
-0.275
-0.270
-0.270
-0.282
-0.301
-0.324
3.005
4.016
5.609
5.502
3.551
1.431
0.611
2.060
8.483
24.271
52.287
78.889
96.550
129.112
249.291
346.632
195.530
54.407
11.074
1.623
-0.012
-0.269
-0.280
-0.264
-0.254
-0.244
-0.242
-0.248
-0.264
-0.285
-0.295
-0.288
-0.275
-0.255
-0.244
-0.237
-0.236
-0.238
-0.248
-0.263
-0.284
1.765
1.327
0.931
0.481
0.045
-0.280
-0.126
1.459
6.885
17.853
30.685
33.684
30.041
29.559
35.929
40.395
25.593
9.796
2.510
0.283
-0.202
-0.276
-0.258
-0.249
-0.239
-0.230
-0.228
-0.230
-0.232
-0.235
-0.231
-0.231
-0.228
-0.217
-0.215
-0.212
-0.211
-0.213
-0.220
-0.233
-0.250
1.354
0.838
0.201
-0.327
-0.613
-0.692
-0.469
0.549
3.513
9.116
14.625
13.770
9.401
6.533
5.556
5.032
3.254
1.324
0.246
-0.170
-0.268
-0.261
-0.240
-0.233
-0.231
-0.234
-0.242
-0.244
-0.240
-0.224
-0.212
-0.203
-0.198
-0.195
-0.194
-0.195
-0.194
-0.196
-0.201
-0.211
-0.225
0.656
0.353
-0.170
-0.530
-0.723
-0.763
-0.644
-0.147
1.016
3.008
4.516
4.272
2.554
1.208
0.596
0.326
0.101
-0.110
-0.236
-0.271
-0.261
-0.239
-0.230
-0.226
-0.241
-0.277
-0.308
-0.319
-0.298
-0.253
-0.216
-0.194
-0.185
-0.187
-0.186
-0.182
-0.184
-0.185
-0.188
-0.195
-0.203
-0.085
-0.301
-0.559
-0.687
-0.749
-0.755
-0.694
-0.515
-0.145
0.409
0.754
0.636
0.159
-0.229
-0.379
-0.392
-0.353
-0.321
-0.294
-0.267
-0.237
-0.219
-0.215
-0.229
-0.274
-0.357
-0.439
-0.472
-0.417
-0.324
-0.243
-0.197
-0.180
-0.179
-0.173
-0.177
-0.177
-0.178
-0.180
-0.183
-0.194
-0.689
-0.811
-0.873
-0.802
-0.753
-0.714
-0.669
-0.605
-0.506
-0.380
-0.312
-0.373
-0.505
-0.593
-0.565
-0.474
-0.384
-0.320
-0.272
-0.240
-0.215
-0.200
-0.200
-0.234
-0.316
-0.452
-0.595
-0.629
-0.541
-0.406
-0.277
-0.203
-0.176
-0.172
-0.171
-0.169
-0.173
-0.173
-0.178
-0.181
-0.187
-0.995
-1.053
-0.987
-0.799
-0.692
-0.641
-0.604
-0.569
-0.533
-0.505
-0.508
-0.551
-0.604
-0.613
-0.538
-0.438
-0.352
-0.291
-0.245
-0.211
-0.187
-0.175
-0.184
-0.232
-0.335
-0.514
-0.678
-0.691
-0.590
-0.447
-0.295
-0.205
-0.172
-0.167
-0.165
-0.167
-0.169
-0.172
-0.175
-0.180
-0.183
-1.109
-1.106
-0.919
-0.692
-0.588
-0.549
-0.525
-0.504
-0.476
-0.463
-0.470
-0.499
-0.522
-0.518
-0.453
-0.380
-0.305
-0.248
-0.205
-0.176
-0.156
-0.150
-0.163
-0.207
-0.315
-0.485
-0.629
-0.648
-0.560
-0.417
-0.280
-0.195
-0.165
-0.160
-0.158
-0.162
-0.167
-0.172
-0.175
-0.178
-0.182
8.713
19.433
72.497
307.399
2051.172
60671.285
101807.148
101522.188
101088.305
30388.641
1078.900
59.483
6.104
3.834
30.594
313.776
3177.210
18999.309
21292.424
4279.632
441.736
64.263
146.767
971.541
5391.838
11877.917
10551.546
14706.750
16410.719
6833.641
2125.480
432.162
82.463
59.782
362.532
5937.715
100123.328
100202.930
101247.719
109356.172
46331.180
4.499
6.458
28.668
169.837
1385.670
14423.027
131462.609
128292.836
82035.898
5353.237
414.107
44.345
6.687
4.028
30.837
289.775
2883.168
16974.248
19003.246
3875.048
406.582
51.651
57.086
268.307
980.089
1799.039
1647.870
1822.644
3472.574
4325.896
1929.374
428.483
75.864
43.557
242.274
2887.432
60534.094
100058.359
100152.203
100562.109
6456.848
2.236
4.376
31.255
301.806
4146.208
85704.188
102856.500
105067.461
70155.797
3932.466
354.055
48.594
9.093
3.470
15.762
122.816
795.642
2885.902
3182.470
1040.398
157.636
24.958
17.086
52.901
136.531
225.660
268.873
551.709
1392.621
1733.512
898.307
232.403
46.013
22.203
86.296
662.078
5330.564
25455.453
31430.762
8534.831
1119.415
1.568
5.375
38.379
421.092
7762.644
100203.203
100753.555
101655.617
101606.828
7089.895
538.037
75.212
13.500
2.983
5.643
29.156
123.636
292.075
317.656
145.672
37.512
8.049
4.249
9.389
20.792
34.974
59.905
137.644
293.019
357.942
214.511
71.933
18.879
8.758
23.415
110.278
446.008
1130.769
1330.742
605.115
157.636
3.203
8.328
35.770
304.798
4148.675
85818.414
105345.367
120723.266
90682.008
9273.046
1040.134
133.026
20.375
3.255
1.360
5.382
16.003
31.873
32.151
18.853
6.704
1.657
0.431
1.148
2.983
6.100
12.827
29.985
52.946
59.206
39.983
16.899
6.325
4.015
7.526
19.613
47.425
88.197
93.594
55.430
21.954
9.331
18.792
35.926
147.314
1168.404
10133.917
62842.492
128280.148
106427.945
35799.547
2505.972
221.662
26.625
3.503
0.215
0.397
1.740
3.239
3.200
1.927
0.505
-0.324
-0.523
-0.268
0.575
2.336
4.641
7.759
10.596
10.076
7.298
4.555
5.078
8.951
13.110
14.823
13.361
12.251
10.541
6.289
2.526
22.735
41.999
54.436
89.653
402.918
3734.344
49774.727
101345.641
100571.570
54233.934
3136.029
254.990
26.607
3.206
-0.157
-0.550
-0.475
-0.412
-0.565
-0.622
-0.755
-0.779
-0.576
1.191
18.230
107.301
95.777
22.512
13.512
7.235
3.865
5.262
15.047
37.322
58.453
54.940
31.399
12.353
4.037
0.878
-0.272
37.318
68.026
78.250
76.470
197.473
1528.194
15376.178
85208.391
85159.906
15282.331
1450.331
153.074
17.495
2.036
-0.355
-0.712
-0.765
-0.857
-1.018
-0.998
-0.931
-0.764
0.202
33.804
897.893
6661.114
5883.294
660.142
81.150
29.260
10.389
13.453
43.633
122.358
228.577
212.588
99.113
32.611
7.229
0.926
-0.595
37.254
67.393
74.803
59.442
79.270
352.184
1871.579
5331.735
5838.557
1855.651
355.883
52.299
7.677
0.726
-0.509
-0.709
-0.748
-0.810
-0.920
-0.941
-0.862
-0.670
2.836
252.574
15063.259
100132.172
100416.297
9291.218
512.665
107.926
28.490
26.292
86.710
267.097
515.656
476.917
212.492
58.091
12.532
1.618
-0.541
22.874
40.658
44.819
31.993
29.583
68.410
204.479
413.904
412.259
199.273
58.993
13.110
2.329
-0.114
-0.611
-0.681
-0.690
-0.706
-0.742
-0.795
-0.766
-0.563
3.895
399.523
35791.879
100328.156
101233.836
19233.496
1260.925
252.947
62.638
48.408
107.738
317.399
604.554
556.506
228.537
62.087
13.353
1.760
-0.516
11.203
18.076
20.755
17.611
14.805
16.429
27.934
41.682
40.647
24.482
9.805
2.637
0.254
-0.474
-0.631
-0.645
-0.636
-0.633
-0.629
-0.632
-0.694
-0.492
1.501
134.644
3983.797
65930.617
57552.098
4987.727
1274.213
781.442
1255.665
925.481
255.661
205.588
320.843
287.593
131.067
39.520
8.593
1.105
-0.630
13.143
17.484
20.838
23.544
22.387
15.850
10.409
8.001
6.605
4.209
2.059
0.631
-0.155
-0.506
-0.593
-0.598
-0.584
-0.574
-0.547
-0.556
-0.609
-0.476
0.468
7.699
192.157
953.131
1231.290
924.267
936.007
8572.153
101076.227
57546.137
2899.351
300.576
139.385
96.111
46.717
15.561
3.671
0.117
-0.771
45.879
50.179
46.741
49.900
46.984
31.787
17.108
10.404
6.342
3.822
2.294
1.085
0.141
-0.356
-0.530
-0.554
-0.539
-0.519
-0.502
-0.495
-0.527
-0.482
-0.029
2.118
12.178
47.208
116.377
179.133
971.275
57842.008
111158.375
134026.625
25038.771
1823.512
177.801
37.891
14.150
4.762
0.937
-0.402
-0.765
165.481
163.699
110.541
84.778
73.437
49.486
33.352
24.045
15.555
8.501
4.511
2.232
0.594
-0.196
-0.467
-0.524
-0.506
-0.483
-0.474
-0.464
-0.478
-0.479
-0.325
0.360
2.798
9.454
21.240
47.533
661.699
25786.834
200039.109
200038.906
104504.391
8027.613
414.208
35.519
5.724
1.290
0.131
-0.134
-0.126
422.612
372.473
193.630
98.731
72.336
57.519
55.515
51.485
32.592
15.527
6.763
2.773
0.804
-0.129
-0.440
-0.504
-0.496
-0.468
-0.457
-0.446
-0.453
-0.468
-0.444
-0.284
0.205
1.526
4.757
26.755
343.439
8025.211
105097.586
103463.352
100362.164
10927.298
478.537
32.968
3.982
1.202
1.732
3.379
4.848
579.784
500.970
241.395
95.567
56.049
57.785
75.956
79.191
50.240
22.355
7.885
2.693
0.579
-0.228
-0.462
-0.512
-0.504
-0.479
-0.457
-0.451
-0.501
-0.622
-0.868
-1.007
-0.949
-0.609
1.147
14.584
153.825
2167.260
26885.854
91485.594
33947.512
2882.593
211.224
20.239
3.729
4.753
14.194
32.888
54.585
720.656
599.702
266.874
95.598
55.023
66.976
100.230
99.729
63.555
26.687
8.722
2.306
0.260
-0.370
-0.527
-0.556
-0.538
-0.508
-0.472
-0.457
-0.525
-0.704
-0.968
-1.039
-1.058
-0.872
-0.010
4.900
40.316
288.586
1485.951
2880.340
1630.189
340.407
51.240
8.494
6.677
24.299
107.581
381.510
757.179
2506.745
1674.314
569.328
190.184
116.198
139.194
199.406
205.171
112.989
42.085
11.715
2.430
0.097
-0.479
-0.615
-0.633
-0.616
-0.563
-0.499
-0.466
-0.540
-0.753
-0.927
-0.984
-0.940
0.147
1.129
1.539
7.178
32.615
96.849
153.102
104.692
38.209
10.516
6.046
17.695
110.558
823.499
5832.911
18673.520
7110.603
4535.577
1302.614
634.044
466.610
370.098
465.985
462.137
221.693
70.541
15.982
3.065
0.055
-0.575
-0.723
-0.756
-0.741
-0.666
-0.571
-0.507
-0.536
-0.726
-0.851
-0.876
-0.651
1.156
2.395
1.247
1.303
3.820
8.262
11.519
8.922
4.927
3.844
8.904
42.520
392.338
6412.173
100019.148
100014.531
6562.798
4331.800
2175.553
2566.811
2108.006
899.149
648.324
580.847
289.557
82.905
18.029
3.104
-0.011
-0.667
-0.857
-0.934
-0.921
-0.823
-0.680
-0.566
-0.510
-0.647
-0.751
-0.742
-0.552
0.388
1.454
1.263
1.251
1.233
1.100
1.000
0.773
1.071
3.324
12.292
71.787
846.942
22980.467
100067.164
100048.148
2105.253
1862.874
3020.113
7121.920
5375.862
1593.732
574.975
364.209
178.089
55.815
13.050
2.097
-0.221
-0.785
-0.999
-1.095
-1.068
-0.952
-0.783
-0.616
-0.509
-0.550
-0.649
-0.601
-0.325
0.567
5.225
20.408
19.558
7.073
3.105
1.113
0.203
0.525
2.958
12.892
74.602
814.871
18793.799
100172.539
100121.867
544.773
739.614
2492.126
6428.815
4876.858
1383.143
335.234
141.673
67.739
23.412
5.923
0.943
-0.448
-0.878
-1.078
-1.156
-1.096
-0.987
-0.830
-0.651
-0.532
-0.475
-0.560
-0.472
0.096
9.668
285.527
1860.399
1873.926
342.432
21.131
6.112
1.383
0.460
2.098
10.046
53.282
401.361
4602.668
76106.078
100160.648
153.502
262.106
908.218
1859.325
1448.693
529.515
138.100
45.985
19.463
7.612
2.378
0.267
-0.500
-0.857
-1.050
-1.118
-1.056
-0.951
-0.858
-0.778
-0.688
-0.574
-0.521
-0.301
1.624
132.633
5834.657
100099.906
100192.766
7765.999
262.308
23.494
4.899
0.810
1.151
6.023
28.267
137.028
730.435
3873.846
10409.378
41.102
72.253
188.912
307.038
265.601
125.021
40.057
13.824
6.029
3.193
1.610
0.552
-0.175
-0.642
-0.900
-0.997
-1.017
-0.979
-0.916
-0.820
-0.704
-0.603
-0.450
-0.078
3.332
325.891
30909.703
100384.938
100875.109
49057.328
742.538
64.787
11.265
1.531
0.473
2.694
11.749
42.730
131.336
317.095
493.925
9.646
15.074
31.647
45.444
42.594
23.164
9.847
4.530
3.610
3.937
3.360
2.179
0.805
-0.119
-0.694
-1.021
-1.061
-1.017
-0.911
-0.750
-0.640
-0.536
-0.423
0.115
3.475
179.407
8808.087
100738.430
101924.617
13145.139
796.374
105.827
16.614
2.109
0.134
0.763
3.629
11.205
25.623
41.800
50.174
2.145
3.540
6.297
7.911
7.073
4.352
2.474
2.977
5.389
7.774
8.391
6.205
3.298
0.985
-0.327
-0.829
-0.978
-0.769
0.975
1.427
0.120
-0.333
-0.328
0.117
2.752
24.986
552.804
3980.580
5270.060
1788.922
458.952
85.210
13.655
1.820
-0.072
-0.097
0.698
2.415
4.821
6.933
7.385
2.159
4.928
8.333
8.518
5.251
2.429
1.767
4.089
9.658
16.599
20.705
16.735
9.357
3.644
1.011
0.065
-0.384
0.794
6.941
8.932
2.438
0.097
-0.174
-0.035
1.486
9.375
50.360
203.517
420.165
408.214
193.793
39.665
7.154
0.890
-0.268
-0.407
-0.235
0.124
0.547
0.858
0.825
6.316
16.552
30.461
32.651
17.535
6.275
3.119
6.604
17.502
34.707
46.548
39.062
21.392
9.669
5.456
4.046
2.323
2.243
7.561
9.246
3.081
0.347
-0.045
-0.132
0.451
3.138
12.904
37.033
74.255
145.095
113.513
17.359
2.461
0.096
-0.432
-0.507
-0.453
-0.387
-0.320
-0.292
-0.333
13.249
40.963
83.645
83.549
43.496
13.852
4.866
8.825
25.506
56.621
78.991
67.794
37.667
22.607
22.652
22.877
14.426
6.110
3.496
2.766
0.971
0.210
-0.060
-0.207
-0.070
0.635
2.767
6.811
11.516
20.744
18.716
4.859
0.394
-0.387
-0.553
-0.528
-0.469
-0.448
-0.441
-0.452
-0.480
18.994
55.267
113.210
121.924
58.206
17.010
5.706
8.966
26.349
60.111
86.478
79.111
53.337
50.504
80.538
92.628
58.507
20.215
5.048
1.136
0.265
0.028
-0.155
-0.258
-0.260
-0.104
0.255
0.802
1.445
2.101
1.697
0.274
-0.458
-0.602
-0.634
-0.500
-0.430
-0.416
-0.414
-0.427
-0.453
18.409
40.461
78.460
77.974
40.818
13.012
4.001
6.291
17.741
40.965
59.791
64.475
59.664
88.841
176.730
230.478
142.769
43.646
9.004
1.486
0.089
-0.170
-0.253
-0.294
-0.311
-0.285
-0.251
-0.216
-0.200
-0.301
-0.451
-0.583
-0.661
-0.684
-0.576
-0.430
-0.376
-0.360
-0.364
-0.378
-0.407
17.245
18.564
27.684
26.885
15.506
5.393
1.808
2.963
8.592
20.051
33.639
44.844
54.180
92.565
204.981
270.163
166.655
46.901
9.591
1.482
-0.021
-0.277
-0.301
-0.310
-0.305
-0.297
-0.344
-0.419
-0.477
-0.555
-0.637
-0.690
-0.715
-0.601
-0.440
-0.356
-0.320
-0.311
-0.312
-0.325
-0.352
14.295
8.112
7.410
6.470
3.576
1.205
0.246
0.955
3.683
8.998
16.887
25.750
33.838
54.693
112.868
144.848
84.480
28.711
6.427
0.906
-0.134
-0.309
-0.318
-0.307
-0.288
-0.273
-0.302
-0.366
-0.466
-0.558
-0.617
-0.594
-0.503
-0.405
-0.329
-0.284
-0.263
-0.260
-0.262
-0.277
-0.299
8.572
3.512
1.573
0.802
0.145
-0.325
-0.445
0.040
1.462
4.280
8.259
12.018
15.145
20.572
32.702
39.371
25.314
9.707
2.480
0.258
-0.235
-0.311
-0.303
-0.287
-0.266
-0.252
-0.258
-0.279
-0.317
-0.348
-0.362
-0.356
-0.321
-0.282
-0.253
-0.235
-0.223
-0.220
-0.226
-0.238
-0.257
3.631
1.136
-0.065
-0.512
-0.698
-0.771
-0.702
-0.349
0.547
2.084
3.732
4.844
5.229
5.932
7.562
7.950
5.433
2.179
0.481
-0.141
-0.283
-0.291
-0.274
-0.259
-0.241
-0.230
-0.221
-0.231
-0.241
-0.252
-0.248
-0.245
-0.231
-0.217
-0.206
-0.200
-0.194
-0.193
-0.197
-0.208
-0.223
0.885
-0.118
-0.632
-0.831
-0.875
-0.850
-0.768
-0.545
-0.037
0.697
1.414
1.591
1.420
1.256
1.214
1.076
0.675
0.158
-0.162
-0.273
-0.289
-0.264
-0.248
-0.230
-0.216
-0.213
-0.213
-0.215
-0.212
-0.210
-0.201
-0.193
-0.194
-0.184
-0.178
-0.176
-0.173
-0.174
-0.178
-0.185
-0.196
-0.298
-0.722
-0.940
-0.935
-0.884
-0.828
-0.761
-0.642
-0.406
-0.075
0.184
0.227
0.062
-0.074
-0.146
-0.165
-0.219
-0.265
-0.294
-0.287
-0.260
-0.235
-0.218
-0.205
-0.203
-0.208
-0.217
-0.226
-0.221
-0.204
-0.189
-0.180
-0.168
-0.166
-0.162
-0.162
-0.162
-0.163
-0.165
-0.168
-0.176
-0.738
-1.004
-1.131
-1.039
-0.885
-0.800
-0.736
-0.659
-0.558
-0.432
-0.333
-0.314
-0.362
-0.405
-0.404
-0.379
-0.344
-0.315
-0.289
-0.258
-0.228
-0.207
-0.191
-0.184
-0.195
-0.222
-0.247
-0.262
-0.250
-0.219
-0.192
-0.172
-0.160
-0.158
-0.155
-0.151
-0.151
-0.151
-0.153
-0.157
-0.164
-0.930
-1.159
-1.232
-1.120
-0.884
-0.750
-0.681
-0.622
-0.568
-0.511
-0.478
-0.464
-0.461
-0.456
-0.416
-0.375
-0.329
-0.289
-0.254
-0.226
-0.196
-0.179
-0.170
-0.172
-0.198
-0.242
-0.285
-0.311
-0.293
-0.243
-0.200
-0.171
-0.155
-0.149
-0.149
-0.145
-0.142
-0.144
-0.144
-0.148
-0.153
-1.045
-1.248
-1.277
-1.139
-0.836
-0.682
-0.603
-0.553
-0.515
-0.485
-0.464
-0.450
-0.443
-0.423
-0.382
-0.337
-0.294
-0.255
-0.220
-0.191
-0.166
-0.154
-0.149
-0.159
-0.196
-0.251
-0.309
-0.332
-0.311
-0.254
-0.199
-0.163
-0.149
-0.143
-0.141
-0.141
-0.139
-0.138
-0.140
-0.143
-0.148
-1.174
-1.269
-1.267
-1.045
-0.753
-0.606
-0.532
-0.482
-0.446
-0.422
-0.406
-0.393
-0.380
-0.363
-0.327
-0.290
-0.247
-0.209
-0.179
-0.155
-0.137
-0.128
-0.128
-0.143
-0.181
-0.237
-0.290
-0.314
-0.292
-0.238
-0.185
-0.154
-0.140
-0.134
-0.133
-0.135
-0.134
-0.134
-0.138
-0.140
-0.145
16.666
10.106
32.669
155.647
1274.968
29877.654
100496.977
101182.891
117489.422
65240.152
6440.689
242.407
4.908
0.786
6.788
43.146
209.521
561.250
611.628
246.955
60.073
57.573
516.690
7029.569
95603.500
100234.094
101149.172
15680.393
4210.939
1489.340
370.240
88.696
48.278
181.270
1077.593
13951.244
101580.039
100807.469
100981.391
105350.617
45140.516
12.083
5.183
16.084
88.530
624.781
6186.804
55766.777
103176.516
38679.656
4069.720
514.708
35.022
3.819
0.897
6.420
40.284
193.779
515.785
561.667
227.826
53.524
30.438
162.011
1224.850
7033.414
15299.570
9486.724
2177.743
682.002
378.848
178.560
62.513
31.104
89.289
504.293
6271.535
100446.484
100251.508
100173.625
100397.648
12101.813
6.990
4.361
17.032
110.360
905.843
6328.315
24989.623
24285.947
7191.955
1164.675
179.297
30.306
5.049
0.930
3.694
21.410
83.737
194.013
209.989
97.503
27.835
11.652
35.686
160.998
479.524
829.469
631.315
288.805
182.360
147.670
90.350
34.658
15.545
32.124
162.618
1214.638
11426.874
75916.313
85131.156
18713.609
1911.137
5.435
7.885
25.774
154.413
1302.302
11717.207
55789.313
53437.035
15252.180
2785.146
433.024
66.356
10.590
1.399
1.219
6.578
21.500
40.478
43.386
24.710
7.873
3.103
6.749
21.260
48.976
69.905
64.469
49.173
49.905
47.095
30.540
13.798
6.216
9.655
36.819
164.783
715.020
2024.290
2199.403
965.625
219.338
14.530
27.573
48.389
168.271
1071.899
7950.060
48451.113
122973.617
105339.672
28966.650
2280.314
198.413
22.341
2.608
0.158
1.012
3.609
6.355
6.782
3.728
1.119
0.371
0.984
2.948
6.193
8.726
9.674
10.740
12.930
11.907
8.246
3.900
1.812
2.494
7.812
24.206
65.227
123.697
131.531
76.727
27.792
59.887
120.139
153.400
225.844
899.225
9963.998
103277.180
103176.172
101151.148
100237.281
9381.962
484.692
38.755
3.925
-0.068
-0.421
-0.167
-0.010
0.068
-0.266
-0.079
1.847
2.022
1.382
2.626
5.057
8.046
9.456
7.807
4.965
2.576
1.105
0.943
1.826
3.443
5.663
8.960
12.375
12.406
7.809
3.265
199.836
448.896
509.869
397.939
886.893
13051.082
100603.289
100423.523
100186.867
100055.438
13822.416
558.334
42.990
4.246
-0.108
-0.700
-0.831
-1.013
-0.994
-0.983
0.074
3.121
3.467
3.645
26.949
150.384
177.354
73.396
46.853
18.582
5.475
1.909
2.677
5.722
8.410
8.235
5.928
3.294
1.556
0.462
-0.287
382.362
965.469
1064.501
616.636
618.368
5148.344
100217.430
100108.094
100042.531
100014.211
4854.640
329.378
29.068
2.963
-0.237
-0.722
-0.870
-1.063
-1.052
-0.967
-0.450
1.147
2.595
41.627
1310.343
11544.468
10422.219
1630.489
463.461
123.119
24.003
6.080
7.341
14.628
22.362
20.975
12.752
4.981
1.144
-0.350
-0.827
382.051
963.146
1052.609
558.830
297.088
941.742
6472.855
28291.518
28267.809
7027.311
819.915
99.520
12.847
1.281
-0.425
-0.698
-0.778
-0.903
-0.939
-0.843
-0.599
0.238
4.828
366.971
30951.283
101044.883
105447.078
25013.609
4696.484
681.191
87.359
15.116
13.241
26.223
39.758
37.061
22.247
8.100
1.846
-0.260
-0.868
185.557
411.767
446.831
243.028
113.854
155.884
465.404
1051.160
1043.947
443.246
113.944
22.471
3.616
0.103
-0.562
-0.673
-0.691
-0.741
-0.806
-0.738
-0.535
0.177
6.193
584.733
76946.242
103696.992
137041.813
121247.148
26772.580
2705.954
425.646
44.184
18.811
30.026
46.055
42.411
23.789
8.688
2.058
-0.183
-0.831
55.641
107.505
115.996
71.325
34.010
28.739
48.903
74.251
72.270
42.593
15.530
4.149
0.546
-0.411
-0.609
-0.630
-0.617
-0.619
-0.635
-0.638
-0.511
0.082
3.996
189.309
6957.048
104065.781
146764.938
104613.617
35803.656
16212.720
6939.788
1528.324
195.307
30.970
32.681
27.999
15.587
6.060
1.365
-0.253
-0.788
15.259
23.935
25.746
18.517
10.695
7.404
7.245
8.268
7.529
5.002
1.944
0.332
-0.369
-0.571
-0.608
-0.581
-0.559
-0.542
-0.521
-0.513
-0.492
-0.104
2.247
20.882
375.040
2477.901
9999.201
17444.082
18310.012
114059.219
126839.586
101230.883
3634.843
115.020
25.398
14.037
7.427
2.743
0.558
-0.412
-0.732
9.320
11.201
11.146
9.342
7.260
4.955
3.135
2.202
1.421
0.683
0.081
-0.316
-0.522
-0.582
-0.579
-0.547
-0.518
-0.497
-0.474
-0.465
-0.464
-0.291
0.779
6.986
43.215
243.549
806.544
1417.044
5636.408
123414.734
109727.258
102469.555
21105.754
470.740
46.017
9.644
2.831
0.811
-0.061
-0.498
-0.635
19.043
19.432
14.438
10.889
8.262
6.189
4.495
3.169
1.960
0.856
0.116
-0.275
-0.479
-0.546
-0.544
-0.521
-0.491
-0.474
-0.457
-0.445
-0.454
-0.405
-0.048
1.657
8.820
32.598
80.212
122.005
972.822
43074.586
105175.313
110975.813
13904.708
994.447
92.024
11.222
1.544
0.047
-0.231
-0.242
-0.160
35.986
34.911
22.785
13.190
9.204
7.431
6.817
6.012
3.903
1.805
0.494
-0.132
-0.424
-0.520
-0.526
-0.506
-0.479
-0.465
-0.458
-0.444
-0.452
-0.454
-0.686
-0.451
0.803
3.924
9.472
19.703
128.550
2246.657
15735.610
20980.434
6920.933
950.659
104.871
11.774
1.136
0.180
0.839
2.124
3.248
52.891
47.485
29.035
14.764
9.179
8.427
9.258
8.747
6.159
2.923
0.856
-0.063
-0.426
-0.532
-0.532
-0.517
-0.497
-0.477
-0.456
-0.465
-0.533
-0.710
-0.906
-0.893
-0.677
0.035
1.582
6.856
44.560
324.404
1901.446
3567.643
1967.271
400.450
53.681
7.235
1.168
2.506
8.772
20.886
32.468
84.087
70.241
41.122
19.045
11.459
11.402
13.357
13.021
8.862
4.248
1.250
-0.022
-0.463
-0.573
-0.579
-0.570
-0.560
-0.521
-0.486
-0.473
-0.576
-0.809
-0.905
-0.929
0.329
7.771
13.580
7.565
15.230
72.283
245.496
400.289
265.711
83.214
17.366
2.993
3.146
14.662
62.336
184.471
353.131
190.747
148.293
75.953
36.703
23.560
22.118
24.542
23.578
15.101
6.610
1.960
0.093
-0.491
-0.647
-0.688
-0.717
-0.711
-0.649
-0.567
-0.508
-0.593
-0.805
-0.848
-0.598
8.445
65.079
127.770
50.577
7.552
12.518
30.611
43.186
32.392
13.086
3.717
2.023
9.965
62.884
410.665
2014.205
5315.393
350.547
267.424
138.503
86.485
63.813
48.402
46.713
39.405
24.352
9.654
2.707
0.234
-0.529
-0.771
-0.912
-0.986
-0.963
-0.865
-0.727
-0.594
-0.581
-0.736
-0.737
-0.139
15.684
142.971
281.826
131.286
9.865
4.062
4.385
4.638
3.481
1.480
0.759
3.174
23.526
199.867
2195.165
22929.732
100001.719
346.087
272.522
208.221
203.155
165.611
97.159
63.296
48.707
27.082
11.133
2.891
0.231
-0.619
-0.968
-1.152
-1.127
-1.049
-0.934
-0.815
-0.693
-0.554
-0.657
-0.618
-0.179
6.117
56.902
133.143
48.580
9.806
5.972
3.156
1.312
0.270
-0.146
0.391
4.597
36.956
384.789
5835.260
100007.727
100005.914
196.089
183.488
238.081
346.625
295.195
140.575
64.489
37.423
20.547
8.329
2.244
0.073
-0.719
-1.122
-1.210
-1.173
-1.081
-0.957
-0.826
-0.713
-0.584
-0.571
-0.513
-0.149
1.495
7.531
16.319
30.700
37.448
22.735
11.906
4.516
0.960
-0.102
0.403
4.833
38.127
360.620
5328.397
100015.383
100011.930
90.844
99.912
192.465
312.961
269.237
122.378
48.448
21.171
11.163
4.742
1.538
0.094
-0.660
-1.122
-1.200
-1.166
-1.078
-0.946
-0.806
-0.695
-0.583
-0.488
-0.437
0.020
1.878
12.631
309.395
1931.386
2249.541
501.840
78.803
21.617
4.984
0.644
0.326
3.504
23.442
181.049
1718.224
15276.203
67714.773
37.942
45.473
92.557
142.231
132.260
65.506
24.852
10.694
6.469
4.466
2.738
1.039
-0.181
-0.903
-1.108
-1.111
-1.028
-0.884
-0.740
-0.637
-0.562
-0.506
-0.359
0.279
4.253
165.417
6764.796
100692.117
101776.273
10289.245
714.712
109.229
16.591
2.356
0.305
1.850
10.843
55.195
296.941
1342.719
3399.083
13.077
16.095
30.536
42.889
40.130
22.298
10.698
7.353
9.079
9.913
8.127
4.170
1.276
-0.320
-0.871
-0.997
-0.923
-0.799
-0.642
-0.494
-0.375
-0.349
-0.243
0.736
7.930
410.766
36316.602
104940.867
121083.555
75097.633
4135.966
387.210
43.271
5.023
0.428
0.577
3.723
14.777
52.147
138.715
235.413
4.788
4.974
7.814
9.715
9.102
6.094
5.689
10.035
18.525
24.232
20.285
11.544
4.668
1.028
-0.422
-0.823
-0.864
-0.106
3.120
4.312
1.371
0.255
0.083
1.058
9.858
269.110
11061.684
115210.141
196840.000
88681.539
10199.570
739.968
64.753
6.813
0.481
-0.051
0.852
3.451
9.301
17.822
25.219
3.483
2.565
2.264
2.146
1.778
2.159
5.536
15.103
33.440
48.868
45.984
29.259
13.456
4.246
0.502
-0.577
-0.298
11.810
71.152
114.797
30.864
2.879
0.748
1.128
8.513
79.985
1297.097
12920.702
50749.883
42536.379
6405.209
640.569
56.274
5.931
0.335
-0.317
-0.139
0.471
1.469
2.559
3.159
5.145
3.034
2.027
1.368
0.851
1.604
6.150
21.349
53.798
100.719
129.565
93.491
41.729
12.725
2.877
0.128
1.869
56.565
394.160
706.167
203.581
10.907
1.829
1.043
4.573
34.841
261.682
1649.546
5517.237
8941.136
5157.162
745.104
31.868
3.052
0.006
-0.456
-0.440
-0.322
-0.142
0.005
0.026
8.338
4.858
4.189
3.326
2.028
2.125
7.757
31.403
112.803
301.032
456.117
336.629
125.455
32.378
7.492
1.605
3.009
61.285
497.678
796.801
256.726
13.087
2.705
0.913
1.731
10.059
48.742
204.489
1204.359
7957.228
6778.548
828.324
22.078
1.024
-0.327
-0.539
-0.508
-0.475
-0.448
-0.435
-0.451
12.734
8.065
7.885
6.842
3.939
2.933
9.523
45.522
203.990
654.905
1046.877
761.867
248.998
57.791
13.886
4.752
3.080
15.583
130.422
183.938
54.234
6.366
2.498
0.676
0.423
2.141
8.251
23.492
257.988
1166.080
1148.102
204.112
7.197
-0.140
-0.545
-0.593
-0.494
-0.462
-0.457
-0.465
-0.489
24.342
12.211
10.136
8.450
5.144
3.106
8.812
46.254
214.875
703.185
1131.680
823.781
269.255
64.903
19.405
10.874
6.606
3.994
6.226
8.208
5.199
3.264
1.326
0.256
-0.073
0.165
1.024
2.657
9.843
54.981
57.834
12.919
0.475
-0.608
-0.669
-0.582
-0.452
-0.418
-0.410
-0.418
-0.440
55.178
19.313
9.803
6.763
3.846
2.076
5.863
27.557
114.875
330.920
519.039
387.461
158.222
48.148
22.684
18.816
11.510
5.026
2.170
1.819
1.664
1.138
0.401
-0.079
-0.269
-0.262
-0.159
-0.022
0.193
0.838
0.847
-0.347
-0.717
-0.744
-0.712
-0.495
-0.394
-0.363
-0.358
-0.366
-0.394
100.739
25.910
7.754
3.407
1.500
0.735
2.427
11.596
40.618
95.432
144.977
114.273
58.035
27.155
20.860
19.424
12.960
5.385
1.554
0.518
0.267
0.082
-0.114
-0.280
-0.349
-0.334
-0.386
-0.431
-0.503
-0.608
-0.705
-0.778
-0.801
-0.772
-0.545
-0.392
-0.330
-0.311
-0.307
-0.312
-0.337
106.491
27.578
5.825
1.278
0.072
-0.271
0.381
3.329
10.264
22.189
31.735
29.235
19.423
13.077
12.509
12.149
8.104
3.275
0.870
0.002
-0.193
-0.273
-0.332
-0.376
-0.366
-0.328
-0.346
-0.463
-0.584
-0.665
-0.739
-0.779
-0.685
-0.514
-0.374
-0.299
-0.268
-0.257
-0.257
-0.266
-0.283
62.245
17.400
3.598
0.176
-0.598
-0.724
-0.476
0.375
2.262
5.000
7.414
8.132
6.774
5.469
5.223
4.891
3.163
1.253
0.194
-0.227
-0.335
-0.362
-0.375
-0.368
-0.334
-0.291
-0.280
-0.324
-0.383
-0.449
-0.477
-0.450
-0.387
-0.328
-0.273
-0.241
-0.224
-0.217
-0.216
-0.222
-0.237
23.818
7.102
1.160
-0.447
-0.822
-0.864
-0.754
-0.474
0.124
0.973
1.771
2.224
2.089
1.693
1.413
1.127
0.665
0.125
-0.188
-0.311
-0.341
-0.333
-0.324
-0.309
-0.276
-0.253
-0.235
-0.247
-0.260
-0.278
-0.282
-0.271
-0.255
-0.229
-0.216
-0.202
-0.193
-0.187
-0.184
-0.191
-0.204
6.583
1.833
-0.221
-0.794
-0.896
-0.864
-0.793
-0.685
-0.478
-0.168
0.136
0.301
0.290
0.147
0.043
-0.045
-0.153
-0.259
-0.312
-0.319
-0.304
-0.286
-0.272
-0.253
-0.229
-0.210
-0.199
-0.202
-0.206
-0.204
-0.203
-0.199
-0.191
-0.185
-0.176
-0.171
-0.168
-0.163
-0.161
-0.168
-0.177
1.449
-0.191
-0.877
-1.023
-0.932
-0.841
-0.768
-0.705
-0.609
-0.482
-0.362
-0.291
-0.292
-0.314
-0.334
-0.339
-0.340
-0.335
-0.317
-0.290
-0.266
-0.246
-0.227
-0.205
-0.191
-0.185
-0.183
-0.179
-0.182
-0.176
-0.170
-0.167
-0.159
-0.158
-0.153
-0.149
-0.147
-0.144
-0.144
-0.149
-0.156
0.971
-0.801
-1.128
-1.186
-0.967
-0.822
-0.728
-0.658
-0.594
-0.533
-0.477
-0.439
-0.419
-0.405
-0.384
-0.366
-0.343
-0.311
-0.283
-0.253
-0.227
-0.207
-0.187
-0.174
-0.167
-0.168
-0.177
-0.176
-0.173
-0.167
-0.157
-0.150
-0.145
-0.143
-0.138
-0.133
-0.131
-0.133
-0.133
-0.136
-0.141
6.124
-0.743
-1.229
-1.241
-0.983
-0.782
-0.673
-0.601
-0.539
-0.496
-0.468
-0.440
-0.416
-0.389
-0.356
-0.331
-0.303
-0.275
-0.244
-0.216
-0.191
-0.171
-0.158
-0.151
-0.153
-0.162
-0.172
-0.177
-0.173
-0.160
-0.149
-0.142
-0.135
-0.131
-0.127
-0.122
-0.123
-0.124
-0.122
-0.124
-0.131
10.849
-0.655
-1.276
-1.248
-0.968
-0.720
-0.602
-0.530
-0.482
-0.446
-0.422
-0.395
-0.373
-0.348
-0.322
-0.294
-0.266
-0.233
-0.201
-0.176
-0.153
-0.138
-0.134
-0.132
-0.141
-0.154
-0.170
-0.176
-0.172
-0.158
-0.142
-0.132
-0.126
-0.122
-0.118
-0.117
-0.118
-0.117
-0.116
-0.118
-0.121
3.294
-1.110
-1.278
-1.235
-0.869
-0.630
-0.521
-0.460
-0.419
-0.390
-0.362
-0.343
-0.322
-0.300
-0.274
-0.240
-0.215
-0.184
-0.162
-0.142
-0.126
-0.115
-0.111
-0.114
-0.123
-0.139
-0.158
-0.166
-0.160
-0.149
-0.133
-0.124
-0.120
-0.114
-0.110
-0.112
-0.110
-0.109
-0.109
-0.113
-0.115
56.993
14.357
14.261
54.985
360.367
3782.397
37162.422
99585.227
126359.547
102548.305
31034.400
575.218
6.580
-0.541
0.296
4.925
17.118
32.404
34.952
19.601
14.398
82.757
1040.313
22929.322
100013.047
100059.422
100216.141
54538.473
2470.980
369.902
90.288
35.349
108.179
917.195
8072.949
45949.070
143402.281
109389.367
101394.906
101349.336
16671.941
38.098
9.244
8.848
34.364
183.279
1204.995
5767.988
10442.380
6077.033
3474.792
802.946
39.050
1.938
-0.389
0.401
4.656
16.004
30.194
32.447
18.976
10.323
34.103
283.723
2841.499
22930.863
67714.148
34988.430
4922.479
555.338
110.557
36.169
18.666
51.368
307.459
1794.353
8238.265
81178.672
101862.836
100402.508
100195.555
6650.830
19.126
7.437
12.037
42.257
177.201
665.201
1607.931
1992.214
1119.334
393.695
91.606
19.007
3.076
-0.079
0.046
2.514
8.492
15.935
16.992
9.872
4.854
10.252
54.749
283.763
1040.916
1854.055
1231.718
426.077
101.813
33.556
14.960
8.609
16.515
74.011
299.913
1233.814
6873.152
31656.629
39001.797
10321.042
1253.707
15.012
19.144
35.318
96.728
337.770
1150.787
3580.469
7504.965
6485.821
2012.679
385.746
57.516
8.835
0.732
-0.270
0.502
2.476
4.496
4.843
2.843
1.239
2.823
10.309
33.439
76.882
115.240
89.742
44.835
19.875
9.931
5.360
3.019
4.394
15.563
51.797
173.334
565.925
1360.405
1455.229
653.945
165.033
55.508
110.632
162.403
319.557
985.027
3882.395
36563.715
101166.672
100462.102
35066.305
2627.692
217.400
21.855
2.279
-0.290
-0.444
-0.091
0.239
0.253
0.098
4.770
18.709
18.343
8.975
10.953
13.109
11.841
8.661
5.408
3.272
1.561
0.583
0.665
2.655
8.960
24.176
57.868
97.460
101.549
59.374
22.971
358.873
839.160
1007.788
1140.058
3244.944
14893.071
102916.656
100886.477
100258.273
100063.289
11352.439
517.061
40.093
3.881
-0.178
-0.730
-0.888
-0.904
-0.874
1.306
33.203
159.650
181.317
40.909
10.685
13.112
17.323
17.841
12.172
5.894
1.671
0.129
-0.209
0.244
1.440
3.561
6.861
10.135
10.285
6.447
2.615
1858.830
6422.269
7180.197
3694.919
5521.045
23849.115
104504.031
101025.305
100176.172
100033.820
16877.264
648.882
45.238
4.385
-0.106
-0.764
-1.013
-1.086
-1.024
2.418
55.666
314.962
358.538
100.013
30.838
80.865
157.791
178.681
112.477
39.401
9.873
1.711
0.209
0.416
0.871
1.191
1.139
1.017
0.694
0.097
-0.424
5326.247
25463.307
31528.275
9166.237
3977.151
9875.012
102416.648
100613.352
100107.461
100019.133
5832.105
354.013
30.768
3.138
-0.228
-0.730
-0.933
-1.014
-0.921
0.529
20.020
130.858
153.973
50.044
414.582
2122.504
3598.991
3614.610
1626.832
359.942
53.405
7.610
1.574
1.590
2.339
2.207
1.320
0.325
-0.329
-0.700
-0.884
5325.942
25455.020
31457.982
7944.967
1747.229
1970.074
8335.438
35150.152
34991.645
8496.060
961.384
106.430
13.650
1.405
-0.394
-0.700
-0.803
-0.893
-0.799
-0.421
1.881
8.707
16.709
153.645
3847.925
53262.387
100903.836
102159.086
41663.242
3072.214
246.593
22.829
3.857
3.016
3.907
3.898
2.309
0.833
-0.112
-0.626
-0.865
1857.485
5835.720
7039.514
2439.455
573.391
329.181
586.692
1171.914
1236.427
517.433
122.319
23.975
3.884
0.164
-0.540
-0.657
-0.683
-0.749
-0.705
-0.483
0.243
2.660
12.142
237.762
6880.815
129546.594
200114.359
104037.078
100741.117
17575.896
1761.382
159.429
7.477
3.950
4.518
4.367
2.806
1.396
0.413
-0.196
-0.605
331.889
759.906
823.286
420.491
135.611
61.271
66.634
85.165
84.449
45.939
16.644
4.456
0.562
-0.382
-0.591
-0.608
-0.593
-0.600
-0.608
-0.506
-0.118
1.382
9.301
105.466
2285.860
47014.207
108744.047
101466.508
130865.969
119000.188
90799.703
2169.205
64.762
5.487
4.035
3.400
2.641
1.883
1.257
0.528
-0.162
49.609
94.189
100.756
60.766
26.428
11.786
9.174
9.281
8.070
4.933
1.988
0.314
-0.378
-0.567
-0.589
-0.564
-0.536
-0.512
-0.500
-0.471
-0.301
0.543
5.246
44.287
503.610
7635.572
100285.156
102132.984
175692.156
106565.688
115344.648
17552.080
815.449
19.380
4.897
2.435
2.105
2.222
2.185
1.381
0.348
8.768
13.505
13.334
9.537
4.949
2.304
1.284
0.916
0.575
0.140
-0.249
-0.499
-0.589
-0.593
-0.559
-0.530
-0.502
-0.480
-0.455
-0.447
-0.395
-0.039
2.049
15.247
109.247
744.654
3699.368
7529.925
68885.289
110479.352
200056.094
92900.313
2825.452
78.134
9.145
2.302
1.643
2.281
2.401
1.644
0.686
3.196
3.825
3.306
2.274
1.242
0.592
0.196
-0.050
-0.240
-0.429
-0.561
-0.609
-0.610
-0.574
-0.537
-0.509
-0.485
-0.463
-0.451
-0.437
-0.434
-0.323
0.329
3.670
18.727
75.407
207.782
364.712
1787.968
11215.049
59120.266
27219.580
1694.124
94.788
16.413
2.638
1.095
1.581
1.810
1.346
0.708
3.926
3.913
2.825
1.555
0.805
0.463
0.322
0.174
-0.084
-0.347
-0.522
-0.593
-0.596
-0.566
-0.534
-0.510
-0.480
-0.463
-0.456
-0.461
-0.502
-0.592
-0.613
0.076
2.327
8.232
17.219
24.533
47.953
497.202
1723.620
1537.525
407.133
83.742
17.038
2.418
0.524
0.840
1.420
1.773
1.983
6.082
5.705
3.859
1.910
0.943
0.682
0.728
0.614
0.262
-0.156
-0.442
-0.571
-0.596
-0.576
-0.551
-0.531
-0.510
-0.483
-0.467
-0.477
-0.556
-0.740
-0.793
-0.656
0.369
4.657
8.455
6.579
11.651
43.331
135.742
201.971
131.257
45.998
10.274
1.363
0.254
1.295
4.279
9.087
12.930
10.692
9.271
5.869
3.060
1.708
1.402
1.475
1.294
0.797
0.087
-0.352
-0.555
-0.624
-0.623
-0.627
-0.633
-0.611
-0.566
-0.520
-0.491
-0.599
-0.756
-0.766
-0.063
17.742
159.845
315.662
147.212
13.378
14.527
33.187
46.360
34.492
13.644
3.433
0.402
0.991
6.069
22.420
58.263
99.065
19.994
16.760
10.599
6.116
3.883
3.279
3.057
2.683
1.629
0.513
-0.206
-0.540
-0.676
-0.743
-0.826
-0.876
-0.845
-0.761
-0.661
-0.563
-0.622
-0.709
-0.618
3.786
178.844
2368.572
7591.349
2103.570
141.706
9.945
8.351
8.472
6.417
2.725
0.440
0.326
3.798
22.337
106.076
380.390
756.484
30.788
25.536
17.740
12.107
9.290
7.034
5.563
4.266
2.581
0.948
-0.091
-0.546
-0.779
-0.975
-1.046
-1.003
-0.923
-0.822
-0.723
-0.650
-0.594
-0.624
-0.395
7.439
397.083
8686.692
30870.064
6683.679
350.501
18.124
6.450
2.552
0.917
-0.021
-0.295
0.883
9.393
62.363
410.158
2013.727
5315.060
34.685
29.093
23.953
21.547
18.191
12.168
7.979
5.465
3.010
1.161
-0.001
-0.546
-0.910
-1.122
-1.125
-1.070
-0.960
-0.827
-0.704
-0.628
-0.574
-0.534
-0.211
3.816
184.847
2706.082
7642.319
2177.557
209.645
32.515
12.516
4.030
0.775
-0.321
-0.345
1.554
13.813
106.613
819.362
5829.045
18670.787
26.837
24.040
25.873
28.996
25.917
16.244
8.738
5.025
2.902
1.388
0.335
-0.334
-0.906
-1.104
-1.147
-1.020
-0.587
-0.520
-0.612
-0.553
-0.525
-0.463
-0.137
1.751
14.873
205.495
420.054
266.814
116.078
80.377
39.512
13.950
3.345
0.234
-0.211
1.538
14.016
100.128
758.090
5316.671
16871.168
18.162
16.333
22.066
27.422
23.584
14.372
7.322
4.644
4.187
3.761
2.632
0.983
-0.318
-0.896
-1.069
-0.477
0.919
0.624
-0.302
-0.391
-0.416
-0.397
-0.130
1.382
7.501
31.002
150.032
616.892
933.415
581.760
225.287
57.936
12.121
1.832
0.009
1.041
8.805
55.815
330.091
1567.294
4049.257
11.507
10.380
13.489
15.696
14.341
9.115
6.540
8.419
13.746
16.921
13.085
6.500
1.961
-0.164
-0.830
-0.403
1.083
0.717
-0.013
-0.060
-0.112
-0.209
-0.037
1.509
9.965
78.585
1356.222
11847.995
21160.125
11135.944
2407.034
302.959
40.055
5.086
0.360
0.340
3.633
19.625
88.392
285.464
556.436
8.761
7.636
7.340
7.048
6.184
5.471
9.766
26.454
55.689
72.411
56.264
25.215
8.391
1.621
-0.309
-0.611
-0.181
0.231
0.864
1.331
1.054
0.613
0.409
2.128
16.926
229.946
5029.015
100999.469
156391.641
103601.266
33182.379
1491.566
103.672
10.333
0.845
-0.072
1.019
5.380
17.485
43.361
71.989
12.295
9.576
6.069
3.597
2.783
5.032
18.568
68.482
165.130
237.220
171.591
71.668
22.649
5.591
0.806
-0.310
0.062
6.310
42.017
64.658
16.821
4.290
1.912
2.784
21.113
287.807
7156.799
113138.891
115134.711
101621.313
100173.695
3372.176
167.586
14.435
1.155
-0.264
-0.084
0.904
3.282
6.654
9.319
21.735
14.841
7.968
3.144
1.946
6.245
29.278
114.484
311.088
472.788
370.815
173.253
60.355
15.909
3.362
0.366
4.952
161.254
1637.540
3058.106
724.197
38.022
6.304
3.603
18.101
209.581
4169.884
100586.258
101283.945
105955.094
81411.898
2936.989
141.637
11.652
0.941
-0.363
-0.444
-0.232
0.157
0.673
1.050
35.589
19.043
8.689
3.268
1.766
6.518
32.409
128.039
395.396
830.436
1002.669
648.456
222.697
50.729
10.033
1.834
21.985
1137.909
26654.842
76698.508
7642.523
287.218
15.153
4.995
9.976
80.460
876.219
10176.035
62567.918
146763.906
106637.375
9242.780
232.654
6.215
0.348
-0.445
-0.531
-0.493
-0.430
-0.365
-0.330
49.711
19.765
7.831
2.728
1.511
5.832
31.446
162.091
813.940
3261.951
6510.383
4097.197
974.896
153.888
23.664
4.232
27.006
1452.087
41538.531
100098.297
10041.405
346.150
23.574
6.036
4.188
20.804
122.949
902.840
21561.850
101471.461
100489.195
17400.742
262.397
2.972
-0.165
-0.527
-0.536
-0.513
-0.509
-0.508
-0.515
66.080
20.682
6.614
2.115
1.210
5.203
34.725
245.374
1886.201
12554.595
31446.602
16890.977
2850.687
332.565
41.588
6.488
7.941
289.610
3490.164
6711.094
1372.359
111.548
20.277
5.009
1.678
4.046
16.853
113.654
2451.612
35821.020
35778.273
2373.032
65.876
0.750
-0.488
-0.614
-0.518
-0.469
-0.464
-0.472
-0.491
118.146
32.097
7.885
1.960
0.871
4.326
30.651
250.105
2023.394
13822.123
34964.523
18686.834
3114.246
361.299
46.290
7.775
3.254
12.282
132.842
215.757
78.478
28.556
11.251
2.902
0.533
0.542
1.972
6.169
108.391
500.906
497.561
102.446
5.299
-0.526
-0.668
-0.640
-0.479
-0.424
-0.411
-0.421
-0.442
394.458
75.549
13.758
2.361
0.481
2.615
19.095
131.985
890.608
4439.816
9360.152
5342.490
1248.246
199.294
34.433
7.314
2.569
3.033
6.971
12.122
13.650
8.681
3.750
0.967
-0.038
-0.194
-0.060
0.201
1.451
7.107
8.467
1.817
-0.651
-0.762
-0.757
-0.559
-0.409
-0.366
-0.359
-0.363
-0.383
964.149
141.145
20.329
2.804
0.082
0.918
7.961
43.280
202.090
659.766
1153.739
795.079
300.052
78.886
20.011
5.688
1.982
1.100
1.615
2.527
2.860
1.898
0.741
-0.002
-0.331
-0.425
-0.405
-0.442
-0.517
-0.625
-0.737
-0.822
-0.848
-0.828
-0.644
-0.433
-0.343
-0.312
-0.304
-0.304
-0.322
1041.080
149.904
21.048
2.654
-0.219
-0.180
2.131
11.511
40.555
97.486
153.595
132.984
77.039
31.726
11.068
3.698
1.212
0.316
0.135
0.231
0.236
0.067
-0.193
-0.369
-0.465
-0.455
-0.396
-0.526
-0.628
-0.718
-0.794
-0.838
-0.820
-0.606
-0.427
-0.324
-0.281
-0.266
-0.257
-0.258
-0.269
514.839
86.726
14.312
1.565
-0.484
-0.645
0.032
2.315
7.879
18.488
29.110
31.279
24.445
13.120
5.136
1.764
0.406
-0.096
-0.264
-0.303
-0.313
-0.367
-0.434
-0.490
-0.484
-0.396
-0.318
-0.364
-0.450
-0.536
-0.578
-0.541
-0.446
-0.356
-0.292
-0.252
-0.232
-0.221
-0.216
-0.216
-0.227
140.582
32.725
5.838
0.426
-0.688
-0.816
-0.598
0.063
1.487
4.141
7.206
8.799
7.281
4.354
1.839
0.444
-0.092
-0.301
-0.364
-0.385
-0.404
-0.435
-0.454
-0.433
-0.373
-0.313
-0.268
-0.264
-0.285
-0.305
-0.314
-0.297
-0.271
-0.247
-0.223
-0.209
-0.197
-0.188
-0.183
-0.184
-0.194
28.673
8.456
1.392
-0.450
-0.825
-0.850
-0.756
-0.543
-0.110
0.616
1.407
1.924
1.737
0.965
0.275
-0.138
-0.308
-0.359
-0.360
-0.343
-0.342
-0.347
-0.336
-0.306
-0.274
-0.238
-0.216
-0.204
-0.211
-0.213
-0.214
-0.205
-0.199
-0.191
-0.182
-0.175
-0.169
-0.163
-0.161
-0.162
-0.164
7.894
1.715
-0.304
-0.926
-0.919
-0.842
-0.758
-0.660
-0.515
-0.296
-0.073
0.093
0.082
-0.074
-0.230
-0.325
-0.359
-0.352
-0.324
-0.297
-0.283
-0.271
-0.251
-0.229
-0.202
-0.187
-0.176
-0.174
-0.171
-0.169
-0.167
-0.165
-0.161
-0.157
-0.152
-0.149
-0.145
-0.139
-0.139
-0.140
-0.142
26.156
1.031
-0.875
-1.097
-1.005
-0.821
-0.712
-0.636
-0.559
-0.481
-0.399
-0.342
-0.328
-0.334
-0.341
-0.348
-0.337
-0.307
-0.279
-0.256
-0.234
-0.214
-0.195
-0.177
-0.164
-0.154
-0.152
-0.148
-0.149
-0.146
-0.145
-0.142
-0.134
-0.135
-0.132
-0.128
-0.128
-0.126
-0.124
-0.123
-0.124
225.110
6.877
-1.056
-1.169
-1.056
-0.789
-0.660
-0.581
-0.515
-0.469
-0.432
-0.404
-0.380
-0.361
-0.347
-0.320
-0.290
-0.263
-0.239
-0.210
-0.189
-0.171
-0.154
-0.143
-0.139
-0.136
-0.136
-0.134
-0.135
-0.131
-0.127
-0.125
-0.123
-0.119
-0.120
-0.116
-0.112
-0.112
-0.111
-0.113
-0.113
351.614
10.741
-1.107
-1.203
-1.067
-0.742
-0.591
-0.509
-0.458
-0.422
-0.394
-0.367
-0.345
-0.322
-0.298
-0.269
-0.245
-0.217
-0.190
-0.167
-0.152
-0.138
-0.125
-0.120
-0.121
-0.120
-0.124
-0.126
-0.124
-0.117
-0.119
-0.115
-0.112
-0.110
-0.108
-0.104
-0.102
-0.102
-0.101
-0.103
-0.102
101.728
3.708
-1.222
-1.203
-0.991
-0.656
-0.511
-0.439
-0.398
-0.364
-0.335
-0.313
-0.290
-0.266
-0.242
-0.218
-0.195
-0.171
-0.150
-0.132
-0.121
-0.109
-0.103
-0.100
-0.102
-0.107
-0.110
-0.115
-0.114
-0.108
-0.106
-0.104
-0.104
-0.100
-0.097
-0.093
-0.094
-0.094
-0.093
-0.095
-0.093
295.160
52.292
11.730
15.926
68.829
346.106
1264.309
3252.782
31870.422
100244.391
9971.602
283.306
3.903
-1.104
-1.041
-0.356
0.875
2.106
2.233
2.229
7.910
70.995
959.473
18670.729
100003.047
100012.859
100033.109
43450.559
1910.852
168.051
31.020
32.432
267.760
4064.783
95700.508
101451.695
116887.180
200026.953
105896.102
28799.176
2756.993
148.001
29.788
9.177
14.655
48.389
167.895
468.603
743.637
1093.387
1254.052
377.426
20.509
0.394
-0.921
-0.943
-0.253
0.905
1.899
2.076
1.512
4.158
30.668
263.545
2388.914
18671.305
54091.789
25449.203
4062.026
457.169
62.500
13.820
16.442
108.790
971.985
9434.334
44279.199
56141.844
54736.348
55327.449
12674.763
1399.963
51.289
17.033
16.296
38.418
92.162
181.528
295.710
364.965
286.186
138.502
42.620
10.055
1.327
-0.588
-0.835
-0.442
0.174
0.786
0.748
0.500
1.324
9.025
51.588
245.903
886.948
1566.481
1129.665
357.140
80.237
17.435
4.930
5.986
28.425
155.915
739.876
2096.293
3291.895
5249.795
5038.701
1890.284
395.969
33.277
41.899
77.551
218.830
624.514
1077.802
1453.681
2487.561
2303.320
920.383
193.589
34.664
5.539
0.146
-0.690
-0.673
-0.505
-0.377
-0.334
-0.287
2.369
10.932
17.830
33.364
74.526
101.783
83.175
39.109
13.884
4.089
1.245
1.341
6.196
24.756
78.295
173.292
315.272
481.692
468.408
236.447
74.112
160.445
334.853
543.535
1429.510
6591.090
12446.432
15261.651
44602.020
43613.180
9382.202
1136.250
115.384
14.694
1.428
-0.509
-0.792
-0.926
-0.901
-0.816
3.318
69.933
444.915
506.812
147.388
23.696
20.068
15.491
10.048
5.002
1.912
0.342
-0.100
0.683
3.557
10.078
21.372
37.156
50.995
48.943
30.200
11.765
1586.227
4914.344
6391.664
8441.734
61122.012
103794.555
121842.805
105360.188
100502.813
75919.117
3710.679
265.356
25.604
2.706
-0.334
-0.813
-1.052
-1.029
-0.578
26.550
705.063
8682.837
11430.194
1338.219
90.061
43.696
39.683
33.686
20.155
8.363
2.226
0.043
-0.391
0.027
1.044
2.636
4.544
6.066
5.811
3.410
1.272
16918.439
100093.344
100830.773
36813.617
102506.195
105063.570
200042.031
110308.117
100710.898
100067.250
5324.076
329.588
28.959
2.930
-0.244
-0.777
-1.013
-0.967
-0.186
46.076
1635.171
26661.383
41594.652
3606.842
270.627
185.809
278.112
289.793
169.264
56.300
13.754
2.170
-0.130
-0.392
-0.202
0.043
0.219
0.295
0.108
-0.247
-0.584
95647.406
100095.234
100530.641
105853.617
61300.082
102608.852
76719.852
105325.961
100481.133
31458.543
2199.395
199.041
21.171
2.070
-0.310
-0.734
-0.916
-0.865
-0.383
16.017
564.025
5129.303
6748.214
1223.443
380.248
1122.103
3671.429
5796.357
2662.637
480.984
70.321
9.714
1.018
0.050
0.149
0.207
0.069
-0.116
-0.349
-0.574
-0.761
85193.852
100069.633
100188.664
101236.422
12916.327
11141.838
8196.140
10386.800
9502.836
2864.296
480.109
67.072
8.911
0.847
-0.447
-0.681
-0.785
-0.763
-0.470
1.901
33.555
276.364
362.268
260.684
999.025
9814.197
102128.242
101062.328
85807.977
4999.917
317.036
28.492
3.290
0.945
1.027
1.194
1.181
1.062
0.797
0.282
-0.301
15316.186
100039.102
100051.383
25618.850
2686.551
970.477
764.364
719.370
593.347
271.332
77.333
16.679
2.821
-0.009
-0.533
-0.628
-0.658
-0.673
-0.484
0.261
3.329
13.968
44.892
187.277
2047.642
61434.242
102806.508
101385.945
100908.688
31365.074
1704.241
156.081
6.583
2.062
2.088
2.630
3.356
4.225
4.170
2.921
1.085
1465.302
4445.551
5328.600
1877.196
436.305
137.528
86.995
72.592
55.772
30.916
11.802
3.067
0.296
-0.427
-0.573
-0.577
-0.563
-0.559
-0.491
-0.161
1.055
5.206
22.454
138.781
1867.786
76492.445
101183.508
101114.469
123233.438
137086.813
66565.492
1699.052
29.440
3.300
2.969
4.110
7.133
11.237
12.084
9.144
4.098
147.029
288.358
308.432
176.372
61.792
22.654
12.395
9.157
6.481
3.837
1.416
0.103
-0.408
-0.556
-0.567
-0.541
-0.510
-0.492
-0.461
-0.359
0.082
1.869
10.399
66.158
692.963
12466.820
100256.219
101799.648
200073.781
107446.867
100742.172
6089.361
108.867
5.251
3.567
5.361
11.677
20.191
23.823
17.207
8.068
18.250
28.305
29.627
19.339
8.835
3.422
1.483
0.759
0.321
-0.077
-0.365
-0.534
-0.580
-0.573
-0.542
-0.513
-0.487
-0.466
-0.452
-0.423
-0.277
0.400
3.640
21.804
148.511
1071.648
6050.670
11889.285
53210.137
101026.406
101233.453
3175.641
168.374
7.844
3.828
5.573
13.369
23.991
28.708
20.826
9.314
2.206
3.198
3.223
2.074
0.782
-0.030
-0.384
-0.547
-0.610
-0.639
-0.648
-0.636
-0.602
-0.559
-0.527
-0.504
-0.476
-0.455
-0.445
-0.438
-0.411
-0.202
0.783
5.206
25.196
97.430
266.850
455.086
1523.311
5329.630
3017.705
665.885
79.503
9.698
3.670
4.152
9.599
17.486
21.036
15.407
7.532
0.122
0.244
0.080
-0.234
-0.487
-0.634
-0.683
-0.691
-0.694
-0.692
-0.672
-0.644
-0.603
-0.559
-0.529
-0.504
-0.481
-0.463
-0.456
-0.459
-0.496
-0.554
-0.416
0.567
3.651
11.263
22.275
27.161
32.213
80.669
116.345
74.303
21.919
8.924
2.873
2.073
4.784
8.430
10.383
8.004
4.454
0.188
0.111
-0.161
-0.444
-0.627
-0.676
-0.654
-0.633
-0.650
-0.668
-0.670
-0.651
-0.613
-0.585
-0.563
-0.540
-0.519
-0.494
-0.483
-0.471
-0.547
-0.679
-0.631
-0.246
2.508
16.493
31.454
15.446
7.530
8.295
12.596
15.981
11.749
4.920
1.195
0.529
1.465
3.250
4.737
5.572
5.497
0.975
0.687
0.205
-0.234
-0.482
-0.545
-0.532
-0.533
-0.574
-0.624
-0.660
-0.665
-0.649
-0.651
-0.671
-0.684
-0.659
-0.603
-0.554
-0.514
-0.589
-0.648
-0.483
1.933
104.533
1141.892
2702.711
920.982
76.995
11.652
6.926
5.979
3.855
1.531
0.046
-0.247
0.498
2.489
6.962
14.781
22.004
2.548
1.877
0.973
0.301
-0.061
-0.205
-0.260
-0.328
-0.438
-0.569
-0.641
-0.684
-0.730
-0.823
-0.886
-0.837
-0.761
-0.677
-0.619
-0.570
-0.589
-0.558
-0.031
16.589
1288.731
56265.191
100152.688
41684.695
1011.637
44.544
10.956
3.177
0.926
-0.099
-0.571
-0.415
0.927
6.243
22.720
58.674
99.622
4.982
3.398
2.266
1.319
0.751
0.362
0.125
-0.085
-0.286
-0.485
-0.613
-0.725
-0.886
-0.983
-0.949
-0.871
-0.745
-0.613
-0.530
-0.512
-0.507
-0.433
0.618
38.949
3487.725
100191.797
100577.906
100808.242
2818.659
134.733
26.360
5.556
0.808
-0.412
-0.679
-0.221
2.265
14.436
58.312
184.535
353.412
8.119
5.524
3.777
2.666
1.853
1.055
0.529
0.207
0.005
-0.196
-0.404
-0.662
-0.950
-1.005
-0.962
-0.270
1.316
0.836
-0.074
-0.274
-0.375
-0.281
0.969
18.016
1331.240
65883.617
101145.938
49897.938
1745.938
240.356
57.512
14.140
2.917
0.033
-0.548
0.007
3.729
22.310
99.129
353.252
699.690
13.305
8.911
5.754
3.979
2.809
1.644
1.037
1.039
1.372
1.458
0.996
0.129
-0.581
-0.877
-0.074
9.767
31.080
20.979
3.423
0.407
-0.068
-0.143
0.957
8.182
150.002
1514.558
3846.042
2339.297
984.726
424.463
153.606
42.686
9.522
1.309
-0.276
0.085
3.533
21.016
99.203
328.189
647.359
20.360
14.167
7.968
4.785
2.944
2.104
2.576
5.545
9.690
12.202
9.433
4.816
1.236
-0.249
3.082
41.339
142.572
115.200
14.994
1.714
0.503
0.097
0.709
5.441
30.167
145.178
510.949
1348.577
2246.800
1758.793
633.916
141.657
25.610
4.201
0.178
-0.069
2.206
12.842
51.308
160.458
283.559
28.175
19.760
10.931
5.191
2.826
3.271
9.532
29.226
62.713
87.237
62.786
29.041
8.841
1.730
3.231
42.960
160.249
129.995
15.308
3.276
1.772
0.869
0.838
4.213
23.702
147.493
1018.321
6862.717
24981.621
21754.711
4511.913
534.651
66.941
8.768
0.808
-0.199
0.771
5.070
18.709
48.125
75.998
40.402
31.863
17.192
7.052
3.577
7.511
35.387
140.416
411.783
602.233
413.339
142.392
36.420
7.123
1.849
8.417
28.105
20.842
8.421
7.855
6.610
4.128
2.294
4.372
28.036
257.973
4130.418
102013.609
103886.930
102708.664
67677.055
2449.221
155.953
15.250
1.452
-0.287
-0.096
1.256
4.494
10.746
15.512
88.159
67.408
34.817
12.688
5.748
16.570
93.984
517.989
2023.489
3406.398
2040.165
536.135
104.053
19.726
3.499
1.622
3.930
19.640
175.677
278.287
114.628
21.548
8.919
6.049
30.781
390.493
10171.219
100822.094
101393.414
101078.383
100463.930
5522.932
236.595
19.438
1.688
-0.305
-0.469
-0.153
0.588
1.719
2.451
183.385
132.042
61.409
19.950
8.009
24.297
164.823
1059.210
4922.514
9525.957
5135.148
1253.426
247.944
47.061
9.000
2.508
13.981
644.497
11459.370
26794.822
4118.093
265.191
35.919
10.780
25.064
293.615
6682.370
100166.063
101496.352
115208.375
113158.336
4987.554
204.495
15.197
1.376
-0.330
-0.557
-0.517
-0.385
-0.204
-0.076
281.627
171.270
70.830
22.302
8.481
24.569
154.867
979.585
4603.515
10107.570
8478.526
3728.482
897.749
152.571
23.841
5.538
111.309
7631.077
100262.039
100805.977
100954.031
1453.067
109.219
20.760
14.274
102.500
1244.220
17267.619
126662.008
200031.859
112307.359
27506.920
348.840
8.405
0.748
-0.368
-0.551
-0.569
-0.562
-0.537
-0.522
360.310
133.442
51.804
16.015
6.348
18.155
111.330
734.583
5271.449
40937.965
101226.219
54446.258
6471.348
570.386
62.187
10.329
127.821
10020.271
100531.219
101925.453
102533.539
2311.508
209.668
30.966
8.279
26.335
166.859
1316.592
58519.863
102112.250
100682.695
48378.340
410.488
4.490
0.149
-0.444
-0.533
-0.539
-0.539
-0.542
-0.551
397.229
94.609
29.181
8.471
3.673
13.080
94.170
973.988
17101.217
100312.141
100243.586
100108.555
28297.426
1457.289
119.875
15.189
26.742
1354.048
31274.564
91194.492
10590.248
1080.345
177.515
28.448
5.092
5.442
19.573
186.447
5203.136
100107.070
100053.742
5105.526
117.194
1.778
-0.246
-0.536
-0.520
-0.486
-0.479
-0.488
-0.499
549.640
112.200
22.521
4.931
2.042
9.617
82.114
978.220
18712.527
100069.523
100093.891
100109.930
35034.871
1609.679
128.664
17.711
9.410
70.774
555.411
1150.997
728.303
290.143
76.487
14.686
2.404
0.899
2.496
8.629
185.959
897.678
894.417
160.388
9.723
-0.077
-0.494
-0.606
-0.484
-0.435
-0.424
-0.427
-0.443
2458.387
280.046
36.886
5.060
1.083
5.844
46.820
448.196
5335.622
60545.789
100177.734
85384.328
8734.282
814.564
100.309
16.700
5.278
11.734
37.448
80.203
93.115
64.288
22.620
5.105
0.665
-0.132
-0.016
0.368
2.524
12.189
13.074
3.549
-0.235
-0.560
-0.675
-0.558
-0.428
-0.378
-0.361
-0.370
-0.379
9358.008
652.511
59.571
6.669
0.637
2.379
18.369
126.309
839.805
3789.437
8002.416
5365.704
1482.674
357.446
74.419
14.594
3.182
2.821
6.737
12.777
13.787
10.465
4.946
1.053
-0.159
-0.449
-0.424
-0.446
-0.488
-0.542
-0.602
-0.676
-0.725
-0.762
-0.643
-0.443
-0.357
-0.320
-0.308
-0.308
-0.316
11343.876
701.185
62.469
6.756
0.323
0.463
5.354
27.646
117.352
360.149
671.023
738.951
475.770
183.177
49.625
10.619
2.050
0.552
0.909
1.615
1.740
1.268
0.384
-0.264
-0.505
-0.575
-0.501
-0.556
-0.644
-0.722
-0.780
-0.815
-0.817
-0.627
-0.446
-0.343
-0.295
-0.271
-0.262
-0.260
-0.267
3705.187
354.150
39.569
4.504
-0.051
-0.387
1.029
6.503
23.444
64.860
143.999
203.448
165.836
77.262
24.348
5.694
0.980
-0.076
-0.196
-0.143
-0.149
-0.266
-0.427
-0.558
-0.619
-0.590
-0.426
-0.395
-0.483
-0.572
-0.616
-0.577
-0.476
-0.380
-0.305
-0.264
-0.240
-0.229
-0.223
-0.220
-0.225
604.726
107.248
16.430
1.887
-0.449
-0.697
-0.268
1.277
5.713
16.505
35.340
48.992
42.093
22.295
8.402
2.137
0.230
-0.285
-0.391
-0.427
-0.454
-0.510
-0.566
-0.607
-0.565
-0.440
-0.335
-0.282
-0.303
-0.322
-0.332
-0.323
-0.290
-0.256
-0.236
-0.215
-0.202
-0.194
-0.189
-0.183
-0.187
93.995
23.833
4.448
0.121
-0.703
-0.797
-0.649
-0.176
1.014
3.556
7.202
10.117
8.855
5.413
2.105
0.429
-0.170
-0.345
-0.377
-0.391
-0.427
-0.467
-0.469
-0.432
-0.365
-0.302
-0.253
-0.226
-0.218
-0.224
-0.225
-0.218
-0.206
-0.196
-0.190
-0.184
-0.175
-0.168
-0.158
-0.158
-0.160
25.194
5.804
0.653
-0.665
-0.856
-0.796
-0.715
-0.550
-0.213
0.386
1.080
1.585
1.486
0.820
0.207
-0.166
-0.309
-0.345
-0.333
-0.318
-0.317
-0.312
-0.299
-0.272
-0.244
-0.215
-0.197
-0.185
-0.176
-0.176
-0.179
-0.175
-0.167
-0.165
-0.158
-0.156
-0.150
-0.145
-0.139
-0.134
-0.134
265.243
6.861
-0.378
-0.943
-0.970
-0.780
-0.683
-0.603
-0.495
-0.342
-0.170
-0.066
-0.061
-0.155
-0.246
-0.306
-0.324
-0.311
-0.284
-0.260
-0.243
-0.227
-0.210
-0.193
-0.178
-0.163
-0.156
-0.150
-0.147
-0.149
-0.148
-0.144
-0.142
-0.142
-0.137
-0.135
-0.131
-0.125
-0.122
-0.116
-0.117
2694.437
43.871
-0.376
-1.044
-1.030
-0.765
-0.638
-0.560
-0.495
-0.437
-0.386
-0.342
-0.323
-0.321
-0.316
-0.302
-0.281
-0.259
-0.233
-0.208
-0.191
-0.171
-0.158
-0.148
-0.140
-0.134
-0.131
-0.130
-0.128
-0.128
-0.126
-0.124
-0.123
-0.121
-0.120
-0.117
-0.112
-0.110
-0.106
-0.105
-0.105
4478.767
69.941
-0.195
-1.084
-1.045
-0.736
-0.577
-0.493
-0.444
-0.402
-0.372
-0.345
-0.321
-0.297
-0.275
-0.253
-0.231
-0.209
-0.186
-0.165
-0.150
-0.135
-0.125
-0.119
-0.116
-0.116
-0.113
-0.115
-0.114
-0.111
-0.108
-0.108
-0.109
-0.108
-0.105
-0.101
-0.099
-0.097
-0.092
-0.091
-0.091
893.669
21.831
-0.858
-1.104
-0.999
-0.660
-0.506
-0.429
-0.378
-0.344
-0.317
-0.289
-0.266
-0.245
-0.224
-0.206
-0.185
-0.165
-0.147
-0.131
-0.121
-0.107
-0.100
-0.097
-0.100
-0.099
-0.099
-0.103
-0.101
-0.099
-0.098
-0.096
-0.094
-0.096
-0.092
-0.089
-0.088
-0.084
-0.082
-0.083
-0.084
2040.353
201.554
24.190
7.081
13.427
38.222
85.736
223.267
1073.231
1867.832
500.112
31.417
-0.259
-1.343
-1.328
-1.014
-0.736
-0.574
-0.497
0.022
4.230
39.315
380.234
4047.461
43391.285
100001.758
67703.992
7725.661
655.846
72.742
14.519
35.305
412.529
7727.806
100047.914
100246.156
101089.508
103147.695
15075.865
2033.107
394.090
722.077
96.952
17.091
11.662
21.909
41.764
65.241
71.355
101.489
134.973
32.124
3.364
-0.714
-1.172
-1.182
-0.894
-0.678
-0.594
-0.609
-0.319
2.121
17.397
121.654
818.739
4047.882
8487.773
5316.732
1225.245
187.340
29.457
7.004
17.634
150.693
1570.330
18698.367
100144.273
100653.945
27148.510
4035.116
1013.090
232.132
155.973
37.708
25.934
58.183
132.128
189.055
176.124
134.038
89.145
44.887
16.338
3.910
0.091
-0.893
-0.972
-0.832
-0.734
-0.774
-0.762
-0.543
0.654
6.222
30.542
123.843
355.267
600.644
443.004
161.344
40.525
8.616
2.366
5.765
37.554
215.133
1139.993
3156.350
3585.886
1770.205
742.198
292.976
86.201
58.426
66.571
132.304
483.232
1616.011
2718.102
1708.462
876.340
515.856
237.050
67.883
14.651
2.169
-0.371
-0.773
-0.812
-0.865
-0.901
-0.812
-0.081
7.194
40.527
53.628
37.658
50.328
58.806
46.132
23.207
8.493
2.135
0.360
1.167
7.390
29.706
97.083
187.909
227.239
180.918
122.286
60.430
22.344
273.459
615.850
1098.915
4756.019
39098.734
95923.766
36296.914
7525.604
3808.945
1279.325
254.806
41.170
6.192
0.362
-0.624
-0.815
-0.964
-0.924
-0.551
11.278
398.167
3065.821
3998.900
740.737
108.131
49.719
25.559
14.540
6.761
2.293
0.285
-0.154
0.772
4.053
10.532
19.113
24.715
23.952
18.540
10.455
4.278
3486.570
13966.543
18456.172
43801.668
100878.672
100795.766
104578.258
48378.023
18240.629
4543.249
661.558
83.203
10.892
1.059
-0.505
-0.806
-0.953
-0.851
0.678
129.338
6649.002
100122.375
100417.766
18055.811
795.210
216.720
123.656
75.402
36.838
12.652
3.075
0.234
-0.284
0.126
1.044
2.152
2.906
3.020
2.293
1.180
0.133
60876.234
100311.953
102651.797
195596.359
105440.586
101175.188
105945.109
98855.773
27662.305
5968.604
833.810
94.880
12.329
1.200
-0.448
-0.762
-0.887
-0.733
1.778
254.030
23082.160
100328.602
101478.555
68669.328
2562.887
968.032
917.656
609.534
259.184
70.554
15.497
2.756
0.227
0.075
0.409
0.585
0.511
0.294
-0.032
-0.404
-0.638
101051.508
100488.234
101655.555
134978.125
120756.016
101194.211
102477.977
36772.313
9827.978
2708.697
453.281
63.929
9.067
0.860
-0.469
-0.714
-0.806
-0.629
0.926
108.137
4526.127
100418.703
102129.203
14136.076
3768.629
4932.146
9143.473
6166.947
2019.182
400.021
63.171
9.987
2.109
1.708
2.525
2.712
2.248
1.539
0.970
0.329
-0.250
101333.000
100522.672
100511.328
104073.141
52121.094
76747.453
28833.502
4937.812
1581.288
558.718
136.485
24.837
4.290
0.190
-0.517
-0.653
-0.699
-0.567
0.274
8.083
258.586
1854.180
2999.286
2461.278
4495.690
24013.533
74791.039
87609.227
23912.223
2255.467
216.980
25.301
6.012
5.535
7.680
8.484
7.916
7.598
6.719
4.642
1.984
54790.430
100277.281
100143.586
100396.148
6653.041
2576.283
1443.997
536.565
222.913
94.365
29.450
7.322
1.206
-0.248
-0.551
-0.596
-0.607
-0.539
-0.052
2.347
14.957
77.417
250.017
766.108
4948.862
46693.309
175883.766
131418.234
103809.352
9658.355
656.564
49.945
11.925
11.173
15.391
18.414
21.702
29.230
29.934
21.118
9.739
3286.295
12598.021
13847.350
4478.946
802.943
229.581
125.048
63.792
31.842
15.262
5.783
1.383
-0.093
-0.476
-0.560
-0.550
-0.534
-0.502
-0.313
0.580
4.421
17.951
64.808
326.543
2538.978
28234.967
120688.789
109429.211
103150.188
16821.287
3207.672
275.746
22.627
17.375
20.681
30.318
52.247
91.016
107.417
76.003
30.447
266.042
536.347
565.056
291.475
98.292
32.426
15.254
8.693
4.579
2.131
0.544
-0.200
-0.486
-0.552
-0.545
-0.518
-0.491
-0.472
-0.407
-0.142
0.897
4.789
21.663
115.050
740.536
5802.060
54826.789
101553.695
43224.348
44632.309
13338.823
679.738
39.451
21.259
21.885
38.449
100.820
216.060
264.739
172.107
62.156
30.804
44.041
44.364
28.380
12.777
4.644
1.877
0.697
0.078
-0.266
-0.475
-0.568
-0.576
-0.561
-0.526
-0.500
-0.473
-0.454
-0.441
-0.380
-0.084
1.144
6.328
30.250
142.900
680.417
2746.338
4338.523
4353.200
11806.477
4563.245
361.965
41.291
21.309
18.270
38.117
117.915
285.681
354.184
228.704
81.426
3.500
4.563
4.409
2.830
1.134
0.051
-0.415
-0.606
-0.665
-0.676
-0.658
-0.635
-0.593
-0.551
-0.512
-0.488
-0.468
-0.456
-0.448
-0.444
-0.380
-0.034
1.344
6.453
25.257
80.358
177.454
247.729
332.570
619.465
349.564
66.285
28.170
15.384
12.266
26.029
77.970
185.945
229.641
150.797
55.873
-0.150
-0.112
-0.167
-0.406
-0.621
-0.756
-0.809
-0.814
-0.778
-0.729
-0.682
-0.644
-0.597
-0.558
-0.521
-0.493
-0.476
-0.466
-0.461
-0.467
-0.488
-0.481
-0.197
0.976
4.224
10.579
19.033
23.466
19.303
18.788
19.744
18.457
14.050
8.173
5.830
12.238
33.897
68.157
83.428
57.460
26.813
-0.499
-0.695
-0.780
-0.838
-0.884
-0.885
-0.858
-0.824
-0.787
-0.743
-0.698
-0.657
-0.618
-0.587
-0.554
-0.534
-0.515
-0.497
-0.491
-0.484
-0.530
-0.590
-0.415
0.325
3.637
18.201
44.590
25.267
14.959
8.897
6.920
6.567
4.931
2.654
1.886
3.867
10.396
19.593
23.406
19.076
12.313
0.054
-0.505
-0.727
-0.839
-0.888
-0.885
-0.854
-0.814
-0.778
-0.742
-0.701
-0.674
-0.652
-0.658
-0.675
-0.668
-0.625
-0.571
-0.540
-0.511
-0.555
-0.523
-0.064
3.381
126.105
1491.140
4055.242
1293.591
187.210
35.770
10.365
3.233
1.187
0.287
0.038
0.771
2.755
5.813
8.534
9.941
10.357
1.724
0.356
-0.300
-0.631
-0.775
-0.823
-0.808
-0.779
-0.758
-0.728
-0.703
-0.701
-0.738
-0.814
-0.768
-0.680
-0.573
-0.473
-0.437
-0.453
-0.500
-0.353
0.953
20.137
1686.279
90078.117
101346.719
67501.344
2082.972
229.118
36.426
6.167
0.717
-0.399
-0.614
-0.288
0.739
2.908
6.632
11.914
17.464
6.915
3.051
1.056
-0.006
-0.516
-0.687
-0.726
-0.705
-0.671
-0.655
-0.667
-0.733
-0.866
-0.845
-0.735
-0.418
0.173
0.303
0.135
-0.066
-0.279
-0.083
2.413
64.185
5279.654
101759.984
111072.422
121083.320
10808.920
992.509
110.060
15.894
2.427
-0.209
-0.708
-0.540
0.354
3.005
9.940
22.672
35.232
22.844
12.132
5.331
1.572
0.029
-0.454
-0.507
-0.372
-0.195
-0.104
-0.217
-0.521
-0.751
-0.757
0.266
9.477
32.468
22.300
4.549
1.358
0.386
0.246
3.560
43.665
1956.726
104072.781
137080.047
152364.594
22411.176
2103.969
247.357
41.720
7.605
0.813
-0.530
-0.546
0.392
3.676
13.860
33.199
52.190
67.919
38.234
16.593
4.967
1.038
0.047
0.355
1.481
3.053
3.725
3.005
1.286
0.095
-0.141
12.964
250.638
1008.677
799.945
122.507
6.599
2.094
0.808
3.273
28.167
375.303
4215.187
23633.695
39544.938
13581.259
3110.395
736.902
141.487
23.200
3.499
-0.083
-0.487
0.268
3.496
12.742
30.731
48.276
157.117
93.349
37.826
10.811
2.570
1.502
4.368
13.086
27.514
35.434
27.522
12.991
4.204
2.032
68.127
1446.720
11405.776
7602.167
648.493
20.553
5.386
1.922
2.648
16.289
114.840
753.832
4051.523
14518.170
30366.922
19326.428
3892.898
484.693
63.207
8.485
0.688
-0.430
-0.015
2.100
7.668
18.495
28.823
247.014
154.176
60.440
17.169
4.984
6.121
24.384
93.641
246.917
355.444
247.331
94.001
24.556
6.712
67.352
1637.453
13104.895
8713.555
744.274
31.805
11.095
4.886
3.018
9.653
60.338
436.780
3929.796
41357.211
107528.469
102261.086
12962.022
1113.095
116.748
14.323
1.484
-0.373
-0.353
0.567
3.057
7.227
10.611
330.012
230.407
98.957
30.373
9.809
19.318
114.769
702.217
2845.878
4857.832
2848.398
705.306
116.725
19.468
16.195
287.771
1299.860
1045.251
189.066
41.436
28.390
16.299
7.499
8.580
47.280
418.704
4733.448
61295.617
200026.281
175875.734
28226.324
1953.279
168.506
19.306
2.006
-0.299
-0.549
-0.244
0.526
1.721
2.549
853.540
656.135
251.118
65.607
19.016
48.181
412.765
4055.031
34965.652
85131.133
31451.367
4082.134
427.522
51.610
9.550
12.849
48.199
60.263
212.868
345.722
207.937
87.102
30.082
12.084
37.228
348.083
5103.438
106401.578
118680.938
112549.852
78239.445
2669.755
179.541
19.007
2.210
-0.225
-0.597
-0.564
-0.388
-0.098
0.126
2513.278
1885.669
610.300
125.957
29.191
76.154
825.948
11369.291
100112.070
100312.539
100483.094
11696.257
898.695
107.539
16.945
7.406
23.912
586.110
8021.849
18695.238
4315.281
879.603
158.749
31.146
26.845
205.338
2992.544
67681.516
101836.703
103810.594
44681.867
2199.704
136.839
14.855
1.991
-0.142
-0.551
-0.621
-0.613
-0.562
-0.512
3586.067
2456.322
710.936
142.702
31.226
69.741
722.876
9492.714
101044.258
105834.391
112513.984
16368.768
2144.470
277.618
38.324
11.072
101.334
4758.538
102557.344
115236.156
89136.703
6805.893
744.567
82.229
18.998
75.502
658.104
6204.169
34057.754
116159.484
94258.313
4400.209
156.557
9.572
1.726
-0.044
-0.481
-0.589
-0.621
-0.616
-0.615
2895.873
1263.067
397.179
89.897
21.432
45.080
347.400
3090.797
26599.086
131416.594
115269.703
102406.453
18969.303
1169.908
102.302
18.655
137.561
7207.890
108132.180
175611.594
200015.063
24544.096
1763.241
132.865
17.453
20.539
104.329
619.877
8721.981
101056.195
100400.727
6719.325
162.978
6.834
1.544
-0.012
-0.433
-0.535
-0.567
-0.573
-0.577
2436.385
468.933
144.981
36.448
11.282
24.939
186.028
2206.510
61712.098
102042.430
101295.422
100468.516
100171.594
3448.298
204.796
27.201
56.327
1379.558
25961.711
100890.883
81483.391
17380.113
1487.972
126.929
13.054
5.258
14.998
68.549
1352.243
13151.707
11431.248
1151.215
44.423
4.679
1.174
-0.087
-0.412
-0.493
-0.503
-0.503
-0.512
1985.562
297.952
59.086
14.043
4.854
15.690
136.953
2067.532
76001.992
100291.828
100556.930
100868.156
100714.813
3969.551
266.722
33.502
26.701
199.549
1657.993
6519.007
8831.752
4621.263
1303.973
133.129
7.202
1.334
2.032
5.603
55.979
287.259
287.055
68.062
8.412
2.325
0.531
-0.253
-0.401
-0.444
-0.441
-0.439
-0.449
8761.626
696.396
69.818
9.821
2.359
8.633
75.432
903.755
15336.574
100427.453
102027.781
104858.477
31959.273
2482.490
305.638
44.319
13.815
40.675
177.505
515.519
1247.434
2385.518
1080.323
115.215
3.301
0.040
-0.017
0.379
1.675
5.684
7.388
3.973
1.735
0.647
-0.135
-0.361
-0.384
-0.387
-0.378
-0.377
-0.385
54143.191
1714.947
116.887
11.417
1.446
3.739
28.098
214.210
1673.702
11046.677
27359.205
25017.547
11730.920
2477.523
366.520
51.079
9.066
8.270
23.244
47.456
192.754
423.402
232.953
19.215
0.759
-0.462
-0.536
-0.390
-0.277
-0.056
0.163
0.256
0.022
-0.301
-0.395
-0.370
-0.349
-0.330
-0.320
-0.319
-0.324
67714.719
2017.798
122.531
11.384
0.950
1.114
8.923
50.682
254.010
1114.494
4206.506
9087.635
6594.844
1750.475
274.145
41.822
6.299
1.842
2.768
4.865
7.676
14.248
9.319
1.356
-0.510
-0.658
-0.661
-0.541
-0.587
-0.569
-0.548
-0.545
-0.548
-0.455
-0.371
-0.327
-0.301
-0.282
-0.274
-0.271
-0.271
15273.015
889.547
76.436
7.729
0.380
-0.067
2.420
13.646
64.298
288.342
1018.902
2059.647
1724.747
563.310
116.125
21.860
3.364
0.406
0.095
0.208
0.216
0.113
-0.243
-0.620
-0.718
-0.735
-0.582
-0.405
-0.469
-0.519
-0.532
-0.489
-0.417
-0.350
-0.307
-0.275
-0.253
-0.241
-0.234
-0.228
-0.226
1724.884
217.093
27.731
3.351
-0.183
-0.542
0.250
3.681
17.289
63.239
178.196
310.308
267.041
115.239
33.410
7.692
1.283
-0.085
-0.359
-0.420
-0.470
-0.559
-0.646
-0.715
-0.746
-0.622
-0.430
-0.325
-0.317
-0.330
-0.333
-0.321
-0.295
-0.269
-0.247
-0.228
-0.215
-0.207
-0.201
-0.194
-0.190
200.307
44.576
8.103
0.807
-0.558
-0.713
-0.445
0.576
3.823
12.068
28.007
40.464
37.801
20.244
7.666
1.949
0.200
-0.280
-0.396
-0.464
-0.538
-0.604
-0.646
-0.624
-0.517
-0.394
-0.308
-0.258
-0.237
-0.239
-0.239
-0.233
-0.224
-0.214
-0.205
-0.194
-0.188
-0.178
-0.171
-0.165
-0.159
55.818
11.841
1.974
-0.306
-0.751
-0.745
-0.633
-0.339
0.379
1.876
4.151
5.657
5.324
3.260
1.307
0.188
-0.209
-0.324
-0.344
-0.344
-0.367
-0.386
-0.382
-0.348
-0.306
-0.261
-0.228
-0.205
-0.197
-0.195
-0.192
-0.189
-0.183
-0.181
-0.174
-0.170
-0.162
-0.153
-0.146
-0.139
-0.134
487.100
11.047
0.405
-0.703
-0.866
-0.737
-0.647
-0.541
-0.360
-0.061
0.303
0.571
0.493
0.234
-0.043
-0.221
-0.295
-0.304
-0.288
-0.269
-0.261
-0.251
-0.237
-0.221
-0.202
-0.189
-0.175
-0.167
-0.166
-0.164
-0.164
-0.162
-0.156
-0.156
-0.152
-0.144
-0.141
-0.131
-0.126
-0.118
-0.115
5139.071
75.936
0.257
-0.858
-0.929
-0.725
-0.611
-0.535
-0.463
-0.381
-0.296
-0.235
-0.216
-0.234
-0.262
-0.277
-0.272
-0.253
-0.232
-0.212
-0.196
-0.180
-0.170
-0.160
-0.153
-0.144
-0.141
-0.140
-0.141
-0.143
-0.140
-0.137
-0.133
-0.131
-0.131
-0.124
-0.119
-0.113
-0.108
-0.102
-0.098
9960.497
115.913
0.228
-0.933
-0.947
-0.694
-0.559
-0.480
-0.431
-0.389
-0.351
-0.320
-0.294
-0.275
-0.261
-0.241
-0.223
-0.204
-0.184
-0.165
-0.152
-0.139
-0.133
-0.127
-0.123
-0.120
-0.120
-0.121
-0.124
-0.123
-0.117
-0.114
-0.117
-0.112
-0.112
-0.106
-0.099
-0.097
-0.093
-0.089
-0.087
1640.302
29.835
-0.508
-0.966
-0.914
-0.637
-0.495
-0.420
-0.372
-0.335
-0.304
-0.276
-0.254
-0.233
-0.216
-0.193
-0.177
-0.165
-0.146
-0.130
-0.117
-0.112
-0.105
-0.104
-0.103
-0.101
-0.104
-0.106
-0.108
-0.105
-0.105
-0.103
-0.102
-0.099
-0.095
-0.092
-0.086
-0.084
-0.080
-0.077
-0.076
11356.201
602.221
49.326
7.206
5.495
9.104
13.427
13.932
17.421
27.024
11.054
0.377
-1.335
-1.364
-1.193
-0.826
-0.624
-0.595
-0.632
-0.394
1.498
13.441
86.511
554.717
2388.641
4850.452
3101.221
819.578
140.679
22.327
6.775
26.772
286.370
4440.296
100036.891
100105.867
100201.664
100285.836
6645.942
509.372
83.346
2617.579
231.882
30.197
14.115
23.382
35.594
40.544
31.415
17.629
8.531
2.692
-0.312
-1.070
-1.163
-0.899
-0.509
-0.353
-0.410
-0.603
-0.517
0.652
6.619
37.517
160.835
514.545
886.361
647.636
228.657
51.567
10.493
3.353
13.233
106.799
1042.582
10297.062
54117.727
60555.012
12640.534
1464.832
220.726
48.244
365.249
69.526
33.652
73.480
174.894
271.840
255.359
155.155
68.046
25.041
7.310
1.322
-0.542
-0.909
-0.625
-0.293
-0.143
-0.330
-0.524
-0.402
0.665
4.325
14.349
40.397
91.428
133.028
100.500
45.581
13.890
3.366
0.952
4.441
28.850
161.209
760.269
2025.060
2042.492
871.663
250.889
69.182
20.367
85.892
76.256
146.675
579.207
2017.784
3530.904
2490.718
926.805
295.340
85.371
23.816
5.451
0.431
-0.537
-0.497
-0.283
-0.211
-0.353
-0.381
0.568
7.366
43.761
81.125
62.821
54.791
37.823
22.728
11.377
4.334
0.994
-0.030
0.763
5.587
24.049
72.248
134.246
148.501
90.172
42.228
17.083
6.516
292.295
570.111
1055.922
6171.785
54536.832
101190.156
50416.742
6708.889
1047.255
251.441
62.720
12.783
2.022
-0.206
-0.504
-0.440
-0.481
-0.442
0.068
10.623
412.609
3556.191
4850.666
1329.376
474.726
161.422
53.414
22.983
9.952
3.233
0.466
-0.163
0.562
3.236
8.224
13.955
15.099
11.627
7.108
3.327
1.257
3136.591
10637.399
13425.924
57888.719
101032.484
101611.945
102707.617
50450.750
2783.280
514.242
110.759
22.224
3.472
0.067
-0.545
-0.618
-0.651
-0.467
1.380
136.205
7658.416
100738.070
104475.508
31036.396
5816.202
1200.109
355.688
182.160
68.838
20.122
4.578
0.651
0.018
0.544
1.435
2.143
2.139
1.566
0.788
0.039
-0.330
43372.785
101401.867
103328.281
167790.625
104321.016
101164.320
101538.695
101590.680
3941.246
579.436
122.478
24.441
3.905
0.121
-0.559
-0.673
-0.697
-0.393
2.647
268.970
26848.537
102780.836
137046.781
176738.938
53813.070
6680.156
4089.188
2269.636
591.343
107.399
20.541
3.938
1.698
2.550
3.986
4.153
3.088
1.616
0.593
-0.104
-0.447
125457.484
104978.195
102414.672
148510.125
115356.570
100911.055
100541.891
44058.500
2114.581
355.619
82.370
16.955
2.797
-0.015
-0.557
-0.660
-0.671
-0.314
2.459
125.229
5368.874
104065.469
166966.813
111832.906
101949.742
50117.332
100734.047
39350.766
5104.150
524.460
66.949
12.498
7.101
12.204
18.001
18.500
13.505
8.343
5.158
2.973
1.056
138931.703
106450.766
101128.852
105396.203
63713.496
100715.398
43564.813
5033.679
600.910
128.003
33.153
7.806
1.256
-0.261
-0.557
-0.609
-0.601
-0.337
1.620
18.161
374.415
3243.944
17386.279
48486.371
49401.055
103023.617
102560.570
103739.742
27233.822
1603.126
164.476
30.413
21.359
38.573
61.094
63.676
47.443
36.468
31.051
20.545
9.319
47458.977
102620.820
100469.547
68227.492
5763.175
3141.086
1621.250
482.342
114.938
33.763
10.235
2.539
0.171
-0.448
-0.552
-0.562
-0.546
-0.392
0.584
6.827
50.346
320.838
1597.346
4364.218
40845.508
101892.383
110064.922
121133.047
43144.922
2665.517
262.674
63.843
52.946
85.197
139.928
151.962
143.133
175.399
191.314
122.971
47.998
3955.500
9899.601
10416.684
3456.216
674.266
235.201
131.232
53.859
20.734
7.246
2.225
0.299
-0.358
-0.529
-0.544
-0.527
-0.511
-0.444
-0.063
1.862
11.684
51.062
196.217
1030.702
11659.332
101821.727
112333.898
123607.016
20459.785
2210.995
343.530
151.586
128.728
132.369
198.631
242.443
398.889
917.311
1230.812
701.351
198.133
383.265
524.368
505.012
258.055
88.778
31.555
15.311
7.291
2.983
0.924
-0.012
-0.405
-0.531
-0.541
-0.530
-0.505
-0.482
-0.454
-0.332
0.175
2.296
10.416
42.328
229.794
1673.290
8409.902
18633.402
13206.808
4164.085
1111.462
489.118
337.911
270.830
166.294
165.472
269.897
950.247
3409.979
5321.748
2390.672
555.510
43.990
49.812
42.454
26.233
11.851
4.526
1.759
0.532
-0.090
-0.417
-0.547
-0.589
-0.566
-0.541
-0.514
-0.483
-0.467
-0.455
-0.433
-0.315
0.191
2.194
10.190
47.346
203.315
612.536
1182.716
1124.989
604.028
436.046
422.336
493.823
366.168
170.041
111.898
251.580
1252.377
5328.077
8492.744
3704.755
759.177
5.190
5.527
4.450
2.696
1.016
0.031
-0.429
-0.624
-0.684
-0.683
-0.659
-0.621
-0.575
-0.534
-0.504
-0.481
-0.466
-0.454
-0.456
-0.444
-0.333
0.173
2.003
8.574
28.501
68.675
111.250
116.290
93.183
112.009
226.953
333.032
268.416
117.970
62.968
150.133
711.527
2612.992
3710.695
1859.748
449.973
0.251
0.010
-0.190
-0.412
-0.627
-0.761
-0.814
-0.810
-0.774
-0.727
-0.675
-0.636
-0.589
-0.545
-0.501
-0.480
-0.467
-0.460
-0.465
-0.474
-0.473
-0.406
0.009
1.365
4.675
10.589
16.590
19.971
23.309
41.916
89.588
122.741
100.551
48.745
28.225
59.243
219.917
566.583
775.274
463.751
158.617
0.169
-0.627
-0.831
-0.883
-0.901
-0.897
-0.873
-0.835
-0.788
-0.738
-0.690
-0.650
-0.609
-0.564
-0.531
-0.512
-0.499
-0.488
-0.489
-0.490
-0.514
-0.508
-0.233
0.977
5.105
16.528
34.254
40.325
31.823
22.535
26.026
31.544
25.670
14.636
9.340
17.505
49.203
109.044
142.004
110.583
65.540
1.816
-0.177
-0.709
-0.873
-0.917
-0.909
-0.879
-0.838
-0.789
-0.736
-0.692
-0.653
-0.630
-0.623
-0.614
-0.575
-0.507
-0.464
-0.455
-0.464
-0.503
-0.420
0.386
5.074
41.055
408.696
1038.547
823.131
311.088
94.587
23.171
9.326
5.777
3.199
2.337
5.056
13.855
29.818
43.703
47.128
46.218
6.577
1.918
0.202
-0.525
-0.808
-0.880
-0.873
-0.828
-0.776
-0.732
-0.695
-0.677
-0.700
-0.700
-0.594
-0.415
-0.190
-0.011
-0.017
-0.197
-0.344
-0.155
2.176
20.962
474.945
7273.943
28074.863
19673.320
5690.094
742.978
88.827
12.826
2.269
0.324
0.078
1.171
4.608
11.053
18.930
25.223
35.176
24.865
11.249
4.379
0.942
-0.364
-0.757
-0.813
-0.755
-0.674
-0.625
-0.615
-0.681
-0.738
-0.632
-0.290
0.865
2.768
3.171
2.424
1.325
0.370
0.356
4.804
55.507
1467.943
40292.863
200015.469
119989.117
100602.625
5481.658
324.181
33.096
4.799
0.251
-0.463
-0.082
1.328
4.041
8.181
12.513
20.578
111.585
56.444
21.880
6.062
0.857
-0.415
-0.526
-0.268
0.103
0.288
0.138
-0.252
-0.463
-0.264
3.239
63.858
259.399
216.218
31.398
8.786
2.977
1.356
6.994
81.043
1699.125
53407.445
123140.578
105443.258
100848.508
14141.020
729.086
89.132
13.871
1.797
-0.359
-0.547
0.002
1.270
3.616
6.918
11.711
530.324
272.949
88.647
20.245
3.745
0.566
0.856
2.859
5.560
6.787
5.635
2.750
0.982
1.586
89.375
2103.029
20013.262
11485.119
973.894
46.368
12.088
3.567
7.020
66.756
981.523
21500.244
101590.289
105600.508
113829.414
17471.826
2584.616
339.365
43.954
5.998
0.274
-0.614
-0.474
0.246
1.755
4.141
6.913
2259.414
1058.092
270.739
50.687
9.052
3.230
7.696
23.828
50.508
65.457
50.838
24.150
7.961
6.966
451.500
35791.504
100191.359
100385.352
8972.454
259.142
32.550
8.355
5.991
32.421
302.646
3226.030
27483.635
141642.375
112393.047
101445.094
23112.104
1474.274
128.945
14.336
1.293
-0.505
-0.630
-0.232
0.715
2.095
3.626
4559.292
1932.890
451.006
80.218
15.931
11.457
47.187
202.793
608.261
898.313
609.617
204.052
45.233
14.703
511.672
41585.508
100357.203
100746.328
10520.941
371.920
64.218
20.000
8.302
17.374
123.179
1235.417
23893.930
101622.836
101646.328
101066.039
100382.594
3790.113
231.263
23.612
2.484
-0.325
-0.684
-0.533
-0.106
0.546
1.288
4081.686
2088.263
613.045
122.454
26.951
35.931
250.343
2026.155
11364.580
25476.084
11369.879
2030.976
253.049
36.418
120.808
2753.010
26916.209
17915.410
1658.447
294.209
140.107
59.334
21.274
14.833
81.708
953.836
19061.311
102395.703
108205.008
107419.617
101823.742
3659.735
240.346
26.154
3.129
-0.138
-0.666
-0.671
-0.517
-0.288
-0.025
12194.549
8168.778
1982.970
292.801
52.587
95.281
1048.527
18694.734
100057.641
100088.328
100084.633
18722.354
1062.840
90.840
21.076
122.454
440.483
535.803
499.331
669.050
616.716
287.930
83.349
23.586
49.809
422.620
5064.148
66507.094
126367.586
123618.406
19396.006
1621.239
162.261
22.891
3.487
0.122
-0.575
-0.693
-0.675
-0.614
-0.518
85453.219
48549.637
7063.932
712.203
92.235
152.363
2402.856
85144.492
100144.695
100335.703
100469.625
85431.016
2521.460
175.075
25.381
21.755
74.923
402.072
2432.997
8129.210
9630.323
3198.377
488.575
66.919
28.796
141.738
1054.044
6542.828
22273.031
18704.445
4301.948
597.395
94.406
20.330
4.527
0.603
-0.404
-0.636
-0.694
-0.685
-0.663
101353.594
85244.625
10310.205
892.362
101.066
145.510
2039.816
60627.473
100922.430
104480.250
109382.359
65820.828
3249.091
312.642
44.621
20.374
100.638
1484.311
25755.525
113460.438
102666.586
67152.789
3082.828
199.102
26.776
45.625
238.145
1095.120
2859.751
3435.225
1866.524
403.640
74.104
24.440
7.241
1.349
-0.177
-0.542
-0.642
-0.652
-0.656
37254.809
20993.104
4077.895
481.684
63.768
77.362
759.113
9948.667
107737.008
200033.203
200047.000
109393.133
13200.344
972.827
99.868
26.590
140.955
2906.623
105603.023
120115.008
103180.703
100308.242
10029.486
389.089
29.777
13.954
46.193
150.765
532.468
1748.504
1647.068
384.692
84.312
32.955
9.920
1.945
0.013
-0.462
-0.575
-0.587
-0.598
11689.338
2599.912
736.758
135.583
27.790
35.961
241.890
2458.834
47464.422
107812.234
104319.305
101369.031
85651.609
2799.571
211.937
36.696
114.981
1898.034
60470.281
102206.289
101967.266
105834.656
9701.776
526.392
26.242
4.967
8.592
22.234
108.367
415.064
443.176
165.886
75.457
31.340
9.018
1.896
0.019
-0.417
-0.509
-0.521
-0.526
4926.125
607.331
143.757
35.119
9.741
17.556
133.143
1808.169
48750.141
100912.453
103092.125
107122.664
100910.047
4290.822
421.600
57.609
57.784
535.174
6667.921
59937.934
119879.188
118881.523
57813.867
1571.005
25.494
1.763
1.605
4.460
13.027
39.006
61.973
59.995
40.208
18.697
5.731
1.128
-0.063
-0.384
-0.443
-0.456
-0.463
11018.063
807.631
87.062
14.132
3.572
9.166
70.490
739.756
11608.781
102873.445
128283.063
200019.094
103780.008
12472.711
1056.013
106.709
26.936
93.890
532.750
2547.903
33356.883
101037.039
76844.461
1656.839
24.772
0.357
-0.028
0.976
3.415
9.169
16.079
19.902
14.469
7.273
2.236
0.383
-0.207
-0.358
-0.384
-0.388
-0.398
67815.828
2038.847
127.904
12.988
1.798
4.014
29.660
214.108
1773.015
14119.633
116878.617
109350.320
101859.078
35198.621
1886.298
156.325
19.965
15.998
49.118
246.491
2798.329
13149.768
5113.100
316.794
7.984
-0.440
-0.525
-0.111
0.646
2.109
4.078
4.908
3.749
1.723
0.493
-0.073
-0.283
-0.330
-0.332
-0.333
-0.337
85133.859
2201.444
132.320
12.426
1.137
1.328
10.678
68.571
494.597
5295.373
68403.805
100482.836
100177.867
22973.506
1451.426
124.327
14.954
3.663
5.418
10.822
111.156
254.211
143.633
17.898
0.127
-0.743
-0.724
-0.407
-0.293
0.027
0.382
0.569
0.412
0.140
-0.118
-0.245
-0.289
-0.293
-0.289
-0.284
-0.284
18726.813
969.562
82.956
8.580
0.500
0.156
3.794
24.720
168.174
1261.478
9394.183
28297.238
20703.629
4056.712
517.318
59.366
8.312
1.171
0.433
0.600
1.335
2.818
1.764
-0.372
-0.820
-0.831
-0.738
-0.464
-0.378
-0.337
-0.274
-0.209
-0.197
-0.226
-0.256
-0.270
-0.266
-0.257
-0.251
-0.243
-0.236
1943.138
241.950
31.379
4.129
0.016
-0.381
0.893
7.947
42.253
217.634
825.158
1707.223
1330.830
478.700
107.128
19.064
3.076
0.193
-0.307
-0.411
-0.487
-0.610
-0.739
-0.818
-0.845
-0.793
-0.537
-0.385
-0.324
-0.316
-0.302
-0.282
-0.272
-0.261
-0.256
-0.245
-0.231
-0.223
-0.217
-0.206
-0.195
284.399
57.063
10.803
1.671
-0.258
-0.584
-0.203
1.729
8.780
31.529
82.240
131.377
114.511
58.954
19.022
4.736
0.763
-0.183
-0.406
-0.525
-0.598
-0.679
-0.743
-0.783
-0.670
-0.495
-0.368
-0.296
-0.263
-0.263
-0.256
-0.253
-0.246
-0.238
-0.228
-0.216
-0.206
-0.195
-0.183
-0.172
-0.166
100.405
19.052
4.153
0.552
-0.414
-0.626
-0.540
-0.073
1.360
4.660
10.339
14.012
13.190
7.679
3.094
0.792
-0.063
-0.294
-0.351
-0.384
-0.430
-0.474
-0.481
-0.442
-0.375
-0.312
-0.264
-0.235
-0.222
-0.220
-0.220
-0.215
-0.213
-0.206
-0.194
-0.191
-0.181
-0.171
-0.159
-0.149
-0.140
231.093
12.248
1.948
0.010
-0.546
-0.631
-0.599
-0.470
-0.178
0.358
1.095
1.501
1.429
0.875
0.271
-0.097
-0.256
-0.293
-0.292
-0.284
-0.290
-0.284
-0.276
-0.257
-0.238
-0.219
-0.201
-0.193
-0.191
-0.190
-0.193
-0.192
-0.186
-0.180
-0.171
-0.163
-0.157
-0.145
-0.134
-0.124
-0.117
1219.887
20.534
0.904
-0.404
-0.688
-0.635
-0.584
-0.513
-0.423
-0.308
-0.182
-0.093
-0.077
-0.140
-0.207
-0.249
-0.262
-0.250
-0.232
-0.218
-0.204
-0.198
-0.188
-0.181
-0.173
-0.170
-0.164
-0.162
-0.163
-0.168
-0.169
-0.166
-0.160
-0.152
-0.149
-0.140
-0.131
-0.125
-0.115
-0.107
-0.101
1893.303
28.840
0.220
-0.667
-0.770
-0.626
-0.539
-0.474
-0.416
-0.372
-0.328
-0.292
-0.266
-0.251
-0.247
-0.235
-0.218
-0.202
-0.185
-0.170
-0.155
-0.149
-0.143
-0.140
-0.138
-0.134
-0.137
-0.139
-0.146
-0.148
-0.149
-0.144
-0.137
-0.131
-0.129
-0.122
-0.111
-0.103
-0.098
-0.094
-0.088
459.644
8.559
-0.412
-0.800
-0.780
-0.589
-0.485
-0.415
-0.365
-0.331
-0.299
-0.271
-0.246
-0.226
-0.211
-0.193
-0.174
-0.162
-0.147
-0.131
-0.121
-0.115
-0.115
-0.115
-0.112
-0.114
-0.118
-0.124
-0.130
-0.131
-0.126
-0.123
-0.118
-0.115
-0.109
-0.103
-0.095
-0.086
-0.080
-0.077
-0.073
22942.877
822.578
60.177
8.928
6.821
10.475
12.382
10.575
5.825
1.990
-0.182
-1.085
-1.279
-1.028
-0.170
0.858
1.427
1.201
0.616
0.106
0.423
3.447
17.411
66.357
171.790
263.471
212.428
86.640
23.909
5.421
2.883
14.157
109.966
1052.467
9381.349
48526.441
54259.832
12655.336
1408.175
174.542
31.915
4437.135
331.692
36.627
19.078
39.448
74.822
91.432
64.556
30.136
9.431
1.764
-0.494
-0.960
-0.487
1.027
2.892
4.092
2.956
1.310
0.243
0.247
2.008
9.047
27.961
67.206
93.084
75.971
34.781
11.226
2.449
1.120
7.056
48.652
330.522
1856.915
5842.464
6417.626
2218.659
401.825
71.848
18.502
523.379
86.854
36.652
84.710
265.524
665.197
898.390
551.009
185.753
41.902
8.680
1.000
-0.471
0.075
2.003
4.910
6.176
4.713
2.015
0.642
1.070
3.945
9.666
17.476
24.561
26.782
20.476
10.656
3.565
0.640
0.058
2.129
14.445
66.823
246.601
517.339
560.765
271.829
84.171
22.600
9.935
100.637
66.183
117.699
469.026
1941.665
6301.760
9383.380
4704.704
951.650
156.895
24.716
3.843
0.206
0.248
1.913
4.254
5.710
4.037
2.046
1.888
7.393
30.451
77.305
116.224
90.322
42.015
16.516
6.672
2.427
0.404
-0.305
0.144
2.813
12.009
30.952
55.538
60.167
37.490
16.332
6.173
4.226
286.063
331.702
577.684
2913.209
19015.012
56875.559
74312.109
25149.426
3393.031
379.633
49.141
7.526
0.942
0.082
0.939
2.314
2.925
2.286
1.807
7.104
123.305
752.070
1753.862
2453.646
1358.509
376.623
88.347
31.124
12.727
3.888
0.659
-0.191
0.251
1.782
4.603
7.130
7.642
5.238
2.539
1.002
1.161
3246.376
3261.384
3775.772
16871.182
105120.898
138989.094
195608.031
47509.785
4922.595
483.560
63.359
10.015
1.326
-0.117
0.004
0.444
0.675
0.747
2.403
31.758
1093.951
13919.289
44498.555
101651.516
41732.633
4306.174
658.410
278.871
99.069
26.273
5.806
1.206
0.816
1.952
3.198
3.543
2.741
1.461
0.370
-0.204
-0.121
60539.621
39278.531
41181.184
41110.434
103265.773
111494.133
122983.641
38608.230
3137.010
357.271
53.207
9.319
1.298
-0.272
-0.429
-0.325
-0.231
0.145
3.743
75.528
2707.381
58428.836
165602.531
104619.617
101087.664
33893.160
8766.223
4129.600
909.278
151.790
26.950
6.725
6.028
11.715
18.817
18.966
12.834
6.206
2.470
0.771
0.034
125492.617
154206.391
103314.266
57468.527
103572.328
101846.977
102442.172
13993.124
1178.661
173.748
30.776
5.947
0.734
-0.376
-0.560
-0.549
-0.492
0.007
4.150
55.337
1425.991
33896.902
109996.445
102033.969
111379.141
152655.219
101408.672
100174.930
10395.892
760.814
93.429
23.365
27.902
64.573
115.064
115.910
67.492
31.154
16.099
8.535
3.704
125471.000
185155.016
103384.883
45811.039
17005.887
28682.328
12792.093
2196.505
331.183
60.264
13.336
2.727
0.120
-0.479
-0.577
-0.567
-0.520
-0.139
2.967
32.438
418.025
7625.951
100489.063
102473.742
185117.266
113746.758
100886.633
100548.375
76374.750
2476.562
241.186
71.187
100.219
295.501
606.396
612.240
319.045
157.412
109.492
65.371
25.769
106407.969
54355.930
36575.656
9734.420
1974.289
1379.747
867.864
275.369
68.018
17.216
4.224
0.692
-0.302
-0.527
-0.558
-0.540
-0.507
-0.290
1.246
12.157
107.270
888.897
6165.636
18309.588
108154.117
101529.867
100843.016
101447.305
101744.016
3727.902
471.247
242.200
310.692
880.766
2043.489
2080.699
1083.564
941.644
1072.801
604.614
172.711
12099.381
4587.559
2755.560
1120.616
309.329
137.884
83.108
36.503
12.870
3.897
0.785
-0.207
-0.508
-0.553
-0.540
-0.517
-0.496
-0.400
0.141
3.399
20.331
102.037
403.316
1977.321
31801.633
100327.008
100818.734
101923.641
30633.883
2676.280
1016.520
1219.256
1056.282
1417.489
3201.133
3377.383
3143.473
9569.483
15296.409
6402.345
1128.381
693.368
431.668
259.304
131.199
48.491
20.541
10.515
5.121
1.811
0.304
-0.306
-0.519
-0.558
-0.544
-0.522
-0.504
-0.480
-0.446
-0.297
0.457
3.809
15.983
63.210
367.857
2893.187
18798.063
43796.656
19613.373
4082.604
1499.606
3038.917
5890.359
3858.114
1617.568
1802.334
2408.769
10939.573
95716.797
100031.703
48428.957
4432.584
63.949
47.604
31.410
17.190
7.507
3.030
1.071
0.192
-0.292
-0.519
-0.596
-0.593
-0.562
-0.528
-0.506
-0.484
-0.467
-0.461
-0.436
-0.268
0.402
3.023
13.352
60.541
277.351
859.826
1442.457
1064.585
634.414
1167.371
5379.081
11365.919
7082.021
1761.561
702.731
1542.450
17076.510
100067.336
100027.070
100018.492
7035.447
7.264
5.799
3.638
1.937
0.548
-0.194
-0.519
-0.657
-0.694
-0.688
-0.655
-0.607
-0.570
-0.520
-0.495
-0.476
-0.466
-0.460
-0.465
-0.450
-0.299
0.280
2.443
10.220
32.671
73.314
108.192
119.651
172.328
686.577
3116.663
6404.160
4064.522
1088.265
311.181
748.011
7078.063
54135.547
100063.414
31477.789
3435.153
1.136
0.189
-0.241
-0.510
-0.703
-0.800
-0.824
-0.805
-0.767
-0.717
-0.673
-0.621
-0.573
-0.528
-0.493
-0.473
-0.461
-0.468
-0.478
-0.493
-0.478
-0.373
0.089
1.576
5.040
10.912
17.786
26.101
59.498
221.117
760.419
1328.976
963.821
340.121
113.585
229.556
1258.805
4936.028
7892.232
3591.428
848.487
2.289
-0.257
-0.771
-0.890
-0.921
-0.914
-0.876
-0.836
-0.786
-0.739
-0.681
-0.632
-0.584
-0.539
-0.512
-0.487
-0.467
-0.465
-0.481
-0.497
-0.518
-0.482
-0.166
1.248
6.059
20.138
41.911
53.752
47.244
63.153
125.978
185.664
150.507
69.744
32.365
55.107
202.900
551.247
886.632
725.059
404.592
7.086
0.820
-0.429
-0.794
-0.902
-0.914
-0.879
-0.829
-0.787
-0.723
-0.674
-0.629
-0.598
-0.575
-0.541
-0.458
-0.358
-0.314
-0.326
-0.402
-0.472
-0.381
0.570
6.136
39.466
195.835
689.957
958.345
462.784
132.045
43.639
31.024
23.150
12.293
8.231
17.341
59.299
173.696
339.330
390.361
391.575
18.603
5.492
1.580
-0.054
-0.661
-0.844
-0.863
-0.820
-0.766
-0.713
-0.672
-0.649
-0.639
-0.574
-0.381
0.019
0.558
0.935
0.855
0.335
-0.121
-0.023
2.700
24.530
244.140
2518.427
17775.977
33856.047
10156.699
1241.933
128.313
18.055
5.093
2.092
1.889
6.298
24.278
72.326
140.692
181.407
260.971
73.118
32.440
12.734
3.289
0.198
-0.633
-0.773
-0.715
-0.611
-0.548
-0.542
-0.594
-0.600
-0.347
0.536
3.036
7.474
10.625
9.195
5.113
1.752
0.863
6.305
68.831
1054.580
29966.576
101593.867
101479.664
100346.750
10027.281
478.140
42.124
6.036
0.743
0.177
1.894
8.157
22.114
43.271
61.382
111.283
471.024
240.119
77.583
17.582
3.256
0.034
-0.374
-0.040
0.441
0.711
0.531
0.070
-0.138
0.606
5.962
101.805
404.271
368.676
100.493
37.240
10.893
3.249
9.369
106.527
2318.532
100220.609
100709.523
100929.008
100971.188
33712.344
1067.759
112.165
16.847
2.379
-0.118
0.076
1.823
5.219
10.363
16.129
33.912
5039.057
2035.010
445.613
71.888
10.883
1.737
1.499
4.055
7.619
9.175
7.777
4.119
1.980
3.673
144.804
3556.038
36185.988
23907.703
2013.522
259.049
50.840
10.401
9.618
88.382
1490.361
52795.559
101345.586
108500.695
125449.484
33813.855
3971.655
453.067
57.368
7.514
0.505
-0.461
-0.218
0.652
1.926
4.064
9.548
54308.645
15295.427
1863.248
202.521
25.723
5.891
10.107
29.827
62.421
81.598
63.874
31.096
11.270
11.545
753.368
77054.352
102780.578
107341.844
20484.377
1426.066
178.645
29.010
10.791
41.955
435.808
5530.415
63976.656
200022.797
126365.047
102379.914
48657.531
2239.877
172.332
18.260
1.883
-0.436
-0.691
-0.514
-0.088
0.764
2.901
100344.023
43602.883
3790.112
331.403
41.112
16.320
56.294
237.109
702.653
1116.406
710.513
242.459
59.637
23.666
788.495
90528.727
107345.359
126349.289
34324.090
3092.560
376.162
77.681
21.531
23.570
153.518
1716.945
44887.625
102202.180
101283.719
100600.883
100345.672
5963.434
319.336
31.460
3.673
-0.159
-0.738
-0.763
-0.625
-0.264
0.625
104093.898
28548.984
3492.074
407.140
58.653
45.237
285.348
2465.767
14022.122
31738.783
14056.266
2294.717
294.058
48.731
217.025
5098.422
61170.703
46191.895
13220.646
2792.099
872.112
260.462
65.073
24.299
96.457
1270.573
39067.434
100381.367
100899.242
101418.219
101114.516
5686.619
344.919
37.983
5.281
0.300
-0.624
-0.780
-0.758
-0.634
-0.276
110334.195
79918.938
11046.263
927.043
113.148
113.299
1262.818
25615.303
100521.813
100900.727
100667.211
23156.713
1284.165
112.560
48.646
348.819
1629.368
3470.461
4506.523
5796.165
3681.146
1073.269
212.003
42.529
55.811
498.970
7819.768
100468.695
101372.844
102300.844
29884.711
2105.401
249.834
40.960
7.932
1.123
-0.375
-0.696
-0.757
-0.730
-0.609
101068.547
100482.727
75997.125
2872.898
206.017
188.083
2889.193
100212.789
100696.734
101250.898
100931.570
100397.188
2724.502
182.834
33.986
69.601
310.833
1539.594
7649.691
23668.990
22249.729
6041.982
805.285
103.263
31.896
131.336
900.066
5194.197
13453.771
9875.022
2916.633
752.823
223.233
63.121
15.981
3.121
0.106
-0.564
-0.705
-0.730
-0.698
101786.555
100202.109
100038.344
3711.660
229.265
168.224
2432.041
76045.969
100684.508
101783.555
102612.531
77473.422
2685.598
242.944
38.621
38.941
226.213
2021.861
37195.652
108677.094
105353.781
101225.273
4657.168
287.919
30.706
32.715
130.334
414.976
809.321
924.171
897.137
845.977
478.958
147.678
34.372
6.449
0.736
-0.390
-0.631
-0.668
-0.673
107737.438
100363.602
28289.637
1707.497
140.721
92.510
801.089
11615.518
102128.688
113994.781
135128.000
28353.572
3693.020
441.890
69.287
33.766
212.057
3645.651
101169.227
102051.477
101492.805
100722.477
17190.508
509.110
36.804
10.715
25.174
70.209
169.933
462.226
1202.487
1596.829
969.776
266.614
55.436
9.683
1.277
-0.253
-0.560
-0.606
-0.607
32084.398
14302.926
2880.539
386.039
53.323
36.883
208.039
1573.889
11934.603
94639.305
105492.078
102295.578
12470.784
1207.517
168.155
41.893
154.494
2600.250
100199.219
100558.227
106021.102
135823.000
22477.490
975.445
32.589
4.617
6.583
21.793
86.215
345.230
1053.251
1571.795
962.207
264.628
55.022
9.652
1.320
-0.197
-0.492
-0.537
-0.549
5794.028
1071.209
303.848
67.932
14.935
15.347
85.410
679.244
8152.229
101841.055
110586.563
135095.156
38017.035
5346.385
648.391
82.588
70.683
693.223
11099.311
101664.211
200031.094
133026.969
102112.352
5957.435
69.103
2.059
2.162
9.639
42.122
163.145
444.184
648.651
410.615
130.613
30.906
6.330
0.860
-0.234
-0.432
-0.464
-0.478
4271.589
502.607
81.028
17.032
4.179
6.784
43.575
346.964
3191.212
31020.277
154163.000
125530.820
104124.797
60932.867
2668.046
197.927
36.611
118.438
750.706
4866.758
103693.008
101348.570
100260.148
7610.790
89.446
0.683
0.406
3.559
14.947
48.400
113.914
139.780
99.354
42.324
12.264
2.692
0.278
-0.278
-0.382
-0.396
-0.409
15399.130
918.670
79.601
10.338
1.577
3.121
21.455
156.159
1526.050
33283.434
103441.844
102282.125
100682.125
100156.977
6430.062
313.251
31.026
19.294
61.609
523.302
13228.831
100085.445
26654.723
1007.869
21.303
-0.353
-0.371
0.824
3.972
11.372
21.069
27.055
19.815
9.574
3.245
0.725
-0.097
-0.302
-0.338
-0.341
-0.348
18740.037
975.409
79.845
9.263
0.831
1.206
10.655
81.692
890.395
20879.313
100297.563
100250.297
100130.063
100050.352
4866.456
268.187
24.339
4.968
6.320
17.505
259.563
708.875
394.435
45.898
1.281
-0.811
-0.724
-0.273
0.548
1.873
3.447
4.223
3.349
1.806
0.566
-0.029
-0.247
-0.298
-0.298
-0.297
-0.296
5987.038
501.254
53.400
7.158
0.605
0.286
4.809
37.123
317.852
3727.927
48461.727
100043.047
100030.766
16886.393
1229.092
115.813
13.621
1.765
0.535
0.790
2.619
7.765
5.636
0.258
-0.905
-0.912
-0.830
-0.468
-0.194
0.041
0.301
0.414
0.320
0.082
-0.128
-0.236
-0.273
-0.270
-0.262
-0.256
-0.249
1111.619
168.266
27.758
5.409
0.732
-0.095
1.481
11.593
73.569
481.700
2200.459
5324.131
4436.947
1227.345
214.826
33.617
4.853
0.447
-0.289
-0.421
-0.517
-0.663
-0.811
-0.899
-0.923
-0.892
-0.608
-0.424
-0.315
-0.272
-0.225
-0.202
-0.208
-0.233
-0.257
-0.264
-0.253
-0.240
-0.231
-0.222
-0.209
388.932
68.833
17.890
5.543
1.228
-0.131
0.069
2.807
14.215
55.753
162.083
285.599
230.217
107.459
31.489
7.360
1.252
-0.095
-0.419
-0.555
-0.639
-0.732
-0.811
-0.859
-0.772
-0.563
-0.416
-0.338
-0.305
-0.285
-0.273
-0.266
-0.262
-0.259
-0.254
-0.244
-0.227
-0.216
-0.204
-0.187
-0.174
184.369
38.473
14.373
5.866
1.593
-0.073
-0.370
0.168
2.284
7.237
15.937
23.028
21.660
12.568
4.836
1.281
0.064
-0.273
-0.358
-0.409
-0.476
-0.529
-0.545
-0.500
-0.423
-0.352
-0.302
-0.275
-0.260
-0.255
-0.253
-0.247
-0.240
-0.233
-0.227
-0.217
-0.205
-0.191
-0.175
-0.160
-0.144
113.301
23.050
9.765
4.287
1.124
-0.137
-0.480
-0.403
-0.027
0.710
1.721
2.434
2.312
1.389
0.525
-0.003
-0.226
-0.289
-0.297
-0.300
-0.307
-0.313
-0.306
-0.291
-0.269
-0.249
-0.238
-0.229
-0.230
-0.230
-0.228
-0.226
-0.217
-0.212
-0.202
-0.189
-0.182
-0.164
-0.148
-0.132
-0.120
139.561
13.408
4.780
1.903
0.328
-0.332
-0.514
-0.497
-0.398
-0.257
-0.087
0.024
0.035
-0.064
-0.163
-0.233
-0.255
-0.250
-0.241
-0.231
-0.223
-0.213
-0.208
-0.200
-0.197
-0.195
-0.194
-0.198
-0.202
-0.205
-0.204
-0.202
-0.195
-0.185
-0.177
-0.165
-0.151
-0.141
-0.128
-0.116
-0.105
149.524
7.118
1.469
0.260
-0.322
-0.474
-0.506
-0.471
-0.416
-0.367
-0.313
-0.271
-0.243
-0.236
-0.236
-0.231
-0.219
-0.202
-0.193
-0.178
-0.167
-0.162
-0.158
-0.157
-0.157
-0.160
-0.166
-0.174
-0.178
-0.181
-0.183
-0.181
-0.170
-0.163
-0.153
-0.144
-0.132
-0.119
-0.107
-0.097
-0.089
30.296
2.531
-0.009
-0.481
-0.564
-0.519
-0.468
-0.412
-0.368
-0.333
-0.298
-0.267
-0.239
-0.224
-0.208
-0.195
-0.180
-0.163
-0.152
-0.140
-0.132
-0.128
-0.128
-0.130
-0.132
-0.136
-0.146
-0.152
-0.157
-0.161
-0.165
-0.158
-0.152
-0.145
-0.133
-0.123
-0.111
-0.099
-0.087
-0.079
-0.072
9364.701
520.972
48.339
9.834
10.865
18.565
22.026
17.533
9.210
3.103
0.103
-0.913
-0.771
0.955
5.427
12.262
16.972
13.809
8.255
4.065
1.890
1.294
3.093
8.868
17.354
23.660
19.557
10.449
3.550
0.936
1.132
6.322
32.178
174.058
736.766
1931.585
2131.509
921.594
236.443
55.438
23.329
2395.969
217.525
32.831
28.393
75.164
168.499
218.573
152.661
63.502
16.620
3.118
-0.120
0.053
3.520
15.249
35.642
47.997
34.787
14.762
4.972
1.551
0.973
2.187
5.175
9.098
11.716
9.466
4.902
1.480
-0.009
-0.068
2.406
14.405
68.737
233.645
524.075
568.253
276.120
84.472
23.741
22.610
338.685
69.315
43.735
139.199
646.800
2241.239
3735.879
2029.901
519.971
94.446
14.756
1.988
0.981
6.080
24.703
62.615
90.896
59.214
22.941
6.456
2.509
3.915
8.211
11.511
11.215
7.959
4.883
2.148
0.403
-0.405
-0.519
0.437
4.618
18.767
55.308
100.629
101.254
60.563
23.394
10.018
19.473
95.147
68.536
128.261
624.194
5600.395
48784.469
100243.234
39014.957
4454.945
416.257
46.513
5.839
1.457
5.393
23.008
58.042
77.993
50.760
19.715
6.718
8.794
30.304
85.226
132.166
100.176
42.644
13.339
4.564
1.439
0.027
-0.517
-0.371
0.787
3.822
10.094
16.680
16.837
11.171
5.198
3.526
11.166
380.978
277.542
375.010
2087.529
33251.832
102918.859
101732.719
100453.672
25526.953
1239.671
90.440
9.836
1.600
3.142
11.535
26.505
35.192
25.053
10.748
9.573
46.262
311.617
1378.394
2796.060
1616.875
434.600
87.354
27.743
10.907
3.539
0.612
-0.190
0.054
0.994
2.348
3.321
3.037
1.887
0.740
0.778
4.380
5288.950
1939.101
1109.804
3963.748
58009.750
118789.422
109383.031
101581.109
39143.199
1472.703
112.215
11.440
1.338
0.918
3.504
7.647
9.456
7.525
5.497
22.695
240.167
3375.155
42393.258
100500.430
59438.395
5114.578
620.366
220.980
79.171
23.780
6.266
1.981
2.345
5.172
8.019
8.173
5.464
2.500
0.629
0.098
0.994
101267.195
23043.090
3990.142
4894.410
32839.430
143506.156
118709.422
102619.680
11630.958
797.021
73.867
8.954
0.883
-0.064
0.403
1.253
1.681
1.686
4.739
45.672
734.702
21771.156
102137.297
101500.727
100878.273
44434.105
6098.104
2938.571
690.740
140.990
30.769
11.131
16.732
37.905
66.874
67.012
40.649
16.191
5.873
2.095
0.756
102264.891
105836.648
12197.400
4488.045
11539.230
28113.619
27185.055
10063.230
1769.827
229.435
31.240
4.712
0.286
-0.424
-0.394
-0.251
-0.118
0.351
4.594
52.036
964.106
37371.391
100952.953
101205.438
106501.563
143316.844
101704.461
68051.398
6793.939
743.968
139.345
47.388
91.885
309.770
650.082
651.145
313.307
96.028
35.321
16.172
6.562
101833.328
105564.453
13623.735
3052.271
2209.839
3238.822
2401.850
930.763
251.900
55.135
10.682
1.651
-0.203
-0.556
-0.553
-0.518
-0.451
-0.060
3.204
34.567
451.574
9990.912
100183.188
101745.578
143407.406
117025.797
101329.633
102854.203
43878.809
3904.531
616.122
198.023
445.909
2222.521
7037.311
7740.145
2456.196
559.966
256.678
138.917
49.143
100725.328
77635.609
4917.793
1122.587
460.991
376.274
269.978
124.398
44.242
12.156
2.830
0.196
-0.462
-0.581
-0.557
-0.542
-0.504
-0.276
1.330
12.925
114.892
1048.782
7466.635
23084.340
70479.625
101843.953
102729.680
121132.016
107302.227
17217.766
2375.053
1044.229
1797.121
11557.451
60552.516
60612.281
13209.434
3612.021
3517.316
1717.177
412.155
31575.596
5660.602
968.041
271.967
100.374
57.240
37.759
19.337
7.731
2.359
0.274
-0.391
-0.569
-0.579
-0.556
-0.526
-0.502
-0.400
0.163
3.582
21.438
114.937
436.351
1588.837
17319.031
100450.398
103752.109
137097.656
112257.305
31393.131
7945.140
12884.183
9442.143
20246.979
100300.141
100733.023
28403.457
69551.273
100161.836
38942.539
3704.768
1157.973
432.427
141.639
53.540
20.917
10.273
5.589
2.773
0.958
-0.038
-0.446
-0.572
-0.584
-0.563
-0.548
-0.516
-0.492
-0.463
-0.305
0.471
3.905
15.780
58.141
286.200
2066.804
11540.149
24564.102
22469.795
25812.531
14083.114
55265.039
100233.727
96540.992
17075.832
35865.406
41603.711
76197.875
100966.961
100124.219
100025.563
22937.357
81.488
45.618
21.274
9.189
3.649
1.328
0.359
-0.145
-0.433
-0.587
-0.627
-0.610
-0.573
-0.544
-0.528
-0.503
-0.483
-0.476
-0.451
-0.285
0.374
2.752
11.662
50.620
211.360
662.139
1229.134
1897.212
2911.647
10423.952
100275.367
100086.945
100272.383
22027.615
5138.072
7505.905
101350.508
100300.516
100109.625
100083.813
43446.313
8.564
5.395
2.719
0.950
-0.020
-0.454
-0.628
-0.689
-0.709
-0.701
-0.669
-0.618
-0.578
-0.541
-0.512
-0.492
-0.483
-0.477
-0.486
-0.471
-0.335
0.193
2.118
8.532
27.750
66.164
123.540
219.598
599.825
5430.331
60525.023
100021.625
100055.000
10474.205
1289.508
2454.976
43624.422
100237.805
100455.742
100562.094
17193.756
2.203
0.270
-0.340
-0.621
-0.774
-0.825
-0.815
-0.799
-0.769
-0.732
-0.684
-0.641
-0.589
-0.547
-0.506
-0.484
-0.481
-0.484
-0.496
-0.513
-0.505
-0.418
-0.019
1.278
4.499
10.493
20.097
45.121
173.015
1142.615
6402.886
15260.942
9350.978
1880.961
357.337
575.642
4226.054
29021.893
50816.246
19991.104
3633.698
6.198
0.252
-0.701
-0.885
-0.916
-0.904
-0.863
-0.825
-0.783
-0.742
-0.696
-0.644
-0.578
-0.541
-0.510
-0.486
-0.462
-0.463
-0.484
-0.513
-0.543
-0.525
-0.267
0.862
4.694
15.526
45.156
65.415
67.615
184.119
558.969
961.126
701.903
252.245
84.101
134.843
650.437
2832.047
7969.307
9433.975
4162.671
16.461
2.113
-0.145
-0.703
-0.861
-0.892
-0.870
-0.827
-0.781
-0.734
-0.682
-0.616
-0.583
-0.545
-0.488
-0.380
-0.247
-0.163
-0.219
-0.343
-0.470
-0.438
0.302
4.658
28.693
279.572
1628.976
2330.426
727.466
112.702
75.723
84.350
67.422
34.766
20.282
51.775
286.811
1524.201
5427.383
7208.673
4341.927
38.698
10.158
3.170
0.440
-0.495
-0.800
-0.848
-0.811
-0.759
-0.711
-0.647
-0.625
-0.591
-0.479
-0.171
0.488
1.528
2.224
2.055
0.985
0.142
-0.031
2.000
18.760
169.117
2672.316
37458.930
77869.086
10280.816
862.531
88.814
20.291
9.196
5.114
5.605
22.560
118.909
565.338
1586.839
2136.227
2314.237
150.975
63.625
23.517
6.427
0.911
-0.472
-0.724
-0.669
-0.552
-0.460
-0.457
-0.502
-0.474
-0.044
1.598
6.571
16.512
26.280
23.027
11.955
3.979
1.315
4.964
48.566
658.187
13429.077
176652.656
200029.344
96930.383
4757.052
301.500
31.812
5.444
1.160
1.407
7.609
35.514
123.630
272.218
363.818
682.892
1402.601
666.515
174.522
35.072
5.970
0.513
-0.172
0.195
0.886
1.209
1.005
0.445
0.236
1.727
11.174
60.432
277.392
392.153
282.920
106.091
27.013
5.971
7.445
74.652
1138.645
33586.871
107673.492
113382.125
102356.539
11543.144
663.934
82.120
13.849
2.057
0.276
1.686
7.721
21.500
42.898
64.519
134.118
31794.539
10321.085
1445.720
161.431
21.398
3.141
2.184
5.196
9.929
12.841
10.748
5.994
3.136
7.430
68.987
1084.183
6456.571
10014.919
5243.974
1137.430
156.974
23.756
9.967
58.835
818.283
17056.020
100979.875
104366.023
110386.758
13687.965
2084.634
307.405
45.792
6.818
0.623
-0.076
0.907
3.383
6.844
12.545
32.691
100436.914
100055.727
9357.115
560.638
50.217
8.735
12.827
36.845
75.452
101.109
81.339
40.211
15.480
19.547
341.344
8935.827
137036.500
156222.688
102116.164
11143.397
716.203
75.586
16.671
32.153
278.178
2691.461
22257.729
100754.484
110126.773
101538.750
17274.607
1350.781
138.914
18.714
2.211
-0.293
-0.502
-0.119
0.715
2.810
10.656
100542.594
100285.453
25556.590
993.431
76.310
20.759
57.896
228.440
682.072
1028.979
734.653
262.395
69.036
38.053
503.567
12635.001
200025.828
165682.844
102666.430
42137.191
1853.403
243.674
49.098
23.686
110.769
1064.424
17706.129
101360.063
101820.344
103842.406
88184.195
3983.635
343.133
39.513
5.206
0.104
-0.679
-0.740
-0.491
0.377
3.477
107094.625
105325.594
15136.700
913.812
97.446
48.013
238.569
1554.859
7044.124
12918.196
7693.437
1798.968
284.047
64.598
270.516
4965.746
102032.813
104211.320
104102.977
31273.602
5910.032
1216.675
200.095
39.005
72.541
793.177
15388.538
100825.328
106711.883
133063.906
94048.984
7335.281
649.502
70.343
9.358
1.094
-0.463
-0.752
-0.730
-0.419
0.666
200040.859
128263.305
21276.607
1574.276
153.646
100.879
800.467
8590.291
85204.891
122934.719
88378.070
9421.717
867.676
106.901
109.894
1010.772
9478.133
37182.223
60085.566
103577.813
61070.406
7202.759
696.913
82.642
46.608
322.306
3809.104
39995.426
112353.930
171248.906
70772.906
8434.429
813.004
107.025
19.396
3.388
0.118
-0.578
-0.720
-0.667
-0.344
103541.266
101469.008
100358.188
4911.705
269.435
144.091
1456.042
24948.053
113827.570
134989.891
118729.492
26075.980
1508.017
150.773
49.607
196.018
1242.506
11662.369
101904.109
103995.273
104995.555
22620.451
1556.001
146.241
31.798
94.559
586.102
2998.639
10344.747
23246.762
18965.867
4466.694
1142.893
271.317
54.218
9.387
1.312
-0.294
-0.639
-0.700
-0.637
101006.211
100207.344
100054.258
6410.467
320.452
127.557
1188.073
19653.877
104935.648
110519.695
106754.570
20388.514
1375.587
150.724
35.783
77.066
616.583
7727.880
104629.930
196867.891
200018.203
38834.156
2888.809
225.970
28.897
25.702
99.598
367.592
1259.684
3628.526
8754.760
11904.317
5423.107
1058.487
153.087
22.020
3.004
0.037
-0.522
-0.652
-0.671
103123.820
100226.836
67727.242
2610.052
180.789
70.413
443.288
4358.244
32551.727
78479.750
34401.246
5835.240
941.433
194.324
48.210
46.216
297.267
3180.138
47327.094
128263.586
115306.492
102769.242
5851.184
326.588
29.523
9.049
23.428
98.157
529.211
4242.770
28424.475
54165.125
20704.676
2847.134
285.632
33.620
4.643
0.312
-0.438
-0.588
-0.618
47464.656
28527.158
4877.534
518.340
66.409
29.348
126.855
685.360
2716.410
6867.411
9119.218
5975.096
2226.335
619.674
137.793
44.108
136.740
1377.717
27204.313
101694.305
103491.453
108573.516
8603.987
532.212
23.180
4.237
9.544
53.334
425.966
3723.216
25459.709
54099.863
20686.539
2607.304
285.181
33.616
4.666
0.346
-0.395
-0.533
-0.557
3473.036
1232.331
377.710
84.772
17.423
10.945
43.475
211.875
1118.529
5461.446
18777.176
43883.621
29736.840
5206.139
635.101
90.129
59.641
391.619
4149.992
27227.338
89941.859
110017.867
100965.938
2462.186
35.920
1.921
4.515
28.570
187.019
1330.048
5831.607
10290.029
4852.963
961.603
140.930
20.606
3.077
0.148
-0.375
-0.470
-0.493
1134.171
231.450
62.036
16.016
3.948
4.423
22.273
135.173
1032.011
12948.660
103186.875
102845.844
101525.219
68206.094
2958.060
222.839
36.691
77.207
397.897
2247.367
78120.547
100685.219
100144.258
2701.710
40.472
0.544
1.584
10.349
55.109
245.953
757.559
1040.956
648.757
199.323
43.197
8.467
1.353
-0.083
-0.366
-0.409
-0.422
1674.605
228.808
36.680
6.498
1.036
1.948
14.506
109.569
1261.800
35386.121
101046.695
101659.242
101260.242
100476.281
7137.167
350.926
34.463
15.838
39.144
278.242
4558.884
26683.074
8685.513
498.074
11.656
-0.429
0.001
2.777
12.225
39.786
87.067
114.196
81.914
35.661
10.674
2.445
0.307
-0.237
-0.346
-0.353
-0.361
1968.915
258.065
37.264
6.050
0.695
0.930
9.196
77.967
928.785
23063.520
100373.086
100651.914
100581.539
100237.625
5380.495
277.987
27.532
4.894
4.832
11.185
149.079
396.786
199.674
29.073
0.367
-0.841
-0.641
0.176
2.295
6.297
11.622
14.041
11.134
5.874
2.142
0.435
-0.137
-0.294
-0.314
-0.308
-0.310
1160.128
198.952
38.005
8.679
1.728
0.553
4.622
36.489
341.488
4088.966
54185.277
100158.281
100144.586
18743.961
1352.030
120.323
14.577
1.992
0.422
0.498
1.575
4.697
3.191
-0.308
-0.958
-0.953
-0.822
-0.390
0.083
0.686
1.405
1.764
1.388
0.697
0.171
-0.155
-0.271
-0.291
-0.280
-0.274
-0.266
870.712
172.749
53.751
18.593
4.910
0.934
1.696
12.505
79.629
486.914
2410.842
5861.000
4459.729
1344.362
220.039
35.167
5.521
0.558
-0.302
-0.471
-0.572
-0.716
-0.859
-0.942
-0.967
-0.920
-0.632
-0.442
-0.313
-0.189
-0.090
-0.039
-0.071
-0.147
-0.226
-0.270
-0.280
-0.266
-0.254
-0.243
-0.224
709.761
197.431
95.660
39.439
10.766
2.013
0.499
2.978
15.507
60.741
176.416
289.568
251.013
117.515
34.655
8.239
1.463
-0.074
-0.426
-0.573
-0.665
-0.765
-0.847
-0.901
-0.792
-0.588
-0.449
-0.375
-0.335
-0.305
-0.282
-0.268
-0.265
-0.269
-0.268
-0.263
-0.253
-0.243
-0.229
-0.210
-0.189
395.730
190.992
127.486
56.715
14.660
2.635
0.110
0.315
2.402
7.960
17.443
25.162
22.324
13.056
5.089
1.468
0.109
-0.275
-0.369
-0.414
-0.485
-0.544
-0.560
-0.517
-0.449
-0.385
-0.339
-0.315
-0.300
-0.289
-0.277
-0.269
-0.266
-0.256
-0.245
-0.239
-0.230
-0.218
-0.199
-0.178
-0.158
173.802
118.334
96.813
44.819
11.775
2.252
-0.060
-0.334
-0.005
0.827
1.931
2.705
2.430
1.568
0.567
0.014
-0.228
-0.297
-0.303
-0.309
-0.321
-0.328
-0.325
-0.313
-0.296
-0.283
-0.277
-0.271
-0.269
-0.261
-0.256
-0.252
-0.243
-0.236
-0.227
-0.214
-0.204
-0.188
-0.169
-0.150
-0.133
78.500
46.555
37.732
17.997
5.483
0.963
-0.267
-0.458
-0.400
-0.241
-0.078
0.040
0.048
-0.039
-0.160
-0.231
-0.255
-0.255
-0.244
-0.239
-0.236
-0.231
-0.225
-0.226
-0.226
-0.229
-0.231
-0.234
-0.238
-0.236
-0.233
-0.230
-0.221
-0.214
-0.203
-0.191
-0.174
-0.161
-0.142
-0.124
-0.110
34.069
13.597
9.168
4.836
1.511
0.025
-0.398
-0.452
-0.415
-0.363
-0.314
-0.267
-0.245
-0.234
-0.236
-0.232
-0.222
-0.211
-0.196
-0.189
-0.184
-0.178
-0.177
-0.179
-0.187
-0.193
-0.197
-0.203
-0.207
-0.208
-0.207
-0.202
-0.196
-0.186
-0.175
-0.163
-0.150
-0.135
-0.122
-0.107
-0.095
11.507
3.295
1.552
0.607
-0.065
-0.362
-0.430
-0.411
-0.369
-0.337
-0.301
-0.266
-0.241
-0.220
-0.209
-0.196
-0.183
-0.169
-0.156
-0.148
-0.142
-0.142
-0.142
-0.149
-0.156
-0.164
-0.173
-0.179
-0.183
-0.186
-0.184
-0.178
-0.172
-0.167
-0.158
-0.145
-0.132
-0.115
-0.100
-0.088
-0.079
1600.000
183.003
25.934
10.207
14.427
23.931
29.463
21.757
11.370
3.632
0.384
-0.420
1.003
8.392
36.694
102.270
143.893
111.704
55.441
26.760
11.973
4.653
1.575
1.132
1.759
2.221
1.710
0.714
-0.013
-0.173
0.578
3.380
12.463
36.377
92.189
165.029
186.484
115.947
50.301
21.178
44.196
564.389
90.036
28.108
41.632
109.912
257.851
334.504
230.924
87.484
22.417
4.213
0.683
3.497
24.923
132.737
478.193
736.909
418.060
122.714
31.583
9.128
2.837
1.157
1.046
1.272
1.253
0.813
0.122
-0.456
-0.712
-0.548
0.463
3.850
13.348
34.462
60.406
61.660
38.916
17.869
13.795
68.236
132.527
56.058
78.918
239.965
1056.940
4113.541
7747.370
4058.482
821.865
130.985
19.879
3.332
5.771
40.603
267.120
1133.565
1971.298
955.665
219.974
40.118
8.672
4.128
5.202
6.871
5.872
3.157
1.229
0.086
-0.501
-0.770
-0.795
-0.441
0.748
3.983
10.411
16.172
17.354
11.678
6.167
9.797
66.984
126.118
148.089
318.616
1296.956
11863.118
100301.750
100119.055
100038.078
9350.691
649.927
62.848
7.702
5.981
37.813
227.254
946.787
1632.614
797.051
183.811
32.826
11.032
20.168
50.351
70.268
56.525
24.476
8.347
2.541
0.528
-0.318
-0.671
-0.676
-0.285
0.682
2.197
3.559
3.551
2.426
1.672
5.444
37.105
790.069
697.781
994.921
4312.786
97616.102
101086.836
100384.234
100109.359
67725.195
2019.445
131.536
12.790
4.090
17.645
90.185
289.066
436.479
267.754
74.400
20.282
32.483
293.536
1198.132
1531.178
764.607
215.849
52.369
16.774
6.558
2.313
0.380
-0.182
0.085
0.892
1.743
1.994
1.454
0.613
0.226
1.931
13.438
7147.800
4044.245
2209.325
6396.234
103701.094
102155.516
100800.602
100221.688
100048.383
2613.942
151.575
13.435
2.376
5.594
21.537
53.978
72.384
50.738
19.744
18.833
223.710
3806.635
35622.465
40852.871
12374.326
1856.914
286.786
108.079
45.035
17.078
5.686
2.709
4.325
9.468
15.430
15.486
10.121
4.315
1.219
0.746
3.600
109475.719
22150.986
4260.829
3904.318
37705.367
102058.813
100959.055
100284.477
28313.309
1234.310
95.008
9.933
1.063
0.980
3.526
7.699
10.190
7.651
6.268
29.515
575.112
16825.926
200010.063
200051.688
104713.227
9839.385
1683.992
864.129
318.694
109.030
36.027
16.514
31.799
87.784
160.820
160.912
87.798
32.542
9.458
3.076
1.534
113953.063
110640.336
6362.952
1683.821
4210.470
21724.623
49016.441
18862.184
2648.932
314.134
36.749
4.813
0.221
-0.277
0.080
0.683
0.924
1.092
3.557
32.459
541.601
12046.230
156232.813
135934.953
103288.266
21452.297
16194.754
8719.070
2918.655
1007.670
247.182
86.501
214.819
967.036
2607.773
2608.537
969.004
229.402
56.098
19.760
7.493
103837.430
103407.609
6119.808
791.240
646.137
1208.221
1525.386
893.204
266.652
56.146
10.572
1.458
-0.319
-0.588
-0.540
-0.435
-0.353
-0.068
2.140
21.642
226.206
3335.104
38356.969
101480.938
58111.438
53133.840
102888.422
71991.664
57961.707
17450.373
1909.476
431.976
1452.623
13859.764
75880.734
75886.719
13884.944
1613.013
368.245
166.376
56.770
100628.250
39545.254
2380.552
332.376
144.916
141.934
134.895
84.022
34.228
10.384
2.194
-0.023
-0.551
-0.647
-0.630
-0.585
-0.532
-0.349
0.777
8.716
64.956
457.920
2599.634
6047.655
10127.762
77288.930
118973.766
175888.188
107087.469
100865.945
12372.697
3016.862
7432.489
100484.242
100116.117
100156.547
100821.406
8929.855
4783.402
2224.000
480.502
18772.893
3500.630
527.035
105.493
37.764
24.332
18.301
11.399
5.224
1.600
0.025
-0.514
-0.640
-0.641
-0.612
-0.574
-0.541
-0.455
-0.027
2.336
13.492
65.051
215.185
614.893
3116.660
21887.031
80447.906
118711.672
103129.344
103152.281
46580.219
76986.172
47456.852
105328.750
100637.063
100877.773
110295.359
109343.305
100480.070
54129.258
4857.718
835.832
325.798
89.011
25.370
9.359
4.427
2.627
1.377
0.376
-0.255
-0.543
-0.629
-0.632
-0.613
-0.592
-0.557
-0.526
-0.498
-0.381
0.185
2.527
9.873
33.191
127.625
617.692
2779.084
14779.941
102272.625
101517.836
120777.969
106675.281
100650.258
104080.508
139205.359
102378.250
103252.625
195585.688
104447.164
100313.250
100058.672
34972.742
65.431
36.453
14.063
4.946
1.485
0.274
-0.191
-0.417
-0.577
-0.664
-0.680
-0.657
-0.610
-0.584
-0.559
-0.537
-0.515
-0.504
-0.488
-0.375
0.096
1.672
7.219
27.508
106.423
357.605
1550.238
7656.447
16986.691
60115.035
100890.766
100192.469
100833.445
106417.586
29735.566
33326.281
106450.141
100943.422
100364.664
100343.758
67891.398
7.035
4.158
1.604
0.209
-0.451
-0.682
-0.731
-0.750
-0.765
-0.762
-0.731
-0.677
-0.626
-0.576
-0.537
-0.521
-0.512
-0.510
-0.514
-0.511
-0.429
-0.076
1.131
5.369
17.554
53.752
162.153
460.656
1582.724
25772.773
100103.461
100043.453
100119.195
68193.219
3682.106
3696.093
68376.688
101165.195
103414.445
104443.820
24816.531
2.828
0.155
-0.520
-0.780
-0.871
-0.873
-0.835
-0.831
-0.820
-0.803
-0.756
-0.700
-0.639
-0.575
-0.541
-0.520
-0.513
-0.517
-0.535
-0.553
-0.560
-0.517
-0.265
0.642
3.044
8.956
23.593
69.175
368.917
3414.990
34960.234
100008.016
54106.699
7077.829
749.863
781.434
6130.129
45967.012
124294.469
90672.578
21579.721
9.168
0.522
-0.712
-0.915
-0.934
-0.911
-0.875
-0.852
-0.833
-0.808
-0.760
-0.703
-0.636
-0.590
-0.560
-0.532
-0.514
-0.508
-0.527
-0.553
-0.585
-0.606
-0.469
0.193
2.417
14.358
116.693
170.022
105.754
388.834
1443.891
2842.495
2017.000
565.293
145.399
246.074
2017.883
26774.055
102032.609
101195.859
78253.781
26.348
2.948
-0.033
-0.674
-0.858
-0.897
-0.879
-0.846
-0.815
-0.782
-0.737
-0.686
-0.634
-0.591
-0.522
-0.389
-0.230
-0.118
-0.181
-0.332
-0.491
-0.527
-0.121
2.082
17.160
599.380
7679.754
13220.761
1938.114
138.587
114.515
162.244
131.222
61.689
35.847
141.764
1488.944
20778.373
100141.422
100406.844
68638.789
54.351
11.847
3.676
0.672
-0.446
-0.787
-0.845
-0.811
-0.770
-0.731
-0.696
-0.658
-0.611
-0.486
-0.103
0.799
2.187
3.136
2.915
1.476
0.276
-0.148
0.758
7.942
177.675
8946.080
101037.203
101472.320
56947.430
807.879
43.761
20.154
13.163
8.434
11.666
65.713
520.720
4442.291
22963.201
31748.025
16696.195
179.844
80.724
28.281
7.298
1.123
-0.411
-0.691
-0.629
-0.483
-0.392
-0.363
-0.467
-0.426
0.091
2.320
9.106
24.698
39.775
34.484
16.589
5.501
1.345
2.328
18.931
340.719
18656.547
108125.500
113676.227
104949.570
1757.827
99.008
15.912
3.870
1.401
3.486
20.211
114.602
558.028
1581.616
2162.168
2753.956
2034.334
906.609
230.863
42.413
7.235
0.770
-0.016
0.529
1.450
2.012
1.629
0.824
0.500
2.510
15.423
80.411
355.086
737.457
505.658
177.860
40.345
7.617
4.539
28.816
302.670
5465.549
113297.227
146865.406
25225.258
1893.784
204.810
38.761
8.212
1.413
0.748
4.916
21.081
67.436
146.102
205.307
411.640
68085.836
18703.938
2018.412
213.535
25.747
3.665
2.922
7.774
14.957
20.032
16.715
9.264
4.498
10.277
79.497
787.653
6536.033
21882.852
13894.811
2544.710
266.318
34.745
8.140
25.478
214.138
2079.150
13409.788
23173.457
9387.533
2352.462
612.172
139.988
28.913
5.273
0.587
0.556
2.994
9.060
18.012
31.450
92.337
100463.219
100050.781
15270.109
761.291
60.431
10.439
17.360
55.544
135.849
202.605
153.919
70.198
22.918
28.401
283.394
5677.914
101289.703
101536.742
100436.563
37123.918
1413.015
118.878
21.204
17.187
92.984
584.041
2903.636
8716.371
18705.104
12749.831
3468.831
689.515
117.688
18.405
2.385
-0.101
-0.121
0.728
2.527
8.112
35.575
100457.992
100207.500
48510.316
1353.326
95.725
24.249
85.729
423.444
1540.535
2744.714
1950.710
557.956
116.630
55.109
536.699
19087.584
101059.430
101033.383
100910.375
101329.844
4242.661
449.325
81.016
21.879
49.147
311.655
2654.511
21678.537
83351.109
85511.797
36498.984
5583.317
525.406
56.561
7.065
0.475
-0.510
-0.507
0.109
2.633
13.216
103775.117
102851.250
26260.482
1110.681
101.749
54.480
337.040
3087.260
23685.338
61610.711
32169.076
4661.928
499.258
93.583
428.339
11121.884
100406.406
102159.172
115270.070
135764.406
23005.303
3522.108
398.493
53.756
38.694
242.176
2422.048
22388.936
160508.938
138951.984
105863.570
53266.504
2018.386
135.883
15.727
2.351
-0.021
-0.499
-0.406
0.592
4.045
200028.156
121793.320
13389.386
1148.853
127.581
99.920
909.389
13550.238
104856.992
108499.977
104868.805
26417.533
1489.366
148.586
176.428
1997.896
27206.453
116882.508
185538.141
108199.953
100675.539
39045.082
1737.579
134.777
34.453
131.458
1021.887
10063.711
110325.289
107845.383
102010.352
100676.094
3373.891
258.399
38.131
7.105
1.346
-0.023
-0.394
-0.222
0.721
104906.008
102205.055
68143.813
2677.724
197.102
128.564
1228.142
20870.840
113830.813
131462.656
113887.461
37210.488
2007.123
177.117
67.523
333.737
2840.870
63308.703
102328.180
101192.328
100843.914
100405.617
3821.557
227.221
31.523
52.317
330.693
3114.468
60526.836
101863.188
105159.172
37249.574
5410.244
922.063
133.372
21.627
3.916
0.746
-0.185
-0.440
-0.338
100459.898
100185.141
100056.836
3402.986
226.420
99.961
729.126
8264.343
96498.875
123096.766
111609.195
13426.355
1168.925
154.661
42.965
126.448
1422.440
35227.754
101163.820
104584.234
106130.617
87305.172
3005.002
220.880
28.411
19.711
89.324
590.381
4497.386
23098.842
107903.219
102551.406
68011.695
6436.785
485.384
51.768
7.980
1.579
0.086
-0.431
-0.569
100578.547
100086.633
25456.393
1569.804
137.192
52.911
263.048
1721.267
8049.514
16552.803
10273.438
2687.085
651.302
176.439
52.060
63.525
483.048
5610.451
63039.391
115256.047
121154.492
16375.761
1595.949
167.424
21.436
8.338
30.197
196.486
1956.213
39466.344
100500.203
100202.805
100057.844
22946.328
1136.034
91.143
10.888
1.953
0.152
-0.395
-0.566
19436.789
12593.368
2616.992
355.654
48.095
21.417
74.852
316.883
953.159
1822.412
2169.117
2125.733
1434.367
565.139
144.795
49.073
128.707
799.727
4721.068
16405.902
18821.412
5944.278
1019.058
111.111
13.951
4.175
15.858
132.218
1726.163
38963.461
100042.109
100032.242
100023.672
22944.264
1049.492
85.875
10.619
1.741
0.048
-0.399
-0.526
1257.011
711.746
256.056
64.056
13.304
7.435
24.882
97.951
368.986
1528.770
6686.427
16178.370
12525.403
3471.215
582.315
91.678
45.204
164.141
750.643
2458.118
4261.207
6215.149
2595.506
216.241
7.808
1.812
8.135
68.276
651.021
7723.931
75869.758
100013.875
60497.453
5329.888
450.511
48.985
7.184
1.011
-0.129
-0.415
-0.491
283.850
104.506
37.201
11.302
2.883
2.740
13.448
73.498
489.641
4685.290
52111.957
131601.297
128340.547
20599.641
1782.858
186.393
31.626
36.756
116.392
364.820
1927.696
6790.351
2726.691
232.546
5.246
0.343
3.082
22.740
150.496
888.173
3705.601
6403.222
3110.929
708.925
119.335
19.091
3.286
0.370
-0.268
-0.405
-0.436
248.357
69.000
17.861
4.206
0.679
1.218
9.920
72.107
679.377
9760.338
110355.359
138978.719
134977.047
54827.391
3149.286
255.084
29.957
9.873
17.286
39.844
345.799
910.263
502.076
50.853
1.407
-0.473
0.513
5.780
27.478
100.137
265.689
356.878
232.790
90.791
23.829
5.846
1.034
-0.073
-0.328
-0.373
-0.377
466.429
122.057
30.229
7.306
1.429
0.832
6.854
54.292
498.569
7007.861
103402.586
110300.633
109348.016
33800.758
2232.509
201.918
23.588
3.968
2.566
3.829
12.660
36.599
24.782
3.446
-0.736
-0.834
-0.515
0.812
4.678
13.325
26.324
32.073
24.185
12.290
4.587
1.274
0.090
-0.257
-0.333
-0.332
-0.331
1522.962
325.664
83.530
25.886
6.708
1.517
3.879
27.432
202.985
1717.914
13110.572
44616.863
29383.549
5758.369
706.386
87.188
12.418
1.715
0.146
-0.011
0.041
0.255
-0.256
-0.875
-0.965
-0.954
-0.735
-0.278
0.433
1.649
3.049
3.584
3.123
1.799
0.652
0.025
-0.224
-0.306
-0.306
-0.295
-0.290
3844.204
840.260
309.313
109.149
26.443
4.777
2.004
9.560
53.824
275.347
1122.155
2333.294
1832.547
622.343
144.934
27.311
4.773
0.494
-0.358
-0.529
-0.621
-0.751
-0.868
-0.945
-0.975
-0.858
-0.602
-0.439
-0.282
-0.095
0.102
0.220
0.148
0.006
-0.155
-0.256
-0.292
-0.292
-0.280
-0.269
-0.248
4492.727
1985.256
1323.302
412.392
73.762
11.019
1.596
2.489
11.536
40.730
104.959
167.953
147.590
77.410
25.865
6.499
1.224
-0.107
-0.424
-0.557
-0.673
-0.773
-0.854
-0.853
-0.729
-0.574
-0.465
-0.403
-0.355
-0.315
-0.282
-0.263
-0.259
-0.273
-0.285
-0.290
-0.281
-0.266
-0.257
-0.239
-0.212
2533.926
3181.750
2665.314
734.462
113.966
15.338
1.618
0.388
1.869
6.235
12.752
18.302
16.390
9.796
4.113
1.183
0.051
-0.292
-0.374
-0.406
-0.461
-0.509
-0.523
-0.500
-0.449
-0.405
-0.373
-0.349
-0.325
-0.310
-0.301
-0.291
-0.282
-0.272
-0.271
-0.263
-0.251
-0.242
-0.227
-0.203
-0.176
947.445
1878.529
1648.940
518.930
90.645
12.455
1.284
-0.188
-0.066
0.580
1.474
2.106
1.898
1.214
0.444
-0.039
-0.246
-0.303
-0.308
-0.310
-0.323
-0.333
-0.335
-0.329
-0.321
-0.316
-0.311
-0.300
-0.289
-0.282
-0.272
-0.264
-0.255
-0.250
-0.246
-0.241
-0.228
-0.212
-0.191
-0.168
-0.147
248.032
422.316
374.716
154.555
35.324
5.861
0.457
-0.355
-0.406
-0.277
-0.130
-0.031
-0.017
-0.090
-0.187
-0.245
-0.261
-0.260
-0.250
-0.250
-0.244
-0.245
-0.247
-0.250
-0.255
-0.258
-0.259
-0.259
-0.256
-0.252
-0.250
-0.243
-0.230
-0.226
-0.223
-0.213
-0.198
-0.181
-0.164
-0.144
-0.126
50.514
63.269
59.493
28.782
8.307
1.569
-0.099
-0.408
-0.415
-0.368
-0.323
-0.280
-0.255
-0.246
-0.239
-0.234
-0.223
-0.215
-0.205
-0.199
-0.196
-0.195
-0.196
-0.206
-0.214
-0.218
-0.221
-0.223
-0.223
-0.223
-0.222
-0.215
-0.209
-0.203
-0.193
-0.185
-0.171
-0.153
-0.140
-0.123
-0.107
10.207
9.123
7.534
4.186
1.330
0.018
-0.342
-0.398
-0.372
-0.332
-0.301
-0.271
-0.242
-0.222
-0.206
-0.195
-0.190
-0.178
-0.165
-0.159
-0.156
-0.157
-0.166
-0.173
-0.181
-0.188
-0.194
-0.199
-0.196
-0.196
-0.196
-0.190
-0.185
-0.178
-0.174
-0.163
-0.151
-0.136
-0.117
-0.104
-0.090
238.492
54.149
16.834
12.111
16.053
22.558
24.149
18.281
9.369
3.136
0.364
0.195
4.561
34.420
187.578
760.388
1233.315
808.038
371.371
166.659
66.050
21.086
5.493
0.861
-0.220
-0.458
-0.566
-0.671
-0.671
-0.446
0.316
2.595
7.907
16.822
26.023
33.213
32.478
23.514
13.517
14.828
94.333
105.713
37.787
37.569
67.660
123.684
216.282
259.066
176.389
67.536
18.688
3.649
1.685
12.701
114.463
1138.622
7951.451
17057.443
6603.820
972.600
184.883
45.837
12.036
2.732
0.434
-0.138
-0.414
-0.601
-0.774
-0.887
-0.889
-0.727
-0.214
0.935
3.267
6.431
9.616
9.714
6.941
5.390
17.964
172.404
69.913
86.988
219.256
563.264
1128.166
2852.678
4507.688
2407.804
603.164
99.884
15.670
4.261
20.620
227.926
3179.817
38269.430
100048.539
30241.832
2247.923
218.862
34.962
8.517
3.517
2.745
1.979
0.884
-0.075
-0.577
-0.804
-0.902
-0.905
-0.785
-0.427
0.330
1.393
2.410
2.611
1.936
2.593
15.772
171.935
320.812
475.508
1487.461
5019.859
11725.833
62505.285
100417.641
54154.723
5326.505
478.522
48.490
7.804
18.368
194.240
2616.696
26826.264
70841.953
21315.520
1818.353
161.897
24.090
13.461
29.176
32.119
19.465
9.016
3.115
0.771
-0.161
-0.589
-0.781
-0.812
-0.671
-0.353
0.058
0.338
0.275
0.142
1.046
9.916
86.486
3880.404
3659.432
8045.457
40802.105
87395.258
112540.023
101463.023
100160.938
31431.268
1330.600
99.960
11.367
10.748
77.935
666.760
3869.917
7136.511
3182.361
481.459
65.618
30.793
486.108
2482.386
2031.336
390.918
60.972
18.631
7.053
3.128
1.058
0.033
-0.261
0.053
0.814
1.624
1.673
1.024
0.249
0.257
4.006
28.551
68706.555
49994.617
21062.451
102992.875
167829.281
125514.148
102436.102
100234.578
48452.105
1706.394
114.566
11.288
4.207
18.898
97.197
313.568
474.704
268.035
80.277
23.054
317.467
15240.938
100874.234
101610.742
6851.691
416.534
81.582
37.982
21.694
11.046
4.655
2.866
5.116
12.063
18.489
18.491
11.989
5.038
1.466
1.344
7.265
110385.453
103172.953
38872.977
41899.211
65515.648
112608.008
101502.297
100177.758
13836.110
891.165
71.979
8.075
1.356
3.343
12.375
28.489
37.874
27.017
12.614
15.051
868.637
100624.977
103691.922
109009.523
35809.496
1290.690
333.281
230.742
170.868
90.985
35.119
18.741
40.290
114.692
212.978
228.686
114.399
38.462
10.425
3.119
2.077
185150.828
110564.094
37415.160
6658.085
7543.689
13431.827
23385.959
10372.019
1718.466
216.179
29.508
3.710
0.060
-0.011
1.042
2.583
3.575
2.725
2.661
12.972
489.545
27430.100
105446.594
113711.656
16223.375
2081.231
1537.803
2143.877
2528.585
1287.923
305.656
105.756
301.676
1447.991
4051.071
4432.633
1571.677
295.214
58.199
17.365
6.024
175886.500
63756.176
9083.415
1382.845
813.436
887.083
986.783
628.438
192.482
44.071
8.172
0.877
-0.519
-0.694
-0.531
-0.306
-0.150
-0.020
0.860
8.140
81.191
1306.152
7926.121
9040.165
3556.515
2922.001
8056.630
49062.836
100685.234
37168.824
2905.798
537.010
2150.159
25495.008
100019.672
100019.359
28306.365
2299.114
315.169
106.942
39.783
39007.645
8955.435
1605.405
310.882
124.626
101.507
88.641
59.876
25.257
7.671
1.530
-0.300
-0.763
-0.826
-0.767
-0.654
-0.567
-0.439
0.110
3.425
21.975
113.723
424.511
785.917
1133.910
3883.328
46324.938
103409.242
101103.234
100460.703
22448.188
3606.434
12035.083
100521.570
100115.641
100103.742
100444.992
12666.509
2365.482
1080.482
288.524
3389.446
1197.127
290.320
72.077
25.647
15.764
11.509
7.576
3.422
0.903
-0.245
-0.684
-0.804
-0.807
-0.748
-0.661
-0.589
-0.520
-0.289
0.790
5.430
22.383
61.870
152.823
494.979
3007.312
87667.531
101651.430
100857.500
103467.492
73053.148
97250.945
65348.078
106407.594
100651.586
100505.289
104057.070
44115.195
44096.828
15310.965
2023.592
312.491
148.375
51.855
15.817
5.361
2.428
1.299
0.573
-0.073
-0.480
-0.665
-0.735
-0.756
-0.734
-0.678
-0.618
-0.565
-0.537
-0.475
-0.185
0.875
4.189
13.227
41.863
170.079
1091.313
21491.203
100387.266
101241.586
125471.625
112328.266
100911.586
107061.766
167715.406
102503.938
101604.484
125465.344
107747.797
100463.289
100095.344
10330.426
34.264
19.689
8.415
2.513
0.370
-0.321
-0.506
-0.630
-0.747
-0.823
-0.830
-0.769
-0.685
-0.649
-0.612
-0.572
-0.547
-0.534
-0.532
-0.487
-0.255
0.538
3.025
11.407
45.872
244.374
2001.245
13828.021
31333.012
78773.898
101362.508
100253.875
101239.344
111354.984
65053.008
62737.078
61017.336
101596.406
100783.555
100841.117
17291.730
4.144
2.106
0.462
-0.488
-0.845
-0.902
-0.850
-0.873
-0.927
-0.958
-0.936
-0.848
-0.733
-0.630
-0.567
-0.544
-0.546
-0.547
-0.558
-0.566
-0.541
-0.351
0.261
2.390
9.917
42.330
183.608
625.677
2030.003
31861.293
100127.367
100054.117
100166.258
85810.141
4413.480
3057.907
18000.344
103271.648
115301.883
120708.422
14101.213
2.207
-0.277
-0.887
-1.065
-1.061
-0.987
-0.897
-0.943
-1.005
-1.046
-1.003
-0.902
-0.769
-0.652
-0.586
-0.571
-0.573
-0.583
-0.591
-0.609
-0.618
-0.623
-0.536
-0.020
1.674
7.129
23.098
74.649
400.350
4080.830
38937.203
100009.469
67722.461
7784.245
864.124
641.752
4463.176
54768.551
118706.156
107790.750
101653.992
8.348
0.242
-0.891
-1.060
-1.040
-0.979
-0.935
-0.967
-1.010
-1.044
-1.003
-0.905
-0.778
-0.682
-0.642
-0.625
-0.613
-0.610
-0.620
-0.633
-0.642
-0.691
-0.682
-0.412
0.748
10.198
69.536
120.360
98.382
415.900
1703.671
3388.247
2196.406
659.529
160.557
374.737
6092.264
100722.383
101005.484
100733.523
103534.375
22.478
2.389
-0.240
-0.789
-0.925
-0.942
-0.923
-0.928
-0.959
-0.967
-0.929
-0.851
-0.760
-0.700
-0.621
-0.499
-0.358
-0.259
-0.304
-0.428
-0.558
-0.647
-0.540
0.272
9.311
401.837
4488.570
6656.005
1160.746
99.934
116.526
172.709
140.449
66.519
46.093
281.770
4887.979
100075.352
100120.484
100523.922
112334.016
43.628
9.463
2.726
0.332
-0.568
-0.823
-0.875
-0.863
-0.850
-0.843
-0.814
-0.770
-0.716
-0.589
-0.240
0.572
1.741
2.741
2.309
1.205
0.131
-0.329
-0.134
2.145
94.239
5133.797
100114.086
100142.984
26721.072
478.520
21.084
17.377
13.401
8.960
17.614
125.552
1448.402
20696.982
100046.719
100436.742
72815.367
130.618
55.068
20.640
5.606
0.717
-0.483
-0.710
-0.638
-0.485
-0.407
-0.420
-0.493
-0.495
-0.040
1.951
8.986
42.323
84.415
36.892
13.678
4.471
0.941
0.616
5.107
156.087
10070.068
100417.945
100580.141
65910.563
799.493
24.540
6.652
2.342
1.469
5.597
37.925
247.256
1570.493
5850.198
7910.738
5717.816
1062.872
527.208
151.337
30.779
5.233
0.511
-0.016
0.727
1.820
2.479
2.012
1.026
0.517
2.034
13.094
221.389
1678.748
3487.769
1084.749
168.793
33.135
6.530
2.071
7.432
67.418
1852.568
42243.074
77702.852
7243.527
379.783
51.977
15.194
4.124
0.767
1.309
8.295
37.473
132.065
314.302
414.387
699.153
23129.832
7739.276
1130.410
140.145
18.837
3.066
3.496
9.863
20.518
26.315
21.860
11.995
5.276
8.838
71.087
1530.828
30315.719
88931.297
16791.713
1892.898
214.085
29.428
5.965
7.459
37.715
258.398
1136.255
1674.772
887.349
382.340
190.834
70.173
19.065
3.878
0.512
1.138
5.276
15.116
31.642
56.960
210.061
100223.891
100030.461
7030.906
444.604
43.854
9.371
21.479
78.492
217.108
333.624
250.037
102.261
30.482
25.597
234.333
4964.590
117096.547
200028.422
113138.922
19319.916
1024.306
105.363
19.471
8.382
23.858
98.999
328.479
843.083
1836.721
2946.583
2057.669
601.653
111.380
18.060
2.334
0.051
0.266
1.737
5.382
19.879
107.169
100209.211
100085.133
16909.234
769.777
64.619
25.050
118.854
711.258
3408.820
7051.771
4452.791
1052.974
168.717
54.534
422.209
10257.890
103500.727
107803.961
102260.563
87028.008
3154.002
448.965
85.324
18.689
17.525
75.904
397.221
2221.534
17636.986
99848.883
76905.133
9206.647
701.865
65.551
7.976
1.045
0.018
0.087
1.622
9.930
50.897
100862.203
100654.094
10533.731
662.948
70.803
62.864
529.053
7067.098
95668.094
100148.094
100111.352
12561.294
908.673
113.095
342.473
6667.580
100359.227
102372.609
116923.188
95207.117
27090.734
3833.195
439.872
58.575
20.313
70.666
532.522
7609.519
102174.188
102593.180
101218.836
100232.797
3107.706
174.468
20.741
4.525
1.656
0.759
0.835
4.121
18.587
77054.352
25069.236
3758.615
459.871
72.663
122.027
1599.164
48549.238
100348.922
100529.047
100405.711
100194.563
3172.322
205.494
151.591
1425.593
16165.269
87610.719
141635.328
105584.094
100726.688
43667.227
1952.496
159.196
27.012
56.095
500.770
12680.981
100785.523
100917.680
100841.398
100760.602
5893.628
361.660
56.098
14.062
6.080
2.995
1.261
1.380
4.980
70320.219
40149.199
6680.344
700.790
92.997
142.395
2068.203
76095.414
100742.320
101268.438
101207.703
100695.375
4297.180
282.057
71.947
297.100
2659.432
69487.852
101616.852
100973.742
101284.477
101013.000
4394.710
283.067
35.451
33.430
263.225
4600.342
100415.094
102138.609
111402.078
96301.320
10811.807
1585.233
208.575
39.604
14.118
6.796
2.527
0.751
0.791
100203.734
67808.523
8526.506
768.729
93.934
96.473
1013.823
20922.754
100889.695
102341.273
103681.664
41743.785
2591.552
310.487
63.618
123.852
1512.032
39076.105
100368.320
101250.484
102623.477
102090.789
3725.554
281.415
35.783
16.879
89.621
797.625
7987.639
54925.332
123559.234
104502.594
100456.102
15334.894
918.577
92.473
23.643
9.902
3.622
0.746
-0.118
28357.697
16897.990
3395.191
413.153
57.362
43.660
285.705
2385.040
16153.608
47485.438
32666.564
10776.360
2509.988
463.144
95.269
67.568
497.511
5904.100
76200.875
101158.727
102096.313
12875.671
1350.943
171.656
25.059
8.690
34.062
274.186
3747.829
100815.352
100769.453
100352.953
100168.320
75961.695
2246.177
149.013
27.820
9.770
3.381
0.624
-0.276
2707.696
2036.064
651.819
122.798
23.568
16.919
70.685
357.757
1490.878
4892.505
11115.827
10939.010
5298.324
1474.490
278.119
64.089
117.186
649.862
3058.590
6470.224
4615.733
1557.811
379.174
72.888
12.651
4.428
20.208
196.792
3419.001
100062.625
100094.383
100145.781
100193.734
76014.891
2091.136
151.119
24.146
6.960
2.201
0.308
-0.343
320.119
230.012
96.548
27.771
6.987
5.820
24.071
110.141
546.338
3333.224
23581.592
103039.773
86682.469
12992.118
1235.282
139.249
40.012
92.486
268.185
485.434
476.914
307.345
106.118
25.110
4.923
1.933
10.822
94.896
1228.719
20697.736
100049.625
100116.648
100173.813
12649.265
826.333
90.407
15.725
3.764
0.945
-0.066
-0.404
83.548
42.283
18.717
5.818
1.461
2.149
12.562
73.813
607.249
7801.960
103482.492
108044.000
105969.578
86704.445
3642.968
269.705
33.874
19.677
40.542
66.699
84.576
111.428
49.293
8.317
1.151
0.365
4.257
31.332
230.746
1709.764
8513.494
15319.265
7110.552
1299.681
208.451
35.685
7.523
1.677
0.162
-0.287
-0.418
155.601
55.935
15.838
4.041
0.637
0.991
8.711
64.463
626.466
9568.440
107080.844
120733.539
115284.734
103397.359
4493.461
301.811
32.855
6.777
6.983
10.504
13.266
17.168
10.260
1.864
-0.366
-0.451
0.830
7.598
38.246
163.969
420.196
619.834
410.172
155.106
44.632
11.643
2.703
0.426
-0.194
-0.352
-0.392
1189.966
272.850
59.273
14.791
3.449
1.132
5.863
43.186
363.697
3927.443
44247.633
115265.117
110292.734
23072.182
1919.867
188.607
22.969
3.371
1.117
1.297
1.468
1.535
0.603
-0.546
-0.834
-0.813
-0.367
1.357
6.232
18.885
38.132
48.115
40.502
21.172
8.893
2.885
0.630
-0.115
-0.315
-0.349
-0.349
11507.322
1496.775
296.373
84.396
19.825
3.966
3.418
20.042
132.035
821.202
4429.863
11589.812
10107.849
2771.379
478.671
72.728
10.983
1.438
-0.094
-0.324
-0.413
-0.570
-0.763
-0.891
-0.944
-0.915
-0.613
-0.181
0.711
2.362
4.400
5.704
5.161
3.371
1.557
0.419
-0.102
-0.286
-0.325
-0.320
-0.310
68624.188
6440.582
2446.072
638.940
108.056
13.810
2.731
7.103
35.804
147.878
474.633
858.009
770.978
338.426
95.076
21.056
3.916
0.357
-0.391
-0.572
-0.655
-0.761
-0.855
-0.922
-0.911
-0.730
-0.569
-0.431
-0.259
0.002
0.305
0.499
0.497
0.275
0.014
-0.187
-0.283
-0.306
-0.300
-0.286
-0.272
82413.117
42696.723
34249.813
4756.157
404.074
38.041
3.942
2.012
7.643
25.090
58.941
91.046
85.446
47.170
17.537
4.975
0.965
-0.154
-0.419
-0.512
-0.600
-0.696
-0.742
-0.716
-0.628
-0.537
-0.468
-0.420
-0.375
-0.326
-0.262
-0.198
-0.167
-0.183
-0.237
-0.283
-0.298
-0.292
-0.277
-0.262
-0.235
34316.320
101574.617
100161.781
13601.388
794.952
58.156
5.136
0.534
1.234
4.042
8.367
11.524
10.530
6.779
3.035
0.807
-0.042
-0.312
-0.376
-0.396
-0.433
-0.462
-0.474
-0.465
-0.442
-0.417
-0.390
-0.366
-0.346
-0.324
-0.278
-0.220
-0.163
-0.159
-0.203
-0.247
-0.271
-0.266
-0.249
-0.226
-0.200
11389.542
71133.586
62507.699
7139.444
562.175
43.541
4.100
0.071
-0.148
0.288
0.922
1.377
1.312
0.823
0.247
-0.105
-0.264
-0.308
-0.312
-0.318
-0.327
-0.335
-0.340
-0.342
-0.340
-0.336
-0.332
-0.319
-0.306
-0.278
-0.225
-0.151
-0.086
-0.088
-0.148
-0.208
-0.237
-0.235
-0.216
-0.192
-0.170
1655.258
5285.289
4739.507
1133.270
153.682
18.797
1.974
-0.193
-0.407
-0.328
-0.209
-0.125
-0.108
-0.152
-0.218
-0.257
-0.266
-0.261
-0.256
-0.259
-0.258
-0.261
-0.269
-0.273
-0.277
-0.281
-0.282
-0.276
-0.263
-0.235
-0.190
-0.126
-0.070
-0.072
-0.132
-0.184
-0.208
-0.203
-0.185
-0.166
-0.142
164.314
321.663
315.829
122.419
28.563
5.131
0.453
-0.329
-0.408
-0.374
-0.335
-0.299
-0.271
-0.255
-0.243
-0.238
-0.226
-0.220
-0.214
-0.207
-0.209
-0.212
-0.223
-0.230
-0.235
-0.241
-0.237
-0.219
-0.196
-0.179
-0.159
-0.128
-0.101
-0.109
-0.144
-0.174
-0.188
-0.177
-0.159
-0.143
-0.122
19.180
28.104
25.276
13.456
4.186
0.725
-0.203
-0.376
-0.365
-0.333
-0.299
-0.271
-0.243
-0.222
-0.207
-0.198
-0.190
-0.183
-0.172
-0.168
-0.170
-0.177
-0.188
-0.196
-0.203
-0.205
-0.193
-0.158
-0.118
-0.109
-0.119
-0.130
-0.140
-0.148
-0.159
-0.172
-0.168
-0.156
-0.139
-0.122
-0.103
68.880
31.013
17.544
16.015
17.443
17.495
15.589
10.528
5.063
1.455
0.037
0.727
9.715
78.631
650.360
3395.494
7583.400
5808.996
3735.525
1395.078
374.695
83.560
16.984
2.961
-0.094
-0.769
-0.903
-0.908
-0.834
-0.623
0.020
1.668
5.308
10.439
13.181
12.607
9.027
5.838
4.219
14.903
130.646
30.418
31.397
62.774
119.321
147.419
147.583
125.138
78.427
32.309
9.635
2.155
2.621
25.697
345.653
5831.637
100214.531
101045.570
83275.195
6992.110
1379.336
263.923
48.818
8.828
1.209
-0.408
-0.786
-0.903
-0.956
-0.978
-0.946
-0.825
-0.499
0.077
0.896
1.587
1.870
1.673
1.240
2.750
21.263
245.258
73.067
164.199
586.375
1625.190
1932.675
1457.733
1238.594
682.855
218.853
46.050
8.789
4.962
44.317
730.254
26840.488
100106.617
100443.125
101042.141
16217.004
954.233
155.519
28.487
5.427
1.222
0.184
-0.299
-0.665
-0.850
-0.927
-0.950
-0.940
-0.895
-0.770
-0.571
-0.333
-0.172
-0.151
-0.060
1.861
20.923
245.083
649.096
1241.396
7237.380
39173.418
49760.344
18365.418
13950.031
6546.175
1241.940
174.736
24.586
6.680
38.496
612.972
19003.479
100035.008
100106.484
100213.125
11129.499
515.723
65.690
16.588
16.340
11.819
4.952
2.012
0.460
-0.294
-0.606
-0.777
-0.860
-0.876
-0.805
-0.671
-0.527
-0.472
-0.530
-0.441
0.959
12.577
121.331
14048.659
13695.686
78307.766
100809.125
105364.281
143401.219
107026.719
39366.113
4470.114
414.921
45.863
7.185
19.608
210.242
2882.530
33950.977
91462.344
23915.098
2000.222
177.184
34.539
291.132
1296.695
1031.502
181.120
13.122
4.717
2.043
0.924
0.168
-0.303
-0.433
-0.137
0.485
1.012
1.122
0.493
-0.024
0.283
5.152
39.285
100467.719
105908.680
131492.375
102459.680
107180.250
167721.969
115263.320
61131.348
5881.153
482.546
52.079
6.587
6.248
40.598
266.792
1132.458
1968.498
951.358
215.795
37.590
190.571
6657.562
100085.492
65708.305
2777.511
98.125
19.394
12.529
9.512
5.988
2.916
1.959
4.129
9.346
14.348
14.328
9.240
3.780
1.110
1.552
9.250
101033.977
103699.844
175980.109
106176.516
103135.008
118703.320
45954.855
17316.199
2430.401
288.686
33.363
4.320
1.314
6.111
26.433
67.240
90.681
63.291
22.983
10.751
455.094
41562.258
100223.039
100358.203
11639.094
271.028
71.424
82.145
86.123
53.284
23.768
13.869
29.396
81.877
149.779
149.700
87.031
29.421
8.124
2.140
2.097
102930.375
101581.914
107205.109
44881.523
49270.809
14734.349
4836.111
2167.132
534.601
89.765
14.827
1.613
-0.356
0.110
2.125
5.275
6.689
5.217
2.770
4.508
238.910
11466.322
100261.414
100460.961
4263.925
296.615
492.608
1248.141
1408.832
649.034
179.138
72.677
197.708
891.371
2391.065
2390.621
889.365
203.415
41.305
10.262
3.314
103726.148
101166.031
35696.711
3635.599
1947.668
1052.701
508.984
237.875
83.392
22.342
4.120
-0.095
-0.961
-0.946
-0.655
-0.244
0.031
0.004
0.180
2.019
22.310
545.784
3193.826
2342.116
535.040
569.313
5358.535
30381.877
38165.848
12680.442
1549.041
345.809
1305.692
11374.180
60493.699
60490.387
12528.248
1366.816
178.724
48.643
17.795
16964.211
11915.336
2777.195
487.353
188.589
106.654
59.309
32.391
13.539
4.226
0.385
-0.850
-1.106
-1.070
-0.952
-0.803
-0.657
-0.546
-0.339
0.648
4.878
22.069
71.424
109.623
166.482
1247.728
28933.346
200169.766
130927.195
101207.461
8757.249
1761.698
5640.381
100268.469
100066.156
100044.680
100123.977
5621.278
739.491
277.498
91.423
981.694
678.802
249.015
77.029
27.287
14.453
8.596
4.583
1.802
0.183
-0.666
-1.040
-1.082
-1.013
-0.916
-0.809
-0.683
-0.588
-0.490
-0.121
1.263
5.180
13.794
32.568
114.513
1200.179
28767.111
130947.023
108881.844
101782.641
22189.875
21666.408
19096.783
102200.070
100327.164
100171.172
100707.430
10881.569
3836.225
1896.009
420.635
112.053
73.233
33.971
12.657
4.217
1.613
0.627
0.067
-0.471
-0.759
-0.858
-0.969
-0.994
-0.917
-0.833
-0.730
-0.631
-0.579
-0.551
-0.458
-0.097
1.028
3.748
12.538
59.783
498.500
7701.392
100974.758
100972.133
92559.906
104956.156
100566.867
103728.641
82964.367
101081.070
100425.219
78273.070
16590.674
23272.598
8584.240
1378.953
14.606
9.746
4.576
1.232
-0.277
-0.755
-0.777
-0.859
-1.039
-1.137
-1.106
-0.992
-0.825
-0.789
-0.719
-0.636
-0.584
-0.571
-0.577
-0.578
-0.506
-0.198
0.746
4.392
20.659
133.923
972.369
5520.614
10797.812
19731.469
100749.781
100172.281
100768.508
40784.379
24683.744
23484.744
9622.297
24071.283
39802.457
14812.151
2516.673
1.439
0.475
-0.441
-0.979
-1.236
-1.218
-1.030
-1.119
-1.284
-1.275
-1.170
-1.037
-0.902
-0.739
-0.618
-0.586
-0.574
-0.578
-0.602
-0.610
-0.621
-0.551
-0.244
0.883
5.526
26.474
114.934
357.031
1007.234
7978.054
100089.234
100040.625
100117.930
17319.490
2212.300
1462.302
2836.945
13216.716
34058.266
34769.215
9619.746
0.595
-0.942
-1.309
-1.410
-1.404
-1.245
-1.045
-1.233
-1.349
-1.278
-1.162
-1.024
-0.890
-0.769
-0.655
-0.633
-0.632
-0.644
-0.660
-0.676
-0.671
-0.692
-0.721
-0.495
0.650
4.405
16.426
50.013
217.757
1588.854
10298.189
25447.639
15274.369
2892.019
442.352
408.265
3141.662
62071.336
102288.406
101426.336
100639.555
4.052
-0.556
-1.304
-1.402
-1.305
-1.156
-1.083
-1.241
-1.310
-1.231
-1.122
-0.992
-0.872
-0.799
-0.754
-0.748
-0.735
-0.733
-0.748
-0.742
-0.712
-0.748
-0.833
-0.698
-0.110
3.383
16.461
27.949
54.131
215.989
758.291
1328.005
962.755
315.415
115.895
386.000
7160.578
100362.719
100571.250
100593.789
101701.688
11.155
0.883
-0.733
-1.077
-1.107
-1.044
-1.036
-1.153
-1.232
-1.160
-1.060
-0.953
-0.882
-0.851
-0.769
-0.681
-0.582
-0.521
-0.537
-0.606
-0.671
-0.746
-0.751
-0.440
2.149
52.966
397.328
502.041
154.466
37.499
71.933
99.387
81.855
41.640
43.359
325.162
5881.875
100142.055
100262.156
100476.063
104609.992
21.784
4.765
1.091
-0.308
-0.793
-0.918
-0.961
-1.006
-1.069
-1.046
-0.968
-0.903
-0.878
-0.764
-0.527
0.026
1.333
2.178
1.259
0.376
-0.222
-0.532
-0.579
0.155
10.606
399.641
4482.089
7592.895
1289.418
59.688
10.278
10.430
9.116
7.114
18.914
147.342
1722.143
28306.371
100106.133
100332.516
89672.484
55.296
24.612
9.738
2.555
0.042
-0.670
-0.796
-0.738
-0.638
-0.579
-0.584
-0.649
-0.667
-0.378
1.019
13.905
167.183
261.915
95.783
8.484
2.368
0.254
-0.229
0.830
14.857
640.342
8701.937
15078.418
2113.462
97.289
6.041
2.339
1.065
1.231
6.417
42.216
290.217
1866.352
7057.993
9485.234
5117.834
322.279
166.567
59.090
14.404
2.589
-0.028
-0.182
0.534
1.532
2.133
1.706
0.776
0.207
0.953
11.896
582.057
10012.745
26778.799
4055.545
232.729
16.469
3.518
0.682
1.457
8.412
200.047
1680.108
2428.708
545.097
40.754
14.245
5.940
1.630
0.271
1.506
9.422
43.951
154.075
366.340
475.313
733.802
2901.838
1335.735
306.419
54.791
8.922
1.736
2.740
8.344
17.611
24.075
20.006
10.233
4.360
5.057
109.633
5980.398
100803.086
101925.992
101475.234
1696.470
88.759
15.933
3.586
2.039
6.689
24.750
117.329
193.811
147.783
297.455
202.600
40.095
11.231
2.232
0.286
1.390
6.024
16.983
36.879
85.331
441.629
22993.617
7729.659
1225.841
150.649
19.644
6.559
18.083
71.703
185.722
285.135
214.167
88.013
25.782
15.033
186.974
9469.842
106639.055
123551.781
116974.180
4463.675
335.237
56.993
13.926
4.440
5.733
17.988
55.176
249.638
2128.378
9771.821
5372.705
687.869
73.736
12.067
1.791
0.350
0.807
2.693
9.701
57.079
425.912
75922.938
20706.648
2204.473
233.093
29.295
19.633
100.881
602.330
2846.658
5836.325
3394.847
892.509
154.758
38.170
155.247
2893.304
54386.930
200133.453
77234.805
8311.647
1032.290
243.672
59.727
14.636
7.174
20.272
106.162
1157.836
21165.395
126426.695
86698.586
5921.050
444.765
46.197
7.519
2.825
1.944
1.788
5.631
38.112
277.555
43537.594
12624.550
1620.595
202.190
32.983
50.171
480.812
5838.898
67722.672
100038.430
100045.430
10322.707
777.493
91.347
127.614
1287.022
14195.644
60980.605
42605.566
16387.590
7655.706
1666.088
295.813
54.445
13.574
26.944
208.566
3441.678
87101.797
200117.188
148337.859
38717.328
1658.019
125.868
22.351
12.902
10.462
6.391
5.049
17.645
97.596
6481.853
2904.606
727.398
128.819
32.411
99.027
1336.471
34978.477
100096.211
100228.500
100339.945
76141.945
2734.412
205.774
78.497
404.307
2757.320
11866.804
72370.148
102086.922
102700.281
12424.995
1451.706
184.980
29.212
28.599
259.977
5018.402
101097.906
104668.898
102771.578
86294.039
2899.969
271.091
69.330
46.220
36.717
21.440
9.217
7.295
22.084
2573.046
1894.804
614.055
130.404
34.637
114.291
1720.092
54175.836
100434.141
101921.023
104486.930
103417.836
4441.017
379.029
69.958
144.773
1070.372
15790.483
101196.867
107495.242
133062.547
54962.301
5261.693
479.238
52.636
23.320
153.723
2151.288
41835.512
101564.445
107091.266
36083.270
7117.376
1277.349
238.824
129.877
98.563
52.266
17.816
5.544
4.389
2674.559
2055.779
665.847
128.301
31.264
80.314
851.736
15478.046
102064.531
118746.727
175933.047
76735.750
9201.643
894.946
112.190
86.276
690.686
10458.207
101658.617
121111.516
200036.922
106206.633
10232.393
727.803
68.932
15.986
61.267
501.963
4020.628
26342.986
109063.852
102294.641
100573.195
9631.002
838.671
247.601
163.512
78.297
25.815
6.297
1.548
1243.194
969.215
357.083
77.761
19.747
35.892
256.722
2249.689
17868.635
116617.617
117135.430
103275.695
28977.646
1923.909
204.933
60.562
265.623
2296.830
17930.287
54495.238
75621.289
41070.215
5789.326
642.649
51.622
10.021
27.023
208.220
2620.309
76392.281
100629.391
100935.992
101490.977
44466.773
1996.911
306.900
147.557
70.673
23.121
5.481
0.866
322.079
250.774
107.686
31.331
8.778
14.184
82.597
571.330
5174.793
69407.930
104179.523
110590.117
31505.121
3786.503
494.987
80.063
76.159
352.903
1424.443
3803.297
6602.543
5779.486
4084.776
783.032
41.777
5.377
16.861
159.809
2421.552
67805.648
100443.031
101720.609
103712.000
41543.414
2179.067
293.165
90.842
37.817
12.970
3.375
0.345
67.611
50.589
25.500
8.728
2.906
5.713
32.972
220.898
1838.697
15883.554
114930.789
125606.297
104978.195
39537.070
2475.918
189.592
36.269
59.524
161.265
343.615
670.686
1809.176
2820.336
589.980
26.095
2.367
9.694
78.861
899.782
12578.003
100384.141
101567.828
103103.758
10686.306
1260.824
197.517
47.241
16.073
5.304
1.262
-0.069
43.665
21.494
8.702
2.671
0.670
2.333
15.858
108.803
1029.844
21808.244
102448.891
102267.789
100956.719
100282.008
8553.428
424.379
36.818
13.391
24.012
40.934
65.552
262.889
369.171
107.326
6.123
0.339
3.788
28.412
191.898
1260.738
6001.188
9940.427
5891.514
1780.695
427.488
92.232
20.448
5.795
1.636
0.194
-0.309
250.490
80.211
19.913
4.698
0.861
1.130
9.452
75.204
953.937
25671.070
100585.016
100908.742
100720.188
100268.930
10356.041
457.017
38.506
5.679
3.954
5.758
6.964
9.161
11.375
4.531
-0.144
-0.597
0.623
6.999
36.002
135.226
380.159
572.981
497.036
267.753
103.005
28.159
7.158
1.786
0.229
-0.231
-0.375
3437.685
590.273
102.898
24.713
6.073
1.664
5.647
44.284
439.701
7143.536
100346.961
100616.883
100524.570
76077.492
3443.219
240.784
25.060
2.970
0.529
0.429
0.440
0.170
-0.239
-0.717
-0.929
-0.922
-0.518
1.218
6.201
18.734
40.315
61.865
60.670
42.634
20.677
7.212
1.926
0.251
-0.220
-0.341
-0.367
67931.047
4147.453
686.525
180.965
38.517
6.558
3.415
18.116
128.148
1013.399
7165.573
25688.104
20895.021
4523.468
629.051
78.383
11.101
1.318
-0.221
-0.465
-0.534
-0.661
-0.811
[truncated: 131,764 more chars]
