# Supplementary material for: In Silico Discovery of Potential Uridine-Cytidine Kinase 2 Inhibitors from the Rhizome of Alpinia mutica
Source: Molecules. 2016 Apr 8;21(4):417. doi: 10.3390/molecules21040417 (PMC6274218; doi:10.3390/molecules21040417)
Supplement: Supplementary file 1 [file molecules-21-00417-s001.zip › Supplementary/S2 files/1UDW+CTP/1UDW_rec.P.map]

GRID_PARAMETER_FILE 1UDW.gpf
GRID_DATA_FILE 1UDW_rec.maps.fld
MACROMOLECULE 1UDW_rec.pdbqt
SPACING 0.375
NELEMENTS 40 40 40
CENTER 11.359 38.570 33.111
18604.459
56199.840
127205.898
110615.500
104667.836
101803.805
9123.339
697.821
122.296
62.717
63.350
56.774
37.485
22.344
11.279
4.579
1.296
-0.150
-0.775
-0.984
-0.933
-0.530
0.699
3.923
12.183
27.555
48.319
68.408
79.751
100.020
263.965
2069.036
26797.090
109708.383
149293.578
181242.891
132594.594
19013.150
9387.195
27458.301
72639.859
56439.605
93707.219
90495.203
106003.719
68468.594
14348.102
1752.170
287.283
178.707
315.555
456.208
375.557
190.229
69.167
22.703
7.475
2.453
0.467
-0.441
-0.862
-0.900
-0.415
1.359
7.188
21.995
54.217
92.242
106.790
84.452
81.124
341.808
4326.601
100321.219
101411.773
104479.984
109631.539
122209.805
60230.820
21363.242
28143.920
44951.020
75419.070
62780.730
46253.047
14562.958
4268.273
1338.981
350.945
246.717
793.478
2474.914
4601.878
3362.381
1192.452
297.253
69.482
18.818
6.731
2.379
0.464
-0.474
-0.723
-0.185
2.259
10.485
33.861
84.890
154.967
166.551
122.462
93.097
355.026
4280.050
100103.930
100494.094
103441.578
133942.313
200432.078
134511.438
107115.641
38347.336
42343.816
36045.699
14372.903
9974.982
3624.971
910.493
266.867
158.091
612.127
3931.489
21155.547
49082.508
33532.867
7518.131
1141.456
199.468
50.311
17.377
6.780
2.162
0.173
-0.488
-0.117
2.286
10.517
35.931
90.472
166.018
179.400
132.623
91.177
226.319
1996.312
30601.982
100544.227
105901.570
198669.500
200119.734
111901.383
103149.836
48760.629
15169.220
8050.570
2468.988
1592.902
683.639
222.470
88.060
173.957
1278.645
12450.613
100005.758
100020.602
100056.633
27944.129
2832.014
456.102
126.981
43.748
15.089
4.881
0.988
-0.238
-0.149
1.650
8.093
26.234
65.590
113.628
128.316
106.346
79.432
114.754
580.413
4311.497
28282.709
85439.117
138629.516
114859.305
102132.086
100866.469
32043.154
4277.596
1435.376
440.867
241.387
128.326
53.602
41.126
169.261
1472.256
16182.889
100013.367
100053.375
100185.477
37282.762
4038.736
907.207
322.212
99.066
28.420
8.074
1.846
0.039
-0.232
0.832
4.619
13.960
33.471
61.759
84.006
97.453
98.277
87.631
152.905
566.964
1932.237
4945.505
17701.490
90227.328
100351.672
54278.145
8392.402
1249.641
367.681
97.919
46.469
25.862
15.229
23.034
115.879
834.699
6900.653
44587.074
100101.914
73155.836
14763.262
3536.862
1698.514
671.976
185.653
45.784
11.063
2.751
0.627
0.184
0.571
2.272
7.137
17.881
39.973
76.036
123.277
140.647
114.681
81.897
113.221
261.523
679.993
2214.681
6490.606
8916.612
4640.669
1316.338
299.864
119.365
31.036
16.783
12.753
10.486
14.846
56.486
289.992
1588.234
6381.587
12579.404
9408.791
4372.722
3400.224
2225.938
855.394
230.964
52.198
12.962
4.618
2.979
2.649
2.324
2.483
4.603
11.707
31.366
77.914
135.433
170.555
129.182
76.311
64.347
103.698
198.936
392.960
637.958
770.697
505.225
197.919
66.109
39.991
26.897
33.277
37.748
31.398
22.488
27.596
81.828
278.622
754.283
1212.160
1301.083
1593.237
1962.297
1506.316
645.139
180.620
46.395
15.884
11.623
13.022
13.704
11.406
7.852
5.880
9.263
24.251
56.238
104.874
126.035
105.149
75.938
113.054
265.738
504.690
576.150
432.431
242.907
118.073
49.834
18.021
38.585
75.582
130.677
156.360
125.261
64.575
35.184
33.824
60.853
118.957
196.287
308.444
538.026
719.075
572.397
264.254
96.251
38.729
32.470
42.462
56.100
61.857
50.742
30.753
14.968
9.597
14.414
30.642
53.170
65.692
65.391
94.848
305.473
1043.875
2551.999
3016.863
2000.806
827.564
259.050
79.996
22.438
89.918
234.374
491.412
598.366
433.688
190.826
76.229
37.775
29.169
37.001
59.527
100.850
160.264
191.488
164.125
99.297
60.698
64.278
105.238
175.396
252.937
287.987
223.633
120.591
48.332
17.597
10.608
14.267
24.276
33.772
54.886
152.213
706.983
3204.302
10366.821
18430.328
16285.060
6250.425
1682.311
523.647
113.224
210.395
526.335
1211.406
1598.866
1047.507
400.922
140.360
59.689
32.626
24.229
28.917
43.330
56.470
61.210
58.234
61.168
92.395
180.745
378.254
766.942
1177.571
1343.169
989.925
455.862
155.577
42.900
14.477
12.211
24.531
55.983
113.968
293.833
1224.000
7012.813
53975.879
112638.344
105732.359
104569.961
24899.641
8136.360
841.640
439.222
794.877
1670.538
2170.415
1399.145
524.049
170.281
72.784
36.166
20.700
17.536
22.043
26.671
32.179
48.765
96.605
201.553
470.773
1305.254
3115.973
4993.871
5988.200
4332.355
1725.937
469.253
109.666
30.357
32.260
115.985
394.276
835.222
1291.272
2961.789
17639.570
108763.703
107680.109
104407.055
130195.766
153219.781
102091.523
3439.664
1010.324
953.734
1281.479
1472.702
938.230
387.876
135.926
62.610
32.008
15.880
10.729
10.951
15.439
30.345
76.723
186.696
395.359
979.814
3259.398
9866.621
23334.850
40345.063
31534.668
9489.151
1710.858
288.440
66.932
127.491
839.159
5034.506
16857.959
17402.881
19162.893
59757.480
142081.953
113191.625
103634.398
126222.516
190144.484
80261.859
3116.549
1851.904
1202.049
936.211
668.340
407.503
179.054
79.865
41.132
22.653
11.827
7.132
7.173
13.755
39.086
121.327
308.449
606.344
1287.609
5039.866
28567.172
112277.844
109822.445
105520.508
101775.227
8533.737
769.801
142.429
443.688
5456.219
97147.875
100845.414
108920.219
176863.719
112583.805
200650.500
180830.266
107334.508
103128.094
38373.277
6681.520
690.140
2023.928
1286.754
724.443
338.154
160.965
82.542
48.323
32.440
21.642
13.852
10.691
11.593
20.669
62.059
206.530
456.919
647.693
1205.962
6157.241
103524.102
106067.195
104383.406
102361.008
100829.734
33744.523
1647.026
234.016
988.009
22181.928
100130.313
101191.406
116213.609
200205.750
118194.422
115661.570
190183.297
112552.539
36449.379
4381.319
675.304
123.129
1176.470
780.096
448.961
192.207
88.621
69.205
71.742
67.217
53.914
43.524
43.224
50.004
62.145
121.171
405.694
815.582
682.955
934.641
6254.700
102889.773
103769.344
102571.445
101063.578
100364.508
44674.664
2013.104
247.435
988.365
24503.607
100102.586
100897.352
109646.266
200065.516
118474.492
102001.211
92239.227
11183.583
2526.520
585.780
131.992
41.074
441.070
309.332
199.233
101.146
85.133
130.671
207.590
248.099
238.367
210.743
247.374
317.023
300.137
261.060
481.105
859.806
619.781
1073.045
7993.854
78357.852
159229.109
126538.609
104460.617
100615.031
17783.457
1213.513
168.101
509.535
7123.834
100058.102
100375.320
102676.203
116209.633
60109.574
49648.250
15134.857
2424.933
513.521
199.056
139.651
91.233
130.511
105.754
80.837
68.895
116.387
291.540
681.480
1193.059
1333.835
1151.811
1664.608
2743.461
2226.116
891.092
377.539
339.539
438.038
2864.211
48900.035
107400.984
154653.188
200386.688
135472.906
32644.785
3557.728
427.550
79.074
152.139
1049.287
7135.671
27185.967
24977.295
8350.302
4860.238
3812.787
1683.249
538.025
512.823
2025.369
2527.031
886.531
39.351
38.990
41.715
65.281
184.968
650.152
2512.714
6558.504
8482.794
5855.763
11307.230
26497.029
18047.928
4098.818
710.434
200.059
482.422
6449.172
101799.273
105162.063
108571.195
109265.898
106251.242
6598.352
808.916
136.005
34.882
42.879
152.613
509.292
1079.412
1139.259
682.246
495.203
410.572
254.771
336.406
5327.096
100477.313
101000.016
16311.325
15.283
19.679
35.790
101.179
358.312
1464.662
7374.235
25769.412
34201.805
18713.531
45899.816
100541.227
90596.922
14059.478
1614.028
259.216
562.973
6301.561
111536.164
154317.578
180811.344
131000.398
105377.398
4483.110
422.135
72.174
35.339
46.302
72.377
108.219
141.138
138.458
104.445
83.967
69.137
78.603
564.251
29717.936
102144.727
105475.438
105115.844
10.839
18.706
69.067
311.593
1398.756
4755.798
13496.925
39808.605
50505.828
25088.846
51359.949
102210.219
117452.617
37317.813
4693.066
478.286
691.164
6407.499
74025.891
200316.641
200227.531
200137.047
34017.887
2915.602
326.023
89.250
126.994
240.359
339.590
417.777
420.332
302.265
150.292
64.907
33.292
50.984
475.617
14321.641
104570.359
115019.727
70646.594
14.787
32.198
192.427
1396.090
10636.653
54938.273
103240.820
56772.027
26606.297
12060.399
15843.734
49155.668
123873.711
105101.484
34230.594
1106.134
1104.708
7894.741
94302.680
110983.430
114806.773
107570.430
27104.342
2278.004
293.247
229.699
725.728
1783.685
2816.374
3591.737
4346.787
2788.774
1011.648
263.346
84.834
54.336
200.692
1845.995
14371.972
26585.639
12944.941
22.240
57.763
457.318
4998.243
80522.266
100347.844
101327.594
103526.547
44956.172
6092.900
3545.678
19225.693
102688.867
100982.250
38635.984
1405.847
4038.269
28548.758
114179.227
173270.406
118413.094
102776.016
11924.084
1307.336
282.957
771.063
4060.297
13412.082
24589.303
48661.617
90902.703
44974.906
9077.954
1452.515
412.742
182.377
131.673
389.102
1589.616
3300.194
2872.611
25.438
71.535
636.806
8863.788
100055.219
100258.219
101202.281
105063.930
112997.133
17885.508
5463.066
3533.318
22988.232
29475.506
3884.222
1984.373
25547.100
100912.906
105442.703
119409.055
127917.438
26099.656
3473.540
550.771
325.974
2026.232
15127.035
76120.813
149091.328
140535.719
105981.797
101225.156
67667.945
7626.283
3510.061
1421.303
401.488
170.816
289.229
512.519
472.879
21.237
60.749
522.364
6371.614
100100.656
100762.570
107560.086
180550.188
159768.641
103718.445
80843.625
7730.432
1342.086
830.906
517.862
3682.875
89087.773
100231.109
100767.453
101858.164
102304.141
41886.641
2311.395
325.674
361.104
2725.724
23646.980
106357.250
200017.750
172836.219
109348.891
104897.031
125507.344
97903.492
81048.125
17748.143
2486.571
347.274
94.152
79.243
70.489
13.323
38.572
246.637
2009.870
17895.137
102225.477
140684.609
189253.328
111591.461
101358.867
100193.820
40548.559
2170.421
239.504
295.612
3377.264
80491.109
100160.047
100507.805
101149.750
101326.781
37552.781
2087.579
257.715
265.775
1753.829
12847.209
64646.184
187656.922
130700.203
106702.930
126086.414
200134.906
106413.078
100551.211
100073.234
14831.676
1035.394
116.226
26.314
15.925
7.243
19.584
91.699
494.971
2383.798
10607.814
100140.367
107383.797
102663.828
100717.883
100166.031
89066.117
3122.338
264.270
180.260
1498.374
19419.133
100379.352
101700.398
104752.148
105603.945
12940.106
1430.808
226.398
142.057
588.105
3077.228
10689.241
29138.701
106152.117
105089.000
189518.594
123606.125
102725.102
100494.484
100133.359
44600.813
1985.983
170.846
25.623
9.096
4.110
11.742
49.287
220.543
1114.429
6586.950
60077.160
121654.523
110696.758
102546.031
100425.227
44643.980
2146.652
207.786
108.575
462.635
2919.113
17055.246
48352.168
52174.934
25539.387
7342.768
1402.470
231.512
79.766
159.670
528.858
1434.760
3451.097
9291.856
19053.713
92625.180
108345.813
106845.922
102759.188
100712.578
40652.863
1881.898
189.116
35.403
12.900
3.355
10.087
48.399
289.934
2265.523
20191.855
108238.969
189122.422
172849.109
109729.852
90217.367
8333.240
836.109
145.908
196.972
678.681
1955.349
4223.207
9084.584
15111.631
14936.193
5426.127
1143.289
233.451
76.097
61.245
106.765
233.081
511.854
1414.608
6727.828
56859.848
200321.344
200120.922
140596.656
105130.438
12155.955
1116.008
205.420
71.677
31.253
5.053
10.550
52.392
366.544
3411.249
40714.777
101086.625
105124.922
113964.875
33581.988
7337.192
1698.816
506.543
301.176
1206.435
8072.431
28873.221
37069.051
38844.266
37490.254
15000.107
3704.936
863.802
304.025
172.760
88.980
47.701
63.660
218.194
1617.038
25849.496
102754.266
116260.211
149258.844
141099.063
43436.305
5417.711
1629.251
600.419
231.978
89.558
11.923
11.059
44.856
282.074
2497.242
23234.564
100267.734
101009.984
102011.070
19299.680
7103.691
4421.511
5084.744
2120.353
8038.369
100511.102
104277.969
136922.188
200281.266
107076.297
45629.707
5498.867
1067.146
705.359
530.849
227.422
73.739
46.358
214.680
2698.509
65955.383
100384.094
101256.773
103090.641
107839.563
104536.852
36988.840
15367.422
3504.916
725.601
219.043
29.300
13.324
30.194
148.716
915.500
5457.313
21441.766
35488.422
28592.715
46752.488
34647.137
51952.281
101214.070
20946.752
27998.402
100569.039
104613.836
144594.969
200077.219
122311.898
55202.383
6288.791
1421.065
1344.478
1000.791
419.518
118.606
49.682
183.077
2134.879
40524.492
100105.609
100545.703
104436.797
154278.609
149228.266
102664.656
100548.867
21658.307
2220.675
395.992
60.392
18.146
20.554
62.520
247.908
901.349
2681.133
6025.514
28181.346
100819.523
84312.133
114872.922
101718.938
39517.590
25810.867
100370.211
102304.422
114843.438
154159.125
79895.664
18831.418
3564.251
1536.024
1697.355
1317.522
571.274
168.060
52.785
105.163
838.956
9648.041
100098.836
100822.977
111515.352
200149.969
110659.664
101153.070
100406.234
80824.969
4234.769
553.476
101.040
25.336
16.864
31.767
75.613
205.789
591.928
2558.576
14034.499
48312.457
40177.703
20575.092
30462.980
7130.702
6971.946
100158.938
100647.453
102702.023
104049.180
12637.682
4256.424
2544.090
3487.594
4472.427
3212.644
1179.026
304.657
73.823
51.378
230.097
1389.423
7610.876
22089.586
36101.422
109182.633
102600.461
100927.195
100380.336
89255.008
4437.577
545.586
153.611
34.539
18.354
26.746
48.766
108.490
322.932
1167.874
3711.974
8005.038
6595.748
2743.493
1403.677
605.216
992.043
5997.608
20227.232
20518.859
6330.933
2247.449
3249.038
9549.306
20484.123
24858.533
14656.133
3859.119
739.048
132.337
35.854
58.407
219.242
779.551
2350.968
9451.019
70836.094
112721.555
105508.508
101338.063
23452.238
1982.312
477.229
262.773
48.883
21.252
27.652
46.921
98.593
276.774
797.342
1640.977
1990.600
1384.464
654.854
280.349
141.415
159.442
422.078
873.526
948.881
760.414
2171.578
18761.105
104737.859
122125.313
149714.750
48487.441
8813.015
1261.457
191.879
35.652
25.278
87.557
442.034
3021.557
24622.893
107088.820
126075.352
77688.961
21697.746
4044.996
658.703
421.070
479.073
64.477
21.582
25.057
41.851
80.415
201.885
536.178
992.358
1079.541
757.775
539.354
356.392
191.405
86.635
70.039
96.932
152.832
563.761
6061.593
100746.461
103755.430
116632.813
137150.578
123304.375
12256.162
1391.302
193.972
34.856
20.567
90.578
671.085
6121.723
70251.203
115650.484
116590.914
106962.375
14407.791
1652.213
314.948
299.663
564.075
69.556
17.776
17.423
27.260
49.825
109.144
256.490
445.990
579.561
699.037
887.832
725.415
374.014
134.412
54.381
44.560
96.971
676.277
9725.148
100353.961
101497.836
105136.898
108963.453
106408.016
12630.122
1108.472
149.519
27.302
19.543
102.929
836.349
9566.741
131834.719
200100.000
200168.875
195831.203
16055.954
1452.833
210.552
157.909
376.770
50.524
11.726
9.198
13.975
24.417
51.091
110.752
219.126
422.160
791.525
1179.701
1011.439
559.139
240.489
101.615
54.789
77.470
474.641
5893.219
100115.672
100362.242
100932.344
101397.914
101120.625
6843.367
622.948
87.277
17.976
17.669
102.476
1026.542
18355.773
112469.367
149105.406
165888.938
121181.836
25540.107
1464.398
167.797
102.793
156.326
25.524
5.901
3.896
6.096
12.653
33.525
102.056
303.908
740.597
1248.637
1523.981
1385.336
1275.060
1061.651
508.137
164.731
73.194
212.680
1715.687
17711.846
100079.836
100154.094
100216.703
17858.451
1923.804
245.172
42.829
11.133
14.424
86.765
923.152
20536.436
101844.070
104613.031
105411.484
102675.336
27807.684
1197.932
147.797
236.624
3838.006
13466.427
124993.906
173646.797
173064.828
70837.594
6481.849
694.374
114.166
42.191
41.632
58.474
78.525
79.905
49.727
22.031
6.400
0.970
-0.655
-1.037
-1.072
-0.904
-0.434
0.709
3.441
9.944
22.849
47.960
80.691
125.515
326.743
2296.180
28637.113
133660.484
200157.797
200348.125
200937.125
27699.512
5096.869
4573.006
6768.971
7369.849
6856.525
17659.006
40116.891
33440.277
9883.718
1752.349
304.333
97.212
103.013
130.274
117.217
80.898
50.209
26.499
10.889
3.330
0.282
-0.743
-1.054
-1.106
-0.969
-0.463
0.890
4.064
9.250
15.202
20.739
26.726
58.580
346.015
4370.499
100589.219
102950.609
109889.500
114573.508
109473.922
35882.230
4689.654
2749.208
2836.359
10618.742
4225.796
4151.883
3932.254
2995.087
1294.817
391.108
141.981
205.543
458.444
681.583
558.961
278.312
94.652
29.584
9.712
2.846
0.376
-0.613
-0.967
-1.051
-0.891
-0.269
1.520
5.303
12.021
19.211
21.813
22.632
47.513
340.883
4632.377
100114.109
100399.523
101317.000
104421.414
113013.078
53231.809
11840.023
3735.159
2348.093
6581.842
1926.333
1333.613
835.352
471.002
217.344
109.764
169.154
639.893
1974.934
3360.331
2670.934
966.597
263.938
63.365
17.085
5.304
1.368
-0.148
-0.776
-0.964
-0.842
-0.203
1.529
5.615
12.643
20.107
22.537
21.736
36.615
205.557
1985.860
30570.559
100203.438
101169.133
107572.320
133600.563
60621.453
22314.465
5036.522
1520.253
2100.262
608.123
367.491
213.181
110.256
57.420
69.159
275.999
1472.288
5401.230
10489.031
7502.696
2314.637
513.536
116.794
33.059
11.524
3.529
0.639
-0.468
-0.837
-0.806
-0.324
1.062
4.326
9.473
15.496
18.142
18.083
24.290
84.134
562.817
4276.821
27974.627
81417.086
71725.867
40213.184
38848.398
18061.838
3625.889
798.712
530.271
172.702
89.228
53.429
28.907
22.176
58.418
308.016
1702.640
6899.082
12459.771
8881.361
2937.503
633.493
167.335
59.307
21.986
7.024
1.720
-0.051
-0.623
-0.706
-0.425
0.444
2.459
5.971
10.164
13.840
16.751
19.169
36.352
124.515
538.473
1792.900
3818.947
5012.463
8091.332
9953.758
5082.355
1436.499
337.712
148.473
50.171
26.067
16.420
11.268
12.969
40.782
198.290
959.864
3363.647
5874.653
4304.733
1591.381
512.755
213.030
89.629
34.333
10.859
3.077
0.762
0.070
-0.123
-0.079
0.273
1.261
3.439
7.136
12.470
17.912
20.193
23.055
38.435
94.870
224.849
413.832
749.302
1337.355
1538.174
987.067
367.499
106.642
55.038
26.005
24.621
25.513
21.328
17.713
27.474
89.403
330.764
901.499
1393.019
1175.295
638.864
347.046
218.865
104.445
39.895
13.792
5.434
3.342
2.986
2.910
2.403
1.724
1.525
2.568
5.852
11.237
17.601
21.446
23.303
33.625
79.509
189.332
355.355
433.469
394.068
303.144
187.531
83.190
30.319
40.964
68.730
116.518
139.418
107.056
61.929
38.856
44.592
90.994
185.016
275.795
268.582
230.439
206.407
160.010
82.874
37.534
17.941
13.024
13.811
17.414
18.888
16.190
10.516
5.499
3.440
4.664
9.082
14.758
19.651
28.077
74.130
298.101
1121.296
2506.164
2936.652
1543.678
516.627
143.057
43.349
13.186
107.371
333.651
731.429
966.655
651.700
288.029
118.986
68.733
50.495
52.465
64.329
73.293
87.309
94.804
81.435
53.482
39.509
38.218
44.238
63.906
96.434
118.551
102.744
57.976
24.703
9.001
4.864
5.997
9.703
16.094
40.958
208.087
1293.848
7551.515
25551.359
30885.725
11832.720
2552.852
450.318
88.113
19.787
368.375
1499.558
4621.496
6376.599
3680.889
1205.623
369.124
176.044
89.491
42.520
26.716
27.153
33.950
38.702
42.181
52.691
82.573
126.045
175.025
309.671
613.216
875.428
705.861
343.437
110.444
30.924
9.342
5.403
7.658
17.637
67.153
421.715
3707.120
33868.078
101649.641
105101.867
65715.266
10370.374
1514.239
276.609
54.971
997.208
4750.822
17777.623
30592.658
14924.148
3334.681
845.657
368.925
170.138
63.013
23.802
14.130
14.899
20.953
41.304
105.136
248.997
447.337
649.648
1479.411
4469.080
8315.436
5985.009
2049.890
459.653
95.781
22.950
10.010
15.489
38.588
115.664
609.588
5266.017
55963.160
117979.516
200082.984
200086.750
53960.266
6321.583
1008.702
176.854
2231.193
7743.641
30972.893
49271.418
23324.955
4916.910
1121.334
522.259
228.458
81.199
25.011
10.386
9.503
20.164
63.508
215.608
638.936
1199.373
1785.570
5510.017
28800.023
67082.469
45543.746
10127.460
1541.272
240.404
51.201
28.015
67.685
203.305
435.301
868.666
3865.360
29907.939
200680.672
200372.422
144818.594
106819.281
25239.055
2998.307
388.130
6510.320
8352.765
18187.035
23716.320
12666.258
2944.383
833.834
430.320
192.401
69.762
22.274
8.227
7.828
22.245
84.064
316.543
970.741
1994.624
3191.214
13115.579
88018.234
116518.492
113725.133
27836.129
3419.847
471.177
94.105
84.595
405.699
1841.266
5121.828
5282.521
4945.878
17471.820
117604.023
117944.992
107488.891
102414.102
34854.914
3215.741
405.792
18450.883
17662.174
9264.363
5817.526
3151.787
1065.304
397.676
213.178
112.382
44.128
15.996
6.508
7.114
21.924
81.928
279.252
829.753
1652.535
3487.856
19759.131
160427.016
200407.406
198785.250
71875.320
7190.807
797.427
152.867
238.538
1978.434
18242.008
87043.664
88245.945
23948.141
25613.367
84634.945
108008.039
102154.055
100723.734
12933.252
1263.172
181.703
24882.184
21740.922
8112.415
2185.802
761.398
296.953
142.355
89.100
52.190
26.303
12.445
6.980
8.214
19.850
61.265
181.461
438.781
982.543
3725.597
48209.844
114233.703
130926.539
121352.820
105517.070
18662.943
1302.349
204.189
456.188
5958.425
100050.867
100314.781
102161.531
99409.391
42884.727
41271.887
42688.461
45062.605
15161.346
2352.420
345.643
66.692
11397.443
9935.589
4114.272
1060.307
298.212
110.340
64.077
49.974
37.387
26.346
20.258
17.547
17.206
23.930
50.030
106.558
219.614
634.316
4124.585
68600.023
105013.336
105109.539
103080.969
101134.523
23476.990
1470.724
197.728
485.111
6512.114
100042.320
100256.906
101484.469
104586.281
26796.285
20419.418
8625.968
3387.292
1275.428
369.089
101.416
55.041
2663.346
2344.045
1278.907
450.662
154.307
75.593
64.779
71.019
71.022
64.658
70.354
77.109
68.299
49.312
50.667
79.227
187.908
1030.531
8425.130
68806.648
190381.219
135741.797
105887.320
100803.313
10648.490
828.962
136.416
261.087
2523.550
24509.736
100123.492
100598.336
24304.914
6993.968
4916.853
2174.861
686.481
261.822
180.855
183.322
202.051
540.777
561.255
409.680
215.449
109.289
92.866
135.657
208.484
240.474
225.334
298.017
376.456
322.110
154.591
70.034
69.459
304.153
3499.801
73425.438
104640.445
128167.148
189231.750
125907.992
18851.398
2357.963
325.980
66.047
90.787
498.629
2529.153
7160.234
6660.529
2749.569
1221.153
826.271
456.073
235.828
504.305
2234.795
3007.656
1563.950
152.024
189.383
177.653
124.647
100.301
158.495
359.739
642.858
764.800
719.583
1124.146
1682.768
1318.946
518.608
142.669
85.048
491.725
8089.066
101132.984
102921.852
103701.203
104675.563
103611.352
6978.481
722.136
118.723
32.931
35.114
95.393
282.089
525.389
513.165
332.999
200.252
147.804
115.395
337.187
5708.049
102763.352
107925.820
23186.355
52.038
72.221
84.203
87.887
143.452
329.918
800.656
1611.841
1877.878
1556.135
2570.444
4414.268
3466.298
1229.158
294.662
112.859
483.251
6575.471
102650.391
107334.352
107456.938
103629.477
101210.602
5014.790
389.983
71.365
49.339
76.015
103.487
120.793
138.280
126.953
82.973
49.572
37.658
72.576
737.186
31804.885
124514.023
200154.328
200958.016
19.832
30.703
54.731
144.232
459.545
1115.669
1977.635
2512.196
2564.892
1897.604
2869.222
5037.952
4494.979
2503.977
632.491
161.230
383.259
2907.669
34117.664
117254.859
123787.273
110669.805
23973.037
1911.577
244.294
120.229
269.866
552.011
722.346
573.049
396.116
252.767
125.365
49.672
27.450
72.213
782.672
19437.873
197065.141
200113.719
158790.578
9.835
22.195
89.461
468.101
2334.412
7645.838
10991.240
6936.156
2983.615
1421.158
1557.714
3020.198
9790.475
11112.640
2062.090
287.324
504.594
2203.437
9813.980
35895.379
53888.105
23181.102
4998.795
792.282
212.248
512.056
2324.312
7010.802
9225.326
5156.568
2529.896
1183.220
462.397
149.501
58.181
70.947
491.248
6113.991
80167.664
115350.094
102865.359
8.894
29.128
178.215
1281.895
9660.054
49175.723
80738.563
37479.699
7292.994
1702.624
869.754
1745.669
8678.967
10716.176
2004.234
462.755
1727.405
8844.189
24754.914
28795.479
21508.410
8581.262
2105.194
434.913
360.258
2498.455
21227.396
100381.102
101927.922
72394.922
19799.490
8574.472
2411.136
617.473
233.108
132.117
236.586
1629.609
12663.377
45680.668
41013.484
9.697
37.027
242.029
1983.741
17718.275
100159.953
100700.273
91800.086
17891.363
7735.586
2951.650
1090.035
1599.720
1792.588
589.786
913.193
8206.011
80700.422
100992.945
102354.922
52033.324
6747.325
1112.062
276.045
723.437
8882.080
100146.234
101057.055
108226.563
144736.594
139349.688
56953.410
10755.662
2814.140
1645.811
714.877
269.930
355.638
1243.595
2996.397
2760.181
9.667
34.186
206.775
1494.554
12540.105
66384.984
104315.844
82674.484
108208.516
101006.813
33685.406
4332.683
617.396
229.758
227.207
1602.756
21178.145
100078.461
100221.156
100436.852
100496.016
11760.196
1050.012
228.297
863.979
12481.998
100203.117
101720.023
116233.492
200124.688
173118.703
105398.406
30327.039
25337.059
21403.754
6392.013
1204.441
246.631
165.998
250.553
232.462
8.854
28.085
123.617
648.800
3577.787
13940.801
39071.879
110141.844
102635.750
100571.648
100118.305
19366.428
1294.109
162.443
171.525
1480.366
19348.879
100045.625
100108.625
100190.344
100205.539
10625.760
908.638
187.156
616.562
6925.335
100177.617
101377.797
112481.719
189161.578
131406.375
109633.617
104107.727
101779.688
100246.914
59706.082
5414.293
565.623
90.940
38.674
29.145
8.896
25.050
80.517
295.592
1204.119
5213.631
44019.672
108319.938
104143.719
101163.445
100258.203
36881.891
1987.789
193.181
116.876
741.594
6383.512
54171.375
100200.344
100384.242
33948.805
4179.788
525.793
125.145
260.267
1853.629
13669.548
73356.602
103662.609
53205.910
38061.617
43462.746
104751.000
101168.445
100351.367
100120.188
13615.352
976.794
115.377
26.184
11.481
8.728
24.361
78.180
347.064
2300.081
17880.520
118332.336
200289.922
166000.938
108918.680
101063.367
19479.494
1399.228
156.969
79.278
269.444
1303.940
5616.391
12878.273
12162.256
4715.018
1278.890
308.008
103.208
108.314
372.192
1514.251
4099.820
5705.051
5068.523
5949.644
26080.781
106670.492
106563.789
102726.930
100716.281
12621.626
1037.781
160.960
56.650
26.368
8.442
22.649
94.018
661.772
7670.914
100702.391
104805.281
137015.969
200193.813
159888.141
40391.094
5011.654
616.888
127.012
162.240
512.593
1217.160
1746.971
2121.849
2092.338
1413.927
668.758
307.021
228.600
181.533
144.755
214.245
387.595
601.284
1097.825
5437.879
44031.813
159809.359
200087.516
140618.453
45693.855
5107.118
898.508
402.167
236.020
104.734
11.583
20.558
102.895
875.543
13677.690
100266.484
100917.789
103310.930
108229.484
109759.297
11219.766
2376.219
857.691
409.653
968.412
5533.064
20427.025
19344.670
7504.806
3595.211
1689.831
789.390
879.272
1366.479
1144.672
442.507
140.652
92.280
222.975
1578.741
25664.484
101329.227
105931.164
113813.609
113361.969
37147.418
5783.056
2914.055
2008.810
1116.898
424.079
27.411
19.028
81.705
699.374
8899.955
100125.102
100454.391
102565.555
116812.945
139893.781
52903.813
21232.703
27046.426
6363.125
5911.049
97194.219
100607.109
102502.344
83619.281
11039.884
3490.538
1590.452
4058.706
9436.364
7146.413
1981.094
356.331
87.221
231.623
2691.958
65926.383
100236.539
100796.094
102508.891
111477.641
130182.000
84603.375
33895.512
10583.911
4103.770
1218.461
79.586
23.191
48.147
299.584
2696.000
25491.170
100829.438
111337.133
200157.297
113916.422
109720.023
190228.531
105189.250
101242.922
20895.105
100214.750
100644.422
102680.016
106931.531
22580.814
4163.583
2628.534
10728.077
30222.465
22282.379
4611.221
632.817
111.128
189.932
2134.984
40521.172
100104.891
100674.328
108273.148
200169.141
149390.344
103815.453
105316.305
58540.965
8622.222
2146.601
194.005
35.564
25.340
101.247
516.116
2618.596
9454.628
33324.586
106863.773
102369.234
115882.578
200162.953
109481.602
101414.930
20687.951
100204.820
100408.898
101485.477
103409.695
17171.637
2997.811
3234.129
10376.717
25689.189
18717.092
3999.222
620.277
105.864
110.708
840.006
9651.475
100130.422
101251.016
123318.219
200283.719
110933.891
102029.750
103281.656
105216.477
10594.173
2381.788
338.390
50.367
19.038
39.990
135.473
464.721
1845.002
14422.684
103383.219
103206.797
104280.047
189909.469
105675.070
39179.523
5755.244
69731.453
100156.508
100448.242
63389.059
5486.557
2796.249
6476.996
11098.493
10668.198
6019.902
1817.343
385.023
78.355
51.387
231.245
1397.647
7671.946
22671.307
47606.320
111045.773
104913.578
102256.664
101470.688
101516.391
8869.891
2074.722
409.492
64.315
20.428
35.194
105.723
343.538
1478.593
7343.040
32182.316
84163.398
63770.203
14900.750
4702.593
1380.579
899.542
4605.236
13679.000
13762.443
4189.901
1857.987
5739.807
20783.904
33678.762
20362.992
6498.932
1553.159
335.410
74.447
27.873
59.883
250.837
941.140
3811.573
24182.502
160354.469
173042.469
125543.148
104138.617
49918.754
3742.299
2243.451
588.976
84.336
25.068
45.029
133.418
427.133
1823.822
8647.230
24745.809
26657.154
10700.241
3090.365
1076.328
407.918
223.002
380.575
689.334
738.172
694.480
2979.204
28439.639
110998.648
117534.266
110925.859
31620.816
3549.525
512.285
91.265
23.361
29.126
126.809
902.249
10887.375
101912.969
111898.641
160082.859
189262.328
56792.590
7222.237
1299.980
3029.506
1026.843
111.622
26.423
42.586
128.167
366.551
1371.364
5574.344
15116.637
14327.990
6809.626
4269.737
2906.455
1239.900
335.331
110.540
87.970
138.213
658.728
8463.740
101309.094
104047.180
106104.414
104827.109
102340.070
9622.093
792.403
110.371
22.368
25.702
153.194
1468.116
25845.129
102053.789
105661.516
107546.945
105217.656
75153.680
4072.037
672.787
2240.407
1206.316
114.508
22.841
29.977
77.777
201.482
563.784
1820.023
3921.339
4982.762
7062.121
12933.137
10610.040
3397.929
744.655
143.448
47.025
93.687
815.656
13696.317
100395.313
100930.133
101481.211
101459.391
100864.016
15162.873
942.852
104.214
20.115
24.520
155.250
1491.048
23056.004
116705.000
187078.813
197378.250
120366.281
61987.441
3211.144
418.143
721.620
784.696
82.709
15.457
14.310
34.259
77.092
188.867
495.970
1098.403
2686.494
8927.667
19767.773
16367.884
5070.721
1009.469
185.136
51.284
75.094
568.536
8176.696
100099.000
100202.305
100319.523
100331.586
100234.492
8968.716
632.771
76.483
15.089
20.838
119.055
988.806
11864.226
177622.922
200161.172
200124.156
200071.141
20114.025
1668.986
229.620
251.825
289.906
41.070
7.983
5.526
12.358
30.925
92.543
343.157
1387.701
4476.308
9587.531
14060.999
10586.733
3561.483
976.886
274.929
84.641
54.759
246.408
2302.409
25399.633
100045.016
100066.109
100070.016
27877.986
2502.467
266.249
39.403
9.642
15.190
79.304
594.464
7095.796
106428.195
121236.305
125435.750
109663.836
9777.539
814.918
159.095
634.291
2810.627
23060.676
112290.195
127782.117
122073.680
105702.414
14565.489
1217.061
166.594
58.470
101.241
295.878
672.785
774.200
427.959
132.299
30.661
5.718
0.246
-0.877
-1.064
-1.001
-0.747
-0.121
1.603
6.416
17.954
43.366
81.790
143.453
352.157
1597.493
12675.647
117640.148
200205.781
200188.078
137208.797
22053.633
2993.141
1226.003
936.717
3015.230
10027.687
41898.160
106709.055
103850.109
26631.723
3668.275
469.690
90.955
48.031
64.165
110.468
181.480
182.576
112.255
43.057
12.636
2.232
-0.366
-0.998
-1.130
-1.105
-0.956
-0.546
0.321
2.000
4.733
9.288
17.794
47.619
235.313
1981.876
28474.383
103171.711
110573.414
115010.922
107873.633
12825.831
1568.267
543.269
391.303
2668.069
5358.797
9063.928
9106.421
6912.405
2596.678
641.780
151.391
67.143
90.476
118.877
111.717
84.658
56.058
31.184
13.132
3.882
0.412
-0.714
-1.054
-1.123
-1.089
-0.926
-0.528
0.227
1.416
2.849
4.348
8.242
31.004
197.489
2006.793
30637.416
100344.555
100805.375
101265.531
101529.023
11932.301
1762.891
548.829
284.804
1462.875
1830.978
2248.488
1643.084
827.467
354.469
126.238
65.936
110.306
226.512
330.215
275.440
144.418
56.441
20.882
7.050
1.946
0.016
-0.741
-1.006
-1.083
-1.055
-0.903
-0.532
0.225
1.323
2.356
3.409
5.604
19.712
124.816
1037.159
10510.312
98685.102
100254.203
100760.984
46333.059
6425.945
1881.123
598.075
232.531
538.362
430.873
442.004
315.805
154.785
68.759
39.004
61.911
176.504
424.972
634.804
520.757
258.490
86.459
27.756
8.825
2.783
0.429
-0.480
-0.839
-0.981
-0.983
-0.877
-0.579
0.004
0.910
1.906
2.664
3.890
11.080
52.742
310.411
1844.053
8896.801
21327.406
18284.691
6882.928
2805.579
1291.400
463.059
152.952
166.158
101.636
86.366
59.678
33.157
18.404
20.590
58.737
197.582
484.686
728.140
597.161
279.031
102.278
34.598
12.792
4.892
1.504
0.162
-0.415
-0.672
-0.769
-0.747
-0.583
-0.198
0.408
1.162
2.005
2.898
5.900
19.441
79.505
297.845
865.015
1572.031
1572.819
1235.688
972.094
570.651
233.842
79.666
53.108
29.586
23.851
19.221
13.743
10.724
15.503
42.806
129.877
308.037
456.727
380.719
201.021
83.433
36.161
16.983
7.597
3.613
1.833
0.892
0.414
0.167
-0.054
-0.180
-0.172
0.133
0.741
1.601
2.648
4.257
8.989
25.293
69.114
158.384
253.329
308.449
320.198
283.639
177.669
85.969
33.604
28.933
31.985
47.013
54.553
43.586
29.879
24.324
32.368
66.652
125.383
179.740
155.738
99.067
55.985
33.265
19.592
11.919
8.581
6.954
5.758
5.256
4.901
3.853
2.302
1.106
0.508
0.710
1.496
2.561
4.695
11.020
36.232
124.857
369.142
711.214
825.122
514.257
223.421
90.832
35.441
13.768
65.299
167.918
352.451
431.643
324.519
163.305
93.167
62.539
50.487
52.590
56.361
53.402
43.173
33.663
26.802
23.311
23.388
25.499
25.554
26.583
30.728
32.303
27.427
16.632
7.993
3.018
1.373
1.448
2.596
6.779
25.896
131.743
731.575
3368.929
10504.267
11449.844
5433.013
1212.604
241.012
47.230
11.511
303.307
1196.750
3642.773
5009.875
2950.021
1057.566
451.033
264.164
134.806
57.958
29.988
21.329
19.063
21.135
26.525
41.569
72.904
100.995
117.635
135.307
201.835
265.322
215.713
117.669
43.056
14.133
4.489
2.040
3.036
11.065
59.645
458.506
4261.557
40532.535
100080.680
100140.781
80604.367
8952.407
938.599
123.212
21.066
1353.447
8915.462
44617.500
80533.219
33777.242
6583.131
1963.504
1136.889
504.391
151.487
41.606
15.081
11.286
17.901
45.801
130.672
333.626
537.780
612.176
824.950
1808.669
2920.065
2313.369
909.273
235.020
58.701
15.220
5.010
4.920
17.484
114.501
1044.418
16225.600
100152.125
100501.813
101144.633
101314.930
41224.051
2522.233
269.271
40.571
4185.581
49534.137
100288.461
100241.891
100663.164
27675.574
6378.015
3856.926
1400.442
356.558
74.919
18.273
10.589
27.555
115.770
468.967
1617.152
3476.029
3502.965
5562.718
23566.844
59806.574
36918.289
8207.353
1322.439
205.946
44.254
13.442
10.906
30.184
153.719
1417.656
23302.207
100599.148
102972.516
110373.273
113569.758
71441.789
4261.651
451.739
67.197
10330.200
93730.359
102179.031
100755.094
101075.578
48220.906
10380.668
6634.072
2170.527
496.728
100.648
21.811
12.755
44.042
243.948
1382.700
6399.533
16422.313
17004.836
32945.262
101253.367
100610.539
100452.344
73078.680
5602.033
596.117
106.797
33.612
34.466
81.439
219.104
1074.689
12810.381
101591.523
111608.031
159165.516
190198.797
54169.191
5419.238
627.787
93.608
60332.961
96772.383
117752.594
102843.086
101159.523
23889.596
7263.888
4489.237
1757.228
420.572
90.168
20.660
13.951
56.268
353.893
2306.093
12506.205
37205.277
34614.324
89911.242
103371.820
103950.711
103576.820
101708.430
12144.759
1103.894
208.374
74.659
123.395
388.996
857.059
1245.236
3557.042
23678.793
115716.164
200605.250
137126.156
44579.375
5031.541
617.500
90.463
107950.242
107421.156
129238.148
58051.094
24347.057
5332.216
2394.317
1630.819
704.625
222.908
62.279
17.475
12.465
50.348
292.355
1846.526
8909.819
23534.363
24955.895
69295.648
116099.383
140840.063
133882.375
109500.219
11831.021
1374.642
302.766
139.705
415.320
1986.900
5063.003
5328.447
3123.757
4553.090
13327.473
38263.027
50911.777
15679.936
2443.216
351.567
61.178
107810.766
101544.719
102707.813
14939.890
3102.471
1078.351
612.621
449.730
260.816
112.328
39.454
13.658
9.641
30.315
150.200
740.312
2931.821
6146.178
7679.833
23986.371
173467.359
200321.641
200384.438
71048.336
7818.481
1239.372
316.827
193.490
913.304
5965.054
20155.793
18521.016
6064.482
3130.438
3836.084
5760.661
6222.768
2866.262
698.521
146.166
42.860
103458.547
100985.664
49991.047
6587.921
1044.461
324.420
199.059
164.964
114.705
64.275
28.898
12.918
8.961
16.846
56.847
212.449
609.716
1236.175
2576.110
13975.512
109727.453
118760.680
112991.703
57902.824
6086.767
885.561
223.782
175.684
979.621
5960.647
22224.869
20306.303
6142.770
2213.074
1775.085
1422.169
995.688
495.315
187.223
80.802
94.042
20745.686
20925.986
9130.153
2427.857
604.201
204.469
117.624
92.906
71.164
46.876
30.313
22.201
16.298
14.683
24.197
62.920
188.118
736.858
3999.914
20266.748
63887.438
114677.164
102149.719
22075.408
3000.225
481.045
119.723
102.660
467.328
2327.202
6535.672
6063.708
2454.384
972.381
722.023
565.059
352.792
196.443
162.217
227.067
464.842
2622.509
3712.184
2981.673
1488.918
497.654
183.808
105.919
85.264
72.167
58.673
58.964
60.026
49.444
29.319
20.027
40.298
217.162
1983.791
25221.234
104297.313
106914.055
112823.031
28503.980
5123.801
925.326
189.740
53.764
45.479
141.916
473.335
998.672
1028.799
538.780
300.348
248.929
219.792
195.560
356.334
1144.269
2167.491
3086.321
794.680
1458.582
1495.044
852.689
321.186
149.601
113.364
116.117
116.502
110.241
134.501
161.426
128.219
70.266
30.912
46.319
332.125
4437.047
96275.547
189902.641
126490.688
102699.180
60097.414
3176.196
391.449
79.787
29.692
30.660
60.712
139.944
272.991
306.173
177.801
96.215
79.348
95.754
293.477
2185.059
16847.895
47809.324
39689.813
267.139
453.907
511.828
322.915
172.834
133.807
157.558
187.637
195.511
188.468
233.650
291.911
238.133
125.146
50.505
50.540
325.826
4312.908
103088.688
200507.844
178023.375
103128.602
43576.469
2359.746
234.337
59.272
63.017
106.425
163.196
282.444
622.072
792.062
326.073
81.501
36.344
82.961
727.456
11483.271
144063.266
177993.438
114614.820
73.116
122.214
138.418
127.311
156.504
247.155
326.530
335.624
275.451
222.704
251.036
336.582
313.198
196.510
80.895
54.191
206.725
1719.819
20005.766
129466.844
113147.563
74336.078
8927.348
926.733
152.492
145.697
393.940
903.601
1261.318
1228.757
1432.123
1410.440
536.231
112.634
34.479
96.215
1158.052
28794.574
119804.375
129677.680
107461.703
19.501
32.150
54.861
133.343
397.009
872.967
1184.141
860.120
453.573
243.672
206.236
264.213
351.629
317.943
130.621
72.183
189.678
712.304
2753.800
7443.013
10136.510
5383.947
1480.945
322.233
187.299
797.019
4288.225
13747.342
19962.832
10492.334
4263.339
1897.019
619.599
157.399
50.649
91.935
932.313
20373.426
101415.008
102065.516
101525.086
7.014
17.247
59.650
248.611
975.069
2702.887
4013.094
2469.099
990.063
436.469
234.282
195.369
295.174
284.039
128.456
128.116
470.361
1537.864
3416.800
3681.743
2597.757
1264.477
441.031
177.133
483.593
4618.234
59722.957
100300.586
101285.773
103469.867
22269.299
4326.880
1085.960
306.635
117.464
90.208
422.621
4601.441
69724.859
100153.656
100261.539
6.438
19.696
79.597
366.596
1613.499
4686.982
7179.788
4794.453
2839.271
1968.974
909.452
314.627
162.821
117.880
92.581
269.885
1490.878
6959.692
17850.391
15149.944
5362.747
1224.672
298.971
171.633
1122.803
19351.189
100079.422
100389.305
101725.695
104947.430
107257.023
9604.785
2121.054
810.512
477.469
254.590
185.635
688.054
3538.503
10289.534
9405.180
11.329
32.617
95.224
326.682
1283.159
3638.732
6270.977
8830.467
17144.668
16415.330
5916.192
1209.848
221.119
64.093
77.407
403.709
2886.569
17702.785
54141.336
44651.043
12551.472
1908.009
323.707
177.325
1485.182
30544.498
100077.375
100396.055
101913.344
106187.305
110624.188
14250.754
4069.776
3836.669
2971.103
1296.705
374.915
166.456
295.385
536.887
503.964
22.341
66.145
147.185
309.656
785.784
2074.889
5923.186
32320.527
100856.078
100297.313
30611.936
3949.668
463.112
78.019
72.633
401.395
2671.492
16192.307
49101.223
40534.961
11461.946
1735.302
283.534
142.264
970.470
14830.839
100060.148
100301.672
101370.570
104465.820
97002.977
10262.782
10029.970
21570.945
19426.846
5882.587
1117.013
202.670
64.509
54.977
49.871
36.501
108.886
244.872
448.880
1122.796
3887.875
14385.152
70799.250
106128.242
101557.172
59972.871
5914.584
647.571
90.956
53.136
217.455
1196.263
5419.876
13611.201
11470.940
3977.442
872.616
175.437
88.317
364.211
3371.213
33553.895
100157.422
100589.195
101697.094
14439.992
6418.337
22177.182
66286.914
59849.922
14893.331
2161.440
335.438
73.994
32.022
20.158
39.980
120.107
291.573
738.170
3775.334
32552.951
105592.547
131489.266
200340.313
114937.039
32049.498
4115.460
520.094
79.175
41.588
111.118
376.992
1095.378
2052.304
1922.165
919.149
308.018
126.556
100.338
155.521
553.551
2498.137
7551.338
10679.323
5499.942
2548.508
4949.456
22028.711
62399.578
55397.504
13993.287
2295.730
446.874
206.400
132.682
65.870
32.077
88.642
259.652
1134.395
13349.002
101959.820
103289.539
107469.633
118221.180
118099.000
11665.764
1844.504
324.767
84.764
84.401
219.531
446.705
580.515
571.557
470.734
302.375
251.023
418.293
682.201
597.190
330.148
325.274
557.527
686.921
798.558
2447.721
12915.642
46915.789
56732.656
26133.617
6964.749
1792.204
1291.183
1443.210
952.011
373.809
26.800
52.844
194.336
1391.225
25910.705
101127.359
101484.133
102108.141
104477.805
107443.578
14894.635
2774.602
776.104
294.027
398.230
1574.318
4255.667
4013.669
1714.103
652.570
399.253
948.296
4238.153
10295.191
7805.003
2152.568
406.392
126.052
171.754
857.571
8267.712
100381.977
101241.430
102489.984
102853.773
12588.642
5234.299
10098.721
16830.287
9594.045
2276.549
51.409
34.775
121.604
982.248
15037.674
100431.398
100928.969
105059.133
148185.375
200317.656
107075.531
32524.760
14414.196
3723.819
1875.152
13680.408
56176.609
50651.082
11727.753
1940.264
917.044
4801.128
50570.953
100109.570
100056.641
18222.898
1557.234
178.099
159.181
1292.188
17717.402
100107.742
100355.656
101427.820
107284.953
52679.281
53975.746
78413.391
103790.336
73620.680
10569.294
160.246
38.996
65.279
405.656
4009.372
49312.027
101566.695
129182.289
200311.750
123597.211
106591.195
200271.359
112392.742
68029.313
5618.118
56182.211
100104.039
100264.250
45834.262
4197.514
1697.510
13376.438
101154.930
100800.078
100318.633
69717.234
3548.900
281.684
138.776
1037.113
12466.101
100078.438
100530.555
105483.414
180648.500
116082.391
114735.406
200202.438
128128.414
103513.227
21483.316
463.092
61.842
35.358
138.955
749.413
3926.052
16191.680
85836.758
111957.406
104801.195
108841.828
200387.391
123932.336
101371.156
6554.264
50518.465
100074.539
100184.070
45723.785
4058.734
3672.558
18570.313
112550.953
106971.047
101876.742
56449.434
3046.953
265.949
90.119
460.834
3649.279
30640.521
100967.523
115015.109
133931.188
105351.672
108591.922
159088.844
200534.438
73275.367
23538.123
811.829
92.365
32.183
78.746
276.170
942.038
4242.070
42723.367
128555.305
128196.578
110665.594
135125.953
113794.141
18307.582
2268.222
11341.143
45383.730
40933.398
9695.541
3020.603
14320.401
83907.352
125067.375
163357.063
72308.125
11454.055
1214.693
151.067
46.992
145.759
709.449
3289.078
8887.566
25402.133
107428.422
106068.258
104398.672
108635.266
115431.758
16672.775
17555.697
915.559
109.328
44.336
131.451
508.898
1610.159
7759.395
71915.742
159065.563
200163.828
160046.984
39139.898
5420.271
1237.987
495.942
1359.162
3263.219
3314.202
1627.926
3745.486
38396.594
105182.422
109731.813
109285.758
30466.682
3612.084
528.616
89.324
25.740
46.222
184.475
756.810
4043.857
29756.711
189520.328
200297.938
140875.313
106305.188
32742.271
5202.087
14903.886
882.815
115.180
61.569
230.987
1008.376
3117.539
13865.201
101659.906
103422.164
107723.227
107645.000
15471.019
4032.585
1323.562
380.814
227.599
309.866
355.972
626.066
4125.591
42044.855
180617.734
200344.719
180942.969
34018.617
3510.439
464.110
75.893
19.177
29.231
150.387
1241.791
16637.211
101743.445
108825.539
133992.672
154335.531
61837.633
6553.527
2403.778
23349.852
1241.562
132.714
61.681
242.156
1056.797
3049.626
10040.186
81637.906
100855.805
102934.336
86735.086
43924.281
31286.498
8255.888
1406.057
229.552
81.092
114.180
570.705
5823.725
89359.164
144664.141
180600.391
137016.313
86961.336
5900.802
551.548
78.712
18.240
30.244
193.849
2137.514
45221.145
101870.578
103182.719
103624.047
103186.047
101687.070
5246.122
1443.526
15239.936
1407.605
134.876
46.019
142.990
543.608
1373.852
3443.028
14250.240
45673.125
49509.492
101624.867
102082.820
100352.023
40581.590
4282.160
473.453
79.002
84.247
590.628
7242.249
101504.078
104653.813
106432.477
104020.945
101261.797
7771.092
619.538
72.879
16.908
30.881
196.839
1945.897
37936.309
104075.539
108158.969
107519.594
102738.758
100671.367
4457.598
687.426
3320.889
903.816
95.322
25.064
53.437
162.340
362.872
774.224
1973.522
5093.181
19160.357
102792.992
101203.984
100386.555
80570.672
6405.216
619.062
91.145
65.988
397.989
4679.272
72981.602
100506.703
100623.867
100461.477
80663.539
4674.435
420.110
55.614
13.756
26.756
144.086
1056.474
11044.513
107400.406
123975.172
125557.109
107452.695
24299.490
1760.360
292.018
574.244
329.607
46.650
11.262
15.686
40.141
92.184
238.017
922.326
5208.927
26404.941
99340.492
110538.656
102117.031
37259.895
4061.512
481.932
84.781
43.048
183.994
1385.581
11459.530
80515.672
100081.961
80516.539
12488.365
1489.002
192.383
29.415
10.174
23.583
99.813
476.720
2698.396
16733.996
61270.266
72046.273
22766.293
3848.878
568.660
151.768
695.830
8609.287
82538.305
156888.391
119665.250
103960.313
101109.938
34002.125
1944.458
278.963
153.262
479.080
2400.377
8598.504
11306.641
4195.500
831.209
123.904
18.886
2.355
-0.501
-0.996
-1.015
-0.861
-0.426
0.834
4.251
12.932
31.250
65.561
142.123
384.887
1177.661
4130.078
20671.266
83859.938
113714.688
48956.887
7963.109
1278.395
397.156
215.483
19235.670
109004.672
198878.594
178129.297
106885.492
73552.086
6517.076
698.187
122.999
70.530
149.774
474.996
1079.833
1237.548
668.836
186.597
42.297
7.611
0.655
-0.803
-1.084
-1.121
-1.070
-0.899
-0.495
0.422
2.240
6.091
13.649
36.032
128.645
626.600
4071.638
24711.838
70161.094
54984.406
15881.649
2887.097
548.328
172.715
105.306
15390.311
101279.977
105489.430
76135.703
17977.615
5147.215
1041.314
189.992
50.794
37.687
55.569
97.789
147.303
144.801
94.669
36.667
10.271
2.020
-0.371
-0.963
-1.100
-1.114
-1.084
-0.984
-0.775
-0.414
0.160
1.255
4.357
17.323
87.108
546.019
4003.669
23363.234
73183.961
54634.813
12883.563
2095.314
403.111
128.114
79.425
4375.673
20288.215
30422.797
12079.248
2558.381
652.803
177.004
51.891
29.817
37.990
50.435
49.646
42.165
29.957
17.834
7.601
2.255
0.038
-0.736
-0.980
-1.059
-1.083
-1.060
-0.981
-0.819
-0.604
-0.324
0.173
1.854
9.960
53.065
312.881
1848.607
8889.944
21230.203
16315.129
5170.401
1160.455
303.443
110.928
66.887
700.284
1867.205
2381.072
1301.984
420.479
118.621
38.890
20.531
29.369
49.545
65.793
60.022
36.720
18.655
7.931
3.017
0.848
-0.140
-0.558
-0.776
-0.907
-0.982
-0.998
-0.953
-0.838
-0.679
-0.473
-0.175
0.764
4.915
23.942
115.937
489.638
1596.693
3144.342
2747.315
1240.838
449.110
185.908
80.768
48.097
119.335
190.590
225.391
155.088
70.168
25.847
12.323
14.018
28.372
53.871
71.832
61.175
38.101
17.612
7.358
3.354
1.783
1.075
0.565
0.073
-0.351
-0.621
-0.768
-0.824
-0.799
-0.716
-0.577
-0.360
0.160
2.046
9.211
34.692
113.751
284.718
454.941
428.658
283.762
168.451
93.935
46.657
29.813
28.986
33.832
37.546
31.950
21.405
13.221
10.140
13.047
23.403
39.438
51.479
46.572
28.502
15.059
8.397
6.083
5.930
5.731
4.764
2.966
1.622
0.763
0.229
-0.195
-0.465
-0.605
-0.594
-0.439
-0.029
1.175
5.092
16.665
46.779
103.004
159.220
171.746
133.083
85.684
46.441
23.672
15.922
24.889
43.979
72.862
86.997
74.644
50.353
36.816
29.823
25.716
26.711
27.720
24.507
17.032
11.950
10.992
14.259
19.958
22.216
19.219
13.774
9.697
7.284
5.215
3.005
1.231
0.187
-0.283
-0.325
0.147
2.076
9.463
40.761
159.806
494.676
973.668
1122.110
651.934
239.353
71.746
21.292
10.032
97.418
311.098
684.875
851.170
642.623
345.081
221.858
155.363
88.536
41.050
20.787
13.189
10.263
11.350
19.446
38.954
65.493
82.422
74.885
56.435
49.196
45.163
36.834
22.179
10.194
3.734
1.080
0.220
0.809
5.268
28.304
165.983
1032.914
5408.731
17694.006
21169.143
8866.853
1843.596
294.350
51.669
11.782
574.726
2895.813
9655.579
14892.182
8411.260
2750.952
1645.187
1168.005
530.527
159.068
42.438
13.188
8.557
15.742
43.236
115.482
235.056
347.239
331.419
274.736
319.783
395.302
316.247
160.596
59.094
19.990
6.143
2.084
2.255
11.343
73.656
640.079
6912.585
89060.883
100055.531
100068.219
100061.648
14855.387
1290.783
143.401
21.728
3002.115
33628.527
100108.109
100267.070
101378.570
24735.768
14152.564
9830.545
3137.205
640.259
117.090
24.184
11.526
29.051
115.302
426.336
1337.731
2504.535
2288.372
1854.090
3406.590
5478.319
4283.355
1501.161
356.366
88.892
24.896
7.870
5.286
19.770
143.650
1603.315
30590.336
100151.711
100267.945
100348.000
100310.031
89202.438
3697.318
291.006
36.579
11570.219
101069.258
100644.492
100820.914
105032.883
130544.484
94439.508
66295.367
14875.140
1988.577
259.475
42.774
18.455
60.987
335.075
2047.642
10640.321
30813.760
26460.795
16352.602
61075.805
100268.227
98735.758
17835.994
2287.276
363.151
87.826
25.275
11.794
27.540
184.154
2034.567
49284.988
100602.523
101163.531
101619.930
101382.430
100697.711
5195.666
404.191
48.974
34462.309
117792.055
106486.023
102174.703
109085.313
172818.063
108189.859
100578.914
30636.969
3149.314
389.631
56.695
26.645
109.160
853.538
8902.175
89145.023
100408.188
103723.039
126929.750
105519.648
100783.359
100520.953
100797.406
11405.547
1288.188
288.513
74.266
26.945
40.644
172.796
1421.058
21679.924
101834.180
103865.430
105308.180
104199.281
61462.535
3351.982
340.238
50.360
112124.367
200277.141
198758.297
109607.164
106721.383
143336.984
105137.148
99190.984
19573.162
2404.834
331.638
59.792
30.663
150.456
1378.343
17707.893
100089.227
100539.289
107569.695
200174.703
110085.188
101761.031
101920.430
103660.211
29721.893
3590.630
793.883
177.272
60.965
89.693
206.844
739.773
5130.644
43725.129
107154.883
108420.023
86776.977
11395.776
1496.296
227.794
41.131
108237.945
123741.289
200258.781
140947.781
104053.195
22770.617
22885.285
16908.348
5110.946
1151.674
236.301
52.404
28.120
124.778
1108.611
12463.363
100063.852
100464.875
106483.984
189519.281
109196.930
104160.523
105861.008
110748.336
32070.453
7023.082
1589.240
303.414
118.163
219.603
433.517
664.631
1582.323
5590.097
13784.743
15248.204
8330.000
2654.514
648.624
134.676
30.897
107207.688
103363.914
107459.336
70017.711
8347.241
3143.180
2976.545
2746.269
1576.362
600.943
173.413
45.876
21.471
70.101
487.004
3639.527
23203.967
80724.242
68378.914
50795.414
106713.023
109834.758
111566.203
102404.805
20027.357
6985.613
1668.276
326.569
170.607
415.187
870.741
990.699
950.550
1810.617
3571.782
4146.373
2726.762
1071.738
308.053
81.857
39.887
105032.422
106327.469
107412.805
27214.387
3055.148
975.987
910.137
992.452
785.050
384.471
125.262
35.255
13.869
30.065
138.721
685.478
2504.570
5565.557
5868.979
6853.986
24056.316
53705.434
40024.070
14348.464
7162.920
3163.336
887.556
210.919
161.004
439.269
920.966
920.216
696.665
1038.304
2636.467
4128.774
2913.418
954.189
233.915
93.011
158.181
108183.914
125513.008
61165.852
15873.478
3133.034
925.500
610.165
513.612
378.998
190.801
70.437
23.403
9.979
11.726
35.239
123.463
333.648
728.397
1562.220
4053.384
7910.037
10124.227
7479.924
3725.951
1915.954
860.016
301.643
96.096
94.571
237.909
447.871
482.878
384.436
690.512
1993.915
3668.941
2418.915
792.459
266.087
293.525
946.168
16154.220
45525.758
51435.910
18460.732
3624.639
1011.124
549.643
300.058
166.341
82.735
38.515
18.858
10.639
7.910
11.956
35.530
140.974
896.509
7589.703
31920.361
35656.969
15624.404
4169.394
1226.608
467.811
216.157
85.743
39.663
49.198
112.871
219.451
255.780
204.857
321.409
823.149
1364.255
1034.339
581.413
912.967
2137.052
6440.394
6231.716
19724.822
23432.633
9077.419
2174.178
729.506
388.545
195.729
91.597
48.606
30.306
23.418
17.517
10.859
9.212
26.093
206.541
3474.703
107234.570
147953.094
200210.281
48654.602
6477.557
857.079
176.817
64.180
34.194
36.007
78.690
303.066
1346.664
1983.639
690.442
186.487
213.998
316.634
432.886
1749.024
11712.745
46884.914
60306.551
1628.794
3976.641
4304.047
2215.396
752.782
346.541
209.300
116.120
64.911
40.567
34.253
33.033
27.198
16.992
10.560
26.045
229.836
5888.903
106079.523
135379.297
172753.047
43958.066
4985.851
632.664
106.431
44.514
65.556
139.885
362.202
1856.531
17873.068
33792.602
5916.684
407.884
82.381
117.991
683.749
10478.586
100901.648
102397.523
128151.938
314.157
602.649
653.142
437.957
221.108
150.889
119.699
87.866
59.807
41.854
35.883
35.555
31.340
21.304
13.339
22.049
132.101
2052.905
60135.090
107961.406
113626.727
10555.482
1800.650
304.703
79.716
127.239
377.157
987.637
2147.443
5985.661
42862.770
91822.313
12510.233
686.909
73.230
108.830
1247.648
33337.742
100610.461
101583.391
113812.141
55.625
95.062
108.974
98.515
109.925
144.520
162.647
136.557
85.799
51.915
37.423
33.392
31.805
24.411
16.140
21.964
74.146
358.389
2063.498
5819.513
3800.649
1361.387
414.077
121.905
139.942
655.023
3470.153
11263.975
20432.525
31497.850
43444.094
24558.207
4782.414
548.556
84.941
95.430
1055.478
24532.607
100160.102
100484.141
102954.320
12.934
22.833
37.532
66.984
143.798
263.129
343.273
278.700
176.671
108.097
61.592
38.416
28.282
21.601
17.904
34.551
106.558
282.515
520.046
647.631
528.349
284.527
126.269
90.074
386.452
3655.910
40661.859
101418.891
112385.219
172873.031
114177.773
37389.516
4877.545
654.041
120.644
75.008
437.243
5452.290
86823.938
100111.594
100475.969
12.465
30.785
62.629
112.824
220.493
418.271
539.136
526.054
465.637
363.049
206.094
82.614
32.995
17.658
20.039
63.505
229.412
695.368
1225.081
1169.771
590.958
220.700
84.125
112.601
903.008
13599.914
100142.109
101153.367
108707.203
148135.844
153551.672
28289.309
3991.360
805.745
218.269
93.913
136.911
722.968
4193.285
12415.392
11358.641
39.065
115.807
239.094
319.347
388.843
586.419
819.168
1208.561
1791.257
1661.926
804.834
247.331
65.404
19.861
23.160
86.452
374.369
1190.899
2304.070
2145.444
980.657
289.050
87.470
125.611
1192.056
23176.352
100084.281
100489.141
102591.430
108986.492
111864.336
11215.046
2278.892
954.728
509.101
235.334
107.591
120.545
307.228
579.317
554.098
118.531
437.999
1018.615
1339.922
1208.040
1690.785
2319.810
3561.596
6029.981
5626.251
2358.301
610.727
119.772
27.417
22.766
86.127
350.041
1106.445
2131.317
1981.048
902.744
262.667
76.668
101.592
783.938
11430.228
100039.734
100165.906
100590.313
101397.852
61523.547
4784.303
1601.385
1612.765
1342.618
654.503
210.966
69.451
50.451
59.533
63.013
231.107
1065.161
2858.780
3610.779
4193.221
8994.806
12989.832
13404.825
13412.737
10074.632
3625.076
832.453
157.447
33.317
18.891
56.546
200.713
558.468
965.382
902.572
463.101
156.474
56.329
64.579
319.610
2676.651
25394.754
100057.234
100157.813
73091.609
9363.215
1740.665
1742.043
3052.017
2754.026
1231.527
353.259
135.909
78.648
50.064
37.265
250.535
1164.171
3468.282
5040.974
11039.089
42038.145
129815.422
113757.664
67394.359
14644.296
3408.937
751.558
153.442
33.891
17.107
34.742
92.167
193.708
306.640
288.679
176.227
94.031
90.942
124.702
176.518
502.904
2149.619
6379.026
8198.645
4062.589
1416.210
1036.733
2091.167
3334.669
2871.749
1303.681
583.915
599.682
537.524
309.027
137.643
162.650
615.726
1712.696
3720.541
17905.461
137097.656
144890.781
117105.016
104437.297
56370.102
4530.260
699.013
154.821
44.582
32.631
66.009
117.544
140.959
134.408
113.938
113.740
245.248
784.536
1437.743
1241.565
534.752
342.240
487.102
558.677
491.147
736.924
2262.860
5264.801
5819.481
3318.672
1395.650
1771.406
4688.227
5863.034
3344.682
1012.028
75.827
214.553
583.349
2162.656
18780.486
114930.539
117873.797
108205.789
103988.953
105287.719
9617.003
1934.330
456.279
134.597
116.845
288.866
586.398
562.386
312.203
169.360
295.657
1861.546
13662.013
40852.922
27093.695
5962.883
744.701
146.833
110.176
292.228
1635.073
8951.615
28054.379
28261.410
10345.298
3431.244
9277.180
56264.656
102009.930
65961.133
9310.751
78.436
73.725
210.694
1033.032
10179.987
102963.188
103783.141
105418.586
132563.047
173012.609
104160.781
20636.736
3093.848
703.360
383.550
1236.939
2991.335
3010.862
1195.946
422.782
1015.170
15231.472
100264.344
100189.945
100092.727
77729.492
3852.545
296.163
90.830
362.892
2683.319
19375.895
72896.555
73309.250
23562.260
12725.810
62640.512
105557.133
102157.953
102085.586
72336.453
232.674
53.603
81.560
394.702
2750.326
25986.590
101814.695
122236.430
200630.500
113031.031
102128.367
105423.805
21354.006
3602.172
855.155
3009.135
8554.501
8578.428
2842.540
879.311
2767.602
52732.113
103376.180
102135.523
100683.273
100166.820
10304.379
507.876
90.725
315.075
2136.444
13621.895
44812.176
50840.605
28706.609
79231.469
200427.203
144867.578
107478.672
110510.836
166028.125
687.629
82.152
45.723
152.267
654.709
2977.537
10851.350
62514.895
113412.953
108560.789
103936.094
110066.695
40513.367
6096.957
994.426
2777.917
7808.520
7841.139
2724.263
1758.969
9819.309
81394.703
172811.391
133554.578
106372.859
100843.125
8651.819
482.610
71.377
162.425
848.091
3997.082
10944.110
14575.486
53768.766
103845.625
148224.359
200342.328
121509.281
129488.430
165888.891
1300.126
128.657
55.972
193.254
750.807
2297.359
8099.428
69722.391
200662.922
200290.625
140905.625
106801.266
14954.225
2024.851
505.530
1077.988
2536.598
2588.789
1519.544
5365.090
81285.148
108799.852
200271.734
200193.953
149170.359
44218.324
2833.621
253.328
43.038
66.498
250.190
859.608
2215.767
6584.319
52691.621
104172.445
108884.313
153776.469
121612.484
88742.984
111993.141
1283.015
140.011
111.585
642.855
4015.357
14180.079
40710.258
108215.070
143959.500
200294.281
200502.625
47843.059
4636.076
847.938
273.058
291.773
485.255
555.253
1037.567
11776.848
100902.727
102570.375
107416.047
114958.578
110776.383
9769.175
945.111
121.610
25.729
30.785
112.120
475.815
2489.798
14986.184
64673.801
146919.891
122099.188
50722.125
12803.914
13808.662
85095.258
901.700
132.450
192.221
1571.863
13839.640
65146.922
129401.820
115614.000
104304.656
106833.609
109690.359
61222.074
11538.888
3401.759
759.736
190.954
121.007
180.617
871.131
10308.218
103102.492
111007.086
118275.484
111186.164
103228.930
7077.120
608.960
80.180
18.606
28.032
146.849
1018.976
10274.861
104484.852
107889.453
110399.188
111319.281
26964.092
3708.038
4354.528
83716.125
878.512
128.135
202.248
1695.191
15168.598
79536.141
111253.086
116698.203
102920.250
109416.547
180807.828
128027.859
101705.852
40751.168
4021.577
477.135
99.821
107.727
572.782
4734.954
54548.332
160027.891
200233.828
165986.063
41087.609
3603.486
417.632
61.878
16.607
35.664
227.051
2012.030
28314.926
123998.945
135765.000
114354.406
103400.313
60659.844
3371.006
2244.637
46035.074
883.981
110.514
123.931
782.248
5065.644
18931.553
25132.977
78452.016
103450.570
144834.938
159869.750
106528.102
100809.063
100262.992
16335.007
1181.870
148.501
82.366
350.907
2519.930
22444.389
117849.102
130635.547
114868.852
21063.379
2397.943
300.464
48.735
15.765
42.326
268.681
2277.944
27203.813
153353.609
190561.359
129490.469
104289.086
49709.438
2860.311
866.850
7235.346
566.110
73.861
50.165
218.300
927.219
2327.943
3223.080
5922.867
15858.190
102015.070
106197.844
102089.898
100658.422
100322.234
28023.336
1568.974
172.011
61.997
203.162
1344.431
10163.530
60897.586
101617.820
66904.094
10891.322
1385.273
191.215
33.009
15.282
46.863
241.496
1530.733
11381.196
92900.953
140248.297
115887.609
103162.008
12941.169
1219.806
289.961
843.897
212.834
35.509
17.208
45.377
136.415
288.446
512.781
1646.932
9677.970
76581.523
159331.188
121885.375
103300.672
100590.578
15029.182
1123.886
140.078
42.231
96.520
485.460
2738.127
9757.476
17826.563
10597.562
2722.922
505.813
87.373
18.972
15.537
58.825
256.428
1070.938
3822.561
11905.484
26110.850
25672.574
10264.832
2174.117
390.528
134.612
331.295
43016.527
136885.547
200117.938
200255.844
112908.992
101693.414
26421.604
2107.425
507.364
541.491
2214.277
17300.752
100556.883
100224.648
40892.742
3854.139
372.345
42.655
5.468
0.044
-0.829
-0.969
-0.904
-0.630
0.190
2.281
7.292
18.219
42.342
113.628
355.920
940.041
1814.159
3853.670
9029.206
11703.867
5975.455
1585.835
382.816
139.327
134.465
100817.047
107528.570
172806.422
200077.844
140928.563
55882.996
5646.258
676.062
185.961
218.011
566.653
1875.861
5220.130
6608.269
2770.501
623.815
104.034
16.451
2.131
-0.481
-0.971
-1.072
-1.076
-1.005
-0.774
-0.219
0.987
3.515
9.723
26.035
72.829
209.634
684.076
1976.285
3743.211
3590.838
1883.197
601.445
176.882
84.595
152.332
100283.055
101055.023
104268.625
110507.680
47302.375
5197.764
973.280
182.852
63.150
70.626
135.784
261.305
417.683
435.928
258.122
88.892
22.940
4.501
0.243
-0.766
-1.009
-1.072
-1.081
-1.061
-0.985
-0.831
-0.504
0.258
2.280
8.579
31.498
127.981
495.170
1558.388
3034.334
2647.754
1166.697
351.232
107.786
72.325
174.865
22261.559
100154.336
100380.906
97728.766
8427.048
967.153
187.703
47.635
21.502
23.760
35.650
50.216
58.270
50.875
32.016
14.310
4.548
0.811
-0.441
-0.818
-0.958
-1.025
-1.057
-1.041
-1.008
-0.946
-0.832
-0.544
0.369
3.929
17.720
75.368
278.892
795.215
1396.721
1221.825
592.663
208.611
74.162
57.155
147.795
2001.908
7143.518
10316.140
4631.925
1033.111
194.680
44.858
13.822
8.964
11.342
14.837
16.194
14.038
10.503
6.361
3.106
1.250
0.423
-0.052
-0.408
-0.683
-0.871
-0.968
-0.992
-0.982
-0.962
-0.910
-0.770
-0.269
1.600
8.597
33.327
103.933
259.070
407.804
388.694
219.386
95.011
43.081
37.122
90.310
198.930
434.351
538.441
331.112
126.551
37.386
11.962
5.610
5.750
8.190
10.106
9.576
7.098
4.585
3.161
2.992
3.524
3.604
2.767
1.514
0.403
-0.299
-0.665
-0.832
-0.904
-0.929
-0.921
-0.841
-0.569
0.390
3.473
12.591
34.885
72.418
104.381
103.699
70.910
40.626
23.436
21.091
48.865
31.421
48.505
59.564
46.768
29.205
16.694
10.877
8.480
7.552
7.449
7.653
6.716
5.249
4.352
6.110
11.253
16.652
19.541
15.951
9.676
4.507
1.816
0.515
-0.115
-0.522
-0.737
-0.843
-0.832
-0.610
0.197
2.841
10.371
28.129
61.025
96.988
102.456
74.498
40.253
19.319
13.061
26.396
25.802
47.369
79.318
95.701
85.685
65.744
56.847
43.356
27.609
14.404
8.155
5.297
4.566
7.734
18.887
43.465
76.234
91.414
74.273
41.046
20.001
9.974
5.777
3.245
1.321
0.189
-0.436
-0.628
-0.325
1.306
8.036
33.982
124.650
378.229
734.138
786.216
491.277
179.518
51.754
16.376
15.107
105.277
332.643
736.676
991.679
734.792
506.193
443.266
344.987
178.952
65.750
20.860
7.182
6.446
17.561
57.410
161.320
320.403
419.203
302.182
157.653
79.931
50.498
36.088
21.380
10.221
4.245
1.290
0.168
0.482
4.446
24.589
132.387
734.741
3644.933
10503.320
12466.734
5413.371
1280.639
227.253
43.387
13.666
617.790
3130.498
11461.401
17839.326
9579.103
4763.041
5380.273
3994.652
1594.761
375.654
77.325
17.878
11.721
36.617
144.972
473.649
1148.537
1617.758
1207.310
606.744
389.956
353.765
287.249
149.039
59.412
22.916
8.409
2.946
2.420
10.402
64.726
468.060
4287.844
44642.883
100111.742
100107.406
89094.250
8883.528
906.025
118.680
20.136
3498.325
40630.512
100167.078
100666.438
104995.297
54677.348
101980.461
72976.250
16215.993
2136.099
274.259
42.571
20.527
68.691
319.433
1360.264
4465.528
8510.394
6931.630
3338.039
3116.719
4395.704
3173.330
1258.163
364.415
113.803
39.185
13.238
6.726
18.967
121.933
1157.328
17866.246
100504.383
100807.563
100764.789
100386.008
44709.855
2514.276
222.053
30.494
13805.349
101317.203
100880.789
102200.180
127887.125
200032.141
106393.414
100506.938
100098.281
8178.616
693.812
84.932
33.460
123.197
797.623
5993.837
46050.793
102080.820
102052.961
37340.875
43997.156
100514.719
66178.305
12979.263
2297.221
621.356
186.786
51.433
17.036
27.529
166.527
1655.555
26231.666
103400.078
106968.141
105964.375
102400.313
73348.078
3490.949
299.708
37.966
45033.336
125469.836
109141.586
104825.313
166157.797
200131.000
109836.898
100900.563
100344.625
16341.553
1089.722
123.910
46.844
211.766
2069.228
33828.859
100710.766
101165.289
103477.281
149340.281
117851.375
101624.492
101843.633
105014.477
13852.384
3952.824
961.823
196.316
43.908
36.575
173.995
1364.765
15591.446
119402.992
154227.094
144797.938
111669.609
32382.621
2271.509
240.856
35.069
111557.852
200209.953
200303.438
114803.875
137965.297
200437.906
106384.656
102107.219
101629.477
11217.068
989.085
140.492
54.950
285.656
3397.606
89140.539
100256.227
100682.305
106058.070
200149.781
140800.781
103518.719
110740.867
149149.672
90463.602
26412.109
4346.389
607.246
96.148
48.667
167.279
1108.047
9288.974
72368.375
200298.969
200474.828
68772.352
8756.579
1099.662
162.603
29.159
104831.430
126045.906
200643.891
160900.375
111137.344
83237.938
104906.180
107694.383
34210.840
5406.481
903.941
153.408
54.633
232.689
2679.943
54123.586
100093.617
100441.938
105062.672
200155.000
128394.000
105394.484
137237.828
200163.094
114875.742
100910.813
12543.268
1201.647
161.406
63.488
153.184
787.440
5563.826
39258.496
106401.266
107137.539
25877.094
4071.535
651.851
114.508
25.891
104585.469
107351.094
113001.320
112126.563
11587.137
8319.163
16557.010
23126.855
15161.770
4814.062
944.159
168.260
44.876
120.672
1032.968
11432.381
100041.500
100225.305
101899.898
103816.766
107118.258
105166.305
145164.563
159943.219
104697.555
100450.836
13637.974
1287.461
166.237
76.089
134.090
438.095
2349.938
11701.971
33885.223
44317.492
21194.328
4236.005
659.148
112.840
45.632
117367.688
173160.891
189650.875
65745.859
7655.085
3853.579
6772.892
12439.197
10037.832
3480.631
710.416
137.496
31.686
47.593
255.295
1475.885
7511.595
17782.977
16700.367
8335.236
14231.719
30576.391
34844.359
78083.578
100945.125
36995.352
5885.759
737.445
115.534
65.399
107.330
237.921
1012.011
6515.360
43566.559
102547.828
70715.336
8860.511
987.508
163.147
188.818
198955.125
200134.688
149371.953
106526.594
20109.354
6929.463
5290.958
4549.837
3158.545
1341.577
343.566
76.030
18.325
16.298
54.955
201.710
613.685
1127.098
1322.971
1466.159
1959.950
2806.310
4109.375
8223.066
9860.273
5040.890
1288.044
245.959
59.446
47.150
75.592
145.448
587.935
4802.255
41175.316
100327.477
62640.895
8626.307
922.478
346.820
1184.976
106441.789
106976.055
103199.031
102218.109
28341.766
10736.674
5978.312
2249.135
930.322
375.372
115.811
31.689
9.317
5.400
12.648
37.769
109.544
468.579
3131.134
9451.116
5433.892
1879.431
1009.897
1011.214
974.733
617.045
232.655
70.477
42.058
95.061
266.917
364.345
412.721
1745.844
9416.374
22216.809
13683.632
2877.974
879.164
1464.252
8220.077
66306.578
100506.898
100509.969
101210.664
15095.113
7005.821
4128.489
1321.438
377.891
121.111
39.811
13.856
5.051
2.714
4.131
15.796
110.945
1866.086
78087.664
102097.953
103143.688
5273.406
826.704
267.070
151.200
91.612
53.882
52.007
141.698
968.299
8412.014
15414.812
3055.967
610.866
1252.732
2160.989
1662.270
1287.317
4448.021
14017.719
41832.551
9684.606
36902.621
44718.016
15286.996
3950.385
2242.901
1352.880
519.868
162.521
48.169
17.367
7.985
4.167
2.332
2.718
12.664
130.912
3412.514
100584.500
101776.188
102640.023
8984.475
712.177
145.498
49.109
37.061
65.138
199.692
868.286
9693.955
101781.102
100970.125
77709.578
1666.664
218.917
257.641
523.331
3948.026
50621.980
102023.617
149132.672
1113.070
2490.070
2926.424
1604.681
748.130
484.301
323.285
155.301
58.451
22.638
10.280
6.009
3.953
2.558
2.417
9.338
76.641
1207.067
29561.277
100680.758
51514.141
2748.435
340.366
80.959
39.248
82.846
287.067
1115.308
6295.644
41440.570
135422.891
113540.484
102084.820
2936.148
150.981
97.211
641.876
10306.277
100153.523
101315.391
121226.406
139.296
260.514
287.594
213.967
142.998
116.731
88.552
56.983
30.935
16.293
9.149
5.759
3.934
2.592
2.569
6.942
30.878
185.880
1125.175
3131.185
1633.318
399.585
105.014
43.913
76.705
342.230
1565.165
6726.690
52281.090
105988.352
200716.797
200250.844
38129.563
1895.334
177.160
76.404
538.363
7803.957
100070.961
100449.125
103995.609
26.619
46.957
61.333
63.315
63.853
68.625
67.227
56.795
41.672
28.039
16.423
8.874
4.680
2.751
3.181
8.539
24.498
61.665
129.856
186.714
150.109
79.012
37.871
43.483
206.774
1413.442
10070.697
47109.082
159745.688
123517.797
105802.969
104432.328
35242.238
2891.091
350.594
72.255
250.386
2322.264
22186.752
97165.617
87392.086
33.148
86.277
166.439
195.556
166.285
153.283
149.328
131.619
107.825
78.695
46.923
21.251
8.241
3.636
4.475
13.406
37.929
85.462
133.405
132.987
87.131
44.874
26.447
60.811
431.509
4288.598
49459.355
105106.086
200054.984
200113.063
116726.008
106759.594
44349.496
8682.616
829.305
89.193
82.615
401.085
1821.401
4597.281
4306.630
142.930
577.379
1455.784
1651.931
1013.948
780.005
746.519
528.348
358.226
240.564
129.084
51.931
17.414
5.727
5.964
17.834
53.780
122.337
188.263
178.820
106.633
48.546
25.613
69.310
522.483
5879.346
89199.891
101521.000
114843.695
200090.969
125914.477
51033.840
27838.352
8857.504
813.332
100.366
39.754
70.018
179.215
335.719
352.133
617.377
3856.904
13729.527
17047.229
7784.474
6888.722
7302.176
3834.110
1412.472
652.329
292.794
103.170
31.025
8.688
6.280
16.926
50.529
114.318
175.091
165.393
103.383
43.804
22.440
53.568
376.143
3641.125
36887.188
100316.852
101531.859
104730.633
18694.600
5217.632
3909.454
1691.356
367.733
115.310
51.334
36.727
40.511
52.113
83.009
1551.989
15039.536
87103.828
99556.297
41673.695
92183.602
101771.930
35748.406
6378.878
1561.173
523.951
155.598
44.384
11.293
5.944
12.373
33.054
72.290
108.778
103.174
63.148
32.058
22.244
39.541
175.021
1037.588
6371.160
25435.096
37014.730
15205.405
3364.926
909.968
532.513
409.349
279.029
166.281
150.111
219.790
169.362
87.158
83.237
1686.484
18278.797
100697.570
107607.547
127766.047
106411.453
114001.844
119713.516
26356.697
4177.556
848.319
207.541
53.108
14.424
6.258
9.283
19.516
35.641
47.593
46.358
39.157
43.267
73.514
114.527
140.886
272.239
855.075
2144.315
2700.662
1536.136
595.514
302.918
326.827
368.217
312.668
336.047
1430.514
4413.154
2776.304
686.739
242.913
847.582
6035.515
25297.318
39833.320
110517.336
119037.477
200283.672
200305.188
87457.875
11663.146
1502.912
307.771
77.151
22.698
11.605
15.916
25.039
31.268
31.229
33.449
62.145
222.655
720.379
1433.426
1142.104
503.925
231.242
250.191
272.287
218.858
212.128
360.721
616.430
698.377
511.260
1042.969
14697.488
104343.930
51220.590
7118.215
1517.206
253.020
1116.113
3264.044
8305.799
58772.598
137184.234
200174.516
198973.594
110589.148
20195.230
3087.053
830.473
206.818
55.984
30.265
48.478
77.811
81.590
58.334
63.790
256.432
1846.958
12425.439
36821.996
27093.775
5453.697
733.621
122.654
60.745
91.216
277.203
861.783
1753.569
1805.759
1137.334
2427.288
41880.891
200195.469
200204.984
104258.227
16597.691
109.365
189.618
516.680
1844.932
9373.241
46640.496
130777.188
112721.023
98470.766
31518.506
17593.260
4915.439
825.469
169.922
75.724
130.036
230.477
236.272
153.330
171.130
976.266
13885.667
100331.469
100239.953
100108.883
77733.641
3850.820
288.724
50.769
89.553
380.141
1289.390
2927.462
3053.725
2131.002
5737.962
106543.695
126538.758
112885.922
105721.523
125548.039
201.696
67.712
121.666
425.076
1734.085
6958.009
23918.514
37105.844
68830.867
103817.234
100895.234
29333.490
2938.208
412.868
140.088
237.842
432.307
444.725
289.410
457.391
2815.174
53784.387
104615.352
102885.906
100896.945
100198.672
10308.874
503.698
60.087
78.481
312.572
1048.722
2378.004
2716.733
3188.114
11976.128
106797.273
104744.922
104202.203
140858.594
200172.734
562.684
78.103
56.463
171.538
572.848
1680.703
4319.000
15744.354
111475.047
110241.516
103846.219
66479.836
4817.906
576.350
156.278
242.483
436.818
438.194
450.661
1824.075
14125.616
109673.992
200079.016
159696.203
108865.047
101108.578
8680.319
448.998
53.917
50.214
163.521
489.191
1053.231
1686.528
4500.916
17518.027
119541.352
109399.758
108542.563
200441.094
200419.406
1044.981
113.494
96.763
495.807
2471.459
8049.926
14785.221
81138.852
159574.578
200213.938
159796.141
38510.063
3492.848
493.676
135.080
139.965
231.649
298.863
771.573
7921.182
101313.867
108500.219
200405.469
200153.719
189078.484
41409.445
2892.398
256.443
35.730
26.696
78.292
225.137
585.343
1547.701
5297.338
15782.004
31249.844
109506.125
108577.898
200650.359
116099.703
1008.101
128.420
261.681
2545.252
30165.883
102179.625
140729.234
134638.000
110905.000
124292.984
120215.188
39538.016
3493.444
734.682
219.051
101.281
103.739
210.131
1293.217
18976.852
103496.352
104455.141
107083.914
114176.617
110443.797
13050.334
1072.834
125.565
22.928
20.436
75.811
335.401
1487.873
5436.297
12596.079
16373.961
12656.485
8960.266
11177.580
42335.293
117766.117
611.563
130.753
545.990
8564.229
100258.055
103374.383
198673.688
200302.125
111414.594
103809.227
108480.641
89667.539
16743.344
4667.410
1001.354
236.964
93.596
190.600
1428.122
17457.953
108243.961
109008.555
104660.266
102247.766
101067.906
9991.675
687.686
79.442
17.540
29.064
167.267
1199.935
8950.588
53213.180
126418.813
119469.219
35128.566
5839.339
2045.589
6375.044
73718.656
408.107
113.926
583.536
9382.176
100198.680
102477.930
149109.281
200173.953
112571.000
113245.070
200275.563
140783.844
102587.969
66676.789
6398.843
801.039
167.623
159.323
907.063
7356.582
87501.180
109874.750
107751.555
104140.063
50300.473
3651.050
370.714
51.783
16.371
47.059
344.232
3601.346
52522.953
149228.453
200231.547
200274.922
105562.953
10972.637
1399.777
1983.955
31477.188
335.433
83.557
309.055
3537.885
50502.848
100899.867
109669.313
156375.000
107264.133
180908.953
198876.219
108657.289
102004.914
101937.055
26761.451
1927.104
297.171
124.247
391.752
2054.949
9747.376
37740.941
63772.617
30979.574
6609.995
1017.229
169.174
32.563
18.034
68.129
498.773
6141.933
104254.453
137230.922
200297.344
200187.281
104815.461
9970.667
1087.201
665.836
5603.427
222.925
48.701
102.585
668.039
3874.813
13843.367
14956.967
10996.751
22289.049
117348.445
107305.930
102551.773
102154.867
102975.852
46710.500
2756.464
359.282
95.947
150.195
576.067
2015.584
5259.708
7698.228
5060.081
1604.400
386.393
82.063
20.674
23.112
98.930
576.762
4601.668
62746.473
112354.156
138291.531
145095.672
34225.359
4149.387
600.496
227.618
720.063
93.659
22.732
27.096
104.793
357.144
778.695
1077.118
1762.189
8458.263
86479.828
129570.547
111833.938
103393.102
102281.430
24682.883
1875.480
290.392
65.009
60.029
174.896
546.439
1290.635
1788.894
1245.954
492.524
146.167
36.252
14.502
34.118
177.532
1101.495
6029.083
24454.295
64190.645
84870.242
30314.904
5952.505
1241.954
334.328
190.741
209.075
78679.688
109657.594
200060.234
200219.781
120750.641
83068.172
8943.704
2378.829
1560.097
3161.061
11248.628
57825.777
106910.586
101841.039
100355.375
8601.010
626.808
64.816
8.412
0.979
-0.446
-0.825
-0.899
-0.780
-0.357
0.732
3.070
8.886
23.907
74.159
214.150
528.648
821.573
930.258
1079.473
1147.828
728.432
287.054
106.521
105.602
509.806
100635.336
102498.305
116199.156
149118.094
131445.047
14926.867
2360.571
595.986
465.900
1021.047
2828.126
6099.011
14373.250
15679.921
6114.049
1080.259
159.895
24.351
3.876
0.167
-0.706
-0.958
-1.027
-1.021
-0.910
-0.614
0.047
1.630
5.532
15.941
40.955
89.758
171.612
300.984
428.404
436.372
270.773
129.226
69.261
157.784
880.914
100476.844
100481.391
101709.523
103639.727
65830.313
3629.970
578.629
160.488
123.927
242.065
507.713
804.641
974.895
831.694
427.910
140.548
34.451
7.550
1.202
-0.379
-0.839
-0.977
-1.031
-1.041
-1.018
-0.947
-0.763
-0.300
0.894
4.057
12.266
33.031
83.823
177.377
270.071
246.976
155.071
72.846
53.909
196.466
1239.145
36998.043
100098.211
100200.609
100329.094
12718.382
1017.880
153.295
44.196
32.611
51.641
91.830
122.568
124.283
95.015
53.202
23.098
7.871
2.091
0.167
-0.506
-0.791
-0.929
-0.998
-1.022
-1.018
-1.006
-0.959
-0.807
-0.327
1.105
5.408
17.467
47.118
102.563
146.656
140.241
86.894
43.292
39.779
161.468
929.235
2790.487
11296.509
18229.699
7152.823
1357.372
210.972
42.331
12.293
8.245
11.777
18.013
21.594
21.504
16.297
10.335
5.687
3.084
1.835
1.033
0.258
-0.316
-0.683
-0.879
-0.958
-0.980
-0.991
-0.983
-0.924
-0.700
0.037
2.191
8.388
22.153
42.794
60.367
58.312
39.791
22.719
24.305
82.790
408.751
259.017
576.153
717.970
432.861
148.107
40.831
11.162
4.162
2.748
3.231
4.298
4.873
4.823
4.370
4.829
6.762
9.121
10.322
8.205
4.684
1.855
0.264
-0.477
-0.771
-0.894
-0.946
-0.960
-0.938
-0.814
-0.385
0.861
3.964
10.235
18.693
26.271
26.247
19.278
12.693
12.837
35.705
146.545
36.267
54.815
66.125
50.446
29.234
16.696
11.482
8.125
5.421
3.244
2.223
1.878
2.385
5.085
13.431
31.012
54.001
64.184
48.528
26.697
11.014
3.654
0.952
-0.091
-0.533
-0.754
-0.865
-0.901
-0.773
-0.229
1.405
5.944
15.592
31.425
47.240
49.357
35.819
20.024
11.345
17.122
63.223
24.375
36.938
59.745
73.034
68.696
65.923
66.703
53.831
33.219
14.774
5.526
2.631
4.410
15.736
54.644
166.377
331.640
430.660
294.629
134.627
48.017
15.612
6.248
2.707
1.060
0.117
-0.441
-0.660
-0.451
0.824
5.589
21.441
68.757
171.403
314.870
334.140
214.655
93.028
30.317
14.345
32.031
80.903
216.343
436.706
597.062
517.316
512.361
603.836
497.154
256.387
85.689
23.930
7.675
11.303
47.447
216.037
850.007
2159.805
2929.385
1883.637
632.101
176.902
58.225
28.968
16.521
8.388
3.917
1.457
0.302
0.446
3.651
17.879
76.907
327.535
1218.203
2916.194
3141.341
1722.624
494.148
118.624
27.953
20.549
376.683
1602.696
5031.008
7704.162
5353.748
5785.773
9870.175
7538.217
2677.906
557.039
103.257
22.977
23.605
110.301
624.014
3221.607
11708.885
18169.730
9323.909
2583.024
603.365
261.556
165.444
96.301
47.579
23.866
10.341
3.863
2.689
8.888
43.843
245.067
1460.631
8327.294
30793.557
37069.898
13713.345
2522.410
389.030
62.944
19.673
1812.543
13684.223
80627.031
101055.398
69302.281
97889.133
101045.234
100158.328
36869.090
3647.508
405.270
58.692
38.355
177.035
1191.749
7729.543
33888.324
61598.883
30146.410
7616.615
2237.811
1709.516
1293.864
653.331
291.305
137.512
55.448
19.840
8.371
18.032
89.793
554.464
4440.977
42056.203
102953.344
102516.039
73807.078
8436.565
900.816
122.656
23.363
6225.866
89904.844
100728.148
103528.586
172818.250
144622.641
102987.773
100433.953
100188.195
17774.979
1141.172
125.465
52.931
229.188
1684.429
13249.660
87491.594
144623.688
121526.688
42889.820
13732.982
20040.713
14245.285
5306.954
2261.813
1072.499
368.530
89.130
25.118
30.382
151.850
1028.083
9081.701
83713.445
154241.234
140585.734
110528.578
14170.144
1349.540
168.097
26.974
19687.316
112526.266
105400.797
106910.898
200264.938
180757.922
105091.789
101822.289
101314.148
37426.613
1888.724
188.418
67.071
299.104
2745.134
46857.621
107509.672
111557.844
107461.539
112214.352
104073.219
102457.992
105999.664
46342.234
33002.176
13864.796
2706.578
431.390
74.430
45.199
217.021
1799.123
21179.068
128042.914
200226.797
200165.406
152795.094
13892.336
1379.243
177.623
28.257
104954.742
166033.781
166276.219
110717.047
200980.313
138419.078
109598.906
116448.008
113614.703
27415.143
2108.051
265.189
80.871
328.581
4394.734
100557.352
101395.461
102043.875
103087.781
125863.469
154691.891
107314.438
166051.672
165888.766
104990.195
100455.250
19386.365
1590.947
182.366
60.717
272.505
2688.360
45655.926
105281.820
116760.563
120125.469
108756.320
18116.842
1459.142
172.532
27.835
102324.250
111429.844
155252.406
116585.531
55721.699
112589.125
145566.266
200191.250
172802.078
30786.275
3628.308
417.524
92.317
273.614
3148.007
72868.852
100235.211
100442.547
101905.586
119527.430
134532.234
116563.836
200191.219
149118.141
104261.617
100401.344
80499.852
3935.312
314.628
70.394
231.169
2232.659
33972.398
102106.531
108143.180
115370.805
109522.406
16032.801
1366.751
165.825
29.227
105400.625
116119.406
119729.891
49178.602
10577.944
24041.033
122442.602
116653.086
105105.586
66779.094
5550.966
582.127
90.780
142.568
1195.835
13599.440
100050.055
100145.688
100832.641
105992.984
46051.488
115528.758
159798.875
112497.117
101599.680
100215.625
98637.461
4255.146
333.787
61.551
136.969
997.641
9680.583
89931.398
200199.359
200206.250
140640.547
24389.846
1904.245
204.059
49.354
166212.203
200276.734
200744.781
118850.094
22145.906
24413.566
99157.375
103215.758
100882.844
44776.414
4296.404
464.750
70.435
55.342
291.108
1707.626
8867.191
23216.822
21398.594
7494.140
5438.100
13516.437
103691.352
101749.063
100417.070
100082.219
27838.922
1977.318
202.670
42.866
72.570
385.841
3059.577
43172.602
114851.227
112482.836
103952.172
97839.523
3675.941
306.309
156.032
172898.719
172952.375
122313.938
112078.680
120832.945
105901.648
70618.477
54312.043
38069.141
9816.824
1613.530
230.005
38.294
19.852
58.195
225.767
643.273
1222.889
1228.951
872.108
901.995
2108.454
10194.444
40774.211
59755.875
23186.861
3933.248
556.852
86.567
30.013
50.833
201.528
1886.131
37357.387
100967.328
100841.969
100433.672
86941.406
3600.608
409.123
783.984
103692.211
103840.766
103417.133
116697.688
200232.922
104835.422
102297.492
21651.121
5202.428
1595.588
380.992
81.010
16.903
6.563
12.446
35.140
87.106
203.405
591.269
1132.791
796.673
540.192
1043.613
2361.695
2694.041
1591.769
489.402
129.703
49.395
92.530
261.690
397.764
887.160
8634.875
100103.641
100095.859
100069.086
16590.861
1511.347
796.549
4479.848
100338.219
100473.680
101461.367
110569.172
110476.000
102580.602
73223.953
11846.055
1745.091
372.684
97.871
25.576
6.194
1.843
2.779
9.354
43.395
359.527
3368.799
12090.291
4834.601
722.929
234.113
235.583
237.254
161.933
85.210
65.963
169.137
1021.466
7557.409
15465.887
3169.412
1398.154
5477.450
11297.843
7165.844
2043.586
1181.414
2762.597
16422.105
33567.906
100121.633
100542.828
62551.586
19356.160
21950.650
12581.179
3174.142
604.505
121.740
30.299
8.206
1.861
0.244
0.620
5.121
40.675
491.523
6581.566
29424.641
10718.267
978.398
135.612
53.273
37.837
36.252
67.794
248.945
1232.216
10904.385
103357.750
101772.789
77903.398
1778.926
475.697
639.211
571.573
916.450
4367.481
13708.094
34572.094
2482.770
6931.875
7630.815
4186.835
2367.772
2305.549
1622.412
608.153
164.396
40.786
10.846
2.759
0.448
-0.269
0.013
3.010
25.657
238.238
2156.786
6589.520
3031.550
425.829
72.618
23.592
20.291
53.005
234.057
1566.778
12881.520
90186.250
200075.953
135339.922
104330.469
2861.866
188.540
93.050
222.612
1466.289
10381.773
41709.422
47503.887
242.015
466.355
555.629
403.571
325.594
297.265
214.135
105.023
40.449
13.863
4.691
1.377
0.074
-0.363
-0.157
1.702
9.966
54.599
223.871
456.287
305.735
93.013
27.767
15.829
35.548
151.035
780.810
7492.885
101499.906
104542.805
200354.500
200393.281
58294.953
2853.608
268.669
59.014
173.046
1232.839
8594.096
30317.771
29786.740
41.026
74.043
97.382
98.330
86.797
73.866
58.287
38.266
21.929
11.528
5.650
2.214
0.467
-0.203
0.017
1.476
5.543
15.311
33.771
48.161
39.342
20.714
11.698
18.198
76.499
396.690
2146.454
20611.139
106149.070
103755.398
103226.023
111381.422
139221.891
15108.919
1056.156
94.010
88.488
499.104
2540.689
6619.562
6510.562
66.373
206.622
413.930
463.647
318.895
203.545
155.588
103.354
59.638
31.190
15.277
6.438
2.099
0.360
0.433
2.135
6.334
13.161
19.726
20.790
16.193
10.015
8.396
24.739
136.399
837.894
4905.333
26273.033
119910.227
109396.266
104776.281
200457.250
165467.031
102440.703
5334.023
183.956
41.674
128.040
407.635
872.508
941.944
398.586
2142.743
6541.842
7956.282
3501.019
1694.788
1400.202
797.085
305.061
117.849
46.674
18.116
5.874
1.508
0.852
2.969
8.079
15.966
22.572
21.873
15.615
8.658
8.079
27.942
159.150
1060.841
6633.033
26051.811
76824.945
113766.750
105850.172
200446.031
111314.813
100848.219
5893.419
177.981
23.414
30.233
69.995
130.530
212.150
2138.538
27103.727
100176.148
101110.898
46703.113
23229.350
23627.898
9865.727
2060.955
479.466
140.213
43.830
13.339
3.401
1.320
2.858
7.547
14.786
20.728
19.873
14.029
8.144
7.403
23.164
117.226
691.457
3707.344
12954.682
19037.029
17806.887
17144.779
16886.850
51807.391
15519.815
1073.690
85.675
27.122
30.769
36.431
57.637
174.716
7126.208
100073.000
100637.797
106914.727
189092.484
113826.023
101254.594
100885.648
15708.226
1761.947
374.140
98.445
25.994
6.501
1.750
2.240
5.583
10.267
14.341
13.958
10.678
8.195
9.742
19.460
64.180
278.051
1124.237
2742.902
3613.526
2562.605
1338.475
943.929
1030.183
542.304
141.245
76.131
195.969
416.027
309.574
151.898
281.377
8559.198
100133.242
101479.977
125418.891
200186.813
117212.008
102784.117
103274.969
75765.063
4711.248
807.756
193.068
50.259
11.848
2.866
1.998
3.725
6.363
8.308
9.123
11.635
20.772
42.495
63.313
72.230
104.399
238.447
469.849
586.061
409.036
225.730
135.118
111.364
89.266
85.370
377.911
4700.522
22703.117
10835.428
1296.422
488.691
3273.920
50554.941
101717.805
136909.625
197467.328
107903.289
106406.344
109199.984
106735.453
6737.046
1205.065
331.591
91.853
21.507
5.415
3.457
4.730
6.130
7.301
11.976
33.058
120.889
348.240
618.315
500.023
245.880
107.608
93.170
95.412
80.596
63.593
72.754
96.659
105.098
172.570
2307.259
100738.156
102437.289
103990.273
13283.111
1442.793
707.166
4683.203
17560.064
34991.875
106519.055
103940.109
110174.625
114706.195
46037.973
5288.608
1318.021
493.490
147.244
34.877
10.408
8.548
11.690
13.239
14.768
30.716
133.566
792.614
3550.626
8556.252
6513.911
1975.050
353.962
65.649
27.712
28.196
50.722
105.059
169.189
191.782
312.600
4077.971
106104.727
143269.531
200185.813
68288.711
9770.856
157.787
462.831
1262.238
3929.317
26312.082
102335.258
106613.609
54078.402
11861.724
4321.890
2248.600
884.865
251.806
57.775
18.960
18.665
26.110
29.649
35.337
91.879
474.003
4030.055
41067.609
100176.633
100086.047
15022.401
1435.218
146.492
25.128
22.168
57.027
134.518
240.818
284.423
446.894
3359.243
68523.859
200237.578
200851.313
109603.516
90387.773
126.421
85.444
184.289
598.171
2132.796
5519.805
7690.235
6397.962
6167.119
9731.282
7636.877
2397.492
527.826
100.800
30.369
29.197
41.418
51.977
88.352
304.311
1544.505
12292.328
102909.883
101846.148
100638.109
56233.992
3005.711
249.930
32.071
19.764
50.851
122.796
215.877
295.332
608.302
4233.955
91525.750
103580.602
105228.875
160067.234
200443.266
265.097
56.148
64.825
203.767
635.770
1414.468
2253.344
4483.866
12003.310
21464.285
15704.706
4545.169
804.792
147.295
40.370
32.472
47.872
80.545
251.090
1326.494
8018.993
43370.277
159904.766
127904.055
105420.820
41555.637
2842.042
228.784
30.717
15.149
35.333
83.824
167.867
304.314
711.709
3186.726
40214.496
101263.828
108463.133
200167.375
148252.031
435.689
75.456
121.533
746.581
4677.534
17071.701
20687.564
33687.395
104553.383
108757.391
33307.867
5861.793
976.827
201.556
66.938
39.919
48.850
140.226
815.126
6259.216
65385.730
108471.828
122222.242
170063.938
90974.047
11426.173
1237.309
143.818
22.202
12.033
31.020
96.511
277.876
696.087
1236.558
2055.613
7387.793
44447.352
108451.547
148074.188
108137.922
447.740
97.860
383.414
5005.331
86929.523
101301.742
117764.703
200317.281
107030.117
102635.688
102339.750
16229.758
1944.378
547.797
226.008
98.707
70.652
259.956
2191.452
23281.682
169731.734
170096.594
118380.289
105694.141
103457.844
6932.347
671.496
87.570
16.314
15.707
66.680
337.613
1725.922
5699.365
9032.991
5550.651
2752.879
3284.987
7340.033
56943.156
104650.102
286.468
110.970
840.398
20100.258
100178.039
101982.070
136859.719
200115.609
124883.461
102272.602
104379.461
39787.668
9844.034
3731.250
1296.290
426.192
160.346
396.057
4131.321
53512.563
200086.375
200201.672
156436.859
104271.641
100650.508
5584.454
448.044
59.516
15.306
31.780
196.022
1753.228
18583.775
103656.727
108952.453
72242.250
10149.672
1795.925
1328.268
6280.683
39171.520
164.865
102.848
904.181
22182.516
100146.547
101475.297
121175.453
200116.781
127903.945
108044.703
160026.031
118836.250
104926.297
37016.977
7978.289
1851.653
415.576
375.901
3067.142
36345.203
136969.422
200297.859
137211.609
103572.477
23602.535
2223.440
249.065
38.523
17.424
60.396
486.807
7390.399
100949.789
104160.070
111644.063
111408.602
58225.625
3448.181
620.815
1174.319
7169.502
112.538
70.930
466.424
7125.888
100076.867
100558.539
105012.352
144778.453
110708.398
134193.797
137469.109
108020.977
116729.758
133597.688
33615.934
6299.291
951.037
287.081
1111.615
7193.657
28586.076
42289.273
33007.914
13890.720
3187.588
563.575
101.745
24.567
24.821
103.170
843.704
14105.672
101708.984
104150.375
109035.328
109229.625
104368.898
4713.537
510.629
352.260
1721.472
72.838
37.628
147.846
1133.036
8562.461
33350.086
37614.836
13026.942
12657.631
74641.609
104332.578
106428.633
130788.141
172819.188
65730.930
10128.640
1315.638
239.265
267.136
998.743
2526.433
3280.668
2658.171
1476.054
528.115
152.563
41.262
18.532
41.095
203.315
1322.635
12177.564
113908.633
117407.219
109833.266
104642.461
60743.973
3007.222
373.466
195.020
349.277
36.649
17.377
35.553
154.145
580.760
1266.516
1520.273
1357.173
3988.560
34899.871
105987.273
106375.375
118384.500
136964.672
34608.109
6754.714
987.913
163.132
74.353
154.212
308.810
427.996
404.125
269.325
132.651
48.543
18.146
17.849
69.563
492.308
4467.889
42457.613
121769.617
200388.453
181207.891
90642.602
9482.642
1319.508
604.681
591.045
421.923
27469.277
101496.445
107540.484
119527.133
26905.078
8867.421
5493.767
9086.397
11191.903
26518.889
102781.516
130103.383
200075.188
116241.688
79320.578
6155.842
535.228
66.675
13.994
3.897
0.707
-0.405
-0.797
-0.876
-0.711
-0.227
0.880
3.560
11.236
33.805
89.819
196.507
266.260
263.978
208.327
159.003
103.612
56.565
51.973
214.740
2127.527
100823.414
100591.523
102140.484
104636.938
34310.605
3396.896
1135.201
1201.905
1736.521
5527.501
21711.471
39219.605
26288.252
14263.046
4823.372
945.326
153.813
30.812
8.058
2.317
0.208
-0.609
-0.896
-1.002
-0.975
-0.834
-0.502
0.342
2.449
7.764
18.735
35.117
53.441
67.955
76.191
70.149
49.405
34.347
70.479
495.658
5398.258
98143.086
100190.930
100403.852
100734.086
25181.637
1607.634
312.289
209.040
325.658
867.753
2230.998
3131.933
2345.006
1216.943
490.166
154.778
43.320
12.277
3.723
0.886
-0.239
-0.708
-0.911
-0.998
-1.012
-0.988
-0.894
-0.648
-0.012
1.410
4.417
9.825
18.551
30.360
38.117
36.667
27.135
25.151
86.086
740.016
9483.099
15434.383
100061.102
100075.188
62564.965
6054.071
566.769
98.781
46.788
62.923
132.708
262.502
332.941
280.032
175.590
86.254
36.110
13.401
4.823
1.701
0.314
-0.362
-0.701
-0.881
-0.970
-0.993
-1.004
-0.993
-0.919
-0.707
-0.137
1.133
3.961
8.921
16.185
21.039
20.484
15.579
17.433
71.991
603.555
6687.528
1642.938
5459.273
7803.107
3540.357
785.520
145.407
29.637
11.538
13.157
23.336
39.397
50.042
47.067
34.478
21.154
11.597
6.718
4.480
2.905
1.424
0.295
-0.380
-0.739
-0.886
-0.953
-0.980
-0.988
-0.968
-0.881
-0.613
0.087
1.605
4.393
8.055
10.638
10.478
8.202
10.358
39.331
258.503
1875.408
191.927
377.388
461.866
282.183
105.385
29.276
8.396
3.427
3.026
4.408
6.995
9.028
9.815
9.477
10.224
14.181
19.782
21.161
16.793
9.712
3.980
1.042
-0.224
-0.696
-0.869
-0.935
-0.952
-0.951
-0.899
-0.688
-0.115
1.097
3.180
5.564
7.370
7.327
5.884
6.240
17.852
83.685
418.346
37.315
42.554
48.240
35.864
21.890
12.814
9.282
6.775
4.477
2.638
1.955
2.215
3.930
9.975
28.502
71.916
136.941
164.282
121.469
60.368
21.227
6.342
1.507
-0.050
-0.557
-0.765
-0.860
-0.901
-0.802
-0.347
0.967
4.154
9.620
16.185
20.703
20.213
15.206
9.199
9.713
29.140
132.860
22.558
23.583
32.812
40.403
44.153
49.714
56.115
46.766
29.201
12.830
4.698
2.846
7.728
32.742
145.795
519.304
1276.231
1586.314
1033.239
401.408
104.538
26.051
7.094
2.272
0.696
-0.036
-0.456
-0.650
-0.441
0.830
5.287
17.093
42.150
76.252
108.271
106.989
73.527
35.758
15.339
16.085
61.819
49.848
91.757
175.661
236.095
266.196
373.779
508.836
431.649
211.783
76.102
21.565
8.696
20.201
108.902
682.564
3938.444
14842.062
23196.734
11456.546
2693.943
472.371
86.725
25.441
11.486
6.223
3.309
1.313
0.329
0.619
3.968
16.999
61.184
167.008
373.304
609.299
613.336
381.142
150.584
44.450
18.287
39.254
164.928
500.797
1224.451
1769.572
1923.297
3732.277
7000.746
5883.262
1982.809
457.440
92.836
23.895
43.127
294.365
2495.162
25455.279
100185.484
100308.984
100296.391
15002.879
1579.216
256.018
93.575
54.326
36.017
21.486
10.565
4.261
3.200
10.385
44.817
175.250
585.774
1587.707
3228.372
3291.417
1795.482
528.768
130.037
31.683
26.929
551.427
2534.323
8988.968
13297.801
14397.203
61506.816
100355.969
100097.977
25421.990
2902.792
339.378
57.959
66.773
477.679
5513.270
89543.938
101833.523
103639.125
103392.555
46041.438
3498.680
733.039
428.219
326.519
240.229
143.798
63.845
22.370
10.154
22.211
99.151
452.277
1946.152
6646.466
14937.562
15358.697
6512.803
1575.954
304.667
58.380
21.503
1523.698
9194.749
44991.629
75508.539
78135.141
105952.391
101002.922
100456.563
100343.711
12624.938
958.675
118.122
78.487
490.501
5052.518
76115.672
121157.281
165881.281
159775.047
52108.484
6207.246
3041.994
2555.064
2711.304
2478.487
1410.571
461.965
110.291
30.185
40.363
197.071
1206.910
7996.928
55574.270
115352.211
115491.211
31895.734
4614.647
610.927
96.562
20.467
4421.760
16301.528
82068.805
105012.094
159891.297
109510.953
103329.227
104740.055
103947.359
26960.959
1766.594
214.346
82.779
365.156
3105.248
32360.732
198613.563
200051.313
173032.234
111985.531
16867.838
13711.909
17882.146
42984.320
60179.320
23250.451
3942.864
557.721
88.990
62.074
328.918
3047.559
46757.605
105582.930
109190.203
108992.680
103881.859
17209.465
1309.025
147.585
23.995
24393.988
33008.902
46071.078
64884.121
94609.563
109683.133
134244.469
200125.422
189052.344
35517.695
3501.072
414.332
97.100
291.359
2580.124
39121.754
107501.578
111493.328
106787.102
104320.055
32722.168
37294.371
119466.477
105002.094
100836.992
100137.039
36850.820
2296.434
232.437
81.406
412.154
4952.564
101164.375
102634.352
103614.242
103566.000
102056.680
45260.340
2002.153
191.520
27.579
100961.367
102925.664
44422.066
16337.290
20331.287
129742.000
200638.391
200209.422
144624.344
104263.695
11848.635
955.238
130.667
201.655
1793.926
25684.217
100689.289
100959.594
101004.836
102645.781
25499.914
47509.133
114926.883
104266.633
100730.055
100121.938
100021.172
5859.828
404.922
85.861
336.885
4093.745
99240.141
102743.016
114330.563
133709.203
118477.344
37145.336
2107.145
207.936
31.392
105202.664
116636.078
80146.016
16572.832
11398.736
85694.492
118583.797
112634.172
103905.656
100780.438
25515.059
1497.056
148.468
112.868
698.406
6399.323
54176.617
100139.117
100298.867
34637.980
8673.619
37316.910
104665.727
101596.484
100376.359
100072.477
100013.945
6355.734
429.407
72.771
186.378
1612.549
20634.881
120204.008
200139.359
200106.609
200061.891
53509.172
3253.179
272.803
45.535
161011.719
180689.453
124511.031
113413.656
76629.828
150892.031
160710.875
111287.133
101649.297
100278.344
19387.568
1197.394
122.914
50.406
191.112
966.670
4264.264
9664.961
8949.107
3472.429
2147.694
11729.497
100927.719
100408.461
100125.117
100030.344
54095.098
2879.600
256.521
45.982
85.024
569.047
5464.720
113604.063
136857.266
127845.719
108155.023
101377.352
6705.997
397.786
101.681
109709.266
110002.664
107893.219
166968.328
174005.484
113942.594
200348.063
172866.078
104649.359
54505.707
5036.738
526.565
67.312
20.355
44.894
156.028
402.264
692.482
675.411
467.234
510.732
2195.218
16344.163
80536.305
100034.102
40507.316
5858.180
727.770
105.245
27.602
47.824
261.206
3050.816
97946.008
101588.539
101476.148
100683.336
100205.852
6570.064
431.918
341.100
101093.766
101594.578
107500.570
200248.141
200311.531
106091.773
107216.891
116224.688
21727.832
5156.523
954.584
153.380
27.755
7.211
9.660
25.527
55.077
94.255
129.669
153.748
173.768
375.069
1314.308
3381.107
3936.101
2295.433
681.033
151.534
48.352
54.042
116.882
228.343
1226.030
18312.283
100141.477
100131.781
100082.695
40876.977
2392.567
423.814
1294.540
100176.891
100527.391
104687.766
180499.969
154159.063
102880.797
100779.078
99592.031
6297.681
849.013
187.064
43.262
9.360
2.060
1.768
4.943
14.439
47.933
166.138
324.126
231.159
118.176
160.674
263.120
292.015
201.217
96.116
65.153
123.699
388.436
1439.663
2062.280
939.601
1927.172
11305.934
24506.775
15019.901
3038.879
623.109
725.355
3729.837
40541.953
100204.148
101484.719
86344.195
106758.594
100865.133
100168.945
16290.581
1794.123
263.461
52.184
12.318
2.424
0.025
-0.129
1.397
9.225
50.612
234.361
485.149
291.415
88.253
38.744
35.828
36.987
36.241
63.364
230.344
915.046
3363.446
17936.266
34894.059
5584.207
636.082
613.199
978.611
747.652
420.926
566.721
1321.255
5717.752
2680.016
7553.072
9180.776
5630.220
6816.657
9821.705
5899.531
1851.350
385.284
75.650
16.300
3.526
0.208
-0.673
-0.667
0.298
5.275
31.028
117.478
214.472
144.609
47.694
15.925
9.510
12.513
38.854
212.645
1530.929
9843.915
50739.570
111176.344
113379.844
13652.995
937.615
142.501
95.246
106.233
257.751
816.217
1972.694
4606.234
259.056
504.964
623.150
543.520
619.072
722.185
499.106
230.447
71.671
20.342
5.170
0.839
-0.483
-0.881
-0.825
-0.256
1.952
10.134
29.507
46.930
36.625
16.141
6.561
5.742
16.990
87.370
731.994
9302.482
122675.008
112700.734
107650.219
112423.742
25179.189
2030.795
243.432
44.946
53.016
195.880
669.534
1545.505
2728.213
45.656
84.224
118.427
128.082
118.259
106.846
82.184
48.271
24.249
10.535
3.967
0.959
-0.325
-0.795
-0.796
-0.411
0.617
2.905
6.549
9.012
7.915
4.552
3.152
6.742
28.497
154.744
1376.257
23540.965
200471.125
144442.859
103664.977
114214.727
143020.828
24946.959
1427.274
92.512
32.918
99.521
305.386
644.485
1119.609
84.177
288.192
632.153
700.759
424.224
239.459
167.446
107.579
60.668
30.288
12.858
4.710
0.974
-0.367
-0.640
-0.331
0.483
1.704
2.883
3.385
2.691
1.853
2.359
8.544
40.468
199.161
1212.871
12905.285
123601.406
112720.352
105512.797
200180.984
143237.984
101912.438
8411.394
223.099
23.115
36.555
94.264
193.862
399.311
572.703
3533.000
13667.745
15170.363
5580.680
2188.668
1540.942
887.796
362.972
150.815
56.904
19.047
5.119
0.775
-0.322
-0.171
0.655
1.757
2.642
2.810
2.019
1.383
2.203
9.298
43.125
188.971
833.562
3924.662
28846.393
101772.211
105083.531
190134.641
107869.867
100718.070
9397.677
216.704
17.179
13.763
31.555
82.253
281.172
3845.358
62487.371
100186.758
101190.883
106917.422
30350.074
28557.861
11137.994
2924.609
881.737
271.750
71.241
17.146
3.495
0.260
-0.062
0.638
1.655
2.436
2.401
1.814
1.337
2.137
7.753
33.174
133.971
446.806
1269.140
3252.394
8576.774
11437.354
24488.043
100973.742
29455.303
1418.860
90.382
19.375
22.699
36.851
107.533
565.977
15016.941
100084.820
100681.773
107503.195
200056.172
130222.570
102396.992
104461.641
22844.363
5369.203
1225.984
252.017
52.162
10.388
1.494
-0.005
0.312
1.052
1.672
1.780
1.728
2.137
3.650
7.851
20.665
65.860
182.139
395.870
597.162
731.953
770.532
878.033
1265.135
662.195
139.133
51.980
143.789
310.896
248.360
245.285
1312.924
18276.064
100155.766
101590.422
130551.117
200114.813
141462.422
105461.789
121957.844
128264.086
23497.479
4033.209
857.985
181.096
30.273
4.138
0.285
0.073
0.530
1.072
1.745
3.685
8.425
16.212
24.102
27.058
34.231
59.314
103.136
128.465
120.710
99.769
80.960
71.267
49.614
44.129
266.635
2977.737
12002.282
6662.584
1000.036
1960.316
6188.427
100206.273
101988.820
144599.000
200160.938
112202.695
107132.703
139635.359
181313.922
40760.492
8750.035
3948.431
708.051
76.050
8.810
1.011
0.341
0.705
1.554
4.221
13.515
42.142
97.846
153.309
135.569
76.576
37.772
29.738
29.469
26.397
22.495
20.658
21.861
25.639
86.098
1462.318
58415.168
100725.523
101079.711
6749.189
1952.197
1383.025
8720.228
37916.625
63059.934
112550.602
102431.406
104187.945
117098.094
77202.773
18934.203
11421.625
7807.398
1208.422
108.805
11.907
2.052
1.504
2.327
4.744
13.925
52.436
199.239
629.934
1139.158
972.654
373.616
99.705
26.062
10.716
8.826
11.035
17.177
25.091
36.461
135.241
2383.659
101412.320
106072.703
111369.141
17685.283
4050.447
337.133
673.663
1843.343
4940.535
31363.480
100621.789
101447.820
57846.262
11636.342
4508.475
3735.802
2646.358
587.286
75.608
10.778
3.579
3.841
6.486
14.767
45.799
167.567
761.231
3087.304
7200.184
5482.412
1688.159
303.796
50.089
10.190
5.826
10.251
20.030
30.990
50.064
153.068
1383.282
20878.352
139138.672
141117.891
48831.754
22875.156
117.252
104.752
222.539
645.291
2310.604
5678.023
6880.792
3791.042
1978.627
1374.780
1051.561
588.907
186.587
43.670
11.255
5.797
7.692
17.150
52.185
173.583
555.320
2096.034
8741.967
22817.572
15252.317
3909.911
547.094
78.186
12.860
5.278
9.498
20.127
34.692
62.429
170.952
1114.377
10093.119
92175.664
103009.445
123546.859
112867.305
106.209
45.496
74.806
219.622
567.420
1057.700
1365.820
1531.406
2099.930
2234.466
1422.569
564.919
176.071
50.656
18.128
10.790
15.384
49.883
228.870
966.319
3310.181
8297.781
15963.906
23342.443
13892.113
3528.844
546.346
79.534
13.102
5.019
9.615
24.210
58.843
132.800
257.517
799.422
5739.695
39531.355
94379.734
123802.648
107529.555
143.955
48.406
112.027
625.622
3349.344
10547.413
11401.925
8670.800
13418.243
13120.354
5126.276
1254.628
317.434
114.889
58.133
33.772
37.036
165.324
1211.337
8989.096
38899.824
82724.500
99527.938
45807.629
10569.946
2040.422
350.282
59.409
11.164
6.309
17.809
70.747
306.307
1330.395
2337.772
1405.599
1767.455
5993.156
14575.493
86594.461
102130.859
140.558
66.025
316.469
3552.633
50492.383
100481.008
103392.563
81526.547
102954.203
89663.531
23590.004
3577.091
920.864
541.394
350.219
169.341
102.264
449.657
6203.529
102301.484
123195.172
200131.875
200378.250
107780.461
17171.006
1870.926
257.347
43.861
10.688
12.842
55.455
334.585
2370.908
23482.867
82670.563
17977.637
1935.218
1124.177
2872.524
21995.766
100881.047
109.340
86.536
676.572
12409.973
100088.531
100642.016
105870.242
154133.359
115138.297
101254.438
50583.125
7958.441
4894.160
4845.801
3132.768
1093.152
332.862
803.325
15243.990
102135.516
119352.047
200044.375
200081.859
118307.969
14494.908
1587.828
201.405
34.941
14.276
30.883
181.091
1543.269
16523.252
200229.031
200386.391
125691.750
7776.728
939.504
733.389
3132.363
14537.246
86.364
94.888
731.501
15010.965
100071.234
100488.352
103939.461
130591.734
116845.359
102827.469
37558.941
30283.867
48690.844
71340.242
41472.910
8314.202
1271.185
805.126
12555.155
100971.953
106374.852
127861.305
149128.234
38201.656
5343.955
757.154
119.431
30.601
25.593
70.068
465.444
6240.581
101525.016
126131.430
200724.063
120453.328
40393.953
2153.813
339.792
537.669
1761.126
82.231
83.678
392.771
4995.468
86829.891
100227.609
101291.188
103503.734
23862.182
24271.809
52730.391
129159.672
200284.688
125444.523
102894.578
49433.129
4008.059
669.584
3079.070
41111.949
101129.531
103401.531
49994.113
6444.476
1218.907
259.946
58.708
32.336
50.637
143.245
850.408
11227.382
102279.922
103831.023
104344.578
102107.547
90637.883
3281.333
316.900
189.261
432.996
70.323
59.564
139.804
840.411
5457.703
20151.617
22473.918
7047.625
4005.273
12024.684
93512.961
154550.859
200172.063
144619.203
104263.391
100458.648
6422.493
605.313
537.871
2592.411
7994.044
8219.147
3260.381
914.247
259.201
74.668
32.231
39.269
88.867
338.402
2179.701
16621.160
140653.484
154368.563
118099.859
103509.555
43888.688
2314.687
431.495
428.235
358.554
44.317
35.649
43.450
132.052
434.524
992.064
1059.817
776.293
1272.584
6434.826
43610.934
131019.758
200197.219
121213.766
102681.930
59990.355
4298.274
422.882
124.881
237.044
468.949
498.879
314.112
144.556
59.487
25.141
20.661
42.728
140.999
883.949
9935.377
101833.977
116481.781
200239.672
200339.609
82483.047
8851.950
1563.932
1881.325
3102.734
1849.347
3702.076
16743.176
25154.674
11589.211
3319.543
3605.656
18793.020
91043.477
97697.430
119809.109
103244.031
105996.469
125040.594
132363.656
16615.760
2249.777
370.707
114.279
47.970
18.240
5.666
1.129
-0.344
-0.807
-0.849
-0.633
-0.130
1.043
4.086
12.252
28.489
52.959
69.140
64.576
47.071
31.105
20.107
17.966
56.604
400.922
4289.756
9933.221
62590.711
100282.766
33673.793
4371.930
1060.453
1750.949
4272.743
6119.040
22855.969
100679.820
101214.883
102826.063
18067.383
3104.682
675.217
174.342
66.455
29.805
12.080
3.730
0.665
-0.444
-0.844
-0.963
-0.933
-0.779
-0.388
0.552
2.613
6.485
11.905
15.954
17.912
16.775
13.877
11.444
20.257
120.695
1204.148
20145.588
9293.023
50480.410
86876.055
27203.861
3378.998
512.066
257.831
389.404
700.987
2169.328
7081.573
10865.859
6541.416
2296.272
735.430
231.098
77.878
32.084
14.447
6.170
2.007
0.336
-0.449
-0.793
-0.944
-0.982
-0.956
-0.848
-0.575
0.052
1.125
2.661
4.465
6.200
7.059
6.801
7.355
23.099
179.483
2156.300
48678.715
2867.689
10314.595
15019.957
6531.508
1249.436
202.902
62.540
59.650
109.388
262.548
547.545
771.675
674.801
433.207
209.583
83.881
32.060
13.529
6.387
2.937
1.107
0.160
-0.421
-0.746
-0.911
-0.972
-0.989
-0.965
-0.879
-0.676
-0.266
0.445
1.435
2.552
3.350
3.517
4.761
20.125
161.553
1696.612
30040.934
552.181
1156.078
1555.612
836.162
249.288
60.152
17.181
12.228
20.166
40.993
75.155
110.589
114.429
95.608
59.008
29.482
15.406
9.115
5.828
3.296
1.526
0.390
-0.285
-0.666
-0.862
-0.949
-0.974
-0.973
-0.937
-0.845
-0.595
-0.133
0.558
1.293
1.686
1.789
2.855
12.333
84.620
632.798
5527.367
131.095
154.551
169.618
112.022
46.944
14.582
5.036
3.010
4.164
7.756
13.851
20.252
23.821
23.783
22.210
24.644
30.911
33.763
26.616
14.741
6.411
2.036
0.212
-0.509
-0.794
-0.911
-0.943
-0.945
-0.906
-0.739
-0.240
0.735
2.072
2.971
2.964
2.423
2.292
5.909
29.549
163.294
896.187
51.549
33.514
27.097
19.098
11.857
7.277
5.651
4.578
3.441
2.788
3.213
4.662
7.792
16.727
45.853
122.756
238.588
287.995
210.064
95.729
32.659
9.108
2.091
0.072
-0.554
-0.775
-0.863
-0.877
-0.745
-0.096
2.024
7.676
16.078
19.608
15.942
10.594
6.634
5.013
10.773
43.653
204.266
31.889
18.158
17.126
18.694
22.050
27.407
32.754
28.028
17.884
8.611
3.800
3.501
11.435
51.370
254.030
1029.333
2879.762
3928.668
2293.966
779.971
175.931
37.562
8.298
1.955
0.339
-0.237
-0.535
-0.621
-0.223
2.030
11.992
46.865
125.997
149.358
93.218
50.234
28.031
13.899
8.897
19.953
101.269
37.004
34.509
54.149
77.727
107.907
176.282
232.440
213.186
115.282
43.347
14.613
8.221
30.020
186.104
1473.008
11427.238
59672.383
100018.742
44581.965
6909.989
903.036
128.193
24.800
8.193
4.087
2.259
0.961
0.266
1.193
7.559
41.949
226.943
816.867
1052.608
502.206
232.896
113.766
48.553
18.760
16.535
75.436
68.950
119.815
235.139
356.129
583.866
1365.303
2326.313
1987.193
841.067
227.680
54.017
20.676
63.342
521.277
6908.357
100037.750
100079.867
100121.781
100117.297
59738.273
3675.791
338.001
66.574
31.937
23.489
15.378
8.002
3.722
4.391
19.384
108.518
614.774
2513.296
3675.816
2115.426
1042.829
469.296
162.697
49.999
19.986
51.756
149.037
403.286
966.087
1483.730
3026.201
11725.484
27936.627
23227.637
6401.664
1131.696
178.523
44.007
93.856
906.663
16230.058
100184.836
100553.680
100961.266
100904.328
100482.984
8347.517
656.380
194.336
174.276
161.703
106.676
49.261
18.240
11.852
41.063
245.494
1418.521
6430.742
14108.794
12728.543
6716.169
2361.597
614.452
134.503
33.364
28.891
327.586
1002.205
2653.265
4422.945
12502.224
89822.578
100443.141
100485.914
37259.285
3854.481
479.049
84.529
99.929
868.175
13750.512
100893.281
103631.453
108147.883
107520.617
102759.313
7754.899
1038.859
888.178
1500.069
1626.047
971.253
330.238
87.226
31.074
73.095
482.068
3763.979
26898.428
92952.813
139899.563
97070.641
20713.303
2775.757
376.090
63.124
19.984
722.286
1675.305
3793.553
6326.280
22424.150
101744.039
103564.133
106938.750
95388.641
8645.773
1072.434
177.797
89.704
489.407
5024.012
68964.602
119335.172
159674.016
149140.672
50626.707
5310.351
2258.988
6561.547
21452.191
30623.885
12472.710
2671.621
400.424
77.244
97.760
675.661
6461.486
65604.445
200329.406
159437.281
110886.242
101515.711
12745.777
961.796
113.314
20.480
2247.124
2842.673
3381.832
4543.498
16330.133
108166.531
159860.781
200061.016
149094.406
38122.078
4085.029
460.337
97.586
231.402
1528.107
11255.126
69943.148
140517.703
119425.617
32111.664
5236.486
6837.444
60831.891
100464.625
100138.398
100032.508
19339.488
1584.890
186.934
102.930
589.467
6191.961
111023.875
132268.422
122337.789
105729.844
101425.250
30930.238
1679.921
160.988
24.360
6250.936
6718.596
4148.784
2824.840
7647.220
76174.875
154658.578
140727.375
110555.766
101488.125
19546.611
1221.679
139.472
123.826
673.889
4480.051
29296.734
100456.375
81720.891
20116.547
4464.875
16353.635
101012.406
100433.586
100122.703
100030.781
80454.820
3632.737
315.998
89.544
386.634
3983.702
75066.648
105433.352
110945.688
117620.086
110538.023
27759.361
1730.741
186.815
28.626
10029.789
14663.040
11427.343
6640.757
13169.369
112882.570
111207.992
105345.289
101742.836
100398.586
49160.930
1991.505
176.673
68.553
268.074
1542.494
7027.329
17848.066
14988.578
5289.427
2310.859
16904.770
100485.203
100216.133
100072.602
100019.961
89031.328
3927.690
312.324
66.811
188.594
1473.596
15953.211
111767.984
200407.641
200195.344
189100.984
31406.156
2274.068
219.360
36.642
27140.996
104490.500
103742.641
60706.852
109572.672
199531.359
200494.188
121517.570
102313.703
100301.500
33568.883
1592.170
142.664
36.982
87.430
337.979
1046.814
1999.709
1877.768
964.580
926.733
6576.569
98755.867
100079.359
100031.609
100009.500
25377.895
1973.657
200.142
41.310
84.194
497.052
3993.630
60957.242
125441.352
121192.969
106373.227
101114.359
4365.750
302.230
60.999
101167.750
101631.734
108112.063
200357.688
124603.961
119314.219
200216.172
200067.328
108881.859
100604.359
7554.316
687.864
78.486
17.474
23.413
69.241
157.638
260.218
254.564
189.394
285.998
1427.643
8893.859
36852.922
54098.836
21156.176
3926.906
554.158
82.865
22.408
40.366
210.410
2096.039
46132.984
101381.625
101195.320
100599.969
100183.266
4242.026
309.612
138.057
100284.805
100952.828
113723.945
200113.266
137178.906
104262.594
110689.859
127853.805
39348.004
7731.653
1265.454
195.264
32.346
6.892
5.801
13.228
25.820
40.075
44.836
46.615
76.990
255.852
905.424
2132.396
2669.120
1471.794
485.645
118.049
34.381
25.808
42.474
121.342
824.100
10360.861
100126.281
100118.508
100074.961
20123.629
1603.411
275.654
411.697
100101.281
100633.039
108883.570
200029.906
117753.211
101623.344
100923.984
101388.406
11672.169
1231.574
241.240
51.439
10.453
2.003
0.883
2.253
5.291
10.356
18.627
26.422
30.973
50.916
106.409
199.516
224.607
156.386
74.925
47.247
67.982
121.527
206.130
226.970
300.229
1355.755
6521.549
13642.899
8561.079
2046.783
540.018
503.924
1190.955
13618.142
54348.875
68333.938
53693.496
103644.039
100522.617
100147.367
33642.582
2986.746
350.950
65.397
14.674
2.877
0.049
-0.456
-0.025
1.554
5.903
15.838
23.265
20.567
15.839
18.574
24.868
28.036
28.172
50.878
170.454
502.534
989.847
1393.462
1171.727
464.143
241.904
445.185
671.958
574.587
477.133
1060.415
1641.636
3052.941
1383.418
3439.338
4411.418
4640.449
11976.886
19459.545
11456.565
3127.334
532.131
99.483
19.777
4.122
0.293
-0.703
-0.857
-0.610
0.358
3.125
8.833
13.974
11.543
6.720
4.437
4.950
8.435
32.475
232.441
1980.553
8951.819
12386.397
12436.692
6162.526
1491.479
271.184
84.926
73.356
115.148
505.673
2158.347
3010.435
5027.108
170.239
330.694
416.744
502.809
816.412
1059.253
738.376
313.208
94.365
24.703
6.172
1.051
-0.474
-0.923
-0.971
-0.809
-0.305
0.928
3.125
4.774
4.175
2.270
1.328
2.240
9.802
78.178
1310.328
45515.137
114839.938
200095.484
106106.008
43959.273
5586.758
737.556
121.455
30.733
53.693
279.495
1054.798
1777.507
4164.718
35.143
65.784
94.606
112.094
122.173
121.595
97.915
57.456
28.068
12.663
4.800
1.315
-0.248
-0.814
-0.948
-0.867
-0.622
-0.156
0.516
1.020
0.833
0.436
0.459
2.380
14.147
123.284
2924.921
102887.758
143257.453
200084.719
120087.766
103049.445
20604.498
4498.144
515.645
51.717
24.595
85.816
252.793
588.700
1739.713
69.926
219.225
441.361
524.503
324.326
183.790
133.761
101.654
68.242
39.154
18.873
6.769
1.626
-0.245
-0.796
-0.846
-0.699
-0.447
-0.155
-0.036
-0.053
-0.119
0.285
2.780
14.616
97.731
1400.832
52861.977
126351.492
200135.703
107685.961
119529.719
107865.180
44703.801
1975.778
98.068
14.445
23.986
67.262
184.013
573.298
429.193
2324.087
7820.585
8660.309
3600.712
1386.496
993.965
703.234
456.717
253.593
102.330
32.529
8.446
1.403
-0.409
-0.756
-0.668
-0.461
-0.283
-0.241
-0.267
-0.260
0.229
2.631
12.539
57.581
341.424
2647.064
12678.795
30488.166
40716.418
47039.414
102237.758
50826.027
1941.981
100.744
10.225
10.262
33.430
124.648
522.350
2526.993
29988.043
100131.828
100689.039
53802.570
14004.015
11675.357
7117.773
4792.170
2470.734
720.034
157.297
32.035
6.030
0.540
-0.590
-0.649
-0.495
-0.329
-0.288
-0.287
-0.233
0.224
2.047
8.670
31.156
104.531
343.552
1033.344
2445.920
3008.931
4689.845
12318.133
4681.446
482.901
43.602
9.987
15.610
51.153
281.621
1883.726
8595.308
100069.938
100405.391
103652.508
133631.172
117278.539
106958.781
98876.563
87836.086
36176.555
5327.783
757.252
123.350
21.558
2.886
-0.251
-0.653
-0.576
-0.440
-0.312
-0.157
0.206
0.883
2.247
5.885
15.811
39.710
84.633
165.332
254.707
317.192
370.364
454.576
264.805
65.556
23.221
47.669
94.526
136.674
601.979
6194.643
10826.620
100191.438
100914.617
111457.242
200223.000
122371.641
136382.281
200221.969
128016.289
102644.789
32803.789
5065.284
784.623
82.224
8.933
0.416
-0.626
-0.647
-0.464
-0.073
0.778
2.396
4.714
7.070
7.951
9.781
15.333
24.801
34.290
41.977
42.871
40.481
36.165
23.968
18.953
76.007
440.751
1167.694
870.985
880.928
9869.191
8532.307
63006.348
101076.250
116227.602
200285.266
109909.820
165962.188
200201.734
137320.984
111668.305
153260.219
102649.922
7541.391
316.323
19.685
1.313
-0.479
-0.510
-0.062
1.158
4.386
11.305
22.950
32.251
28.913
18.449
11.018
8.478
8.782
8.974
8.376
7.398
6.791
8.022
29.687
266.296
2997.453
12061.926
6775.351
1350.212
5657.659
11392.161
5772.406
20778.994
29707.166
105941.133
103096.641
129197.836
200163.250
116961.180
130608.977
121781.875
101657.461
19905.959
485.928
26.993
1.811
-0.152
0.161
1.611
5.490
15.991
42.493
96.795
146.985
127.258
63.088
23.303
7.438
3.283
2.381
2.522
3.231
4.657
9.233
42.001
386.075
4836.544
26324.908
12959.019
2196.095
3310.352
3195.167
802.224
1278.482
2838.328
12129.945
45384.574
58507.754
41609.086
51359.977
29436.889
103736.305
90054.133
5233.942
257.475
18.036
1.811
0.672
2.392
7.776
21.621
53.202
137.960
303.518
490.030
413.193
179.346
53.108
13.048
3.009
1.167
1.621
3.147
5.811
12.334
47.104
281.764
1880.935
6702.597
6208.049
3822.031
7203.808
397.879
173.006
258.829
672.766
1676.147
3130.828
3566.931
3210.978
3052.603
2244.683
2688.407
2275.446
465.516
60.908
9.243
2.487
3.097
10.529
35.761
103.113
235.513
429.733
757.642
1063.932
790.493
325.899
86.505
19.134
3.976
1.157
1.842
4.537
9.919
21.910
55.285
219.482
1058.633
3765.760
6392.579
7932.772
24338.350
107.630
82.725
194.740
793.560
1710.160
1301.410
770.556
646.130
631.519
536.069
378.942
206.297
83.880
30.280
13.690
7.898
11.004
42.418
210.698
819.923
2053.182
2645.585
2295.717
1689.994
987.279
365.268
94.898
21.138
4.521
1.677
3.707
12.432
43.860
130.973
212.065
260.068
696.824
2239.379
4497.099
12071.611
75613.359
75.562
67.194
183.326
800.818
2164.339
3049.001
2907.323
1799.843
1595.147
1412.624
736.312
286.959
138.188
92.941
64.151
39.198
37.595
166.427
1369.670
11531.941
51523.602
53582.316
17185.082
4764.005
1363.773
352.320
86.478
19.744
5.328
3.993
11.850
58.047
423.763
3076.379
7508.808
2543.437
588.065
809.322
2090.190
10391.910
73673.867
82.247
73.772
201.828
1208.409
8076.198
30243.867
30538.740
10538.441
5424.847
4488.284
2033.813
814.754
661.465
712.135
546.168
252.570
128.455
526.157
8614.516
100427.867
101982.102
106923.336
110546.641
16212.675
2235.569
406.487
81.478
20.184
9.433
12.384
39.180
250.697
4173.705
101313.313
101661.336
101009.531
2745.614
394.080
771.209
3823.840
19618.160
130.181
119.982
315.797
2783.773
33258.398
100174.758
100743.609
39929.305
10816.557
8051.295
3706.917
2901.938
6486.510
10749.269
7577.874
2323.834
530.896
1063.717
24572.203
100376.680
101837.086
105865.516
108869.273
35386.340
2617.105
380.755
75.227
29.318
28.471
39.830
118.972
823.332
14513.925
116311.703
123872.531
110323.875
8332.540
509.918
282.335
906.170
2814.249
277.654
226.682
370.768
3014.781
40863.559
100129.617
100604.344
47679.676
8718.479
6180.983
5554.038
18137.145
102302.859
100888.563
100248.117
25441.020
2745.375
1066.469
18283.701
100217.594
100838.242
102298.023
103116.750
24143.463
1580.094
248.883
67.931
65.307
96.158
124.521
299.167
2173.020
25925.051
200229.063
200184.281
190146.844
10547.040
857.239
163.711
210.508
458.617
467.084
353.302
299.920
1367.790
11303.186
50471.078
50668.648
13294.136
3506.776
3645.334
10708.351
108563.172
106352.383
102228.969
100535.453
100109.422
10539.780
1054.281
4275.406
62543.395
100243.125
100523.883
78380.977
5471.008
573.539
117.184
77.733
161.977
270.388
341.624
692.742
4093.819
50227.574
106329.750
111803.961
103726.023
15276.620
1210.603
218.703
199.515
212.603
491.956
362.261
212.274
372.693
1565.178
3869.304
4280.011
1819.197
1118.268
2677.310
15222.520
111395.422
108998.742
103098.172
100680.820
100125.031
19368.922
1123.665
667.713
3557.665
11335.582
11380.438
3971.669
761.909
151.282
56.634
95.858
259.050
498.296
757.770
2246.880
13094.206
61183.512
149496.797
116536.250
103102.234
9129.849
1064.891
1179.251
3132.869
1864.156
292.316
217.345
121.473
97.718
200.634
359.311
408.583
302.102
446.496
1587.070
8972.928
106547.047
105359.930
101951.727
100482.469
100096.766
11443.583
749.729
157.311
276.212
544.958
552.250
305.266
106.960
38.466
31.093
82.391
255.081
558.814
1441.501
10851.259
102649.367
106160.484
120553.563
129374.719
32753.998
4120.824
1918.083
13956.896
92183.945
35015.844
461.297
1089.751
1411.772
965.875
844.064
4736.613
53656.809
101095.984
111569.531
159039.984
105506.742
104178.445
109368.273
110343.117
11519.722
2149.188
1096.541
726.759
316.975
98.862
26.282
6.304
1.125
-0.355
-0.730
-0.641
-0.290
0.270
1.326
3.597
7.688
13.137
15.872
14.524
10.448
6.722
5.018
11.148
63.919
476.956
4345.360
942.026
2361.109
3026.331
1628.747
605.289
749.171
2987.474
8224.651
11511.415
36782.207
101562.352
104515.938
111793.250
34038.535
7302.600
1662.075
633.446
372.770
165.054
57.864
17.743
5.408
1.224
-0.188
-0.730
-0.887
-0.843
-0.670
-0.310
0.407
1.625
2.957
4.143
4.141
3.512
2.785
4.222
21.856
188.094
1986.274
28985.973
931.988
2023.982
2765.858
1458.123
416.490
179.352
283.403
541.588
1012.367
3044.652
10363.061
17538.770
14557.702
9101.225
3335.358
902.430
285.246
135.150
65.933
27.007
11.003
4.622
1.602
0.107
-0.610
-0.875
-0.944
-0.909
-0.804
-0.581
-0.217
0.210
0.637
0.900
0.976
1.197
4.306
35.764
425.108
6831.179
109393.102
584.879
854.563
996.431
585.124
197.516
62.193
45.983
70.464
141.498
359.975
903.534
1678.940
2267.945
2085.907
982.179
334.085
109.380
45.527
23.419
12.520
7.514
4.319
1.967
0.397
-0.495
-0.842
-0.951
-0.966
-0.932
-0.858
-0.733
-0.535
-0.312
-0.103
0.020
0.387
3.788
36.939
474.334
8964.903
116492.836
390.592
304.693
248.199
152.783
62.138
20.482
10.593
13.611
27.647
63.875
138.832
263.876
390.060
385.338
229.312
93.956
38.202
19.531
12.489
8.572
6.344
4.143
2.029
0.467
-0.446
-0.808
-0.929
-0.952
-0.930
-0.884
-0.741
-0.473
-0.156
0.042
0.028
0.150
2.248
20.733
206.713
2125.122
14937.820
299.486
146.067
75.535
37.508
16.398
6.117
2.807
3.330
6.766
14.307
28.185
49.711
69.892
68.800
51.741
40.342
38.689
38.854
29.269
18.412
9.558
4.687
1.917
0.340
-0.458
-0.792
-0.901
-0.918
-0.862
-0.637
0.078
1.685
3.984
4.594
3.017
1.475
1.569
7.761
49.727
288.269
1358.831
180.998
77.494
32.085
13.247
5.928
3.396
2.855
3.018
3.511
4.798
7.135
10.783
15.966
25.111
53.919
125.787
255.554
307.798
224.394
102.671
35.848
10.855
3.009
0.479
-0.417
-0.730
-0.839
-0.832
-0.603
0.511
5.184
21.681
49.707
59.194
30.657
11.358
4.522
3.928
12.929
56.242
238.967
85.576
37.886
17.447
10.192
9.433
11.714
13.755
12.964
9.204
5.863
4.066
4.979
13.069
55.697
254.770
1104.610
3108.952
4249.579
2667.338
834.742
186.474
37.239
7.996
1.653
0.100
-0.398
-0.608
-0.584
0.182
4.802
33.859
219.706
866.703
1066.983
363.153
74.168
20.674
8.117
6.946
24.323
143.786
48.817
23.219
19.755
25.238
38.421
59.987
78.680
73.134
44.267
20.323
8.200
7.482
30.012
197.655
1582.635
12450.796
65861.828
100007.047
49083.363
7495.606
962.089
131.548
22.605
5.553
2.365
1.167
0.394
0.208
2.224
16.379
151.438
2001.957
20014.816
29710.617
4028.912
428.722
92.145
27.928
11.325
20.476
150.568
44.636
33.253
51.427
84.880
156.488
327.624
496.114
431.976
215.661
79.714
24.648
15.070
65.433
554.959
7494.812
100013.180
100025.656
100036.195
100037.055
72783.094
3941.937
338.863
50.327
18.840
12.748
8.981
4.763
2.813
6.462
40.645
381.050
7246.754
102901.172
105676.438
19799.268
1996.648
413.509
102.015
28.140
19.685
105.488
54.417
71.629
137.512
246.835
586.290
1644.117
2923.084
2514.431
1065.562
293.683
73.113
28.671
94.965
963.744
17697.543
100053.070
100120.805
100185.961
100177.281
100115.367
8910.868
598.041
111.496
80.205
76.576
55.083
27.971
12.258
14.896
83.662
712.448
8103.147
87518.797
167981.375
89119.953
14170.584
2040.197
371.719
79.621
24.000
48.599
77.608
140.441
273.380
522.816
1585.178
6037.398
13818.000
10820.005
3666.679
842.455
186.548
51.776
96.474
906.753
16227.489
100173.773
100484.211
100895.531
100841.047
100445.602
7677.815
672.313
334.478
514.500
602.756
375.484
155.235
48.083
30.538
142.058
1495.181
24508.088
103786.789
111291.891
121881.477
98686.875
9765.405
1390.234
212.651
41.235
22.928
133.504
219.282
387.436
755.767
2674.825
12130.978
29991.695
25415.172
9785.308
2610.996
537.750
116.568
79.017
478.054
5083.703
80900.719
101470.961
102881.648
102680.445
41726.629
3340.280
793.457
1822.811
4648.190
5873.227
3113.724
835.239
188.825
58.506
179.812
1897.522
36226.574
108339.820
173013.328
200203.156
200141.703
42453.789
4347.421
484.612
74.423
20.322
276.551
357.562
430.807
706.819
2502.464
12233.156
48284.273
112215.094
84709.133
18462.146
2430.039
335.539
75.943
178.965
1095.822
7030.347
30294.268
54481.383
26156.158
6294.617
1412.168
1775.558
10619.692
44626.609
65881.008
25382.889
4250.437
595.330
104.459
147.817
1223.027
15067.369
119535.375
200293.063
200362.438
139427.594
103115.945
8520.179
757.091
107.524
25.666
565.339
686.346
646.535
815.399
3053.333
28254.080
104669.242
103811.469
101426.523
100364.703
10560.016
851.688
106.503
74.794
279.781
1145.385
3555.385
6057.226
4924.528
2120.894
970.686
3576.657
36941.570
100058.219
100021.695
100006.797
11422.358
1187.422
149.896
95.211
489.875
3621.051
28602.199
135991.078
123601.508
108411.766
92101.219
7188.294
770.234
120.124
30.946
1143.887
1936.824
2231.467
2649.304
8230.966
73895.773
105733.609
102110.578
100655.477
100168.070
23199.979
1377.900
128.726
40.421
93.539
324.875
915.066
1535.998
1411.783
769.144
664.810
3748.470
40562.805
100035.188
100014.805
100004.602
13577.619
1274.255
152.803
59.209
190.153
1018.928
5991.313
34759.805
115116.742
117810.867
40015.387
6531.858
865.671
129.449
33.017
3990.552
10997.613
14155.648
19291.166
102334.727
144883.563
200163.719
114932.703
101767.086
100223.523
17717.881
1111.056
111.058
23.618
33.321
95.747
227.271
349.587
333.595
230.366
330.922
1879.897
13605.653
65872.430
98611.859
33519.777
5399.952
678.614
99.455
32.983
74.603
321.819
1566.687
10075.839
76707.680
105962.070
102348.586
12940.559
1251.814
149.970
42.952
13763.951
54654.074
71366.766
121311.172
104612.031
110134.891
198694.000
200030.641
106366.820
49566.605
4655.186
492.499
61.973
12.494
10.329
23.968
47.981
71.615
71.722
64.914
121.921
533.604
2301.300
6901.738
8853.581
4600.030
1184.847
223.696
45.133
16.586
31.793
125.624
752.147
6917.396
63089.828
100587.102
100315.836
12510.135
1098.376
162.165
101.932
21256.480
99241.328
109667.602
133576.094
105243.055
101964.469
106436.648
114832.781
23872.684
4927.431
900.902
153.908
25.925
5.189
2.747
5.359
9.778
14.121
15.489
17.909
37.024
112.610
351.860
727.647
894.081
553.512
210.332
62.121
19.294
12.691
20.286
59.638
316.539
2196.596
13708.204
33270.141
20136.873
3904.739
618.331
305.328
483.462
10545.753
40992.066
55439.484
116196.984
102933.258
100595.172
100617.453
100969.094
8325.091
977.463
192.908
42.015
8.886
1.458
0.215
0.627
1.640
2.860
4.116
5.779
10.295
24.060
54.626
95.857
107.676
76.593
40.635
26.763
31.354
41.651
49.128
53.471
109.054
443.259
1559.930
2754.377
2024.663
972.491
1685.462
2291.082
3674.329
2503.866
6577.850
9465.020
24514.559
100904.695
100204.836
100095.922
23256.328
2211.348
291.127
54.228
12.358
2.454
-0.095
-0.633
-0.551
-0.158
0.489
1.418
2.415
3.390
5.571
9.393
13.879
16.104
16.924
33.646
108.815
249.091
300.208
264.009
170.833
93.713
94.632
182.361
279.182
397.548
3432.078
33998.063
37215.449
27652.436
437.488
904.946
1290.982
2679.793
8339.332
13635.404
8161.607
2306.753
465.560
83.411
17.478
3.663
0.195
-0.708
-0.903
-0.843
-0.628
-0.203
0.389
0.940
1.089
1.136
1.594
2.477
5.141
21.900
184.084
1655.897
6227.282
4705.115
1788.983
796.954
268.536
76.821
39.283
54.954
360.871
8371.912
100797.586
108698.945
82963.688
72.817
134.644
199.345
341.607
634.103
851.620
601.138
259.802
85.055
23.099
6.098
1.212
-0.352
-0.839
-0.951
-0.925
-0.800
-0.573
-0.263
-0.002
0.023
-0.048
0.020
0.811
5.925
59.604
1077.270
44298.648
101510.555
104679.414
11855.381
3318.796
788.486
172.141
40.802
26.422
204.219
3363.981
34171.195
40186.430
57341.684
20.054
35.359
54.242
73.259
94.404
103.568
85.803
57.115
31.377
15.889
6.923
2.376
0.274
-0.581
-0.853
-0.908
-0.865
-0.748
-0.594
-0.493
-0.455
-0.454
-0.297
0.719
7.598
94.142
2435.657
100504.320
102846.477
110273.359
32229.650
6616.589
1682.792
461.053
93.800
21.284
52.650
369.113
1711.518
3529.459
11225.995
35.156
94.793
183.202
207.434
154.893
117.218
117.104
113.456
96.015
59.822
28.137
10.535
3.158
0.329
-0.583
-0.844
-0.869
-0.817
-0.730
-0.666
-0.633
-0.586
-0.369
0.692
6.707
63.559
1202.464
44403.828
102242.805
107870.008
16176.758
5709.599
3083.045
1189.130
197.844
25.639
14.068
49.807
173.671
516.472
1560.370
165.728
666.631
1691.978
2032.347
1071.414
584.586
592.769
699.203
659.146
413.763
160.343
48.874
12.876
2.810
0.017
-0.696
-0.838
-0.819
-0.768
-0.720
-0.679
-0.621
-0.396
0.489
4.338
27.041
216.178
1732.988
7293.138
5917.897
3487.372
2363.212
2523.465
1213.054
202.400
24.090
5.972
15.074
64.887
291.672
1145.655
730.023
4998.049
18264.316
22427.520
8062.384
3335.310
4086.024
7216.195
9301.647
5330.749
1277.459
248.802
47.083
9.539
1.409
-0.427
-0.792
-0.811
-0.768
-0.719
-0.684
-0.610
-0.408
0.220
2.324
9.871
40.054
149.025
349.517
540.594
559.627
538.603
621.324
320.868
74.281
11.958
4.812
17.457
133.940
1297.550
9240.897
1963.319
20140.971
100174.422
100946.828
38047.762
19561.162
33574.379
108042.109
102221.727
100608.617
13823.771
1342.738
190.012
30.952
4.587
0.093
-0.714
-0.817
-0.769
-0.706
-0.613
-0.448
-0.203
0.233
1.310
4.044
11.025
27.105
52.673
77.234
87.979
89.397
86.685
50.024
17.213
6.661
11.211
35.357
260.197
3958.440
45862.383
5162.506
24872.518
100339.375
102373.055
57471.938
81774.523
190253.406
129064.898
105159.609
102351.906
109482.836
12240.755
1526.992
131.474
12.607
0.932
-0.602
-0.809
-0.759
-0.591
-0.287
0.205
0.883
1.367
1.722
2.315
3.918
6.931
10.801
14.140
15.462
14.222
11.639
7.319
5.424
14.155
47.991
106.292
266.190
2647.567
35214.703
101252.055
10246.371
37253.336
43598.855
32951.738
109658.297
200725.766
137531.969
106105.867
134311.156
200144.797
106065.617
22823.434
546.727
28.805
2.110
-0.458
-0.728
-0.552
-0.065
0.952
2.590
4.693
6.060
5.724
3.933
2.483
2.164
2.371
2.703
2.701
2.317
1.892
2.108
6.502
34.056
147.697
332.846
344.398
1036.196
12653.612
100789.867
5955.005
3986.555
5592.860
11739.965
41655.328
144854.672
116481.016
104096.711
200482.875
180926.781
103363.320
89763.398
949.751
39.362
2.513
-0.284
-0.377
0.324
1.849
4.880
9.649
16.797
20.539
18.566
10.845
4.674
1.624
0.558
0.296
0.252
0.302
0.588
2.026
9.710
50.138
212.177
516.785
467.563
621.093
3915.561
44601.059
1909.358
787.299
1381.922
3090.254
6894.976
17760.873
93254.758
101406.273
95339.555
108622.953
100901.688
15403.114
439.628
25.196
1.930
0.145
1.023
3.960
10.049
19.445
31.859
45.849
53.811
45.826
24.357
9.423
2.679
0.441
-0.174
-0.176
0.178
0.988
3.215
11.337
45.734
170.573
372.191
455.450
751.897
4802.822
1637.384
505.031
937.227
4126.300
11367.156
5211.231
2240.143
3890.447
5394.385
4178.418
6013.741
4780.650
873.072
89.028
10.566
2.031
1.846
6.391
21.570
58.221
104.868
132.083
132.782
116.731
81.369
42.255
15.001
4.272
0.714
-0.109
0.072
1.138
3.844
9.468
18.794
45.438
131.219
303.560
530.607
1138.284
6846.254
299.771
382.488
1585.131
23314.270
100582.766
33854.074
1872.607
477.311
436.453
353.869
281.422
193.433
77.345
26.225
12.046
6.963
8.261
28.994
123.436
450.176
1030.287
1096.351
635.594
300.148
135.066
56.665
18.694
5.430
1.448
0.646
1.646
6.936
26.584
83.241
128.004
103.378
114.821
227.035
491.650
1436.802
6390.281
189.557
286.403
1165.193
15814.307
77895.273
23003.943
1725.520
412.365
279.711
225.779
166.458
120.642
98.386
86.928
63.797
37.023
30.328
109.590
782.425
5028.774
16660.723
18497.865
5834.858
1132.376
267.918
76.607
22.680
7.655
4.224
4.133
7.968
34.743
250.482
1586.007
3719.818
1442.559
239.800
152.073
331.892
1206.527
4403.682
245.297
243.655
423.405
1917.580
4988.429
3944.436
2336.415
1075.240
618.739
515.850
508.133
526.313
635.147
750.243
539.883
248.302
115.538
345.454
3860.846
56151.430
100225.383
100489.438
63099.480
5000.444
542.147
104.213
29.176
18.037
19.464
20.875
29.964
138.069
2038.099
50813.105
100336.484
33715.570
1359.932
145.687
180.967
580.402
1771.567
713.523
506.330
334.179
605.807
2374.301
6116.329
6092.811
2452.011
1116.118
1408.411
2600.994
4059.736
7483.313
11725.760
8210.129
2312.882
539.153
618.666
9390.094
100070.602
100198.500
100455.211
100557.023
11676.118
793.480
122.150
50.432
75.067
113.015
114.255
108.944
344.484
5803.649
101653.516
102250.094
101213.734
3643.431
216.591
90.523
200.629
476.625
2707.953
1747.262
689.173
597.866
2376.277
6549.339
6606.919
2834.187
1488.237
4523.246
16934.010
34659.949
106155.266
101079.094
100177.156
27860.885
2718.080
749.006
7162.220
100047.133
100115.672
100238.961
100289.289
8759.357
637.635
113.896
132.925
375.469
724.738
652.999
414.240
669.380
4350.195
74368.695
110356.781
48708.789
2673.934
267.446
68.589
76.113
123.724
6915.681
4273.962
1246.668
510.821
1104.254
2547.654
2588.506
1381.906
1731.311
11001.781
56206.098
162958.641
116926.344
102180.484
100303.484
100053.805
10520.180
940.348
2214.251
22190.504
100047.367
100086.055
24587.434
2398.204
294.989
111.593
380.246
1555.344
3563.913
3123.263
1613.698
1663.712
4971.244
16819.361
25488.896
10530.952
1911.149
330.523
196.623
330.671
246.226
7502.786
4622.716
1316.905
375.036
328.902
556.675
573.020
462.591
1285.810
8559.254
46040.348
145955.609
112916.617
101945.523
100293.953
100054.086
19352.721
1091.745
466.737
1830.549
4996.313
5003.977
1993.879
421.449
95.245
119.706
670.036
3549.260
8666.636
8419.082
4857.231
8037.606
17097.682
23005.355
17647.998
6558.064
1452.801
581.732
3440.405
15450.633
7443.049
3371.402
2156.410
730.601
230.115
115.008
108.822
110.624
148.085
548.140
2880.519
13937.603
108974.063
103640.594
100826.234
100178.313
100037.242
12459.171
793.189
130.555
184.807
325.640
326.468
180.035
69.795
35.198
102.429
580.647
2787.866
7454.646
8734.648
14986.167
58878.695
126108.203
110090.602
63632.617
8672.802
1539.176
2682.062
101469.219
101927.398
101127.289
84.256
117.649
137.493
160.851
586.939
5266.556
39393.875
104635.688
106464.398
135861.438
108289.289
140963.953
200277.047
166379.375
54953.301
13741.641
15509.090
9729.690
2904.659
568.144
104.771
22.516
5.618
1.108
-0.170
-0.266
0.173
0.715
1.086
1.428
1.909
2.671
3.025
2.734
1.790
0.942
1.510
9.050
62.431
410.551
2364.561
198.105
204.199
213.553
160.844
187.656
670.259
2664.951
6537.819
7901.219
19264.338
105497.070
172907.547
180564.953
111661.344
91118.023
10786.042
5118.574
3222.412
1137.462
291.773
73.330
22.091
7.802
2.205
0.105
-0.579
-0.671
-0.567
-0.397
-0.211
0.003
0.240
0.398
0.347
0.157
0.196
2.691
26.153
296.762
3990.521
31886.598
505.284
316.181
228.555
139.014
79.641
106.615
252.559
479.761
803.430
2379.898
9421.011
41706.480
104643.195
101447.844
40988.945
5559.094
1350.230
725.351
320.600
118.198
50.109
25.295
12.010
4.281
0.799
-0.443
-0.777
-0.794
-0.737
-0.660
-0.599
-0.530
-0.479
-0.500
-0.493
-0.092
4.009
53.443
1120.901
59269.406
119663.563
1394.071
544.522
213.374
90.007
39.643
25.526
36.858
67.083
141.535
419.110
1553.333
6426.686
18093.508
17878.826
7001.830
1481.445
362.344
159.261
88.375
55.052
44.596
32.162
16.494
6.385
1.404
-0.309
-0.771
-0.858
-0.836
-0.810
-0.782
-0.758
-0.721
-0.712
-0.682
-0.224
4.170
58.724
1471.061
100891.227
112339.078
2773.637
875.040
218.490
61.951
19.766
8.552
8.671
16.370
37.528
98.858
299.734
846.439
1753.536
1733.918
916.913
295.405
97.819
47.456
35.105
37.056
39.018
31.529
17.699
6.582
1.490
-0.282
-0.766
-0.875
-0.866
-0.812
-0.697
-0.463
-0.194
-0.112
-0.237
-0.136
2.496
30.244
467.551
10864.961
102886.766
2764.596
854.085
195.210
44.773
11.268
3.685
3.507
7.336
15.302
30.841
62.056
128.748
196.194
205.998
131.859
68.705
44.406
36.943
32.756
31.714
29.602
22.756
12.618
4.612
0.983
-0.366
-0.783
-0.864
-0.807
-0.525
0.455
2.883
5.905
7.049
4.235
1.621
1.517
9.874
79.727
565.128
2239.967
1257.691
436.936
117.481
27.732
6.531
2.513
3.066
6.277
11.153
16.581
21.006
26.625
32.820
37.635
50.692
95.974
159.682
189.368
142.121
76.373
36.010
16.779
7.492
2.659
0.334
-0.499
-0.766
-0.780
-0.487
1.062
8.332
38.375
99.257
118.078
55.393
16.049
4.471
3.708
14.456
61.720
223.421
397.809
154.084
50.333
14.211
5.726
4.839
6.479
9.035
11.898
13.828
12.983
11.565
15.288
43.389
167.240
635.269
1582.730
2126.938
1274.830
456.230
125.008
29.554
7.819
2.009
0.156
-0.447
-0.649
-0.533
0.507
7.445
60.075
585.132
3318.440
4162.343
974.283
125.742
22.816
6.730
6.304
28.118
232.107
115.564
49.147
20.029
11.397
12.166
18.200
23.182
22.624
18.691
14.594
10.384
9.499
23.773
129.764
834.113
4983.016
21154.205
33519.852
16182.244
3360.349
555.531
86.765
16.016
3.608
1.069
0.298
-0.093
0.156
3.098
25.963
332.285
9472.679
100410.758
100674.156
23037.059
869.353
110.260
24.563
9.378
29.988
379.960
53.460
21.089
16.038
21.986
38.615
69.393
95.065
85.740
54.200
27.497
12.904
11.575
44.638
327.645
3359.270
40500.301
100006.867
100009.227
100009.609
23167.537
1977.828
214.070
32.199
9.576
5.724
3.838
2.162
1.963
8.284
60.748
832.632
51845.340
106069.313
113551.898
109448.992
4394.084
528.288
93.722
22.028
27.235
281.896
35.899
20.079
26.705
50.108
109.252
227.701
347.372
310.743
175.797
72.492
26.769
16.950
66.372
555.234
7494.651
100012.500
100024.273
100036.117
100034.906
72781.641
3942.259
341.300
57.650
31.229
27.806
20.176
11.323
6.885
17.428
121.607
1362.147
29736.342
200149.703
200294.063
144433.438
36600.289
2856.204
317.195
54.599
24.140
94.128
29.816
28.524
46.980
91.871
240.089
579.102
942.193
883.551
487.200
196.040
68.016
27.786
66.303
522.115
6364.603
100033.820
100075.258
100107.727
100103.117
59728.395
3400.293
351.720
116.345
138.529
147.884
108.154
51.250
21.748
30.923
218.440
2764.182
73980.789
109937.438
113512.109
104755.328
102545.906
10384.955
825.676
126.175
37.615
35.391
32.419
40.516
66.448
133.259
375.098
1054.910
2011.901
2383.072
1706.313
710.683
216.238
59.929
50.343
278.550
2493.354
23227.199
100163.641
100253.977
100241.398
14964.649
1560.356
310.064
366.310
737.742
837.343
518.660
197.988
61.692
46.179
259.853
3793.192
100636.867
102230.125
106947.789
113092.063
111681.414
17217.936
1490.275
229.706
79.341
47.625
49.261
63.707
88.145
165.636
521.966
2012.090
6919.159
14490.251
11855.333
4060.962
815.243
150.898
46.973
108.293
581.742
2967.590
10707.264
16553.070
8493.856
2330.655
519.021
405.920
1215.243
3119.779
3930.530
2126.996
678.928
149.898
60.232
212.493
2172.980
40117.520
104149.023
114786.336
134869.984
125909.125
13743.258
1797.952
345.100
147.451
91.375
89.240
121.975
156.019
282.881
974.862
5928.172
37448.309
100473.453
98840.758
21238.410
2692.845
337.410
58.686
41.609
133.661
428.841
1018.769
1411.388
1019.733
476.777
255.882
605.182
2899.578
8860.902
11424.505
5400.749
1368.496
257.200
67.282
133.903
789.490
5962.277
43330.074
112626.141
100044.305
33400.797
8100.409
1539.828
388.805
204.030
131.668
199.918
331.206
462.604
911.331
2667.329
13072.740
101835.375
100753.813
100231.805
54155.855
5001.903
491.184
68.884
21.430
36.913
96.112
191.463
262.907
230.989
151.383
167.567
617.863
3120.861
9636.593
12450.652
5855.774
1470.817
272.357
61.931
75.547
312.433
1310.134
4141.827
8765.268
11723.872
9173.431
4009.185
1251.991
386.476
190.283
116.500
541.684
1097.938
1742.191
4387.592
17258.445
38101.398
83583.969
104282.625
100699.578
36947.250
3949.030
429.766
59.282
12.786
12.804
27.185
51.459
69.052
66.551
56.599
94.034
360.434
1476.722
3929.031
4983.325
2666.099
777.696
165.198
41.608
37.944
119.217
382.223
999.290
2170.227
4531.116
6841.735
4592.912
1394.203
372.757
144.939
83.658
1235.312
2898.694
4966.120
19329.244
100833.289
102587.203
113608.016
57994.680
32506.506
8366.794
1401.968
215.701
33.778
6.879
4.095
7.561
13.593
17.853
19.334
20.716
40.245
140.888
426.489
959.288
1185.056
725.787
253.019
71.911
20.369
16.390
41.420
116.851
312.883
950.025
3073.133
5756.166
3769.622
1214.439
300.948
140.424
151.369
1515.322
3926.808
7137.283
38981.910
100708.859
100648.867
101860.938
47929.328
6468.577
1580.417
367.779
77.350
15.256
2.954
0.942
1.546
3.013
4.253
4.878
6.439
13.935
39.608
101.894
185.428
209.594
144.812
63.666
23.105
8.930
7.822
15.827
39.072
113.523
383.487
1119.983
1901.596
1415.378
597.484
381.619
563.948
1230.541
991.610
2517.286
4600.217
24441.846
100427.188
100191.891
100244.242
25752.881
2619.492
438.800
101.583
25.043
5.504
0.690
-0.279
-0.206
0.134
0.546
0.906
1.647
4.033
9.754
21.026
32.297
36.081
27.819
16.309
11.200
11.832
13.818
15.632
19.988
41.072
112.965
265.594
406.196
430.974
1225.852
6230.256
9400.479
17414.527
368.269
840.437
1556.078
5854.797
25546.643
49141.629
27868.957
5906.071
879.507
157.748
32.796
8.065
1.464
-0.336
-0.733
-0.727
-0.598
-0.420
-0.213
0.112
0.752
1.973
3.944
6.086
6.811
7.663
14.609
40.743
78.273
80.213
57.585
37.800
25.924
32.609
56.328
98.515
545.291
19921.684
101426.453
121690.383
120072.484
104.034
204.236
371.292
948.042
2523.415
3947.947
2678.001
903.416
218.078
50.812
11.837
2.564
0.044
-0.697
-0.875
-0.863
-0.792
-0.684
-0.553
-0.411
-0.218
0.025
0.418
0.908
2.252
10.149
64.938
375.833
992.213
815.890
293.577
124.057
50.738
21.769
18.289
54.246
1056.759
89742.531
102862.977
165454.766
200537.828
26.361
46.783
80.380
156.746
286.926
382.775
296.654
145.177
52.483
17.956
5.776
1.547
-0.003
-0.603
-0.822
-0.863
-0.834
-0.768
-0.682
-0.604
-0.532
-0.464
-0.349
0.070
2.485
23.993
280.818
3715.488
17538.197
9672.654
1328.032
323.091
108.314
34.279
13.241
32.433
490.895
17556.563
102250.172
147937.297
120310.133
9.729
15.672
25.382
39.092
55.698
70.897
73.331
62.259
41.864
23.547
11.447
4.899
1.629
0.114
-0.540
-0.783
-0.825
-0.798
-0.741
-0.691
-0.643
-0.605
-0.510
-0.033
3.301
34.636
531.093
10604.663
89774.398
34058.746
2783.763
531.946
174.873
59.986
17.317
14.175
100.775
1119.510
6631.551
15236.553
91416.313
14.947
31.336
52.934
68.225
81.647
127.027
206.659
246.126
185.797
105.696
46.341
18.631
6.788
2.022
0.114
-0.587
-0.777
-0.793
-0.768
-0.726
-0.684
-0.642
-0.544
-0.088
2.693
24.809
284.069
3730.704
19970.680
9787.579
1508.103
459.640
195.017
77.374
23.066
7.635
18.836
93.707
380.299
1433.131
5434.727
51.101
137.567
275.217
330.624
336.398
562.684
1174.415
1546.569
1211.996
594.049
219.032
68.603
21.172
6.270
1.363
-0.233
-0.688
-0.778
-0.776
-0.735
-0.700
-0.655
-0.563
-0.224
1.356
10.400
68.353
423.670
1129.749
893.423
406.241
218.448
140.745
67.770
19.947
4.724
5.084
22.916
119.087
735.190
3142.186
164.111
546.050
1357.688
1573.224
1273.904
2315.245
6169.132
11245.869
10914.364
5371.143
1373.125
278.843
59.499
14.976
3.566
0.316
-0.563
-0.761
-0.769
-0.741
-0.701
-0.658
-0.583
-0.358
0.399
3.360
14.081
46.576
95.316
109.405
93.378
74.539
54.882
30.418
9.879
2.419
3.312
25.407
358.379
8496.801
101992.281
469.917
1384.830
3930.711
4903.662
3249.727
6733.159
28526.174
121958.594
110768.117
102436.391
11799.816
1165.979
179.045
34.372
7.013
1.052
-0.389
-0.720
-0.761
-0.738
-0.689
-0.620
-0.534
-0.389
-0.052
0.881
3.369
8.421
15.593
20.632
21.390
18.794
14.005
7.918
2.992
1.306
4.513
39.796
812.609
44535.906
107889.859
4586.273
2001.498
4757.382
5582.271
4618.838
12185.669
119927.906
125034.828
112032.898
103297.508
84591.109
6374.009
827.869
98.392
13.126
1.925
-0.158
-0.659
-0.742
-0.693
-0.584
-0.436
-0.269
-0.133
-0.024
0.194
0.736
1.734
3.104
4.055
4.364
3.616
2.601
1.423
0.790
2.017
7.961
38.759
538.371
18101.219
113561.273
100838.188
3855.765
2336.100
2899.715
3596.883
12891.677
111082.133
111204.953
105604.617
109689.727
200301.656
105154.789
6841.103
306.468
24.327
2.963
0.050
-0.559
-0.632
-0.488
-0.191
0.194
0.600
0.788
0.716
0.409
0.197
0.184
0.304
0.451
0.425
0.233
0.019
-0.015
0.807
4.398
14.086
37.152
177.949
1681.386
15697.180
101451.961
7088.877
1238.868
1592.591
2267.006
6724.591
84821.711
103049.102
102083.406
122994.484
158984.828
102877.688
17604.234
455.638
29.299
3.415
0.210
-0.340
-0.195
0.349
1.195
2.168
3.051
3.266
2.734
1.615
0.545
-0.074
-0.328
-0.400
-0.439
-0.469
-0.438
-0.086
1.388
6.561
18.801
39.487
89.734
402.507
2695.085
78979.117
3015.061
3017.131
4388.061
4296.353
3214.928
9855.165
66134.375
100672.336
64787.656
84636.672
67822.500
4697.224
241.979
19.754
2.794
0.459
0.392
1.671
4.052
7.135
9.262
9.946
9.028
6.834
3.820
1.399
0.139
-0.387
-0.559
-0.586
-0.510
-0.278
0.384
2.254
7.622
20.248
41.564
84.014
314.954
2488.481
2910.717
2657.358
9721.442
38086.688
106250.906
40043.098
2969.917
3134.212
4456.125
3130.362
2691.858
1873.262
423.524
60.851
10.053
2.481
1.327
3.180
9.907
24.184
38.712
44.873
35.492
23.698
14.078
6.921
2.620
0.628
-0.179
-0.405
-0.361
0.052
1.158
3.059
5.501
9.595
19.533
41.071
91.927
342.646
2703.341
1083.545
3229.871
15952.300
116332.469
107259.844
101609.453
8659.486
501.725
333.658
272.737
197.506
125.400
57.727
22.751
10.708
5.640
5.106
14.150
49.619
146.109
289.983
298.396
176.704
74.553
30.021
11.542
4.366
1.652
0.763
0.619
0.858
2.802
9.801
25.333
37.420
28.881
23.482
38.390
87.912
306.226
1777.191
1034.182
1985.721
8539.071
106671.133
103405.898
100900.883
6749.207
283.460
102.819
103.327
120.685
119.325
95.650
71.858
47.382
25.921
18.501
46.625
229.958
974.003
2536.433
2552.721
1087.591
297.991
71.063
20.617
8.038
6.099
6.505
6.402
6.642
14.475
66.204
256.501
438.548
237.325
64.396
34.270
67.932
208.956
749.503
1376.106
1298.114
1896.827
9699.735
39237.969
12338.197
1078.653
221.751
187.067
412.996
905.548
1038.352
740.148
510.529
340.839
163.809
71.623
124.178
835.432
5451.482
20104.000
20126.020
6004.856
943.375
152.924
34.078
21.715
34.998
48.794
47.573
36.903
52.596
328.500
2171.806
5218.120
1947.896
249.301
42.667
42.929
110.085
286.604
5170.369
3136.147
1230.684
792.548
922.880
747.275
467.298
321.964
692.669
3947.557
13858.331
17379.359
8127.630
5505.820
3496.006
1209.468
295.428
230.487
1557.965
15006.147
69653.617
69673.844
16569.027
1858.866
227.295
57.225
91.569
262.313
461.543
436.176
225.504
158.002
698.779
6726.853
17602.086
5312.047
491.117
60.354
26.136
46.283
95.241
40738.617
19526.395
4386.957
780.634
345.513
404.591
426.440
477.286
2863.240
36977.570
100835.961
105912.242
103191.750
85456.203
49484.344
9682.064
1300.126
326.541
1347.028
11286.575
50420.164
50431.434
12425.167
1574.574
202.380
114.654
499.381
2322.021
5960.705
5029.402
1792.700
572.649
767.156
3261.854
7195.089
2521.582
395.440
68.561
26.915
30.235
39.257
100085.148
89119.438
11517.367
1381.740
309.182
248.739
257.962
567.876
6602.938
100293.578
102536.914
130612.164
200081.828
113671.289
100786.344
59732.059
4270.013
477.506
581.251
2984.186
8543.406
9371.478
3252.452
587.670
129.021
260.868
2323.771
20094.221
77767.859
62732.234
12129.599
2926.497
2135.500
2016.728
1850.435
931.162
282.313
93.959
127.486
221.053
159.914
100055.438
98729.273
12659.810
1600.833
323.259
142.770
126.560
430.533
5514.755
100367.531
103690.125
165942.453
200086.078
110318.492
100681.023
100068.719
7504.371
582.457
187.839
467.471
968.977
1046.947
498.481
143.075
77.854
435.166
5451.117
69676.445
100271.102
101641.820
45173.449
26795.309
23440.234
9423.363
3044.206
989.454
305.990
308.518
2192.833
8336.990
4158.099
59738.215
28072.822
5904.149
1233.128
384.326
124.053
65.477
199.455
1722.681
16790.986
102515.367
136890.344
127131.859
102768.945
100293.734
65895.195
4607.271
432.505
75.512
73.250
117.822
117.394
71.742
33.311
51.631
374.346
4580.671
56188.836
100861.914
108992.539
126467.414
106277.047
111738.305
86578.953
12494.419
2126.350
538.103
1559.411
51067.977
100673.984
100413.852
67.843
44.167
34.149
81.494
849.332
18418.908
106631.430
74589.602
27947.105
22403.045
102962.922
200400.484
166175.969
111271.500
117311.820
127991.023
101762.016
100237.570
33634.207
2965.622
382.243
71.518
18.977
5.444
1.349
0.706
1.368
2.318
2.684
2.428
1.649
0.907
0.390
-0.015
-0.339
-0.458
0.357
6.129
41.898
233.003
925.466
374.775
174.921
71.266
48.475
146.582
781.467
2507.127
2922.328
2778.362
6223.969
46464.879
119638.367
110712.969
103199.586
105074.984
74550.867
62191.777
37129.656
8302.341
1330.910
271.571
94.157
36.054
11.598
2.967
0.409
0.028
0.334
0.637
0.747
0.476
0.067
-0.273
-0.541
-0.699
-0.538
1.545
19.943
235.396
3151.456
24118.842
2517.593
799.938
204.952
54.990
36.513
78.738
178.895
286.119
522.440
1973.994
19372.496
102148.711
101396.859
100671.266
100970.023
25873.775
6233.906
3611.405
1363.860
494.185
274.877
173.454
78.156
25.075
6.203
0.943
-0.143
-0.102
0.101
0.204
0.016
-0.294
-0.562
-0.761
-0.835
-0.488
3.074
47.354
1062.677
50866.871
102843.617
16258.780
3378.771
565.988
94.501
23.593
17.939
33.545
68.122
164.719
605.867
3915.000
30826.635
100217.188
100140.773
37001.930
4927.636
1040.525
514.218
327.980
326.602
392.906
295.697
137.071
40.700
9.526
1.506
-0.171
-0.368
-0.271
-0.249
-0.321
-0.499
-0.641
-0.737
-0.778
-0.398
3.443
53.621
1286.810
100251.586
102070.539
54208.305
8160.065
964.855
132.515
23.309
9.360
15.015
34.663
76.346
191.827
637.431
2362.639
5903.197
5888.157
2701.322
731.534
213.315
120.761
146.111
279.895
415.330
327.635
143.198
42.414
9.883
1.534
-0.268
-0.589
-0.572
-0.495
-0.418
-0.262
-0.055
-0.010
-0.155
-0.109
2.130
27.339
444.230
10647.680
100682.867
49213.309
8158.322
961.679
129.734
21.208
7.128
12.267
30.806
63.263
104.169
160.229
281.105
446.306
465.192
264.993
119.374
57.875
51.248
82.944
157.611
234.768
187.691
90.221
29.214
6.813
0.967
-0.419
-0.709
-0.655
-0.354
0.551
2.737
5.821
6.498
4.164
1.885
1.560
8.722
71.220
510.106
1901.811
13681.216
3122.432
519.515
80.334
14.409
5.775
12.452
35.471
75.658
111.210
107.756
81.921
68.364
59.860
51.401
57.139
78.638
93.318
87.095
89.098
92.543
69.589
36.241
12.842
3.248
0.258
-0.577
-0.697
-0.399
1.095
7.629
33.615
85.046
93.849
45.680
15.033
4.697
3.341
11.929
49.694
173.266
2190.586
735.869
165.282
34.664
8.107
5.221
12.177
34.574
73.623
106.815
95.249
55.570
28.625
30.708
73.852
213.154
455.577
557.239
405.357
178.929
71.554
32.151
13.429
4.822
1.104
-0.231
-0.597
-0.467
0.678
7.090
52.766
443.899
2154.865
2683.083
732.566
108.743
21.165
6.273
5.540
28.764
351.819
349.758
144.026
44.805
13.610
6.132
6.970
12.828
26.353
49.264
68.193
59.853
34.884
23.968
61.036
271.240
1185.395
3358.516
4600.569
2668.322
837.298
189.966
42.501
10.471
2.831
0.575
-0.154
-0.329
0.198
3.351
24.497
260.867
5928.546
100361.156
100585.555
13964.754
680.767
94.780
21.699
8.747
37.474
809.205
83.904
31.862
14.188
9.400
10.958
16.109
22.095
27.415
31.740
33.209
27.202
19.034
27.179
130.541
833.983
4982.747
21153.965
33519.629
16182.128
3360.125
555.388
86.879
16.443
4.433
1.982
1.097
0.701
1.651
8.553
56.941
705.462
26696.799
104709.906
110306.820
84630.742
3221.825
441.607
76.208
19.346
35.117
550.765
35.109
13.271
10.949
15.060
25.754
41.754
54.288
55.073
41.680
28.594
18.156
14.295
33.070
198.598
1471.580
11422.866
65861.227
100006.281
49082.945
7495.072
962.273
125.299
24.773
11.014
8.257
6.181
4.046
4.697
18.016
116.467
1131.683
20017.549
200204.734
200252.156
125861.391
27065.207
2165.727
243.629
49.336
33.393
152.104
20.089
11.943
16.314
27.922
52.002
88.868
126.968
134.505
100.826
58.766
31.630
18.893
33.815
188.088
1370.677
10490.314
54100.195
98620.703
40513.008
6364.446
843.295
126.112
38.679
33.055
33.202
24.786
14.468
10.779
31.814
219.261
2465.154
54401.168
106994.672
108912.773
102543.750
100708.047
7449.464
545.065
126.778
92.491
84.572
15.629
16.171
25.872
45.331
87.560
176.230
303.275
383.480
327.250
187.304
81.627
36.577
32.064
113.010
638.804
3640.914
13597.066
21183.305
10513.947
2493.008
443.392
101.606
75.334
111.088
121.852
85.085
43.928
22.242
46.294
298.824
3389.721
83434.063
107867.672
110376.063
105988.961
102121.992
10980.516
851.397
363.775
373.248
290.596
17.322
23.167
36.905
66.100
145.559
375.215
960.212
1580.780
1347.979
684.447
223.124
72.424
31.771
51.422
204.478
791.545
2000.171
2704.369
1739.355
583.482
167.311
94.250
163.945
309.407
349.472
237.924
102.524
40.372
56.340
325.861
2805.109
34470.074
133837.563
145450.281
121014.820
104921.164
6128.003
1048.155
979.300
1278.647
910.548
25.372
37.370
58.353
109.136
270.918
924.356
3019.770
5964.104
5053.832
2023.051
523.199
121.631
34.891
24.072
55.182
149.219
294.431
361.479
272.048
136.949
73.570
106.309
275.491
593.905
678.499
424.224
175.299
57.878
55.840
273.553
2034.866
15129.358
80609.734
162093.656
77194.633
14981.114
3173.344
1506.014
1727.843
2440.610
1575.140
44.352
73.689
123.733
259.189
641.903
1714.515
5820.140
12668.728
10579.696
3676.432
755.724
147.909
34.755
13.308
16.093
33.255
55.795
69.294
60.128
41.859
43.199
102.862
290.536
592.968
726.165
452.970
174.872
59.024
43.632
178.366
1131.550
6338.686
24841.094
33887.445
16743.730
5309.784
3034.328
2140.147
1709.454
1874.704
1175.349
85.931
164.179
304.579
813.246
2225.716
4172.374
6083.752
9606.253
7699.230
2722.811
614.036
125.252
26.861
7.787
5.435
8.551
13.942
17.540
16.753
15.596
24.078
66.610
186.600
349.089
424.055
269.529
114.278
39.182
25.602
80.607
397.863
1665.772
4478.715
5893.947
3865.461
2761.576
2873.316
2154.404
1182.091
764.701
464.820
147.951
299.055
646.750
2309.709
7668.101
14064.585
9632.789
5187.304
2909.216
1113.256
307.628
69.980
16.249
3.975
1.641
2.221
3.562
4.674
5.006
5.978
11.589
31.753
75.969
136.508
153.868
107.123
50.587
19.178
11.887
28.282
103.484
312.131
705.882
936.179
1009.614
1333.919
1617.760
1219.664
614.733
339.398
283.937
173.436
364.328
846.984
3557.448
14940.279
25544.670
15181.809
4194.752
1158.890
376.103
115.227
30.541
7.250
1.425
0.113
0.106
0.505
0.856
1.194
1.848
4.402
10.736
23.359
38.091
42.497
32.138
16.856
7.537
4.765
9.216
25.726
64.248
123.691
200.396
328.443
501.843
596.781
502.613
476.468
748.788
1778.034
130.248
274.955
636.946
2613.521
9705.489
16237.251
9713.525
2774.813
584.677
139.737
40.537
11.608
2.611
0.083
-0.527
-0.563
-0.435
-0.290
-0.130
0.200
1.089
3.024
6.056
9.240
10.288
8.005
5.265
3.674
3.971
5.324
8.810
16.633
31.581
59.275
109.572
176.563
274.616
978.327
4773.513
9287.246
36364.344
67.233
134.118
294.118
963.613
2702.436
4270.921
2687.415
981.179
243.635
58.878
15.808
4.138
0.571
-0.503
-0.767
-0.773
-0.714
-0.640
-0.550
-0.393
-0.104
0.453
1.126
1.803
2.186
2.440
4.131
9.372
15.994
16.382
12.861
10.607
12.758
21.938
41.984
84.934
477.619
12153.958
102296.344
148008.234
114041.148
25.834
48.555
100.766
234.825
532.813
687.980
525.979
231.448
78.275
23.596
6.896
1.808
0.060
-0.573
-0.777
-0.810
-0.791
-0.736
-0.666
-0.597
-0.482
-0.329
-0.162
0.065
0.527
2.704
13.244
50.005
97.007
85.343
44.800
21.557
12.187
11.248
19.063
58.076
812.475
44309.012
104731.227
200235.063
151473.906
10.218
15.265
28.296
54.862
99.111
124.858
103.744
62.717
31.608
14.776
6.907
3.089
1.069
-0.022
-0.539
-0.728
-0.775
-0.752
-0.700
-0.653
-0.599
-0.539
-0.481
-0.327
0.533
5.865
38.362
195.573
486.980
356.248
126.929
44.402
17.970
9.008
9.397
33.258
423.554
12179.600
103997.906
200219.422
112793.547
6.523
6.368
11.193
20.641
37.937
63.880
92.490
101.503
76.987
44.426
22.870
12.026
5.621
1.993
0.264
-0.459
-0.695
-0.732
-0.702
-0.664
-0.627
-0.598
-0.557
-0.379
0.735
8.278
61.022
363.559
952.429
672.719
201.928
61.417
23.809
9.880
5.510
13.276
93.524
888.789
5426.825
22102.273
101244.563
8.936
10.154
19.362
39.376
102.357
288.247
614.809
758.446
525.149
242.276
98.241
44.964
19.943
7.735
2.196
0.109
-0.526
-0.689
-0.700
-0.671
-0.640
-0.608
-0.573
-0.413
0.515
5.996
41.922
214.732
492.769
397.284
138.682
52.123
22.855
9.640
3.856
4.320
18.983
98.764
432.916
1992.836
8922.601
18.227
32.683
63.217
134.180
452.422
1892.908
5958.845
8327.157
4849.642
1406.908
414.064
143.025
57.538
20.124
6.019
1.196
-0.249
-0.622
-0.697
-0.679
-0.646
-0.614
-0.581
-0.464
0.074
2.595
14.672
51.828
101.665
93.132
53.872
29.114
15.696
7.268
2.502
1.369
5.036
25.417
134.172
873.715
3679.549
47.909
89.014
187.377
404.867
1765.727
12692.381
66482.070
101702.781
43008.367
8564.688
1512.066
389.608
126.019
40.849
11.272
2.616
0.129
-0.520
-0.674
-0.680
-0.645
-0.611
-0.584
-0.515
-0.261
0.665
3.532
10.183
18.338
20.565
16.496
11.521
7.134
3.445
0.946
0.282
2.799
27.131
379.366
10665.097
100740.219
165.859
201.314
408.294
866.631
4158.105
45419.348
103875.891
119806.164
135464.906
39272.543
5253.776
899.131
226.188
63.109
17.240
4.195
0.654
-0.349
-0.615
-0.666
-0.635
-0.598
-0.567
-0.526
-0.415
-0.108
0.602
1.981
3.654
4.533
4.388
3.298
2.083
0.811
-0.053
-0.089
2.875
38.011
866.424
67263.461
102253.328
1298.164
431.755
685.566
1462.941
5622.393
56511.133
118401.625
200283.031
200211.625
123500.414
17382.402
1918.563
361.210
83.945
21.806
5.841
1.324
-0.088
-0.522
-0.632
-0.614
-0.562
-0.513
-0.477
-0.439
-0.365
-0.190
0.111
0.466
0.732
0.677
0.417
0.025
-0.310
-0.456
-0.072
2.855
32.218
549.615
22783.480
103374.844
14328.719
1216.289
1195.908
2497.622
4918.329
21518.629
131409.875
200355.484
166095.250
109561.898
30053.311
4379.728
726.570
115.457
26.978
7.605
2.102
0.228
-0.380
-0.539
-0.500
-0.411
-0.318
-0.290
-0.306
-0.361
-0.397
-0.385
-0.343
-0.322
-0.362
-0.461
-0.563
-0.613
-0.482
0.181
2.611
16.155
144.918
1629.425
12687.289
40291.375
2671.115
3641.771
6016.324
5665.105
6784.052
25367.570
113903.539
107120.953
103040.555
18505.184
6320.409
1108.984
135.620
29.196
9.201
2.762
0.537
-0.115
-0.181
-0.015
0.176
0.273
0.244
0.077
-0.141
-0.355
-0.478
-0.545
-0.584
-0.616
-0.658
-0.688
-0.628
-0.360
0.504
2.749
9.933
43.319
221.797
1153.157
10047.006
6978.113
32727.686
55030.816
22981.889
5829.579
4514.585
13738.579
24670.914
12033.941
4661.384
2329.053
532.464
94.273
26.023
8.775
2.878
0.870
0.634
1.257
2.055
2.454
2.251
1.697
0.928
0.318
-0.159
-0.423
-0.550
-0.609
-0.637
-0.645
-0.609
-0.449
-0.101
0.833
3.020
8.570
28.247
130.010
747.896
4142.522
26901.371
101309.664
120279.125
200632.156
41098.863
2955.591
1408.008
1676.663
1129.011
617.040
366.643
137.855
48.400
18.749
7.340
2.778
1.852
3.484
7.640
11.786
12.500
9.525
5.745
2.842
1.133
0.217
-0.186
-0.337
-0.409
-0.443
-0.378
-0.118
0.399
0.923
1.640
3.436
8.493
26.727
119.863
776.601
5630.106
40752.359
104269.625
200257.656
200186.250
113641.977
8495.018
449.236
211.667
179.452
141.168
104.350
62.648
32.743
15.646
7.179
3.783
5.320
14.963
36.002
59.322
60.669
41.490
19.164
7.626
2.862
1.220
0.907
0.970
0.887
0.723
0.929
2.357
5.109
6.853
5.731
4.882
8.255
23.137
91.016
493.858
9996.468
17181.180
94403.430
200320.297
147939.484
105586.953
5771.196
272.345
88.068
117.676
174.500
175.616
116.567
63.739
33.981
16.867
9.688
15.402
51.820
152.204
301.537
303.538
167.590
59.679
18.765
6.575
5.143
7.562
10.269
9.914
7.181
6.555
12.690
29.642
41.901
27.407
11.568
8.041
16.918
53.679
210.547
15585.149
10577.701
9912.380
19024.990
34469.629
11682.765
984.025
139.206
188.630
653.420
1600.892
1756.521
892.109
359.279
163.727
74.394
32.261
35.935
134.762
494.175
1130.126
1132.512
537.235
148.179
37.658
16.316
26.739
61.901
96.174
91.330
52.405
30.272
43.636
115.889
183.538
103.090
30.222
9.716
10.884
26.750
75.042
33005.313
16990.563
4878.146
1838.902
1166.880
534.240
172.031
173.761
1072.031
8575.991
40934.414
50722.090
14352.930
2727.069
983.497
378.184
112.897
69.078
217.668
896.357
2136.726
2321.562
972.159
249.742
56.448
48.155
175.754
616.554
1223.178
1137.202
479.120
164.379
110.660
234.957
360.644
197.490
52.046
12.791
7.332
11.989
25.229
102016.313
101346.750
23770.646
2252.782
370.870
131.748
100.728
430.945
5973.697
100073.477
100328.109
101487.242
104873.773
20653.316
6137.439
1902.517
387.158
109.921
198.485
771.313
1815.218
1816.697
833.447
219.194
70.127
183.192
1324.640
9372.505
29992.438
24550.574
6083.047
1003.379
369.492
309.176
302.283
164.865
53.345
16.397
9.032
10.410
12.765
100436.188
100449.813
99058.148
5384.679
592.526
142.003
106.963
738.649
16543.059
100119.898
100745.156
104878.898
121994.742
85713.453
29298.426
6455.830
974.058
168.417
119.032
324.536
662.571
662.838
347.017
111.039
83.076
623.573
8555.245
100058.227
100133.898
100425.609
79090.523
6904.246
2874.227
1375.918
491.962
176.785
61.606
29.548
41.732
63.860
51.185
100279.953
100949.781
102165.516
7551.264
1376.156
290.117
114.239
635.147
13652.528
100146.258
101022.445
107417.016
141189.375
128839.586
60923.781
11517.075
1483.252
195.389
60.488
88.883
151.916
151.664
91.681
44.131
101.129
1136.573
27115.648
100140.750
100488.141
103164.266
119401.945
77288.945
60529.801
16570.428
2550.501
439.102
111.173
95.232
378.925
861.183
584.547
100545.680
103000.477
39931.152
11873.202
3495.729
614.909
129.154
300.240
3257.550
56187.039
100681.141
104749.977
120381.242
60671.117
31003.723
6947.471
1035.649
157.746
33.027
22.537
30.139
29.785
20.951
18.497
83.357
973.874
22207.930
100209.109
101552.266
121222.445
200146.953
108995.266
101402.828
101103.891
15455.008
1357.528
236.635
327.681
2761.974
10682.854
5270.271
125.834
63.883
29.788
61.498
811.374
17599.725
100926.320
52632.820
5396.582
6266.810
48636.301
109293.641
104973.094
106313.367
200298.016
159781.031
102916.484
100810.273
100936.023
11202.934
1086.730
218.565
60.709
17.592
5.059
2.849
4.426
7.298
9.437
9.306
6.909
3.695
1.195
-0.073
-0.658
-0.808
-0.351
2.719
17.982
82.893
227.950
1114.843
401.726
112.543
41.731
113.190
695.524
1933.208
1543.688
1483.237
5672.665
78804.141
105237.719
102493.297
102385.078
119516.195
200131.875
103991.258
101251.523
38407.035
4676.384
1176.369
459.548
170.716
47.958
11.475
3.093
2.734
4.814
7.215
7.479
5.878
3.195
0.967
-0.187
-0.712
-0.755
0.368
9.415
83.011
672.823
2591.776
13605.509
3114.552
487.591
85.640
32.217
62.980
137.585
262.776
722.403
3184.860
33144.984
102165.313
101000.656
100686.000
102383.852
54298.656
21945.602
14613.153
5116.268
2636.426
2469.984
1564.574
561.127
130.395
24.521
5.041
2.198
3.307
5.094
5.351
4.210
2.219
0.613
-0.299
-0.703
-0.625
1.314
19.818
256.940
4171.107
33813.379
100067.977
21163.217
1834.552
199.547
34.001
25.105
59.657
159.907
405.409
1169.777
6599.111
60265.914
100302.273
100176.289
73069.711
8274.861
2003.960
1464.521
1599.677
3513.026
6736.697
4635.810
1336.419
246.431
40.368
7.121
1.775
1.774
2.580
2.912
2.260
1.120
0.217
-0.264
-0.469
-0.352
1.589
22.465
331.615
6570.162
67306.813
100117.641
72772.555
3928.398
328.149
44.830
21.842
54.690
152.035
326.656
560.302
1141.950
3853.750
9736.804
9683.716
4305.657
1062.170
353.577
366.600
988.708
3680.008
7865.847
5467.630
1551.536
279.937
44.910
7.112
1.127
0.539
0.832
0.951
0.809
0.604
0.544
0.622
0.554
0.511
1.514
12.802
138.678
1418.722
7459.191
100131.930
72773.719
3928.063
327.479
41.750
20.765
57.735
184.545
449.948
703.280
682.435
588.894
675.792
620.194
365.927
153.507
85.199
135.390
448.332
1583.951
2995.231
2324.775
770.315
161.406
29.034
4.772
0.443
-0.191
-0.085
0.246
0.935
2.325
4.290
5.472
4.959
3.560
2.591
5.340
29.983
158.814
439.646
100101.453
17693.719
1703.252
185.580
28.999
18.373
65.141
257.585
821.284
1382.591
1103.478
458.805
173.617
88.018
54.245
39.435
41.861
67.196
153.955
388.183
623.144
533.015
212.027
60.966
13.245
2.113
-0.111
-0.441
-0.087
1.181
5.020
16.772
36.039
41.463
27.430
14.904
7.533
4.373
6.914
24.538
87.708
11480.180
2674.914
454.249
76.040
15.596
14.753
59.788
253.281
845.100
1563.336
1235.089
471.939
122.055
38.643
33.121
62.118
106.576
133.105
121.517
116.191
119.578
95.040
46.174
16.275
4.247
0.451
-0.385
-0.237
0.979
5.457
25.225
120.442
384.541
468.671
201.216
60.576
22.135
8.686
5.390
19.909
228.994
994.914
355.407
97.336
24.025
8.403
10.974
38.759
145.433
431.187
717.668
618.315
246.609
71.895
35.034
71.335
210.897
454.092
556.016
403.680
176.280
67.092
28.284
11.840
4.206
0.973
-0.152
-0.266
0.581
4.023
17.871
100.961
777.263
4795.340
6078.277
1492.733
253.110
64.208
20.578
9.193
28.703
488.989
129.322
57.622
24.221
13.065
10.115
12.042
22.643
57.159
137.749
202.392
176.939
88.531
37.490
43.837
165.461
592.077
1470.523
1973.398
1274.024
455.251
116.885
28.709
7.484
2.064
0.561
0.094
0.344
2.307
10.521
45.533
257.920
2410.445
21361.781
32229.879
5980.925
1047.420
229.304
53.443
19.908
31.764
372.909
37.310
20.045
19.667
24.045
25.519
24.454
24.443
31.744
45.579
58.867
53.347
33.401
24.324
58.294
254.418
1028.421
2878.251
3926.850
2471.975
778.759
175.340
37.579
9.028
3.352
2.026
1.490
1.774
5.337
22.278
100.834
549.398
3964.621
25106.512
54365.355
28578.145
5887.401
861.989
149.254
63.182
61.162
133.800
23.025
24.177
41.358
59.997
68.025
61.046
50.622
48.894
54.922
66.162
65.818
46.720
31.424
58.305
240.075
959.453
2667.601
3632.175
2293.670
728.114
165.881
37.230
11.712
7.669
7.033
5.442
4.687
9.806
39.935
204.309
1361.211
11538.046
106314.742
107865.484
104006.805
27337.527
2531.590
388.722
319.110
387.544
299.909
24.886
41.240
80.742
126.350
144.269
125.493
113.203
119.234
136.837
169.747
172.554
118.465
58.151
48.559
141.448
486.650
1188.008
1474.534
962.381
375.876
99.553
28.962
17.151
19.009
19.991
15.429
10.617
14.893
62.832
390.766
3090.652
29844.783
180677.625
200240.250
144802.031
49840.957
3999.267
1102.716
2126.546
3572.574
2332.738
34.618
60.777
113.708
177.290
210.004
210.014
245.252
290.420
318.274
363.942
347.924
230.149
95.455
41.705
61.517
157.798
310.717
402.476
275.162
126.208
46.933
23.612
26.668
38.992
42.805
32.629
19.217
20.283
84.857
648.560
7027.603
95168.164
153190.031
200245.703
200517.844
41313.910
5415.510
3721.509
11886.409
27248.824
15033.725
43.235
66.885
111.251
178.995
233.531
305.477
471.002
634.708
628.299
525.772
418.470
259.198
100.946
38.425
25.616
42.302
71.335
84.997
68.678
37.738
20.733
21.534
37.870
60.375
67.236
50.757
26.722
23.107
89.003
724.223
9086.464
101350.164
106157.156
113859.492
110891.680
48483.863
14081.932
12314.544
29793.412
78259.492
36891.102
46.558
65.106
97.595
154.835
238.130
392.634
678.771
920.272
834.049
525.268
314.778
167.107
75.322
28.788
12.899
12.339
17.224
19.397
16.765
11.915
10.887
18.228
38.955
63.621
71.126
50.609
27.520
19.746
64.412
470.912
4662.191
59899.492
100688.375
101506.922
104221.258
37475.813
46621.742
33490.855
24045.787
42021.621
22341.375
44.230
63.164
98.951
187.547
354.949
573.061
755.041
872.959
689.434
379.971
183.111
85.891
38.757
16.045
6.186
3.783
4.296
4.835
4.713
4.337
5.832
12.417
26.223
42.654
47.603
36.065
19.598
13.185
33.153
191.440
1290.984
8907.349
37000.242
49767.910
25239.141
24944.602
54851.723
37799.734
12420.127
7796.121
4392.583
42.269
66.856
127.218
306.768
666.205
976.253
901.700
637.133
407.289
212.979
88.955
37.561
15.863
6.357
2.134
0.854
0.760
0.987
1.094
1.426
2.836
6.697
13.622
20.777
23.098
17.630
10.198
6.366
13.542
58.861
259.447
1049.410
2553.235
3509.495
3910.591
9578.911
19696.350
13906.979
4475.585
1528.648
802.425
39.066
68.445
142.710
391.824
941.599
1347.295
1012.882
519.124
234.477
101.358
40.786
15.475
5.689
1.779
0.232
-0.247
-0.273
-0.186
-0.061
0.186
0.906
2.555
5.142
7.448
8.251
6.293
3.811
2.488
4.432
15.293
50.778
139.919
283.058
478.249
939.698
2230.246
3800.572
3007.967
1346.475
855.489
1537.861
31.338
54.872
116.889
320.461
710.519
1000.355
734.814
348.332
139.595
52.760
19.316
6.625
1.801
0.089
-0.508
-0.643
-0.617
-0.556
-0.479
-0.336
-0.027
0.573
1.403
2.157
2.267
1.792
1.158
0.869
1.530
4.051
11.188
27.593
59.356
133.703
336.482
716.222
1008.779
984.088
1373.802
4068.219
20860.531
21.459
33.903
68.585
158.227
328.407
423.263
337.065
176.305
71.725
27.469
9.767
2.979
0.483
-0.430
-0.703
-0.748
-0.718
-0.667
-0.616
-0.537
-0.408
-0.216
0.024
0.192
0.289
0.306
0.601
1.530
2.544
3.358
4.683
9.473
23.583
63.652
164.492
341.895
555.262
1603.965
9115.134
32799.777
104958.422
13.226
17.256
30.827
61.483
104.127
130.029
114.115
68.688
33.793
14.895
6.269
2.409
0.613
-0.220
-0.579
-0.705
-0.730
-0.705
-0.656
-0.605
-0.545
-0.468
-0.403
-0.341
-0.224
0.242
1.909
5.542
9.588
9.723
6.961
6.667
12.644
31.025
73.253
147.803
360.460
3008.253
28967.668
107663.789
111162.977
9.315
8.127
13.006
22.684
35.820
45.656
48.311
40.942
29.828
19.051
11.884
7.369
3.664
1.372
0.073
-0.486
-0.672
-0.696
-0.660
-0.621
-0.583
-0.546
-0.515
-0.471
-0.268
0.726
4.511
14.562
27.196
23.876
13.511
7.310
7.027
12.030
25.608
53.030
180.242
1397.843
9937.822
67269.281
108821.945
8.892
4.865
7.865
16.706
37.970
83.110
140.736
168.341
133.820
82.734
53.783
33.945
17.568
7.317
2.167
0.156
-0.478
-0.639
-0.643
-0.617
-0.593
-0.566
-0.541
-0.491
-0.211
1.084
6.477
20.955
39.389
34.253
18.442
8.315
4.751
4.547
7.824
17.305
58.338
308.069
1564.514
11344.031
102895.750
10.712
6.829
15.013
45.683
165.144
566.101
1385.558
1866.497
1175.684
527.278
260.468
154.194
73.214
27.142
8.077
1.730
-0.086
-0.538
-0.623
-0.609
-0.589
-0.571
-0.544
-0.495
-0.266
0.791
4.988
14.920
27.649
24.744
14.209
6.865
3.320
1.894
2.166
5.217
17.168
68.629
312.121
1524.318
6227.154
15.349
18.308
47.944
172.832
934.812
5899.337
23221.373
36952.559
16458.697
3928.295
1269.819
643.655
255.301
79.448
20.794
4.649
0.645
-0.338
-0.581
-0.611
-0.589
-0.566
-0.548
-0.506
-0.358
0.204
2.055
6.220
10.349
10.444
7.164
3.984
1.953
0.707
0.329
1.200
5.356
21.869
92.848
412.533
1333.644
31.143
55.798
155.933
612.566
4815.205
66055.383
100247.984
100495.039
100996.617
29714.680
4730.580
1968.022
721.284
184.466
41.794
9.339
1.767
-0.007
-0.478
-0.594
-0.584
-0.559
-0.539
-0.512
-0.443
-0.207
0.419
1.585
2.800
3.103
2.490
1.528
0.634
-0.040
-0.353
-0.063
2.130
16.033
151.262
1967.937
15523.688
92.988
176.210
578.998
1985.921
15010.712
101071.844
101007.523
102204.992
103761.969
104439.422
10588.511
3647.499
1116.083
279.097
61.003
14.310
3.472
0.586
-0.267
-0.527
-0.566
-0.547
-0.526
-0.508
-0.480
-0.401
-0.220
0.079
0.399
0.550
0.457
0.128
-0.198
-0.473
-0.628
-0.432
1.530
19.340
280.695
6584.477
100391.797
344.100
564.981
2309.603
7905.604
25436.707
105774.523
103451.055
108335.727
114291.641
109351.195
10899.721
3243.185
1055.326
273.141
73.333
20.780
6.222
1.699
0.118
-0.405
-0.529
-0.542
-0.520
-0.497
-0.482
-0.469
-0.432
-0.361
-0.302
-0.279
-0.335
-0.442
-0.570
-0.674
-0.721
-0.522
1.115
15.726
200.733
3359.186
38859.395
1198.441
1442.838
7546.135
31808.867
55464.855
120365.984
106966.266
113075.648
124281.820
52714.988
6741.263
1805.182
683.860
259.626
91.544
30.462
10.093
3.107
0.649
-0.227
-0.472
-0.510
-0.487
-0.468
-0.468
-0.476
-0.488
-0.489
-0.503
-0.525
-0.572
-0.635
-0.696
-0.730
-0.725
-0.527
0.595
7.498
61.963
494.067
2283.632
2437.135
3963.020
18324.475
58300.105
80162.438
44773.477
51839.539
80216.984
42023.477
11815.123
2727.650
1033.381
547.556
293.320
117.280
41.945
14.182
4.462
1.203
0.028
-0.291
-0.340
-0.339
-0.354
-0.394
-0.440
-0.484
-0.520
-0.553
-0.581
-0.622
-0.662
-0.703
-0.710
-0.684
-0.504
0.266
3.571
18.822
86.683
318.136
4251.757
30195.070
105156.813
119590.555
131117.797
27262.936
6854.140
5234.521
4235.297
2235.879
954.100
633.790
495.580
294.188
123.007
42.609
14.619
5.023
1.521
0.505
0.324
0.305
0.213
0.023
-0.182
-0.346
-0.452
-0.501
-0.534
-0.571
-0.608
-0.641
-0.655
-0.642
-0.598
-0.427
0.195
2.346
10.447
44.051
186.412
11178.481
102085.438
102082.461
105691.508
110860.797
64741.648
3959.002
940.880
654.532
550.109
517.824
467.236
356.460
213.913
89.299
32.985
11.442
4.068
2.014
2.047
2.640
2.863
2.129
1.105
0.327
-0.095
-0.286
-0.320
-0.329
-0.368
-0.433
-0.493
-0.487
-0.424
-0.346
-0.195
0.271
1.998
8.346
35.592
168.650
38758.797
113870.516
104080.555
111614.055
151311.531
105847.922
4353.609
427.363
234.839
389.504
586.639
487.013
279.184
129.806
54.417
20.723
7.605
3.767
4.220
7.469
11.035
11.874
8.225
4.170
1.675
0.568
0.461
0.738
1.109
1.027
0.615
0.280
0.285
0.529
0.733
0.545
0.593
1.761
6.714
26.500
114.774
105201.219
161995.109
113144.523
109647.922
133760.969
38259.031
2400.305
248.908
176.688
394.455
615.028
536.072
264.763
107.314
41.265
16.242
6.758
5.378
10.846
23.346
37.642
37.980
25.404
11.782
4.528
2.710
4.429
8.203
11.526
10.999
7.326
4.102
3.175
3.895
4.404
3.066
1.622
1.584
4.511
15.803
56.038
103729.633
108246.633
55349.465
61857.078
24491.771
4645.593
634.509
132.110
219.195
676.066
1498.704
1571.445
816.416
271.764
88.334
32.610
13.570
10.105
21.647
54.280
95.671
96.002
58.451
23.254
9.870
10.927
28.723
70.423
109.970
103.733
60.586
25.509
13.548
13.293
13.617
9.143
3.805
1.741
2.637
7.488
21.573
159935.188
108925.422
17553.908
4240.644
1713.696
523.539
142.991
145.942
866.636
6582.575
27251.717
33567.586
9853.780
1756.846
359.668
109.642
37.477
18.957
31.971
84.458
141.390
151.319
84.984
33.669
18.460
48.870
216.347
777.727
1685.158
1439.433
588.395
167.871
59.495
36.235
28.135
16.933
6.894
2.380
1.644
3.235
7.297
121237.188
111581.742
57039.473
4138.140
593.326
148.081
75.394
337.013
4583.852
86871.547
100650.008
104331.016
107040.680
11678.794
1319.489
342.417
95.352
31.067
33.201
74.995
132.318
132.477
79.864
34.252
38.147
220.993
1846.485
13714.471
50519.781
40920.961
7921.033
1168.754
312.381
149.128
68.604
29.951
11.125
4.098
2.378
2.686
3.587
102167.523
101995.695
102281.602
10803.346
1425.534
276.577
106.665
628.940
12408.739
100144.055
102250.086
133973.078
168509.406
37627.848
3251.665
788.191
187.058
46.899
25.068
41.440
65.388
69.603
43.573
25.907
73.968
739.995
12579.058
100703.188
100920.156
100617.664
101228.938
8251.335
2680.601
1091.039
315.742
84.179
23.581
9.338
9.429
11.965
10.566
101190.227
106667.750
127162.461
36740.816
8394.760
1197.040
197.297
553.686
9376.792
100138.617
101875.781
123167.930
146116.125
29496.611
3981.870
1061.146
249.280
54.285
17.118
17.396
23.460
23.365
16.903
19.093
109.657
1475.970
41300.375
102413.711
103305.953
103355.813
116272.320
70636.250
49782.918
13680.993
2019.114
312.762
57.873
25.665
44.593
75.001
55.413
103272.367
145401.563
180563.594
104356.469
50793.871
3892.391
354.665
264.438
2749.011
36858.754
100480.984
102634.063
66970.445
8285.473
2329.735
778.926
192.248
42.129
10.785
6.097
6.761
6.631
5.713
12.649
101.102
1261.721
33558.625
101847.047
103485.836
118201.156
200094.016
112457.008
100718.320
100163.820
12532.820
1002.702
129.750
64.826
150.265
297.746
213.256
189.251
90.255
38.869
38.222
227.794
2176.030
8458.074
5321.290
5302.073
33727.500
121628.328
173177.750
112010.672
108338.570
200251.500
130888.266
103545.539
107079.086
113651.156
25167.881
3822.397
779.866
185.764
46.440
12.876
8.880
16.621
33.151
51.706
56.282
41.843
21.306
8.262
2.132
-0.103
-0.735
-0.641
0.574
5.538
20.493
48.029
1979.806
680.722
157.685
44.769
55.737
230.074
581.356
1016.088
5665.969
50098.680
137210.250
200323.859
115223.852
103889.977
130803.773
154606.625
105598.367
115094.797
96730.484
25062.482
7722.554
2558.713
749.234
154.420
31.548
10.508
14.964
32.928
53.836
60.040
42.521
21.688
8.423
2.203
-0.044
-0.659
-0.350
2.383
17.259
75.211
198.493
36847.148
6356.053
834.955
118.294
34.280
63.885
206.332
785.616
3475.391
18528.645
61582.086
129268.773
106236.938
101363.656
103302.188
40642.301
34810.289
32955.500
29835.725
26927.848
34018.266
20822.787
4300.368
589.898
78.348
15.269
12.030
23.267
37.852
42.267
31.870
16.383
6.415
1.691
0.005
-0.448
0.066
4.818
38.896
237.503
671.385
100043.320
59665.516
3631.231
309.388
51.579
64.687
249.661
942.960
2595.073
5285.536
10079.723
34681.422
101358.383
100384.867
37276.973
5799.430
3108.623
5301.895
12287.598
67194.180
101503.336
100334.148
16580.215
1437.987
143.774
19.623
8.056
12.185
18.348
20.447
15.591
8.678
3.835
1.461
0.577
0.304
0.721
5.744
44.552
278.757
875.197
100071.883
100010.219
8852.670
555.871
69.898
69.586
274.250
1042.840
2793.855
3857.985
3330.165
3661.048
6248.648
6476.317
2755.003
862.407
586.565
1381.733
7589.821
87646.039
100356.266
100109.336
22188.926
1677.578
151.717
19.154
4.758
4.940
7.241
7.732
6.514
4.485
3.275
3.283
3.721
3.289
2.689
4.651
24.676
118.564
316.267
100085.977
100011.406
8141.286
555.391
65.254
62.290
272.900
1261.039
4653.190
9127.563
6364.772
2120.617
837.538
533.487
300.738
145.012
144.942
464.378
2909.193
22303.260
69698.961
40852.746
7120.714
829.526
95.331
12.920
2.320
1.395
2.038
2.742
3.351
4.747
8.033
12.159
15.287
13.853
9.436
5.858
8.882
27.246
62.999
100066.477
54097.809
3359.170
289.097
45.414
56.792
303.590
2141.436
12720.604
37201.820
24778.064
4716.488
700.768
140.615
54.349
33.788
45.067
133.526
602.787
2542.495
5454.596
3844.054
1219.304
226.083
36.974
6.151
0.772
0.240
0.919
2.547
6.159
13.803
26.874
43.612
52.334
48.273
30.025
14.138
6.932
9.095
28.286
30565.637
5406.231
727.352
109.319
24.679
45.427
280.123
2180.683
15073.341
45431.984
30034.090
5477.022
680.911
97.756
24.963
20.786
31.060
54.098
120.062
293.311
432.809
371.404
161.619
47.444
10.438
1.763
0.063
0.424
2.426
7.888
20.812
49.365
100.459
142.116
153.212
123.286
72.903
30.810
11.520
10.617
61.445
1724.970
597.820
140.589
36.177
15.811
30.642
159.002
1054.882
5457.639
12409.973
8550.502
2325.984
375.483
61.729
24.907
38.633
65.852
81.841
76.177
64.404
60.353
46.178
24.050
9.075
2.261
0.225
0.137
1.982
8.073
26.167
70.065
177.750
372.934
461.921
380.013
265.378
136.532
52.922
18.735
16.652
120.350
173.853
82.610
43.106
31.935
28.170
30.213
66.646
269.426
904.277
1684.713
1329.837
501.905
123.266
33.437
35.493
80.835
154.336
186.162
138.987
71.988
29.561
12.440
5.225
1.760
0.284
-0.040
0.959
5.527
22.251
75.294
221.836
549.546
1106.951
1359.784
923.365
476.129
203.948
75.689
32.131
27.367
103.774
43.345
44.153
71.395
105.423
111.879
80.598
57.503
79.094
166.042
249.593
231.871
127.473
51.769
26.714
46.271
121.547
237.614
287.459
209.986
96.038
33.245
9.863
2.833
0.809
0.231
0.412
2.285
11.333
49.660
188.748
665.371
1732.751
3641.725
5058.355
3334.900
1294.899
367.742
138.926
114.110
128.968
123.328
46.997
95.863
233.973
405.365
435.219
273.471
138.943
103.105
164.440
318.215
397.871
258.992
99.226
40.339
47.031
115.333
223.420
269.818
197.191
90.209
31.031
9.580
3.040
1.483
1.215
1.471
4.034
17.658
81.531
384.125
1755.907
7060.209
22144.393
34420.641
17827.057
4418.990
957.420
499.056
964.902
1451.178
1056.472
95.329
229.830
621.076
1207.082
1305.005
746.764
349.800
277.251
556.794
1365.811
1834.337
1138.448
330.552
82.600
41.835
70.390
129.232
154.505
114.404
57.190
21.677
7.501
3.625
3.191
3.241
3.082
5.615
22.374
116.749
711.624
5548.143
62759.207
108802.664
117183.945
111743.398
21383.422
3172.142
3018.098
13970.146
30065.898
16540.883
184.005
369.733
967.730
2023.932
2061.773
1247.113
754.030
691.601
1339.796
3961.921
5488.577
3009.524
751.559
152.751
41.804
34.787
51.976
57.390
45.916
25.448
11.181
5.384
4.791
5.664
6.138
5.577
7.071
23.926
142.788
1191.269
18228.658
101614.813
104464.172
107910.000
106553.602
106763.281
15526.120
21524.559
102523.086
100526.070
100097.680
280.592
438.262
860.133
1561.850
1765.685
1354.348
1377.524
1507.784
1872.524
4461.499
6602.725
3342.066
916.041
220.845
50.926
18.176
16.909
18.633
15.127
9.410
5.131
4.206
5.677
8.011
8.841
7.295
7.489
21.606
134.687
1435.661
28025.211
100525.758
101183.914
102458.008
108698.539
154695.094
108163.352
137254.781
119386.695
102301.188
100272.633
308.914
363.156
485.737
754.929
934.790
1207.913
1944.669
2218.225
1720.386
2073.508
2456.766
1594.563
645.907
223.794
52.608
11.709
5.696
5.112
4.402
2.976
2.421
3.332
5.650
8.354
8.788
7.463
6.351
15.940
93.355
856.695
12511.166
100148.109
100426.055
102251.547
128078.977
166117.781
104936.430
122498.086
189084.109
106368.039
100524.961
218.147
229.610
231.029
294.007
443.828
846.291
1548.359
1761.507
1143.691
732.134
612.681
430.809
265.174
118.684
31.593
6.282
1.812
1.192
0.998
0.829
1.064
2.185
4.188
6.015
6.684
5.314
4.334
9.187
45.893
334.273
2897.416
25434.799
100274.234
102374.438
114117.992
109930.953
101736.719
104512.906
130070.383
94319.914
41447.043
121.755
127.421
123.252
153.875
261.986
488.124
808.343
835.048
550.243
279.724
160.638
102.441
65.248
32.542
10.559
2.135
0.225
-0.079
-0.098
-0.004
0.281
1.003
2.204
3.256
3.427
2.810
2.152
3.969
17.045
87.361
461.143
2158.310
6033.161
9528.876
17923.428
102243.602
101828.383
101541.422
39140.676
7025.850
2844.807
80.675
85.106
86.386
119.454
205.850
343.102
473.441
452.623
291.311
136.081
59.562
27.546
14.448
7.027
2.148
0.149
-0.399
-0.485
-0.452
-0.364
-0.167
0.198
0.729
1.210
1.273
0.963
0.669
1.211
5.245
20.854
76.217
232.843
541.434
1139.093
4020.500
16552.410
33939.371
22804.832
6518.945
1656.681
1332.751
63.546
65.435
74.777
105.631
172.947
275.083
351.841
331.180
199.898
87.946
32.502
11.173
3.878
1.133
-0.066
-0.522
-0.623
-0.614
-0.572
-0.506
-0.407
-0.244
-0.045
0.100
0.137
0.002
-0.094
0.085
1.220
4.968
16.529
49.712
152.310
532.778
2113.713
7747.462
12151.105
6713.390
2316.591
2275.800
8147.975
45.277
49.329
62.255
88.143
125.724
178.738
226.258
203.110
128.446
55.325
19.826
6.229
1.581
0.011
-0.512
-0.667
-0.680
-0.652
-0.610
-0.565
-0.502
-0.436
-0.371
-0.328
-0.339
-0.359
-0.324
-0.154
0.296
1.543
6.207
25.825
108.265
391.155
1311.061
3826.621
5815.041
3576.460
2227.283
7616.282
57208.547
30.177
32.407
44.192
61.992
79.738
94.634
108.958
96.675
63.024
32.198
13.874
5.531
2.059
0.474
-0.294
-0.574
-0.661
-0.658
-0.618
-0.578
-0.540
-0.507
-0.485
-0.478
-0.465
-0.404
-0.185
0.242
0.772
1.336
3.455
14.981
64.752
195.038
477.714
1029.402
1427.682
1329.289
2500.928
16334.887
189626.563
20.702
18.743
26.363
36.036
44.715
53.106
60.446
58.064
47.493
34.214
24.694
17.223
9.051
3.886
1.057
-0.135
-0.532
-0.622
-0.610
-0.575
-0.547
-0.529
-0.509
-0.497
-0.465
-0.327
0.123
0.977
1.829
2.049
2.419
6.315
21.659
56.593
114.096
213.666
324.823
536.230
1805.456
13138.610
145822.781
17.516
10.555
15.706
26.582
48.894
98.490
173.828
212.705
179.128
147.791
131.419
92.096
49.547
19.001
5.975
1.183
-0.174
-0.529
-0.581
-0.561
-0.539
-0.527
-0.503
-0.483
-0.442
-0.250
0.339
1.556
2.516
2.550
1.928
2.445
5.534
12.729
25.695
46.765
86.973
205.246
760.753
4493.182
31358.893
17.696
10.082
20.154
58.022
202.902
696.390
1859.863
2366.895
1699.933
1041.541
901.112
619.216
276.112
81.482
21.220
4.688
0.670
-0.321
-0.529
-0.548
-0.532
-0.524
-0.500
-0.476
-0.439
-0.265
0.235
1.170
1.916
1.940
1.326
0.865
1.165
2.518
5.422
11.510
25.972
72.316
234.717
962.720
3757.851
21.229
24.346
64.998
227.827
1260.715
8207.564
36914.473
59938.109
26581.102
8541.056
6995.237
4700.593
1489.657
311.816
62.071
12.510
2.387
0.119
-0.407
-0.519
-0.524
-0.511
-0.498
-0.480
-0.453
-0.353
-0.084
0.366
0.837
0.856
0.553
0.170
-0.017
0.111
0.811
2.756
7.827
22.862
69.428
215.038
590.987
39.776
93.342
300.527
1020.080
6963.335
99038.180
100309.805
100789.031
104689.563
67789.445
47479.266
25669.145
5905.503
911.380
137.246
25.055
5.437
1.062
-0.092
-0.432
-0.511
-0.507
-0.493
-0.479
-0.466
-0.419
-0.315
-0.139
0.022
0.040
-0.077
-0.269
-0.438
-0.496
-0.356
0.270
2.251
9.310
40.691
199.947
668.283
110.839
420.815
1846.899
6479.658
26867.555
104317.664
101433.555
101551.156
109171.008
154319.125
107620.070
66436.547
11555.319
1537.918
218.868
42.345
10.948
3.096
0.634
-0.216
-0.449
-0.496
-0.488
-0.473
-0.460
-0.452
-0.422
-0.378
-0.341
-0.345
-0.403
-0.493
-0.600
-0.668
-0.661
-0.437
0.666
6.642
48.263
342.865
1462.402
318.226
1812.171
13817.985
74009.172
121270.578
154214.297
108485.477
102360.391
107755.953
137405.203
97529.984
45444.563
9293.625
1454.178
289.568
72.248
22.996
7.681
2.161
0.254
-0.324
-0.466
-0.482
-0.465
-0.452
-0.460
-0.457
-0.458
-0.466
-0.494
-0.541
-0.596
-0.659
-0.712
-0.722
-0.617
0.100
4.731
35.279
243.174
914.073
737.675
5361.634
73597.422
101563.109
108718.094
200291.109
133916.453
103556.023
103530.555
75568.086
20620.467
12143.773
4524.199
1500.864
464.504
134.313
44.621
15.368
4.719
0.983
-0.157
-0.423
-0.470
-0.462
-0.456
-0.457
-0.463
-0.478
-0.504
-0.535
-0.580
-0.634
-0.678
-0.710
-0.720
-0.665
-0.232
2.225
15.427
75.347
223.103
1501.216
9603.231
112452.430
118165.242
109617.703
115288.281
127318.422
104004.680
50559.223
9673.530
4312.165
5071.531
4876.149
2666.108
804.875
219.917
71.084
24.112
7.333
1.645
0.011
-0.364
-0.434
-0.450
-0.452
-0.456
-0.460
-0.483
-0.512
-0.544
-0.578
-0.616
-0.652
-0.684
-0.698
-0.668
-0.396
0.816
5.856
22.820
65.977
4417.284
43251.570
144820.234
200177.234
200356.141
115983.102
27490.684
6576.885
3188.984
1811.403
2512.212
4586.598
5698.471
2988.801
957.996
241.161
74.556
25.741
7.793
1.866
0.198
-0.194
-0.299
-0.358
-0.410
-0.443
-0.455
-0.465
-0.488
-0.523
-0.558
-0.590
-0.625
-0.647
-0.663
-0.643
-0.457
0.304
3.103
12.310
40.585
20801.578
106606.883
108436.008
130994.672
149432.375
111470.781
7651.270
1280.909
872.471
2086.214
3904.937
4312.526
3570.429
1869.328
612.349
169.430
54.595
18.787
5.860
1.746
0.631
0.337
0.136
-0.095
-0.269
-0.355
-0.361
-0.330
-0.307
-0.347
-0.423
-0.499
-0.550
-0.574
-0.584
-0.575
-0.447
0.144
2.296
9.720
34.635
114725.422
199038.938
114509.086
103993.867
103741.352
102269.258
4375.339
604.557
1089.680
4703.075
10601.289
7152.081
2463.672
808.860
268.112
83.426
28.216
10.454
3.885
2.127
1.993
1.859
1.263
0.583
0.106
-0.016
0.178
0.534
0.807
0.790
0.398
0.015
-0.211
-0.305
-0.367
-0.418
-0.377
0.030
1.620
6.924
24.816
106978.281
200328.828
180700.594
104791.094
101193.281
35901.309
1959.979
365.270
1098.218
5051.352
11408.723
7314.714
2016.702
441.818
114.459
36.684
12.799
5.238
3.163
3.971
5.449
5.424
3.674
1.909
0.987
1.345
3.187
6.281
8.832
8.363
5.712
2.790
1.211
0.604
0.281
-0.005
-0.195
-0.067
0.857
4.065
13.052
103547.453
109940.836
153546.500
96612.141
29614.967
4472.201
536.920
188.339
574.487
2192.612
4330.973
3301.092
1195.219
313.048
82.995
24.411
8.369
3.839
4.020
7.356
10.778
10.816
7.375
3.939
3.078
7.421
22.069
50.363
76.936
71.967
42.189
18.175
7.553
3.671
2.169
1.022
0.233
-0.064
0.269
1.715
5.452
140848.750
120093.289
78783.563
7403.563
1991.122
520.721
133.422
117.377
493.694
2266.851
6313.092
7971.062
4145.716
1090.230
196.196
43.563
12.890
5.272
5.326
9.784
14.405
14.447
10.497
6.060
9.095
35.441
155.488
490.860
931.151
791.206
359.530
112.097
36.449
16.627
8.128
3.607
1.226
0.168
0.000
0.509
1.793
200119.313
173001.375
44471.977
4352.797
705.632
173.727
66.222
172.747
1469.237
12594.656
72370.172
137447.656
120189.313
14336.471
839.387
108.469
25.758
8.384
5.877
9.452
13.616
13.653
9.678
7.914
24.226
156.695
1121.625
6063.094
17208.420
13878.655
3629.451
682.833
188.582
82.401
33.738
12.287
3.927
0.981
0.262
0.264
0.589
107870.727
106225.445
106728.141
13112.255
2683.024
498.422
115.172
260.597
3001.456
41196.430
117410.008
200081.281
177848.438
105638.906
2491.377
197.498
43.071
12.194
5.535
6.311
8.144
8.656
6.707
9.722
55.359
546.935
7150.967
95076.859
122538.930
103118.242
37550.953
3779.459
1189.296
514.820
171.476
43.874
11.249
3.314
1.761
1.715
1.610
103035.313
130339.820
200162.172
107548.977
37295.762
3035.657
313.521
262.737
2538.461
33519.738
113520.594
200087.063
156265.125
104816.078
2117.708
206.928
49.997
13.333
4.405
3.076
3.682
3.720
3.790
11.025
86.591
1095.689
23259.395
200034.359
200197.406
118474.148
105497.211
18980.666
11826.151
4294.380
905.406
159.522
30.925
8.553
6.341
7.477
6.603
111336.031
200081.156
149201.656
103469.461
100332.820
15041.239
790.168
171.697
910.145
6601.592
31375.043
50629.313
43895.863
6791.044
656.229
137.041
38.135
10.880
3.048
1.296
1.105
1.216
1.910
9.485
79.856
936.468
17557.326
189603.813
200592.406
115931.195
144992.234
105472.422
100384.898
33568.516
3943.129
461.725
66.331
17.628
15.965
20.796
18.721
174.747
104.829
71.310
61.707
76.579
213.156
529.092
1913.318
29421.734
101125.352
105545.273
144871.031
200426.359
109519.234
135116.125
107772.156
114281.797
200137.844
200147.188
109168.094
24292.895
2936.792
453.063
93.609
27.214
30.034
83.170
230.729
459.529
522.007
351.112
145.815
42.709
10.629
1.974
-0.148
-0.392
0.571
4.754
22.091
96.440
1837.675
598.610
155.995
46.507
39.449
105.160
413.968
2654.966
40865.543
102713.461
108153.227
180919.500
200309.109
108721.672
115530.227
111201.258
131402.297
200258.375
131392.938
107078.711
75527.594
11754.276
2243.280
373.251
61.798
32.425
87.852
254.917
518.687
592.554
397.303
153.832
44.780
11.181
2.178
-0.044
-0.341
0.688
5.273
23.747
96.763
30535.836
5402.547
781.033
115.938
47.420
139.019
755.402
4106.311
24086.037
114113.094
110650.844
138455.297
148213.281
103777.391
47046.875
15559.159
40003.828
111144.797
110246.617
187392.313
144670.063
103649.461
22537.061
1718.319
162.064
36.554
59.580
164.173
306.389
371.771
252.763
107.006
33.963
8.862
2.059
0.322
-0.002
1.010
6.185
23.960
69.453
100019.609
49080.039
3109.851
295.395
73.264
213.238
1352.957
9241.508
39328.406
68155.641
57941.594
33939.551
25033.047
20279.473
7976.954
2969.681
7664.432
39078.926
122577.609
154195.594
110512.633
101374.383
100186.656
5468.069
326.984
40.829
32.720
71.432
128.099
144.560
100.961
47.998
17.822
6.814
3.596
2.336
1.552
1.765
6.157
21.141
47.579
100032.102
100005.313
7491.841
491.456
92.001
232.256
1597.716
10322.752
47603.953
66048.305
29224.607
7591.842
3059.694
2109.332
1089.060
605.513
1314.105
5399.526
47228.074
104620.531
101477.531
100350.523
100067.578
6512.267
371.811
36.963
14.266
23.496
37.937
42.656
33.026
19.259
12.593
12.127
13.999
12.665
8.610
5.101
5.121
12.385
23.747
100038.305
100005.906
7491.533
489.995
81.987
186.145
1185.013
8106.092
51658.512
119438.969
86725.320
13482.732
1734.880
398.779
181.974
130.460
270.059
1217.037
12950.949
100457.492
100211.266
100071.594
45358.477
2737.721
211.837
24.214
5.896
6.714
9.569
11.535
11.982
14.453
25.960
47.208
68.076
63.561
40.148
17.724
7.572
5.783
9.093
100030.094
44568.527
2879.022
274.119
57.419
148.409
1151.047
16026.153
102480.219
103124.094
101857.078
63041.820
3138.116
286.908
57.807
33.278
65.703
281.443
1882.224
11332.068
29995.783
20088.232
4187.213
570.135
73.642
10.881
2.161
1.873
3.637
7.195
14.869
34.852
85.745
193.417
292.328
289.474
154.557
59.904
18.986
6.390
7.276
25394.688
4603.507
680.249
106.006
33.852
113.615
1111.620
18386.336
100374.375
100427.266
100291.773
77822.039
3566.375
258.179
34.991
13.294
20.146
60.957
224.614
722.658
1223.431
967.128
369.208
95.004
18.994
3.419
0.754
1.856
6.429
18.639
44.821
107.602
263.942
634.507
1127.245
1038.515
521.106
164.813
40.945
11.628
13.407
1483.626
524.720
138.588
44.247
28.849
70.857
550.964
5981.456
69685.703
100067.453
100051.961
18227.188
1555.144
156.363
22.540
10.910
14.171
22.907
39.112
72.175
98.658
79.719
42.220
15.032
3.971
0.772
1.023
5.193
20.418
70.537
191.471
398.707
721.299
1501.104
2580.111
2333.119
1042.718
292.898
70.547
18.767
22.017
163.347
93.167
77.204
89.190
91.961
83.756
183.836
987.501
5006.221
12422.630
8567.986
2157.943
381.547
60.771
15.286
14.003
20.518
25.033
23.125
18.354
14.855
10.659
5.684
2.209
0.424
0.272
2.561
13.575
63.657
267.660
945.918
2012.495
2554.857
2692.779
3333.594
2818.508
1235.026
328.425
89.990
35.427
32.785
63.035
124.029
300.379
524.949
561.271
345.312
174.231
217.793
524.899
893.324
799.511
394.482
131.554
37.032
15.474
18.305
27.531
32.412
26.423
15.300
7.374
3.044
1.030
0.105
-0.145
0.593
4.970
27.965
154.467
875.356
4093.841
11057.013
12779.137
6767.174
3412.303
1934.942
805.709
299.292
189.010
190.786
152.225
148.700
453.551
1507.350
3652.569
3952.935
1885.257
619.040
331.653
694.230
1769.929
2581.271
1460.366
412.195
92.234
24.512
19.042
26.330
30.491
24.472
13.584
5.890
1.932
0.436
-0.064
-0.010
1.096
7.335
42.803
262.616
1721.920
10456.812
34949.887
48829.625
33483.406
12761.696
3194.963
915.298
745.560
1777.973
3009.614
1978.287
458.327
1358.566
5997.738
17757.580
19435.383
7742.702
2100.140
1233.977
3900.358
18346.631
30018.484
13660.578
2172.645
305.060
50.580
18.464
18.856
19.829
15.866
9.317
4.003
1.382
0.401
0.205
0.348
1.514
8.287
47.658
297.369
2046.980
13500.663
90374.023
134038.125
112348.633
103049.758
19367.439
3838.538
6148.092
37422.945
100171.477
56119.141
1376.583
2794.475
11919.555
40710.813
49446.016
16115.764
5890.249
5051.426
14284.969
100576.133
100178.688
69874.906
7541.494
858.641
120.581
22.337
10.744
9.638
7.983
4.715
2.163
0.882
0.534
0.557
0.786
1.694
7.378
40.036
249.074
1816.097
21349.193
109764.867
110875.375
105187.688
104252.406
115348.156
40034.391
64363.969
106399.664
101036.055
100156.039
3109.783
3953.142
9275.176
28260.820
31493.641
16059.902
16917.971
20783.758
21831.279
101742.359
100516.461
79455.266
12393.026
2563.321
314.127
33.305
6.860
4.011
2.912
1.775
0.868
0.515
0.594
0.865
1.028
1.599
5.488
27.760
179.982
1612.646
28623.678
101782.773
102021.984
103048.750
125838.445
200361.234
109939.586
200452.203
180502.922
105866.023
100520.820
3773.809
3732.240
3992.950
7471.849
9057.702
13054.575
37739.875
45309.680
20818.617
30014.205
51221.449
22367.529
16473.619
4941.507
469.008
39.696
4.840
1.335
0.746
0.375
0.203
0.240
0.558
0.840
1.041
1.288
3.555
17.288
109.432
954.644
13736.289
100314.625
100683.070
105215.695
200181.859
173086.125
106310.227
170027.797
200087.375
119357.852
101114.305
2110.359
2087.155
1440.214
1498.612
2417.174
7699.613
25854.373
30985.797
13386.002
5114.799
4455.515
3905.686
4682.338
1820.185
241.265
25.573
2.765
0.217
-0.128
-0.188
-0.158
0.018
0.305
0.597
0.672
0.739
1.816
8.846
48.496
342.630
2915.821
27917.119
100472.969
106000.117
180887.500
110832.836
103309.414
110381.430
200339.328
123259.336
101230.836
894.579
808.804
538.214
470.533
912.366
2893.832
7326.432
8448.179
4278.093
1340.722
627.850
476.067
484.430
248.979
54.663
8.364
0.846
-0.296
-0.439
-0.422
-0.338
-0.194
0.013
0.165
0.182
0.195
0.648
3.461
17.585
89.441
466.538
2180.242
6688.177
11450.202
55648.516
112376.953
118242.281
109612.891
106015.469
17798.271
5933.984
567.777
483.964
343.209
316.584
597.244
1602.153
3368.636
3684.670
1890.157
623.509
195.169
84.072
52.025
27.285
8.835
1.672
-0.193
-0.518
-0.542
-0.505
-0.446
-0.359
-0.246
-0.177
-0.194
-0.235
-0.085
0.903
5.370
21.769
85.111
262.855
749.736
2716.488
19195.504
134812.313
200127.828
146063.625
23958.477
3679.516
1952.057
440.442
413.071
354.787
389.979
640.129
1593.186
3089.757
3306.010
1595.711
482.785
120.583
31.934
10.473
3.968
0.978
-0.208
-0.547
-0.594
-0.568
-0.534
-0.492
-0.450
-0.407
-0.387
-0.409
-0.446
-0.418
-0.117
1.208
5.813
23.877
119.758
758.667
3875.071
24098.953
102876.523
104791.156
104174.461
15010.689
4542.660
12292.929
267.681
290.522
350.078
477.540
607.721
1036.994
1798.885
1884.237
986.654
301.971
78.124
18.398
4.553
0.927
-0.194
-0.553
-0.632
-0.616
-0.575
-0.543
-0.514
-0.491
-0.474
-0.477
-0.497
-0.531
-0.528
-0.444
0.010
2.133
15.234
134.784
1266.238
6939.997
14966.161
73689.531
100704.289
54671.629
11247.922
12561.574
105804.266
133.544
171.084
272.971
399.867
425.764
480.842
624.656
620.772
341.191
130.320
43.318
13.926
4.808
1.404
0.090
-0.438
-0.588
-0.607
-0.582
-0.545
-0.516
-0.499
-0.490
-0.492
-0.513
-0.525
-0.519
-0.466
-0.247
0.993
9.421
83.650
682.632
2741.511
4372.206
9095.110
15281.562
9165.680
8857.133
24519.020
110212.734
63.295
85.551
154.667
218.345
219.592
194.754
195.072
174.647
123.929
75.912
50.259
32.770
17.257
7.279
2.231
0.236
-0.384
-0.551
-0.564
-0.531
-0.508
-0.496
-0.483
-0.479
-0.489
-0.487
-0.450
-0.374
-0.237
0.296
3.655
24.832
130.897
407.243
608.027
1036.013
1520.154
2093.963
5029.593
18242.701
107009.648
35.980
36.879
63.160
91.846
105.903
125.813
172.706
197.757
214.621
256.437
292.148
216.570
109.189
38.513
10.939
2.564
0.196
-0.403
-0.520
-0.511
-0.491
-0.488
-0.477
-0.461
-0.464
-0.455
-0.406
-0.315
-0.217
-0.053
0.876
5.373
19.583
47.708
81.754
140.280
273.142
637.541
1752.134
6025.044
62058.684
27.232
20.677
36.492
71.374
176.100
490.480
1158.064
1544.227
1578.830
2303.798
3200.112
2313.724
783.452
198.812
43.402
9.193
1.598
-0.053
-0.426
-0.487
-0.480
-0.478
-0.468
-0.457
-0.450
-0.440
-0.399
-0.318
-0.250
-0.224
-0.077
0.638
2.772
6.805
13.996
28.548
66.770
169.581
430.122
1240.667
5912.933
31.701
39.010
88.565
233.437
847.333
4357.276
16334.995
23907.514
16412.994
30495.322
54518.934
30604.834
6915.258
966.128
140.611
24.269
4.694
0.837
-0.163
-0.410
-0.461
-0.468
-0.463
-0.450
-0.442
-0.433
-0.409
-0.374
-0.341
-0.355
-0.385
-0.323
-0.016
0.768
2.488
6.502
16.859
42.869
98.374
231.383
631.041
61.032
169.606
518.742
1324.158
4598.745
41330.781
100554.422
102564.680
133553.031
119357.195
101730.625
100224.539
44631.895
3668.470
369.406
53.338
11.769
3.137
0.657
-0.168
-0.402
-0.450
-0.458
-0.448
-0.438
-0.430
-0.423
-0.414
-0.417
-0.435
-0.483
-0.540
-0.531
-0.390
0.051
1.179
3.950
10.517
25.183
58.057
121.948
186.134
856.209
4323.918
15822.251
32976.340
111530.172
102876.375
105058.375
189145.109
180534.406
104394.477
100587.859
100331.406
7120.171
622.249
103.999
29.825
9.942
2.992
0.545
-0.225
-0.417
-0.454
-0.447
-0.434
-0.434
-0.432
-0.438
-0.455
-0.479
-0.517
-0.570
-0.622
-0.622
-0.542
-0.228
0.624
3.007
10.443
32.424
73.140
527.636
4096.519
50088.613
101741.445
110984.758
200198.859
123550.984
105672.586
159979.469
198881.813
105412.234
102338.602
91554.422
6908.617
999.535
245.681
84.210
31.134
9.291
2.203
0.148
-0.336
-0.436
-0.443
-0.433
-0.439
-0.432
-0.448
-0.466
-0.495
-0.533
-0.571
-0.627
-0.659
-0.656
-0.587
-0.265
1.048
5.948
22.212
50.418
1115.203
14346.888
101752.117
102208.680
105527.313
159972.719
200269.109
107324.773
113086.734
117705.242
106121.844
115085.141
37408.234
11562.510
2714.169
662.611
240.909
81.134
21.341
4.800
0.698
-0.225
-0.413
-0.434
-0.431
-0.441
-0.437
-0.449
-0.469
-0.493
-0.531
-0.575
-0.618
-0.651
-0.664
-0.655
-0.505
0.195
2.860
10.406
25.528
1686.554
21335.627
105975.844
108182.164
105093.984
107922.641
130805.930
53162.254
23732.957
11780.831
24983.611
79990.516
102139.758
41100.426
6861.588
1362.464
478.829
149.236
35.781
7.582
1.213
-0.132
-0.386
-0.426
-0.424
-0.431
-0.436
-0.451
-0.467
-0.488
-0.522
-0.554
-0.594
-0.631
-0.646
-0.653
-0.583
-0.199
1.092
4.692
12.470
3529.636
25285.820
200553.547
200398.188
153412.016
106832.648
91542.813
7371.469
2827.471
5038.281
22122.486
101758.102
101082.125
60098.738
8680.334
1628.323
518.611
159.944
40.287
8.046
1.338
-0.083
-0.361
-0.405
-0.410
-0.416
-0.421
-0.438
-0.450
-0.471
-0.496
-0.529
-0.565
-0.597
-0.612
-0.623
-0.593
-0.350
0.482
2.829
8.192
23467.338
91980.758
121709.273
200482.672
200158.813
115406.117
13168.011
1905.611
3267.217
21428.549
64334.914
63567.680
59601.305
23912.721
4287.708
972.677
328.664
103.931
26.987
6.143
1.033
-0.059
-0.289
-0.351
-0.376
-0.376
-0.354
-0.335
-0.331
-0.357
-0.403
-0.461
-0.516
-0.556
-0.572
-0.593
-0.583
-0.415
0.205
2.020
6.718
107019.945
200550.641
124907.281
107563.883
107759.969
39626.930
3197.205
1145.253
9525.695
100433.984
101856.109
105420.008
26996.277
5521.128
1265.879
355.793
126.688
43.634
13.106
3.300
0.762
0.127
-0.078
-0.214
-0.266
-0.205
-0.020
0.221
0.396
0.340
0.122
-0.150
-0.336
-0.443
-0.507
-0.547
-0.557
-0.450
-0.007
1.349
4.645
103891.039
132214.828
200245.672
107304.672
101004.070
12716.759
1194.594
929.335
10328.829
100116.453
100330.148
100703.563
23017.996
2083.020
377.712
106.514
38.738
14.869
4.954
1.646
0.791
0.537
0.306
0.070
0.087
0.584
1.839
3.547
4.946
4.600
3.090
1.471
0.462
-0.035
-0.289
-0.433
-0.508
-0.475
-0.197
0.636
2.558
101911.461
104544.727
118115.906
37779.645
11945.042
2181.157
367.666
432.466
3562.590
27164.307
77874.492
41074.137
6732.598
852.831
145.827
37.256
12.778
4.768
1.878
1.172
1.193
1.122
0.829
0.582
1.156
4.214
12.431
25.853
37.602
34.195
20.207
9.274
3.855
1.533
0.466
-0.071
-0.354
-0.464
-0.369
0.047
0.955
109113.750
105461.320
102517.219
8073.098
1360.726
349.018
106.041
153.602
758.534
3085.338
5906.115
5326.931
2845.738
806.090
142.222
27.881
7.197
2.265
1.047
1.190
1.569
1.575
1.219
1.381
4.561
20.256
78.192
213.040
327.959
275.510
129.179
48.632
18.111
7.656
3.299
1.194
0.101
-0.345
-0.436
-0.294
0.062
200110.984
149308.063
27918.186
3256.427
595.347
150.912
52.164
80.954
366.284
1621.950
6854.849
62323.195
101826.172
12334.673
605.438
53.002
9.198
2.382
0.983
1.089
1.469
1.505
1.374
2.866
14.606
95.650
629.787
2753.274
4436.353
2711.627
865.454
234.703
79.228
34.339
14.469
5.430
1.460
0.072
-0.342
-0.383
-0.272
112883.914
109037.672
33719.480
8987.482
2609.999
507.629
100.689
90.593
493.447
2933.793
28330.604
110313.516
103560.625
100743.125
2033.085
97.567
13.152
3.049
0.970
0.728
0.917
0.971
1.260
4.865
36.256
384.871
7554.605
106505.164
120096.766
30068.012
4812.543
909.341
356.398
168.122
62.737
19.596
5.011
1.075
0.082
-0.125
-0.069
103700.945
137279.656
128036.859
102359.813
45597.309
3559.886
336.295
99.675
420.234
2459.386
20612.072
107805.195
102999.023
100643.367
1659.756
88.144
13.516
3.231
0.839
0.329
0.292
0.373
1.008
6.307
57.736
927.582
52674.316
118215.070
169697.047
156366.203
13771.861
3102.632
1838.192
853.523
241.562
61.261
13.590
3.040
1.003
0.751
1.002
113695.063
172828.672
110551.461
101238.156
100177.453
18228.328
838.699
106.001
200.246
864.227
3509.988
19696.328
34545.520
5440.615
392.150
44.786
9.691
2.626
0.569
0.015
-0.090
-0.008
0.666
5.801
50.306
724.343
27459.639
115024.781
156263.875
113403.805
13911.398
11568.824
9758.785
3648.982
782.178
146.811
27.260
6.135
2.631
2.445
3.567
137.869
172.262
263.730
276.452
182.204
141.045
364.759
3086.663
73951.031
104389.703
106542.109
104863.523
109203.922
22116.992
15349.854
85073.305
159977.578
200321.766
121559.383
102645.188
100967.320
8070.160
790.626
134.463
50.145
110.128
474.005
2146.521
6371.061
8151.952
4254.842
1105.941
223.791
40.307
7.495
1.475
1.097
3.585
15.638
101.098
944.942
844.203
330.445
125.597
72.896
73.021
182.487
860.899
6523.067
109751.891
112806.047
107516.211
106563.953
113959.328
30246.973
9975.472
24369.074
133891.109
123617.352
106790.688
106987.922
115182.563
26482.660
3416.475
491.814
89.151
109.965
524.507
2477.109
7495.274
9633.909
4983.888
1273.161
237.561
42.530
8.002
1.586
0.900
2.437
11.108
81.492
899.593
8856.192
2130.861
382.396
87.095
89.638
387.766
2901.402
27113.441
132073.594
200220.094
173508.000
111774.609
108502.953
13851.944
4819.434
8230.338
103660.891
103344.023
111371.195
200322.094
200081.656
112467.617
37574.906
2398.815
222.029
91.745
331.247
1369.439
3631.055
4599.998
2471.073
725.898
163.942
32.921
7.120
2.103
1.163
1.628
5.976
35.779
286.022
98612.070
12450.624
1278.369
185.969
125.378
679.105
7093.169
100668.727
104422.867
129748.703
190875.953
90503.211
14437.370
3458.860
1526.576
2582.140
23771.225
102332.922
156271.672
200080.438
144590.828
103637.695
100374.117
7834.664
439.659
70.964
132.975
424.630
958.097
1103.261
678.034
254.114
73.908
21.784
10.440
7.078
4.546
2.803
3.281
11.166
45.311
100011.281
36831.340
2670.407
273.421
134.554
722.910
8415.089
101392.438
106990.508
118064.469
114194.945
41990.590
3894.296
865.803
391.243
605.657
2900.731
13794.877
100894.148
116199.281
104255.797
100728.250
100114.555
10287.501
463.761
51.818
42.589
101.508
185.076
210.012
146.823
73.140
38.021
35.720
41.953
38.295
25.732
12.155
5.118
4.046
7.864
100012.648
36831.262
2669.131
267.343
104.575
477.979
4392.053
47157.711
200082.594
200143.234
200215.641
49440.328
3649.077
441.108
119.152
132.060
414.518
1970.950
21355.027
100962.391
100425.828
100121.398
86818.484
3843.532
261.429
29.591
13.165
22.465
34.781
40.643
37.138
41.150
80.079
178.109
271.176
253.373
144.680
56.274
17.659
4.990
2.640
80458.563
11422.653
1187.076
163.335
66.733
285.824
2878.335
61082.016
117700.711
123182.836
110510.281
102317.422
8182.444
474.590
63.245
34.633
83.085
365.655
2630.490
18295.199
56132.309
33210.055
5949.843
713.129
89.548
12.899
4.089
5.240
9.616
16.842
34.932
99.950
344.974
1040.724
1979.395
1834.316
833.854
252.890
56.288
12.213
3.378
7497.377
1834.898
352.805
69.056
41.201
191.214
2304.512
70225.133
101374.063
101586.938
100963.359
100353.445
9450.998
480.764
45.865
12.382
20.265
70.450
274.598
906.494
1679.640
1320.175
492.668
115.583
22.840
4.126
1.562
4.032
13.089
39.434
111.666
339.680
1396.595
5938.069
13614.864
12461.605
4252.242
894.267
154.117
27.726
6.488
686.683
280.873
95.388
50.590
47.559
117.597
1009.044
18287.283
100151.664
100170.523
100120.797
69684.523
3544.054
249.397
29.068
6.097
6.232
14.091
36.743
81.349
117.100
95.663
50.529
17.900
4.548
1.172
2.123
10.354
45.174
186.076
581.674
1460.594
3993.628
19938.176
59880.621
49137.156
13592.616
1977.816
272.158
45.182
11.035
109.741
99.346
148.589
231.893
247.414
184.842
335.857
2177.554
15042.557
40891.578
27142.150
5485.005
682.656
91.974
14.804
4.302
3.840
5.276
7.701
10.563
12.306
10.361
6.245
2.380
0.557
0.736
4.961
29.650
167.555
975.200
4681.450
12942.393
17003.104
26630.547
74003.641
59904.109
14870.651
2145.570
303.793
62.279
22.891
116.501
327.766
1053.085
2305.877
2485.499
1215.583
461.323
388.195
994.294
1900.237
1746.646
797.239
244.111
56.913
13.234
4.701
4.092
4.374
4.133
3.253
2.211
1.318
0.517
-0.072
-0.122
1.230
9.562
65.127
491.943
4281.639
36961.375
100523.742
102213.391
58557.746
29424.492
20154.150
6522.619
1275.294
309.810
189.389
132.602
464.934
1793.422
8976.105
30585.771
33576.508
12575.133
2375.246
858.068
2077.515
7286.794
12502.897
5495.207
1242.421
195.100
32.133
7.548
4.244
4.132
3.258
1.994
0.835
0.084
-0.288
-0.430
-0.159
1.891
14.246
99.281
912.640
10579.874
100460.984
102111.141
106393.266
109269.891
22180.600
5721.744
1941.126
956.558
1479.254
2362.425
1556.201
2296.200
7937.075
66546.625
100263.859
100288.180
99466.031
11731.414
4506.988
19589.004
100427.516
100128.930
100106.766
10405.573
848.443
102.074
15.396
4.452
2.948
2.251
1.254
0.369
-0.153
-0.391
-0.430
-0.093
1.963
14.208
103.017
876.324
10750.455
102159.539
117762.133
189225.313
200459.906
60302.445
9101.439
3254.952
5211.639
27711.287
69809.820
36835.484
13412.644
23878.313
103663.906
100965.781
101327.328
106948.203
44959.945
38832.473
112600.859
102515.719
100581.211
101597.727
54512.414
3676.747
364.161
38.659
5.499
1.793
1.058
0.470
0.008
-0.273
-0.380
-0.366
-0.068
1.672
11.387
71.320
522.605
4495.947
39908.738
198678.578
200163.484
145160.031
108641.094
44805.824
44031.855
55132.090
106934.313
101111.117
100165.773
66662.289
57960.629
112524.539
102327.938
104869.680
149161.516
113873.148
105401.305
200156.406
111522.711
102575.172
144112.188
156096.750
46124.215
1690.227
95.000
7.989
1.102
0.252
-0.039
-0.245
-0.351
-0.368
-0.322
-0.109
1.045
7.197
39.937
235.749
1527.850
13594.191
111495.641
112712.656
107163.617
128996.578
144986.656
105481.828
187064.266
189075.625
106364.484
100557.523
99094.063
83242.773
37164.461
83511.164
107826.383
128003.609
104285.055
102357.180
127271.578
125562.344
105384.734
200179.469
113647.672
100967.805
3753.237
131.648
8.886
0.644
-0.189
-0.335
-0.392
-0.410
-0.375
-0.331
-0.207
0.444
3.635
19.489
101.581
650.116
5495.112
66825.508
101393.734
106015.031
200337.422
119799.852
103891.453
145755.219
200124.797
121192.492
101200.836
37624.055
31658.203
10788.114
7520.093
13218.957
92434.188
102164.477
101990.680
103546.641
30401.426
24981.076
47873.914
101835.898
38594.563
1574.816
78.142
5.760
0.172
-0.404
-0.463
-0.463
-0.442
-0.395
-0.365
-0.324
-0.018
1.522
8.583
42.714
231.397
1449.117
9018.999
37413.785
60745.613
122313.523
107643.906
106715.258
110287.727
170433.344
125565.633
98388.516
8120.320
7108.409
3039.792
1704.860
3898.514
20219.965
90250.797
109205.313
38058.859
6291.963
1917.660
2117.564
3492.099
1437.949
213.782
22.471
2.057
-0.218
-0.497
-0.509
-0.492
-0.464
-0.433
-0.428
-0.430
-0.334
0.335
3.162
14.920
65.415
292.704
1105.474
3119.859
7668.462
72809.313
181450.531
200300.641
159736.047
110604.281
17397.063
4938.654
6658.379
5070.059
2298.436
1513.699
3358.342
15902.663
54601.242
55476.977
19331.260
3570.755
634.448
210.963
152.437
78.724
21.898
3.906
0.197
-0.466
-0.535
-0.515
-0.496
-0.485
-0.476
-0.479
-0.505
-0.486
-0.251
0.725
4.480
17.885
64.735
243.508
1162.324
6970.948
98837.234
149552.813
200235.703
189659.516
62432.313
6751.934
2960.157
5648.298
4463.420
2858.034
3186.057
4963.973
20502.631
73488.633
81060.469
23526.797
3505.453
476.191
85.823
23.298
8.595
2.652
0.204
-0.442
-0.551
-0.544
-0.520
-0.500
-0.493
-0.497
-0.505
-0.525
-0.537
-0.484
-0.185
1.051
6.262
36.632
386.015
6980.334
84194.352
158978.234
106874.852
105703.313
106863.148
112998.070
22702.119
20535.518
2364.657
2514.419
3398.358
5825.186
6242.376
10601.049
30988.076
30672.639
10547.500
2000.402
299.127
52.968
10.482
2.303
0.194
-0.433
-0.586
-0.585
-0.558
-0.525
-0.503
-0.489
-0.486
-0.500
-0.524
-0.540
-0.547
-0.467
0.061
3.423
36.587
720.874
25942.072
103671.578
180967.094
113916.750
102217.344
111790.711
112434.484
107611.102
164861.016
728.486
1168.765
2706.996
5160.611
4789.703
3719.739
5391.777
5492.674
2498.254
646.767
137.921
31.146
8.647
2.429
0.384
-0.332
-0.536
-0.566
-0.554
-0.522
-0.499
-0.480
-0.472
-0.481
-0.496
-0.525
-0.540
-0.526
-0.253
2.003
25.046
403.032
9438.636
100966.609
98946.477
64274.129
102397.773
64477.539
106326.586
113202.156
200396.516
237.285
473.473
1246.685
2029.626
1841.304
1159.872
901.608
796.730
436.975
189.094
88.743
49.306
24.579
10.271
3.096
0.532
-0.289
-0.505
-0.529
-0.508
-0.486
-0.472
-0.465
-0.460
-0.473
-0.490
-0.516
-0.515
-0.396
0.592
8.853
85.771
720.053
3117.219
3543.938
3540.339
5484.736
14763.217
74089.438
111661.961
166158.891
87.496
154.777
345.977
507.325
500.354
322.092
243.541
233.439
266.599
383.903
474.136
355.357
165.607
53.939
15.178
3.517
0.428
-0.317
-0.471
-0.483
-0.465
-0.460
-0.456
-0.446
-0.451
-0.467
-0.480
-0.489
-0.454
-0.140
1.865
13.243
57.441
155.842
228.281
334.812
837.508
3350.020
11868.779
23049.270
64726.027
42.604
52.196
95.425
143.344
180.875
273.042
491.667
764.900
1527.380
4070.432
6945.147
4613.614
1475.187
328.957
61.132
12.253
2.390
0.215
-0.324
-0.440
-0.450
-0.446
-0.442
-0.436
-0.436
-0.443
-0.454
-0.460
-0.466
-0.413
-0.033
1.567
6.089
14.454
27.699
59.673
177.507
596.938
1502.358
2778.950
6308.052
43.937
69.026
136.271
225.587
453.463
1318.534
3576.330
5638.637
14928.983
89811.273
100182.406
100047.336
16198.999
1843.634
230.623
34.917
7.378
1.672
0.186
-0.283
-0.406
-0.432
-0.436
-0.431
-0.423
-0.421
-0.431
-0.439
-0.458
-0.481
-0.448
-0.223
0.421
1.834
4.873
13.231
37.756
100.682
210.065
368.614
697.863
115.888
333.397
849.763
1500.938
2379.778
7252.799
28555.885
45985.004
119361.977
103655.469
100601.000
100162.070
100107.195
8215.263
597.252
84.164
20.900
7.013
2.036
0.285
-0.254
-0.397
-0.428
-0.423
-0.410
-0.410
-0.415
-0.427
-0.451
-0.477
-0.511
-0.522
-0.429
-0.145
0.648
2.744
7.839
18.119
35.213
59.362
95.690
405.843
2004.358
7488.035
18596.646
26722.400
31139.279
103361.469
110928.453
180552.234
110602.750
101436.633
100876.422
100926.297
16767.912
1174.612
217.813
76.631
29.776
9.067
2.060
0.176
-0.309
-0.412
-0.419
-0.409
-0.400
-0.403
-0.418
-0.439
-0.463
-0.496
-0.538
-0.567
-0.524
-0.351
0.130
1.258
3.359
6.846
12.564
20.237
1158.990
9386.016
67334.273
120367.398
108260.094
124121.273
126027.664
110156.594
189351.141
112013.547
104079.523
109014.469
112518.031
18966.502
2728.611
854.844
383.477
126.674
33.022
7.067
1.132
-0.133
-0.387
-0.417
-0.409
-0.405
-0.402
-0.408
-0.425
-0.453
-0.483
-0.521
-0.562
-0.588
-0.574
-0.483
-0.237
0.338
1.537
3.925
7.220
2019.239
22198.410
136964.719
137127.406
110662.570
110254.102
140940.219
74955.625
62132.148
107747.031
126126.578
200172.109
149260.156
93329.281
13904.571
4462.971
1823.291
479.196
92.690
16.676
2.663
0.109
-0.342
-0.410
-0.414
-0.412
-0.406
-0.408
-0.420
-0.442
-0.476
-0.509
-0.551
-0.588
-0.607
-0.599
-0.548
-0.346
0.230
1.444
3.493
1991.827
24399.240
117666.656
117988.883
106182.289
102816.633
105265.734
16440.520
8597.639
24546.498
128775.281
118299.281
104766.398
102548.758
56984.477
15287.498
5711.746
1158.571
176.911
28.196
4.057
0.354
-0.300
-0.396
-0.405
-0.406
-0.406
-0.406
-0.413
-0.427
-0.456
-0.492
-0.534
-0.570
-0.587
-0.599
-0.591
-0.500
-0.195
0.541
1.940
2196.694
13422.195
111515.398
115125.172
106764.734
101741.297
99517.047
5738.216
3235.486
18185.131
116435.992
110449.703
103062.742
102597.203
82193.805
18636.248
7420.772
1353.014
202.033
29.971
4.573
0.402
-0.285
-0.385
-0.388
-0.388
-0.393
-0.395
-0.401
-0.413
-0.438
-0.465
-0.500
-0.537
-0.562
-0.573
-0.576
-0.532
-0.339
0.191
1.262
12208.724
15407.114
62121.914
166016.078
124070.492
92787.438
12043.787
2243.202
12011.814
105134.961
166002.219
200134.344
124736.813
102734.313
29369.676
7430.191
2945.899
688.111
127.526
21.068
3.225
0.225
-0.290
-0.367
-0.369
-0.368
-0.354
-0.343
-0.338
-0.353
-0.380
-0.419
-0.460
-0.502
-0.527
-0.544
-0.558
-0.532
-0.389
0.022
0.906
101849.125
109865.375
74189.367
106921.500
39652.773
8601.021
1850.482
2312.220
56327.359
101304.445
108163.703
136859.109
159737.813
28421.986
5259.395
1584.143
662.719
211.867
50.092
10.003
1.664
0.009
-0.294
-0.345
-0.338
-0.283
-0.177
-0.068
0.006
-0.019
-0.127
-0.249
-0.363
-0.439
-0.489
-0.515
-0.539
-0.526
-0.431
-0.141
0.580
101219.352
104111.289
107109.281
33956.469
12100.059
2449.375
594.356
2236.737
62531.277
100249.297
100904.383
102485.367
103133.328
7328.091
1028.897
307.272
128.019
48.621
14.103
3.443
0.587
-0.109
-0.267
-0.286
-0.189
0.111
0.715
1.438
1.987
1.814
1.145
0.472
0.009
-0.245
-0.386
-0.466
-0.512
-0.529
-0.476
-0.291
0.144
100648.594
101094.898
102722.836
10600.129
2449.404
637.591
228.062
1000.939
15019.694
100060.977
100145.164
100267.695
37105.988
2348.721
281.643
69.759
26.349
10.645
3.591
0.885
0.085
-0.131
-0.191
-0.118
0.338
1.864
5.473
10.610
13.907
12.178
7.435
3.565
1.485
0.460
-0.045
-0.309
-0.450
-0.510
-0.514
-0.424
-0.208
101406.180
101013.758
81129.914
4769.615
641.945
164.167
76.567
259.408
1837.502
10335.869
24664.473
15382.735
3676.134
621.213
116.841
24.805
7.377
2.452
0.677
0.083
-0.065
-0.108
-0.081
0.280
2.150
9.827
34.746
84.114
107.354
76.249
38.138
16.402
6.803
2.957
1.160
0.214
-0.241
-0.448
-0.519
-0.494
-0.406
106964.227
84511.695
12846.839
1772.370
355.217
96.307
37.045
65.384
245.984
799.423
1925.377
5646.790
7795.598
1847.507
206.537
24.209
4.359
0.879
0.042
-0.140
-0.131
-0.103
0.041
1.068
7.556
48.340
301.270
1290.815
1531.167
650.510
186.467
62.166
24.843
11.654
5.309
1.827
0.329
-0.267
-0.466
-0.510
-0.484
29524.854
17066.646
6460.378
3463.766
1257.898
286.598
62.186
35.007
101.635
389.763
2893.469
38907.961
89819.508
9420.918
494.849
36.214
4.777
0.697
-0.073
-0.213
-0.207
-0.149
0.166
2.374
19.374
206.030
3825.181
51069.938
78449.484
7495.922
756.792
189.417
85.244
43.126
18.820
6.700
1.735
0.159
-0.323
-0.431
-0.386
27246.637
24095.152
53443.926
50937.328
12483.864
1561.349
191.068
39.729
72.705
302.778
2306.599
26076.936
58391.359
7414.643
409.583
33.258
4.242
0.658
-0.102
-0.261
-0.277
-0.210
0.231
3.341
32.249
516.716
20010.828
101047.250
102153.344
52567.324
1843.754
463.986
273.983
143.290
58.017
18.110
4.551
0.895
-0.059
-0.224
0.002
13888.711
91819.617
101503.609
100306.133
100061.836
5956.106
429.743
54.515
43.242
135.516
571.802
2556.304
3782.814
968.323
126.607
16.619
2.824
0.450
-0.151
-0.304
-0.325
-0.260
0.167
2.938
27.231
399.598
12154.679
100903.711
102010.336
31115.373
1798.495
1027.537
811.763
403.708
137.840
36.558
8.665
1.926
0.342
0.177
0.994
171.015
554.062
1339.420
1465.756
748.065
371.060
546.693
2823.233
46381.707
117345.148
130597.539
105337.094
101041.031
8163.781
2406.049
9343.702
98756.484
110450.047
106902.336
102604.125
100867.203
10035.090
848.322
137.479
88.352
376.906
2949.108
25465.686
100082.094
100053.328
80472.352
9638.978
1030.589
129.303
20.091
6.326
7.754
16.366
51.842
387.898
7662.961
262.950
175.099
170.666
179.787
206.997
454.757
1737.004
10086.484
89696.047
145043.656
118315.391
103960.500
101336.953
10428.542
2124.930
10963.230
104276.563
106282.289
106002.367
104981.602
106937.563
26210.797
2544.045
373.376
109.456
369.890
3378.957
33543.215
100024.000
100015.961
98613.023
11423.375
1185.666
136.981
21.069
5.953
6.029
11.062
32.941
288.473
8531.556
1373.144
496.170
148.646
98.037
254.349
1035.055
7853.744
100663.250
120124.516
200247.141
200216.578
128161.094
75366.898
5162.398
1351.827
7596.888
101256.750
102433.266
106862.508
151235.094
200215.609
116224.023
14591.305
1414.652
180.016
244.579
1709.350
12454.603
59665.039
89030.742
33519.805
5400.506
678.829
96.988
17.733
5.912
4.859
6.729
15.512
105.557
1591.888
6898.741
1836.292
365.194
130.488
333.783
1837.114
22418.307
101663.586
103584.203
118682.219
153634.250
135653.344
12876.655
1544.580
593.581
2691.363
33885.973
101535.820
120443.320
200202.922
165923.641
104617.234
87216.477
3891.793
285.441
125.088
521.986
2472.507
7490.978
9631.005
4982.999
1274.860
242.926
52.219
21.316
14.402
10.044
6.922
7.137
22.462
142.250
19335.428
3929.038
604.656
148.370
298.212
1755.697
26386.779
101951.578
106222.797
114885.516
111475.680
103994.453
6912.554
685.657
222.267
592.077
3521.116
17469.592
60656.230
121192.516
105416.453
100838.656
100129.938
4586.169
308.805
59.078
117.662
372.457
833.531
959.054
595.274
234.678
94.618
79.045
98.933
90.711
56.999
25.169
9.756
6.275
14.004
19335.607
3927.981
600.132
126.654
179.988
957.353
9866.114
108877.141
200243.219
200180.625
200176.719
74674.555
4720.490
459.141
97.681
125.600
451.310
1631.892
10126.033
101192.266
100487.398
100137.586
29995.447
1972.691
175.604
28.799
27.264
60.420
102.205
117.942
99.054
94.636
203.970
524.632
895.838
833.961
423.980
136.235
36.048
8.771
3.019
6355.343
1703.194
331.620
75.705
88.535
428.774
3602.334
54502.184
165926.281
198648.016
136857.969
105420.969
7191.570
474.451
59.877
32.424
77.680
282.046
1446.885
7896.114
20135.010
13646.498
2980.100
458.937
65.688
11.538
6.417
11.297
19.690
31.812
66.334
242.250
1131.359
5001.060
12457.571
10487.466
3926.625
777.387
144.494
25.582
4.333
1275.750
456.112
120.296
40.142
47.405
216.075
2127.743
57290.922
103128.039
103642.500
102133.258
100638.102
7935.640
427.061
43.806
11.232
16.926
53.183
188.381
582.969
973.047
771.246
299.273
78.603
17.163
3.705
2.387
6.298
20.155
64.676
213.769
889.667
6563.658
54225.844
100057.383
100019.102
36833.578
3926.834
452.823
59.671
8.880
217.675
110.882
63.240
58.310
64.430
131.639
965.243
15136.617
100249.586
100280.141
100194.375
56169.926
3003.580
235.033
27.334
4.873
4.040
9.888
26.846
55.804
79.675
69.520
37.154
13.353
3.725
1.342
3.360
16.155
75.245
348.298
1260.216
3945.523
23824.148
101278.688
100402.063
100093.086
100020.570
11425.210
895.073
96.597
14.865
69.972
113.387
237.937
405.471
434.976
294.072
345.815
1878.300
12456.119
33275.223
22247.863
4620.807
596.527
87.679
13.479
2.445
1.054
1.936
4.168
7.161
9.136
7.932
4.533
1.842
0.608
1.286
7.878
46.259
311.495
2151.370
14990.915
55811.113
85065.313
117713.391
102903.766
100413.266
100069.617
13593.911
968.845
111.311
23.215
190.108
624.583
2336.875
5879.180
6374.079
2918.511
829.541
463.198
1001.919
1955.780
1880.724
892.334
269.385
62.482
13.334
2.586
0.635
0.483
0.661
0.872
0.886
0.601
0.169
-0.147
0.025
2.111
14.809
109.385
966.334
13609.549
100155.742
100999.688
109810.203
198803.953
119482.164
101443.875
66046.102
5918.683
623.054
149.729
73.494
1104.029
4265.002
33829.355
100127.523
100102.117
44777.902
5832.976
1427.572
2914.080
12604.934
20191.053
9415.551
1698.950
254.173
37.166
6.277
1.078
0.248
0.068
-0.090
-0.239
-0.387
-0.503
-0.488
-0.010
2.804
20.737
168.100
1990.568
40564.027
100248.586
100885.578
103214.844
111042.688
94563.344
26431.693
7948.086
1577.186
744.885
823.926
582.696
10126.669
26827.033
102895.727
100682.820
100570.313
102013.672
38667.531
9799.024
36260.813
100815.688
100207.320
100157.680
16723.688
1164.106
125.845
16.852
2.390
0.270
-0.103
-0.280
-0.424
-0.534
-0.578
-0.532
-0.017
2.909
21.468
171.894
2009.992
40659.637
100713.547
102945.547
108618.492
111579.344
73343.508
6482.026
2400.526
2214.073
5853.796
10395.802
6531.442
102139.234
144582.375
125431.016
103461.914
103258.539
125463.000
189364.078
109312.930
149340.656
106414.844
101084.453
103373.375
106379.547
6250.959
535.633
47.626
4.893
0.374
-0.255
-0.396
-0.490
-0.551
-0.572
-0.527
-0.114
2.235
15.927
113.465
1017.074
12743.473
101558.555
109276.047
137233.500
154621.969
40640.137
11496.334
14869.161
15212.413
53540.355
100599.750
69735.320
101664.484
130608.391
200143.344
111467.797
115624.945
200167.141
154508.781
109235.570
200276.141
144721.891
105759.063
200226.266
200028.031
103238.492
3460.419
129.089
9.048
0.557
-0.344
-0.477
-0.526
-0.555
-0.560
-0.537
-0.255
1.310
9.698
55.929
335.449
2312.790
14453.009
57493.621
109197.977
106470.336
43768.961
94531.945
101686.484
112532.648
127859.742
102889.961
100332.117
101276.969
107998.805
189403.875
115276.945
134617.703
200441.344
112176.984
104139.563
150873.531
200331.359
112547.859
200336.156
124520.883
101321.477
9429.614
199.236
11.317
0.546
-0.403
-0.507
-0.530
-0.550
-0.545
-0.536
-0.388
0.516
4.723
23.694
115.469
526.064
2163.941
8753.365
28103.195
40619.918
55848.824
103389.656
101570.055
108175.852
186932.313
108189.016
100655.984
105606.305
105079.039
96451.188
26356.582
43850.520
110506.258
108463.617
108244.438
107342.297
95806.461
47270.613
116810.508
102550.820
100324.953
2975.146
116.970
7.517
0.233
-0.453
-0.511
-0.526
-0.531
-0.532
-0.539
-0.492
-0.078
1.804
9.590
39.530
151.426
547.325
2002.072
5153.758
9163.531
53765.992
106496.023
109037.344
106322.797
111357.445
34382.316
14456.188
93754.570
68653.953
17851.771
5137.441
11217.341
101504.625
200328.172
200164.531
133882.359
20412.285
3536.054
3967.888
8551.024
2994.644
332.509
30.149
2.791
-0.152
-0.490
-0.512
-0.514
-0.518
-0.526
-0.536
-0.545
-0.390
0.370
3.191
13.006
43.707
141.939
407.139
1062.225
4144.142
36168.410
200265.469
200196.984
200508.797
66788.539
7806.762
2237.919
103117.047
101863.758
20141.627
8868.449
18057.547
107217.992
118120.531
121259.547
108911.250
18099.057
1701.188
350.475
228.953
116.627
31.374
5.238
0.373
-0.422
-0.521
-0.516
-0.504
-0.510
-0.520
-0.534
-0.553
-0.521
-0.264
0.688
3.755
13.559
46.872
214.450
1683.623
11790.170
107795.438
117040.484
137257.219
129369.125
102080.789
12296.920
5701.210
100837.852
92194.242
31276.551
43615.953
48613.012
108670.695
102408.453
101387.758
100715.211
23413.113
1659.187
183.998
37.059
11.940
3.486
0.463
-0.388
-0.533
-0.539
-0.520
-0.499
-0.495
-0.504
-0.518
-0.531
-0.542
-0.488
-0.199
0.885
5.816
43.059
683.838
26179.438
110387.688
200494.938
115064.328
104273.531
115472.273
189977.813
106070.250
76936.352
34489.852
27584.803
54596.492
101580.375
108298.969
123242.031
102766.813
100436.242
100118.266
11464.219
974.928
113.817
18.089
3.620
0.472
-0.370
-0.558
-0.571
-0.547
-0.518
-0.493
-0.479
-0.479
-0.496
-0.512
-0.526
-0.517
-0.430
0.103
4.223
54.851
1579.303
100361.109
105569.914
200121.094
167637.766
106455.805
198875.172
173059.141
105296.094
125814.031
4838.679
8778.180
45644.613
100545.797
100637.250
31800.539
47050.551
44886.637
14873.336
2489.403
358.806
60.000
12.766
3.195
0.523
-0.294
-0.516
-0.555
-0.539
-0.509
-0.486
-0.469
-0.461
-0.473
-0.493
-0.487
-0.464
-0.405
-0.100
2.683
38.508
775.762
38490.629
101406.672
114881.195
120364.492
109312.516
180941.625
109026.195
105518.938
180688.828
931.698
2665.559
12643.654
30664.680
23528.893
7634.433
3778.940
3066.564
1421.925
439.627
135.280
55.812
25.060
10.049
2.997
0.504
-0.288
-0.495
-0.514
-0.494
-0.476
-0.463
-0.451
-0.452
-0.453
-0.436
-0.379
-0.303
-0.142
1.128
12.618
138.799
1751.823
9562.420
9509.377
5531.555
11533.358
102011.188
101283.086
104454.750
165975.109
237.530
618.334
1873.799
3667.507
3182.129
1348.993
593.331
403.138
332.613
386.946
423.444
334.453
156.111
51.084
14.470
3.389
0.475
-0.299
-0.457
-0.471
-0.460
-0.448
-0.443
-0.437
-0.429
-0.385
-0.304
-0.214
-0.146
0.193
2.834
18.694
89.844
246.627
337.682
527.554
1950.801
15085.147
98907.063
101752.461
95316.195
73.953
136.016
302.550
464.880
429.123
297.948
257.420
414.298
1222.257
3686.798
5877.521
4256.953
1371.704
308.830
61.560
12.059
2.533
0.350
-0.247
-0.405
-0.431
-0.434
-0.426
-0.427
-0.405
-0.362
-0.287
-0.206
-0.186
-0.156
0.235
2.200
8.285
19.233
37.062
96.060
363.576
1622.692
5070.421
8577.368
6745.003
62.078
130.220
242.435
297.530
297.856
386.142
728.523
1930.402
10919.468
72939.625
100064.070
89055.555
14836.586
1716.615
220.209
35.947
8.900
2.631
0.607
-0.137
-0.357
-0.407
-0.417
-0.416
-0.399
-0.364
-0.310
-0.253
-0.245
-0.290
-0.299
-0.069
0.732
2.515
6.929
21.107
69.097
205.901
448.504
642.063
691.398
232.334
910.993
2205.381
2504.707
1751.517
1464.509
2718.660
7331.376
90753.141
100582.453
100201.695
100145.109
100139.852
7005.379
586.055
103.191
33.982
12.965
4.289
0.891
-0.082
-0.347
-0.401
-0.407
-0.392
-0.371
-0.342
-0.314
-0.315
-0.352
-0.406
-0.434
-0.325
0.058
1.152
4.303
12.509
29.586
54.010
78.209
92.964
1206.945
8935.705
38640.750
42722.805
18789.484
7679.667
7427.938
17404.109
104014.664
101259.695
100759.711
101235.867
101507.180
15865.420
1357.445
412.061
203.759
75.145
20.431
4.667
0.722
-0.201
-0.379
-0.398
-0.388
-0.376
-0.363
-0.354
-0.365
-0.387
-0.431
-0.479
-0.502
-0.437
-0.182
0.499
2.078
4.878
8.284
11.989
14.950
4795.249
71336.492
114838.297
189111.438
187198.719
66987.492
15592.664
16131.941
104531.453
102170.977
105652.641
121229.547
133670.906
25963.832
5688.548
3497.101
1752.418
470.950
91.509
16.519
2.660
0.123
-0.329
-0.390
-0.381
-0.374
-0.368
-0.367
-0.377
-0.398
-0.428
-0.468
-0.501
-0.525
-0.497
-0.367
-0.078
0.408
1.127
1.903
2.653
7589.888
105429.648
180498.172
200093.297
200273.625
109541.313
43945.836
8704.707
33419.398
106158.203
172992.438
200161.141
141100.250
108348.891
55226.492
52569.535
20290.701
2761.910
347.406
42.644
6.072
0.594
-0.252
-0.378
-0.380
-0.373
-0.369
-0.368
-0.371
-0.395
-0.420
-0.449
-0.484
-0.517
-0.538
-0.531
-0.490
-0.404
-0.230
0.052
0.410
4486.280
63097.152
200192.063
200237.031
169865.031
104948.672
60826.727
5163.993
5175.167
32535.219
126289.234
115634.539
105418.492
120773.453
200114.969
105875.578
100427.781
10312.780
773.466
79.266
9.647
1.047
-0.188
-0.372
-0.378
-0.372
-0.367
-0.359
-0.362
-0.380
-0.400
-0.431
-0.464
-0.496
-0.528
-0.541
-0.547
-0.544
-0.489
-0.345
-0.092
1776.599
10936.779
74373.031
128002.492
107685.813
101322.781
25769.729
2591.293
3479.439
34835.273
121390.578
113504.219
104943.992
127584.180
200084.813
107504.070
100486.633
13674.138
899.617
84.533
10.233
1.128
-0.167
-0.355
-0.366
-0.360
-0.355
-0.353
-0.348
-0.364
-0.379
-0.404
-0.436
-0.473
-0.500
-0.521
-0.531
-0.542
-0.517
-0.424
-0.217
3295.167
4106.245
11413.562
37504.613
56183.906
23772.104
4858.133
1750.429
15889.137
110601.078
200135.125
200187.828
137736.844
110685.336
142561.188
103946.992
41134.160
5016.102
496.914
54.536
7.254
0.783
-0.201
-0.347
-0.353
-0.350
-0.343
-0.331
-0.327
-0.331
-0.350
-0.375
-0.404
-0.438
-0.469
-0.494
-0.510
-0.518
-0.504
-0.438
-0.267
33960.719
17271.646
6602.010
5807.113
4892.338
2499.572
912.915
2728.561
78012.625
102314.844
119356.234
200050.844
200250.000
73784.172
14633.851
8847.023
3969.300
912.390
153.526
23.489
3.606
0.305
-0.270
-0.340
-0.335
-0.311
-0.265
-0.213
-0.184
-0.201
-0.245
-0.301
-0.354
-0.402
-0.439
-0.465
-0.487
-0.499
-0.496
-0.451
-0.331
100306.891
100521.672
14823.418
3215.863
1343.188
530.102
337.609
2794.954
97129.641
100378.680
101588.320
104614.164
106402.844
10655.365
1752.464
799.556
410.589
140.040
34.462
7.431
1.248
-0.066
-0.305
-0.328
-0.270
-0.137
0.113
0.393
0.531
0.479
0.214
-0.028
-0.200
-0.315
-0.389
-0.433
-0.467
-0.494
-0.493
-0.472
-0.399
100181.016
100211.430
23532.092
2416.817
518.007
170.312
152.351
1145.176
20097.418
100065.156
100182.109
100361.148
50816.055
3051.134
367.893
118.200
55.288
22.311
7.397
1.813
0.141
-0.260
-0.321
-0.271
-0.039
0.588
1.858
3.553
4.217
3.654
2.240
1.029
0.334
-0.041
-0.242
-0.365
-0.433
-0.478
-0.499
-0.494
-0.456
100225.570
98795.641
12599.523
1489.608
241.887
65.961
56.296
285.540
2141.611
13645.359
36842.840
20165.010
4285.399
594.170
102.424
26.384
9.948
4.050
1.280
0.132
-0.236
-0.316
-0.296
-0.097
0.689
3.569
11.833
24.522
29.095
20.807
10.427
4.647
2.039
0.818
0.202
-0.161
-0.346
-0.441
-0.490
-0.499
-0.484
25958.721
14024.460
3135.824
623.055
149.522
43.828
23.110
59.720
235.814
741.297
1314.019
1241.266
689.633
230.018
50.821
10.975
2.728
0.656
-0.038
-0.277
-0.331
-0.327
-0.228
0.256
2.863
16.180
78.372
228.645
258.748
121.079
41.501
15.348
6.805
3.401
1.449
0.391
-0.121
-0.361
-0.457
-0.487
-0.484
3476.312
2509.609
1355.421
745.186
329.482
102.123
26.929
17.669
42.753
110.928
285.974
870.203
1086.370
378.824
66.195
9.748
1.500
0.035
-0.293
-0.350
-0.350
-0.318
-0.146
0.818
7.093
56.191
489.160
2414.732
3023.975
774.034
136.786
40.270
18.758
10.029
4.863
1.821
0.344
-0.207
-0.403
-0.454
-0.430
1742.728
2550.706
4574.559
4302.381
1701.638
375.769
67.774
15.918
17.494
48.746
188.500
667.235
864.713
334.854
53.946
8.134
1.103
-0.079
-0.311
-0.350
-0.350
-0.308
-0.089
1.235
11.228
112.436
1422.728
12001.328
17515.752
2502.338
286.517
78.969
44.790
26.641
12.101
4.596
1.219
0.041
-0.316
-0.385
-0.262
1601.882
6421.585
22374.061
24552.506
6517.451
968.744
133.201
20.661
10.562
22.882
70.601
179.580
220.226
101.580
23.956
4.242
0.609
-0.141
-0.310
-0.340
-0.339
-0.294
-0.088
1.111
9.834
96.240
1052.100
7411.597
9462.887
1861.097
268.746
125.831
92.904
55.443
25.076
8.593
2.368
0.364
-0.200
-0.248
0.149
293.226
1444.827
4232.872
4708.521
2313.727
1119.687
1257.892
2316.430
10297.198
83226.852
116556.938
103389.453
22029.412
2110.769
843.873
5182.852
58534.289
200438.328
200234.719
136949.031
69251.453
5020.185
529.645
112.053
159.891
982.655
12763.281
100515.445
100500.594
100294.352
100109.852
65888.039
3366.136
291.182
39.420
24.231
44.742
83.642
169.898
836.114
17523.734
97.291
168.525
302.540
409.502
659.121
1921.169
4605.979
12164.340
44534.016
149796.281
119810.172
103849.898
29587.787
2664.435
927.928
6972.818
123364.820
200260.406
200318.703
133939.906
104300.781
10953.662
1112.055
190.770
142.247
1001.616
14892.743
100107.188
100110.672
100068.625
100030.938
89037.688
3929.436
308.996
42.245
20.626
34.416
58.656
96.776
482.400
16186.319
217.669
118.227
95.802
249.351
1207.000
5619.641
20576.252
112939.781
108608.891
132977.438
200243.094
95983.086
13442.317
1536.866
664.682
4569.695
71918.969
124709.203
128156.531
112783.773
113519.320
16165.836
2930.193
447.105
132.168
573.044
6370.345
98627.273
100021.508
100015.273
100007.609
27825.783
1974.983
200.240
31.991
15.420
20.499
31.096
44.604
166.224
2485.975
635.844
262.985
117.671
290.611
1702.274
9345.108
46379.977
123391.078
108564.977
105604.844
108310.594
106204.086
7379.065
799.120
335.887
1615.727
14474.275
102473.656
105300.141
123208.398
95244.984
47858.910
8084.927
873.542
139.899
226.114
1475.946
10488.529
44567.566
65859.750
25378.160
4251.814
599.363
99.088
34.137
24.218
20.247
17.960
18.804
37.052
194.448
1186.327
430.847
151.084
239.589
1228.985
6278.631
39055.477
112925.398
106432.281
104894.016
103628.305
101442.281
6298.666
530.770
149.518
412.740
1992.148
8075.267
17312.502
39717.766
99966.672
63021.262
9455.406
984.242
123.503
72.232
255.834
1028.916
2471.703
3109.383
1836.692
569.015
174.227
129.241
160.455
147.392
87.335
39.606
16.186
10.466
18.513
1185.916
428.258
129.377
132.679
513.603
2353.200
13301.519
105648.328
119710.820
156540.297
136959.750
55664.730
3690.724
367.290
71.871
93.810
285.962
870.208
2462.916
10100.057
24819.168
16615.338
3862.356
535.685
73.972
24.298
46.891
121.509
224.536
258.242
193.760
159.349
336.205
968.291
1835.174
1702.778
778.190
238.221
54.285
13.309
4.218
592.726
240.149
82.004
60.460
166.534
638.413
3059.562
23923.576
173086.875
200128.844
136876.656
35838.281
2700.948
279.397
43.548
23.950
53.083
148.930
467.444
1507.263
2779.692
2150.399
717.441
152.187
30.620
8.275
9.473
19.528
32.706
48.518
95.020
387.790
2322.582
13596.865
40506.848
33521.297
9631.040
1581.362
237.339
37.889
5.936
198.794
93.585
39.366
29.868
60.220
204.042
1102.925
11558.107
103180.617
103964.570
102142.664
37432.910
2463.033
216.349
29.585
8.186
11.416
29.898
81.841
195.291
304.894
245.026
116.643
35.391
9.221
3.357
3.726
8.393
24.481
77.400
277.574
1593.472
17919.082
100145.602
100060.156
100019.719
100004.984
9630.920
833.042
89.442
12.489
55.589
42.783
44.094
54.669
67.341
109.509
457.252
3997.894
33466.621
100305.211
69834.547
10358.792
1072.407
124.582
16.945
3.131
2.382
5.841
13.828
25.917
35.919
31.365
17.182
6.987
2.894
2.616
5.305
18.615
81.762
380.043
1528.650
6238.837
83559.102
101473.242
100426.109
100096.578
100020.414
36832.953
1832.645
154.301
18.993
49.771
109.725
250.438
461.324
463.882
301.757
246.014
782.926
3303.523
7190.660
5052.933
1474.389
282.245
49.790
8.971
1.390
0.221
0.649
1.898
3.587
4.676
4.070
2.517
1.327
1.422
3.151
10.384
50.924
334.732
2508.204
17961.813
76403.609
179070.891
123175.727
103369.000
100459.664
100067.906
44577.227
1978.563
168.113
23.433
230.538
700.882
2536.499
6385.207
6920.293
3148.030
862.332
357.457
550.187
953.216
966.767
532.531
176.222
46.058
9.947
1.611
-0.126
-0.328
-0.169
0.068
0.175
0.089
-0.047
0.059
0.867
3.691
17.551
118.651
1117.578
16230.526
100235.125
101921.398
130623.742
200079.031
123209.977
101611.492
100173.797
16219.037
1130.913
136.122
37.221
1726.690
5353.143
37387.363
100185.016
100117.586
54315.809
6795.703
1390.729
1833.787
6122.725
9440.995
4601.590
1060.472
168.940
28.688
4.527
0.286
-0.424
-0.526
-0.519
-0.517
-0.535
-0.509
-0.294
0.521
3.908
24.720
194.324
2327.009
54221.973
100395.617
101022.797
104747.047
130895.977
189244.438
92501.328
21491.043
2791.602
493.569
234.187
143.957
26747.104
44318.945
106372.148
101200.320
100661.414
102170.305
46475.703
10152.647
17185.393
100928.234
100203.508
86892.141
7906.464
729.140
88.497
12.636
1.394
-0.279
-0.554
-0.585
-0.601
-0.614
-0.592
-0.443
0.263
3.705
24.606
203.733
2383.299
49536.750
101564.617
102781.727
102883.703
103388.797
85160.703
7439.792
2237.614
922.045
889.702
1107.939
785.546
102315.875
154116.453
198668.719
107276.531
104001.289
130634.063
200234.906
107176.109
137636.813
107546.047
101011.539
101353.977
39740.625
2924.753
309.978
32.735
3.622
-0.041
-0.525
-0.580
-0.591
-0.606
-0.602
-0.513
0.035
2.866
20.012
136.000
1200.388
15831.156
104415.125
108652.602
106637.383
103983.461
23478.615
3618.903
2838.007
2653.095
3540.953
5656.180
3572.534
102020.695
136998.906
200193.094
128969.766
117693.391
200228.141
166202.563
106504.523
187098.453
154208.750
103810.227
125883.258
140854.531
27457.674
1383.048
81.624
6.404
0.190
-0.487
-0.566
-0.578
-0.587
-0.587
-0.551
-0.185
1.796
12.607
75.436
502.676
3474.733
20069.988
70060.336
74033.109
24114.695
6960.436
9210.250
18111.018
14868.145
9392.097
12011.882
7240.424
102862.164
109752.156
200806.188
142561.234
142564.172
200744.859
113710.930
103637.805
120795.195
200316.219
107665.766
200361.297
111314.609
100832.961
2706.596
111.501
7.559
0.288
-0.467
-0.549
-0.562
-0.568
-0.573
-0.562
-0.367
0.820
6.695
36.673
189.356
919.299
3424.595
6689.739
6669.703
4623.053
6706.725
31301.484
81030.227
55223.008
15368.705
8745.043
4806.528
137064.859
124428.445
112036.852
41579.039
53660.008
114724.719
121138.453
121780.711
109858.477
110412.758
21821.264
30603.719
101582.563
22704.777
1160.950
66.869
5.315
0.067
-0.471
-0.531
-0.536
-0.549
-0.553
-0.564
-0.482
0.091
2.735
14.584
63.265
233.044
660.502
1134.763
1360.160
1870.573
7321.269
43790.445
104433.031
75549.953
16695.332
3913.919
1726.372
200202.094
200584.219
81424.102
11433.973
18691.711
190541.719
200461.328
200171.313
200267.844
29736.473
3310.723
1926.206
2848.711
1179.648
180.716
19.462
1.916
-0.243
-0.497
-0.514
-0.523
-0.534
-0.540
-0.550
-0.533
-0.311
0.735
4.652
17.962
53.993
130.390
240.801
460.375
1697.081
12462.080
73782.500
133656.250
66722.969
12773.472
2955.819
1387.293
106990.547
108612.805
115965.281
44961.273
66590.836
113503.328
122386.250
125585.875
110546.773
56280.633
3080.908
371.419
152.648
75.578
20.819
3.730
0.151
-0.439
-0.516
-0.513
-0.517
-0.517
-0.521
-0.530
-0.541
-0.479
-0.156
1.013
4.448
13.482
36.618
140.556
910.750
5916.488
68079.766
103190.125
105507.031
106484.164
45790.164
16536.934
9752.385
102358.977
116682.797
200437.047
110741.875
160450.359
173358.125
106519.367
101796.016
100794.906
89297.133
3437.014
280.479
42.279
10.690
2.754
0.250
-0.419
-0.537
-0.531
-0.519
-0.506
-0.502
-0.500
-0.507
-0.515
-0.507
-0.414
-0.083
0.985
4.879
32.575
395.945
8633.537
105143.914
189731.000
105832.008
103350.859
128457.047
166032.547
104312.078
103362.438
103559.117
149241.688
133700.531
104604.070
123520.125
200105.922
113685.695
101074.180
100176.836
33568.500
1989.768
180.310
24.665
4.091
0.456
-0.379
-0.557
-0.568
-0.539
-0.515
-0.497
-0.485
-0.481
-0.484
-0.477
-0.431
-0.330
-0.150
0.332
3.442
40.411
785.294
38605.359
103100.305
158949.906
118072.063
110161.594
200198.719
129427.883
103437.492
105648.289
26329.566
59482.961
104007.883
101168.648
104368.555
140526.422
112465.422
100909.203
49179.652
5421.793
642.355
85.190
15.150
3.176
0.402
-0.340
-0.535
-0.559
-0.535
-0.510
-0.495
-0.469
-0.464
-0.461
-0.419
-0.261
0.083
0.432
0.720
2.757
26.842
438.861
12013.783
100836.672
107275.039
50614.070
98810.766
132054.531
105012.188
102052.852
107940.750
2789.755
12579.015
100484.906
100252.406
100624.727
51752.547
10607.612
7358.430
2950.494
759.879
174.947
52.781
19.622
7.417
2.169
0.240
-0.358
-0.513
-0.525
-0.497
-0.477
-0.459
-0.450
-0.426
-0.323
0.003
0.702
1.483
1.818
2.139
10.125
92.298
868.171
3841.193
4109.727
3659.245
13895.334
101954.266
100780.141
101186.641
106677.680
540.103
1971.365
8925.949
21209.270
16283.467
5230.359
1333.569
634.707
380.527
273.363
256.608
182.853
92.216
32.913
10.051
2.451
0.256
-0.333
-0.468
-0.471
-0.456
-0.446
-0.433
-0.396
-0.249
0.191
1.206
2.327
2.527
1.954
3.099
14.564
61.654
165.935
246.315
507.550
2914.246
30718.533
100173.125
100495.219
102372.438
128.125
311.472
820.651
1316.683
1150.359
581.852
259.424
251.274
616.610
1501.168
2304.478
1707.406
636.543
166.027
37.837
8.828
2.104
0.344
-0.223
-0.390
-0.428
-0.429
-0.416
-0.380
-0.236
0.165
1.004
1.959
2.268
1.546
1.132
2.235
6.793
15.925
34.318
110.891
513.164
2695.047
9679.426
14977.746
9425.638
80.338
194.341
383.328
442.558
320.045
211.604
232.007
707.688
3709.328
17722.873
33541.660
21170.799
4616.393
792.485
132.782
28.310
8.709
3.161
0.855
-0.030
-0.321
-0.400
-0.409
-0.375
-0.275
0.008
0.507
1.049
1.269
0.902
0.436
0.254
0.777
2.432
7.283
24.507
84.408
275.880
647.165
873.405
698.807
364.295
1714.991
5085.495
5182.622
2082.535
688.341
562.628
2267.146
21356.600
100111.492
100087.281
100112.109
27946.248
2771.801
370.006
99.277
43.723
18.523
6.117
1.432
0.039
-0.313
-0.389
-0.378
-0.320
-0.179
0.078
0.332
0.447
0.339
0.054
-0.164
-0.195
0.145
1.386
5.136
15.049
37.538
67.084
84.988
81.397
2552.602
30102.211
100490.781
101206.305
34841.422
4156.623
1331.400
3976.885
54474.922
100279.906
100500.031
101051.617
81771.391
5988.153
1155.897
659.642
369.489
128.731
33.979
7.314
1.212
-0.105
-0.346
-0.374
-0.348
-0.281
-0.179
-0.055
-0.003
-0.043
-0.164
-0.310
-0.399
-0.359
-0.089
0.672
2.444
5.457
9.247
11.937
12.634
12477.194
100487.188
102477.617
108160.852
111494.922
21578.092
3020.591
3545.152
37369.797
100995.109
104659.148
117739.758
79747.570
17159.932
9931.823
11743.237
5512.349
1138.352
174.172
26.233
4.024
0.337
-0.270
-0.362
-0.355
-0.331
-0.286
-0.244
-0.221
-0.244
-0.291
-0.371
-0.430
-0.463
-0.427
-0.288
0.026
0.506
1.100
1.531
1.798
22324.176
101112.500
107502.758
133540.594
159715.422
55493.641
6125.809
2151.081
8894.062
58834.020
159755.891
166035.359
112986.070
121450.336
121340.117
101859.867
100201.555
10293.755
771.173
78.992
9.615
1.054
-0.171
-0.345
-0.357
-0.346
-0.327
-0.310
-0.299
-0.318
-0.348
-0.389
-0.426
-0.463
-0.481
-0.475
-0.432
-0.366
-0.275
-0.193
-0.133
11490.221
101399.047
110522.234
154131.281
189076.313
50530.754
7233.690
1399.530
2481.541
19428.063
107994.094
105633.867
106295.555
200371.781
200073.828
104996.563
100374.672
56119.414
2137.891
151.194
15.305
1.700
-0.087
-0.333
-0.357
-0.340
-0.335
-0.328
-0.319
-0.332
-0.350
-0.379
-0.406
-0.436
-0.467
-0.485
-0.495
-0.501
-0.506
-0.499
-0.470
2222.281
21081.158
105509.547
123266.133
59069.340
18553.406
3674.061
917.675
2232.810
23626.096
108417.844
105754.898
107073.375
200309.219
200057.453
106362.945
100425.984
77740.922
2521.019
161.680
16.233
1.815
-0.061
-0.333
-0.356
-0.338
-0.328
-0.320
-0.313
-0.322
-0.333
-0.354
-0.383
-0.412
-0.443
-0.465
-0.478
-0.493
-0.511
-0.517
-0.505
888.061
1975.126
4905.971
7700.031
7302.904
3726.307
1108.370
845.108
6701.238
64999.109
200091.688
197285.625
114735.914
146478.984
159779.156
103373.602
100289.758
20109.064
1221.759
102.110
11.465
1.310
-0.133
-0.330
-0.344
-0.330
-0.318
-0.307
-0.299
-0.304
-0.311
-0.324
-0.355
-0.383
-0.413
-0.438
-0.455
-0.472
-0.481
-0.483
-0.479
2799.104
1984.685
1218.484
1139.994
1058.011
638.531
351.106
1323.831
22422.994
101987.563
116200.461
189100.500
162989.953
61246.004
29862.785
41740.223
15109.190
2533.012
300.887
39.967
5.736
0.573
-0.218
-0.327
-0.321
-0.313
-0.290
-0.265
-0.248
-0.256
-0.273
-0.299
-0.326
-0.353
-0.378
-0.406
-0.431
-0.448
-0.463
-0.466
-0.460
10558.748
5954.109
1762.364
539.101
262.176
150.823
169.314
1350.442
24559.484
100330.672
101373.273
103945.969
75115.477
6481.358
2100.835
1633.226
932.333
266.948
58.638
11.624
1.966
0.063
-0.279
-0.316
-0.292
-0.241
-0.159
-0.069
-0.027
-0.053
-0.130
-0.209
-0.274
-0.319
-0.354
-0.384
-0.409
-0.427
-0.445
-0.454
-0.453
16224.738
8896.773
2352.648
468.898
126.155
53.688
83.477
623.245
7805.959
86842.977
100156.617
100312.359
16899.980
1612.915
315.065
153.352
85.507
35.736
11.334
2.735
0.366
-0.213
-0.312
-0.294
-0.208
0.001
0.372
0.813
1.018
0.789
0.424
0.106
-0.103
-0.221
-0.298
-0.352
-0.392
-0.418
-0.434
-0.449
-0.451
9673.500
5436.600
1503.259
315.046
74.108
25.654
33.331
175.452
1130.402
5449.873
12413.738
7829.195
2014.715
338.757
73.341
25.896
12.254
5.459
1.911
0.346
-0.183
-0.310
-0.307
-0.227
0.046
0.842
2.774
5.225
6.021
4.305
2.290
1.038
0.373
0.044
-0.150
-0.280
-0.361
-0.403
-0.424
-0.441
-0.447
2364.767
1536.251
567.584
170.669
48.930
17.141
12.549
36.921
143.198
431.067
674.001
554.383
238.662
75.698
20.792
6.359
2.183
0.699
0.050
-0.233
-0.325
-0.328
-0.283
-0.097
0.666
3.595
12.823
28.121
31.693
18.877
8.192
3.456
1.590
0.702
0.206
-0.109
-0.285
-0.374
-0.415
-0.429
-0.432
547.134
437.995
267.040
151.536
71.362
27.024
9.716
9.339
22.907
48.391
78.337
89.064
68.845
33.353
10.353
2.560
0.417
-0.142
-0.293
-0.338
-0.340
-0.312
-0.242
0.086
1.793
10.060
45.507
128.474
142.640
68.394
21.174
8.054
3.979
2.164
0.994
0.275
-0.139
-0.321
-0.393
-0.413
-0.404
239.909
325.676
442.004
396.990
206.125
67.458
18.187
5.492
5.474
11.258
22.682
38.946
42.692
22.950
6.979
1.455
0.045
-0.273
-0.326
-0.333
-0.320
-0.295
-0.209
0.233
2.659
17.358
91.435
303.153
336.355
137.591
36.328
13.824
8.315
4.885
2.534
0.904
0.113
-0.232
-0.359
-0.384
-0.332
207.750
524.373
1077.279
1056.232
496.601
142.003
31.325
6.237
2.578
4.207
9.336
16.025
17.035
10.073
3.314
0.642
-0.111
-0.283
-0.314
-0.317
-0.301
-0.272
-0.187
0.224
2.371
15.186
78.131
233.458
259.752
111.891
36.907
19.271
13.636
9.075
4.462
1.743
0.377
-0.138
-0.319
-0.327
-0.166
330.137
1704.458
5111.579
6407.340
3711.295
3709.521
6117.100
6634.105
5165.888
6525.318
9932.854
6744.700
1916.036
460.506
761.969
12057.163
105040.180
127874.977
165896.203
140532.922
25403.117
2049.796
279.230
103.710
274.388
1777.035
24816.430
103679.328
103653.352
101710.719
100455.922
100102.297
5876.921
409.380
74.266
117.692
324.168
661.538
940.773
1831.564
14216.248
63.010
173.465
375.821
706.357
2357.534
12057.268
35229.555
38302.789
23746.461
21531.654
17583.648
8993.108
2577.348
542.530
812.221
11495.495
110523.930
180492.219
200068.406
200131.359
34511.734
3056.869
405.771
101.353
180.471
1590.775
30800.656
100466.539
100459.922
100272.328
100101.938
100029.398
6905.160
432.470
71.644
93.963
231.536
450.358
550.268
718.580
4579.559
44.483
50.620
133.491
782.550
7012.104
73220.922
103374.273
130926.414
166646.984
108691.570
94000.313
13927.889
2247.608
426.793
464.092
3958.882
48990.309
154139.203
200168.859
143398.844
19827.904
2783.064
545.291
129.614
121.179
865.081
11470.632
100068.063
100065.734
100043.484
100021.172
59667.305
3362.242
276.284
49.426
51.353
112.763
194.525
212.305
238.287
929.515
79.327
56.551
135.489
1052.562
11512.969
100676.906
108224.703
200154.203
200305.703
110286.070
101879.039
37735.895
2837.116
351.071
212.307
999.864
5658.505
22784.889
36995.414
21234.844
7223.789
2639.672
751.302
171.759
74.482
299.347
2301.504
19343.529
100011.055
100007.992
54093.250
7494.596
901.694
129.797
42.059
37.972
49.760
65.194
69.301
65.991
127.761
116.304
70.529
114.291
747.555
7580.693
73472.234
108944.039
200220.266
166310.078
107044.172
101274.195
44977.430
2808.742
291.549
90.219
226.789
828.722
2346.100
3816.009
3848.501
3606.048
2365.104
762.217
164.321
47.014
78.213
374.806
1583.609
4250.261
5401.964
2882.965
849.233
219.997
136.497
163.026
151.422
95.107
50.998
28.269
18.755
19.380
115.528
65.512
71.789
325.551
2041.422
11872.623
40926.070
78648.367
112303.242
105463.820
102849.031
15723.432
1566.550
198.374
44.088
54.371
141.797
321.882
588.343
1014.200
1466.470
1093.940
410.782
99.917
24.872
21.623
58.246
164.811
308.146
377.161
256.956
179.735
341.790
969.512
1835.681
1703.772
780.029
240.787
57.010
15.416
5.263
72.468
41.162
36.562
105.353
442.424
1578.066
4083.074
9262.316
28019.900
40664.059
21108.559
4821.626
776.389
121.866
24.196
14.520
28.295
60.781
124.697
239.282
345.107
288.572
127.205
39.014
11.792
8.049
13.140
24.121
39.804
54.670
96.074
382.918
2317.352
13592.789
40504.734
33520.629
9631.214
1581.822
237.904
38.331
6.186
32.524
22.435
19.405
36.508
101.783
277.165
707.846
2155.385
7685.920
16960.109
11423.941
2904.557
496.565
80.066
14.483
4.625
6.147
12.856
26.923
48.760
65.257
55.926
30.298
12.533
8.040
9.757
11.160
13.193
23.414
64.455
240.319
1515.867
17835.732
100101.742
100042.742
100014.156
100003.711
9630.673
832.997
89.414
12.412
17.360
20.105
29.839
43.505
61.345
96.462
218.594
747.989
2748.634
5204.220
3983.168
1192.847
249.636
44.481
7.960
1.543
1.001
2.426
5.313
8.961
11.300
9.867
6.685
5.498
10.521
19.599
21.910
25.574
65.174
257.792
984.132
4943.970
82033.188
100835.727
100270.852
100067.648
100015.141
36831.488
1831.985
153.730
18.449
36.051
75.720
165.620
278.588
299.532
200.200
143.013
230.813
591.716
953.123
760.007
328.510
87.717
21.229
4.315
0.456
-0.245
-0.052
0.523
1.189
1.558
1.453
1.567
3.787
11.545
23.522
31.180
51.228
226.317
1414.160
7783.811
26819.443
124005.602
108865.898
101709.047
100272.992
100046.922
44572.383
1975.170
164.991
20.731
183.896
450.837
1429.419
3138.498
3379.221
1611.883
507.514
199.862
204.130
298.352
292.200
185.662
75.125
22.021
5.062
0.587
-0.436
-0.579
-0.486
-0.361
-0.278
-0.180
0.266
2.295
7.678
16.790
29.149
98.247
665.972
6994.938
80792.320
102068.766
130711.461
200091.563
109665.523
100907.570
100115.406
16201.680
1113.235
115.451
20.564
1472.935
3077.551
14098.245
49256.684
59754.523
17831.160
3155.718
772.150
686.804
1324.302
1717.368
1061.703
306.697
68.526
13.890
2.262
-0.164
-0.599
-0.646
-0.618
-0.597
-0.523
-0.221
0.819
3.507
9.247
27.101
146.368
1378.084
19814.566
101641.523
103284.648
106100.570
131098.266
127974.414
90907.641
21345.742
2715.203
384.350
86.678
35.877
23942.184
28189.494
105871.164
101172.500
100483.289
101223.156
16509.570
4890.336
4149.786
10808.188
18325.660
7832.514
1574.626
244.686
37.519
6.121
0.499
-0.478
-0.629
-0.631
-0.629
-0.596
-0.454
0.009
1.360
5.583
25.991
170.388
1536.993
20437.955
116577.719
136978.266
120729.133
105609.039
32278.221
5482.654
1851.593
525.248
211.927
149.716
104.631
101216.563
117712.383
189079.969
107143.586
102303.211
111513.703
75197.320
62273.285
28449.816
53792.820
100528.586
37021.832
4866.562
629.749
92.332
13.533
1.502
-0.307
-0.584
-0.606
-0.610
-0.604
-0.554
-0.346
0.441
3.849
22.749
156.786
1407.817
15731.981
172816.641
200136.156
200265.516
112645.789
10421.142
1514.572
666.957
462.418
405.561
381.150
261.345
101231.609
112684.789
200191.625
128512.656
108411.953
198811.188
121355.813
102402.625
108757.141
80203.227
101640.570
42002.598
7357.864
1623.896
214.058
25.432
2.737
-0.173
-0.539
-0.584
-0.592
-0.594
-0.578
-0.488
0.003
2.513
17.371
123.175
1095.369
12476.240
106404.469
119461.586
121398.180
24997.857
3311.822
1330.525
1520.994
1269.294
847.541
687.743
442.310
104363.438
106537.102
131690.313
138116.156
116906.281
145307.813
106513.727
102168.578
103648.508
59789.742
29867.551
13866.254
7786.506
2620.156
304.555
31.469
3.071
-0.109
-0.505
-0.556
-0.568
-0.573
-0.573
-0.541
-0.262
1.291
10.230
69.314
511.131
4391.798
30632.150
79158.086
38352.035
6497.966
1619.161
2266.792
3559.488
2881.434
1358.725
729.545
423.305
200185.547
160442.031
114834.281
27034.654
22074.172
110555.648
120318.961
121468.852
108097.945
33832.352
5088.547
2788.762
2813.890
1108.560
172.448
20.428
1.955
-0.216
-0.504
-0.539
-0.548
-0.553
-0.557
-0.554
-0.425
0.393
4.646
26.755
154.458
808.448
3335.331
5621.107
3781.073
1366.964
1258.831
3033.496
5091.730
3934.049
1682.054
824.113
655.360
200284.828
200751.078
130262.477
16255.699
15997.419
129582.953
200487.734
200138.484
159779.344
18538.221
2031.527
536.370
371.130
169.086
41.133
6.897
0.601
-0.378
-0.508
-0.525
-0.534
-0.544
-0.539
-0.543
-0.498
-0.174
1.380
8.176
34.512
125.331
320.749
508.196
449.097
626.768
2394.003
8426.906
13310.201
7443.611
2883.030
2457.323
3248.385
107516.344
110497.367
135729.375
121831.227
119104.914
119219.195
110306.625
110770.836
104657.672
55226.500
2719.084
289.445
68.628
26.035
7.915
1.442
-0.183
-0.493
-0.526
-0.520
-0.521
-0.522
-0.523
-0.522
-0.515
-0.400
0.087
1.819
7.352
21.341
45.823
94.555
278.212
1255.995
8295.748
48384.391
91051.672
37877.563
12742.680
17206.824
22179.248
104375.094
141041.922
200428.141
120088.516
155255.281
200435.266
113098.859
101564.141
100546.422
89207.055
3413.024
270.751
34.810
7.214
1.475
-0.096
-0.489
-0.545
-0.536
-0.522
-0.515
-0.506
-0.505
-0.499
-0.476
-0.388
-0.131
0.421
1.650
4.793
17.285
100.835
836.889
4249.957
15931.549
100791.852
102219.883
90878.805
110802.422
118524.336
154343.734
107925.008
200270.328
198795.469
107846.984
123703.203
200105.500
133598.594
101658.883
100190.898
33561.598
1986.321
178.602
23.716
3.604
0.240
-0.451
-0.576
-0.569
-0.547
-0.526
-0.501
-0.489
-0.480
-0.457
-0.355
-0.045
0.644
1.474
2.044
3.162
15.484
148.227
1644.391
10158.267
14583.732
40599.598
87903.453
129377.609
106998.289
116835.188
149545.688
66487.156
137019.766
108230.531
101675.898
104417.156
136862.188
130541.320
101482.297
49214.473
5422.289
598.641
83.197
13.846
2.531
0.146
-0.438
-0.565
-0.565
-0.546
-0.516
-0.494
-0.474
-0.447
-0.383
-0.091
1.036
3.666
7.128
7.562
5.847
12.201
95.746
885.248
3960.394
4977.152
7335.933
20897.014
104909.664
102333.875
105767.961
113164.391
5176.886
29750.566
100763.070
100309.484
100636.195
102481.758
15208.349
7627.121
2966.113
749.335
160.333
39.663
12.417
4.082
1.031
-0.081
-0.454
-0.534
-0.533
-0.506
-0.484
-0.461
-0.422
-0.284
0.365
2.825
10.134
21.053
21.722
12.948
8.993
29.290
161.453
463.939
676.363
1294.512
7820.332
100663.617
100566.758
101235.063
102624.172
883.562
3560.491
21254.000
54151.668
40600.344
10728.219
2013.000
691.654
340.186
171.771
112.506
75.582
40.197
15.625
5.059
1.171
-0.051
-0.397
-0.486
-0.484
-0.467
-0.440
-0.401
-0.204
0.684
4.242
16.012
33.615
34.902
19.835
8.546
8.211
22.803
56.324
106.401
318.150
2085.281
19435.564
100133.453
100282.930
100604.555
179.053
471.761
1315.372
2330.195
2010.554
880.907
305.849
162.241
212.776
419.357
562.200
428.162
199.432
65.283
18.297
5.118
1.336
0.169
-0.254
-0.404
-0.433
-0.425
-0.387
-0.201
0.615
3.758
12.852
26.419
27.996
17.118
7.270
3.663
4.325
9.173
23.377
85.407
413.405
1992.251
6928.549
10556.245
6008.688
80.287
197.951
390.129
458.088
324.047
176.194
114.929
224.925
800.744
2485.185
3937.044
2677.236
970.136
234.140
57.539
17.270
6.994
2.903
0.840
-0.026
-0.322
-0.397
-0.386
-0.244
0.281
1.970
6.190
11.840
13.062
9.603
4.844
2.145
1.181
1.882
5.828
19.988
74.121
227.589
492.531
696.534
521.876
331.966
1564.999
4226.112
4632.221
1755.720
453.751
194.413
511.033
2702.736
11451.900
21196.504
13641.555
3434.274
664.557
171.036
78.308
43.850
18.632
6.308
1.510
0.080
-0.301
-0.371
-0.298
-0.019
0.738
2.351
4.319
5.138
4.433
2.593
1.104
0.310
0.219
1.179
4.506
13.376
31.554
55.628
71.866
62.611
2329.115
24524.793
100104.781
100204.508
27328.988
2953.125
492.259
838.664
5055.058
25479.990
54338.621
31026.051
6996.241
1539.789
757.541
683.050
412.628
144.389
35.717
7.692
1.228
-0.071
-0.333
-0.336
-0.203
0.103
0.697
1.381
1.884
1.700
1.087
0.406
-0.073
-0.246
-0.084
0.570
2.152
4.809
8.001
9.898
9.116
11300.970
100101.930
100328.539
100782.734
100973.430
14299.791
1108.986
790.642
4069.289
18107.639
38681.238
26606.188
12200.539
6669.648
9682.557
13866.416
6543.292
1325.188
198.456
29.421
4.267
0.389
-0.251
-0.349
-0.295
-0.175
0.044
0.283
0.463
0.455
0.228
-0.035
-0.269
-0.379
-0.385
-0.267
-0.005
0.447
0.886
1.137
1.188
20119.898
100199.289
100728.836
101978.023
102483.039
26097.215
1608.887
562.251
1767.565
6724.054
22473.154
71882.648
103384.000
67947.180
106421.102
100791.039
100109.867
12405.728
895.779
83.979
10.160
1.141
-0.144
-0.336
-0.329
-0.285
-0.216
-0.126
-0.069
-0.070
-0.141
-0.252
-0.344
-0.413
-0.442
-0.439
-0.405
-0.360
-0.298
-0.264
-0.276
9413.650
100231.078
100901.086
102479.063
103368.563
13266.262
1389.557
393.231
872.513
5614.521
61117.441
101403.453
105893.570
200133.641
123193.031
101839.297
100198.547
77721.727
2518.684
161.342
16.189
1.823
-0.050
-0.319
-0.337
-0.320
-0.296
-0.272
-0.249
-0.247
-0.275
-0.318
-0.361
-0.393
-0.415
-0.442
-0.459
-0.468
-0.475
-0.492
-0.511
1879.366
16701.178
87400.547
98531.188
22060.693
3419.702
670.501
287.099
862.213
6772.585
90562.805
101462.609
106918.273
200112.844
130552.867
102296.938
100224.273
100029.172
2976.931
184.586
17.178
1.944
-0.030
-0.311
-0.339
-0.326
-0.313
-0.300
-0.287
-0.290
-0.298
-0.321
-0.346
-0.368
-0.389
-0.411
-0.433
-0.451
-0.470
-0.490
-0.511
377.063
1280.775
3261.332
3488.877
1869.988
717.991
265.603
276.285
1400.322
8118.583
41852.832
107347.875
104560.539
162760.313
113623.563
101280.289
100155.320
27096.479
1319.950
108.696
12.121
1.414
-0.100
-0.316
-0.329
-0.314
-0.301
-0.289
-0.279
-0.280
-0.285
-0.295
-0.318
-0.341
-0.365
-0.382
-0.401
-0.419
-0.437
-0.456
-0.474
347.803
350.743
364.706
358.081
279.425
165.145
115.904
367.809
2880.275
20915.727
61076.645
47721.047
33832.719
18041.670
32707.701
50835.633
20143.436
2984.515
345.218
42.321
6.071
0.643
-0.193
-0.310
-0.307
-0.298
-0.286
-0.267
-0.253
-0.256
-0.264
-0.270
-0.291
-0.312
-0.336
-0.355
-0.372
-0.391
-0.410
-0.423
-0.440
699.357
483.774
245.502
119.384
71.726
45.800
63.569
359.525
3016.224
22337.371
63093.574
34789.676
8011.564
2270.414
1692.694
1783.683
989.273
303.087
65.868
12.233
2.097
0.105
-0.258
-0.301
-0.289
-0.271
-0.243
-0.210
-0.194
-0.203
-0.226
-0.247
-0.266
-0.287
-0.308
-0.333
-0.350
-0.366
-0.383
-0.400
-0.414
904.780
603.285
252.221
87.739
33.034
18.404
34.288
189.082
1327.762
6533.890
15083.511
9525.014
2344.964
524.635
209.505
145.669
86.406
36.919
11.804
2.884
0.411
-0.184
-0.289
-0.284
-0.256
-0.197
-0.097
0.001
0.047
-0.004
-0.080
-0.163
-0.216
-0.251
-0.280
-0.306
-0.327
-0.342
-0.360
-0.380
-0.397
642.418
431.978
192.675
63.394
19.927
8.956
14.528
66.263
300.589
1048.287
1826.976
1340.282
485.248
127.969
42.421
20.403
11.557
5.452
1.867
0.358
-0.158
-0.282
-0.291
-0.257
-0.182
0.008
0.395
0.803
0.908
0.684
0.327
0.055
-0.096
-0.181
-0.237
-0.282
-0.314
-0.337
-0.353
-0.364
-0.381
264.951
196.756
99.619
37.971
13.754
5.329
5.220
16.585
57.829
133.424
200.428
166.473
79.920
30.062
10.108
3.979
1.699
0.644
0.076
-0.203
-0.300
-0.300
-0.274
-0.216
-0.029
0.548
1.819
3.425
3.861
2.598
1.301
0.559
0.189
-0.011
-0.146
-0.233
-0.294
-0.331
-0.345
-0.356
-0.366
93.356
80.491
52.008
29.957
14.901
6.268
2.861
4.058
9.886
20.140
28.004
25.226
15.944
7.885
2.856
0.789
0.071
-0.181
-0.275
-0.311
-0.311
-0.287
-0.253
-0.165
0.198
1.443
4.589
9.206
10.250
6.592
3.045
1.357
0.688
0.313
0.043
-0.143
-0.255
-0.318
-0.339
-0.348
-0.351
43.504
52.351
57.691
49.250
28.446
12.045
3.796
1.417
1.878
3.544
5.243
6.026
4.916
2.775
0.958
0.070
-0.236
-0.303
-0.308
-0.309
-0.293
-0.264
-0.230
-0.115
0.383
2.169
7.333
15.857
17.680
10.487
4.870
2.400
1.400
0.830
0.328
-0.007
-0.197
-0.296
-0.322
-0.334
-0.323
32.645
59.195
85.725
86.943
51.674
20.600
5.933
1.332
0.369
0.613
1.283
1.818
1.780
1.017
0.258
-0.142
-0.274
-0.293
-0.291
-0.290
-0.270
-0.242
-0.204
-0.095
0.341
2.042
6.883
13.991
15.648
9.709
5.080
3.108
2.214
1.409
0.679
0.174
-0.120
-0.260
-0.313
-0.315
-0.263
210.165
947.243
2582.286
3673.918
5380.788
15400.815
59103.672
109770.445
42973.348
7036.892
1493.514
618.457
248.129
139.036
881.287
20238.971
100686.391
102133.281
103365.242
102479.258
34157.148
1473.568
180.842
166.602
514.584
2693.198
22532.059
123283.234
125425.695
108155.578
101586.047
89282.070
3972.525
341.886
180.922
745.620
3403.778
9840.233
11569.445
9719.057
18236.545
42.124
122.977
303.930
992.407
6608.894
56887.414
110718.023
118839.805
59786.324
10129.956
2864.867
1012.854
338.402
162.966
835.069
18431.752
101110.320
103933.813
106908.203
105004.164
31573.920
1505.234
187.254
97.883
248.549
1449.322
20200.463
101633.352
101603.563
100784.789
100255.211
100064.914
4617.899
373.907
144.767
531.253
2145.112
5460.716
6090.678
3628.573
2891.280
15.987
41.015
198.471
1898.146
30710.623
100639.445
102183.422
105912.523
114906.805
43674.566
10026.234
2273.532
489.743
149.548
408.235
5184.349
87751.734
103118.195
105425.297
103980.375
8558.847
870.144
154.748
62.498
120.324
710.633
8259.929
100163.422
100162.391
100098.297
100041.352
36843.355
2478.623
238.681
87.062
232.949
734.683
1599.391
1749.464
1016.754
625.801
15.962
34.943
221.112
2690.258
59742.313
100344.477
101874.281
111845.305
149457.672
122116.844
30150.596
4911.956
721.534
137.979
149.605
825.137
5408.693
19397.508
22089.764
7515.085
1706.643
428.444
124.385
44.671
53.368
241.906
1724.496
12473.316
59681.527
89041.383
33525.859
4987.459
685.691
110.879
48.384
79.727
185.240
315.390
338.244
220.485
133.345
19.391
31.740
173.366
1852.222
30606.613
100369.875
102107.578
113181.492
160424.438
114887.336
35224.598
5227.716
736.815
119.636
52.652
149.135
501.285
1087.532
1296.319
859.793
469.518
235.110
96.649
33.945
23.028
65.886
292.547
1189.487
3111.782
3929.414
2130.265
645.293
176.632
94.881
107.764
108.451
93.521
82.225
70.474
47.065
28.749
18.150
24.098
90.933
656.195
6442.926
60051.465
101695.477
107052.508
70168.797
34266.277
12460.754
2717.610
460.389
81.361
23.858
31.041
72.832
134.307
180.833
184.468
165.912
111.475
55.168
20.926
11.023
18.927
51.755
131.581
255.969
291.988
210.607
134.695
216.186
527.385
897.598
837.884
431.390
146.887
47.342
17.045
7.411
14.439
17.168
40.921
187.516
979.637
4270.227
10843.829
11993.549
8914.423
6232.602
3051.329
939.151
223.839
47.407
11.928
7.839
14.046
24.850
36.622
48.643
53.597
42.623
23.106
11.594
11.920
19.848
25.190
30.318
37.626
45.964
69.598
234.504
1119.731
4991.689
12452.919
10486.341
3927.493
779.218
146.551
27.167
5.086
10.279
12.801
21.808
58.127
190.829
566.863
1251.571
2039.024
2251.261
1850.871
1085.812
421.629
115.517
27.478
6.317
2.119
2.691
5.046
8.420
12.418
14.217
12.096
8.660
12.579
39.744
87.094
92.661
49.058
31.655
45.355
140.319
745.495
6421.511
54134.066
100022.125
100007.867
36830.758
3926.205
452.764
59.611
8.483
10.034
15.131
23.557
37.681
69.065
149.542
320.635
557.433
689.852
658.662
422.200
187.440
57.589
14.905
3.072
0.370
0.092
0.609
1.448
2.447
2.891
3.075
5.092
23.439
117.213
335.295
319.769
132.386
72.499
134.461
419.034
1931.874
21642.412
100290.516
100108.508
100032.539
100007.797
11421.773
893.145
94.833
13.088
23.034
42.799
79.633
119.785
133.401
118.142
121.163
159.713
196.456
192.171
142.137
69.960
26.185
7.522
1.532
-0.187
-0.527
-0.450
-0.229
-0.012
0.190
0.691
4.211
28.753
152.274
447.155
430.662
190.475
159.890
490.352
1795.269
5683.326
29342.623
101852.727
100525.406
100116.469
100022.766
13580.729
958.817
101.131
13.481
105.230
202.539
441.016
801.187
850.835
508.438
203.537
103.388
87.512
90.442
81.496
52.281
23.727
8.033
1.774
-0.122
-0.606
-0.667
-0.610
-0.551
-0.446
0.030
2.713
16.948
76.684
210.630
222.670
155.763
320.567
1670.885
9376.179
29322.873
40569.051
109255.781
102017.961
100318.383
65908.195
5865.106
556.338
72.962
11.642
706.939
1108.393
2762.137
6457.820
6951.537
3179.061
892.245
295.638
198.066
235.618
263.581
169.842
72.587
20.455
4.716
0.541
-0.444
-0.651
-0.662
-0.638
-0.582
-0.291
1.026
6.480
23.495
54.139
75.707
135.674
647.088
4432.407
31563.887
111744.195
108387.250
44708.035
32321.570
23722.174
7573.987
1291.932
206.311
39.535
11.131
7747.268
8189.454
13721.627
41082.520
44787.906
15213.126
3218.648
1282.920
842.127
1025.397
1181.051
677.047
233.594
54.557
11.486
1.992
-0.155
-0.581
-0.638
-0.627
-0.606
-0.477
0.059
1.902
6.581
15.860
39.155
166.171
1337.058
14567.643
125826.242
200438.578
200415.797
48029.805
7318.735
2355.178
884.876
258.908
78.214
32.495
17.728
100400.367
101741.273
44346.949
102770.539
100818.305
35703.027
10145.324
7591.775
4101.196
3043.068
3156.793
1721.551
487.720
106.878
22.260
3.926
0.218
-0.499
-0.605
-0.596
-0.601
-0.557
-0.357
0.262
1.984
6.950
29.797
218.375
2769.065
64054.742
108446.156
125652.000
127970.586
106833.180
5569.968
730.714
227.002
115.203
71.313
50.896
34.730
100547.344
102497.156
116320.734
74269.078
74989.000
32921.254
40288.746
49736.484
18499.078
5457.813
3713.952
1934.664
589.534
154.283
33.973
5.965
0.553
-0.421
-0.567
-0.582
-0.593
-0.579
-0.519
-0.296
0.476
3.716
23.473
204.759
2830.159
87225.102
101553.273
103440.953
103691.844
101769.734
4417.418
492.234
222.724
163.355
117.033
87.787
65.744
103274.766
103206.953
105567.047
24476.980
17257.762
27434.646
100382.992
100852.375
41232.234
7029.149
2162.518
1012.614
418.503
149.953
35.972
6.178
0.570
-0.394
-0.545
-0.560
-0.573
-0.572
-0.556
-0.482
-0.090
1.985
14.732
115.706
1344.651
20168.734
100256.336
100450.008
100459.586
30274.605
1890.352
389.075
329.492
289.807
205.214
184.950
194.126
172872.078
144891.984
76494.188
9002.778
5258.895
18658.160
72564.500
96043.984
31059.268
5241.037
1034.346
386.447
187.789
80.495
22.508
4.158
0.286
-0.423
-0.533
-0.545
-0.555
-0.560
-0.555
-0.522
-0.313
0.762
6.651
44.304
326.960
2335.597
13667.638
30032.621
16600.047
3081.690
587.636
429.911
519.055
473.021
507.040
901.061
1535.656
137122.734
131137.484
108661.805
11074.876
7807.838
30964.115
113941.133
116275.531
37467.547
5885.759
854.652
177.028
62.444
26.151
8.046
1.476
-0.148
-0.482
-0.529
-0.535
-0.545
-0.547
-0.535
-0.511
-0.392
0.100
2.289
12.747
62.787
263.863
777.191
1236.374
868.781
415.892
437.102
881.044
1230.650
1161.310
2120.231
8525.489
19574.527
103709.797
106485.648
126480.477
90185.563
66718.195
113347.305
103560.586
102219.961
101146.922
15181.335
1287.633
158.927
29.995
8.261
2.164
0.148
-0.425
-0.533
-0.539
-0.537
-0.529
-0.526
-0.518
-0.487
-0.389
-0.118
0.643
3.119
11.514
32.567
73.277
103.019
126.716
248.012
845.766
2540.410
3702.179
3530.455
10729.362
83464.703
101871.625
104341.406
130940.336
200266.453
115991.820
117081.484
200221.734
109868.094
100982.469
100245.508
21236.850
1497.664
153.895
21.944
3.908
0.449
-0.378
-0.547
-0.555
-0.550
-0.534
-0.517
-0.507
-0.494
-0.450
-0.282
0.130
0.912
2.057
3.529
6.277
12.526
28.772
98.512
343.907
1166.703
3824.281
6005.080
9043.566
45096.609
136995.406
117738.281
107911.914
200310.781
172891.141
105726.008
107957.875
198682.406
125418.266
101405.328
100147.461
10513.384
966.558
109.938
15.923
2.302
-0.060
-0.525
-0.590
-0.573
-0.553
-0.526
-0.504
-0.481
-0.466
-0.359
0.112
1.612
5.352
10.182
11.543
8.009
7.808
25.205
112.882
369.418
937.073
2383.233
5377.350
24390.545
119876.922
200131.938
200080.328
51375.445
126662.117
106424.617
101234.281
101980.133
111448.016
63666.680
41776.109
13702.587
2309.971
331.329
52.168
9.109
1.451
-0.163
-0.527
-0.582
-0.577
-0.551
-0.522
-0.496
-0.464
-0.416
-0.146
1.240
7.351
30.609
72.013
73.858
37.031
14.280
18.779
71.490
208.734
414.185
998.950
4031.661
41761.109
106553.992
154171.141
200093.672
4858.580
22852.430
100665.406
100252.836
100366.086
101193.781
10158.845
3301.790
1442.542
412.569
96.909
23.584
6.420
1.811
0.199
-0.363
-0.530
-0.557
-0.543
-0.511
-0.484
-0.454
-0.355
0.162
3.151
21.509
116.975
363.729
368.628
137.285
34.749
14.801
26.403
62.052
134.333
389.278
2336.363
23500.928
101245.039
105446.070
112530.047
853.975
3068.457
16269.718
40547.125
30594.328
8288.966
1608.526
456.006
196.757
88.577
45.903
26.037
13.819
5.864
1.836
0.257
-0.293
-0.458
-0.487
-0.468
-0.443
-0.426
-0.304
0.442
4.708
34.295
214.708
779.859
789.845
256.904
57.511
16.005
9.976
16.693
39.962
144.147
820.066
5060.360
21368.057
37405.914
20341.229
170.589
412.870
1134.503
1998.929
1725.595
755.408
249.233
97.134
77.534
95.135
113.850
87.807
49.501
19.984
6.794
2.174
0.586
-0.017
-0.248
-0.319
-0.355
-0.375
-0.269
0.424
4.302
25.866
146.063
455.798
514.258
189.259
53.015
16.223
5.956
5.153
12.778
46.633
194.445
743.084
2163.921
2959.427
2096.371
60.901
131.421
250.743
300.861
230.639
125.271
64.804
67.650
148.055
313.884
430.470
333.594
170.663
60.301
20.733
8.984
4.509
2.060
0.690
0.120
-0.140
-0.280
-0.258
0.226
2.454
12.575
48.500
113.294
134.548
79.450
34.552
12.809
4.207
2.028
3.747
12.860
42.363
117.697
245.234
302.031
244.912
168.891
625.538
1447.529
1574.228
694.457
203.223
77.369
115.316
361.012
906.784
1293.462
988.891
434.194
152.471
67.969
44.980
27.770
13.015
4.947
1.440
0.278
-0.131
-0.245
-0.017
1.072
4.786
13.966
28.769
36.988
30.097
18.168
7.996
2.689
0.749
0.851
2.905
8.327
19.514
33.900
41.122
35.208
832.258
5954.122
22184.438
22199.164
6545.684
1009.363
187.436
165.777
541.475
1511.860
2218.532
1748.381
803.922
409.320
356.124
372.209
233.836
85.681
25.128
5.840
1.277
0.073
-0.219
-0.179
0.286
1.587
4.585
8.822
11.994
11.268
7.667
3.701
1.215
0.144
-0.065
0.331
1.399
3.099
5.199
6.056
5.610
3241.729
40845.859
100050.914
100091.148
45450.730
3612.734
395.295
181.560
474.345
1325.554
2270.204
2268.621
1890.401
1880.405
3842.687
5062.406
2752.835
664.573
116.561
19.691
3.442
0.417
-0.194
-0.264
-0.102
0.353
1.266
2.535
3.695
3.718
2.786
1.400
0.347
-0.165
-0.330
-0.307
-0.118
0.180
0.467
0.613
0.587
4991.160
86822.633
100090.336
100174.961
100212.250
6105.329
522.329
153.363
313.928
931.859
2584.266
6059.235
8577.759
12542.472
63580.320
100228.500
36836.516
4570.675
458.643
54.118
7.336
0.896
-0.146
-0.298
-0.257
-0.116
0.161
0.533
0.863
0.973
0.698
0.264
-0.098
-0.314
-0.399
-0.415
-0.402
-0.381
-0.354
-0.343
-0.375
2748.249
33228.461
100108.922
100198.352
37047.875
3414.371
399.813
121.142
243.510
1084.602
5657.016
19713.770
30241.328
58954.824
102678.102
100456.234
100071.984
20086.973
1127.631
101.724
11.462
1.361
-0.100
-0.309
-0.316
-0.271
-0.192
-0.092
0.008
0.027
-0.039
-0.160
-0.269
-0.349
-0.387
-0.408
-0.425
-0.443
-0.462
-0.480
-0.503
728.618
4597.553
15072.130
16659.533
5156.192
960.363
185.237
89.892
237.300
1195.699
6607.044
28201.020
43322.980
73792.648
103367.547
100519.852
100080.516
24497.707
1318.604
108.524
12.102
1.424
-0.085
-0.308
-0.326
-0.311
-0.291
-0.257
-0.232
-0.221
-0.240
-0.270
-0.312
-0.334
-0.352
-0.371
-0.394
-0.415
-0.434
-0.456
-0.479
156.546
522.756
1089.602
1114.653
575.277
205.204
77.796
78.595
269.898
1103.422
4096.544
12122.799
17728.148
24715.389
101845.961
100329.875
97101.039
8543.204
661.961
69.330
8.553
1.009
-0.137
-0.304
-0.317
-0.312
-0.297
-0.277
-0.265
-0.265
-0.268
-0.279
-0.298
-0.312
-0.330
-0.345
-0.357
-0.372
-0.393
-0.419
-0.437
64.733
95.965
129.255
134.481
93.402
49.014
35.016
83.948
352.704
1283.214
2715.298
3657.451
3886.064
4073.059
9930.843
15132.620
6528.877
1322.460
198.007
29.371
4.283
0.469
-0.204
-0.304
-0.302
-0.295
-0.276
-0.260
-0.248
-0.244
-0.248
-0.251
-0.270
-0.284
-0.301
-0.314
-0.324
-0.341
-0.361
-0.382
-0.396
75.314
65.916
45.903
31.821
21.787
14.804
20.172
76.173
338.754
1190.178
2153.416
1810.963
1005.855
656.782
763.307
872.046
503.398
174.728
42.574
8.625
1.532
0.015
-0.264
-0.294
-0.282
-0.268
-0.254
-0.239
-0.228
-0.226
-0.227
-0.233
-0.247
-0.259
-0.269
-0.282
-0.297
-0.312
-0.324
-0.344
-0.359
83.201
66.821
38.371
17.643
8.476
5.691
10.690
44.119
177.503
544.184
929.991
723.508
341.524
149.790
103.197
87.225
54.595
25.493
8.275
2.122
0.252
-0.200
-0.284
-0.275
-0.256
-0.236
-0.208
-0.180
-0.168
-0.175
-0.191
-0.205
-0.217
-0.232
-0.246
-0.261
-0.271
-0.285
-0.304
-0.322
-0.335
65.348
52.128
28.927
12.421
4.689
2.350
4.570
17.506
62.081
153.683
232.818
195.312
97.482
40.186
19.479
12.295
7.715
3.941
1.323
0.225
-0.173
-0.275
-0.277
-0.254
-0.227
-0.178
-0.105
-0.039
-0.016
-0.050
-0.105
-0.155
-0.188
-0.209
-0.228
-0.244
-0.263
-0.271
-0.285
-0.308
-0.320
36.161
29.299
16.772
7.746
2.898
1.071
1.443
5.265
15.294
33.481
45.979
39.301
23.070
10.219
4.528
2.161
1.042
0.380
-0.022
-0.215
-0.281
-0.275
-0.255
-0.228
-0.180
-0.082
0.096
0.286
0.349
0.218
0.066
-0.063
-0.129
-0.170
-0.202
-0.231
-0.252
-0.268
-0.275
-0.291
-0.303
16.495
14.257
9.856
5.737
2.738
0.987
0.371
1.087
3.201
6.396
8.313
7.717
4.907
2.327
0.868
0.177
-0.093
-0.216
-0.267
-0.289
-0.282
-0.257
-0.232
-0.201
-0.129
0.064
0.423
0.830
0.942
0.657
0.326
0.093
-0.031
-0.104
-0.159
-0.203
-0.243
-0.262
-0.273
-0.280
-0.292
8.013
8.970
8.751
6.897
4.219
1.658
0.352
0.007
0.303
0.851
1.311
1.308
0.877
0.340
-0.026
-0.225
-0.284
-0.289
-0.284
-0.280
-0.262
-0.235
-0.210
-0.173
-0.084
0.162
0.644
1.271
1.440
1.044
0.556
0.264
0.109
-0.007
-0.100
-0.178
-0.229
-0.255
-0.267
-0.275
-0.281
5.513
8.243
10.396
9.583
6.430
2.803
0.709
-0.116
-0.296
-0.208
-0.073
0.007
-0.037
-0.141
-0.235
-0.278
-0.284
-0.269
-0.266
-0.253
-0.237
-0.208
-0.185
-0.155
-0.068
0.151
0.617
1.143
1.319
1.011
0.638
0.394
0.237
0.093
-0.034
-0.145
-0.219
-0.256
-0.264
-0.265
-0.262
93.213
310.774
879.915
2295.058
8960.129
91320.508
115856.711
113553.086
104972.016
44387.266
2547.422
292.846
68.766
68.129
543.224
9389.216
100096.445
100210.570
100288.648
100240.305
15121.802
845.218
228.692
673.473
2142.757
5964.463
25254.035
118114.273
180652.875
121198.594
103118.461
15219.109
1444.651
248.589
578.484
5468.308
54213.859
100496.359
103405.484
112398.617
76276.859
27.834
69.669
227.774
1132.947
9771.196
104251.391
200356.594
200319.359
180857.375
17588.480
1874.047
338.724
91.730
71.938
509.454
8578.012
100129.445
100307.539
100426.180
100352.859
13805.799
793.921
153.207
263.099
700.340
1662.635
6603.694
57485.910
103199.008
101494.242
100403.133
17773.982
1613.331
232.269
418.530
3147.193
25429.648
100131.961
100507.227
38600.652
8681.457
12.624
36.894
226.391
2376.840
44935.723
101883.305
106869.898
110941.570
106837.461
39537.145
3053.346
534.289
129.992
61.732
260.479
2773.695
33302.996
100271.328
100375.984
50714.570
4002.558
413.071
84.354
90.560
198.145
530.621
2582.355
19635.676
100268.391
100154.438
54151.012
7511.082
906.395
150.357
191.780
976.864
5002.896
14850.600
17760.768
7090.121
1808.262
9.873
34.151
265.797
3393.705
98732.383
100453.250
101359.617
102767.680
104099.375
76672.414
4854.946
844.688
180.613
52.663
89.182
516.919
2801.597
8680.330
9559.446
3409.990
713.776
144.006
41.652
30.484
55.373
160.232
728.655
3403.019
11455.098
14838.294
6906.702
1707.617
294.906
69.805
73.698
236.482
736.885
1592.516
1717.497
921.053
331.296
10.600
32.386
212.227
2333.101
49246.441
100819.914
103436.688
108586.883
110215.188
43333.816
4555.328
915.113
191.898
43.848
29.218
86.600
270.254
584.673
602.524
346.711
140.949
52.595
21.362
12.721
17.340
45.147
156.179
493.674
1035.006
1277.467
781.707
294.369
91.610
51.555
59.304
83.226
135.107
199.430
192.623
127.025
60.799
14.408
31.142
121.057
839.218
8422.409
90790.914
109828.016
131144.188
112372.930
18263.102
3567.443
720.264
152.903
33.464
12.089
16.858
37.266
64.532
71.030
57.229
36.612
20.962
10.967
7.228
10.438
20.526
41.253
81.052
127.514
150.166
109.605
72.689
89.558
181.058
274.988
262.322
162.164
82.885
44.172
23.912
11.788
20.468
36.626
73.583
272.347
1421.556
7151.359
26118.293
53180.793
45533.352
13940.058
2649.443
489.547
103.545
23.226
5.974
3.840
6.450
10.286
13.126
12.728
10.910
8.079
6.473
12.653
41.877
92.883
97.800
63.587
43.250
36.364
40.603
94.362
335.447
1032.889
1975.529
1834.052
836.200
256.989
60.472
15.166
4.089
26.979
42.327
60.061
112.562
372.592
1639.714
6623.588
16985.074
16713.582
6648.544
1429.895
281.938
61.874
14.197
3.035
0.735
0.830
1.610
2.499
3.031
3.097
3.440
7.994
50.083
334.251
1166.384
1091.719
354.561
105.505
53.229
68.350
250.392
1297.201
5871.817
13584.981
12451.227
4249.311
893.723
154.174
27.382
4.461
27.519
42.274
52.481
66.085
136.685
468.616
1565.135
3211.612
3201.009
1550.425
452.173
119.657
30.890
7.447
1.337
-0.176
-0.401
-0.222
0.043
0.283
0.619
2.068
14.748
152.306
1931.992
13584.624
10736.360
1659.674
318.770
134.588
163.545
547.699
2999.904
17755.156
59694.578
49088.137
12450.952
1973.081
269.251
39.809
6.269
26.456
41.353
54.382
65.313
81.077
137.089
302.369
481.377
480.958
296.927
123.051
42.034
13.100
3.531
0.396
-0.488
-0.672
-0.631
-0.553
-0.446
-0.130
1.710
17.089
216.243
2984.369
25822.316
20156.564
2662.561
567.153
315.135
451.157
1059.785
3933.228
21485.477
72879.984
59695.621
14825.073
2127.091
287.287
44.673
6.745
50.813
78.715
129.066
177.600
185.398
141.102
108.389
102.086
92.579
66.932
38.754
19.543
8.066
2.512
0.229
-0.499
-0.685
-0.685
-0.656
-0.606
-0.358
1.081
11.342
106.762
977.293
4777.338
4102.726
1291.901
620.422
767.431
1813.872
3265.367
4256.834
10091.660
23540.160
19419.148
6371.736
1188.612
185.889
30.608
5.492
221.437
300.752
456.531
727.131
753.700
455.021
198.027
97.130
64.521
55.418
47.279
30.804
14.454
4.845
1.003
-0.285
-0.609
-0.665
-0.649
-0.618
-0.471
0.334
4.844
30.047
147.378
408.951
554.538
488.525
721.699
3526.407
14863.153
24552.365
15009.798
5847.320
4488.128
3523.138
1399.256
379.244
82.374
17.251
4.006
1438.856
1476.912
1587.790
2479.199
2552.342
1287.715
535.113
266.281
175.894
135.575
121.916
75.540
35.059
10.791
2.703
0.157
-0.504
-0.635
-0.622
-0.604
-0.536
-0.154
1.479
7.692
28.068
71.058
129.263
264.530
1590.961
21142.963
127392.242
121665.789
105907.461
26850.818
2592.218
703.952
281.383
101.596
30.236
10.138
4.398
8959.703
8582.195
4477.272
4594.774
4481.154
2326.773
1246.579
919.853
549.982
332.191
234.854
146.475
58.950
18.364
4.771
0.669
-0.364
-0.587
-0.603
-0.595
-0.571
-0.426
0.145
2.023
7.240
19.043
50.704
258.352
3511.709
102394.258
112762.336
109178.477
102783.234
101085.195
4954.287
427.346
95.417
37.298
19.359
12.180
9.347
40702.980
33978.383
10199.971
4435.144
3604.770
2598.603
2785.601
2626.215
1482.947
590.090
305.101
168.801
67.919
22.328
5.806
0.969
-0.276
-0.540
-0.573
-0.572
-0.575
-0.529
-0.336
0.217
1.790
6.496
28.806
246.051
3919.279
100422.563
101279.133
101215.508
100665.359
100328.727
5573.425
361.404
68.562
35.643
30.600
33.077
36.192
60898.859
50222.422
13459.108
3169.182
1901.945
2379.752
4341.770
4860.564
2464.258
827.567
280.598
121.701
51.666
18.355
5.265
0.926
-0.266
-0.518
-0.554
-0.559
-0.566
-0.554
-0.502
-0.305
0.337
2.847
16.862
137.997
1691.479
33250.289
100129.656
100162.203
100130.484
45424.449
2369.109
218.894
69.548
63.589
95.481
180.575
262.983
39402.793
29931.426
9234.508
2220.107
1208.357
2199.451
4491.864
5039.671
2586.612
828.869
225.528
73.774
29.170
11.008
3.370
0.472
-0.345
-0.523
-0.544
-0.548
-0.555
-0.554
-0.517
-0.365
0.094
1.578
8.088
49.703
373.186
3245.852
20095.111
50428.074
24513.457
4212.735
531.785
122.976
100.444
172.298
530.751
1733.181
3377.437
104444.367
103931.875
21605.020
4005.201
2386.911
4521.981
10219.872
11048.263
4720.857
1176.292
244.735
57.981
16.444
5.435
1.372
-0.050
-0.457
-0.527
-0.538
-0.542
-0.548
-0.540
-0.478
-0.275
0.275
1.471
4.249
15.451
70.910
322.239
968.559
1549.833
1137.686
394.742
143.939
137.097
216.012
621.044
4047.625
25485.832
80522.938
101382.609
102179.078
73089.164
21175.119
14798.942
15567.078
41576.273
45011.008
13812.036
2383.023
358.333
60.917
12.331
2.698
0.305
-0.382
-0.535
-0.555
-0.553
-0.543
-0.540
-0.520
-0.442
-0.168
0.530
1.798
3.344
5.846
14.232
38.872
80.394
112.369
95.726
76.254
119.501
233.059
481.801
2186.184
28324.021
100579.734
100406.898
102391.125
108374.188
125633.914
104608.633
102895.383
44093.121
62835.961
66270.711
19425.900
3139.481
408.105
63.509
10.488
1.690
-0.130
-0.529
-0.582
-0.571
-0.558
-0.534
-0.517
-0.495
-0.417
-0.118
0.737
2.464
4.911
7.484
8.722
9.735
12.545
15.805
24.093
50.615
132.597
313.166
778.740
4617.062
100823.242
103138.836
101985.406
104068.039
110408.742
114887.219
102065.414
101700.594
106786.109
32289.465
28428.141
9711.686
1847.646
273.805
46.326
7.806
1.009
-0.341
-0.581
-0.594
-0.576
-0.556
-0.528
-0.493
-0.470
-0.376
0.037
1.534
6.808
22.576
49.215
51.426
29.227
13.458
9.313
16.521
42.726
114.009
280.774
944.437
5808.533
88655.563
113602.398
107504.727
13790.083
27002.342
102335.109
100558.844
100570.688
90875.492
10956.947
5194.202
2195.250
564.994
123.601
24.093
4.663
0.523
-0.383
-0.579
-0.585
-0.567
-0.552
-0.522
-0.483
-0.448
-0.298
0.525
4.823
32.822
198.667
645.628
720.701
237.430
53.618
16.682
13.584
27.519
68.771
198.228
842.309
4898.857
32942.566
123177.164
112464.000
2286.628
7122.531
44892.250
100130.281
100146.219
21485.443
3105.974
941.112
416.649
145.686
41.668
11.406
3.042
0.583
-0.244
-0.522
-0.567
-0.535
-0.503
-0.469
-0.438
-0.404
-0.162
1.343
11.980
121.317
1420.128
10609.839
12033.792
1833.236
202.561
40.424
14.183
14.346
33.701
116.128
542.435
2711.737
10819.120
29766.010
52066.984
516.874
1300.663
4654.591
9660.312
8173.085
2936.856
683.459
205.536
88.172
39.612
18.337
9.450
4.686
1.853
0.400
-0.230
-0.417
-0.400
-0.310
-0.248
-0.258
-0.279
-0.003
2.107
19.054
223.310
4171.714
50731.270
58486.211
5485.406
412.980
75.773
18.675
8.637
15.009
53.721
222.830
924.747
2644.747
4466.490
4260.065
112.338
212.518
535.070
846.659
737.932
363.043
132.293
52.840
30.952
27.615
26.518
20.873
12.728
6.008
2.368
0.735
0.170
0.117
0.321
0.467
0.259
0.018
0.151
2.143
16.488
157.320
2002.438
15583.389
17904.807
2614.826
408.227
97.355
22.370
6.439
6.337
19.941
70.287
215.668
476.351
669.755
575.880
35.167
63.751
112.204
134.224
115.136
66.634
34.568
25.066
35.094
55.019
66.076
56.188
33.739
16.492
7.690
4.025
2.387
1.904
2.124
2.144
1.412
0.583
0.317
1.538
9.428
58.429
350.886
1271.064
1455.189
700.509
265.613
77.464
19.760
4.803
2.586
6.070
18.461
44.249
84.253
106.252
94.194
56.742
158.297
310.045
313.691
176.793
67.278
29.223
29.822
60.141
112.318
142.350
123.469
74.483
40.002
25.876
19.084
13.401
8.125
5.833
4.732
2.979
1.329
0.482
0.905
4.426
19.860
72.262
178.443
259.738
231.302
119.405
45.576
12.992
3.063
0.912
1.472
4.060
9.146
15.147
18.619
16.533
199.962
831.242
1970.848
1973.348
902.745
221.604
57.484
42.150
84.358
163.674
227.142
211.429
148.572
111.724
118.391
118.974
82.271
37.776
14.866
7.346
3.838
1.570
0.514
0.419
1.798
6.965
20.267
45.380
69.949
74.189
48.317
21.664
6.800
1.578
0.165
0.061
0.556
1.471
2.491
3.110
2.854
532.714
2977.752
8542.051
9370.676
3250.918
585.183
108.085
50.416
89.738
180.862
282.232
322.876
334.743
421.695
731.526
918.505
576.726
187.123
47.525
12.303
4.010
1.428
0.381
0.095
0.476
1.992
5.669
12.202
19.245
22.037
17.451
8.840
2.855
0.548
-0.179
-0.319
-0.265
-0.108
0.045
0.114
0.081
717.787
4570.331
15005.729
16532.582
5004.743
850.185
136.255
50.154
81.375
184.715
387.659
662.969
919.076
1766.727
5162.614
7165.179
3535.835
831.284
142.555
24.596
4.846
1.084
0.166
-0.105
-0.046
0.351
1.282
2.943
4.699
5.792
4.764
2.564
0.797
-0.028
-0.319
-0.400
-0.406
-0.406
-0.412
-0.424
-0.447
466.918
2525.088
7803.075
7812.393
2761.210
552.933
103.133
40.972
71.316
202.343
595.268
1309.206
1998.193
4746.711
20407.402
36884.426
15012.715
2319.623
299.221
40.178
5.899
0.953
-0.007
-0.226
-0.242
-0.143
0.080
0.446
0.867
1.108
0.911
0.432
-0.007
-0.244
-0.346
-0.383
-0.403
-0.423
-0.445
-0.468
-0.494
184.971
671.251
1556.619
1562.307
732.883
202.411
52.764
30.093
64.400
206.640
653.772
1481.028
2427.497
5677.857
27450.676
50497.277
18221.406
2738.259
320.665
42.293
6.211
0.772
-0.116
-0.288
-0.302
-0.277
-0.229
-0.142
-0.049
-0.007
-0.043
-0.142
-0.234
-0.297
-0.324
-0.342
-0.363
-0.384
-0.408
-0.430
-0.452
56.616
133.758
235.925
237.582
144.716
55.967
22.926
22.589
58.956
173.864
457.905
946.507
1382.696
2824.118
8790.858
13695.660
6516.354
1320.176
197.612
29.340
4.314
0.449
-0.194
-0.300
-0.305
-0.299
-0.286
-0.262
-0.239
-0.231
-0.232
-0.254
-0.272
-0.283
-0.298
-0.311
-0.325
-0.337
-0.360
-0.384
-0.402
23.684
30.645
40.498
39.599
27.732
14.998
10.101
18.554
54.922
140.517
284.223
412.282
502.822
713.230
1429.142
2000.510
1135.277
321.937
69.518
12.872
2.225
0.120
-0.249
-0.303
-0.295
-0.288
-0.273
-0.258
-0.246
-0.243
-0.242
-0.247
-0.254
-0.261
-0.272
-0.281
-0.288
-0.298
-0.318
-0.339
-0.358
15.639
13.679
11.813
9.224
6.378
4.252
5.189
14.696
46.460
109.006
179.363
191.285
167.373
168.753
211.296
240.059
154.667
62.010
18.400
4.306
0.714
-0.112
-0.270
-0.290
-0.278
-0.267
-0.249
-0.235
-0.226
-0.225
-0.221
-0.226
-0.238
-0.241
-0.249
-0.251
-0.255
-0.264
-0.280
-0.298
-0.316
12.980
10.202
6.702
3.630
1.765
1.133
2.493
8.720
26.434
59.311
90.787
84.816
58.794
42.271
37.135
34.179
23.301
11.205
4.131
1.041
0.018
-0.233
-0.273
-0.264
-0.252
-0.236
-0.220
-0.208
-0.203
-0.197
-0.199
-0.200
-0.207
-0.214
-0.221
-0.227
-0.234
-0.239
-0.254
-0.270
-0.285
9.482
7.648
4.394
1.979
0.532
0.068
0.767
3.915
11.070
22.979
31.900
30.333
20.036
11.850
7.829
5.697
3.735
1.883
0.636
0.005
-0.216
-0.266
-0.261
-0.239
-0.223
-0.207
-0.186
-0.171
-0.163
-0.164
-0.171
-0.177
-0.182
-0.194
-0.202
-0.207
-0.215
-0.223
-0.234
-0.249
-0.262
5.979
4.705
2.576
0.994
0.040
-0.337
-0.118
1.023
3.410
6.851
8.985
8.413
5.619
3.057
1.591
0.829
0.398
0.067
-0.134
-0.243
-0.265
-0.255
-0.235
-0.216
-0.195
-0.170
-0.138
-0.114
-0.109
-0.118
-0.141
-0.157
-0.165
-0.177
-0.183
-0.197
-0.203
-0.212
-0.222
-0.233
-0.250
3.270
2.423
1.379
0.525
-0.094
-0.425
-0.468
-0.168
0.483
1.344
1.901
1.790
1.161
0.490
0.078
-0.118
-0.215
-0.257
-0.270
-0.269
-0.253
-0.231
-0.210
-0.189
-0.162
-0.127
-0.086
-0.047
-0.037
-0.058
-0.100
-0.126
-0.144
-0.159
-0.174
-0.188
-0.198
-0.204
-0.218
-0.228
-0.235
1.778
1.309
0.949
0.510
0.074
-0.311
-0.491
-0.475
-0.338
-0.129
0.016
0.056
-0.062
-0.184
-0.259
-0.294
-0.293
-0.280
-0.264
-0.246
-0.227
-0.205
-0.185
-0.166
-0.137
-0.099
-0.047
0.006
0.018
-0.010
-0.057
-0.096
-0.119
-0.139
-0.160
-0.183
-0.195
-0.204
-0.212
-0.222
-0.223
0.992
0.911
0.933
0.750
0.302
-0.103
-0.395
-0.500
-0.489
-0.434
-0.370
-0.332
-0.315
-0.315
-0.302
-0.290
-0.270
-0.255
-0.238
-0.216
-0.194
-0.176
-0.159
-0.142
-0.124
-0.091
-0.045
0.007
0.026
-0.002
-0.038
-0.068
-0.091
-0.117
-0.145
-0.177
-0.196
-0.203
-0.209
-0.214
-0.220
55.325
114.536
384.742
1558.444
10592.022
106542.391
108689.813
107306.359
103998.148
102408.039
5062.660
393.127
52.407
32.324
187.685
1818.065
18213.027
100025.742
100034.461
24516.564
2549.387
365.323
722.993
4663.268
25753.307
56683.148
50384.438
70191.320
78308.352
32652.080
10183.029
2088.225
410.379
301.369
1754.226
28356.477
100604.258
100988.484
105983.523
144655.969
154354.641
31.463
43.541
157.196
859.713
6909.087
72871.953
200280.422
200236.781
130823.258
28050.176
2242.770
265.493
48.287
32.309
188.781
1679.756
16530.127
97077.852
100045.461
22201.553
2348.188
301.381
291.293
1300.253
4704.016
8618.792
7906.753
8746.859
16614.680
20676.410
9238.333
2067.271
376.986
221.926
1176.640
13807.272
100266.039
100291.492
100743.477
102708.617
30863.256
18.991
30.865
164.376
1472.271
19867.123
103242.734
115195.125
126925.258
113045.211
19082.291
1768.893
257.994
56.148
27.667
100.401
719.182
4579.970
16543.879
18239.799
5981.113
919.598
152.642
95.974
265.725
667.716
1097.144
1307.668
2662.137
6676.777
8300.972
4311.388
1126.438
231.620
117.043
426.365
3182.958
25455.367
100080.305
100115.219
40735.242
5376.494
15.213
35.101
197.216
2036.052
37065.910
101025.344
103709.523
108047.297
107776.547
33898.344
2610.168
379.452
75.958
23.243
40.406
177.619
723.110
1691.393
1838.524
851.458
228.130
56.290
31.087
54.332
109.474
178.919
300.232
673.845
1417.547
1727.201
1039.733
355.203
99.216
50.293
121.783
540.399
2148.346
5420.059
6375.101
2909.997
769.614
23.143
49.488
184.664
1478.961
19831.162
103472.188
125538.438
198830.578
200284.859
44292.340
5003.858
655.523
108.653
23.334
14.266
38.308
100.711
193.639
196.503
120.106
49.288
19.383
11.091
13.612
22.640
38.614
71.699
154.459
264.462
293.926
200.823
88.975
37.501
26.286
43.777
102.839
237.285
433.393
459.228
275.580
113.948
53.128
100.427
185.760
725.189
5614.290
48388.348
200133.078
200135.563
130692.242
104094.289
11994.836
1079.037
138.227
23.709
6.720
8.108
16.517
26.532
27.869
20.678
12.653
7.969
6.635
8.864
17.711
32.009
44.659
53.620
62.114
57.121
42.530
28.732
31.146
50.074
70.483
79.088
72.090
66.475
57.843
36.762
18.033
118.180
212.541
274.837
448.064
1954.451
17864.701
106489.547
106450.656
102753.055
100713.758
14995.230
1236.822
137.232
21.585
3.975
1.699
2.534
4.032
4.616
4.532
4.338
5.188
8.571
27.732
120.472
335.228
347.065
189.312
95.764
48.446
27.393
32.862
80.012
187.608
289.390
272.442
158.883
66.439
25.548
9.604
3.593
188.597
337.698
388.729
383.051
967.011
7328.375
73346.461
100546.500
100312.828
72892.664
6948.860
746.683
92.177
15.201
2.352
0.136
-0.038
0.245
0.546
0.936
1.850
4.454
18.743
160.262
1959.894
12106.927
10967.320
1829.964
511.625
176.619
65.526
75.458
219.652
597.408
1106.169
1029.232
484.744
164.347
40.946
9.676
1.821
188.248
334.392
371.311
299.268
396.541
1705.238
8961.595
25463.717
27878.938
8882.348
1718.115
260.987
43.499
8.102
1.073
-0.369
-0.605
-0.550
-0.406
-0.071
0.831
4.684
38.471
654.859
25803.809
100717.594
102236.023
18648.725
2342.703
624.611
176.352
148.510
432.229
1293.716
2481.111
2294.817
1028.832
287.308
66.859
13.136
2.115
118.750
205.483
226.472
165.611
154.861
342.289
994.909
1996.696
1988.101
967.719
293.240
70.344
16.459
3.359
0.184
-0.566
-0.708
-0.685
-0.620
-0.420
0.344
4.612
48.189
973.321
58467.574
101765.063
106593.555
39564.156
6180.787
1488.822
459.076
331.989
565.965
1544.412
2909.658
2676.800
1106.257
306.769
70.923
13.876
2.346
62.388
96.577
110.241
95.423
82.028
89.848
145.260
211.103
205.477
126.708
54.621
18.503
5.675
1.159
-0.233
-0.624
-0.692
-0.675
-0.648
-0.529
0.042
3.277
29.891
404.517
7660.590
101907.758
96723.359
17536.832
6651.422
2808.748
3137.589
2512.774
1087.736
1060.554
1563.536
1393.352
639.885
198.358
47.869
10.769
1.988
72.221
94.187
110.944
124.036
118.197
86.277
59.569
47.457
40.251
28.020
16.696
8.556
3.547
0.909
-0.196
-0.580
-0.667
-0.657
-0.629
-0.562
-0.212
1.604
12.698
87.745
617.192
2601.505
4398.024
4757.877
3907.753
16707.484
104993.352
97155.070
8742.694
1682.624
729.445
481.420
235.623
82.830
23.999
6.062
1.618
230.989
252.724
236.770
251.811
237.249
163.568
92.173
59.268
39.272
26.832
18.836
11.620
5.472
1.836
0.137
-0.461
-0.624
-0.635
-0.609
-0.574
-0.407
0.476
4.539
22.628
98.892
315.910
696.227
1101.436
2998.242
97744.281
163200.844
200432.359
97802.117
10009.932
1029.305
211.909
79.543
30.498
10.690
3.684
2.009
806.432
799.125
544.995
420.984
365.776
249.982
171.589
126.077
84.882
50.979
31.168
18.509
8.340
2.866
0.524
-0.328
-0.570
-0.604
-0.586
-0.574
-0.512
-0.151
1.265
6.215
22.052
62.040
133.908
334.845
2702.024
66904.578
200226.313
200213.000
108461.727
45738.219
2403.847
213.391
39.495
13.683
6.943
5.379
5.604
2039.128
1800.456
945.061
489.614
361.965
289.946
279.464
259.256
168.055
85.782
42.740
21.466
9.706
3.405
0.691
-0.260
-0.528
-0.578
-0.571
-0.567
-0.550
-0.430
0.007
1.438
5.149
14.075
38.481
183.653
2019.206
42773.492
109385.078
106587.477
100910.641
62576.367
2769.985
201.468
30.959
13.539
15.366
23.268
30.644
2794.252
2418.093
1175.978
476.084
284.996
292.431
378.813
393.482
253.448
118.333
47.338
20.491
8.377
2.828
0.555
-0.273
-0.510
-0.562
-0.558
-0.553
-0.557
-0.525
-0.346
0.195
1.609
5.035
17.133
99.483
922.301
12502.261
100261.266
100226.688
100086.141
16541.373
1231.787
127.382
28.861
31.409
76.907
167.214
271.973
3472.302
2894.243
1300.644
477.977
281.632
338.035
496.903
493.206
317.859
138.617
50.257
17.494
6.103
1.858
0.214
-0.368
-0.516
-0.551
-0.549
-0.547
-0.553
-0.524
-0.335
0.329
2.454
6.634
13.480
42.487
248.909
1683.026
8550.433
16529.539
9369.093
1974.124
307.946
57.683
42.638
127.184
527.834
1839.833
3635.507
11998.326
8026.345
2749.216
933.839
577.384
686.487
973.501
999.358
555.201
212.348
63.898
17.246
4.675
1.058
-0.121
-0.473
-0.550
-0.554
-0.545
-0.547
-0.547
-0.486
-0.164
1.129
5.401
15.028
22.251
25.689
55.181
200.907
572.244
896.013
616.488
231.822
69.869
41.089
96.711
543.864
3954.150
27849.500
89046.836
33951.789
21675.418
6255.203
3059.981
2257.033
1794.509
2250.179
2228.675
1075.622
348.674
83.993
19.896
4.197
0.582
-0.328
-0.546
-0.570
-0.556
-0.544
-0.542
-0.528
-0.439
-0.032
1.759
8.038
22.034
31.471
26.469
20.895
31.563
56.631
75.566
60.159
36.571
29.240
54.297
218.125
1895.723
30613.701
100100.297
100077.273
31343.305
20707.756
10426.143
12286.322
10094.633
4324.824
3123.148
2796.132
1400.093
407.610
93.584
19.900
3.826
0.362
-0.423
-0.558
-0.542
-0.528
-0.521
-0.518
-0.499
-0.414
-0.004
1.642
7.272
18.654
30.664
30.146
24.058
18.236
14.429
12.739
11.252
12.951
25.159
70.778
360.054
4070.415
100265.922
100332.188
100239.953
10087.714
8932.364
14451.668
34003.492
25677.189
7639.275
2772.733
1760.008
865.820
276.987
69.254
14.898
2.899
0.169
-0.453
-0.530
-0.493
-0.474
-0.481
-0.481
-0.472
-0.405
-0.030
1.427
6.434
21.484
63.825
144.573
150.146
81.483
33.295
13.871
7.542
9.280
22.563
72.986
373.003
3917.930
89628.477
100837.820
100594.359
2633.390
3563.804
11925.799
30694.895
23294.680
6630.167
1623.371
693.332
335.745
120.485
34.524
9.322
2.025
0.064
-0.420
-0.481
-0.428
-0.394
-0.401
-0.408
-0.416
-0.361
0.049
1.949
11.853
85.249
736.204
3781.714
3854.387
933.139
180.076
47.650
14.345
8.534
17.165
57.382
268.496
1939.948
21991.814
101187.867
100780.141
755.080
1274.393
4361.316
8900.125
6939.756
2549.727
675.979
232.033
102.460
43.755
17.295
6.177
2.014
0.349
-0.262
-0.407
-0.353
-0.243
-0.171
-0.148
-0.198
-0.199
0.301
3.608
29.105
393.169
10704.320
100543.813
101040.859
14528.838
936.162
157.859
34.562
10.117
11.361
35.974
145.377
671.012
3513.521
18515.139
49670.211
210.893
360.365
919.424
1484.422
1285.599
611.663
202.858
75.446
36.760
22.208
13.750
7.920
3.894
1.440
0.224
-0.179
-0.122
0.241
0.770
1.000
0.753
0.380
0.762
5.211
46.814
842.020
51007.176
102066.813
104679.984
81702.078
2654.166
393.375
70.163
13.745
7.171
18.285
63.370
214.753
642.735
1534.285
2380.081
56.711
82.901
162.887
229.098
214.929
120.739
55.898
29.643
24.833
26.166
22.899
16.533
9.212
4.247
1.503
0.514
0.683
2.261
4.850
5.828
4.211
2.090
1.498
5.773
43.502
547.287
16065.522
103952.594
110270.898
29142.111
3657.344
606.900
99.516
16.717
4.807
7.734
22.319
60.139
131.034
209.874
250.489
19.803
27.075
40.986
48.599
43.691
29.525
19.752
22.036
33.889
45.492
48.307
37.183
22.409
10.731
4.691
2.447
3.117
8.248
19.733
23.296
14.969
6.412
2.697
4.794
26.758
202.214
1638.373
9357.985
14545.442
7898.542
2579.896
499.595
86.595
15.242
3.229
2.702
6.874
15.801
28.137
38.825
41.247
21.486
37.878
57.525
58.175
38.686
21.769
16.912
27.903
55.241
89.172
109.161
89.647
53.400
25.378
13.102
8.582
8.833
19.456
45.681
57.643
33.024
12.510
4.124
3.525
13.394
67.778
332.151
1141.975
2324.917
2192.734
1042.193
280.179
57.811
10.550
1.886
0.684
1.532
3.544
5.926
7.709
7.704
46.304
106.535
187.320
199.819
111.604
45.175
24.930
40.756
93.814
177.445
234.910
198.954
113.709
57.663
38.854
32.574
25.548
29.323
53.008
64.360
39.817
14.378
4.707
2.441
5.670
22.406
81.819
232.746
479.739
622.983
448.104
155.823
32.896
6.305
0.884
-0.031
0.023
0.402
0.878
1.143
1.075
86.471
248.372
495.208
494.478
262.584
89.657
35.072
52.021
132.811
283.561
391.955
338.986
195.800
128.258
137.868
142.285
95.253
50.952
39.280
37.136
23.343
9.930
3.631
1.528
2.032
6.526
20.326
51.435
107.520
169.513
147.244
60.408
14.369
2.727
0.235
-0.292
-0.358
-0.307
-0.244
-0.219
-0.236
118.086
330.479
665.495
715.581
347.444
107.855
39.993
52.812
136.962
300.593
428.626
395.436
277.834
284.620
470.484
544.873
349.257
128.745
41.960
18.833
10.118
5.102
2.103
0.795
0.554
1.550
4.362
10.416
22.008
34.103
29.176
14.843
4.211
0.813
-0.142
-0.366
-0.416
-0.433
-0.446
-0.466
-0.486
110.692
243.288
464.483
461.688
246.363
84.211
30.176
39.243
94.997
208.266
300.624
326.482
314.860
502.474
1022.220
1337.131
834.099
262.052
60.098
14.803
5.067
2.223
0.896
0.218
-0.009
0.143
0.765
1.918
3.731
5.354
4.632
2.590
0.794
-0.006
-0.280
-0.360
-0.384
-0.409
-0.435
-0.458
-0.479
98.312
114.047
169.764
165.405
98.738
39.109
17.274
22.039
50.013
106.900
174.322
231.656
289.944
524.491
1184.069
1564.214
970.673
279.769
61.964
13.124
3.136
0.858
0.200
-0.104
-0.218
-0.210
-0.097
0.123
0.420
0.606
0.532
0.211
-0.070
-0.236
-0.304
-0.328
-0.344
-0.368
-0.385
-0.405
-0.427
79.303
51.749
50.710
45.612
28.212
13.793
7.735
11.237
25.474
52.790
92.612
137.833
184.950
312.568
655.736
843.596
496.401
173.304
42.454
8.848
1.819
0.240
-0.136
-0.248
-0.286
-0.292
-0.264
-0.217
-0.170
-0.136
-0.146
-0.194
-0.234
-0.263
-0.278
-0.288
-0.301
-0.317
-0.330
-0.352
-0.371
49.405
25.026
15.683
11.443
7.223
4.066
3.119
5.870
13.885
29.185
50.025
69.264
87.197
121.472
194.806
234.909
153.346
61.696
18.354
4.345
0.767
-0.085
-0.266
-0.296
-0.291
-0.286
-0.276
-0.265
-0.252
-0.234
-0.224
-0.233
-0.238
-0.243
-0.251
-0.258
-0.261
-0.268
-0.283
-0.303
-0.320
24.398
11.856
5.596
2.973
1.521
0.748
0.977
3.174
8.572
17.460
26.469
32.219
34.191
38.836
49.173
51.610
36.422
16.542
5.789
1.442
0.121
-0.225
-0.293
-0.289
-0.278
-0.271
-0.255
-0.247
-0.236
-0.228
-0.220
-0.222
-0.222
-0.224
-0.226
-0.228
-0.227
-0.231
-0.243
-0.261
-0.277
10.700
5.356
2.179
0.638
-0.089
-0.325
0.029
1.438
4.636
9.048
13.200
13.971
12.736
11.667
11.327
10.199
7.362
3.743
1.370
0.255
-0.170
-0.268
-0.279
-0.262
-0.253
-0.244
-0.235
-0.224
-0.213
-0.209
-0.203
-0.203
-0.209
-0.206
-0.202
-0.203
-0.201
-0.206
-0.215
-0.229
-0.242
5.293
2.461
0.783
-0.138
-0.548
-0.657
-0.440
0.303
1.826
3.807
5.307
5.470
4.283
3.211
2.466
1.986
1.269
0.603
0.081
-0.176
-0.257
-0.267
-0.251
-0.237
-0.224
-0.207
-0.195
-0.193
-0.188
-0.181
-0.179
-0.183
-0.180
-0.183
-0.182
-0.184
-0.187
-0.191
-0.197
-0.205
-0.218
4.712
1.606
0.188
-0.432
-0.686
-0.750
-0.651
-0.324
0.236
0.978
1.499
1.522
1.101
0.645
0.312
0.111
-0.034
-0.147
-0.232
-0.267
-0.263
-0.244
-0.224
-0.206
-0.188
-0.175
-0.163
-0.162
-0.157
-0.155
-0.156
-0.157
-0.159
-0.165
-0.168
-0.169
-0.172
-0.175
-0.182
-0.190
-0.202
6.237
1.599
-0.031
-0.533
-0.707
-0.740
-0.707
-0.575
-0.371
-0.118
0.039
0.069
-0.016
-0.142
-0.222
-0.271
-0.278
-0.278
-0.270
-0.259
-0.231
-0.213
-0.197
-0.175
-0.159
-0.149
-0.135
-0.134
-0.132
-0.133
-0.140
-0.144
-0.145
-0.152
-0.158
-0.158
-0.158
-0.167
-0.171
-0.179
-0.188
6.233
1.302
-0.154
-0.547
-0.660
-0.692
-0.680
-0.623
-0.532
-0.439
-0.362
-0.319
-0.311
-0.324
-0.318
-0.305
-0.285
-0.267
-0.246
-0.225
-0.202
-0.187
-0.167
-0.150
-0.138
-0.126
-0.118
-0.110
-0.112
-0.119
-0.125
-0.128
-0.135
-0.143
-0.148
-0.153
-0.155
-0.159
-0.167
-0.173
-0.179
3.679
0.649
-0.271
-0.513
-0.589
-0.608
-0.612
-0.584
-0.529
-0.474
-0.429
-0.389
-0.355
-0.329
-0.299
-0.278
-0.258
-0.238
-0.213
-0.189
-0.168
-0.152
-0.140
-0.129
-0.121
-0.117
-0.107
-0.102
-0.102
-0.108
-0.113
-0.118
-0.126
-0.134
-0.144
-0.148
-0.151
-0.157
-0.165
-0.170
-0.173
92.005
61.961
177.270
805.969
6699.880
102039.766
102469.180
103617.461
130162.070
167698.406
13941.724
764.732
63.383
15.431
48.546
259.877
1218.771
3238.125
3527.021
1433.765
353.422
297.804
2488.764
33554.918
100194.656
101134.172
105509.773
74826.063
20142.652
7146.785
1793.795
441.083
245.814
885.697
5177.763
66571.141
107566.617
103882.367
104715.523
125556.109
180539.328
68.477
35.888
92.888
462.433
3215.233
32276.080
115022.813
115194.727
106673.281
19082.928
2044.583
257.298
38.274
14.078
46.014
242.947
1127.991
2977.238
3240.704
1324.540
318.620
167.255
791.092
5870.076
33573.344
72973.820
45276.766
10433.151
3290.816
1835.985
872.473
313.142
161.446
442.650
2434.194
29954.533
102150.383
101219.211
100847.688
101920.102
57754.656
42.954
31.013
95.236
553.071
4397.178
30485.471
110941.141
117707.617
35301.145
5844.368
946.563
173.468
35.657
12.610
29.282
132.882
493.944
1129.686
1222.529
575.731
172.017
71.907
183.266
784.264
2309.155
3982.805
3038.372
1402.302
891.658
722.888
445.857
176.791
84.344
165.320
794.547
5826.009
54519.301
100278.219
100171.828
89243.203
9151.571
35.114
48.144
137.315
760.713
6258.530
55947.320
108219.109
124053.945
72859.477
13366.024
2104.993
334.851
60.392
13.832
13.780
45.689
133.383
244.689
263.098
155.031
56.896
27.754
43.474
112.540
245.686
346.742
321.439
248.219
251.137
236.597
155.882
74.394
37.477
54.657
187.096
803.101
3435.679
9685.961
10521.276
4632.266
1064.366
79.443
144.050
247.413
828.432
5158.106
37983.879
200419.984
200242.391
125508.664
103427.477
10916.494
966.177
116.599
19.002
6.601
12.176
28.340
46.181
49.774
32.824
19.748
17.042
19.995
26.848
40.124
52.147
56.990
61.710
71.409
65.461
46.950
25.371
14.992
18.525
45.042
125.135
323.224
604.138
641.602
378.124
142.032
298.652
589.905
753.119
1106.509
4336.057
47580.809
115673.922
115188.719
105522.680
101152.063
44772.609
2334.944
195.360
24.902
4.539
2.947
5.303
8.144
9.458
9.691
14.850
27.551
32.495
27.644
32.970
50.771
67.042
66.097
50.983
33.271
19.634
11.531
10.406
14.797
23.007
34.134
50.353
66.886
66.830
44.175
21.691
970.462
2164.222
2459.519
1930.789
4275.675
62282.039
102909.930
102047.453
100911.273
100277.750
65932.422
2685.698
215.186
25.997
3.745
0.642
0.596
1.179
2.107
5.119
15.922
36.122
46.935
61.248
190.020
492.436
636.969
468.456
278.897
111.216
37.348
16.618
19.335
33.946
47.037
46.209
34.979
21.933
13.126
7.448
3.525
1844.096
4632.333
5108.362
2974.450
2988.794
24604.014
101059.086
100533.109
100215.727
100077.070
23184.912
1589.554
147.330
19.253
2.635
-0.077
-0.433
-0.259
0.442
3.037
10.922
26.638
49.877
229.590
2832.900
20604.852
20020.672
5874.406
2553.694
684.920
142.648
41.573
43.906
78.057
115.049
108.094
68.076
29.946
10.827
3.145
0.608
1842.386
4620.625
5049.959
2694.419
1446.349
4528.631
30908.459
100188.680
100072.703
33543.309
3934.713
486.974
68.034
10.452
1.269
-0.390
-0.662
-0.591
-0.184
1.226
5.231
15.437
64.774
944.301
51231.906
105583.000
128996.992
78733.102
24426.121
3721.029
523.668
107.616
79.448
136.604
200.286
186.423
114.358
45.309
14.372
3.653
0.498
901.330
1985.063
2153.939
1180.431
562.956
764.917
2245.309
5042.280
5006.131
2134.517
556.352
114.929
22.225
4.043
0.229
-0.556
-0.693
-0.655
-0.450
0.234
2.320
10.254
73.900
1424.100
101655.531
119692.070
200067.203
158274.297
101184.133
13328.945
1721.130
359.342
146.837
164.404
233.445
213.484
122.329
48.444
15.562
4.167
0.888
277.299
527.304
568.771
354.821
175.537
149.963
246.555
367.618
357.087
213.193
81.382
25.069
6.518
1.079
-0.297
-0.636
-0.686
-0.653
-0.557
-0.215
1.018
6.760
49.037
601.925
13689.519
121655.070
200071.563
108696.211
105589.305
38208.234
13832.441
3485.755
672.198
216.928
176.444
146.040
83.263
35.851
12.236
3.945
1.341
82.227
124.838
133.986
99.135
60.990
44.611
43.296
47.646
43.356
30.281
14.497
5.790
1.640
0.075
-0.494
-0.653
-0.668
-0.636
-0.586
-0.421
0.290
3.746
23.636
173.489
1398.350
9562.318
50030.582
91350.219
55859.473
127851.539
145357.797
103449.813
7573.336
597.843
161.237
81.739
44.315
19.796
8.356
3.303
1.940
53.231
62.913
62.968
54.070
43.588
31.862
22.467
17.380
12.973
8.750
5.129
2.428
0.787
-0.080
-0.499
-0.631
-0.637
-0.611
-0.585
-0.512
-0.152
1.512
9.376
50.809
271.396
1374.583
4407.719
7177.730
13287.581
140635.000
121443.922
112471.688
40099.016
2102.594
298.231
65.088
22.417
10.392
5.355
3.036
2.786
100.589
102.925
78.913
61.543
48.381
37.836
29.062
22.019
15.549
9.608
5.387
2.718
0.963
0.024
-0.424
-0.585
-0.610
-0.593
-0.574
-0.546
-0.398
0.279
2.996
13.921
55.892
189.089
461.344
783.336
2742.494
72930.828
128152.125
162677.281
45309.016
5355.941
562.723
76.623
16.467
6.614
4.595
4.542
5.538
183.123
178.359
119.859
73.093
53.319
44.173
40.619
36.082
25.199
14.371
7.280
3.434
1.203
0.095
-0.382
-0.546
-0.582
-0.581
-0.565
-0.557
-0.512
-0.281
0.614
3.465
11.787
31.009
66.543
151.992
758.675
7617.698
50642.730
97352.969
37939.504
5535.652
626.889
79.215
14.204
7.348
10.187
16.606
22.731
265.920
240.181
151.030
81.530
53.827
49.538
52.921
49.772
36.466
19.938
9.051
3.698
1.191
0.045
-0.391
-0.541
-0.566
-0.567
-0.557
-0.546
-0.546
-0.445
-0.009
1.461
5.746
13.630
25.705
60.750
299.802
1946.817
10598.465
20326.035
11352.555
2331.634
324.873
51.397
13.704
19.001
49.504
108.455
164.951
417.642
351.091
210.499
103.214
65.715
64.768
73.504
71.070
49.907
26.503
10.925
3.814
1.001
-0.072
-0.455
-0.554
-0.564
-0.559
-0.555
-0.544
-0.540
-0.419
0.265
3.451
16.248
49.569
77.069
66.396
112.413
441.542
1443.973
2330.718
1550.680
494.896
110.992
25.077
22.898
78.611
308.852
895.338
1703.204
930.479
726.860
379.189
189.588
125.254
117.465
128.257
122.583
80.352
38.020
14.325
4.324
0.907
-0.186
-0.503
-0.561
-0.548
-0.539
-0.533
-0.542
-0.512
-0.284
1.001
8.507
52.414
212.503
366.899
209.164
77.459
89.066
190.029
262.046
198.421
85.107
29.327
17.723
56.071
311.890
1978.624
9635.946
25380.219
1696.703
1298.624
680.795
430.202
320.098
245.043
235.789
199.154
125.201
52.832
18.020
5.116
0.930
-0.227
-0.513
-0.508
-0.453
-0.443
-0.459
-0.490
-0.464
-0.169
1.621
12.762
86.342
402.204
714.956
387.543
101.657
39.756
34.278
34.721
27.581
15.445
10.677
22.474
122.010
969.919
10499.960
100017.391
100013.641
1676.689
1324.160
1016.144
990.289
809.049
479.995
316.000
244.177
138.410
60.092
18.990
5.299
0.956
-0.215
-0.426
-0.299
-0.137
-0.143
-0.233
-0.355
-0.394
-0.128
1.589
10.995
58.630
229.133
400.170
250.507
101.680
49.386
26.020
13.900
7.501
4.948
7.746
29.103
187.037
1855.694
27860.146
100043.273
100034.234
958.727
897.803
1158.476
1676.329
1429.211
687.978
321.604
189.733
106.843
46.490
15.975
4.767
0.970
-0.082
-0.209
0.108
0.467
0.488
0.199
-0.120
-0.279
-0.116
1.113
6.823
27.986
88.431
180.925
268.930
277.849
175.275
81.805
32.299
11.020
4.772
7.408
29.962
192.529
1740.204
25444.107
100080.430
100063.578
452.504
495.329
938.161
1513.889
1303.842
599.595
243.673
110.975
61.402
29.205
12.771
5.243
1.754
0.369
0.115
0.624
1.200
1.267
0.760
0.272
-0.024
0.010
0.971
5.504
24.916
126.595
873.954
4167.767
5002.688
1662.134
490.943
131.142
33.676
8.773
6.698
22.933
120.930
879.946
8225.293
72858.680
100080.078
195.946
231.537
457.111
694.770
646.375
325.372
129.040
59.901
38.682
28.198
19.098
10.341
4.557
1.616
0.581
0.858
1.579
1.796
1.662
1.270
0.826
0.579
1.392
7.134
47.697
525.691
12662.186
103702.039
109471.383
23953.891
3349.826
617.711
97.945
18.244
6.396
14.199
58.930
274.465
1435.179
6432.436
16243.291
73.940
88.083
157.370
216.448
202.704
116.312
59.948
43.434
51.576
55.215
46.029
26.280
11.987
4.409
1.551
1.056
1.812
3.476
5.806
6.465
4.951
2.807
2.613
10.266
78.345
1175.286
61268.625
126303.109
200090.734
189606.625
20715.637
2118.294
243.605
33.006
6.855
7.196
23.134
77.869
259.436
675.983
1139.582
32.713
33.111
46.545
55.392
52.065
37.248
35.293
56.480
97.798
125.443
106.047
63.085
29.021
10.874
3.679
1.961
4.328
14.186
35.027
45.004
27.529
11.782
5.723
11.661
80.458
971.409
23427.031
180882.375
200084.750
122609.586
53698.949
4014.243
364.302
43.481
6.891
3.428
8.061
21.385
50.634
92.447
128.451
26.067
21.139
19.322
18.351
16.122
17.864
34.501
81.411
170.740
245.666
231.646
150.155
72.646
27.222
8.949
4.626
12.659
67.556
233.687
337.011
161.927
43.807
12.738
11.529
59.740
501.541
5433.672
55226.898
107597.383
102194.484
32997.344
3338.243
342.050
41.234
5.968
1.567
2.391
5.727
11.048
16.703
19.803
34.534
24.136
19.107
15.537
12.229
15.428
37.784
112.292
269.889
496.288
634.745
460.699
210.494
69.701
21.645
10.093
27.887
196.410
943.148
1573.721
550.807
106.635
23.189
10.931
31.451
206.960
1473.567
8876.863
27684.854
32148.365
13931.392
2284.440
241.728
29.961
4.272
0.596
0.399
1.097
2.197
3.105
3.310
51.171
34.888
32.495
27.755
19.770
18.780
46.029
161.253
553.867
1456.636
2198.571
1626.485
614.053
166.080
45.555
18.794
36.801
219.183
1158.992
1758.859
676.144
124.680
28.635
9.817
13.767
61.796
284.283
1172.064
3950.030
15554.411
12736.804
1929.624
166.924
18.932
2.438
0.087
-0.234
-0.130
0.069
0.214
0.239
73.821
53.143
54.445
48.785
31.299
23.720
54.896
229.229
990.775
3148.280
5020.967
3659.609
1207.171
290.391
79.144
35.914
35.704
105.811
381.663
512.438
252.610
72.780
23.159
7.674
5.607
15.970
55.834
185.178
769.803
2562.072
2464.549
553.259
69.054
8.945
1.067
-0.185
-0.402
-0.420
-0.406
-0.407
-0.416
130.636
74.374
66.978
58.099
38.372
24.806
51.270
232.366
1042.337
3378.409
5425.661
3955.785
1305.499
327.452
111.086
70.589
49.908
44.287
71.817
91.103
62.277
31.274
12.662
4.577
2.204
3.763
10.824
31.672
98.784
228.035
220.139
80.742
17.123
2.843
0.229
-0.303
-0.412
-0.442
-0.466
-0.489
-0.502
278.561
107.410
63.208
47.641
30.409
18.812
36.255
141.501
562.260
1598.136
2498.806
1870.648
774.864
249.775
132.361
116.421
75.091
38.326
23.356
21.520
17.815
11.540
5.631
2.166
0.746
0.731
1.969
5.158
12.396
20.216
19.256
9.432
2.973
0.500
-0.156
-0.330
-0.376
-0.397
-0.421
-0.446
-0.469
495.869
136.368
49.010
27.045
15.925
10.720
18.539
63.455
204.447
469.075
707.952
561.766
293.363
148.739
124.579
119.624
82.409
37.653
14.371
7.487
5.315
3.554
1.959
0.692
0.087
-0.063
0.115
0.602
1.396
2.078
1.855
1.004
0.273
-0.125
-0.267
-0.316
-0.336
-0.355
-0.371
-0.389
-0.413
522.124
142.292
36.588
13.662
6.780
4.362
7.475
22.289
56.700
115.392
162.454
151.200
104.913
76.576
77.568
76.794
53.131
24.121
9.058
3.173
1.605
0.870
0.396
0.014
-0.187
-0.261
-0.231
-0.157
-0.055
0.023
0.009
-0.084
-0.180
-0.239
-0.266
-0.275
-0.291
-0.303
-0.317
-0.337
-0.352
308.610
91.772
24.084
6.628
2.195
1.203
2.392
6.866
16.656
30.734
43.134
47.066
40.896
35.398
35.322
33.725
23.231
11.270
4.287
1.225
0.310
0.002
-0.150
-0.231
-0.282
-0.288
-0.274
-0.258
-0.243
-0.227
-0.219
-0.225
-0.230
-0.241
-0.242
-0.244
-0.250
-0.256
-0.266
-0.278
-0.293
122.968
41.177
11.378
2.769
0.394
-0.154
0.313
1.890
5.248
9.846
14.111
16.509
15.876
13.992
12.596
10.740
7.565
3.797
1.393
0.260
-0.134
-0.248
-0.280
-0.288
-0.285
-0.274
-0.262
-0.253
-0.239
-0.231
-0.221
-0.218
-0.218
-0.214
-0.220
-0.218
-0.218
-0.218
-0.220
-0.234
-0.249
39.778
15.385
4.515
0.784
-0.393
-0.656
-0.451
0.241
1.476
3.226
4.851
5.666
5.500
4.562
3.771
2.966
1.933
0.894
0.192
-0.145
-0.263
-0.292
-0.281
-0.268
-0.256
-0.244
-0.239
-0.234
-0.224
-0.210
-0.206
-0.204
-0.201
-0.199
-0.194
-0.191
-0.190
-0.188
-0.188
-0.200
-0.214
17.978
6.249
1.503
-0.159
-0.697
-0.811
-0.719
-0.421
0.110
0.799
1.401
1.674
1.519
1.181
0.812
0.491
0.193
-0.032
-0.196
-0.260
-0.279
-0.268
-0.252
-0.234
-0.224
-0.213
-0.206
-0.196
-0.195
-0.189
-0.186
-0.186
-0.181
-0.180
-0.172
-0.168
-0.166
-0.162
-0.165
-0.174
-0.186
26.114
6.287
0.809
-0.476
-0.780
-0.822
-0.770
-0.645
-0.428
-0.165
0.078
0.181
0.140
0.022
-0.086
-0.175
-0.234
-0.269
-0.282
-0.276
-0.259
-0.241
-0.223
-0.208
-0.191
-0.178
-0.175
-0.166
-0.164
-0.164
-0.162
-0.163
-0.162
-0.160
-0.153
-0.149
-0.148
-0.150
-0.151
-0.156
-0.166
55.520
10.057
0.970
-0.538
-0.781
-0.791
-0.748
-0.688
-0.584
-0.464
-0.361
-0.301
-0.290
-0.295
-0.303
-0.305
-0.299
-0.286
-0.269
-0.248
-0.226
-0.209
-0.192
-0.175
-0.160
-0.153
-0.145
-0.141
-0.138
-0.136
-0.139
-0.144
-0.144
-0.144
-0.138
-0.136
-0.137
-0.140
-0.139
-0.143
-0.154
67.100
10.786
0.966
-0.528
-0.752
-0.742
-0.698
-0.641
-0.580
-0.515
-0.456
-0.403
-0.369
-0.341
-0.316
-0.294
-0.274
-0.254
-0.232
-0.211
-0.187
-0.168
-0.158
-0.145
-0.137
-0.131
-0.127
-0.123
-0.124
-0.122
-0.123
-0.126
-0.129
-0.131
-0.129
-0.129
-0.132
-0.132
-0.133
-0.136
-0.142
33.353
6.343
0.410
-0.558
-0.691
-0.673
-0.631
-0.578
-0.522
-0.475
-0.426
-0.387
-0.349
-0.315
-0.288
-0.259
-0.244
-0.219
-0.196
-0.172
-0.151
-0.135
-0.125
-0.119
-0.113
-0.113
-0.116
-0.115
-0.112
-0.114
-0.113
-0.117
-0.121
-0.123
-0.120
-0.122
-0.124
-0.125
-0.126
-0.132
-0.136
287.284
81.219
83.558
296.883
1917.349
20121.523
100690.406
105553.344
200222.828
113582.133
51677.172
1373.894
74.343
8.513
9.888
36.771
107.907
196.990
211.930
122.131
85.174
410.053
4988.172
100015.727
100069.781
100294.445
101047.469
102168.664
11831.595
1792.579
448.596
182.838
533.043
4404.552
38541.559
133540.125
200060.625
144807.281
106692.336
106472.766
79550.852
195.515
55.629
55.790
189.613
968.868
6364.857
30581.035
54982.609
27553.857
9406.595
2092.926
243.454
31.705
6.488
9.965
34.728
101.236
184.231
197.916
119.869
66.057
176.058
1372.187
13583.339
100023.289
100078.117
100205.188
23514.424
2677.766
546.092
185.982
100.514
258.517
1488.438
8597.338
39346.539
125394.617
108915.750
101943.977
100953.195
31762.428
103.245
46.699
70.844
222.393
890.770
3300.218
8000.617
9998.674
5686.266
2046.456
526.225
120.649
25.653
6.448
7.086
21.554
57.125
101.612
109.045
67.604
37.131
60.941
274.940
1372.529
4990.948
8872.898
5903.461
2055.384
502.109
172.433
81.313
50.008
88.641
367.174
1453.570
5922.896
32822.820
101200.000
100392.289
49247.613
6011.392
83.151
103.984
184.399
484.359
1648.757
5552.706
17172.539
35897.227
31017.955
9660.285
1873.192
290.453
50.908
9.619
4.256
9.061
21.566
35.137
38.027
27.673
21.047
31.638
69.245
177.029
382.029
564.881
442.295
226.197
105.188
56.125
33.180
21.431
28.257
83.288
259.770
845.504
2725.187
6519.388
6970.846
3143.338
803.613
278.936
545.560
797.589
1555.650
4745.889
18588.154
107757.367
105607.492
102235.242
100585.719
12569.007
1055.316
113.338
16.638
3.374
2.975
6.230
9.715
11.147
15.152
40.186
97.770
116.382
82.613
72.845
75.748
68.118
51.814
34.815
23.246
13.959
8.715
9.068
19.116
50.593
125.180
288.158
478.505
497.783
294.563
118.583
1733.680
4031.842
4843.054
5483.379
15536.988
71087.070
113957.086
104264.852
101256.125
100316.531
54161.141
2488.187
201.004
24.099
3.449
0.799
1.139
2.292
5.193
22.752
128.049
440.895
499.634
224.024
96.129
91.497
109.985
108.195
74.342
39.098
15.375
6.537
4.408
6.676
12.829
23.558
39.901
55.880
56.437
37.464
18.478
8897.625
30663.186
34283.438
17680.527
26397.793
113772.719
121520.852
104922.750
100859.883
100172.945
80488.414
3117.468
225.389
26.268
3.445
0.102
-0.185
0.414
4.000
28.967
196.292
783.700
896.619
380.953
262.342
497.246
903.296
1007.473
621.601
222.680
61.755
16.205
7.077
7.542
9.697
11.361
11.187
10.511
8.749
5.622
2.892
25435.113
100119.672
100586.711
43762.109
19033.980
47162.379
111561.547
102950.883
100527.695
100100.461
27844.729
1706.781
155.070
19.787
2.444
-0.171
-0.548
-0.109
2.687
19.506
113.113
384.964
471.754
397.383
1341.461
5924.334
14430.568
18630.789
8731.730
1948.154
303.205
52.040
15.872
14.120
17.242
16.378
11.913
6.844
3.427
1.400
0.399
25433.189
100079.000
100247.906
37931.227
8384.226
9449.616
39799.605
100983.594
100220.969
40544.867
4610.166
519.748
71.555
10.803
1.299
-0.394
-0.638
-0.378
1.171
7.983
33.387
92.037
164.007
615.655
8640.611
104037.727
167532.641
104494.070
100432.570
16450.352
1399.583
161.676
34.805
23.282
25.983
25.238
17.020
9.507
4.616
1.863
0.649
8889.929
27863.604
33604.141
11672.082
2767.131
1599.519
2829.061
5621.198
5926.115
2489.307
596.278
121.834
23.244
4.175
0.257
-0.542
-0.672
-0.526
0.166
2.684
10.205
29.997
103.990
864.938
16274.281
200438.594
200575.891
107929.289
101849.016
85536.484
5769.023
610.238
92.178
35.264
31.027
28.664
20.044
12.632
7.474
4.240
2.286
1602.702
3649.388
3952.804
2028.672
665.450
308.214
333.006
420.593
415.722
229.055
86.384
26.171
6.299
1.067
-0.315
-0.633
-0.677
-0.592
-0.307
0.637
3.680
14.296
70.152
601.116
8527.668
117648.766
115734.805
103376.359
150844.250
200390.766
104597.180
4643.733
382.154
68.795
33.153
25.499
19.929
15.397
11.874
8.106
4.871
248.249
463.099
494.879
302.795
137.213
65.901
52.562
52.259
45.559
29.379
14.144
5.260
1.266
-0.129
-0.556
-0.661
-0.655
-0.600
-0.486
-0.075
1.394
7.290
37.608
276.174
2679.842
39838.492
100881.500
104411.672
200369.563
127995.633
127413.563
31202.109
1977.210
193.669
46.349
22.621
17.793
17.268
16.564
12.546
7.839
50.084
73.467
72.714
54.141
31.475
18.045
12.527
10.191
7.958
5.171
2.645
0.891
-0.052
-0.474
-0.623
-0.652
-0.624
-0.595
-0.544
-0.380
0.282
3.011
16.162
92.758
611.529
4022.549
19800.389
37293.965
116949.477
120403.852
200941.109
106623.234
5915.479
436.423
77.420
23.783
15.846
17.638
17.715
14.034
10.017
22.423
25.739
23.255
18.041
12.606
8.953
6.545
4.859
3.458
2.015
0.848
0.107
-0.332
-0.542
-0.620
-0.626
-0.605
-0.584
-0.568
-0.496
-0.225
0.884
5.312
25.073
109.194
418.433
1151.418
1825.551
4402.723
20900.334
96081.570
46708.875
4412.786
611.985
117.980
26.052
13.089
14.120
14.877
12.758
10.531
25.965
26.041
20.686
14.265
10.239
8.124
6.978
5.762
4.006
2.284
0.930
0.099
-0.345
-0.542
-0.600
-0.605
-0.590
-0.574
-0.559
-0.536
-0.451
-0.070
1.392
6.477
20.840
56.411
111.958
184.057
398.184
1548.212
4532.165
4724.811
1941.229
538.015
115.812
23.750
9.885
10.374
13.050
15.114
17.073
37.002
35.155
26.023
16.184
11.087
9.355
9.090
8.019
5.799
3.269
1.342
0.210
-0.307
-0.530
-0.592
-0.587
-0.582
-0.571
-0.554
-0.544
-0.524
-0.304
0.630
4.294
16.958
45.501
71.558
69.861
108.306
324.911
858.749
1243.893
808.915
287.111
71.805
16.214
7.987
12.589
27.349
51.237
70.651
60.270
53.208
36.351
22.305
15.256
13.291
13.129
11.663
8.668
4.582
1.849
0.367
-0.291
-0.539
-0.593
-0.575
-0.555
-0.547
-0.538
-0.538
-0.500
-0.172
1.744
13.829
93.828
441.328
787.738
428.711
126.659
109.722
214.237
289.082
215.726
90.838
28.631
9.295
11.203
36.125
115.856
289.208
485.872
106.274
90.311
60.075
37.797
26.358
22.919
21.259
18.767
12.904
6.774
2.674
0.588
-0.255
-0.534
-0.557
-0.482
-0.420
-0.406
-0.432
-0.472
-0.417
0.172
4.522
40.833
483.994
4648.497
13591.861
4220.554
445.999
93.070
61.065
59.681
46.487
23.660
9.279
7.692
24.768
115.335
518.969
1833.350
3631.419
159.336
133.504
95.412
67.474
53.165
41.606
33.809
26.736
17.780
9.112
3.443
0.873
-0.164
-0.449
-0.365
-0.065
0.221
0.249
0.040
-0.213
-0.254
0.551
6.574
67.176
959.215
15413.892
50795.246
12228.367
977.432
147.217
46.870
21.963
11.986
5.993
3.971
9.840
52.052
308.567
1975.615
9633.176
25378.250
178.988
151.404
125.993
113.611
96.618
66.822
45.817
32.857
20.162
10.464
4.232
1.341
0.117
-0.178
0.264
1.504
2.573
2.569
1.506
0.481
0.056
0.691
6.224
51.585
517.700
5325.288
13868.099
4620.155
765.342
212.329
77.143
28.314
9.932
3.526
3.188
12.893
73.414
521.268
3931.457
27828.699
89032.039
141.469
127.266
135.409
149.674
134.064
86.658
49.676
30.966
19.966
11.991
6.340
3.016
1.079
0.550
1.776
5.574
9.455
9.212
5.155
1.951
0.653
0.802
4.458
25.903
137.363
634.512
1242.438
1054.938
719.724
457.333
220.489
80.904
23.544
6.368
3.718
12.637
74.236
490.005
3638.684
25385.805
80456.578
99.511
89.868
116.824
141.901
122.624
77.531
42.914
29.386
26.734
24.178
18.234
10.212
4.601
2.234
3.943
10.957
19.737
19.124
10.144
4.110
1.699
1.210
3.363
14.835
61.024
235.938
836.939
2403.382
3926.141
2975.186
1230.007
317.875
71.149
15.073
4.757
9.963
48.587
276.584
1592.278
7502.514
19342.336
66.885
60.601
74.899
84.821
77.676
52.001
39.303
48.167
73.786
88.910
69.956
37.949
16.341
6.139
5.270
11.769
22.242
21.201
13.036
7.490
4.525
2.909
3.837
14.037
71.213
488.250
4396.948
32197.410
81650.055
55951.555
12843.332
1633.993
222.561
32.994
6.622
6.158
22.750
101.256
433.323
1378.425
2674.627
53.114
46.803
44.616
42.503
37.847
34.212
55.182
136.038
277.075
357.466
279.540
129.586
48.205
14.950
6.540
8.584
14.303
19.670
24.535
26.181
18.901
10.622
7.208
17.700
112.541
1133.885
17684.146
177969.094
190435.047
107259.258
100659.375
7978.942
566.657
62.062
9.204
3.717
9.224
31.127
90.616
216.037
354.094
70.161
55.988
38.052
25.370
21.098
32.064
98.069
339.228
803.780
1149.675
835.142
354.885
117.940
34.524
11.020
7.332
16.994
62.861
194.257
257.290
139.051
50.469
18.848
21.681
131.529
1590.310
34433.238
122815.734
126199.656
103624.094
100677.445
18039.121
923.427
86.346
10.964
2.317
3.071
8.261
20.443
37.265
50.446
116.131
81.541
47.207
23.029
16.889
38.024
150.227
561.286
1505.060
2280.244
1792.801
845.202
301.071
85.140
23.712
12.550
52.235
449.968
3341.476
5909.408
1672.216
242.360
54.692
26.832
108.693
1167.500
21971.668
101480.234
102936.484
111011.008
110647.398
13728.847
832.762
78.499
10.122
1.487
0.749
1.927
4.162
6.926
8.944
183.605
102.262
50.923
23.771
16.119
39.498
165.892
627.848
1911.628
3994.368
4816.747
3121.230
1081.366
254.299
57.108
23.431
128.566
2410.535
44149.301
100330.141
13867.100
841.804
121.538
35.487
61.332
448.288
4737.749
53647.547
117481.820
200065.797
135329.953
18386.979
776.032
60.162
7.362
0.886
-0.037
0.122
0.577
1.010
1.272
252.247
106.303
47.313
21.570
15.101
36.305
161.543
791.853
3912.901
15597.466
31085.744
19576.988
4677.681
750.483
123.864
36.273
155.521
3008.870
67287.258
100535.414
17987.188
1062.702
170.286
41.315
28.471
121.236
699.235
4039.362
42071.727
107856.891
102623.563
29780.889
707.138
43.707
4.766
0.426
-0.293
-0.378
-0.323
-0.266
-0.228
331.900
111.325
41.872
18.903
13.781
33.230
177.087
1189.959
9029.490
59892.172
100191.586
80555.625
13629.359
1606.851
210.869
44.653
83.392
757.863
6731.946
12375.275
3163.689
553.769
136.751
34.857
13.902
27.861
113.048
512.973
5095.923
58623.164
58393.215
4672.094
243.223
20.531
2.469
0.086
-0.362
-0.461
-0.490
-0.502
-0.516
582.381
166.640
48.120
18.131
12.011
28.647
156.782
1211.342
9682.045
65930.375
100089.797
89112.758
14887.000
1745.002
234.090
48.236
35.926
122.436
436.914
686.538
440.648
202.063
75.746
22.403
6.902
6.769
19.164
72.429
338.643
1175.658
1157.162
305.569
43.416
6.176
0.835
-0.129
-0.363
-0.436
-0.471
-0.500
-0.522
1904.709
375.226
76.100
19.574
9.554
19.740
100.167
644.237
4273.521
21207.707
44665.203
25513.631
5984.189
969.896
177.228
44.958
22.443
30.447
64.065
98.110
98.812
62.841
30.327
10.852
3.243
1.696
3.465
9.932
26.781
54.894
53.204
23.292
6.468
1.365
0.103
-0.243
-0.348
-0.390
-0.417
-0.439
-0.460
4625.586
689.075
106.962
20.848
6.766
10.645
45.303
216.938
980.573
3171.307
5532.200
3820.075
1453.104
391.626
106.745
36.139
16.789
12.005
15.327
20.894
23.364
17.988
10.189
4.194
1.183
0.278
0.390
1.202
2.685
4.139
3.987
2.349
0.834
0.125
-0.170
-0.282
-0.327
-0.350
-0.365
-0.380
-0.402
4991.848
730.068
109.488
19.217
4.451
4.407
16.010
62.414
203.852
479.023
749.488
651.056
381.932
162.622
61.669
24.838
11.494
5.983
4.469
4.929
5.227
4.461
2.715
1.119
0.197
-0.158
-0.191
-0.080
0.102
0.260
0.262
0.120
-0.049
-0.169
-0.240
-0.271
-0.293
-0.303
-0.308
-0.324
-0.337
2477.114
426.151
76.114
13.101
2.456
1.443
4.886
16.528
44.410
96.725
148.721
159.327
126.009
70.536
30.964
13.695
6.114
2.778
1.341
0.957
0.931
0.731
0.419
0.049
-0.180
-0.272
-0.281
-0.258
-0.228
-0.201
-0.187
-0.190
-0.202
-0.221
-0.238
-0.247
-0.251
-0.252
-0.257
-0.266
-0.280
685.858
165.924
34.488
6.971
0.928
0.048
1.087
4.570
11.998
25.410
40.620
48.449
40.823
26.146
13.282
5.789
2.541
0.935
0.241
-0.017
-0.079
-0.123
-0.179
-0.237
-0.276
-0.277
-0.264
-0.256
-0.248
-0.235
-0.226
-0.218
-0.214
-0.218
-0.220
-0.219
-0.214
-0.212
-0.214
-0.221
-0.236
150.099
48.746
12.760
2.602
-0.060
-0.529
-0.217
0.884
3.199
6.921
10.896
13.422
12.320
8.212
4.425
1.968
0.713
0.102
-0.179
-0.263
-0.283
-0.281
-0.275
-0.270
-0.263
-0.250
-0.243
-0.236
-0.227
-0.216
-0.210
-0.201
-0.199
-0.196
-0.192
-0.188
-0.186
-0.183
-0.184
-0.189
-0.195
65.068
19.108
4.902
0.632
-0.536
-0.759
-0.642
-0.286
0.415
1.524
2.607
3.361
3.143
2.155
1.114
0.366
-0.036
-0.218
-0.293
-0.300
-0.289
-0.275
-0.256
-0.239
-0.221
-0.216
-0.212
-0.208
-0.199
-0.193
-0.186
-0.183
-0.178
-0.171
-0.166
-0.164
-0.161
-0.155
-0.156
-0.159
-0.165
163.089
25.442
3.640
0.017
-0.695
-0.803
-0.750
-0.624
-0.383
-0.054
0.296
0.500
0.436
0.244
0.029
-0.156
-0.262
-0.297
-0.297
-0.277
-0.258
-0.241
-0.223
-0.205
-0.192
-0.183
-0.179
-0.171
-0.171
-0.167
-0.167
-0.165
-0.156
-0.156
-0.149
-0.142
-0.144
-0.138
-0.136
-0.136
-0.140
592.846
54.343
4.952
-0.045
-0.712
-0.773
-0.733
-0.676
-0.568
-0.443
-0.322
-0.244
-0.216
-0.226
-0.265
-0.285
-0.291
-0.285
-0.267
-0.243
-0.227
-0.208
-0.187
-0.172
-0.162
-0.153
-0.149
-0.145
-0.146
-0.146
-0.144
-0.144
-0.141
-0.138
-0.135
-0.131
-0.125
-0.123
-0.121
-0.123
-0.125
856.575
61.173
5.558
-0.049
-0.680
-0.718
-0.677
-0.628
-0.562
-0.494
-0.431
-0.375
-0.338
-0.313
-0.299
-0.285
-0.268
-0.245
-0.223
-0.203
-0.186
-0.168
-0.149
-0.137
-0.135
-0.128
-0.128
-0.128
-0.128
-0.126
-0.133
-0.131
-0.130
-0.126
-0.123
-0.117
-0.113
-0.111
-0.111
-0.113
-0.114
303.659
32.545
3.178
-0.246
-0.650
-0.660
-0.613
-0.562
-0.509
-0.454
-0.403
-0.365
-0.332
-0.301
-0.276
-0.251
-0.229
-0.202
-0.180
-0.159
-0.143
-0.127
-0.116
-0.109
-0.107
-0.109
-0.109
-0.114
-0.117
-0.114
-0.117
-0.117
-0.117
-0.113
-0.110
-0.104
-0.103
-0.103
-0.102
-0.105
-0.105
1430.891
264.183
68.977
94.522
378.868
1866.975
6813.732
13681.298
56133.191
101319.359
17614.850
724.885
45.685
4.247
1.670
4.810
11.494
18.871
19.789
19.327
46.422
350.911
4601.002
89032.047
100020.219
100068.563
100167.055
100293.930
9148.819
821.261
161.086
167.484
1297.083
19421.201
100662.438
106953.578
180537.047
200139.172
128157.391
102629.633
13199.587
725.291
155.534
56.374
86.779
265.513
902.184
2524.605
3860.596
3636.956
3031.565
996.837
147.046
19.274
2.949
1.609
4.913
11.593
17.835
19.617
16.438
28.668
157.049
1274.776
11423.728
89035.078
100022.820
100048.938
19406.410
2203.626
311.943
76.124
88.724
533.865
4663.736
45023.125
104259.813
136848.422
154124.063
105940.039
60473.824
6713.800
260.145
94.304
91.586
201.354
467.551
915.512
1494.466
1857.940
1494.243
764.124
261.378
70.118
15.745
3.240
1.329
3.237
7.209
11.820
12.447
11.466
16.817
56.512
262.786
1193.204
4256.229
7500.002
5414.771
1723.493
396.269
92.820
31.411
36.491
145.723
759.859
3556.254
10038.071
15751.160
25087.299
24072.297
9050.589
1911.944
173.518
215.581
389.036
1069.750
3015.714
5190.811
6995.188
11929.384
11042.207
4431.751
947.768
178.408
34.160
6.209
1.239
1.431
3.256
5.302
6.622
11.312
32.877
84.681
132.143
198.425
378.217
502.087
410.854
197.990
75.347
26.898
12.349
12.683
36.737
127.556
387.026
845.226
1527.331
2323.181
2257.911
1146.368
366.668
785.196
1622.556
2625.663
6861.860
31483.199
59407.535
72844.414
105813.016
101083.250
44776.348
5449.321
565.039
78.106
11.972
1.677
0.385
0.840
2.061
6.198
35.178
235.917
1057.730
1209.738
473.798
175.813
117.077
87.706
58.940
32.836
16.367
7.683
5.057
8.935
23.391
55.904
111.546
188.442
255.167
244.770
153.796
64.071
7599.376
23477.545
30532.957
40320.316
103093.992
118140.727
200277.953
125601.805
102424.227
100293.836
17731.250
1283.368
130.559
17.961
2.249
-0.023
-0.090
1.153
10.405
118.242
1568.467
15393.632
19992.189
2980.247
500.360
256.524
218.306
185.145
114.192
51.629
18.410
6.107
3.425
5.465
10.732
18.907
28.504
35.976
34.541
22.577
11.881
80690.063
100461.445
103990.492
154263.188
111998.492
124194.258
200213.703
149185.172
103416.633
100333.570
25423.775
1590.301
146.459
18.800
2.445
-0.170
-0.378
1.063
13.683
182.292
3328.197
44185.090
67589.734
7359.218
1177.077
1013.318
1473.092
1535.299
904.237
309.047
82.188
18.784
5.411
3.454
4.286
5.611
6.587
6.916
5.845
3.992
2.199
100407.398
100470.492
102556.102
127951.859
134433.734
112488.680
200223.594
125433.773
102316.711
100248.984
10520.662
964.533
108.329
14.254
1.862
-0.297
-0.475
0.734
10.260
106.715
1310.480
9548.608
12575.379
3321.260
2091.253
5716.154
19222.238
30737.746
14150.905
2578.512
392.355
63.552
13.412
6.484
6.373
6.495
5.793
4.778
3.479
2.235
1.213
100473.359
100346.281
100918.688
105927.367
61658.770
53186.438
39150.219
49580.344
45352.266
13694.647
2310.660
330.416
48.225
7.813
0.875
-0.424
-0.546
0.186
4.780
34.233
199.613
784.155
1151.627
1368.913
4904.647
49748.711
108797.398
104922.602
101570.227
26666.531
1768.183
188.667
31.513
12.934
11.752
11.938
11.636
10.874
9.398
6.670
3.770
73053.422
100197.797
100257.859
100868.633
12861.748
4668.996
3681.926
3463.112
2855.981
1312.486
380.228
86.389
17.861
3.150
0.110
-0.556
-0.612
-0.224
1.608
9.389
38.783
117.457
290.595
1054.417
10212.373
107834.008
111382.734
106409.617
103008.352
104010.945
6275.613
611.040
77.000
23.274
18.573
20.101
22.993
26.924
26.389
20.064
11.066
7019.761
21236.113
25446.824
8986.968
2107.315
676.126
431.882
360.905
278.062
156.633
62.791
19.212
4.832
0.707
-0.373
-0.628
-0.640
-0.446
0.269
2.922
11.447
36.699
132.342
766.925
9844.218
103756.320
105232.813
104174.664
139354.250
200289.484
105256.789
3686.635
217.559
40.374
25.328
28.710
42.235
61.641
65.374
50.906
26.441
717.346
1394.567
1490.664
858.234
308.098
118.881
68.328
51.662
37.672
23.850
11.108
3.979
0.897
-0.243
-0.577
-0.653
-0.628
-0.543
-0.261
0.699
3.800
14.618
62.359
364.432
3716.452
66289.430
101372.656
104155.805
200391.891
139418.688
102953.719
11371.384
465.049
69.604
31.517
36.061
64.880
105.364
122.500
90.419
46.465
96.220
145.024
151.398
101.442
50.125
23.231
13.147
9.012
6.252
3.662
1.652
0.358
-0.279
-0.558
-0.639
-0.645
-0.614
-0.575
-0.480
-0.127
1.121
5.585
24.259
123.684
803.783
5727.174
32254.506
60754.199
103822.164
104699.344
102939.406
6471.676
567.998
98.175
35.450
37.789
73.262
123.813
146.262
108.285
53.215
17.104
22.056
22.129
16.315
9.578
5.140
2.944
1.744
0.985
0.347
-0.117
-0.429
-0.588
-0.638
-0.642
-0.627
-0.599
-0.575
-0.540
-0.413
0.050
1.720
7.910
33.139
142.646
534.432
1459.998
2349.260
4020.089
10210.344
6192.942
1711.993
395.275
98.325
34.826
30.703
54.716
92.246
109.262
82.265
45.069
6.464
6.963
6.031
4.315
2.798
1.678
1.063
0.633
0.239
-0.118
-0.399
-0.572
-0.648
-0.647
-0.623
-0.609
-0.595
-0.570
-0.549
-0.510
-0.368
0.214
2.273
9.088
28.750
75.056
141.321
190.731
268.594
432.214
523.695
413.022
196.758
74.635
28.763
19.379
30.744
48.057
57.640
46.508
30.275
7.011
6.358
4.739
3.104
1.957
1.406
1.129
0.838
0.424
-0.001
-0.350
-0.552
-0.635
-0.645
-0.619
-0.597
-0.585
-0.565
-0.545
-0.537
-0.480
-0.107
1.529
8.265
36.754
118.736
187.003
140.721
83.098
85.761
117.129
129.639
90.283
42.133
16.711
10.168
13.796
22.554
30.170
34.863
35.502
11.416
9.590
6.859
4.358
2.850
2.209
1.891
1.511
0.933
0.316
-0.213
-0.502
-0.616
-0.637
-0.587
-0.528
-0.482
-0.452
-0.461
-0.485
-0.418
0.199
4.209
33.344
318.460
2432.238
5307.450
2086.207
363.298
98.135
55.142
47.921
33.919
18.420
7.849
5.010
8.513
18.612
41.071
79.805
115.652
19.954
16.069
11.131
7.376
5.225
4.143
3.457
2.714
1.766
0.726
0.021
-0.402
-0.572
-0.568
-0.401
-0.143
0.100
0.159
-0.015
-0.203
-0.178
0.973
10.683
121.096
2711.598
89852.633
100827.328
68071.656
2572.809
310.767
74.525
27.161
13.338
6.342
2.900
3.361
10.245
36.865
117.549
291.638
489.207
32.820
24.274
18.099
12.854
9.527
7.160
5.598
4.111
2.779
1.415
0.454
-0.135
-0.391
-0.261
0.449
1.872
3.377
3.450
2.096
0.870
0.387
1.863
16.354
209.458
6718.342
101035.938
103096.281
104323.156
7056.226
789.620
157.093
37.771
10.744
3.346
1.518
3.861
16.587
76.620
289.151
895.655
1704.797
49.025
35.441
26.103
19.969
15.323
10.869
7.873
5.910
4.599
3.264
1.977
0.891
0.307
0.740
3.854
12.056
23.362
21.401
11.218
4.329
1.708
2.585
16.298
155.291
2941.302
101654.977
106118.336
86164.164
6468.188
1340.194
314.260
80.986
21.145
5.265
1.862
4.707
23.586
114.602
485.175
1703.187
3359.869
75.117
52.653
36.311
26.849
20.395
14.112
10.804
10.503
11.905
12.087
9.614
5.805
2.911
3.405
14.007
56.564
127.765
111.305
44.640
13.622
4.512
3.260
12.268
76.456
564.874
3919.568
10096.233
9184.023
5021.188
2182.419
783.725
223.562
54.805
11.930
3.202
4.976
22.415
108.059
485.215
1582.898
3109.386
109.974
78.780
47.574
31.160
21.396
16.843
18.936
33.287
53.337
65.425
51.862
29.872
12.778
8.946
31.969
150.830
399.803
339.462
111.680
28.176
9.191
4.878
8.975
39.702
196.081
843.430
2718.951
6933.705
11302.855
8823.980
3206.004
726.560
138.217
27.311
5.631
4.049
15.606
68.047
254.419
779.119
1369.158
148.430
106.413
62.436
33.485
21.211
23.060
53.580
148.930
310.351
428.265
310.629
148.321
50.713
19.199
35.553
167.197
443.812
379.948
124.501
39.355
17.779
9.997
9.520
29.025
136.684
797.604
5311.745
35157.770
118355.680
113821.406
23625.453
2796.146
357.707
52.167
9.098
3.216
8.113
29.651
96.454
238.868
373.318
208.115
165.452
93.076
42.752
25.247
44.275
179.381
684.452
1984.115
2894.894
1991.756
694.480
184.925
44.424
26.685
69.726
155.031
152.655
102.796
80.223
57.578
32.616
18.762
29.768
158.926
1395.975
21657.248
108566.703
117360.883
112782.484
103702.867
13004.175
837.665
88.063
12.687
2.589
3.361
10.341
26.639
57.449
80.822
438.709
336.985
178.340
70.240
36.093
88.694
462.010
2492.854
9682.075
16279.998
9763.066
2581.363
511.705
104.882
28.382
28.243
62.737
172.837
537.732
796.300
453.396
163.945
60.764
39.921
174.390
2108.314
54054.453
103476.750
106175.367
104868.484
101930.195
29431.959
1293.155
113.742
14.198
2.281
1.058
2.738
6.752
12.560
16.330
896.626
647.812
306.545
105.534
47.308
126.473
802.797
5080.608
23513.309
45462.352
24533.135
6014.117
1204.494
237.513
53.088
28.723
124.767
1513.695
20149.707
44900.340
8379.330
1009.381
228.179
67.669
143.683
1585.952
35594.590
100918.914
103771.836
126527.023
122902.344
22399.756
1145.906
100.368
12.967
1.896
0.222
0.400
1.253
2.292
3.060
1369.035
836.737
352.152
117.047
49.759
128.120
756.141
4703.864
22002.365
48255.398
40492.477
17832.033
4314.038
745.538
125.509
48.824
357.357
13806.862
101411.352
104311.289
105100.273
4541.277
653.704
124.196
85.105
562.043
6680.204
90917.805
144181.563
200167.406
165451.094
48696.711
1076.457
79.479
10.355
1.541
-0.056
-0.283
-0.176
0.005
0.176
1746.681
656.064
260.864
86.630
39.273
97.121
547.950
3536.309
25193.246
109642.711
105875.344
101726.891
30898.658
2745.486
310.982
73.847
410.065
17874.451
102847.828
110272.273
113510.070
8178.593
1198.827
181.512
52.462
151.881
939.510
5713.204
101863.914
111263.953
103654.117
78078.000
1032.350
56.669
7.294
1.138
-0.128
-0.438
-0.494
-0.494
-0.475
1924.053
469.998
151.927
49.825
25.909
72.143
464.863
4677.168
81566.023
101507.930
101180.438
100532.930
100216.523
6981.695
588.265
91.555
203.981
3064.814
52958.816
107858.281
25581.877
5016.657
1023.065
172.645
35.682
36.747
132.204
684.267
9944.104
100581.984
100295.578
9418.695
349.934
28.262
4.282
0.768
-0.155
-0.421
-0.516
-0.558
-0.569
2653.758
554.268
119.399
32.203
17.476
54.710
405.661
4694.044
89237.461
100345.055
100462.766
100539.242
100429.398
7710.534
630.542
97.648
78.847
395.767
1813.825
3970.360
3408.074
1687.149
485.535
107.748
21.963
10.158
23.742
94.978
522.999
1956.652
1938.551
442.970
62.028
9.756
2.178
0.349
-0.187
-0.383
-0.470
-0.503
-0.523
11762.925
1357.201
188.021
32.308
12.156
35.597
234.694
2159.610
25480.512
100322.352
100863.484
101386.109
41690.492
3915.743
494.337
89.971
37.387
84.491
250.482
501.756
587.487
424.918
188.436
54.824
12.040
3.454
4.411
12.447
35.737
75.641
69.158
31.463
9.808
2.961
0.821
0.052
-0.250
-0.367
-0.416
-0.444
-0.459
44655.535
3136.725
296.407
39.524
9.304
17.880
96.344
617.245
4032.443
18110.635
38202.336
25635.711
7110.916
1729.365
368.831
78.207
22.092
21.916
46.324
86.102
109.029
104.217
61.203
20.716
5.215
1.129
0.663
1.568
3.581
5.642
5.767
3.879
1.914
0.777
0.173
-0.134
-0.276
-0.340
-0.367
-0.381
-0.397
54118.660
3368.166
309.559
39.281
7.078
7.704
32.207
141.449
575.020
1741.039
3230.539
3555.888
2295.135
891.435
247.724
57.606
14.820
7.124
9.570
15.470
20.589
21.353
13.682
5.661
1.509
0.131
-0.120
-0.002
0.281
0.565
0.655
0.554
0.316
0.067
-0.110
-0.219
-0.277
-0.302
-0.308
-0.319
-0.336
17703.930
1708.487
198.688
27.663
4.588
2.784
10.123
37.665
121.024
322.038
703.201
988.222
806.910
380.389
124.107
32.470
8.496
2.678
1.928
2.626
3.396
3.490
2.395
1.004
0.138
-0.201
-0.284
-0.254
-0.188
-0.117
-0.077
-0.070
-0.104
-0.154
-0.197
-0.236
-0.252
-0.255
-0.256
-0.266
-0.277
2909.222
525.586
86.541
14.440
2.171
0.710
2.962
10.917
33.218
86.269
177.723
243.507
209.874
113.604
45.433
14.034
3.965
0.919
0.235
0.195
0.298
0.299
0.145
-0.080
-0.226
-0.280
-0.285
-0.271
-0.257
-0.231
-0.211
-0.202
-0.200
-0.204
-0.220
-0.222
-0.216
-0.214
-0.217
-0.218
-0.226
470.425
125.131
28.297
5.687
0.639
-0.214
0.447
2.860
8.954
21.706
39.657
53.830
47.457
30.280
13.571
4.780
1.349
0.138
-0.193
-0.254
-0.239
-0.225
-0.242
-0.261
-0.270
-0.268
-0.256
-0.251
-0.239
-0.230
-0.221
-0.212
-0.206
-0.201
-0.199
-0.196
-0.189
-0.185
-0.180
-0.183
-0.189
182.985
45.245
10.618
1.985
-0.185
-0.601
-0.409
0.361
2.043
5.069
8.509
10.943
10.289
6.732
3.373
1.205
0.215
-0.180
-0.295
-0.309
-0.296
-0.279
-0.261
-0.245
-0.234
-0.228
-0.228
-0.223
-0.210
-0.203
-0.200
-0.193
-0.183
-0.179
-0.170
-0.171
-0.165
-0.161
-0.156
-0.152
-0.153
724.096
72.225
8.667
0.900
-0.496
-0.729
-0.659
-0.423
0.020
0.706
1.522
1.982
1.887
1.247
0.593
0.092
-0.174
-0.275
-0.295
-0.279
-0.259
-0.245
-0.225
-0.208
-0.199
-0.192
-0.190
-0.186
-0.179
-0.178
-0.175
-0.168
-0.163
-0.162
-0.155
-0.153
-0.146
-0.139
-0.133
-0.126
-0.129
5262.875
187.091
12.471
0.794
-0.571
-0.731
-0.690
-0.600
-0.446
-0.258
-0.053
0.090
0.102
0.005
-0.121
-0.213
-0.266
-0.283
-0.267
-0.242
-0.227
-0.205
-0.187
-0.174
-0.165
-0.160
-0.156
-0.156
-0.155
-0.154
-0.154
-0.151
-0.147
-0.142
-0.141
-0.133
-0.125
-0.121
-0.113
-0.111
-0.112
8336.604
234.078
13.902
0.686
-0.571
-0.687
-0.649
-0.594
-0.525
-0.436
-0.355
-0.298
-0.266
-0.257
-0.264
-0.269
-0.261
-0.243
-0.220
-0.199
-0.183
-0.164
-0.148
-0.139
-0.133
-0.133
-0.130
-0.133
-0.135
-0.133
-0.132
-0.131
-0.130
-0.126
-0.121
-0.115
-0.110
-0.105
-0.098
-0.096
-0.097
1936.287
99.692
7.646
0.229
-0.575
-0.633
-0.592
-0.544
-0.485
-0.431
-0.380
-0.336
-0.304
-0.281
-0.260
-0.241
-0.215
-0.192
-0.175
-0.156
-0.142
-0.123
-0.114
-0.108
-0.110
-0.108
-0.109
-0.116
-0.118
-0.119
-0.118
-0.116
-0.113
-0.113
-0.107
-0.102
-0.097
-0.090
-0.087
-0.087
-0.091
9766.151
980.676
128.302
46.584
82.618
219.891
503.531
926.323
2514.209
3824.059
1175.224
143.237
15.526
1.395
-0.138
0.272
1.155
2.064
2.677
5.592
26.750
197.267
1832.126
19333.641
100004.984
100013.711
100027.805
36872.203
3152.426
360.802
79.716
180.396
1989.301
36884.387
100241.055
101194.641
105227.672
115049.695
71947.938
9747.979
1910.783
3472.415
479.268
94.478
69.234
122.649
228.564
363.259
437.945
494.201
448.628
188.687
43.928
7.847
1.016
0.038
0.513
1.424
2.139
2.670
4.477
16.927
92.042
594.398
3929.023
19336.238
40503.414
25386.748
5870.746
909.801
150.835
41.807
93.666
734.317
7519.350
89168.469
100703.344
103142.906
108177.023
19300.881
4869.191
1130.319
764.366
195.363
138.779
295.457
653.605
931.654
876.470
681.270
473.355
257.273
104.359
31.976
8.049
1.494
0.213
0.480
1.129
1.685
2.275
4.651
14.007
46.208
166.073
611.660
1716.582
2888.137
2133.668
784.820
203.843
48.841
17.997
34.782
189.352
1043.005
5465.425
15089.947
17143.615
8484.890
3573.043
1420.502
426.701
296.774
336.307
653.581
2335.522
7748.186
13011.486
8199.502
4226.442
2497.497
1157.177
340.354
79.984
17.106
3.342
0.497
0.268
0.586
1.166
3.277
14.900
70.670
211.734
283.436
260.648
276.375
299.818
233.741
121.118
48.675
16.766
7.497
11.411
42.242
151.120
476.626
913.902
1103.870
882.404
600.116
301.349
116.668
1329.587
2969.615
5283.854
22733.471
100866.469
101742.250
106474.805
35958.984
18218.352
6137.453
1235.773
207.498
36.279
6.382
0.850
0.023
0.142
1.247
9.355
83.176
966.088
5951.884
7742.416
2027.643
646.256
282.769
141.380
81.696
41.409
18.061
7.225
4.610
9.186
25.657
57.860
100.252
127.883
124.236
97.657
57.932
27.442
16671.061
66631.414
88045.563
123308.797
104227.984
103834.195
121878.672
180935.156
87016.398
21709.426
3181.155
409.527
58.827
9.571
1.207
-0.167
-0.077
2.009
22.136
375.417
12040.718
100665.078
102243.047
33276.234
3452.325
1176.386
635.969
385.561
193.737
72.034
22.475
7.091
3.996
5.970
10.726
16.515
20.411
20.906
17.171
11.571
6.296
101909.164
101513.383
112685.305
200163.203
125990.453
105649.086
128394.758
200337.672
110631.086
28505.377
4003.647
465.259
65.520
10.010
1.211
-0.271
-0.179
2.518
32.575
661.860
38617.477
101766.977
107891.336
116469.484
11656.119
4957.506
4511.635
3015.917
1309.792
369.984
89.005
21.643
7.371
6.013
7.543
8.509
8.228
7.041
5.266
3.359
2.146
105043.203
102356.508
107932.914
200157.938
198978.922
105737.906
111858.531
140652.031
46919.695
12957.503
2183.940
315.864
49.269
8.013
0.843
-0.386
-0.274
2.110
23.865
338.169
8591.259
102247.156
111348.148
39719.277
18973.287
24119.520
44468.762
30646.902
10307.770
2085.220
344.772
63.289
18.862
15.015
18.477
19.259
17.012
13.393
10.376
7.060
4.092
106386.000
102518.758
102466.984
119462.398
198767.500
104264.867
102790.422
23605.322
7582.967
2690.749
665.740
126.548
25.401
4.343
0.297
-0.489
-0.390
1.116
11.160
91.804
773.341
4502.474
8986.552
11944.149
22363.066
116433.250
200347.891
198698.750
113638.219
11904.554
1188.870
156.271
42.805
35.703
44.831
48.265
45.434
43.728
39.087
28.658
15.514
103372.289
101342.148
100703.320
101912.258
31785.057
12335.467
6926.075
2589.299
1084.461
464.314
149.423
40.635
9.674
1.745
-0.181
-0.570
-0.507
0.292
4.394
24.914
122.478
487.290
1394.369
3940.806
24199.338
181342.734
200195.766
200132.656
118026.844
50405.664
3088.309
343.645
85.219
66.147
83.965
97.871
113.462
149.555
152.414
109.342
54.019
15714.258
60101.797
66053.969
21398.980
3861.724
1118.268
614.623
318.421
162.627
80.756
33.312
10.735
2.687
0.246
-0.466
-0.619
-0.575
-0.218
1.290
7.577
31.660
107.774
350.769
1647.370
12641.438
144696.438
198710.313
144895.250
111137.500
66049.445
8004.039
872.514
163.827
101.194
111.420
157.040
262.025
447.819
525.912
374.516
155.045
1289.758
2582.647
2719.210
1410.299
484.104
166.246
82.079
49.213
28.171
15.283
6.605
2.251
0.331
-0.395
-0.603
-0.639
-0.598
-0.452
0.103
2.072
8.679
30.535
118.475
589.919
3771.048
30195.717
110553.555
106959.383
112423.938
83743.117
23907.766
1710.113
252.064
124.582
118.803
197.317
496.180
1047.899
1280.338
836.264
308.677
157.526
221.436
222.721
145.231
69.248
29.051
14.891
8.452
4.780
2.498
0.889
0.000
-0.427
-0.606
-0.647
-0.639
-0.601
-0.542
-0.360
0.278
2.434
9.733
37.764
162.054
746.023
3574.473
14562.092
22719.971
15211.831
22015.748
8807.065
1060.208
255.200
126.010
101.943
195.892
578.073
1381.262
1708.621
1107.965
402.232
23.493
28.650
27.705
19.702
10.964
5.181
2.465
1.108
0.383
-0.121
-0.407
-0.579
-0.647
-0.657
-0.641
-0.621
-0.592
-0.572
-0.509
-0.300
0.389
2.827
10.950
39.614
139.969
434.386
962.661
1393.003
1318.996
1632.678
1004.290
371.537
179.562
93.601
72.225
136.757
385.685
903.405
1112.660
735.098
280.292
4.968
4.864
4.326
2.867
1.535
0.530
-0.050
-0.355
-0.522
-0.626
-0.681
-0.714
-0.694
-0.662
-0.634
-0.617
-0.596
-0.572
-0.547
-0.493
-0.270
0.542
3.130
10.889
31.329
70.731
121.550
153.781
157.448
168.237
159.319
132.200
92.182
53.901
39.504
68.689
172.796
337.804
411.536
287.305
141.343
3.418
1.860
1.017
0.410
-0.057
-0.346
-0.489
-0.560
-0.631
-0.684
-0.715
-0.722
-0.698
-0.661
-0.619
-0.589
-0.553
-0.524
-0.514
-0.518
-0.422
0.095
2.347
11.734
49.080
154.447
265.183
208.638
118.717
69.469
54.949
49.327
37.387
23.685
17.978
26.536
58.247
103.201
122.290
102.311
71.983
6.825
3.141
1.459
0.484
-0.018
-0.274
-0.407
-0.455
-0.536
-0.621
-0.681
-0.708
-0.689
-0.624
-0.520
-0.391
-0.265
-0.201
-0.253
-0.334
-0.275
0.646
6.423
48.837
400.117
3220.867
8046.221
3250.425
848.896
227.660
68.883
27.293
15.370
9.306
6.969
10.181
20.164
35.693
49.787
57.915
62.446
16.002
8.060
4.066
1.880
0.767
0.185
-0.065
-0.182
-0.320
-0.445
-0.554
-0.626
-0.609
-0.439
0.004
0.778
1.500
1.729
1.173
0.564
0.328
2.032
16.694
165.772
3604.848
101906.180
107194.516
110275.086
7459.451
1301.080
211.766
42.043
11.050
4.160
2.542
4.057
9.534
20.903
40.097
67.074
96.191
42.575
22.249
11.464
5.486
2.370
1.101
0.593
0.437
0.373
0.239
0.009
-0.196
-0.220
0.371
2.691
8.347
15.150
14.852
9.305
4.439
2.029
4.015
27.406
326.667
10354.463
109391.703
158895.016
200091.375
45662.563
5343.507
604.304
92.852
19.321
4.437
1.376
2.210
7.120
20.915
55.755
118.553
180.732
121.039
67.484
33.174
13.881
5.603
2.679
2.103
2.546
3.245
3.537
2.862
1.804
1.217
3.322
17.179
69.328
157.759
139.921
59.824
19.882
7.257
6.040
31.616
303.966
5050.881
121688.055
200246.609
200648.891
103404.359
11203.257
1301.311
222.228
45.322
9.496
2.036
1.852
6.952
23.820
74.207
168.553
261.037
339.753
194.727
88.741
31.210
11.207
5.764
6.974
12.377
20.040
23.272
19.751
11.842
6.762
12.102
81.012
642.822
2161.442
1776.027
379.610
74.229
20.158
9.539
25.907
187.917
1693.088
17052.043
109669.070
108580.969
70714.047
15610.183
3627.671
704.491
122.444
23.174
4.308
1.977
6.000
22.468
68.158
155.833
241.100
769.517
461.184
192.354
60.496
19.412
13.679
27.543
70.004
139.955
178.264
140.092
70.093
28.535
28.768
238.861
2979.044
19859.119
13650.012
1531.521
175.534
42.500
16.272
20.533
99.127
646.001
4022.883
20831.104
71692.820
111315.250
92558.945
18721.232
2362.967
319.659
48.746
8.425
2.198
4.274
15.112
42.854
95.932
146.378
1202.309
755.005
302.669
92.227
32.019
37.158
125.775
459.486
1194.619
1714.240
1196.831
461.820
128.400
54.002
249.691
3341.149
22651.467
15559.869
1782.238
241.511
74.494
32.990
22.167
58.288
321.108
2196.852
19119.264
113026.750
140102.938
135659.734
62758.938
5473.402
590.990
79.320
12.759
2.409
2.313
7.049
19.715
40.477
57.314
1602.690
1122.725
489.251
156.993
56.412
102.218
561.788
3373.021
13604.782
23200.135
13617.373
3388.858
572.695
111.177
122.902
748.546
2775.051
2367.706
670.414
288.355
174.916
97.981
47.334
52.014
249.173
2105.959
23550.787
200220.266
200194.438
200121.594
144631.078
9994.290
874.208
107.041
15.719
2.707
1.024
2.566
6.642
12.808
17.136
4106.779
3159.687
1219.181
327.217
101.830
242.447
1990.007
19372.656
100094.883
100170.836
100214.570
19504.766
2062.779
262.053
71.086
123.403
292.501
462.269
870.130
1316.754
1062.018
511.084
174.089
72.474
201.681
1805.367
26639.387
130604.602
189174.109
159913.078
112686.109
14107.914
963.962
108.978
17.089
2.924
0.460
0.547
1.598
3.203
4.487
12030.211
9029.773
2936.814
617.256
151.486
377.779
3966.013
54242.512
100548.672
101509.773
102325.641
55811.434
4319.572
530.881
95.218
60.375
204.055
1645.949
15890.988
36669.531
13892.557
4380.216
882.559
177.875
150.986
1093.881
15855.550
103741.781
107856.617
110602.398
107176.813
10669.842
797.170
93.634
16.200
3.101
0.355
-0.159
0.003
0.327
0.707
17153.137
11753.849
3417.806
697.509
161.392
347.366
3475.217
45304.055
105006.914
127855.883
159694.344
78110.156
10274.137
1347.732
197.496
79.374
447.164
9833.774
113624.703
181005.063
200143.391
33738.883
4041.070
456.527
111.141
413.050
3530.844
32706.510
108916.492
200589.266
124121.984
9877.782
598.015
73.964
15.104
3.484
0.446
-0.319
-0.457
-0.431
-0.337
13865.643
6061.396
1918.214
443.871
113.689
228.634
1681.543
14789.664
126868.859
200045.078
172828.219
111510.102
90471.219
5612.632
505.785
117.620
579.141
15027.177
143266.578
200102.281
200111.969
102221.039
9504.523
739.960
105.311
120.125
589.164
2900.959
19619.203
105638.563
102146.813
12414.686
508.618
58.910
13.898
3.631
0.583
-0.285
-0.527
-0.594
-0.577
11670.993
2268.264
710.821
186.318
63.911
130.777
908.053
10567.151
105901.281
109774.320
106211.258
102261.203
100837.391
16484.865
997.827
152.187
376.097
4536.755
65470.035
177488.078
110825.844
91176.039
7610.452
754.552
89.534
36.957
99.662
403.249
3053.525
22901.111
19993.488
2477.909
216.538
38.709
11.317
3.254
0.568
-0.239
-0.488
-0.564
-0.582
9521.280
1449.363
297.751
77.397
31.800
85.012
670.582
9897.039
100692.523
101415.063
102684.117
104169.445
103434.352
18975.736
1295.216
176.220
171.173
1122.999
7964.131
33246.496
44878.844
18542.656
4139.889
554.835
70.885
15.156
19.785
62.465
254.637
742.701
740.143
248.561
61.069
20.423
7.414
2.214
0.380
-0.243
-0.443
-0.503
-0.524
41824.602
3351.399
348.011
56.098
18.788
49.722
373.497
4338.853
73153.141
102060.852
109702.617
123202.727
117700.484
11887.488
1481.313
224.847
82.296
241.477
1010.177
2834.511
4755.119
5736.281
2549.425
376.418
47.128
7.314
4.549
10.596
26.577
49.936
53.411
35.041
18.316
8.934
3.725
1.141
0.113
-0.273
-0.406
-0.446
-0.465
100274.750
8211.523
572.746
63.072
13.550
24.883
144.225
1040.510
8018.599
52720.750
121167.461
119330.641
55992.762
11857.369
1770.343
255.266
52.159
52.685
142.890
320.677
673.791
1102.587
633.778
131.244
20.574
3.114
1.012
1.882
4.177
7.129
8.656
7.961
5.629
3.238
1.434
0.369
-0.103
-0.291
-0.358
-0.383
-0.402
100082.813
9655.105
598.916
62.230
10.430
11.144
50.134
253.872
1233.104
5352.385
20110.785
43380.012
31489.732
8381.132
1325.636
209.035
36.148
14.623
22.329
45.077
86.990
117.802
78.867
25.064
5.485
0.839
0.036
0.180
0.683
1.364
1.848
1.993
1.597
0.907
0.343
-0.021
-0.210
-0.285
-0.312
-0.325
-0.337
72845.953
4268.942
377.045
43.916
7.008
4.575
17.344
73.147
319.343
1395.850
4889.010
9856.179
8256.422
2708.410
566.338
111.369
20.499
5.458
4.278
6.703
10.580
12.681
9.415
3.947
0.962
-0.039
-0.251
-0.205
-0.061
0.134
0.293
0.344
0.260
0.090
-0.073
-0.184
-0.238
-0.259
-0.264
-0.270
-0.279
8261.588
1054.005
142.118
22.164
3.772
1.636
5.733
23.183
90.201
312.681
865.008
1497.634
1290.005
561.601
167.042
41.558
9.399
2.135
0.732
0.795
1.198
1.287
0.888
0.290
-0.108
-0.273
-0.307
-0.280
-0.234
-0.181
-0.134
-0.113
-0.119
-0.156
-0.194
-0.219
-0.226
-0.225
-0.226
-0.228
-0.230
986.718
227.361
46.971
9.504
1.602
0.293
1.527
6.803
23.183
63.728
141.182
201.279
188.185
102.882
41.198
12.555
3.352
0.582
-0.070
-0.168
-0.140
-0.125
-0.159
-0.231
-0.274
-0.289
-0.287
-0.277
-0.261
-0.241
-0.224
-0.210
-0.206
-0.209
-0.210
-0.206
-0.203
-0.195
-0.194
-0.193
-0.188
351.841
78.927
18.013
4.035
0.515
-0.292
-0.009
1.484
5.207
12.750
24.005
31.333
29.538
19.129
9.101
3.145
0.797
-0.022
-0.256
-0.300
-0.297
-0.279
-0.268
-0.260
-0.258
-0.254
-0.249
-0.244
-0.241
-0.231
-0.222
-0.212
-0.204
-0.199
-0.190
-0.186
-0.178
-0.173
-0.166
-0.159
-0.153
1285.017
108.003
14.054
2.252
0.001
-0.523
-0.494
-0.103
0.773
2.266
4.053
5.332
4.810
3.316
1.697
0.563
-0.006
-0.223
-0.286
-0.284
-0.269
-0.250
-0.233
-0.222
-0.216
-0.217
-0.212
-0.209
-0.206
-0.200
-0.197
-0.190
-0.179
-0.177
-0.173
-0.164
-0.160
-0.149
-0.141
-0.131
-0.127
9602.049
277.211
17.950
1.743
-0.237
-0.600
-0.605
-0.500
-0.272
0.052
0.409
0.638
0.626
0.403
0.115
-0.101
-0.222
-0.266
-0.266
-0.244
-0.227
-0.210
-0.196
-0.185
-0.180
-0.176
-0.175
-0.175
-0.177
-0.179
-0.174
-0.168
-0.161
-0.156
-0.156
-0.144
-0.136
-0.126
-0.118
-0.110
-0.105
17553.656
344.559
17.839
1.329
-0.379
-0.608
-0.602
-0.552
-0.467
-0.366
-0.264
-0.188
-0.159
-0.177
-0.208
-0.234
-0.245
-0.237
-0.216
-0.198
-0.185
-0.169
-0.159
-0.151
-0.146
-0.144
-0.146
-0.148
-0.153
-0.155
-0.148
-0.142
-0.143
-0.137
-0.134
-0.126
-0.113
-0.106
-0.100
-0.093
-0.091
3357.059
143.588
10.316
0.575
-0.471
-0.590
-0.561
-0.516
-0.461
-0.403
-0.350
-0.302
-0.271
-0.251
-0.241
-0.220
-0.203
-0.188
-0.170
-0.155
-0.139
-0.131
-0.121
-0.119
-0.118
-0.117
-0.122
-0.127
-0.131
-0.130
-0.130
-0.128
-0.125
-0.122
-0.115
-0.108
-0.098
-0.092
-0.086
-0.081
-0.079
54180.586
2897.674
249.397
45.754
38.374
58.740
87.506
113.530
152.288
162.633
79.247
20.206
3.404
0.388
0.429
1.155
1.767
1.810
1.660
3.061
12.795
71.564
424.348
2666.401
11421.595
23162.805
14821.217
3932.893
685.648
116.257
41.008
138.507
1385.413
21210.971
100187.500
100521.297
100982.898
101387.352
31742.023
2462.679
417.452
12519.664
1126.672
158.071
80.375
126.214
187.241
214.518
177.227
121.756
76.625
35.827
11.355
2.647
0.841
1.391
2.737
3.354
3.095
2.279
2.880
9.107
39.141
189.589
782.420
2475.291
4251.771
3111.049
1106.853
256.686
57.908
23.135
71.699
523.221
4999.259
49130.000
100151.023
100367.883
60307.566
7024.650
1076.325
245.356
1767.033
349.545
176.889
369.428
857.899
1324.690
1247.001
766.699
347.512
137.922
47.838
15.069
4.081
1.484
2.127
3.734
4.662
4.007
3.170
4.890
14.134
38.285
89.941
212.828
454.288
651.105
493.260
228.104
74.255
22.429
10.369
27.795
146.886
784.002
3650.594
9690.044
9774.990
4187.247
1218.637
345.211
108.355
430.609
384.718
724.094
2796.154
9668.632
16892.063
11932.603
4463.854
1438.790
426.323
125.823
34.315
8.290
2.424
2.222
3.504
4.355
4.030
5.375
19.449
85.872
259.380
423.451
404.953
313.749
205.755
122.678
63.974
28.027
10.703
5.148
9.059
33.124
123.421
356.614
655.301
724.380
444.636
213.528
91.201
39.354
1423.223
2754.430
5081.347
29487.033
102170.242
105712.508
109558.852
32060.484
5040.934
1225.483
313.962
69.691
15.509
3.531
1.733
2.258
2.724
3.720
12.655
102.769
1045.088
7087.816
10328.670
4907.831
2604.616
879.468
287.872
124.164
56.899
22.500
7.990
4.464
8.050
21.534
46.423
74.824
80.636
63.802
41.599
22.801
12.478
15011.515
50773.824
64081.813
118169.141
104966.570
107731.227
112959.719
109726.258
13334.792
2485.534
545.272
115.306
22.321
4.587
1.098
0.826
1.331
3.842
29.172
413.480
13953.694
103952.258
123835.281
92430.375
30035.701
6367.855
1796.872
901.345
346.214
107.481
29.745
9.273
5.620
8.206
12.782
16.532
16.618
13.690
9.711
5.920
4.072
121261.086
106725.445
115919.883
200452.969
120656.789
105598.250
107383.172
107629.781
18857.664
2796.856
601.162
125.716
24.132
4.507
0.624
0.079
0.491
4.161
41.515
743.628
45188.574
114823.664
200087.672
200497.484
104085.922
34428.125
19771.369
10909.071
2869.657
537.844
111.820
27.492
14.999
18.644
25.534
26.402
21.269
13.868
8.627
5.125
3.367
200090.750
123783.063
111564.828
200441.891
173252.313
104385.367
102618.430
103214.305
10134.740
1723.132
407.276
88.825
18.271
3.447
0.251
-0.319
0.069
3.524
33.683
431.406
10831.363
121652.953
200247.063
121904.914
123909.383
135837.906
103945.984
102309.367
24531.930
2579.486
349.200
73.874
43.629
66.988
94.584
96.907
72.727
47.477
31.553
20.626
11.018
200052.281
130799.953
105423.570
125775.258
172941.953
103443.977
100850.508
24052.039
2897.957
628.596
168.506
43.525
10.161
1.843
-0.128
-0.500
-0.182
2.091
18.528
152.999
1394.940
11905.172
85431.273
107340.156
200505.422
116145.070
113671.680
119935.531
109584.063
7912.650
854.691
170.856
116.792
196.610
304.057
316.304
238.296
185.146
158.245
106.799
51.986
159681.609
112533.148
102266.664
102545.945
27544.740
15028.324
7769.688
2327.442
565.383
172.019
55.912
16.904
4.279
0.547
-0.387
-0.570
-0.388
0.903
7.970
49.728
313.922
1787.181
8535.368
22455.211
110284.703
110119.547
153559.859
200382.250
143662.219
13428.140
1402.633
351.900
275.186
424.014
685.075
742.706
700.818
854.645
929.410
600.595
239.779
18918.115
47251.887
49708.953
16523.881
3247.661
1145.072
643.698
269.837
108.371
41.343
15.508
5.081
1.144
-0.192
-0.542
-0.601
-0.506
0.074
2.734
14.886
71.468
285.344
1032.925
5075.781
55821.977
109732.430
165614.359
200442.906
102651.680
11071.603
1732.519
810.559
647.225
653.768
969.216
1179.258
1928.136
4403.642
5898.578
3368.640
961.435
1853.698
2528.087
2433.838
1251.121
438.604
162.002
82.118
42.007
19.994
9.026
3.584
0.990
-0.114
-0.522
-0.624
-0.625
-0.568
-0.338
0.597
4.072
16.586
60.665
222.497
1135.503
8080.493
40540.090
90764.656
66110.602
21135.131
4916.076
2042.250
1708.434
1332.380
818.226
812.179
1312.339
4563.388
16297.994
25412.404
11433.101
2672.293
221.921
249.885
213.882
135.029
64.744
28.314
14.059
7.352
3.689
1.510
0.314
-0.296
-0.550
-0.641
-0.649
-0.621
-0.591
-0.513
-0.218
0.811
4.123
15.445
57.023
241.849
1007.545
3029.592
5924.659
5804.607
3135.767
1807.522
1876.021
2434.045
1783.772
835.154
555.203
1223.930
6004.826
25443.953
40529.340
17701.947
3647.063
32.107
33.500
27.841
18.874
10.199
4.888
2.176
0.793
0.084
-0.330
-0.550
-0.654
-0.678
-0.666
-0.646
-0.618
-0.594
-0.565
-0.481
-0.183
0.777
4.046
14.522
49.102
150.945
356.707
582.236
629.747
543.455
635.569
1159.377
1633.559
1308.625
582.946
318.283
735.772
3420.398
12495.629
17731.309
8902.314
2172.373
7.392
5.545
4.085
2.605
1.234
0.262
-0.289
-0.566
-0.695
-0.750
-0.753
-0.742
-0.708
-0.673
-0.637
-0.613
-0.584
-0.560
-0.541
-0.471
-0.178
0.801
3.888
12.333
32.047
66.947
102.362
122.600
141.557
232.329
456.610
608.658
498.017
247.634
148.335
297.218
1068.207
2727.089
3725.327
2238.131
782.837
7.571
2.309
0.642
-0.068
-0.478
-0.698
-0.804
-0.834
-0.838
-0.824
-0.790
-0.751
-0.710
-0.660
-0.606
-0.542
-0.482
-0.447
-0.453
-0.466
-0.364
0.268
2.859
13.030
48.265
139.667
253.142
270.550
197.424
131.855
140.862
164.430
134.843
80.803
54.432
94.016
247.676
536.520
696.276
548.334
341.856
17.106
4.998
1.432
0.049
-0.536
-0.771
-0.851
-0.859
-0.835
-0.808
-0.782
-0.746
-0.689
-0.583
-0.392
-0.113
0.175
0.294
0.191
-0.008
-0.047
1.017
7.755
48.195
291.762
1405.839
3637.136
3727.719
1752.146
533.730
134.797
56.648
36.796
23.143
18.548
32.013
75.545
153.965
222.665
242.949
251.172
42.020
16.137
6.444
2.138
0.242
-0.472
-0.696
-0.718
-0.677
-0.644
-0.633
-0.623
-0.535
-0.197
0.698
2.459
4.389
5.111
4.065
2.248
1.232
3.023
20.585
164.076
1647.717
18397.422
76739.406
89173.758
29622.047
4023.521
491.001
77.436
18.899
7.872
6.261
11.800
29.277
61.729
101.570
135.785
194.955
132.118
62.888
27.831
9.997
2.870
0.437
-0.140
-0.068
0.175
0.283
0.212
0.024
0.149
1.517
6.824
21.579
42.485
43.257
27.788
13.851
6.270
6.556
36.852
367.484
5351.189
116686.836
200134.031
133722.094
101526.445
29226.393
1742.394
184.293
32.083
7.102
2.909
4.827
12.317
26.544
48.154
71.782
117.134
551.002
282.408
113.763
35.804
9.548
2.679
1.800
2.913
4.659
5.491
4.729
3.125
2.684
8.187
45.967
254.776
690.967
620.094
227.044
71.714
23.474
12.770
47.891
490.861
8047.700
112046.156
138903.328
111068.750
103529.641
75000.359
3808.127
462.983
77.345
14.858
3.224
2.079
5.165
12.148
24.686
42.341
68.601
2557.787
1322.301
436.452
105.591
24.548
8.309
9.442
19.247
32.471
38.472
32.932
19.075
11.976
29.467
298.027
4216.271
33812.277
20286.213
2368.408
320.868
80.433
25.818
46.047
381.895
5301.801
101358.977
105817.258
126118.102
166047.500
87846.734
12592.549
1662.099
224.031
36.027
6.469
1.528
2.306
6.428
14.545
27.117
42.052
10815.204
5076.882
1311.058
253.785
51.422
22.418
44.064
122.497
251.486
323.596
253.318
124.623
48.720
71.966
1093.508
58465.613
101033.836
102069.461
16943.998
1027.971
200.650
52.386
39.214
184.020
1625.830
17008.367
130707.789
200347.719
165937.469
107729.453
101006.906
7085.247
635.620
77.737
11.803
2.008
1.141
3.413
8.593
15.943
24.255
21788.725
9256.734
2176.512
397.566
86.138
63.792
236.502
984.045
2924.386
4310.597
2931.276
990.821
230.586
114.184
1236.195
67540.352
101919.547
103992.453
20542.525
1624.844
365.565
113.061
50.532
98.797
636.755
6089.746
105183.250
108683.781
108810.305
105714.016
102064.805
18168.178
1134.373
124.746
18.139
2.876
0.651
1.398
3.818
7.460
11.643
19523.047
10007.277
2955.677
602.395
140.920
183.628
1212.844
9695.331
54218.801
100179.914
54244.910
9719.538
1228.369
206.232
407.406
5578.342
45548.598
32523.658
5174.289
1610.563
740.451
314.467
118.017
84.293
414.211
4621.928
91134.563
112787.430
143673.344
139499.156
109743.148
17655.654
1193.218
139.649
21.744
3.783
0.512
0.306
1.190
2.587
4.247
58199.410
39002.152
9496.683
1419.269
265.677
470.526
5029.439
89151.227
100287.242
100435.688
100418.125
89285.984
5100.498
455.465
154.404
497.751
1460.627
2175.306
2699.235
3523.187
3256.980
1522.752
448.225
132.265
258.351
2081.934
24555.816
132089.625
200307.391
200502.797
94847.617
8067.696
833.058
125.937
23.803
5.018
0.752
-0.120
-0.011
0.416
1.119
101724.383
100631.656
33723.398
3424.129
456.859
745.456
11494.541
100237.031
100707.969
101624.453
102265.148
101613.078
12067.222
857.483
141.292
144.949
461.522
2039.177
10906.355
39810.820
50266.242
17041.400
2616.709
367.403
158.415
726.680
5320.865
33319.043
114675.508
96518.633
21886.398
3152.081
515.951
114.433
28.921
7.260
1.372
-0.121
-0.417
-0.363
-0.118
106488.906
100720.242
49195.867
4284.094
499.149
713.049
9763.967
100716.969
104428.594
121403.969
144773.234
125502.461
15550.295
1518.395
230.232
123.223
602.365
6570.202
113136.047
124347.734
106088.594
100934.563
16451.982
1081.846
153.386
247.739
1257.227
5796.477
14589.327
14943.738
6667.791
1650.499
429.699
134.398
41.995
10.856
2.309
0.087
-0.467
-0.588
-0.529
127916.023
100115.602
19485.629
2321.225
319.150
385.514
3651.480
47487.961
136928.875
200169.375
200236.438
144826.094
62990.168
4675.537
496.209
153.292
822.702
13778.148
115827.461
134302.313
106542.766
100977.625
53354.566
2138.660
177.238
84.011
260.195
864.002
2139.889
4570.863
4010.221
1312.587
468.984
174.153
54.578
13.715
3.105
0.284
-0.422
-0.598
-0.613
55807.309
12448.394
3543.731
663.897
144.843
185.259
1177.548
11777.028
119461.867
137292.563
120644.688
106570.680
102672.922
13397.022
1034.829
198.768
658.808
9805.071
102535.563
104579.383
104236.695
110752.109
43675.977
2282.858
187.751
37.547
56.997
159.150
476.693
1181.582
1309.786
750.100
396.328
162.668
49.662
13.316
2.919
0.294
-0.376
-0.552
-0.582
23557.846
2934.332
706.499
180.222
56.312
94.886
653.769
8663.105
101594.234
104387.914
114790.898
134005.141
125526.945
20519.740
2039.756
294.289
325.973
2917.277
35565.023
101543.102
138500.766
200047.844
98110.953
3648.090
197.318
22.789
15.564
37.792
104.831
233.347
328.620
316.995
209.480
98.343
33.133
9.124
2.229
0.179
-0.362
-0.503
-0.532
52589.086
3886.527
432.477
77.740
25.167
52.848
350.813
3558.062
55395.461
113739.680
200146.188
200099.734
189091.000
59522.223
5069.850
526.563
149.577
522.670
2923.118
11672.776
64052.016
105545.031
101112.211
3445.172
159.246
14.578
5.229
10.979
27.176
60.057
93.120
108.393
78.231
41.300
15.498
4.865
1.186
-0.015
-0.355
-0.442
-0.470
100572.188
9759.288
626.734
71.268
15.635
26.613
152.529
1041.959
8499.080
67389.164
180494.031
144616.203
108896.375
101214.406
9029.713
761.942
106.695
95.698
300.318
962.210
5820.580
22892.119
9459.742
791.988
65.220
6.511
1.752
3.139
7.966
16.268
26.401
30.152
23.932
13.246
5.736
1.974
0.391
-0.166
-0.334
-0.382
-0.404
100186.859
10533.163
646.926
67.921
11.761
12.508
59.118
341.032
2386.608
25300.158
103382.523
102323.547
100863.359
100230.133
6951.182
606.458
79.092
25.165
41.839
108.116
354.148
661.948
404.878
92.865
14.239
2.022
0.356
0.740
2.082
4.321
6.473
7.486
6.055
3.790
1.696
0.544
-0.030
-0.240
-0.306
-0.325
-0.343
89308.445
4653.261
409.647
48.855
8.059
6.006
24.328
127.303
819.021
6046.886
44828.754
100213.391
98721.531
19379.088
2487.656
292.868
45.211
9.862
7.246
12.947
26.739
35.754
25.301
9.751
2.206
0.215
-0.164
-0.049
0.332
0.854
1.329
1.592
1.348
0.788
0.297
-0.031
-0.196
-0.255
-0.273
-0.278
-0.285
9308.538
1175.628
161.267
26.922
5.302
2.765
9.153
44.331
211.300
1054.208
3959.658
8170.829
6373.729
2302.475
522.327
97.250
18.585
3.851
1.381
1.531
2.447
2.899
2.122
0.854
0.061
-0.251
-0.317
-0.269
-0.164
-0.035
0.091
0.145
0.093
-0.007
-0.123
-0.197
-0.229
-0.237
-0.237
-0.238
-0.236
1393.178
289.907
61.864
14.810
3.698
1.285
2.958
12.745
47.720
158.411
402.935
638.870
557.681
290.193
96.810
26.579
6.393
1.257
0.113
-0.071
-0.024
0.011
-0.066
-0.192
-0.281
-0.317
-0.322
-0.303
-0.276
-0.238
-0.200
-0.182
-0.186
-0.202
-0.215
-0.221
-0.218
-0.210
-0.204
-0.201
-0.198
553.733
112.635
30.116
9.326
2.751
0.610
0.624
2.960
10.264
26.693
54.547
72.364
68.198
41.058
18.176
6.337
1.629
0.191
-0.210
-0.299
-0.300
-0.285
-0.283
-0.289
-0.289
-0.286
-0.281
-0.276
-0.269
-0.256
-0.243
-0.229
-0.223
-0.216
-0.206
-0.203
-0.196
-0.190
-0.184
-0.173
-0.163
873.419
105.155
21.346
6.478
1.925
0.226
-0.152
0.314
1.747
4.494
8.156
10.102
9.597
6.651
3.354
1.219
0.209
-0.157
-0.274
-0.290
-0.285
-0.267
-0.258
-0.247
-0.247
-0.248
-0.242
-0.237
-0.235
-0.230
-0.223
-0.214
-0.204
-0.196
-0.187
-0.180
-0.178
-0.168
-0.155
-0.141
-0.132
2853.140
164.134
19.185
4.097
0.982
-0.094
-0.407
-0.359
-0.054
0.469
1.039
1.392
1.348
0.887
0.405
0.029
-0.169
-0.247
-0.259
-0.247
-0.231
-0.224
-0.214
-0.209
-0.206
-0.209
-0.205
-0.204
-0.203
-0.204
-0.200
-0.191
-0.182
-0.174
-0.173
-0.163
-0.153
-0.145
-0.132
-0.120
-0.111
3959.821
178.184
15.624
2.292
0.233
-0.351
-0.497
-0.499
-0.403
-0.272
-0.144
-0.060
-0.036
-0.070
-0.144
-0.196
-0.224
-0.227
-0.215
-0.201
-0.190
-0.182
-0.174
-0.169
-0.168
-0.165
-0.169
-0.173
-0.178
-0.179
-0.179
-0.171
-0.163
-0.156
-0.152
-0.144
-0.131
-0.119
-0.110
-0.102
-0.094
1138.588
84.067
8.590
0.867
-0.240
-0.478
-0.515
-0.494
-0.431
-0.374
-0.319
-0.269
-0.237
-0.222
-0.218
-0.209
-0.195
-0.181
-0.169
-0.156
-0.146
-0.137
-0.136
-0.135
-0.133
-0.137
-0.141
-0.147
-0.154
-0.156
-0.150
-0.146
-0.141
-0.139
-0.131
-0.123
-0.112
-0.099
-0.088
-0.083
-0.076
100085.234
3951.088
301.881
53.966
43.675
62.129
72.710
66.202
46.097
26.665
12.452
4.191
1.375
2.368
5.995
11.365
14.395
12.771
9.151
6.069
7.548
22.632
90.952
327.475
833.862
1273.200
1028.752
425.282
122.991
33.253
21.223
76.934
539.783
5048.717
44769.047
100517.742
100836.047
60379.742
6753.849
855.048
167.101
21197.549
1604.876
189.503
104.532
203.115
373.881
453.986
324.951
159.339
58.092
18.567
5.584
2.468
4.757
12.702
23.367
30.303
23.457
13.710
7.344
7.117
16.262
51.389
143.483
332.613
456.677
374.063
175.252
60.905
17.882
11.497
41.106
243.212
1595.907
8887.365
27896.633
30639.926
10616.765
1941.021
358.633
100.240
2523.619
433.494
192.151
424.217
1292.735
3205.499
4318.679
2656.634
906.627
213.648
51.079
12.263
4.444
7.075
18.052
35.108
42.596
34.142
18.271
10.567
14.663
32.938
63.960
101.584
133.133
140.475
107.716
58.712
23.314
8.436
5.468
15.996
76.724
330.319
1193.595
2489.619
2697.852
1316.094
416.101
118.761
57.012
502.633
337.567
586.589
2272.311
9311.468
30112.248
44798.191
22484.242
4572.210
767.445
129.094
25.949
7.041
7.300
17.076
30.921
39.759
30.236
19.167
22.799
72.310
229.146
485.077
666.453
502.633
234.184
94.466
41.043
18.306
7.423
3.468
5.705
19.272
64.767
157.140
276.183
298.759
189.560
87.020
37.366
27.819
1395.673
1616.988
2798.037
13953.472
90724.242
200139.063
165976.938
110632.875
16229.527
1836.628
247.500
43.614
10.117
5.669
10.801
19.074
23.113
19.836
20.355
75.682
504.523
2532.716
7445.297
12730.683
7304.703
2023.522
472.307
165.522
70.487
25.608
8.907
4.291
6.501
14.338
28.609
41.262
43.901
32.141
18.767
11.088
11.950
15540.651
15617.788
18078.287
80508.516
124471.359
200334.344
200218.703
159929.453
23532.512
2335.855
316.505
55.649
11.642
3.959
4.658
7.403
9.241
10.606
28.829
238.309
3018.541
33276.371
125724.219
103447.570
100699.344
22831.957
3344.481
1371.912
491.544
137.178
35.976
12.291
9.854
15.387
21.608
23.478
19.604
13.204
7.661
4.736
5.199
130804.891
137574.109
110828.875
146314.938
115633.383
154847.516
200282.813
149404.875
15017.592
1731.750
267.335
51.937
11.106
2.539
1.482
2.169
3.153
6.488
38.083
422.622
7456.021
157119.641
200202.094
109069.945
104994.266
121217.602
42438.738
19783.354
4380.772
749.551
143.308
41.897
36.859
63.920
98.184
98.925
69.243
36.824
18.273
9.736
6.029
200261.828
200581.578
115863.578
167165.016
117089.984
108853.680
111686.078
66775.797
5663.519
850.285
157.966
34.841
7.835
1.543
0.222
0.229
0.836
4.739
36.133
371.213
5690.475
113560.313
117760.898
106325.563
154340.547
200163.125
107533.586
100956.492
49673.711
3695.786
477.929
128.409
145.750
320.818
562.833
566.815
334.372
159.123
85.731
48.422
24.551
200156.281
200288.438
116191.000
111587.172
81149.328
102070.922
61037.863
10519.027
1605.559
301.706
71.952
18.249
4.281
0.580
-0.309
-0.374
0.076
2.867
23.670
207.255
2256.231
39795.270
101536.594
111728.961
200161.469
173122.797
104761.281
102956.117
102770.688
12017.268
1226.702
370.775
498.675
1431.009
2916.501
2944.562
1543.400
769.208
537.516
324.035
132.476
130591.781
200105.109
107801.000
46470.078
9467.507
6621.457
4171.787
1336.000
338.689
91.147
26.059
7.430
1.694
-0.047
-0.517
-0.546
-0.271
1.318
11.172
75.322
601.579
4791.842
32787.559
95713.492
143400.906
108184.320
104531.234
107749.156
109324.289
18317.592
2404.214
1208.027
1514.169
4233.578
9781.376
9960.001
5203.807
4524.410
5146.171
2907.003
839.608
57738.852
21936.008
13189.212
5380.962
1501.637
677.392
411.772
185.462
69.544
24.481
8.045
2.303
0.246
-0.423
-0.600
-0.594
-0.460
0.282
3.925
23.173
117.215
555.422
2121.617
9775.288
102118.883
101771.820
104397.914
110284.734
112700.398
13488.138
5059.176
5887.956
5083.607
6803.086
15309.354
16152.920
15042.961
45671.336
72957.906
30564.322
5408.935
3336.488
2086.348
1259.482
643.537
244.615
108.330
58.385
30.990
13.828
5.566
1.839
0.218
-0.395
-0.599
-0.631
-0.619
-0.548
-0.269
0.939
5.720
24.953
90.457
329.556
1800.977
13867.680
89725.945
102188.797
94082.391
20191.156
7571.005
14654.154
28159.959
18450.527
7761.853
8641.170
11538.826
52210.215
100739.984
100161.594
100045.891
21173.250
318.353
239.610
160.875
91.294
43.453
20.771
10.350
5.362
2.396
0.753
-0.098
-0.488
-0.632
-0.655
-0.643
-0.619
-0.589
-0.499
-0.120
1.165
5.400
19.981
72.884
304.382
1351.659
4155.934
6984.953
5253.587
3227.185
5720.468
25741.939
54244.313
33815.313
8444.569
3390.718
7401.593
81449.477
100334.703
100140.094
100098.305
33586.168
42.635
34.973
23.874
15.095
7.795
3.610
1.486
0.408
-0.165
-0.500
-0.653
-0.703
-0.705
-0.664
-0.641
-0.618
-0.599
-0.571
-0.465
-0.110
1.079
4.715
16.657
56.607
168.837
371.195
550.276
619.338
879.349
3331.892
14915.611
30581.428
19422.969
5224.890
1513.587
3601.868
33792.461
100238.586
100315.859
100344.617
16428.963
12.750
6.675
3.850
2.057
0.785
0.003
-0.453
-0.661
-0.766
-0.792
-0.783
-0.756
-0.713
-0.674
-0.639
-0.607
-0.571
-0.562
-0.543
-0.463
-0.143
0.922
4.126
13.039
33.035
66.758
106.114
149.832
310.359
1082.769
3657.560
6370.002
4625.789
1645.734
561.695
1118.091
6037.382
23580.502
37677.465
17177.150
4107.833
20.423
4.643
1.029
-0.081
-0.554
-0.765
-0.861
-0.896
-0.884
-0.856
-0.808
-0.759
-0.711
-0.652
-0.577
-0.480
-0.376
-0.333
-0.357
-0.401
-0.321
0.299
2.881
13.005
45.968
137.806
275.615
337.676
279.369
331.077
621.458
904.191
734.840
346.947
167.386
277.840
989.117
2659.317
4266.974
3504.544
2022.487
47.751
10.780
3.026
0.497
-0.466
-0.810
-0.912
-0.920
-0.890
-0.835
-0.791
-0.745
-0.672
-0.514
-0.216
0.293
0.849
1.106
0.959
0.486
0.221
1.197
7.909
44.753
255.189
1172.542
3701.217
5019.002
2569.448
741.081
238.999
162.356
121.064
67.796
48.249
93.221
297.170
848.843
1646.137
1905.747
2005.971
106.973
34.883
13.569
4.547
0.905
-0.391
-0.739
-0.764
-0.687
-0.602
-0.584
-0.562
-0.428
0.143
1.661
4.885
8.866
10.710
9.286
5.610
2.812
3.778
21.184
153.528
1406.514
12958.734
92001.781
101951.828
53614.547
6698.841
705.344
104.996
33.300
17.002
15.815
37.841
126.083
359.347
691.327
901.965
1365.113
371.201
166.905
68.969
21.650
5.616
0.993
-0.011
0.081
0.472
0.671
0.593
0.353
0.594
2.918
11.856
36.951
76.252
90.359
67.515
35.567
14.504
9.545
42.080
397.947
5723.074
101271.859
103505.266
103310.852
101095.992
53396.039
2565.587
233.142
38.981
10.014
6.585
15.210
46.521
115.462
220.371
316.536
595.139
2277.910
1165.313
382.817
92.054
21.431
4.934
2.558
4.078
6.399
7.695
6.766
4.618
4.223
13.562
72.284
381.882
1142.153
1184.640
591.122
229.769
67.585
23.627
58.847
594.931
12443.175
100752.508
102079.180
103438.602
104598.008
103425.125
5580.196
581.496
92.939
18.273
4.814
5.572
14.601
32.122
58.882
90.779
188.653
24076.365
9739.664
2146.929
355.018
59.591
14.256
12.784
25.328
42.857
50.489
43.701
25.885
17.244
45.979
460.641
7086.943
60576.602
43026.848
6585.844
1448.906
290.703
63.555
59.653
488.129
7978.321
100896.383
106575.641
140699.531
200118.219
170555.422
19318.770
2212.221
290.517
44.192
8.011
2.569
3.828
8.716
15.993
28.157
58.318
101071.648
72955.188
8918.703
983.392
132.791
35.904
56.288
152.205
309.874
402.466
317.114
158.889
66.098
110.944
1831.040
102234.461
114822.398
139070.391
54652.098
7135.838
983.409
162.851
64.947
233.542
2322.289
29146.953
154159.828
200152.703
200285.641
112703.031
101284.281
10748.075
847.347
98.140
15.263
2.616
1.022
2.137
4.828
9.926
21.843
101666.734
101028.219
18115.215
1603.125
208.858
88.266
281.457
1150.336
3378.585
5355.877
3416.646
1176.763
302.068
175.113
2019.702
104307.828
139086.438
200171.328
119713.992
15889.870
1999.425
407.696
117.827
130.980
790.020
8450.177
107997.344
111758.742
106876.430
103237.406
101869.227
28558.730
1566.935
165.479
24.864
4.087
0.558
0.354
1.340
3.714
8.932
119563.031
114859.266
16705.545
1969.339
295.378
229.914
1382.445
11796.904
66891.727
101592.828
67055.711
10982.543
1427.621
275.167
803.115
11647.436
115947.672
132182.531
64683.602
14501.052
4362.137
1294.527
332.996
131.652
484.862
6121.942
100794.797
102063.336
104828.781
107591.297
105967.617
27374.729
1715.548
201.415
33.593
6.499
0.981
-0.099
0.095
1.042
3.347
149312.328
119390.625
52720.180
4454.867
558.631
558.957
6055.638
100850.297
102511.172
104322.555
103207.516
101113.461
6160.830
564.513
310.648
1551.545
7160.745
17192.982
22721.369
28272.100
17946.590
5303.219
1074.631
225.681
285.398
2419.049
37389.582
102526.289
107350.297
112289.797
108709.953
10380.669
1273.553
218.330
47.153
10.679
2.135
0.060
-0.328
-0.062
0.846
105134.406
102328.375
100668.680
13738.710
1004.179
918.748
13817.764
101033.773
103350.891
106000.656
104476.875
101921.180
13038.158
897.248
189.142
397.386
1648.708
7732.980
37913.316
119100.539
114542.289
31346.904
4197.733
550.568
172.572
654.918
4373.063
25016.021
64736.266
47921.613
14523.851
3818.337
1133.082
323.180
86.068
20.508
4.437
0.538
-0.343
-0.465
-0.175
108558.594
100985.289
100195.703
17737.430
1115.050
823.713
11637.615
100905.758
103297.602
108550.836
112506.641
107733.266
12861.519
1186.618
203.614
214.278
1177.588
10453.544
119796.305
141047.656
125613.531
105933.117
24735.828
1548.052
173.788
175.634
662.930
2086.517
4096.340
4721.734
4528.480
4160.145
2334.079
725.358
174.248
36.600
7.412
1.258
-0.205
-0.543
-0.529
136932.609
101756.734
100179.891
8175.906
689.742
459.546
3852.884
55430.020
110192.242
166764.906
200881.219
135243.531
17673.889
2141.178
350.928
186.273
1135.005
19344.039
105363.727
109436.578
106906.750
102777.383
90897.734
2790.527
219.292
66.160
140.048
378.229
905.472
2343.349
5866.281
7696.319
4665.278
1292.004
275.038
52.139
9.886
1.739
-0.089
-0.526
-0.603
153014.109
68240.016
13775.960
1863.855
268.601
190.432
1015.890
7553.150
56980.289
145544.328
126246.984
111001.234
59524.980
5804.208
826.765
223.656
838.488
13871.220
101069.180
102164.656
111648.633
158604.609
78734.273
3512.005
241.433
37.093
42.277
123.353
453.123
1714.662
5093.364
7546.133
4620.693
1280.202
272.477
51.656
9.820
1.754
-0.055
-0.480
-0.582
27700.000
5152.521
1474.072
338.744
81.959
84.681
425.287
3274.429
38929.926
108826.508
150525.625
200722.766
160001.141
25554.193
3125.214
415.657
387.413
3723.397
59115.328
103493.703
200173.891
200092.234
111264.516
11363.378
310.443
27.652
17.879
55.688
218.304
805.356
2150.295
3122.281
1979.667
636.513
155.658
34.982
7.208
1.236
-0.125
-0.455
-0.534
20430.494
2430.581
404.375
92.265
28.496
41.560
221.806
1681.916
15272.631
147942.391
200370.938
200445.672
119710.648
102181.063
12763.735
965.161
197.525
651.831
4085.355
18941.424
119673.102
107201.008
101400.922
13696.247
298.315
19.375
7.815
22.587
79.652
242.897
558.314
681.581
486.470
211.216
64.472
16.563
3.892
0.642
-0.209
-0.422
-0.474
73457.609
4413.846
395.601
58.886
14.916
22.574
113.230
765.159
7321.775
108974.672
116451.977
110920.953
103281.539
100766.141
30699.914
1514.597
161.134
114.039
383.672
1639.420
23315.998
100466.094
44147.980
2156.719
111.028
9.291
3.038
7.830
24.095
61.011
108.473
137.534
102.150
51.362
19.380
6.220
1.562
0.128
-0.273
-0.379
-0.405
89374.664
4683.492
396.183
53.287
10.711
12.275
59.351
404.514
4277.911
99569.172
101439.805
101213.820
100636.352
100251.336
23242.055
1296.817
125.213
32.401
50.937
156.571
691.583
1588.174
943.872
163.957
21.408
2.823
0.827
2.073
5.987
13.144
21.243
25.002
20.271
12.039
5.322
1.865
0.390
-0.138
-0.289
-0.329
-0.344
28598.217
2419.357
269.710
43.296
9.399
7.089
29.628
187.554
1536.214
17814.346
100204.383
100215.711
100155.805
80531.570
5888.694
564.878
71.507
13.235
8.581
17.102
38.383
58.788
41.681
14.580
3.268
0.366
-0.045
0.308
1.249
2.684
4.160
4.683
4.046
2.552
1.188
0.345
-0.074
-0.230
-0.275
-0.284
-0.291
5347.855
828.421
148.271
35.859
10.224
4.868
12.412
62.333
362.428
2318.295
10525.169
25422.541
21191.848
5879.667
1039.424
168.082
27.608
5.390
1.750
1.966
3.234
3.932
2.933
1.226
0.133
-0.246
-0.308
-0.211
0.004
0.315
0.606
0.724
0.606
0.339
0.073
-0.121
-0.211
-0.244
-0.247
-0.248
-0.250
1898.673
355.105
103.682
38.338
13.179
4.476
4.767
18.319
74.392
275.543
786.607
1378.397
1112.966
523.818
157.476
39.678
9.004
1.863
0.236
-0.013
0.050
0.082
-0.028
-0.179
-0.297
-0.349
-0.351
-0.321
-0.273
-0.195
-0.126
-0.092
-0.107
-0.149
-0.196
-0.226
-0.229
-0.226
-0.223
-0.217
-0.211
937.114
213.179
88.716
41.073
15.229
4.393
1.921
4.411
15.006
39.483
82.005
116.369
109.580
65.119
26.931
8.903
2.381
0.397
-0.173
-0.296
-0.304
-0.296
-0.304
-0.314
-0.319
-0.319
-0.318
-0.312
-0.291
-0.267
-0.247
-0.230
-0.222
-0.223
-0.224
-0.218
-0.209
-0.203
-0.201
-0.190
-0.172
654.532
143.893
64.913
31.988
12.166
3.537
0.792
0.842
2.631
6.350
11.405
14.867
14.134
9.315
4.738
1.798
0.415
-0.116
-0.269
-0.299
-0.294
-0.289
-0.283
-0.280
-0.280
-0.282
-0.280
-0.268
-0.260
-0.248
-0.237
-0.230
-0.217
-0.214
-0.205
-0.195
-0.194
-0.185
-0.173
-0.157
-0.140
702.600
107.067
37.534
17.685
7.040
1.896
0.164
-0.151
0.133
0.776
1.596
2.059
1.986
1.346
0.681
0.138
-0.123
-0.235
-0.263
-0.258
-0.251
-0.243
-0.239
-0.234
-0.236
-0.238
-0.234
-0.230
-0.223
-0.217
-0.210
-0.204
-0.198
-0.191
-0.188
-0.180
-0.167
-0.161
-0.149
-0.134
-0.121
565.064
73.959
18.005
7.361
2.655
0.590
-0.196
-0.406
-0.360
-0.209
-0.047
0.064
0.084
0.009
-0.091
-0.175
-0.214
-0.222
-0.220
-0.210
-0.204
-0.200
-0.196
-0.194
-0.193
-0.192
-0.194
-0.196
-0.194
-0.191
-0.189
-0.184
-0.175
-0.172
-0.165
-0.160
-0.150
-0.135
-0.124
-0.110
-0.099
229.225
35.540
7.309
2.210
0.585
-0.132
-0.395
-0.455
-0.419
-0.357
-0.296
-0.248
-0.214
-0.207
-0.204
-0.203
-0.196
-0.181
-0.174
-0.166
-0.160
-0.155
-0.155
-0.157
-0.156
-0.157
-0.163
-0.164
-0.166
-0.164
-0.166
-0.156
-0.154
-0.151
-0.144
-0.138
-0.126
-0.115
-0.100
-0.089
-0.079
44690.109
2510.579
245.341
58.499
63.201
100.822
118.225
96.873
56.099
25.149
8.990
3.158
3.899
13.217
38.970
78.661
105.456
85.851
52.628
28.070
15.742
12.308
21.085
49.326
90.638
121.225
101.341
57.059
23.360
10.670
12.078
38.387
165.121
848.902
3543.024
9249.777
10205.081
4428.862
1150.801
280.195
124.117
11462.615
1058.828
171.644
149.867
374.993
822.849
1062.370
745.801
316.840
89.667
23.112
6.771
7.868
27.959
96.531
214.908
286.039
208.852
91.945
34.616
14.703
11.306
17.556
32.406
51.414
63.736
52.365
29.684
12.635
5.228
5.102
17.881
77.253
340.510
1132.746
2523.177
2734.923
1337.556
418.120
125.006
119.121
1640.754
349.910
227.031
686.564
3116.254
10727.503
17855.178
9715.238
2503.871
464.968
79.725
16.763
12.393
42.639
151.427
371.064
534.228
350.936
140.542
44.454
21.830
30.684
54.718
71.526
67.820
48.567
31.350
16.586
7.232
2.868
2.261
7.314
28.473
98.021
275.090
493.488
496.741
301.152
121.720
56.753
102.672
477.128
350.006
638.919
3015.626
26759.426
101757.953
101180.367
100456.336
21282.436
2007.282
233.251
35.282
14.218
38.139
141.235
344.413
459.787
302.385
122.462
47.977
64.575
194.284
498.442
740.265
556.011
239.746
78.907
30.345
13.061
5.288
2.240
2.972
9.048
24.458
55.552
87.857
88.739
61.238
32.050
23.917
61.421
1851.665
1359.960
1831.061
10017.424
108833.398
113961.008
108298.156
102187.000
100426.625
5942.551
444.952
54.585
14.171
24.319
73.789
161.193
211.891
153.269
71.076
70.624
308.293
1798.222
7467.318
15006.025
8682.650
2337.345
470.007
149.342
61.599
23.918
8.729
4.279
5.448
10.332
17.301
22.297
20.988
15.321
9.594
9.807
27.750
25281.529
9311.128
5357.894
18985.570
145771.766
189610.797
144777.813
107572.656
101071.391
7056.235
549.815
62.196
11.991
10.518
25.970
50.503
61.431
50.599
41.195
158.652
1395.637
17127.119
101897.297
101325.961
100630.523
27174.508
3192.331
1096.477
397.103
126.166
38.827
16.437
17.580
31.302
45.281
46.127
32.936
18.322
8.973
6.291
10.867
106086.883
109925.781
19117.578
23434.129
156631.813
200566.781
189223.938
112528.180
55499.848
3830.092
365.361
49.723
9.021
3.979
6.772
11.928
14.787
15.391
36.521
292.348
3942.169
101694.445
104495.766
103503.711
103882.023
113661.336
29832.473
14112.900
3349.149
706.679
165.773
64.852
89.686
191.189
330.455
331.054
204.111
85.766
35.303
16.535
9.902
110849.438
127889.070
58254.688
21492.014
55103.902
134096.219
129663.273
48043.141
8480.945
1114.518
159.106
28.398
5.487
1.402
1.329
2.165
3.175
6.468
33.498
313.263
5270.154
100925.992
102322.914
104230.906
130881.313
200173.422
109111.156
101902.805
32669.865
3710.122
728.622
251.048
456.042
1497.572
3123.918
3128.932
1513.806
472.542
179.658
86.128
39.032
108785.109
126583.711
65043.188
14627.155
10601.098
15504.386
11506.813
4476.691
1224.035
275.697
58.344
12.626
2.516
0.240
-0.138
-0.002
0.523
3.221
23.232
201.919
2468.933
53265.602
100886.180
108397.594
200159.422
190550.844
107123.055
115225.375
126396.102
19957.037
3226.811
1008.193
2160.101
10635.757
33592.863
36943.461
11750.435
2699.119
1245.452
678.422
245.983
103488.945
108503.516
23519.182
5401.451
2235.105
1825.120
1312.630
611.539
223.253
65.856
18.837
4.741
0.768
-0.295
-0.524
-0.481
-0.185
1.409
11.362
77.293
632.459
5623.543
39703.961
109683.422
153207.344
109857.352
114568.883
200363.969
200341.719
90496.258
12355.671
5111.534
8628.593
55149.551
100356.430
100642.648
63027.707
17278.043
16814.527
8221.235
1986.815
100813.781
27043.330
4656.769
1324.329
498.577
288.688
192.673
101.814
43.941
16.457
5.228
1.241
-0.127
-0.534
-0.619
-0.593
-0.450
0.303
4.040
23.979
122.564
624.074
2306.864
7971.754
82863.688
102429.664
119998.453
200362.750
173614.359
109289.313
39355.910
61598.531
45097.828
96577.539
101454.563
103522.906
135462.375
108861.422
100787.125
100105.523
17702.279
5553.773
2088.258
695.049
270.010
110.903
57.949
33.863
19.039
9.229
3.580
0.951
-0.130
-0.523
-0.640
-0.645
-0.624
-0.556
-0.280
0.966
5.860
25.538
89.720
305.692
1410.640
9925.422
55180.438
108741.117
113282.570
110930.633
72168.727
106274.297
101208.984
104693.688
81484.945
104410.734
112825.336
140556.953
104638.773
100608.359
100132.906
100057.578
402.499
229.833
111.674
52.231
24.311
12.078
6.512
3.363
1.432
0.263
-0.342
-0.589
-0.671
-0.669
-0.651
-0.631
-0.606
-0.515
-0.132
1.150
5.319
18.687
64.659
256.349
1035.107
3223.434
6091.358
9786.897
15111.304
50339.180
101482.359
100457.273
101323.977
105060.539
24568.816
35863.031
106472.805
101455.734
100540.141
100415.227
100278.852
49.376
33.025
19.362
10.109
4.796
2.091
0.706
-0.001
-0.394
-0.611
-0.708
-0.722
-0.703
-0.672
-0.648
-0.632
-0.618
-0.594
-0.492
-0.137
0.946
4.341
15.098
48.369
145.211
339.165
639.598
1144.994
2990.261
26001.303
100248.141
100120.773
100277.133
49986.191
6197.439
11760.744
101135.070
101156.273
102198.031
102708.625
82028.219
19.288
7.352
3.420
1.464
0.289
-0.314
-0.624
-0.757
-0.809
-0.820
-0.791
-0.754
-0.708
-0.678
-0.641
-0.608
-0.580
-0.565
-0.552
-0.480
-0.203
0.755
3.641
11.652
30.731
66.636
122.794
251.429
863.998
5490.925
30572.986
72788.586
44622.426
9006.550
1733.537
2779.534
20201.014
103687.305
111458.523
95379.188
17468.383
43.758
7.863
1.496
-0.067
-0.623
-0.834
-0.913
-0.921
-0.894
-0.858
-0.810
-0.759
-0.710
-0.643
-0.547
-0.419
-0.281
-0.210
-0.246
-0.349
-0.319
0.172
2.391
10.855
40.416
131.771
311.781
402.400
414.209
921.001
2695.076
4611.869
3372.738
1223.226
418.817
664.499
3136.228
13559.114
38066.086
45077.797
20224.002
102.176
18.346
4.677
1.004
-0.307
-0.786
-0.924
-0.937
-0.889
-0.833
-0.783
-0.735
-0.652
-0.445
-0.021
0.701
1.569
2.129
1.788
1.052
0.472
1.004
6.252
35.990
206.886
1096.323
4546.787
6303.714
2574.577
669.788
396.873
419.440
334.856
177.310
108.143
261.461
1391.213
7306.576
25932.744
34487.262
21590.309
217.328
59.328
21.771
7.086
1.729
-0.201
-0.684
-0.731
-0.625
-0.537
-0.495
-0.493
-0.299
0.481
2.671
7.404
14.215
18.198
16.457
9.680
4.643
3.954
16.941
119.657
976.646
9545.234
85885.523
165404.328
34379.875
4141.099
511.422
115.894
53.709
32.425
34.896
117.925
582.919
2722.259
7608.725
10293.565
11834.863
757.102
318.979
121.663
37.157
9.199
1.803
0.256
0.360
0.826
1.126
0.996
0.729
1.051
4.241
16.401
52.329
116.763
168.340
140.548
73.393
27.220
12.283
34.123
283.963
3546.819
63507.953
200125.313
200182.656
119975.719
24622.791
1647.966
180.028
36.161
12.533
13.221
43.873
179.903
605.506
1323.166
1793.130
3563.397
6735.865
3206.316
848.563
176.837
34.824
7.404
3.668
5.354
8.731
10.265
9.169
6.387
5.983
17.886
89.938
403.752
1265.437
2025.838
1594.375
594.937
155.147
38.828
47.836
418.909
6155.237
101392.148
114014.695
123990.758
106158.719
61090.082
3490.789
431.024
78.550
17.089
7.157
13.963
44.046
112.189
218.573
333.216
712.474
101864.656
49247.672
6924.500
785.187
110.845
21.399
16.353
31.161
54.423
68.674
58.433
35.171
22.746
59.028
434.659
3614.427
20870.781
44258.148
27048.951
6140.494
856.697
135.750
61.473
327.884
4396.395
90698.273
104220.727
120141.273
149453.297
69036.672
10208.661
1516.960
236.779
41.585
9.034
4.813
9.828
22.805
41.296
72.583
179.166
102108.883
100279.211
44651.016
2697.272
251.350
50.166
69.981
186.822
373.541
497.276
401.983
203.413
86.322
137.965
1363.433
24242.518
200073.109
189666.484
104302.320
59271.648
3832.182
408.221
95.470
180.751
1486.499
14167.684
115494.430
200289.156
153905.609
108238.148
82631.883
6553.809
700.180
103.132
17.696
3.662
2.345
4.591
9.545
21.444
62.461
102618.313
101382.406
100568.617
4768.116
378.924
110.503
290.140
1110.790
3284.195
4943.439
3535.916
1274.280
348.037
235.625
2162.747
43902.289
200153.297
200552.438
106094.133
102678.031
9706.814
1239.035
254.524
130.653
573.657
5252.729
84928.766
107281.570
109737.445
120486.672
116460.023
19540.824
1743.700
213.164
34.052
5.940
1.219
0.895
2.530
7.752
24.492
133871.047
125431.719
72219.719
4393.255
483.024
244.370
1160.642
7457.016
33649.832
61658.441
36747.906
8624.567
1382.348
350.011
1500.550
23615.277
109888.992
110173.641
118668.758
137017.234
28832.957
5890.020
983.402
203.056
368.101
3834.730
73481.867
104427.656
135735.250
200301.563
200189.109
37506.742
3382.661
377.274
56.176
11.276
2.240
0.445
0.685
2.746
9.015
200207.750
200050.563
101487.039
7548.537
754.233
500.773
3851.931
41019.715
144588.125
200042.281
159712.969
44989.105
4176.961
540.512
620.602
5441.599
49929.840
119760.078
200593.688
119091.281
103175.016
34494.879
3382.160
417.978
240.501
1570.394
18270.137
105741.734
165708.594
200474.547
154711.125
44313.547
4262.271
560.817
106.171
22.893
5.173
1.100
0.246
0.702
2.771
116932.094
107038.922
101729.422
23463.547
1308.821
709.280
6984.751
109669.508
165957.109
200213.125
189320.156
115055.414
7238.958
746.177
271.725
1045.753
6320.293
56451.574
110193.625
121308.508
126614.672
108960.664
7649.831
743.932
170.682
475.154
2865.676
14686.183
52131.859
120910.398
99784.734
23049.969
5690.798
1338.178
273.743
52.266
11.140
2.407
0.393
0.007
0.490
104835.359
101010.891
100272.531
30606.168
1552.117
629.775
5704.649
93746.133
123578.953
150204.063
132260.969
97265.195
6611.116
745.920
192.128
402.466
3035.330
37306.754
148254.672
200241.047
200131.922
159747.250
14907.535
1187.709
161.444
139.707
510.200
1871.145
6477.832
18445.414
42709.164
57108.508
25960.420
5086.892
746.863
113.357
19.406
3.963
0.741
-0.145
-0.264
114935.234
101102.211
100144.414
12482.335
882.055
353.850
2143.909
20837.021
105493.508
112549.398
114334.203
27909.885
4543.020
957.441
250.523
244.967
1501.656
16044.176
149153.797
200117.266
173027.484
112920.164
30819.090
1794.934
176.419
56.826
129.008
505.544
2610.231
20381.020
100921.773
100422.992
98741.391
13613.850
1380.451
169.070
27.268
5.132
0.911
-0.170
-0.468
119463.984
101321.406
23298.557
2496.433
331.683
154.267
626.583
3307.583
13019.051
32835.641
43579.355
28581.959
10684.482
2996.712
681.904
232.699
719.982
7240.735
104301.711
107873.703
110029.391
121478.469
30265.971
2054.505
179.246
33.908
55.974
271.018
2063.945
17806.367
100114.375
100070.672
98641.914
12466.646
1377.329
168.610
27.053
5.002
0.804
-0.203
-0.503
16626.018
5918.326
1826.458
419.528
94.086
63.376
223.459
1038.514
5385.333
26123.717
89615.297
123717.664
107116.070
24882.859
3062.583
451.438
322.970
2095.557
22124.133
102313.375
177897.375
153272.313
105159.945
5153.125
225.450
25.011
29.227
146.096
909.500
6373.842
27844.572
49095.715
23176.109
4611.127
685.279
105.102
18.813
3.601
0.492
-0.267
-0.487
5456.698
1131.585
312.576
87.320
27.487
30.197
119.021
667.420
4967.368
61807.109
115251.016
113625.672
107317.078
102444.461
14149.898
1085.336
195.716
427.153
2195.541
8768.397
107908.555
103667.086
100781.594
5301.124
195.982
17.094
13.736
55.673
273.034
1189.608
3636.447
4990.031
3116.233
965.374
214.522
45.437
9.763
2.015
0.144
-0.327
-0.460
8030.459
1116.301
189.396
40.535
12.531
17.029
79.763
541.458
6057.479
102119.797
105029.984
107954.180
106045.086
102295.422
34074.746
1696.269
177.617
94.347
252.062
954.716
8766.971
44301.250
15407.352
1160.871
74.722
8.135
5.105
18.302
64.328
198.488
426.510
556.870
401.372
177.944
56.176
15.208
4.005
0.788
-0.104
-0.346
-0.414
9436.437
1257.524
193.262
38.815
10.709
11.329
52.536
386.745
4461.060
100667.094
101803.000
103135.727
102797.586
101150.375
25696.254
1344.929
141.003
31.643
40.002
115.076
435.690
957.302
529.073
117.153
16.120
2.445
1.466
4.576
14.592
34.700
60.955
72.768
58.406
32.344
13.526
4.572
1.259
0.114
-0.238
-0.331
-0.354
5584.399
981.150
202.478
54.822
16.809
9.257
29.147
184.776
1649.777
19537.516
100475.906
100769.742
100703.328
89386.820
6477.497
587.315
76.441
14.417
7.708
14.032
28.960
43.350
30.824
10.941
2.428
0.266
0.106
0.934
2.805
6.042
9.800
11.619
9.625
5.919
2.982
1.041
0.173
-0.162
-0.273
-0.301
-0.301
4215.209
875.807
298.043
113.334
35.618
11.596
14.093
67.134
391.980
2344.033
11530.433
27984.377
21302.662
6439.894
1065.296
175.995
31.092
6.050
1.734
1.616
2.588
3.141
2.315
0.907
0.035
-0.295
-0.302
-0.113
0.304
0.948
1.528
1.786
1.570
1.031
0.455
0.060
-0.156
-0.239
-0.262
-0.263
-0.259
3471.881
1045.703
545.499
235.235
69.950
17.930
7.738
19.519
80.939
299.963
855.949
1398.173
1213.323
572.722
173.146
44.212
10.191
2.052
0.253
-0.071
-0.039
-0.018
-0.097
-0.239
-0.342
-0.389
-0.378
-0.322
-0.234
-0.105
0.029
0.099
0.075
-0.022
-0.117
-0.197
-0.233
-0.242
-0.238
-0.235
-0.227
1995.277
1056.540
736.609
336.257
92.586
21.179
5.265
5.501
15.751
43.192
89.557
127.001
113.057
67.716
28.340
9.973
2.721
0.460
-0.173
-0.313
-0.323
-0.326
-0.339
-0.351
-0.360
-0.360
-0.349
-0.329
-0.300
-0.267
-0.228
-0.203
-0.199
-0.204
-0.216
-0.230
-0.228
-0.220
-0.215
-0.209
-0.191
926.741
676.530
566.125
268.053
75.384
18.356
3.740
1.480
2.899
7.040
12.574
16.350
14.835
10.334
5.050
1.951
0.469
-0.097
-0.276
-0.311
-0.314
-0.314
-0.315
-0.316
-0.316
-0.311
-0.304
-0.285
-0.273
-0.257
-0.239
-0.225
-0.208
-0.207
-0.206
-0.204
-0.206
-0.199
-0.190
-0.176
-0.160
453.211
277.706
227.294
112.199
37.898
10.075
1.938
0.234
0.244
0.928
1.712
2.205
2.125
1.538
0.748
0.193
-0.114
-0.241
-0.268
-0.268
-0.270
-0.270
-0.266
-0.268
-0.266
-0.264
-0.256
-0.245
-0.240
-0.232
-0.217
-0.202
-0.187
-0.186
-0.188
-0.191
-0.186
-0.178
-0.161
-0.145
-0.130
217.464
90.192
61.085
34.515
13.697
3.846
0.618
-0.205
-0.311
-0.185
-0.021
0.097
0.106
0.030
-0.081
-0.168
-0.217
-0.230
-0.224
-0.224
-0.227
-0.224
-0.221
-0.218
-0.219
-0.216
-0.212
-0.210
-0.207
-0.204
-0.197
-0.185
-0.176
-0.168
-0.168
-0.168
-0.162
-0.149
-0.137
-0.124
-0.109
84.083
28.306
15.205
8.561
3.491
0.900
-0.068
-0.370
-0.401
-0.354
-0.292
-0.242
-0.212
-0.201
-0.204
-0.202
-0.197
-0.186
-0.179
-0.178
-0.175
-0.176
-0.174
-0.175
-0.175
-0.175
-0.179
-0.177
-0.172
-0.170
-0.169
-0.164
-0.157
-0.153
-0.150
-0.148
-0.140
-0.127
-0.112
-0.102
-0.089
7667.019
893.950
137.633
60.478
80.555
126.635
153.752
116.585
65.707
26.646
9.461
4.874
13.148
56.501
220.628
597.228
831.331
637.834
309.319
146.414
67.605
29.703
13.799
11.228
14.134
16.345
13.761
8.852
5.321
4.784
8.975
23.493
68.948
186.246
456.624
807.379
910.484
571.116
254.226
112.860
223.520
2719.320
447.938
149.264
214.129
542.421
1251.072
1616.997
1120.144
431.269
116.852
27.586
10.273
27.564
152.983
775.530
2758.146
4237.052
2402.680
704.196
181.494
55.604
21.445
12.522
11.684
12.417
11.847
9.289
5.627
2.601
1.332
2.383
7.882
25.278
72.433
175.399
300.968
307.209
197.429
95.425
75.623
338.234
653.766
286.809
397.097
1170.923
5077.060
19658.379
36980.121
19390.250
3945.356
639.311
103.770
23.533
40.527
243.903
1548.650
6515.392
11308.875
5490.778
1270.657
236.363
56.310
32.356
39.851
48.450
40.537
23.945
12.500
5.826
2.342
0.752
0.662
2.689
9.016
25.489
57.367
85.633
91.492
63.954
37.109
54.964
331.325
626.318
733.428
1552.929
6233.237
56615.840
101462.695
100585.063
100193.289
44619.383
3123.120
311.312
44.835
41.115
227.470
1319.471
5446.221
9372.804
4586.326
1067.515
198.664
78.303
148.642
334.552
437.687
334.977
144.821
52.546
19.640
8.136
3.331
1.319
1.307
3.476
8.596
16.409
23.317
23.377
17.866
14.252
32.958
186.786
3809.620
3372.753
4797.750
20639.021
109826.781
105221.344
101859.117
100537.992
100132.898
9662.305
641.567
69.259
29.137
109.790
530.018
1674.389
2520.653
1551.897
439.694
132.002
239.388
1223.599
4479.885
6682.924
3928.012
1194.486
289.134
94.246
39.967
17.805
7.497
4.289
5.530
9.653
14.016
15.395
12.797
8.678
6.818
15.391
71.883
34157.098
19359.553
10611.355
30589.914
117706.742
110329.305
103852.727
101077.914
100242.461
12499.222
737.717
71.820
18.279
38.669
132.096
320.432
427.042
302.190
124.208
134.149
973.924
11222.736
91876.313
129351.836
61658.344
9924.110
1503.789
549.533
233.869
95.001
36.581
20.304
27.452
52.334
81.278
81.550
55.507
27.152
11.882
9.548
23.818
166362.281
105692.563
20410.676
18711.361
113212.086
109868.898
104609.484
101378.500
100292.891
5915.621
465.916
54.219
10.245
10.679
25.952
50.578
65.498
50.964
44.964
200.865
2398.902
48741.957
200092.891
200276.641
109462.961
51788.520
8402.913
4220.233
1597.918
570.745
198.419
92.921
163.253
431.642
781.782
782.107
431.169
165.111
52.987
21.522
13.984
166563.781
150785.750
30435.488
8108.015
20156.947
103624.094
102869.117
89958.656
12669.776
1517.917
184.894
28.664
5.265
2.595
4.684
8.379
9.909
11.265
27.325
207.001
2594.016
50570.234
189687.656
159137.047
110608.773
109906.523
77805.172
42198.410
14794.380
5290.333
1318.860
451.018
1048.000
4639.878
12468.850
12472.331
4648.137
1112.756
280.395
103.918
43.937
118343.125
116299.984
29260.117
3829.449
3129.661
5809.547
7317.299
4292.254
1292.180
279.303
57.297
11.559
2.042
0.342
0.435
0.955
1.477
3.373
17.227
132.078
1284.376
16984.266
102891.773
104430.930
125906.086
125157.781
115435.961
200241.219
125488.680
92531.766
10121.645
2186.701
6977.263
66114.594
100106.508
100135.016
66233.234
7729.981
1781.394
811.031
283.276
103024.945
103002.625
11407.872
1621.174
718.526
700.551
663.514
416.134
173.833
56.627
15.394
3.617
0.450
-0.345
-0.449
-0.347
-0.097
1.111
8.219
54.513
368.597
2500.503
13898.384
31947.297
50103.301
107661.281
200559.641
200203.781
133875.656
104180.336
65126.758
14719.699
35525.859
102334.594
100570.047
100763.328
103941.984
42643.297
22857.492
10641.267
2314.486
89530.180
16738.898
2545.695
524.500
195.920
128.813
97.743
62.619
31.205
12.396
3.893
0.691
-0.306
-0.580
-0.616
-0.580
-0.466
0.107
2.988
17.102
79.871
359.959
1152.487
3131.149
15071.113
105065.570
200169.016
189275.047
114999.023
115090.328
200366.313
105783.969
140758.188
125449.695
103067.008
104215.969
149120.844
144582.219
102311.328
100207.039
23201.553
4014.627
1576.943
441.378
133.400
54.326
28.898
18.905
11.794
6.101
2.394
0.472
-0.307
-0.577
-0.645
-0.643
-0.631
-0.579
-0.360
0.592
4.322
18.025
58.439
179.512
642.980
3012.378
13630.983
76613.969
110891.680
107292.430
199087.219
135512.406
103346.766
119514.586
200105.031
111382.945
115553.133
200108.469
121243.906
101516.242
100294.320
100132.117
325.133
185.438
76.599
31.441
13.580
6.688
3.579
1.870
0.668
-0.082
-0.463
-0.633
-0.670
-0.660
-0.643
-0.638
-0.618
-0.553
-0.270
0.714
3.846
12.983
42.282
144.113
535.261
1813.405
8118.821
40590.012
89382.125
132073.172
104759.719
100994.500
104010.117
130640.297
120528.055
124231.703
130797.852
104533.133
101765.508
101663.445
100938.969
42.147
27.150
14.027
6.575
2.724
0.921
0.095
-0.325
-0.553
-0.676
-0.726
-0.718
-0.692
-0.664
-0.648
-0.632
-0.629
-0.624
-0.551
-0.298
0.541
2.948
10.148
33.013
96.853
287.129
864.937
2426.554
7888.588
101788.727
100564.383
100232.422
100586.672
102380.008
17623.307
17692.318
103264.133
105593.086
116322.305
121234.711
109070.875
23.379
7.109
2.711
0.783
-0.137
-0.565
-0.758
-0.826
-0.835
-0.824
-0.782
-0.738
-0.701
-0.666
-0.635
-0.606
-0.578
-0.574
-0.588
-0.547
-0.339
0.381
2.582
8.662
24.088
61.958
147.630
380.524
1816.761
16342.837
100077.320
100049.117
100098.383
33791.094
3613.993
3769.089
29292.533
133630.297
200075.797
200256.313
103123.617
61.420
9.664
1.671
-0.129
-0.710
-0.901
-0.950
-0.935
-0.899
-0.857
-0.801
-0.753
-0.700
-0.631
-0.527
-0.379
-0.225
-0.142
-0.199
-0.331
-0.375
-0.055
1.513
7.729
32.008
134.581
387.375
548.354
569.396
1907.851
6922.446
13590.239
9651.511
2721.734
715.252
1201.167
9671.180
106392.313
109737.500
105826.867
112631.797
159.944
23.326
5.406
1.187
-0.277
-0.796
-0.940
-0.940
-0.885
-0.821
-0.770
-0.722
-0.628
-0.404
0.132
1.074
2.210
2.938
2.500
1.465
0.557
0.665
4.110
23.981
157.121
1504.077
14070.087
23275.213
4196.530
626.473
585.989
793.017
641.504
307.813
184.722
695.638
7136.635
99087.438
100708.063
102150.414
143403.000
306.970
68.651
24.445
8.287
1.969
-0.152
-0.676
-0.688
-0.571
-0.454
-0.433
-0.421
-0.218
0.671
3.477
10.053
19.952
26.023
23.189
13.366
5.757
3.424
10.174
66.882
639.001
16806.633
105546.922
107862.750
93496.586
2386.698
287.152
113.161
72.784
49.102
65.294
327.110
2507.806
21223.271
100197.852
101823.961
83704.797
905.641
402.260
144.873
41.414
10.226
2.070
0.428
0.602
1.267
1.642
1.486
1.040
1.392
5.084
20.794
69.175
174.011
261.973
216.779
103.138
36.610
12.624
19.725
130.019
1357.405
36479.523
143235.734
172727.578
126347.922
6160.761
594.050
97.025
27.854
13.952
24.035
105.823
561.295
2686.266
7584.582
10433.623
14158.875
9755.751
4353.940
1118.625
212.264
40.984
8.683
4.449
7.078
11.608
14.288
12.303
8.287
7.302
21.228
105.887
513.403
1898.553
3706.171
2780.778
994.850
229.939
48.241
32.070
175.626
1612.279
20022.619
200204.484
200532.656
93262.141
9248.858
1112.228
212.674
50.638
14.146
9.895
30.364
109.642
334.882
717.592
1023.944
2141.547
101868.203
89196.547
9657.550
1034.898
131.890
23.979
20.029
43.849
78.894
103.588
87.422
51.156
29.294
68.290
484.925
4277.595
33265.934
101878.727
73342.727
13641.127
1444.577
195.322
51.423
149.334
1191.134
10794.366
68385.070
106636.031
48152.617
11914.029
3066.620
719.419
158.191
34.945
9.257
8.403
20.695
51.400
97.381
168.980
481.670
102234.523
100255.211
72831.008
3655.971
300.537
58.541
92.010
276.819
663.381
983.842
750.180
347.775
121.803
169.412
1606.002
29671.557
102882.492
103417.602
101266.719
100556.602
7528.947
633.977
118.183
100.460
506.892
3091.270
15028.441
43289.949
90311.000
61681.066
17227.533
3535.056
624.308
105.629
19.386
5.139
4.784
9.508
19.734
50.210
190.186
102213.141
101008.898
100439.242
6486.077
472.286
127.445
423.971
2043.517
7381.814
13129.038
9339.724
2687.522
576.242
306.053
2945.599
100646.219
102478.156
102931.672
104153.891
106444.242
22140.428
2253.157
410.530
120.051
261.199
1561.645
12862.659
103967.984
139917.641
200393.906
133676.000
29408.691
2788.737
310.261
45.152
8.483
2.656
2.726
6.542
20.967
76.962
118043.547
113631.922
103936.219
5332.636
503.580
275.527
1631.725
14766.513
103638.766
105415.414
103650.984
22277.381
2411.590
487.292
2330.926
59193.777
101625.109
110100.594
172936.391
200102.719
111008.750
16917.664
1935.619
274.329
203.171
1195.145
11727.050
108851.430
200197.547
200221.844
128052.805
103083.539
10729.494
731.131
90.902
18.509
5.147
2.397
3.139
9.228
28.575
200145.703
200034.656
63905.012
5518.003
629.221
496.000
4371.707
64656.680
123196.109
140564.156
123254.313
104689.406
7145.247
741.622
957.115
10656.015
104332.773
180572.969
200233.859
143647.594
103630.422
100675.211
8344.451
668.151
182.069
660.237
5059.896
51358.816
149289.703
137484.281
109655.805
103266.445
17819.332
1342.403
201.564
42.394
12.113
4.597
2.634
3.902
9.641
123436.039
110549.922
102141.328
12809.864
962.338
634.703
5897.110
99552.594
165973.250
200270.188
166248.031
110831.586
9621.859
873.738
363.407
1748.761
14237.289
115087.523
112434.102
106392.109
104531.078
102189.133
18338.463
1123.119
169.096
274.850
1697.711
16301.378
105845.961
108939.984
124656.008
137195.938
26601.865
4486.337
658.192
113.244
24.957
8.356
3.327
1.993
2.782
102222.961
100903.109
100284.414
16265.912
1101.668
497.062
3513.399
39471.691
154400.125
200828.391
155400.781
64090.980
5625.561
766.210
228.336
641.866
6877.972
101519.734
106233.281
124428.969
132651.625
111793.203
14612.088
1114.886
156.144
111.505
474.386
3100.306
23535.264
117687.086
165602.516
113596.008
101678.156
30752.578
2340.534
258.668
44.948
12.395
4.398
1.516
0.723
102786.438
100429.172
100086.750
7518.437
672.639
269.352
1281.819
8260.034
38460.313
79009.055
49081.914
12894.354
3157.990
873.027
269.780
326.513
2355.704
26969.803
113650.758
181147.766
200531.313
81560.211
8148.220
894.855
126.268
52.751
164.258
996.174
9506.948
102912.750
102680.219
101092.242
100314.484
100104.820
5446.902
447.762
58.987
14.075
4.398
1.216
0.095
92708.516
60081.566
12516.217
1717.804
243.141
115.572
376.447
1544.670
4599.901
8767.235
10432.031
10220.533
6904.780
2737.310
716.207
254.833
652.388
3987.254
23749.787
84432.859
97723.156
29493.471
4591.852
660.947
100.219
31.298
86.988
651.832
8278.021
100228.367
100232.148
100175.547
100126.102
100089.844
5032.354
421.906
57.273
12.700
3.544
0.807
-0.138
6040.272
3426.966
1242.688
319.395
73.821
46.015
133.327
491.325
1801.276
7359.158
31978.514
77229.711
59805.594
16616.678
2812.655
458.198
240.710
862.111
3955.599
12811.502
18452.982
15312.008
5865.746
692.066
84.835
19.892
46.873
337.754
3129.431
36866.105
100054.023
100075.047
100087.641
25450.920
2169.207
243.539
39.908
8.572
2.237
0.366
-0.276
1385.836
520.236
191.912
64.155
22.143
21.836
76.075
370.638
2373.579
22413.850
141632.438
200939.844
200425.969
98275.195
8548.990
911.416
167.478
204.934
651.182
1707.756
4891.559
12800.472
5439.511
635.265
61.821
11.407
21.013
116.559
731.424
4260.317
17704.336
30567.125
14868.385
3404.273
582.094
98.137
20.058
4.836
1.061
-0.010
-0.362
1215.953
349.771
98.819
29.702
10.972
13.543
57.452
361.191
3275.877
46601.551
149413.438
200281.047
200150.125
130583.352
15068.783
1238.964
155.134
60.046
112.241
285.269
951.142
2027.132
1184.622
204.397
26.270
5.168
7.643
33.103
138.369
488.960
1283.169
1719.936
1125.883
444.391
120.971
32.681
8.205
2.048
0.318
-0.219
-0.389
2265.693
610.267
163.620
47.639
15.544
11.401
41.369
272.997
2406.511
33469.520
116261.375
149146.156
144604.484
111438.531
10689.572
982.044
121.989
26.132
22.661
45.416
112.941
175.696
121.066
34.413
6.878
1.502
2.163
7.825
26.713
69.217
132.572
160.520
122.325
64.288
26.152
9.256
2.821
0.632
-0.088
-0.307
-0.369
7333.737
1619.340
450.231
153.663
46.507
15.592
26.099
141.428
987.475
8230.648
62554.832
105871.336
105409.930
27506.154
3397.120
428.976
66.125
12.859
5.381
7.037
12.490
16.203
11.578
4.799
1.065
0.044
0.254
1.584
4.962
11.121
18.237
20.926
18.614
11.825
5.792
2.288
0.685
-0.004
-0.239
-0.310
-0.325
18503.883
4286.772
1721.676
632.305
161.480
34.993
16.743
53.264
268.321
1333.037
5382.970
11165.288
8775.310
2993.919
706.373
138.419
27.512
5.706
1.368
0.884
1.234
1.441
0.990
0.276
-0.210
-0.360
-0.284
0.019
0.701
1.660
2.761
3.414
3.016
2.144
1.115
0.365
-0.033
-0.214
-0.271
-0.282
-0.277
21947.822
10815.969
7531.907
2375.774
435.442
71.560
14.915
17.590
61.922
203.929
513.814
816.608
718.659
380.712
131.015
35.824
9.069
1.935
0.195
-0.174
-0.200
-0.199
-0.258
-0.346
-0.405
-0.422
-0.395
-0.322
-0.179
0.046
0.287
0.433
0.438
0.280
0.080
-0.098
-0.208
-0.250
-0.256
-0.252
-0.246
13054.432
17970.746
15244.159
4225.521
667.411
96.410
14.800
6.315
13.293
34.903
66.920
93.995
84.509
51.985
23.631
8.629
2.499
0.402
-0.195
-0.337
-0.356
-0.366
-0.383
-0.395
-0.394
-0.388
-0.374
-0.351
-0.301
-0.220
-0.125
-0.030
0.013
-0.007
-0.082
-0.163
-0.211
-0.234
-0.235
-0.226
-0.211
5155.171
10708.717
9454.778
2992.748
532.742
78.976
12.268
2.629
2.722
5.864
10.343
13.458
12.260
8.631
4.498
1.739
0.403
-0.120
-0.294
-0.328
-0.333
-0.346
-0.353
-0.350
-0.346
-0.340
-0.327
-0.303
-0.265
-0.209
-0.131
-0.046
0.009
0.001
-0.059
-0.135
-0.189
-0.211
-0.208
-0.192
-0.176
1391.063
2426.567
2164.020
900.958
212.371
39.598
6.649
1.049
0.335
0.790
1.477
1.911
1.853
1.325
0.634
0.136
-0.132
-0.255
-0.284
-0.288
-0.289
-0.297
-0.298
-0.294
-0.293
-0.288
-0.270
-0.244
-0.205
-0.149
-0.089
-0.017
0.032
0.022
-0.050
-0.116
-0.168
-0.189
-0.181
-0.164
-0.149
295.543
373.791
352.702
174.466
54.168
13.452
2.637
0.163
-0.250
-0.196
-0.052
0.060
0.071
-0.001
-0.099
-0.183
-0.224
-0.238
-0.235
-0.239
-0.248
-0.248
-0.242
-0.242
-0.242
-0.232
-0.209
-0.172
-0.132
-0.094
-0.057
-0.027
-0.014
-0.030
-0.069
-0.120
-0.155
-0.160
-0.152
-0.136
-0.124
66.815
60.342
50.309
29.829
12.046
3.415
0.594
-0.223
-0.374
-0.350
-0.296
-0.254
-0.222
-0.208
-0.205
-0.204
-0.204
-0.196
-0.192
-0.195
-0.197
-0.196
-0.196
-0.194
-0.194
-0.183
-0.150
-0.101
-0.053
-0.029
-0.025
-0.032
-0.051
-0.073
-0.102
-0.128
-0.142
-0.141
-0.126
-0.115
-0.104
1162.296
275.255
93.552
69.712
88.407
119.736
127.308
98.584
54.480
22.761
8.131
7.571
33.700
207.299
1085.920
4351.810
6999.907
4476.299
1949.794
841.629
334.098
111.496
33.770
10.043
4.189
2.778
2.129
1.596
1.736
3.130
7.339
19.152
45.866
90.134
135.612
170.938
167.241
123.312
74.368
80.551
463.551
523.632
196.395
194.770
339.620
609.135
1052.482
1255.947
858.423
334.539
97.936
24.189
15.792
81.427
670.005
6540.762
45489.266
97480.242
37652.102
5434.303
985.735
241.876
68.296
20.777
8.562
4.983
3.044
1.739
0.743
0.131
0.165
1.196
4.162
10.349
22.439
38.367
54.171
54.740
41.105
33.506
94.836
837.545
352.964
435.467
1070.475
2718.615
5420.840
13648.768
21536.529
11517.181
2899.862
489.432
83.092
29.371
127.449
1323.325
18225.184
100090.953
100240.422
100429.438
12820.522
1226.643
195.736
55.791
32.370
27.684
19.972
11.538
5.179
2.051
0.521
-0.146
-0.141
0.690
2.797
6.952
12.504
17.698
18.781
15.519
18.901
83.435
834.802
1558.927
2302.456
7138.406
23995.125
55980.246
109687.906
102013.242
100329.133
25435.488
2303.196
241.987
46.740
113.953
1129.693
15005.213
100038.297
100090.477
100146.320
10414.927
931.172
153.681
123.972
222.164
243.523
148.694
63.545
24.331
9.957
4.286
1.708
0.573
0.445
1.316
3.089
5.323
6.882
6.644
6.088
10.742
54.512
424.332
18555.340
17512.223
38430.777
109008.125
200261.109
159822.625
107008.727
100783.984
100116.977
6373.979
489.659
63.185
68.772
459.472
3841.676
22174.014
40850.844
18238.016
2775.867
395.163
232.242
1283.151
5263.411
4699.084
1399.287
385.469
112.344
44.244
22.548
11.283
5.567
3.777
5.248
9.007
13.094
13.428
10.285
6.538
6.743
25.469
145.040
104838.984
107550.266
100499.109
114329.797
200638.359
200365.656
111654.164
101137.906
100158.141
8167.937
559.663
61.647
29.761
117.049
570.546
1815.139
2739.953
1553.533
475.095
169.743
912.150
26759.047
104677.828
108597.023
16129.159
1948.725
452.293
205.588
121.196
66.095
31.690
21.086
31.269
64.906
95.982
95.964
64.425
30.544
13.021
12.473
41.801
149559.031
115187.031
135651.203
114258.203
181540.969
160152.109
107199.078
100865.828
65998.453
4275.745
354.724
45.250
12.618
25.371
78.706
172.639
227.266
164.567
83.728
138.127
2149.785
103350.344
119668.273
147927.750
77061.859
6043.695
1734.565
1195.205
909.554
495.659
196.970
104.429
204.414
560.919
1031.740
1106.835
558.863
193.586
57.639
21.732
16.761
200267.859
150418.094
111825.805
31833.939
36050.313
64108.906
102213.273
49494.023
8227.829
1047.779
149.590
23.409
5.022
5.002
11.319
20.399
26.285
21.490
23.506
112.968
1459.688
48290.715
128993.969
172898.203
55411.117
10419.863
7731.169
11164.349
13434.160
6879.078
1641.988
550.027
1464.717
6936.204
19352.609
21171.779
7525.093
1427.598
290.387
92.360
36.887
200135.063
173148.109
43384.965
6652.463
3926.148
4272.387
4742.056
3024.488
935.351
220.446
45.479
9.054
1.713
0.663
1.423
2.458
3.231
4.059
10.410
63.021
486.956
4144.433
21845.271
32573.840
17356.229
14610.909
40782.789
110398.367
102965.977
100741.359
15443.012
2722.779
10308.855
100273.867
100103.133
100101.180
100258.156
11002.543
1527.143
526.020
201.698
119397.594
42771.313
7707.363
1515.825
618.982
504.657
439.677
298.692
129.736
43.109
12.259
2.760
0.211
-0.311
-0.290
-0.122
0.071
0.765
4.544
25.994
143.926
682.440
2218.967
4136.167
5786.431
19364.148
122009.602
114245.742
104348.258
102280.328
106642.820
17674.264
57471.145
102513.422
100567.555
100509.883
102143.148
60446.465
11326.819
5184.347
1396.810
16210.394
5749.166
1412.386
362.810
136.501
86.540
64.083
43.467
22.036
8.861
2.801
0.364
-0.377
-0.555
-0.571
-0.549
-0.475
-0.147
1.505
8.525
36.453
133.228
347.364
806.338
2486.191
15439.504
110084.633
106965.898
103693.273
116645.969
200298.625
108658.250
180761.406
130593.461
103135.555
102436.086
119382.398
189053.172
103390.148
73030.367
9685.487
1513.345
727.254
262.691
87.255
34.812
18.976
12.177
7.611
3.890
1.445
0.142
-0.414
-0.588
-0.621
-0.617
-0.620
-0.595
-0.472
0.096
2.222
8.915
27.985
76.463
221.824
872.010
5710.610
102113.906
101927.539
106025.094
200188.641
165557.891
104677.328
133732.469
200087.406
111980.938
107690.281
200129.172
136981.422
102236.047
100472.336
49295.801
175.390
104.907
49.914
20.290
8.674
4.022
2.092
0.944
0.205
-0.291
-0.545
-0.643
-0.659
-0.645
-0.633
-0.625
-0.622
-0.590
-0.435
0.143
1.932
6.865
20.666
64.837
244.930
1298.786
10654.185
73479.352
108990.422
158908.734
107272.188
101307.492
105949.758
154174.266
121847.211
110804.609
160095.797
107655.156
103771.016
104043.047
82487.000
28.559
17.876
9.434
4.129
1.509
0.284
-0.252
-0.518
-0.645
-0.699
-0.710
-0.691
-0.671
-0.653
-0.643
-0.630
-0.632
-0.645
-0.626
-0.471
0.027
1.498
5.627
18.287
59.938
234.211
989.910
3311.719
10174.685
102431.289
100691.953
100285.992
100812.727
103426.195
21113.174
14649.980
85879.164
115647.539
172988.844
198755.734
67337.469
20.415
5.660
1.811
0.268
-0.406
-0.713
[truncated: 159,101 more chars]
