# Supplementary material for: In Silico Discovery of Potential Uridine-Cytidine Kinase 2 Inhibitors from the Rhizome of Alpinia mutica
Source: Molecules. 2016 Apr 8;21(4):417. doi: 10.3390/molecules21040417 (PMC6274218; doi:10.3390/molecules21040417)
Supplement: Supplementary file 1 [file molecules-21-00417-s001.zip › Supplementary/S2 files/1UDW+CTP/CTP.pdb]

REMARK   Accelrys Discovery Studio PDB file
REMARK   Created:  2015-04-13T15:56:33Z
CRYST1  133.204  248.097   91.927  90.00  90.00  90.00 F222       
HETATM    1  N1  CTP A 301       8.882  36.034  35.122  1.00 42.64           N  
HETATM    2  C2  CTP A 301       8.780  35.768  36.485  1.00 44.48           C  
HETATM    3  N3  CTP A 301       7.633  35.983  37.176  1.00 45.94           N  
HETATM    4  C4  CTP A 301       6.501  36.487  36.517  1.00 46.59           C  
HETATM    5  C5  CTP A 301       6.519  36.786  35.135  1.00 45.23           C  
HETATM    6  C6  CTP A 301       7.737  36.539  34.489  1.00 43.89           C  
HETATM    7  O2  CTP A 301       9.733  35.320  37.152  1.00 46.09           O  
HETATM    8  N4  CTP A 301       5.395  36.676  37.254  1.00 48.41           N  
HETATM    9  C1' CTP A 301      10.158  35.785  34.381  1.00 43.64           C  
HETATM   10  C2' CTP A 301      10.030  34.705  33.301  1.00 44.28           C  
HETATM   11  O2' CTP A 301      10.306  33.406  33.822  1.00 41.81           O  
HETATM   12  C3' CTP A 301      10.969  35.161  32.219  1.00 44.43           C  
HETATM   13  C4' CTP A 301      11.455  36.540  32.635  1.00 44.63           C  
HETATM   14  O4' CTP A 301      10.562  36.933  33.693  1.00 44.85           O  
HETATM   15  O3' CTP A 301      12.162  34.401  32.125  1.00 45.02           O  
HETATM   16  C5' CTP A 301      11.325  37.260  31.370  1.00 43.04           C  
HETATM   17  O5' CTP A 301      11.560  38.632  31.516  1.00 44.87           O  
HETATM   18  PA  CTP A 301      13.089  39.212  31.154  1.00 43.29           P  
HETATM   19  O1A CTP A 301      13.240  39.046  29.632  1.00 42.19           O  
HETATM   20  O2A CTP A 301      14.097  38.331  31.914  1.00 39.70           O1-
HETATM   21  O3A CTP A 301      13.267  40.772  31.698  1.00 45.01           O  
HETATM   22  PB  CTP A 301      13.574  41.979  30.633  1.00 47.02           P  
HETATM   23  O1B CTP A 301      13.742  43.219  31.546  1.00 46.53           O1-
HETATM   24  O2B CTP A 301      12.374  42.177  29.676  1.00 42.70           O  
HETATM   25  O3B CTP A 301      14.951  41.575  29.772  1.00 47.15           O  
HETATM   26  PG  CTP A 301      16.465  42.182  30.026  1.00 47.02           P  
HETATM   27  O1G CTP A 301      16.373  43.735  29.788  1.00 48.24           O1-
HETATM   28  O2G CTP A 301      17.322  41.438  28.968  1.00 46.66           O1-
HETATM   29  O3G CTP A 301      16.846  41.862  31.486  1.00 45.16           O  
TER      30      CTP A 301 
CONECT    1    2    6    9
CONECT    2    1    3    7
CONECT    3    2    4
CONECT    4    3    5    8
CONECT    5    4    6
CONECT    6    1    5
CONECT    7    2
CONECT    8    4
CONECT    9    1   10   14
CONECT   10    9   11   12
CONECT   11   10
CONECT   12   10   13   15
CONECT   13   12   14   16
CONECT   14    9   13
CONECT   15   12
CONECT   16   13   17
CONECT   17   16   18
CONECT   18   17   19   20   21
CONECT   19   18
CONECT   20   18
CONECT   21   18   22
CONECT   22   21   23   24   25
CONECT   23   22
CONECT   24   22
CONECT   25   22   26
CONECT   26   25   27   28   29
CONECT   27   26
CONECT   28   26
CONECT   29   26
END
