# Supplementary material for: In Silico Discovery of Potential Uridine-Cytidine Kinase 2 Inhibitors from the Rhizome of Alpinia mutica
Source: Molecules. 2016 Apr 8;21(4):417. doi: 10.3390/molecules21040417 (PMC6274218; doi:10.3390/molecules21040417)
Supplement: Supplementary file 1 [file molecules-21-00417-s001.zip › Supplementary/S2 files/1UDW+CTP/CTP_lig.pdbqt]

REMARK  8 active torsions:
REMARK  status: ('A' for Active; 'I' for Inactive)
REMARK    1  A    between atoms: N1_1  and  C1'_9 
REMARK    2  A    between atoms: C4'_13  and  C5'_16 
REMARK    3  A    between atoms: C5'_16  and  O5'_17 
REMARK    4  A    between atoms: O5'_17  and  PA_18 
REMARK    5  A    between atoms: PA_18  and  O3A_21 
REMARK    6  A    between atoms: O3A_21  and  PB_22 
REMARK    7  A    between atoms: PB_22  and  O3B_25 
REMARK    8  A    between atoms: O3B_25  and  PG_26 
ROOT
HETATM    1  N1  CTP A 301       8.882  36.034  35.122  1.00 42.64    -0.254 N 
HETATM    2  C2  CTP A 301       8.780  35.768  36.485  1.00 44.48     0.353 A 
HETATM    3  N3  CTP A 301       7.633  35.983  37.176  1.00 45.94    -0.171 NA
HETATM    4  C4  CTP A 301       6.501  36.487  36.517  1.00 46.59     0.190 A 
HETATM    5  C5  CTP A 301       6.519  36.786  35.135  1.00 45.23     0.060 A 
HETATM    6  C6  CTP A 301       7.737  36.539  34.489  1.00 43.89     0.085 A 
HETATM    7  O2  CTP A 301       9.733  35.320  37.152  1.00 46.09    -0.244 OA
HETATM    8  N4  CTP A 301       5.395  36.676  37.254  1.00 48.41    -0.127 N 
ENDROOT
BRANCH   1   9
HETATM    9  C1' CTP A 301      10.158  35.785  34.381  1.00 43.64     0.242 C 
HETATM   10  C2' CTP A 301      10.030  34.705  33.301  1.00 44.28     0.234 C 
HETATM   11  O2' CTP A 301      10.306  33.406  33.822  1.00 41.81    -0.216 OA
HETATM   12  C3' CTP A 301      10.969  35.161  32.219  1.00 44.43     0.216 C 
HETATM   13  C4' CTP A 301      11.455  36.540  32.635  1.00 44.63     0.181 C 
HETATM   14  O3' CTP A 301      12.162  34.401  32.125  1.00 45.02    -0.218 OA
HETATM   15  O4' CTP A 301      10.562  36.933  33.693  1.00 44.85    -0.331 OA
BRANCH  13  16
HETATM   16  C5' CTP A 301      11.325  37.260  31.370  1.00 43.04     0.187 C 
BRANCH  16  17
HETATM   17  O5' CTP A 301      11.560  38.632  31.516  1.00 44.87    -0.268 OA
BRANCH  17  18
HETATM   18  PA  CTP A 301      13.089  39.212  31.154  1.00 43.29     0.418 P 
HETATM   19  O1A CTP A 301      13.240  39.046  29.632  1.00 42.19    -0.624 OA
HETATM   20  O2A CTP A 301      14.097  38.331  31.914  1.00 39.70    -0.624 OA
BRANCH  18  21
HETATM   21  O3A CTP A 301      13.267  40.772  31.698  1.00 45.01    -0.180 OA
BRANCH  21  22
HETATM   22  PB  CTP A 301      13.574  41.979  30.633  1.00 47.02     0.428 P 
HETATM   23  O1B CTP A 301      13.742  43.219  31.546  1.00 46.53    -0.624 OA
HETATM   24  O2B CTP A 301      12.374  42.177  29.676  1.00 42.70    -0.624 OA
BRANCH  22  25
HETATM   25  O3B CTP A 301      14.951  41.575  29.772  1.00 47.15    -0.173 OA
BRANCH  25  26
HETATM   26  PG  CTP A 301      16.465  42.182  30.026  1.00 47.02     0.431 P 
HETATM   27  O1G CTP A 301      16.373  43.735  29.788  1.00 48.24    -0.616 OA
HETATM   28  O2G CTP A 301      17.322  41.438  28.968  1.00 46.66    -0.616 OA
HETATM   29  O3G CTP A 301      16.846  41.862  31.486  1.00 45.16    -0.616 OA
ENDBRANCH  25  26
ENDBRANCH  22  25
ENDBRANCH  21  22
ENDBRANCH  18  21
ENDBRANCH  17  18
ENDBRANCH  16  17
ENDBRANCH  13  16
ENDBRANCH   1   9
TORSDOF 8
