# Supplementary material for: In Silico Discovery of Potential Uridine-Cytidine Kinase 2 Inhibitors from the Rhizome of Alpinia mutica
Source: Molecules. 2016 Apr 8;21(4):417. doi: 10.3390/molecules21040417 (PMC6274218; doi:10.3390/molecules21040417)
Supplement: Supplementary file 1 [file molecules-21-00417-s001.zip › Supplementary/S2 files/1UDW+FKB/1UDW.dlg]

          AutoDock 4.2 Release 4.2.6   
         (C) 1989-2012 The Scripps Research Institute
        AutoDock comes with ABSOLUTELY NO WARRANTY.
        AutoDock is free software, and you are welcome
        to redistribute it under certain conditions;
        for details type 'autodock4 -C'

                     main.cc  $Revision: 1.213 $

                   Compiled on Jul 18 2014 at 15:34:58


This file was created at:			6:57 30" a.m., 04/16/2015
                   on host:		"CG"
Current Working Directory = "C:\Users\dfgdf\Documents\Documents\PhD thesis\Autodock\Tutorial"

      ________________________________________________________________

                   SETTING UP DEFAULT PARAMETER LIBRARY
      ________________________________________________________________


Random number generator was seeded with values 5480, 1429163850.
Docking parameter file (DPF) used for this docking:		1UDW.dpf
DPF> autodock_parameter_version 4.2       # used by autodock to validate parameter set

	Autodock parameter version 4.2.
DPF> outlev 1                             # diagnostic output level

Output Level = 1  ADT-COMPATIBLE OUTPUT DURING DOCKING.
DPF> intelec                              # calculate internal electrostatics

Electrostatic energies will be calculated for all non-bonds between moving atoms.
DPF> seed pid time                        # seeds for random generator

Random number generator was seeded with values 5480, 1429163850.
DPF> ligand_types A C HD OA               # atoms types in ligand

DPF> fld 1UDW_rec.maps.fld                # grid_data_file

Opening Grid Map Dimensions file:		1UDW_rec.maps.fld
Grid Point Spacing =				0.375 Angstroms

Even Number of User-specified Grid Points =	40 x-points
						40 y-points
						40 z-points

Coordinates of Central Grid Point of Maps =	(11.359, 38.570, 33.111)
Macromolecule file used to create Grid Maps =	1UDW_rec.pdbqt
Grid Parameter file used to create Grid Maps =	1UDW.gpf
Minimum coordinates in grid = (3.859, 31.070, 25.611)
Maximum coordinates in grid = (18.859, 46.070, 40.611)

DPF> map 1UDW_rec.A.map                   # atom-specific affinity map

DPF> map 1UDW_rec.C.map                   # atom-specific affinity map

DPF> map 1UDW_rec.HD.map                  # atom-specific affinity map

DPF> map 1UDW_rec.OA.map                  # atom-specific affinity map

DPF> elecmap 1UDW_rec.e.map               # electrostatics map

DPF> desolvmap 1UDW_rec.d.map             # desolvation map

DPF> move FKB_lig.pdbqt                   # small molecule

1,4-interactions will be _ignored_ in the non-bonded internal energy calculation.

Ligand PDBQT file = "FKB_lig.pdbqt"

INPUT LIGAND PDBQT FILE:
________________________

INPUT-LIGAND-PDBQT: REMARK  6 active torsions:
INPUT-LIGAND-PDBQT: REMARK  status: ('A' for Active; 'I' for Inactive)
INPUT-LIGAND-PDBQT: REMARK    1  A    between atoms: O1_1  and  C6_6 
INPUT-LIGAND-PDBQT: REMARK    2  A    between atoms: O2_2  and  C9_9 
INPUT-LIGAND-PDBQT: REMARK    3  A    between atoms: O3_3  and  C7_7 
INPUT-LIGAND-PDBQT: REMARK    4  A    between atoms: C5_5  and  C11_11 
INPUT-LIGAND-PDBQT: REMARK    5  A    between atoms: C11_11  and  C12_12 
INPUT-LIGAND-PDBQT: REMARK    6  A    between atoms: C13_13  and  C14_14 
INPUT-LIGAND-PDBQT: ROOT
INPUT-LIGAND-PDBQT: HETATM    1  O1          0       1.902  -0.626   0.000  1.00  0.00    -0.355 OA
INPUT-LIGAND-PDBQT: HETATM    2  C19         0       0.715  -1.435   0.000  1.00  0.00     0.210 C 
INPUT-LIGAND-PDBQT: ENDROOT
INPUT-LIGAND-PDBQT: BRANCH   1   3
INPUT-LIGAND-PDBQT: HETATM    3  C6          0       3.069  -1.414   0.000  1.00  0.00     0.087 A 
INPUT-LIGAND-PDBQT: HETATM    4  C8          0       2.981  -2.744   0.000  1.00  0.00     0.074 A 
INPUT-LIGAND-PDBQT: HETATM    5  C9          0       4.181  -3.565   0.000  1.00  0.00     0.073 A 
INPUT-LIGAND-PDBQT: HETATM    6  C10         0       5.378  -2.981   0.000  1.00  0.00     0.074 A 
INPUT-LIGAND-PDBQT: HETATM    7  C7          0       5.501  -1.520   0.000  1.00  0.00     0.085 A 
INPUT-LIGAND-PDBQT: HETATM    8  C5          0       4.394  -0.755   0.000  1.00  0.00     0.081 A 
INPUT-LIGAND-PDBQT: BRANCH   5   9
INPUT-LIGAND-PDBQT: HETATM    9  O2          0       4.056  -4.967   0.000  1.00  0.00    -0.356 OA
INPUT-LIGAND-PDBQT: HETATM   10  C21         0       5.340  -5.610   0.000  1.00  0.00     0.210 C 
INPUT-LIGAND-PDBQT: ENDBRANCH   5   9
INPUT-LIGAND-PDBQT: BRANCH   7  11
INPUT-LIGAND-PDBQT: HETATM   11  O3          0       6.779  -0.976   0.000  1.00  0.00    -0.360 OA
INPUT-LIGAND-PDBQT: HETATM   12  H28         0       7.446  -1.707   0.000  1.00  0.00     0.217 HD
INPUT-LIGAND-PDBQT: ENDBRANCH   7  11
INPUT-LIGAND-PDBQT: BRANCH   8  13
INPUT-LIGAND-PDBQT: HETATM   13  C11         0       4.429   0.748   0.000  1.00  0.00     0.187 C 
INPUT-LIGAND-PDBQT: HETATM   14  O4          0       3.361   1.370   0.000  1.00  0.00    -0.287 OA
INPUT-LIGAND-PDBQT: BRANCH  13  15
INPUT-LIGAND-PDBQT: HETATM   15  C12         0       5.672   1.524   0.000  1.00  0.00     0.056 C 
INPUT-LIGAND-PDBQT: HETATM   16  C14         0       5.603   2.853   0.000  1.00  0.00     0.015 C 
INPUT-LIGAND-PDBQT: BRANCH  16  17
INPUT-LIGAND-PDBQT: HETATM   17  C13         0       6.816   3.669   0.000  1.00  0.00    -0.036 A 
INPUT-LIGAND-PDBQT: HETATM   18  C15         0       8.017   3.091   0.000  1.00  0.00     0.011 A 
INPUT-LIGAND-PDBQT: HETATM   19  C17         0       9.227   3.919   0.000  1.00  0.00     0.001 A 
INPUT-LIGAND-PDBQT: HETATM   20  C20         0       9.126   5.248   0.000  1.00  0.00     0.000 A 
INPUT-LIGAND-PDBQT: HETATM   21  C18         0       7.806   5.882   0.000  1.00  0.00     0.001 A 
INPUT-LIGAND-PDBQT: HETATM   22  C16         0       6.707   5.130   0.000  1.00  0.00     0.011 A 
INPUT-LIGAND-PDBQT: ENDBRANCH  16  17
INPUT-LIGAND-PDBQT: ENDBRANCH  13  15
INPUT-LIGAND-PDBQT: ENDBRANCH   8  13
INPUT-LIGAND-PDBQT: ENDBRANCH   1   3
INPUT-LIGAND-PDBQT: TORSDOF 6
________________________________________________________________________________

Total charge on ligand                               =	-0.001 e
REMARK  6 active torsions:
REMARK  status: ('A' for Active; 'I' for Inactive)
REMARK    1  A    between atoms: O1_1  and  C6_6 
REMARK    2  A    between atoms: O2_2  and  C9_9 
REMARK    3  A    between atoms: O3_3  and  C7_7 
REMARK    4  A    between atoms: C5_5  and  C11_11 
REMARK    5  A    between atoms: C11_11  and  C12_12 
REMARK    6  A    between atoms: C13_13  and  C14_14 


Number of Rotatable Bonds in Small Molecule =	6 torsions
Number of atoms in ligand:  22

Number of non-hydrogen atoms in ligand:  21

Number of vibrational degrees of freedom of ligand:  60


Number of torsional degrees of freedom = 6
Estimated loss of torsional free energy upon binding = +1.7898 kcal/mol


DPF> about 5.3866 0.2334 0.0              # small molecule center

Small molecule center of rotation =	(+5.387, +0.233, +0.000)

DPF> tran0 random                         # initial coordinates/A or random

Initial translation =			(8.621, 36.809, 38.389) Angstroms
DPF> quaternion0 random                   # initial orientation

Each run will begin with a new, random initial orientation.
Initial quaternion,  (x,y,z,w) =	( -0.379, -0.830, -0.312, -0.265 ),
DPF> dihe0 random                         # initial dihedrals (relative) or random

DPF> torsdof 6                            # torsional degrees of freedom

Number of torsional degrees of freedom = 6
Free energy coefficient for torsional degrees of freedom = 0.2983, the factory default value.

Estimated loss of torsional free energy upon binding = +1.7898 kcal/mol

DPF> rmstol 2.0                           # cluster_tolerance/A

Maximum RMS tolerance for conformational cluster analysis = 2.00 Angstroms
DPF> extnrg 1000.0                        # external grid energy

External grid energy (beyond grid map walls) = 1000.00

DPF> e0max 0.0 10000                      # max initial energy; max number of retries

Using user-specified maximum number of retries for simanneal initialization, 10000 retries.
If the simanneal initial energy is greater than e0max, 0.000,
then a new, random initial state will be created.

DPF> ga_pop_size 150                      # number of individuals in population

A population of 150 individuals will be used
DPF> ga_num_evals 2500000                 # maximum number of energy evaluations

There will be at most 2500000 function evaluations used.
DPF> ga_num_generations 27000             # maximum number of generations

The GA will run for at most 27000 generations.
DPF> ga_elitism 1                         # number of top individuals to survive to next generation

The 1 best will be preserved each GA generation.
DPF> ga_mutation_rate 0.02                # rate of gene mutation

The mutation rate is 0.020000.
DPF> ga_crossover_rate 0.8                # rate of crossover

The crossover rate is 0.800000.
DPF> ga_window_size 10                    # 

The GA's selection window is 10 generations.
DPF> ga_cauchy_alpha 0.0                  # Alpha parameter of Cauchy distribution

The alpha parameter (for the Cauchy distribution) is being set to 0.000000.
DPF> ga_cauchy_beta 1.0                   # Beta parameter Cauchy distribution

The beta parameter (for the Cauchy distribution) is being set to 1.000000.
DPF> set_ga                               # set the above parameters for GA or LGA

DPF> sw_max_its 300                       # iterations of Solis & Wets local search

Solis & Wets algorithms will perform at most 300 iterations.
DPF> sw_max_succ 4                        # consecutive successes before changing rho

Solis & Wets algorithms expand rho every 4 in a row successes.
DPF> sw_max_fail 4                        # consecutive failures before changing rho

Solis & Wets algorithms contract rho every 4 in a row failures.
DPF> sw_rho 1.0                           # size of local search space to sample

rho is set to 1.000000.
DPF> sw_lb_rho 0.01                       # lower bound on rho

rho will never get smaller than 0.010000.
DPF> ls_search_freq 0.06                  # probability of performing local search on individual

Local search will be performed with frequency 0.060000.
DPF> set_psw1                             # set the above pseudo-Solis & Wets parameters

Creating a new Local Search object using the pseudo-Solis-Wets algorithm (pSW1) with the current settings.

DPF> unbound_model bound                  # state of unbound ligand

DPF> ga_run 100                           # do this many hybrid GA-LS runs

centering ligand on specified point: 5.387 0.233 0.000
Furthest true ligand atom from "about" center is 6.255 Angstroms (maxrad).
Number of requested GA dockings = 100 runs
Unbound model to be used is 'same as bound' [AutoDock 4.2 default].

	BEGINNING GENETIC ALGORITHM DOCKING 1 of 100
Run: 1 Seed: 822561632 1081746865 [ Run 1 of 100 GA/GALS ]
Beginning LAMARCKIAN GENETIC ALGORITHM (LGA), with a maximum of 2500000 energy evaluations.

Final-Value: -9.209


	FINAL GENETIC ALGORITHM DOCKED STATE
	_______________________________________________


Detailed state:  trans 11.367 38.658 32.653 quatxyzw -0.756342 0.445416 -0.224860 0.423071 center 5.387 0.233 0.000 ntor 6 -169.3557 -43.4893 -13.0384 -37.7362 30.1367 24.7870
State:	 11.367  38.658  32.653  -0.835  0.492 -0.248 129.943   -169.36  -43.49  -13.04  -37.74   30.14   24.79

DOCKED: MODEL        1
DOCKED: USER    Run = 1
DOCKED: USER    DPF = 1UDW.dpf
DOCKED: USER  
DOCKED: USER    Estimated Free Energy of Binding    =   -6.93 kcal/mol  [=(1)+(2)+(3)-(4)]
DOCKED: USER    Estimated Inhibition Constant, Ki   =    8.29 uM (micromolar)  [Temperature = 298.15 K]
DOCKED: USER    
DOCKED: USER    (1) Final Intermolecular Energy     =   -8.72 kcal/mol
DOCKED: USER        vdW + Hbond + desolv Energy     =   -8.47 kcal/mol
DOCKED: USER        Electrostatic Energy            =   -0.25 kcal/mol
DOCKED: USER    (2) Final Total Internal Energy     =   -0.49 kcal/mol
DOCKED: USER    (3) Torsional Free Energy           =   +1.79 kcal/mol
DOCKED: USER    (4) Unbound System's Energy  [=(2)] =   -0.49 kcal/mol
DOCKED: USER    
DOCKED: USER    
DOCKED: USER    NEWDPF move FKB_lig.pdbqt
DOCKED: USER    NEWDPF about 5.386600 0.233400 0.000000
DOCKED: USER    NEWDPF tran0 11.366827 38.658486 32.652773
DOCKED: USER    NEWDPF quaternion0 -0.756342 0.445416 -0.224860 0.423071
DOCKED: USER    NEWDPF axisangle0 -0.834726 0.491577 -0.248163 129.942702
DOCKED: USER    NEWDPF quat0 -0.834726 0.491577 -0.248163 129.942702
DOCKED: USER    NEWDPF dihe0 -169.36 -43.49 -13.04 -37.74 30.14 24.79 
DOCKED: USER  keepresnum = 1 
DOCKED: USER  
DOCKED: REMARK  6 active torsions:
DOCKED: REMARK  status: ('A' for Active; 'I' for Inactive)
DOCKED: REMARK    1  A    between atoms: O1_1  and  C6_6 
DOCKED: REMARK    2  A    between atoms: O2_2  and  C9_9 
DOCKED: REMARK    3  A    between atoms: O3_3  and  C7_7 
DOCKED: REMARK    4  A    between atoms: C5_5  and  C11_11 
DOCKED: REMARK    5  A    between atoms: C11_11  and  C12_12 
DOCKED: REMARK    6  A    between atoms: C13_13  and  C14_14 
DOCKED: USER                              x       y       z     vdW  Elec       q    Type
DOCKED: USER                           _______ _______ _______ _____ _____    ______ ____
DOCKED: ROOT
DOCKED: ATOM      1  O1          0      10.360  40.554  29.776 -0.22 +0.09    -0.355 OA
DOCKED: ATOM      2  C19         0      10.463  41.326  28.570 -0.47 -0.11    +0.210 C 
DOCKED: ENDROOT
DOCKED: BRANCH   1   3
DOCKED: ATOM      3  C6          0      11.627  40.183  30.267 -0.28 +0.02    +0.087 A 
DOCKED: ATOM      4  C8          0      12.703  40.907  29.961 -0.27 +0.03    +0.074 A 
DOCKED: ATOM      5  C9          0      14.015  40.531  30.463 -0.21 +0.10    +0.073 A 
DOCKED: ATOM      6  C10         0      14.140  39.453  31.235 -0.17 +0.12    +0.074 A 
DOCKED: ATOM      7  C7          0      12.971  38.640  31.585 -0.27 +0.11    +0.085 A 
DOCKED: ATOM      8  C5          0      11.754  38.983  31.124 -0.25 +0.06    +0.081 A 
DOCKED: BRANCH   5   9
DOCKED: ATOM      9  O2          0      15.133  41.315  30.124 -0.23 -0.48    -0.356 OA
DOCKED: ATOM     10  C21         0      14.741  42.548  29.499 -0.35 +0.09    +0.210 C 
DOCKED: ENDBRANCH   5   9
DOCKED: BRANCH   7  11
DOCKED: ATOM     11  O3          0      13.171  37.529  32.394 -0.73 -0.53    -0.360 OA
DOCKED: ATOM     12  H28         0      13.977  37.043  32.089 -0.45 +0.24    +0.217 HD
DOCKED: ENDBRANCH   7  11
DOCKED: BRANCH   8  13
DOCKED: ATOM     13  C11         0      10.504  38.207  31.433 -0.29 +0.11    +0.187 C 
DOCKED: ATOM     14  O4          0       9.588  38.196  30.604 -0.73 -0.14    -0.287 OA
DOCKED: BRANCH  13  15
DOCKED: ATOM     15  C12         0      10.311  37.456  32.677 -0.39 +0.05    +0.056 C 
DOCKED: ATOM     16  C14         0       9.106  37.445  33.243 -0.32 +0.01    +0.015 C 
DOCKED: BRANCH  16  17
DOCKED: ATOM     17  C13         0       8.866  36.710  34.483 -0.43 -0.03    -0.036 A 
DOCKED: ATOM     18  C15         0       9.763  35.833  34.932 -0.41 +0.01    +0.011 A 
DOCKED: ATOM     19  C17         0       9.511  35.102  36.178 -0.45 +0.00    +0.001 A 
DOCKED: ATOM     20  C20         0       8.386  35.313  36.860 -0.38 +0.00    +0.000 A 
DOCKED: ATOM     21  C18         0       7.400  36.277  36.366 -0.58 +0.00    +0.001 A 
DOCKED: ATOM     22  C16         0       7.629  36.941  35.235 -0.58 +0.01    +0.011 A 
DOCKED: ENDBRANCH  16  17
DOCKED: ENDBRANCH  13  15
DOCKED: ENDBRANCH   8  13
DOCKED: ENDBRANCH   1   3
DOCKED: TORSDOF 6
DOCKED: TER
DOCKED: ENDMDL
________________________________________________________________________________


	BEGINNING GENETIC ALGORITHM DOCKING 2 of 100
Run: 2 Seed: 681821002 821617338 [ Run 2 of 100 GA/GALS ]
Beginning LAMARCKIAN GENETIC ALGORITHM (LGA), with a maximum of 2500000 energy evaluations.

Final-Value: -11.295


	FINAL GENETIC ALGORITHM DOCKED STATE
	_______________________________________________


Detailed state:  trans 11.962 35.518 34.963 quatxyzw -0.185177 -0.145688 -0.568789 -0.788012 center 5.387 0.233 0.000 ntor 6 -132.7311 141.8002 0.8004 112.6045 165.3945 -53.1252
State:	 11.962  35.518  34.963  -0.301 -0.237 -0.924 -76.000   -132.73  141.80    0.80  112.60  165.39  -53.13

DOCKED: MODEL        2
DOCKED: USER    Run = 2
DOCKED: USER    DPF = 1UDW.dpf
DOCKED: USER  
DOCKED: USER    Estimated Free Energy of Binding    =   -8.47 kcal/mol  [=(1)+(2)+(3)-(4)]
DOCKED: USER    Estimated Inhibition Constant, Ki   =  621.16 nM (nanomolar)  [Temperature = 298.15 K]
DOCKED: USER    
DOCKED: USER    (1) Final Intermolecular Energy     =  -10.26 kcal/mol
DOCKED: USER        vdW + Hbond + desolv Energy     =   -9.89 kcal/mol
DOCKED: USER        Electrostatic Energy            =   -0.37 kcal/mol
DOCKED: USER    (2) Final Total Internal Energy     =   -1.04 kcal/mol
DOCKED: USER    (3) Torsional Free Energy           =   +1.79 kcal/mol
DOCKED: USER    (4) Unbound System's Energy  [=(2)] =   -1.04 kcal/mol
DOCKED: USER    
DOCKED: USER    
DOCKED: USER    NEWDPF move FKB_lig.pdbqt
DOCKED: USER    NEWDPF about 5.386600 0.233400 0.000000
DOCKED: USER    NEWDPF tran0 11.961667 35.518309 34.963109
DOCKED: USER    NEWDPF quaternion0 -0.185177 -0.145688 -0.568789 -0.788012
DOCKED: USER    NEWDPF axisangle0 -0.300778 -0.236638 -0.923870 -75.999684
DOCKED: USER    NEWDPF quat0 -0.300778 -0.236638 -0.923870 -75.999684
DOCKED: USER    NEWDPF dihe0 -132.73 141.80 0.80 112.60 165.39 -53.13 
DOCKED: USER  keepresnum = 1 
DOCKED: USER  
DOCKED: REMARK  6 active torsions:
DOCKED: REMARK  status: ('A' for Active; 'I' for Inactive)
DOCKED: REMARK    1  A    between atoms: O1_1  and  C6_6 
DOCKED: REMARK    2  A    between atoms: O2_2  and  C9_9 
DOCKED: REMARK    3  A    between atoms: O3_3  and  C7_7 
DOCKED: REMARK    4  A    between atoms: C5_5  and  C11_11 
DOCKED: REMARK    5  A    between atoms: C11_11  and  C12_12 
DOCKED: REMARK    6  A    between atoms: C13_13  and  C14_14 
DOCKED: USER                              x       y       z     vdW  Elec       q    Type
DOCKED: USER                           _______ _______ _______ _____ _____    ______ ____
DOCKED: ROOT
DOCKED: ATOM      1  O1          0      10.063  38.210  33.537 -0.69 -0.43    -0.355 OA
DOCKED: ATOM      2  C19         0       8.925  38.980  33.117 -0.12 +0.15    +0.210 C 
DOCKED: ENDROOT
DOCKED: BRANCH   1   3
DOCKED: ATOM      3  C6          0       9.676  37.002  34.151 -0.32 +0.08    +0.087 A 
DOCKED: ATOM      4  C8          0       8.810  37.011  35.164 -0.34 +0.07    +0.074 A 
DOCKED: ATOM      5  C9          0       8.406  35.769  35.802 -0.43 +0.06    +0.073 A 
DOCKED: ATOM      6  C10         0       8.907  34.613  35.370 -0.25 +0.04    +0.074 A 
DOCKED: ATOM      7  C7          0       9.861  34.577  34.257 -0.40 +0.04    +0.085 A 
DOCKED: ATOM      8  C5          0      10.239  35.724  33.662 -0.36 +0.05    +0.081 A 
DOCKED: BRANCH   5   9
DOCKED: ATOM      9  O2          0       7.490  35.811  36.870 -0.82 -0.38    -0.356 OA
DOCKED: ATOM     10  C21         0       6.362  36.644  36.564 -0.57 +0.15    +0.210 C 
DOCKED: ENDBRANCH   5   9
DOCKED: BRANCH   7  11
DOCKED: ATOM     11  O3          0      10.344  33.339  33.856 -0.72 +0.06    -0.360 OA
DOCKED: ATOM     12  H28         0      10.425  33.323  32.870 -0.19 -0.29    +0.217 HD
DOCKED: ENDBRANCH   7  11
DOCKED: BRANCH   8  13
DOCKED: ATOM     13  C11         0      11.211  35.778  32.516 -0.35 +0.11    +0.187 C 
DOCKED: ATOM     14  O4          0      11.896  34.780  32.268 -0.68 -0.10    -0.287 OA
DOCKED: BRANCH  13  15
DOCKED: ATOM     15  C12         0      11.392  36.960  31.670 -0.41 +0.04    +0.056 C 
DOCKED: ATOM     16  C14         0      10.398  37.339  30.870 -0.31 +0.01    +0.015 C 
DOCKED: BRANCH  16  17
DOCKED: ATOM     17  C13         0      10.532  38.512  30.008 -0.42 -0.02    -0.036 A 
DOCKED: ATOM     18  C15         0      11.665  39.215  29.997 -0.36 +0.01    +0.011 A 
DOCKED: ATOM     19  C17         0      11.789  40.389  29.129 -0.46 +0.00    +0.001 A 
DOCKED: ATOM     20  C20         0      10.771  40.754  28.350 -0.40 -0.00    +0.000 A 
DOCKED: ATOM     21  C18         0       9.527  39.982  28.363 -0.67 +0.00    +0.001 A 
DOCKED: ATOM     22  C16         0       9.414  38.915  29.152 -0.63 +0.00    +0.011 A 
DOCKED: ENDBRANCH  16  17
DOCKED: ENDBRANCH  13  15
DOCKED: ENDBRANCH   8  13
DOCKED: ENDBRANCH   1   3
DOCKED: TORSDOF 6
DOCKED: TER
DOCKED: ENDMDL
________________________________________________________________________________


	BEGINNING GENETIC ALGORITHM DOCKING 3 of 100
Run: 3 Seed: 1829381210 1220038348 [ Run 3 of 100 GA/GALS ]
Beginning LAMARCKIAN GENETIC ALGORITHM (LGA), with a maximum of 2500000 energy evaluations.

Final-Value: -10.408


	FINAL GENETIC ALGORITHM DOCKED STATE
	_______________________________________________


Detailed state:  trans 12.340 38.178 32.939 quatxyzw -0.863185 0.047999 -0.267954 0.425216 center 5.387 0.233 0.000 ntor 6 -82.2048 179.9420 -88.0464 114.1781 137.0258 31.4385
State:	 12.340  38.178  32.939  -0.954  0.053 -0.296 129.671    -82.20  179.94  -88.05  114.18  137.03   31.44

DOCKED: MODEL        3
DOCKED: USER    Run = 3
DOCKED: USER    DPF = 1UDW.dpf
DOCKED: USER  
DOCKED: USER    Estimated Free Energy of Binding    =   -7.29 kcal/mol  [=(1)+(2)+(3)-(4)]
DOCKED: USER    Estimated Inhibition Constant, Ki   =    4.50 uM (micromolar)  [Temperature = 298.15 K]
DOCKED: USER    
DOCKED: USER    (1) Final Intermolecular Energy     =   -9.08 kcal/mol
DOCKED: USER        vdW + Hbond + desolv Energy     =   -8.98 kcal/mol
DOCKED: USER        Electrostatic Energy            =   -0.10 kcal/mol
DOCKED: USER    (2) Final Total Internal Energy     =   -1.32 kcal/mol
DOCKED: USER    (3) Torsional Free Energy           =   +1.79 kcal/mol
DOCKED: USER    (4) Unbound System's Energy  [=(2)] =   -1.32 kcal/mol
DOCKED: USER    
DOCKED: USER    
DOCKED: USER    NEWDPF move FKB_lig.pdbqt
DOCKED: USER    NEWDPF about 5.386600 0.233400 0.000000
DOCKED: USER    NEWDPF tran0 12.340366 38.177911 32.938756
DOCKED: USER    NEWDPF quaternion0 -0.863185 0.047999 -0.267954 0.425216
DOCKED: USER    NEWDPF axisangle0 -0.953699 0.053032 -0.296052 129.671300
DOCKED: USER    NEWDPF quat0 -0.953699 0.053032 -0.296052 129.671300
DOCKED: USER    NEWDPF dihe0 -82.20 179.94 -88.05 114.18 137.03 31.44 
DOCKED: USER  keepresnum = 1 
DOCKED: USER  
DOCKED: REMARK  6 active torsions:
DOCKED: REMARK  status: ('A' for Active; 'I' for Inactive)
DOCKED: REMARK    1  A    between atoms: O1_1  and  C6_6 
DOCKED: REMARK    2  A    between atoms: O2_2  and  C9_9 
DOCKED: REMARK    3  A    between atoms: O3_3  and  C7_7 
DOCKED: REMARK    4  A    between atoms: C5_5  and  C11_11 
DOCKED: REMARK    5  A    between atoms: C11_11  and  C12_12 
DOCKED: REMARK    6  A    between atoms: C13_13  and  C14_14 
DOCKED: USER                              x       y       z     vdW  Elec       q    Type
DOCKED: USER                           _______ _______ _______ _____ _____    ______ ____
DOCKED: ROOT
DOCKED: ATOM      1  O1          0       9.639  38.217  30.576 -0.66 -0.17    -0.355 OA
DOCKED: ATOM      2  C19         0       8.880  38.558  29.405 -0.38 +0.06    +0.210 C 
DOCKED: ENDROOT
DOCKED: BRANCH   1   3
DOCKED: ATOM      3  C6          0      10.878  38.886  30.605 -0.31 +0.04    +0.087 A 
DOCKED: ATOM      4  C8          0      11.000  40.097  30.063 -0.32 +0.01    +0.074 A 
DOCKED: ATOM      5  C9          0      12.276  40.795  30.089 -0.28 +0.02    +0.073 A 
DOCKED: ATOM      6  C10         0      13.331  40.216  30.660 -0.24 +0.08    +0.074 A 
DOCKED: ATOM      7  C7          0      13.222  38.884  31.263 -0.29 +0.11    +0.085 A 
DOCKED: ATOM      8  C5          0      12.044  38.234  31.242 -0.28 +0.07    +0.081 A 
DOCKED: BRANCH   5   9
DOCKED: ATOM      9  O2          0      12.374  42.073  29.508 -0.20 +0.27    -0.356 OA
DOCKED: ATOM     10  C21         0      12.260  43.110  30.495 -0.15 -0.22    +0.210 C 
DOCKED: ENDBRANCH   5   9
DOCKED: BRANCH   7  11
DOCKED: ATOM     11  O3          0      14.360  38.339  31.842 -0.89 -0.59    -0.360 OA
DOCKED: ATOM     12  H28         0      14.145  37.445  32.209 -0.48 +0.27    +0.217 HD
DOCKED: ENDBRANCH   7  11
DOCKED: BRANCH   8  13
DOCKED: ATOM     13  C11         0      11.844  36.868  31.837 -0.32 +0.15    +0.187 C 
DOCKED: ATOM     14  O4          0      12.706  36.003  31.648 -0.35 -0.24    -0.287 OA
DOCKED: BRANCH  13  15
DOCKED: ATOM     15  C12         0      10.672  36.501  32.636 -0.42 +0.04    +0.056 C 
DOCKED: ATOM     16  C14         0      10.485  37.090  33.815 -0.44 +0.02    +0.015 C 
DOCKED: BRANCH  16  17
DOCKED: ATOM     17  C13         0       9.331  36.756  34.647 -0.39 -0.03    -0.036 A 
DOCKED: ATOM     18  C15         0       8.178  37.408  34.493 -0.46 +0.01    +0.011 A 
DOCKED: ATOM     19  C17         0       7.026  37.065  35.333 -0.66 +0.00    +0.001 A 
DOCKED: ATOM     20  C20         0       7.132  36.104  36.250 -0.56 +0.00    +0.000 A 
DOCKED: ATOM     21  C18         0       8.399  35.389  36.419 -0.47 +0.00    +0.001 A 
DOCKED: ATOM     22  C16         0       9.445  35.700  35.656 -0.44 +0.01    +0.011 A 
DOCKED: ENDBRANCH  16  17
DOCKED: ENDBRANCH  13  15
DOCKED: ENDBRANCH   8  13
DOCKED: ENDBRANCH   1   3
DOCKED: TORSDOF 6
DOCKED: TER
DOCKED: ENDMDL
________________________________________________________________________________


	BEGINNING GENETIC ALGORITHM DOCKING 4 of 100
Run: 4 Seed: 360127783 1370381278 [ Run 4 of 100 GA/GALS ]
Beginning LAMARCKIAN GENETIC ALGORITHM (LGA), with a maximum of 2500000 energy evaluations.

Final-Value: -10.027


	FINAL GENETIC ALGORITHM DOCKED STATE
	_______________________________________________


Detailed state:  trans 10.806 37.446 33.997 quatxyzw 0.666951 0.709613 -0.155763 0.165416 center 5.387 0.233 0.000 ntor 6 14.4989 -43.8628 -160.8273 -96.4646 -30.3040 28.9055
State:	 10.806  37.446  33.997   0.676  0.720 -0.158 160.957     14.50  -43.86 -160.83  -96.46  -30.30   28.91

DOCKED: MODEL        4
DOCKED: USER    Run = 4
DOCKED: USER    DPF = 1UDW.dpf
DOCKED: USER  
DOCKED: USER    Estimated Free Energy of Binding    =   -7.82 kcal/mol  [=(1)+(2)+(3)-(4)]
DOCKED: USER    Estimated Inhibition Constant, Ki   =    1.84 uM (micromolar)  [Temperature = 298.15 K]
DOCKED: USER    
DOCKED: USER    (1) Final Intermolecular Energy     =   -9.61 kcal/mol
DOCKED: USER        vdW + Hbond + desolv Energy     =   -9.23 kcal/mol
DOCKED: USER        Electrostatic Energy            =   -0.38 kcal/mol
DOCKED: USER    (2) Final Total Internal Energy     =   -0.41 kcal/mol
DOCKED: USER    (3) Torsional Free Energy           =   +1.79 kcal/mol
DOCKED: USER    (4) Unbound System's Energy  [=(2)] =   -0.41 kcal/mol
DOCKED: USER    
DOCKED: USER    
DOCKED: USER    NEWDPF move FKB_lig.pdbqt
DOCKED: USER    NEWDPF about 5.386600 0.233400 0.000000
DOCKED: USER    NEWDPF tran0 10.806154 37.445934 33.997093
DOCKED: USER    NEWDPF quaternion0 0.666951 0.709613 -0.155763 0.165416
DOCKED: USER    NEWDPF axisangle0 0.676268 0.719526 -0.157939 160.957211
DOCKED: USER    NEWDPF quat0 0.676268 0.719526 -0.157939 160.957211
DOCKED: USER    NEWDPF dihe0 14.50 -43.86 -160.83 -96.46 -30.30 28.91 
DOCKED: USER  keepresnum = 1 
DOCKED: USER  
DOCKED: REMARK  6 active torsions:
DOCKED: REMARK  status: ('A' for Active; 'I' for Inactive)
DOCKED: REMARK    1  A    between atoms: O1_1  and  C6_6 
DOCKED: REMARK    2  A    between atoms: O2_2  and  C9_9 
DOCKED: REMARK    3  A    between atoms: O3_3  and  C7_7 
DOCKED: REMARK    4  A    between atoms: C5_5  and  C11_11 
DOCKED: REMARK    5  A    between atoms: C11_11  and  C12_12 
DOCKED: REMARK    6  A    between atoms: C13_13  and  C14_14 
DOCKED: USER                              x       y       z     vdW  Elec       q    Type
DOCKED: USER                           _______ _______ _______ _____ _____    ______ ____
DOCKED: ROOT
DOCKED: ATOM      1  O1          0      10.231  33.915  34.283 -0.46 -0.14    -0.355 OA
DOCKED: ATOM      2  C19         0       9.573  32.680  34.608 -0.04 -0.06    +0.210 C 
DOCKED: ENDROOT
DOCKED: BRANCH   1   3
DOCKED: ATOM      3  C6          0       9.461  35.031  34.662 -0.38 +0.05    +0.087 A 
DOCKED: ATOM      4  C8          0       8.623  34.949  35.696 -0.31 +0.05    +0.074 A 
DOCKED: ATOM      5  C9          0       7.824  36.096  36.095 -0.48 +0.06    +0.073 A 
DOCKED: ATOM      6  C10         0       7.932  37.239  35.419 -0.44 +0.06    +0.074 A 
DOCKED: ATOM      7  C7          0       8.845  37.355  34.279 -0.34 +0.07    +0.085 A 
DOCKED: ATOM      8  C5          0       9.587  36.296  33.905 -0.36 +0.05    +0.081 A 
DOCKED: BRANCH   5   9
DOCKED: ATOM      9  O2          0       6.949  35.979  37.191 -0.95 -0.40    -0.356 OA
DOCKED: ATOM     10  C21         0       6.014  37.067  37.236 -0.59 +0.17    +0.210 C 
DOCKED: ENDBRANCH   5   9
DOCKED: BRANCH   7  11
DOCKED: ATOM     11  O3          0       8.909  38.575  33.618 -0.83 -0.34    -0.360 OA
DOCKED: ATOM     12  H28         0       7.992  38.925  33.488 +0.17 +0.12    +0.217 HD
DOCKED: ENDBRANCH   7  11
DOCKED: BRANCH   8  13
DOCKED: ATOM     13  C11         0      10.548  36.328  32.749 -0.32 +0.12    +0.187 C 
DOCKED: ATOM     14  O4          0      11.553  35.609  32.788 -0.34 -0.23    -0.287 OA
DOCKED: BRANCH  13  15
DOCKED: ATOM     15  C12         0      10.357  37.172  31.567 -0.20 +0.03    +0.056 C 
DOCKED: ATOM     16  C14         0      10.751  38.442  31.611 -0.42 +0.01    +0.015 C 
DOCKED: BRANCH  16  17
DOCKED: ATOM     17  C13         0      10.581  39.323  30.456 -0.37 -0.01    -0.036 A 
DOCKED: ATOM     18  C15         0      11.295  40.444  30.353 -0.32 +0.00    +0.011 A 
DOCKED: ATOM     19  C17         0      11.116  41.320  29.190 -0.50 -0.00    +0.001 A 
DOCKED: ATOM     20  C20         0      10.242  40.995  28.238 -0.48 -0.00    +0.000 A 
DOCKED: ATOM     21  C18         0       9.458  39.763  28.353 -0.69 +0.00    +0.001 A 
DOCKED: ATOM     22  C16         0       9.620  38.968  29.409 -0.59 +0.00    +0.011 A 
DOCKED: ENDBRANCH  16  17
DOCKED: ENDBRANCH  13  15
DOCKED: ENDBRANCH   8  13
DOCKED: ENDBRANCH   1   3
DOCKED: TORSDOF 6
DOCKED: TER
DOCKED: ENDMDL
________________________________________________________________________________


	BEGINNING GENETIC ALGORITHM DOCKING 5 of 100
Run: 5 Seed: 1220315006 525182204 [ Run 5 of 100 GA/GALS ]
Beginning LAMARCKIAN GENETIC ALGORITHM (LGA), with a maximum of 2500000 energy evaluations.

Final-Value: -10.415


	FINAL GENETIC ALGORITHM DOCKED STATE
	_______________________________________________


Detailed state:  trans 12.398 38.035 32.807 quatxyzw -0.884862 0.036070 -0.270750 0.377376 center 5.387 0.233 0.000 ntor 6 -78.1310 -164.3939 -110.9158 142.5874 130.1286 28.9264
State:	 12.398  38.035  32.807  -0.956  0.039 -0.292 135.657    -78.13 -164.39 -110.92  142.59  130.13   28.93

DOCKED: MODEL        5
DOCKED: USER    Run = 5
DOCKED: USER    DPF = 1UDW.dpf
DOCKED: USER  
DOCKED: USER    Estimated Free Energy of Binding    =   -7.23 kcal/mol  [=(1)+(2)+(3)-(4)]
DOCKED: USER    Estimated Inhibition Constant, Ki   =    5.00 uM (micromolar)  [Temperature = 298.15 K]
DOCKED: USER    
DOCKED: USER    (1) Final Intermolecular Energy     =   -9.02 kcal/mol
DOCKED: USER        vdW + Hbond + desolv Energy     =   -8.93 kcal/mol
DOCKED: USER        Electrostatic Energy            =   -0.09 kcal/mol
DOCKED: USER    (2) Final Total Internal Energy     =   -1.39 kcal/mol
DOCKED: USER    (3) Torsional Free Energy           =   +1.79 kcal/mol
DOCKED: USER    (4) Unbound System's Energy  [=(2)] =   -1.39 kcal/mol
DOCKED: USER    
DOCKED: USER    
DOCKED: USER    NEWDPF move FKB_lig.pdbqt
DOCKED: USER    NEWDPF about 5.386600 0.233400 0.000000
DOCKED: USER    NEWDPF tran0 12.397844 38.035065 32.806893
DOCKED: USER    NEWDPF quaternion0 -0.884862 0.036070 -0.270750 0.377376
DOCKED: USER    NEWDPF axisangle0 -0.955512 0.038950 -0.292368 135.657458
DOCKED: USER    NEWDPF quat0 -0.955512 0.038950 -0.292368 135.657458
DOCKED: USER    NEWDPF dihe0 -78.13 -164.39 -110.92 142.59 130.13 28.93 
DOCKED: USER  keepresnum = 1 
DOCKED: USER  
DOCKED: REMARK  6 active torsions:
DOCKED: REMARK  status: ('A' for Active; 'I' for Inactive)
DOCKED: REMARK    1  A    between atoms: O1_1  and  C6_6 
DOCKED: REMARK    2  A    between atoms: O2_2  and  C9_9 
DOCKED: REMARK    3  A    between atoms: O3_3  and  C7_7 
DOCKED: REMARK    4  A    between atoms: C5_5  and  C11_11 
DOCKED: REMARK    5  A    between atoms: C11_11  and  C12_12 
DOCKED: REMARK    6  A    between atoms: C13_13  and  C14_14 
DOCKED: USER                              x       y       z     vdW  Elec       q    Type
DOCKED: USER                           _______ _______ _______ _____ _____    ______ ____
DOCKED: ROOT
DOCKED: ATOM      1  O1          0       9.664  38.158  30.485 -0.65 -0.17    -0.355 OA
DOCKED: ATOM      2  C19         0       8.871  38.567  29.360 -0.39 +0.06    +0.210 C 
DOCKED: ENDROOT
DOCKED: BRANCH   1   3
DOCKED: ATOM      3  C6          0      10.868  38.883  30.565 -0.31 +0.04    +0.087 A 
DOCKED: ATOM      4  C8          0      10.934  40.128  30.093 -0.32 +0.01    +0.074 A 
DOCKED: ATOM      5  C9          0      12.174  40.884  30.172 -0.28 +0.01    +0.073 A 
DOCKED: ATOM      6  C10         0      13.251  40.326  30.721 -0.24 +0.08    +0.074 A 
DOCKED: ATOM      7  C7          0      13.203  38.959  31.248 -0.29 +0.11    +0.085 A 
DOCKED: ATOM      8  C5          0      12.059  38.254  31.178 -0.28 +0.07    +0.081 A 
DOCKED: BRANCH   5   9
DOCKED: ATOM      9  O2          0      12.213  42.196  29.664 -0.20 +0.32    -0.356 OA
DOCKED: ATOM     10  C21         0      12.136  43.170  30.717 -0.14 -0.22    +0.210 C 
DOCKED: ENDBRANCH   5   9
DOCKED: BRANCH   7  11
DOCKED: ATOM     11  O3          0      14.363  38.437  31.807 -0.96 -0.61    -0.360 OA
DOCKED: ATOM     12  H28         0      14.274  37.455  31.888 -0.46 +0.25    +0.217 HD
DOCKED: ENDBRANCH   7  11
DOCKED: BRANCH   8  13
DOCKED: ATOM     13  C11         0      11.922  36.848  31.692 -0.32 +0.15    +0.187 C 
DOCKED: ATOM     14  O4          0      12.762  36.005  31.357 -0.33 -0.21    -0.287 OA
DOCKED: BRANCH  13  15
DOCKED: ATOM     15  C12         0      10.838  36.418  32.579 -0.42 +0.04    +0.056 C 
DOCKED: ATOM     16  C14         0      10.405  37.252  33.521 -0.44 +0.02    +0.015 C 
DOCKED: BRANCH  16  17
DOCKED: ATOM     17  C13         0       9.325  36.866  34.428 -0.38 -0.03    -0.036 A 
DOCKED: ATOM     18  C15         0       8.133  37.455  34.345 -0.41 +0.01    +0.011 A 
DOCKED: ATOM     19  C17         0       7.057  37.061  35.260 -0.65 +0.00    +0.001 A 
DOCKED: ATOM     20  C20         0       7.272  36.115  36.174 -0.57 +0.00    +0.000 A 
DOCKED: ATOM     21  C18         0       8.582  35.468  36.264 -0.48 +0.00    +0.001 A 
DOCKED: ATOM     22  C16         0       9.559  35.826  35.433 -0.43 +0.01    +0.011 A 
DOCKED: ENDBRANCH  16  17
DOCKED: ENDBRANCH  13  15
DOCKED: ENDBRANCH   8  13
DOCKED: ENDBRANCH   1   3
DOCKED: TORSDOF 6
DOCKED: TER
DOCKED: ENDMDL
________________________________________________________________________________


	BEGINNING GENETIC ALGORITHM DOCKING 6 of 100
Run: 6 Seed: 1303312175 1238704506 [ Run 6 of 100 GA/GALS ]
Beginning LAMARCKIAN GENETIC ALGORITHM (LGA), with a maximum of 2500000 energy evaluations.

Final-Value: -9.872


	FINAL GENETIC ALGORITHM DOCKED STATE
	_______________________________________________


Detailed state:  trans 10.351 37.280 32.480 quatxyzw 0.356895 -0.447867 -0.754643 -0.320242 center 5.387 0.233 0.000 ntor 6 -179.8487 -11.5749 167.4589 178.0746 -67.9671 -13.0160
State:	 10.351  37.280  32.480   0.377 -0.473 -0.797 -142.645   -179.85  -11.57  167.46  178.07  -67.97  -13.02

DOCKED: MODEL        6
DOCKED: USER    Run = 6
DOCKED: USER    DPF = 1UDW.dpf
DOCKED: USER  
DOCKED: USER    Estimated Free Energy of Binding    =   -7.37 kcal/mol  [=(1)+(2)+(3)-(4)]
DOCKED: USER    Estimated Inhibition Constant, Ki   =    3.97 uM (micromolar)  [Temperature = 298.15 K]
DOCKED: USER    
DOCKED: USER    (1) Final Intermolecular Energy     =   -9.16 kcal/mol
DOCKED: USER        vdW + Hbond + desolv Energy     =   -8.48 kcal/mol
DOCKED: USER        Electrostatic Energy            =   -0.68 kcal/mol
DOCKED: USER    (2) Final Total Internal Energy     =   -0.71 kcal/mol
DOCKED: USER    (3) Torsional Free Energy           =   +1.79 kcal/mol
DOCKED: USER    (4) Unbound System's Energy  [=(2)] =   -0.71 kcal/mol
DOCKED: USER    
DOCKED: USER    
DOCKED: USER    NEWDPF move FKB_lig.pdbqt
DOCKED: USER    NEWDPF about 5.386600 0.233400 0.000000
DOCKED: USER    NEWDPF tran0 10.350644 37.280477 32.480034
DOCKED: USER    NEWDPF quaternion0 0.356895 -0.447867 -0.754643 -0.320242
DOCKED: USER    NEWDPF axisangle0 0.376735 -0.472765 -0.796595 -142.644849
DOCKED: USER    NEWDPF quat0 0.376735 -0.472765 -0.796595 -142.644849
DOCKED: USER    NEWDPF dihe0 -179.85 -11.57 167.46 178.07 -67.97 -13.02 
DOCKED: USER  keepresnum = 1 
DOCKED: USER  
DOCKED: REMARK  6 active torsions:
DOCKED: REMARK  status: ('A' for Active; 'I' for Inactive)
DOCKED: REMARK    1  A    between atoms: O1_1  and  C6_6 
DOCKED: REMARK    2  A    between atoms: O2_2  and  C9_9 
DOCKED: REMARK    3  A    between atoms: O3_3  and  C7_7 
DOCKED: REMARK    4  A    between atoms: C5_5  and  C11_11 
DOCKED: REMARK    5  A    between atoms: C11_11  and  C12_12 
DOCKED: REMARK    6  A    between atoms: C13_13  and  C14_14 
DOCKED: USER                              x       y       z     vdW  Elec       q    Type
DOCKED: USER                           _______ _______ _______ _____ _____    ______ ____
DOCKED: ROOT
DOCKED: ATOM      1  O1          0      12.092  40.417  32.580 -0.31 -0.39    -0.355 OA
DOCKED: ATOM      2  C19         0      12.601  41.689  32.147 -0.14 +0.10    +0.210 C 
DOCKED: ENDROOT
DOCKED: BRANCH   1   3
DOCKED: ATOM      3  C6          0      11.333  39.790  31.573 -0.25 +0.04    +0.087 A 
DOCKED: ATOM      4  C8          0      10.944  40.478  30.500 -0.21 -0.01    +0.074 A 
DOCKED: ATOM      5  C9          0      10.160  39.838  29.456 -0.43 +0.01    +0.073 A 
DOCKED: ATOM      6  C10         0       9.828  38.553  29.575 -0.47 +0.03    +0.074 A 
DOCKED: ATOM      7  C7          0      10.244  37.776  30.747 -0.28 +0.05    +0.085 A 
DOCKED: ATOM      8  C5          0      10.970  38.363  31.716 -0.30 +0.06    +0.081 A 
DOCKED: BRANCH   5   9
DOCKED: ATOM      9  O2          0       9.763  40.590  28.334 -0.54 -0.01    -0.356 OA
DOCKED: ATOM     10  C21         0      10.233  41.944  28.415 -0.43 -0.21    +0.210 C 
DOCKED: ENDBRANCH   5   9
DOCKED: BRANCH   7  11
DOCKED: ATOM     11  O3          0       9.865  36.441  30.808 -0.04 -0.17    -0.360 OA
DOCKED: ATOM     12  H28         0       9.192  36.260  30.106 -0.02 +0.05    +0.217 HD
DOCKED: ENDBRANCH   7  11
DOCKED: BRANCH   8  13
DOCKED: ATOM     13  C11         0      11.438  37.640  32.949 -0.30 +0.22    +0.187 C 
DOCKED: ATOM     14  O4          0      12.647  37.432  33.096 -0.75 -0.51    -0.287 OA
DOCKED: BRANCH  13  15
DOCKED: ATOM     15  C12         0      10.530  37.166  33.997 -0.36 +0.07    +0.056 C 
DOCKED: ATOM     16  C14         0       9.227  37.412  33.882 -0.46 +0.01    +0.015 C 
DOCKED: BRANCH  16  17
DOCKED: ATOM     17  C13         0       8.283  36.958  34.902 -0.49 -0.03    -0.036 A 
DOCKED: ATOM     18  C15         0       7.031  37.415  34.912 -0.51 +0.01    +0.011 A 
DOCKED: ATOM     19  C17         0       6.093  36.953  35.940 -0.73 +0.00    +0.001 A 
DOCKED: ATOM     20  C20         0       6.491  36.077  36.862 -0.56 +0.00    +0.000 A 
DOCKED: ATOM     21  C18         0       7.867  35.576  36.849 -0.43 +0.00    +0.001 A 
DOCKED: ATOM     22  C16         0       8.719  35.995  35.916 -0.47 +0.01    +0.011 A 
DOCKED: ENDBRANCH  16  17
DOCKED: ENDBRANCH  13  15
DOCKED: ENDBRANCH   8  13
DOCKED: ENDBRANCH   1   3
DOCKED: TORSDOF 6
DOCKED: TER
DOCKED: ENDMDL
________________________________________________________________________________


	BEGINNING GENETIC ALGORITHM DOCKING 7 of 100
Run: 7 Seed: 821930829 1888298329 [ Run 7 of 100 GA/GALS ]
Beginning LAMARCKIAN GENETIC ALGORITHM (LGA), with a maximum of 2500000 energy evaluations.

Final-Value: -9.918


	FINAL GENETIC ALGORITHM DOCKED STATE
	_______________________________________________


Detailed state:  trans 11.940 39.551 33.304 quatxyzw 0.689492 -0.086928 0.304062 -0.651607 center 5.387 0.233 0.000 ntor 6 -85.4579 -157.1796 -117.4800 -21.9363 122.4625 53.3960
State:	 11.940  39.551  33.304   0.909 -0.115  0.401 -98.674    -85.46 -157.18 -117.48  -21.94  122.46   53.40

DOCKED: MODEL        7
DOCKED: USER    Run = 7
DOCKED: USER    DPF = 1UDW.dpf
DOCKED: USER  
DOCKED: USER    Estimated Free Energy of Binding    =   -6.94 kcal/mol  [=(1)+(2)+(3)-(4)]
DOCKED: USER    Estimated Inhibition Constant, Ki   =    8.23 uM (micromolar)  [Temperature = 298.15 K]
DOCKED: USER    
DOCKED: USER    (1) Final Intermolecular Energy     =   -8.73 kcal/mol
DOCKED: USER        vdW + Hbond + desolv Energy     =   -8.59 kcal/mol
DOCKED: USER        Electrostatic Energy            =   -0.14 kcal/mol
DOCKED: USER    (2) Final Total Internal Energy     =   -1.19 kcal/mol
DOCKED: USER    (3) Torsional Free Energy           =   +1.79 kcal/mol
DOCKED: USER    (4) Unbound System's Energy  [=(2)] =   -1.19 kcal/mol
DOCKED: USER    
DOCKED: USER    
DOCKED: USER    NEWDPF move FKB_lig.pdbqt
DOCKED: USER    NEWDPF about 5.386600 0.233400 0.000000
DOCKED: USER    NEWDPF tran0 11.939900 39.550820 33.303551
DOCKED: USER    NEWDPF quaternion0 0.689492 -0.086928 0.304062 -0.651607
DOCKED: USER    NEWDPF axisangle0 0.908951 -0.114597 0.400843 -98.674319
DOCKED: USER    NEWDPF quat0 0.908951 -0.114597 0.400843 -98.674319
DOCKED: USER    NEWDPF dihe0 -85.46 -157.18 -117.48 -21.94 122.46 53.40 
DOCKED: USER  keepresnum = 1 
DOCKED: USER  
DOCKED: REMARK  6 active torsions:
DOCKED: REMARK  status: ('A' for Active; 'I' for Inactive)
DOCKED: REMARK    1  A    between atoms: O1_1  and  C6_6 
DOCKED: REMARK    2  A    between atoms: O2_2  and  C9_9 
DOCKED: REMARK    3  A    between atoms: O3_3  and  C7_7 
DOCKED: REMARK    4  A    between atoms: C5_5  and  C11_11 
DOCKED: REMARK    5  A    between atoms: C11_11  and  C12_12 
DOCKED: REMARK    6  A    between atoms: C13_13  and  C14_14 
DOCKED: USER                              x       y       z     vdW  Elec       q    Type
DOCKED: USER                           _______ _______ _______ _____ _____    ______ ____
DOCKED: ROOT
DOCKED: ATOM      1  O1          0       9.596  38.704  30.721 -0.48 -0.14    -0.355 OA
DOCKED: ATOM      2  C19         0       9.064  38.486  29.405 -0.42 +0.07    +0.210 C 
DOCKED: ENDROOT
DOCKED: BRANCH   1   3
DOCKED: ATOM      3  C6          0      10.936  39.134  30.676 -0.30 +0.04    +0.087 A 
DOCKED: ATOM      4  C8          0      11.279  40.189  29.937 -0.33 +0.01    +0.074 A 
DOCKED: ATOM      5  C9          0      12.660  40.639  29.885 -0.27 +0.05    +0.073 A 
DOCKED: ATOM      6  C10         0      13.591  39.990  30.583 -0.25 +0.10    +0.074 A 
DOCKED: ATOM      7  C7          0      13.239  38.826  31.403 -0.26 +0.11    +0.085 A 
DOCKED: ATOM      8  C5          0      11.962  38.405  31.455 -0.27 +0.07    +0.081 A 
DOCKED: BRANCH   5   9
DOCKED: ATOM      9  O2          0      12.991  41.757  29.096 -0.21 +0.07    -0.356 OA
DOCKED: ATOM     10  C21         0      12.994  42.966  29.871 -0.04 -0.19    +0.210 C 
DOCKED: ENDBRANCH   5   9
DOCKED: BRANCH   7  11
DOCKED: ATOM     11  O3          0      14.258  38.195  32.105 -0.71 -0.60    -0.360 OA
DOCKED: ATOM     12  H28         0      13.991  37.263  32.302 -0.46 +0.27    +0.217 HD
DOCKED: ENDBRANCH   7  11
DOCKED: BRANCH   8  13
DOCKED: ATOM     13  C11         0      11.515  37.223  32.269 -0.31 +0.17    +0.187 C 
DOCKED: ATOM     14  O4          0      12.035  36.122  32.059 -0.32 -0.22    -0.287 OA
DOCKED: BRANCH  13  15
DOCKED: ATOM     15  C12         0      10.486  37.305  33.309 -0.41 +0.05    +0.056 C 
DOCKED: ATOM     16  C14         0       9.840  36.197  33.667 -0.48 +0.01    +0.015 C 
DOCKED: BRANCH  16  17
DOCKED: ATOM     17  C13         0       8.806  36.230  34.699 -0.44 -0.02    -0.036 A 
DOCKED: ATOM     18  C15         0       8.961  35.542  35.830 -0.46 +0.01    +0.011 A 
DOCKED: ATOM     19  C17         0       7.917  35.582  36.859 -0.43 +0.00    +0.001 A 
DOCKED: ATOM     20  C20         0       6.815  36.306  36.664 -0.61 +0.00    +0.000 A 
DOCKED: ATOM     21  C18         0       6.645  37.061  35.420 -0.70 +0.00    +0.001 A 
DOCKED: ATOM     22  C16         0       7.594  37.025  34.486 -0.44 +0.01    +0.011 A 
DOCKED: ENDBRANCH  16  17
DOCKED: ENDBRANCH  13  15
DOCKED: ENDBRANCH   8  13
DOCKED: ENDBRANCH   1   3
DOCKED: TORSDOF 6
DOCKED: TER
DOCKED: ENDMDL
________________________________________________________________________________


	BEGINNING GENETIC ALGORITHM DOCKING 8 of 100
Run: 8 Seed: 171855033 223208880 [ Run 8 of 100 GA/GALS ]
Beginning LAMARCKIAN GENETIC ALGORITHM (LGA), with a maximum of 2500000 energy evaluations.

Final-Value: -10.363


	FINAL GENETIC ALGORITHM DOCKED STATE
	_______________________________________________


Detailed state:  trans 12.009 38.862 33.334 quatxyzw 0.782946 -0.031211 0.341588 -0.518980 center 5.387 0.233 0.000 ntor 6 -81.7172 -162.9432 -99.2003 131.7219 134.9604 49.0188
State:	 12.009  38.862  33.334   0.916 -0.037  0.400 -117.472    -81.72 -162.94  -99.20  131.72  134.96   49.02

DOCKED: MODEL        8
DOCKED: USER    Run = 8
DOCKED: USER    DPF = 1UDW.dpf
DOCKED: USER  
DOCKED: USER    Estimated Free Energy of Binding    =   -7.19 kcal/mol  [=(1)+(2)+(3)-(4)]
DOCKED: USER    Estimated Inhibition Constant, Ki   =    5.34 uM (micromolar)  [Temperature = 298.15 K]
DOCKED: USER    
DOCKED: USER    (1) Final Intermolecular Energy     =   -8.98 kcal/mol
DOCKED: USER        vdW + Hbond + desolv Energy     =   -8.84 kcal/mol
DOCKED: USER        Electrostatic Energy            =   -0.14 kcal/mol
DOCKED: USER    (2) Final Total Internal Energy     =   -1.38 kcal/mol
DOCKED: USER    (3) Torsional Free Energy           =   +1.79 kcal/mol
DOCKED: USER    (4) Unbound System's Energy  [=(2)] =   -1.38 kcal/mol
DOCKED: USER    
DOCKED: USER    
DOCKED: USER    NEWDPF move FKB_lig.pdbqt
DOCKED: USER    NEWDPF about 5.386600 0.233400 0.000000
DOCKED: USER    NEWDPF tran0 12.008756 38.862294 33.333964
DOCKED: USER    NEWDPF quaternion0 0.782946 -0.031211 0.341588 -0.518980
DOCKED: USER    NEWDPF axisangle0 0.915954 -0.036513 0.399618 -117.472350
DOCKED: USER    NEWDPF quat0 0.915954 -0.036513 0.399618 -117.472350
DOCKED: USER    NEWDPF dihe0 -81.72 -162.94 -99.20 131.72 134.96 49.02 
DOCKED: USER  keepresnum = 1 
DOCKED: USER  
DOCKED: REMARK  6 active torsions:
DOCKED: REMARK  status: ('A' for Active; 'I' for Inactive)
DOCKED: REMARK    1  A    between atoms: O1_1  and  C6_6 
DOCKED: REMARK    2  A    between atoms: O2_2  and  C9_9 
DOCKED: REMARK    3  A    between atoms: O3_3  and  C7_7 
DOCKED: REMARK    4  A    between atoms: C5_5  and  C11_11 
DOCKED: REMARK    5  A    between atoms: C11_11  and  C12_12 
DOCKED: REMARK    6  A    between atoms: C13_13  and  C14_14 
DOCKED: USER                              x       y       z     vdW  Elec       q    Type
DOCKED: USER                           _______ _______ _______ _____ _____    ______ ____
DOCKED: ROOT
DOCKED: ATOM      1  O1          0       9.691  38.192  30.677 -0.69 -0.18    -0.355 OA
DOCKED: ATOM      2  C19         0       9.110  38.201  29.364 -0.35 +0.07    +0.210 C 
DOCKED: ENDROOT
DOCKED: BRANCH   1   3
DOCKED: ATOM      3  C6          0      10.901  38.911  30.716 -0.30 +0.04    +0.087 A 
DOCKED: ATOM      4  C8          0      10.971  40.137  30.197 -0.31 +0.01    +0.074 A 
DOCKED: ATOM      5  C9          0      12.216  40.885  30.233 -0.27 +0.01    +0.073 A 
DOCKED: ATOM      6  C10         0      13.297  40.340  30.789 -0.24 +0.08    +0.074 A 
DOCKED: ATOM      7  C7          0      13.246  38.993  31.366 -0.24 +0.11    +0.085 A 
DOCKED: ATOM      8  C5          0      12.095  38.295  31.336 -0.28 +0.07    +0.081 A 
DOCKED: BRANCH   5   9
DOCKED: ATOM      9  O2          0      12.259  42.178  29.677 -0.20 +0.30    -0.356 OA
DOCKED: ATOM     10  C21         0      12.118  43.190  30.686 -0.13 -0.23    +0.210 C 
DOCKED: ENDBRANCH   5   9
DOCKED: BRANCH   7  11
DOCKED: ATOM     11  O3          0      14.408  38.484  31.930 -0.93 -0.63    -0.360 OA
DOCKED: ATOM     12  H28         0      14.323  37.503  32.026 -0.47 +0.25    +0.217 HD
DOCKED: ENDBRANCH   7  11
DOCKED: BRANCH   8  13
DOCKED: ATOM     13  C11         0      11.955  36.910  31.903 -0.32 +0.16    +0.187 C 
DOCKED: ATOM     14  O4          0      12.833  36.074  31.662 -0.33 -0.25    -0.287 OA
DOCKED: BRANCH  13  15
DOCKED: ATOM     15  C12         0      10.824  36.492  32.736 -0.42 +0.04    +0.056 C 
DOCKED: ATOM     16  C14         0      10.451  37.265  33.753 -0.42 +0.02    +0.015 C 
DOCKED: BRANCH  16  17
DOCKED: ATOM     17  C13         0       9.328  36.890  34.611 -0.36 -0.03    -0.036 A 
DOCKED: ATOM     18  C15         0       8.125  37.429  34.420 -0.43 +0.01    +0.011 A 
DOCKED: ATOM     19  C17         0       7.006  37.045  35.286 -0.66 +0.00    +0.001 A 
DOCKED: ATOM     20  C20         0       7.192  36.158  36.263 -0.58 +0.00    +0.000 A 
DOCKED: ATOM     21  C18         0       8.515  35.566  36.472 -0.48 +0.00    +0.001 A 
DOCKED: ATOM     22  C16         0       9.531  35.915  35.685 -0.44 +0.01    +0.011 A 
DOCKED: ENDBRANCH  16  17
DOCKED: ENDBRANCH  13  15
DOCKED: ENDBRANCH   8  13
DOCKED: ENDBRANCH   1   3
DOCKED: TORSDOF 6
DOCKED: TER
DOCKED: ENDMDL
________________________________________________________________________________


	BEGINNING GENETIC ALGORITHM DOCKING 9 of 100
Run: 9 Seed: 533707891 112825275 [ Run 9 of 100 GA/GALS ]
Beginning LAMARCKIAN GENETIC ALGORITHM (LGA), with a maximum of 2500000 energy evaluations.

Final-Value: -10.388


	FINAL GENETIC ALGORITHM DOCKED STATE
	_______________________________________________


Detailed state:  trans 12.812 37.375 32.278 quatxyzw 0.943791 -0.005082 0.206350 -0.258170 center 5.387 0.233 0.000 ntor 6 -173.0202 -160.1309 -121.0937 143.6560 128.9758 7.1840
State:	 12.812  37.375  32.278   0.977 -0.005  0.214 -150.077   -173.02 -160.13 -121.09  143.66  128.98    7.18

DOCKED: MODEL        9
DOCKED: USER    Run = 9
DOCKED: USER    DPF = 1UDW.dpf
DOCKED: USER  
DOCKED: USER    Estimated Free Energy of Binding    =   -7.19 kcal/mol  [=(1)+(2)+(3)-(4)]
DOCKED: USER    Estimated Inhibition Constant, Ki   =    5.38 uM (micromolar)  [Temperature = 298.15 K]
DOCKED: USER    
DOCKED: USER    (1) Final Intermolecular Energy     =   -8.98 kcal/mol
DOCKED: USER        vdW + Hbond + desolv Energy     =   -8.72 kcal/mol
DOCKED: USER        Electrostatic Energy            =   -0.26 kcal/mol
DOCKED: USER    (2) Final Total Internal Energy     =   -1.41 kcal/mol
DOCKED: USER    (3) Torsional Free Energy           =   +1.79 kcal/mol
DOCKED: USER    (4) Unbound System's Energy  [=(2)] =   -1.41 kcal/mol
DOCKED: USER    
DOCKED: USER    
DOCKED: USER    NEWDPF move FKB_lig.pdbqt
DOCKED: USER    NEWDPF about 5.386600 0.233400 0.000000
DOCKED: USER    NEWDPF tran0 12.811780 37.375410 32.277865
DOCKED: USER    NEWDPF quaternion0 0.943791 -0.005082 0.206350 -0.258170
DOCKED: USER    NEWDPF axisangle0 0.976909 -0.005260 0.213591 -150.077038
DOCKED: USER    NEWDPF quat0 0.976909 -0.005260 0.213591 -150.077038
DOCKED: USER    NEWDPF dihe0 -173.02 -160.13 -121.09 143.66 128.98 7.18 
DOCKED: USER  keepresnum = 1 
DOCKED: USER  
DOCKED: REMARK  6 active torsions:
DOCKED: REMARK  status: ('A' for Active; 'I' for Inactive)
DOCKED: REMARK    1  A    between atoms: O1_1  and  C6_6 
DOCKED: REMARK    2  A    between atoms: O2_2  and  C9_9 
DOCKED: REMARK    3  A    between atoms: O3_3  and  C7_7 
DOCKED: REMARK    4  A    between atoms: C5_5  and  C11_11 
DOCKED: REMARK    5  A    between atoms: C11_11  and  C12_12 
DOCKED: REMARK    6  A    between atoms: C13_13  and  C14_14 
DOCKED: USER                              x       y       z     vdW  Elec       q    Type
DOCKED: USER                           _______ _______ _______ _____ _____    ______ ____
DOCKED: ROOT
DOCKED: ATOM      1  O1          0       9.724  37.782  30.494 -0.66 -0.20    -0.355 OA
DOCKED: ATOM      2  C19         0       8.732  38.368  29.636 -0.13 +0.07    +0.210 C 
DOCKED: ENDROOT
DOCKED: BRANCH   1   3
DOCKED: ATOM      3  C6          0      10.883  38.578  30.570 -0.31 +0.05    +0.087 A 
DOCKED: ATOM      4  C8          0      10.905  39.787  30.008 -0.35 +0.02    +0.074 A 
DOCKED: ATOM      5  C9          0      12.098  40.615  30.081 -0.29 +0.02    +0.073 A 
DOCKED: ATOM      6  C10         0      13.177  40.161  30.715 -0.24 +0.08    +0.074 A 
DOCKED: ATOM      7  C7          0      13.178  38.835  31.341 -0.27 +0.11    +0.085 A 
DOCKED: ATOM      8  C5          0      12.077  38.064  31.277 -0.29 +0.07    +0.081 A 
DOCKED: BRANCH   5   9
DOCKED: ATOM      9  O2          0      12.091  41.887  29.478 -0.22 +0.26    -0.356 OA
DOCKED: ATOM     10  C21         0      10.783  42.234  28.996 -0.09 -0.30    +0.210 C 
DOCKED: ENDBRANCH   5   9
DOCKED: BRANCH   7  11
DOCKED: ATOM     11  O3          0      14.336  38.422  31.987 -0.90 -0.62    -0.360 OA
DOCKED: ATOM     12  H28         0      14.327  37.436  32.076 -0.47 +0.24    +0.217 HD
DOCKED: ENDBRANCH   7  11
DOCKED: BRANCH   8  13
DOCKED: ATOM     13  C11         0      11.991  36.694  31.890 -0.33 +0.15    +0.187 C 
DOCKED: ATOM     14  O4          0      12.877  35.870  31.637 -0.34 -0.24    -0.287 OA
DOCKED: BRANCH  13  15
DOCKED: ATOM     15  C12         0      10.904  36.277  32.780 -0.43 +0.04    +0.056 C 
DOCKED: ATOM     16  C14         0      10.393  37.161  33.633 -0.44 +0.02    +0.015 C 
DOCKED: BRANCH  16  17
DOCKED: ATOM     17  C13         0       9.308  36.791  34.540 -0.39 -0.03    -0.036 A 
DOCKED: ATOM     18  C15         0       8.147  37.444  34.503 -0.45 +0.01    +0.011 A 
DOCKED: ATOM     19  C17         0       7.065  37.064  35.417 -0.65 +0.00    +0.001 A 
DOCKED: ATOM     20  C20         0       7.243  36.068  36.284 -0.56 +0.00    +0.000 A 
DOCKED: ATOM     21  C18         0       8.520  35.351  36.324 -0.47 +0.00    +0.001 A 
DOCKED: ATOM     22  C16         0       9.502  35.696  35.494 -0.43 +0.01    +0.011 A 
DOCKED: ENDBRANCH  16  17
DOCKED: ENDBRANCH  13  15
DOCKED: ENDBRANCH   8  13
DOCKED: ENDBRANCH   1   3
DOCKED: TORSDOF 6
DOCKED: TER
DOCKED: ENDMDL
________________________________________________________________________________


	BEGINNING GENETIC ALGORITHM DOCKING 10 of 100
Run: 10 Seed: 1374053383 2058983780 [ Run 10 of 100 GA/GALS ]
Beginning LAMARCKIAN GENETIC ALGORITHM (LGA), with a maximum of 2500000 energy evaluations.

Final-Value: -9.017


	FINAL GENETIC ALGORITHM DOCKED STATE
	_______________________________________________


Detailed state:  trans 11.839 41.501 32.645 quatxyzw -0.369860 0.353057 -0.244023 0.824019 center 5.387 0.233 0.000 ntor 6 -176.6971 -30.3085 -125.2860 64.7058 58.5197 93.0667
State:	 11.839  41.501  32.645  -0.653  0.623 -0.431 69.022   -176.70  -30.31 -125.29   64.71   58.52   93.07

DOCKED: MODEL       10
DOCKED: USER    Run = 10
DOCKED: USER    DPF = 1UDW.dpf
DOCKED: USER  
DOCKED: USER    Estimated Free Energy of Binding    =   -6.63 kcal/mol  [=(1)+(2)+(3)-(4)]
DOCKED: USER    Estimated Inhibition Constant, Ki   =   13.85 uM (micromolar)  [Temperature = 298.15 K]
DOCKED: USER    
DOCKED: USER    (1) Final Intermolecular Energy     =   -8.42 kcal/mol
DOCKED: USER        vdW + Hbond + desolv Energy     =   -8.36 kcal/mol
DOCKED: USER        Electrostatic Energy            =   -0.06 kcal/mol
DOCKED: USER    (2) Final Total Internal Energy     =   -0.60 kcal/mol
DOCKED: USER    (3) Torsional Free Energy           =   +1.79 kcal/mol
DOCKED: USER    (4) Unbound System's Energy  [=(2)] =   -0.60 kcal/mol
DOCKED: USER    
DOCKED: USER    
DOCKED: USER    NEWDPF move FKB_lig.pdbqt
DOCKED: USER    NEWDPF about 5.386600 0.233400 0.000000
DOCKED: USER    NEWDPF tran0 11.839014 41.500827 32.645371
DOCKED: USER    NEWDPF quaternion0 -0.369860 0.353057 -0.244023 0.824019
DOCKED: USER    NEWDPF axisangle0 -0.652814 0.623157 -0.430708 69.021677
DOCKED: USER    NEWDPF quat0 -0.652814 0.623157 -0.430708 69.021677
DOCKED: USER    NEWDPF dihe0 -176.70 -30.31 -125.29 64.71 58.52 93.07 
DOCKED: USER  keepresnum = 1 
DOCKED: USER  
DOCKED: REMARK  6 active torsions:
DOCKED: REMARK  status: ('A' for Active; 'I' for Inactive)
DOCKED: REMARK    1  A    between atoms: O1_1  and  C6_6 
DOCKED: REMARK    2  A    between atoms: O2_2  and  C9_9 
DOCKED: REMARK    3  A    between atoms: O3_3  and  C7_7 
DOCKED: REMARK    4  A    between atoms: C5_5  and  C11_11 
DOCKED: REMARK    5  A    between atoms: C11_11  and  C12_12 
DOCKED: REMARK    6  A    between atoms: C13_13  and  C14_14 
DOCKED: USER                              x       y       z     vdW  Elec       q    Type
DOCKED: USER                           _______ _______ _______ _____ _____    ______ ____
DOCKED: ROOT
DOCKED: ATOM      1  O1          0      10.208  40.488  29.613 -0.25 +0.07    -0.355 OA
DOCKED: ATOM      2  C19         0       9.995  39.829  28.354 -0.40 +0.07    +0.210 C 
DOCKED: ENDROOT
DOCKED: BRANCH   1   3
DOCKED: ATOM      3  C6          0      11.468  40.174  30.158 -0.29 +0.02    +0.087 A 
DOCKED: ATOM      4  C8          0      12.518  40.959  29.918 -0.28 +0.02    +0.074 A 
DOCKED: ATOM      5  C9          0      13.822  40.642  30.477 -0.23 +0.09    +0.073 A 
DOCKED: ATOM      6  C10         0      13.967  39.557  31.236 -0.18 +0.11    +0.074 A 
DOCKED: ATOM      7  C7          0      12.827  38.677  31.514 -0.28 +0.10    +0.085 A 
DOCKED: ATOM      8  C5          0      11.618  38.966  31.000 -0.26 +0.06    +0.081 A 
DOCKED: BRANCH   5   9
DOCKED: ATOM      9  O2          0      14.912  41.490  30.206 -0.20 -0.41    -0.356 OA
DOCKED: ATOM     10  C21         0      14.511  42.633  29.435 -0.34 +0.04    +0.210 C 
DOCKED: ENDBRANCH   5   9
DOCKED: BRANCH   7  11
DOCKED: ATOM     11  O3          0      13.048  37.562  32.313 -0.67 -0.51    -0.360 OA
DOCKED: ATOM     12  H28         0      13.978  37.250  32.189 -0.46 +0.26    +0.217 HD
DOCKED: ENDBRANCH   7  11
DOCKED: BRANCH   8  13
DOCKED: ATOM     13  C11         0      10.398  38.119  31.235 -0.29 +0.11    +0.187 C 
DOCKED: ATOM     14  O4          0       9.807  37.639  30.261 -0.66 -0.15    -0.287 OA
DOCKED: BRANCH  13  15
DOCKED: ATOM     15  C12         0       9.864  37.830  32.568 -0.39 +0.04    +0.056 C 
DOCKED: ATOM     16  C14         0       9.871  36.573  33.007 -0.40 +0.01    +0.015 C 
DOCKED: BRANCH  16  17
DOCKED: ATOM     17  C13         0       9.349  36.236  34.330 -0.41 -0.02    -0.036 A 
DOCKED: ATOM     18  C15         0      10.107  35.575  35.205 -0.38 +0.01    +0.011 A 
DOCKED: ATOM     19  C17         0       9.574  35.242  36.530 -0.45 +0.00    +0.001 A 
DOCKED: ATOM     20  C20         0       8.333  35.599  36.858 -0.41 +0.00    +0.000 A 
DOCKED: ATOM     21  C18         0       7.501  36.325  35.896 -0.59 +0.00    +0.001 A 
DOCKED: ATOM     22  C16         0       7.985  36.628  34.693 -0.53 +0.01    +0.011 A 
DOCKED: ENDBRANCH  16  17
DOCKED: ENDBRANCH  13  15
DOCKED: ENDBRANCH   8  13
DOCKED: ENDBRANCH   1   3
DOCKED: TORSDOF 6
DOCKED: TER
DOCKED: ENDMDL
________________________________________________________________________________


	BEGINNING GENETIC ALGORITHM DOCKING 11 of 100
Run: 11 Seed: 1658959858 1087078133 [ Run 11 of 100 GA/GALS ]
Beginning LAMARCKIAN GENETIC ALGORITHM (LGA), with a maximum of 2500000 energy evaluations.

Final-Value: -10.425


	FINAL GENETIC ALGORITHM DOCKED STATE
	_______________________________________________


Detailed state:  trans 12.639 37.755 32.516 quatxyzw 0.920359 -0.017344 0.239897 -0.308363 center 5.387 0.233 0.000 ntor 6 -61.2983 -162.6958 -112.9668 146.1182 128.5681 17.3044
State:	 12.639  37.755  32.516   0.968 -0.018  0.252 -144.079    -61.30 -162.70 -112.97  146.12  128.57   17.30

DOCKED: MODEL       11
DOCKED: USER    Run = 11
DOCKED: USER    DPF = 1UDW.dpf
DOCKED: USER  
DOCKED: USER    Estimated Free Energy of Binding    =   -7.24 kcal/mol  [=(1)+(2)+(3)-(4)]
DOCKED: USER    Estimated Inhibition Constant, Ki   =    4.91 uM (micromolar)  [Temperature = 298.15 K]
DOCKED: USER    
DOCKED: USER    (1) Final Intermolecular Energy     =   -9.03 kcal/mol
DOCKED: USER        vdW + Hbond + desolv Energy     =   -8.96 kcal/mol
DOCKED: USER        Electrostatic Energy            =   -0.08 kcal/mol
DOCKED: USER    (2) Final Total Internal Energy     =   -1.39 kcal/mol
DOCKED: USER    (3) Torsional Free Energy           =   +1.79 kcal/mol
DOCKED: USER    (4) Unbound System's Energy  [=(2)] =   -1.39 kcal/mol
DOCKED: USER    
DOCKED: USER    
DOCKED: USER    NEWDPF move FKB_lig.pdbqt
DOCKED: USER    NEWDPF about 5.386600 0.233400 0.000000
DOCKED: USER    NEWDPF tran0 12.638586 37.755025 32.516051
DOCKED: USER    NEWDPF quaternion0 0.920359 -0.017344 0.239897 -0.308363
DOCKED: USER    NEWDPF axisangle0 0.967507 -0.018233 0.252186 -144.078791
DOCKED: USER    NEWDPF quat0 0.967507 -0.018233 0.252186 -144.078791
DOCKED: USER    NEWDPF dihe0 -61.30 -162.70 -112.97 146.12 128.57 17.30 
DOCKED: USER  keepresnum = 1 
DOCKED: USER  
DOCKED: REMARK  6 active torsions:
DOCKED: REMARK  status: ('A' for Active; 'I' for Inactive)
DOCKED: REMARK    1  A    between atoms: O1_1  and  C6_6 
DOCKED: REMARK    2  A    between atoms: O2_2  and  C9_9 
DOCKED: REMARK    3  A    between atoms: O3_3  and  C7_7 
DOCKED: REMARK    4  A    between atoms: C5_5  and  C11_11 
DOCKED: REMARK    5  A    between atoms: C11_11  and  C12_12 
DOCKED: REMARK    6  A    between atoms: C13_13  and  C14_14 
DOCKED: USER                              x       y       z     vdW  Elec       q    Type
DOCKED: USER                           _______ _______ _______ _____ _____    ______ ____
DOCKED: ROOT
DOCKED: ATOM      1  O1          0       9.712  38.046  30.459 -0.65 -0.18    -0.355 OA
DOCKED: ATOM      2  C19         0       8.808  38.563  29.470 -0.34 +0.06    +0.210 C 
DOCKED: ENDROOT
DOCKED: BRANCH   1   3
DOCKED: ATOM      3  C6          0      10.885  38.819  30.546 -0.31 +0.04    +0.087 A 
DOCKED: ATOM      4  C8          0      10.917  40.051  30.038 -0.33 +0.01    +0.074 A 
DOCKED: ATOM      5  C9          0      12.125  40.856  30.124 -0.28 +0.01    +0.073 A 
DOCKED: ATOM      6  C10         0      13.208  40.356  30.716 -0.24 +0.07    +0.074 A 
DOCKED: ATOM      7  C7          0      13.198  39.004  31.283 -0.27 +0.11    +0.085 A 
DOCKED: ATOM      8  C5          0      12.084  38.254  31.206 -0.28 +0.07    +0.081 A 
DOCKED: BRANCH   5   9
DOCKED: ATOM      9  O2          0      12.128  42.153  29.578 -0.20 +0.33    -0.356 OA
DOCKED: ATOM     10  C21         0      12.378  43.147  30.583 -0.16 -0.20    +0.210 C 
DOCKED: ENDBRANCH   5   9
DOCKED: BRANCH   7  11
DOCKED: ATOM     11  O3          0      14.362  38.544  31.886 -1.00 -0.64    -0.360 OA
DOCKED: ATOM     12  H28         0      14.320  37.559  31.970 -0.47 +0.26    +0.217 HD
DOCKED: ENDBRANCH   7  11
DOCKED: BRANCH   8  13
DOCKED: ATOM     13  C11         0      11.986  36.860  31.760 -0.32 +0.15    +0.187 C 
DOCKED: ATOM     14  O4          0      12.849  36.032  31.448 -0.32 -0.23    -0.287 OA
DOCKED: BRANCH  13  15
DOCKED: ATOM     15  C12         0      10.915  36.424  32.659 -0.42 +0.04    +0.056 C 
DOCKED: ATOM     16  C14         0      10.409  37.294  33.531 -0.44 +0.02    +0.015 C 
DOCKED: BRANCH  16  17
DOCKED: ATOM     17  C13         0       9.339  36.905  34.447 -0.37 -0.03    -0.036 A 
DOCKED: ATOM     18  C15         0       8.123  37.437  34.328 -0.41 +0.01    +0.011 A 
DOCKED: ATOM     19  C17         0       7.057  37.039  35.253 -0.65 +0.00    +0.001 A 
DOCKED: ATOM     20  C20         0       7.304  36.147  36.212 -0.57 +0.00    +0.000 A 
DOCKED: ATOM     21  C18         0       8.640  35.563  36.342 -0.48 +0.00    +0.001 A 
DOCKED: ATOM     22  C16         0       9.609  35.924  35.502 -0.43 +0.01    +0.011 A 
DOCKED: ENDBRANCH  16  17
DOCKED: ENDBRANCH  13  15
DOCKED: ENDBRANCH   8  13
DOCKED: ENDBRANCH   1   3
DOCKED: TORSDOF 6
DOCKED: TER
DOCKED: ENDMDL
________________________________________________________________________________


	BEGINNING GENETIC ALGORITHM DOCKING 12 of 100
Run: 12 Seed: 556293940 414351310 [ Run 12 of 100 GA/GALS ]
Beginning LAMARCKIAN GENETIC ALGORITHM (LGA), with a maximum of 2500000 energy evaluations.

Final-Value: -10.471


	FINAL GENETIC ALGORITHM DOCKED STATE
	_______________________________________________


Detailed state:  trans 12.588 37.724 32.510 quatxyzw 0.913562 -0.031938 0.245443 -0.322710 center 5.387 0.233 0.000 ntor 6 -66.3576 -163.3307 -101.9261 135.2084 129.9566 17.8897
State:	 12.588  37.724  32.510   0.965 -0.034  0.259 -142.346    -66.36 -163.33 -101.93  135.21  129.96   17.89

DOCKED: MODEL       12
DOCKED: USER    Run = 12
DOCKED: USER    DPF = 1UDW.dpf
DOCKED: USER  
DOCKED: USER    Estimated Free Energy of Binding    =   -7.30 kcal/mol  [=(1)+(2)+(3)-(4)]
DOCKED: USER    Estimated Inhibition Constant, Ki   =    4.49 uM (micromolar)  [Temperature = 298.15 K]
DOCKED: USER    
DOCKED: USER    (1) Final Intermolecular Energy     =   -9.08 kcal/mol
DOCKED: USER        vdW + Hbond + desolv Energy     =   -9.00 kcal/mol
DOCKED: USER        Electrostatic Energy            =   -0.09 kcal/mol
DOCKED: USER    (2) Final Total Internal Energy     =   -1.39 kcal/mol
DOCKED: USER    (3) Torsional Free Energy           =   +1.79 kcal/mol
DOCKED: USER    (4) Unbound System's Energy  [=(2)] =   -1.39 kcal/mol
DOCKED: USER    
DOCKED: USER    
DOCKED: USER    NEWDPF move FKB_lig.pdbqt
DOCKED: USER    NEWDPF about 5.386600 0.233400 0.000000
DOCKED: USER    NEWDPF tran0 12.588083 37.723823 32.510280
DOCKED: USER    NEWDPF quaternion0 0.913562 -0.031938 0.245443 -0.322710
DOCKED: USER    NEWDPF axisangle0 0.965203 -0.033743 0.259317 -142.346182
DOCKED: USER    NEWDPF quat0 0.965203 -0.033743 0.259317 -142.346182
DOCKED: USER    NEWDPF dihe0 -66.36 -163.33 -101.93 135.21 129.96 17.89 
DOCKED: USER  keepresnum = 1 
DOCKED: USER  
DOCKED: REMARK  6 active torsions:
DOCKED: REMARK  status: ('A' for Active; 'I' for Inactive)
DOCKED: REMARK    1  A    between atoms: O1_1  and  C6_6 
DOCKED: REMARK    2  A    between atoms: O2_2  and  C9_9 
DOCKED: REMARK    3  A    between atoms: O3_3  and  C7_7 
DOCKED: REMARK    4  A    between atoms: C5_5  and  C11_11 
DOCKED: REMARK    5  A    between atoms: C11_11  and  C12_12 
DOCKED: REMARK    6  A    between atoms: C13_13  and  C14_14 
DOCKED: USER                              x       y       z     vdW  Elec       q    Type
DOCKED: USER                           _______ _______ _______ _____ _____    ______ ____
DOCKED: ROOT
DOCKED: ATOM      1  O1          0       9.717  38.054  30.383 -0.63 -0.17    -0.355 OA
DOCKED: ATOM      2  C19         0       8.851  38.574  29.361 -0.38 +0.06    +0.210 C 
DOCKED: ENDROOT
DOCKED: BRANCH   1   3
DOCKED: ATOM      3  C6          0      10.912  38.793  30.478 -0.31 +0.04    +0.087 A 
DOCKED: ATOM      4  C8          0      10.989  40.015  29.952 -0.34 +0.01    +0.074 A 
DOCKED: ATOM      5  C9          0      12.219  40.785  30.045 -0.29 +0.02    +0.073 A 
DOCKED: ATOM      6  C10         0      13.277  40.262  30.663 -0.24 +0.08    +0.074 A 
DOCKED: ATOM      7  C7          0      13.217  38.920  31.250 -0.29 +0.11    +0.085 A 
DOCKED: ATOM      8  C5          0      12.081  38.203  31.166 -0.28 +0.07    +0.081 A 
DOCKED: BRANCH   5   9
DOCKED: ATOM      9  O2          0      12.269  42.073  29.480 -0.20 +0.30    -0.356 OA
DOCKED: ATOM     10  C21         0      12.416  43.085  30.488 -0.17 -0.20    +0.210 C 
DOCKED: ENDBRANCH   5   9
DOCKED: BRANCH   7  11
DOCKED: ATOM     11  O3          0      14.356  38.435  31.879 -0.94 -0.61    -0.360 OA
DOCKED: ATOM     12  H28         0      14.279  37.455  31.986 -0.47 +0.25    +0.217 HD
DOCKED: ENDBRANCH   7  11
DOCKED: BRANCH   8  13
DOCKED: ATOM     13  C11         0      11.933  36.821  31.739 -0.32 +0.15    +0.187 C 
DOCKED: ATOM     14  O4          0      12.790  35.970  31.474 -0.34 -0.23    -0.287 OA
DOCKED: BRANCH  13  15
DOCKED: ATOM     15  C12         0      10.818  36.423  32.603 -0.42 +0.04    +0.056 C 
DOCKED: ATOM     16  C14         0      10.442  37.236  33.586 -0.44 +0.02    +0.015 C 
DOCKED: BRANCH  16  17
DOCKED: ATOM     17  C13         0       9.335  36.882  34.473 -0.37 -0.03    -0.036 A 
DOCKED: ATOM     18  C15         0       8.133  37.431  34.303 -0.41 +0.01    +0.011 A 
DOCKED: ATOM     19  C17         0       7.030  37.068  35.198 -0.65 +0.00    +0.001 A 
DOCKED: ATOM     20  C20         0       7.229  36.190  36.181 -0.59 +0.00    +0.000 A 
DOCKED: ATOM     21  C18         0       8.551  35.587  36.367 -0.48 +0.00    +0.001 A 
DOCKED: ATOM     22  C16         0       9.553  35.917  35.554 -0.43 +0.01    +0.011 A 
DOCKED: ENDBRANCH  16  17
DOCKED: ENDBRANCH  13  15
DOCKED: ENDBRANCH   8  13
DOCKED: ENDBRANCH   1   3
DOCKED: TORSDOF 6
DOCKED: TER
DOCKED: ENDMDL
________________________________________________________________________________


	BEGINNING GENETIC ALGORITHM DOCKING 13 of 100
Run: 13 Seed: 1430229061 997302312 [ Run 13 of 100 GA/GALS ]
Beginning LAMARCKIAN GENETIC ALGORITHM (LGA), with a maximum of 2500000 energy evaluations.

Final-Value: -9.497


	FINAL GENETIC ALGORITHM DOCKED STATE
	_______________________________________________


Detailed state:  trans 12.180 37.057 30.673 quatxyzw -0.259406 0.100903 0.865976 0.415466 center 5.387 0.233 0.000 ntor 6 122.5652 32.0784 -172.6221 161.9236 -43.6595 32.0956
State:	 12.180  37.057  30.673  -0.285  0.111  0.952 130.903    122.57   32.08 -172.62  161.92  -43.66   32.10

DOCKED: MODEL       13
DOCKED: USER    Run = 13
DOCKED: USER    DPF = 1UDW.dpf
DOCKED: USER  
DOCKED: USER    Estimated Free Energy of Binding    =   -7.14 kcal/mol  [=(1)+(2)+(3)-(4)]
DOCKED: USER    Estimated Inhibition Constant, Ki   =    5.86 uM (micromolar)  [Temperature = 298.15 K]
DOCKED: USER    
DOCKED: USER    (1) Final Intermolecular Energy     =   -8.93 kcal/mol
DOCKED: USER        vdW + Hbond + desolv Energy     =   -8.36 kcal/mol
DOCKED: USER        Electrostatic Energy            =   -0.57 kcal/mol
DOCKED: USER    (2) Final Total Internal Energy     =   -0.57 kcal/mol
DOCKED: USER    (3) Torsional Free Energy           =   +1.79 kcal/mol
DOCKED: USER    (4) Unbound System's Energy  [=(2)] =   -0.57 kcal/mol
DOCKED: USER    
DOCKED: USER    
DOCKED: USER    NEWDPF move FKB_lig.pdbqt
DOCKED: USER    NEWDPF about 5.386600 0.233400 0.000000
DOCKED: USER    NEWDPF tran0 12.179588 37.057212 30.673035
DOCKED: USER    NEWDPF quaternion0 -0.259406 0.100903 0.865976 0.415466
DOCKED: USER    NEWDPF axisangle0 -0.285184 0.110930 0.952032 130.902644
DOCKED: USER    NEWDPF quat0 -0.285184 0.110930 0.952032 130.902644
DOCKED: USER    NEWDPF dihe0 122.57 32.08 -172.62 161.92 -43.66 32.10 
DOCKED: USER  keepresnum = 1 
DOCKED: USER  
DOCKED: REMARK  6 active torsions:
DOCKED: REMARK  status: ('A' for Active; 'I' for Inactive)
DOCKED: REMARK    1  A    between atoms: O1_1  and  C6_6 
DOCKED: REMARK    2  A    between atoms: O2_2  and  C9_9 
DOCKED: REMARK    3  A    between atoms: O3_3  and  C7_7 
DOCKED: REMARK    4  A    between atoms: C5_5  and  C11_11 
DOCKED: REMARK    5  A    between atoms: C11_11  and  C12_12 
DOCKED: REMARK    6  A    between atoms: C13_13  and  C14_14 
DOCKED: USER                              x       y       z     vdW  Elec       q    Type
DOCKED: USER                           _______ _______ _______ _____ _____    ______ ____
DOCKED: ROOT
DOCKED: ATOM      1  O1          0      13.419  40.292  31.611 -0.44 -0.46    -0.355 OA
DOCKED: ATOM      2  C19         0      13.497  41.722  31.729 -0.10 +0.14    +0.210 C 
DOCKED: ENDROOT
DOCKED: BRANCH   1   3
DOCKED: ATOM      3  C6          0      12.286  39.891  30.877 -0.23 +0.06    +0.087 A 
DOCKED: ATOM      4  C8          0      11.817  40.659  29.894 -0.32 +0.01    +0.074 A 
DOCKED: ATOM      5  C9          0      10.648  40.253  29.131 -0.48 +0.00    +0.073 A 
DOCKED: ATOM      6  C10         0      10.041  39.102  29.419 -0.49 +0.02    +0.074 A 
DOCKED: ATOM      7  C7          0      10.539  38.240  30.495 -0.34 +0.04    +0.085 A 
DOCKED: ATOM      8  C5          0      11.620  38.611  31.205 -0.26 +0.06    +0.081 A 
DOCKED: BRANCH   5   9
DOCKED: ATOM      9  O2          0      10.175  41.085  28.099 -0.44 +0.09    -0.356 OA
DOCKED: ATOM     10  C21         0       9.861  42.400  28.585 -0.19 -0.25    +0.210 C 
DOCKED: ENDBRANCH   5   9
DOCKED: BRANCH   7  11
DOCKED: ATOM     11  O3          0       9.860  37.054  30.743 -0.51 -0.23    -0.360 OA
DOCKED: ATOM     12  H28         0       9.485  36.708  29.895 +0.13 +0.08    +0.217 HD
DOCKED: ENDBRANCH   7  11
DOCKED: BRANCH   8  13
DOCKED: ATOM     13  C11         0      12.196  37.788  32.324 -0.29 +0.22    +0.187 C 
DOCKED: ATOM     14  O4          0      13.422  37.647  32.391 -0.68 -0.44    -0.287 OA
DOCKED: BRANCH  13  15
DOCKED: ATOM     15  C12         0      11.375  37.138  33.349 -0.41 +0.07    +0.056 C 
DOCKED: ATOM     16  C14         0      10.123  37.549  33.529 -0.42 +0.02    +0.015 C 
DOCKED: BRANCH  16  17
DOCKED: ATOM     17  C13         0       9.266  36.931  34.540 -0.37 -0.03    -0.036 A 
DOCKED: ATOM     18  C15         0       7.974  37.248  34.614 -0.51 +0.01    +0.011 A 
DOCKED: ATOM     19  C17         0       7.124  36.621  35.631 -0.64 +0.00    +0.001 A 
DOCKED: ATOM     20  C20         0       7.643  35.736  36.481 -0.49 +0.00    +0.000 A 
DOCKED: ATOM     21  C18         0       9.064  35.388  36.400 -0.46 +0.00    +0.001 A 
DOCKED: ATOM     22  C16         0       9.835  35.957  35.475 -0.42 +0.01    +0.011 A 
DOCKED: ENDBRANCH  16  17
DOCKED: ENDBRANCH  13  15
DOCKED: ENDBRANCH   8  13
DOCKED: ENDBRANCH   1   3
DOCKED: TORSDOF 6
DOCKED: TER
DOCKED: ENDMDL
________________________________________________________________________________


	BEGINNING GENETIC ALGORITHM DOCKING 14 of 100
Run: 14 Seed: 1897461512 241508856 [ Run 14 of 100 GA/GALS ]
Beginning LAMARCKIAN GENETIC ALGORITHM (LGA), with a maximum of 2500000 energy evaluations.

Final-Value: -10.479


	FINAL GENETIC ALGORITHM DOCKED STATE
	_______________________________________________


Detailed state:  trans 12.169 37.958 32.908 quatxyzw -0.851763 0.090589 -0.262769 0.444123 center 5.387 0.233 0.000 ntor 6 -58.9127 -147.6675 156.7121 49.3244 135.1877 19.1628
State:	 12.169  37.958  32.908  -0.951  0.101 -0.293 127.265    -58.91 -147.67  156.71   49.32  135.19   19.16

DOCKED: MODEL       14
DOCKED: USER    Run = 14
DOCKED: USER    DPF = 1UDW.dpf
DOCKED: USER  
DOCKED: USER    Estimated Free Energy of Binding    =   -7.45 kcal/mol  [=(1)+(2)+(3)-(4)]
DOCKED: USER    Estimated Inhibition Constant, Ki   =    3.49 uM (micromolar)  [Temperature = 298.15 K]
DOCKED: USER    
DOCKED: USER    (1) Final Intermolecular Energy     =   -9.24 kcal/mol
DOCKED: USER        vdW + Hbond + desolv Energy     =   -8.98 kcal/mol
DOCKED: USER        Electrostatic Energy            =   -0.25 kcal/mol
DOCKED: USER    (2) Final Total Internal Energy     =   -1.24 kcal/mol
DOCKED: USER    (3) Torsional Free Energy           =   +1.79 kcal/mol
DOCKED: USER    (4) Unbound System's Energy  [=(2)] =   -1.24 kcal/mol
DOCKED: USER    
DOCKED: USER    
DOCKED: USER    NEWDPF move FKB_lig.pdbqt
DOCKED: USER    NEWDPF about 5.386600 0.233400 0.000000
DOCKED: USER    NEWDPF tran0 12.168973 37.957894 32.908324
DOCKED: USER    NEWDPF quaternion0 -0.851763 0.090589 -0.262769 0.444123
DOCKED: USER    NEWDPF axisangle0 -0.950665 0.101108 -0.293281 127.265477
DOCKED: USER    NEWDPF quat0 -0.950665 0.101108 -0.293281 127.265477
DOCKED: USER    NEWDPF dihe0 -58.91 -147.67 156.71 49.32 135.19 19.16 
DOCKED: USER  keepresnum = 1 
DOCKED: USER  
DOCKED: REMARK  6 active torsions:
DOCKED: REMARK  status: ('A' for Active; 'I' for Inactive)
DOCKED: REMARK    1  A    between atoms: O1_1  and  C6_6 
DOCKED: REMARK    2  A    between atoms: O2_2  and  C9_9 
DOCKED: REMARK    3  A    between atoms: O3_3  and  C7_7 
DOCKED: REMARK    4  A    between atoms: C5_5  and  C11_11 
DOCKED: REMARK    5  A    between atoms: C11_11  and  C12_12 
DOCKED: REMARK    6  A    between atoms: C13_13  and  C14_14 
DOCKED: USER                              x       y       z     vdW  Elec       q    Type
DOCKED: USER                           _______ _______ _______ _____ _____    ______ ____
DOCKED: ROOT
DOCKED: ATOM      1  O1          0       9.556  38.189  30.459 -0.64 -0.17    -0.355 OA
DOCKED: ATOM      2  C19         0       8.866  38.571  29.258 -0.37 +0.06    +0.210 C 
DOCKED: ENDROOT
DOCKED: BRANCH   1   3
DOCKED: ATOM      3  C6          0      10.848  38.745  30.516 -0.32 +0.04    +0.087 A 
DOCKED: ATOM      4  C8          0      11.160  39.797  29.760 -0.36 +0.02    +0.074 A 
DOCKED: ATOM      5  C9          0      12.492  40.378  29.814 -0.29 +0.05    +0.073 A 
DOCKED: ATOM      6  C10         0      13.407  39.852  30.626 -0.26 +0.09    +0.074 A 
DOCKED: ATOM      7  C7          0      13.088  38.695  31.468 -0.27 +0.11    +0.085 A 
DOCKED: ATOM      8  C5          0      11.857  38.153  31.423 -0.28 +0.07    +0.081 A 
DOCKED: BRANCH   5   9
DOCKED: ATOM      9  O2          0      12.792  41.489  29.003 -0.26 +0.02    -0.356 OA
DOCKED: ATOM     10  C21         0      13.207  42.617  29.788 -0.20 -0.12    +0.210 C 
DOCKED: ENDBRANCH   5   9
DOCKED: BRANCH   7  11
DOCKED: ATOM     11  O3          0      14.089  38.197  32.293 -0.63 -0.63    -0.360 OA
DOCKED: ATOM     12  H28         0      13.978  37.218  32.386 -0.46 +0.27    +0.217 HD
DOCKED: ENDBRANCH   7  11
DOCKED: BRANCH   8  13
DOCKED: ATOM     13  C11         0      11.446  36.968  32.251 -0.31 +0.16    +0.187 C 
DOCKED: ATOM     14  O4          0      12.212  36.001  32.331 -0.34 -0.27    -0.287 OA
DOCKED: BRANCH  13  15
DOCKED: ATOM     15  C12         0      10.175  36.895  32.976 -0.40 +0.04    +0.056 C 
DOCKED: ATOM     16  C14         0      10.182  36.534  34.257 -0.46 +0.01    +0.015 C 
DOCKED: BRANCH  16  17
DOCKED: ATOM     17  C13         0       8.939  36.447  35.021 -0.43 -0.03    -0.036 A 
DOCKED: ATOM     18  C15         0       8.867  35.674  36.105 -0.47 +0.01    +0.011 A 
DOCKED: ATOM     19  C17         0       7.615  35.595  36.864 -0.42 +0.00    +0.001 A 
DOCKED: ATOM     20  C20         0       6.550  36.294  36.470 -0.64 +0.00    +0.000 A 
DOCKED: ATOM     21  C18         0       6.631  37.142  35.279 -0.67 +0.00    +0.001 A 
DOCKED: ATOM     22  C16         0       7.768  37.214  34.590 -0.49 +0.01    +0.011 A 
DOCKED: ENDBRANCH  16  17
DOCKED: ENDBRANCH  13  15
DOCKED: ENDBRANCH   8  13
DOCKED: ENDBRANCH   1   3
DOCKED: TORSDOF 6
DOCKED: TER
DOCKED: ENDMDL
________________________________________________________________________________


	BEGINNING GENETIC ALGORITHM DOCKING 15 of 100
Run: 15 Seed: 2004241450 1852409800 [ Run 15 of 100 GA/GALS ]
Beginning LAMARCKIAN GENETIC ALGORITHM (LGA), with a maximum of 2500000 energy evaluations.

Final-Value: -10.362


	FINAL GENETIC ALGORITHM DOCKED STATE
	_______________________________________________


Detailed state:  trans 12.627 37.708 32.622 quatxyzw 0.917286 0.006794 0.242018 -0.316178 center 5.387 0.233 0.000 ntor 6 179.8629 -157.6726 -137.8398 167.2498 124.8522 17.3268
State:	 12.627  37.708  32.622   0.967  0.007  0.255 -143.136    179.86 -157.67 -137.84  167.25  124.85   17.33

DOCKED: MODEL       15
DOCKED: USER    Run = 15
DOCKED: USER    DPF = 1UDW.dpf
DOCKED: USER  
DOCKED: USER    Estimated Free Energy of Binding    =   -7.24 kcal/mol  [=(1)+(2)+(3)-(4)]
DOCKED: USER    Estimated Inhibition Constant, Ki   =    4.96 uM (micromolar)  [Temperature = 298.15 K]
DOCKED: USER    
DOCKED: USER    (1) Final Intermolecular Energy     =   -9.03 kcal/mol
DOCKED: USER        vdW + Hbond + desolv Energy     =   -8.80 kcal/mol
DOCKED: USER        Electrostatic Energy            =   -0.22 kcal/mol
DOCKED: USER    (2) Final Total Internal Energy     =   -1.33 kcal/mol
DOCKED: USER    (3) Torsional Free Energy           =   +1.79 kcal/mol
DOCKED: USER    (4) Unbound System's Energy  [=(2)] =   -1.33 kcal/mol
DOCKED: USER    
DOCKED: USER    
DOCKED: USER    NEWDPF move FKB_lig.pdbqt
DOCKED: USER    NEWDPF about 5.386600 0.233400 0.000000
DOCKED: USER    NEWDPF tran0 12.626999 37.708408 32.621793
DOCKED: USER    NEWDPF quaternion0 0.917286 0.006794 0.242018 -0.316178
DOCKED: USER    NEWDPF axisangle0 0.966887 0.007162 0.255105 -143.136134
DOCKED: USER    NEWDPF quat0 0.966887 0.007162 0.255105 -143.136134
DOCKED: USER    NEWDPF dihe0 179.86 -157.67 -137.84 167.25 124.85 17.33 
DOCKED: USER  keepresnum = 1 
DOCKED: USER  
DOCKED: REMARK  6 active torsions:
DOCKED: REMARK  status: ('A' for Active; 'I' for Inactive)
DOCKED: REMARK    1  A    between atoms: O1_1  and  C6_6 
DOCKED: REMARK    2  A    between atoms: O2_2  and  C9_9 
DOCKED: REMARK    3  A    between atoms: O3_3  and  C7_7 
DOCKED: REMARK    4  A    between atoms: C5_5  and  C11_11 
DOCKED: REMARK    5  A    between atoms: C11_11  and  C12_12 
DOCKED: REMARK    6  A    between atoms: C13_13  and  C14_14 
DOCKED: USER                              x       y       z     vdW  Elec       q    Type
DOCKED: USER                           _______ _______ _______ _____ _____    ______ ____
DOCKED: ROOT
DOCKED: ATOM      1  O1          0       9.672  37.819  30.588 -0.69 -0.21    -0.355 OA
DOCKED: ATOM      2  C19         0       8.738  38.270  29.594 -0.05 +0.07    +0.210 C 
DOCKED: ENDROOT
DOCKED: BRANCH   1   3
DOCKED: ATOM      3  C6          0      10.813  38.643  30.642 -0.31 +0.04    +0.087 A 
DOCKED: ATOM      4  C8          0      10.788  39.860  30.100 -0.33 +0.01    +0.074 A 
DOCKED: ATOM      5  C9          0      11.962  40.717  30.150 -0.29 +0.01    +0.073 A 
DOCKED: ATOM      6  C10         0      13.071  40.279  30.744 -0.24 +0.07    +0.074 A 
DOCKED: ATOM      7  C7          0      13.123  38.944  31.348 -0.26 +0.11    +0.085 A 
DOCKED: ATOM      8  C5          0      12.040  38.147  31.304 -0.29 +0.07    +0.081 A 
DOCKED: BRANCH   5   9
DOCKED: ATOM      9  O2          0      11.905  41.997  29.569 -0.22 +0.32    -0.356 OA
DOCKED: ATOM     10  C21         0      10.618  42.254  28.986 -0.19 -0.30    +0.210 C 
DOCKED: ENDBRANCH   5   9
DOCKED: BRANCH   7  11
DOCKED: ATOM     11  O3          0      14.310  38.550  31.952 -0.97 -0.64    -0.360 OA
DOCKED: ATOM     12  H28         0      14.346  37.562  31.989 -0.47 +0.26    +0.217 HD
DOCKED: ENDBRANCH   7  11
DOCKED: BRANCH   8  13
DOCKED: ATOM     13  C11         0      12.006  36.766  31.897 -0.33 +0.16    +0.187 C 
DOCKED: ATOM     14  O4          0      12.860  35.944  31.545 -0.34 -0.24    -0.287 OA
DOCKED: BRANCH  13  15
DOCKED: ATOM     15  C12         0      11.008  36.335  32.879 -0.42 +0.04    +0.056 C 
DOCKED: ATOM     16  C14         0      10.243  37.253  33.467 -0.45 +0.01    +0.015 C 
DOCKED: BRANCH  16  17
DOCKED: ATOM     17  C13         0       9.233  36.871  34.452 -0.39 -0.03    -0.036 A 
DOCKED: ATOM     18  C15         0       8.028  37.439  34.437 -0.43 +0.01    +0.011 A 
DOCKED: ATOM     19  C17         0       7.023  37.049  35.431 -0.66 +0.00    +0.001 A 
DOCKED: ATOM     20  C20         0       7.314  36.127  36.348 -0.57 +0.00    +0.000 A 
DOCKED: ATOM     21  C18         0       8.639  35.503  36.364 -0.47 +0.00    +0.001 A 
DOCKED: ATOM     22  C16         0       9.552  35.858  35.461 -0.43 +0.01    +0.011 A 
DOCKED: ENDBRANCH  16  17
DOCKED: ENDBRANCH  13  15
DOCKED: ENDBRANCH   8  13
DOCKED: ENDBRANCH   1   3
DOCKED: TORSDOF 6
DOCKED: TER
DOCKED: ENDMDL
________________________________________________________________________________


	BEGINNING GENETIC ALGORITHM DOCKING 16 of 100
Run: 16 Seed: 20221879 1063363001 [ Run 16 of 100 GA/GALS ]
Beginning LAMARCKIAN GENETIC ALGORITHM (LGA), with a maximum of 2500000 energy evaluations.

Final-Value: -11.259


	FINAL GENETIC ALGORITHM DOCKED STATE
	_______________________________________________


Detailed state:  trans 12.190 35.732 34.845 quatxyzw -0.157385 -0.144555 -0.541603 -0.813019 center 5.387 0.233 0.000 ntor 6 -130.3295 164.0072 -6.9027 110.0642 161.8759 -57.9133
State:	 12.190  35.732  34.845  -0.270 -0.248 -0.930 -71.216   -130.33  164.01   -6.90  110.06  161.88  -57.91

DOCKED: MODEL       16
DOCKED: USER    Run = 16
DOCKED: USER    DPF = 1UDW.dpf
DOCKED: USER  
DOCKED: USER    Estimated Free Energy of Binding    =   -8.33 kcal/mol  [=(1)+(2)+(3)-(4)]
DOCKED: USER    Estimated Inhibition Constant, Ki   =  777.29 nM (nanomolar)  [Temperature = 298.15 K]
DOCKED: USER    
DOCKED: USER    (1) Final Intermolecular Energy     =  -10.12 kcal/mol
DOCKED: USER        vdW + Hbond + desolv Energy     =   -9.85 kcal/mol
DOCKED: USER        Electrostatic Energy            =   -0.27 kcal/mol
DOCKED: USER    (2) Final Total Internal Energy     =   -1.13 kcal/mol
DOCKED: USER    (3) Torsional Free Energy           =   +1.79 kcal/mol
DOCKED: USER    (4) Unbound System's Energy  [=(2)] =   -1.13 kcal/mol
DOCKED: USER    
DOCKED: USER    
DOCKED: USER    NEWDPF move FKB_lig.pdbqt
DOCKED: USER    NEWDPF about 5.386600 0.233400 0.000000
DOCKED: USER    NEWDPF tran0 12.189652 35.732294 34.844513
DOCKED: USER    NEWDPF quaternion0 -0.157385 -0.144555 -0.541603 -0.813019
DOCKED: USER    NEWDPF axisangle0 -0.270310 -0.248275 -0.930211 -71.216074
DOCKED: USER    NEWDPF quat0 -0.270310 -0.248275 -0.930211 -71.216074
DOCKED: USER    NEWDPF dihe0 -130.33 164.01 -6.90 110.06 161.88 -57.91 
DOCKED: USER  keepresnum = 1 
DOCKED: USER  
DOCKED: REMARK  6 active torsions:
DOCKED: REMARK  status: ('A' for Active; 'I' for Inactive)
DOCKED: REMARK    1  A    between atoms: O1_1  and  C6_6 
DOCKED: REMARK    2  A    between atoms: O2_2  and  C9_9 
DOCKED: REMARK    3  A    between atoms: O3_3  and  C7_7 
DOCKED: REMARK    4  A    between atoms: C5_5  and  C11_11 
DOCKED: REMARK    5  A    between atoms: C11_11  and  C12_12 
DOCKED: REMARK    6  A    between atoms: C13_13  and  C14_14 
DOCKED: USER                              x       y       z     vdW  Elec       q    Type
DOCKED: USER                           _______ _______ _______ _____ _____    ______ ____
DOCKED: ROOT
DOCKED: ATOM      1  O1          0      10.099  38.330  33.517 -0.69 -0.44    -0.355 OA
DOCKED: ATOM      2  C19         0       8.909  39.027  33.116 -0.09 +0.14    +0.210 C 
DOCKED: ENDROOT
DOCKED: BRANCH   1   3
DOCKED: ATOM      3  C6          0       9.803  37.069  34.068 -0.31 +0.08    +0.087 A 
DOCKED: ATOM      4  C8          0       9.002  36.971  35.129 -0.29 +0.07    +0.074 A 
DOCKED: ATOM      5  C9          0       8.691  35.673  35.705 -0.42 +0.06    +0.073 A 
DOCKED: ATOM      6  C10         0       9.212  34.572  35.166 -0.33 +0.04    +0.074 A 
DOCKED: ATOM      7  C7          0      10.096  34.653  33.999 -0.36 +0.04    +0.085 A 
DOCKED: ATOM      8  C5          0      10.387  35.852  33.462 -0.35 +0.05    +0.081 A 
DOCKED: BRANCH   5   9
DOCKED: ATOM      9  O2          0       7.842  35.602  36.825 -0.67 -0.38    -0.356 OA
DOCKED: ATOM     10  C21         0       6.637  36.356  36.622 -0.51 +0.17    +0.210 C 
DOCKED: ENDBRANCH   5   9
DOCKED: BRANCH   7  11
DOCKED: ATOM     11  O3          0      10.605  33.467  33.486 -0.68 +0.13    -0.360 OA
DOCKED: ATOM     12  H28         0      10.959  33.628  32.576 -0.20 -0.26    +0.217 HD
DOCKED: ENDBRANCH   7  11
DOCKED: BRANCH   8  13
DOCKED: ATOM     13  C11         0      11.283  36.026  32.267 -0.35 +0.11    +0.187 C 
DOCKED: ATOM     14  O4          0      12.041  35.103  31.950 -0.66 -0.11    -0.287 OA
DOCKED: BRANCH  13  15
DOCKED: ATOM     15  C12         0      11.306  37.241  31.449 -0.39 +0.04    +0.056 C 
DOCKED: ATOM     16  C14         0      10.258  37.520  30.678 -0.35 +0.01    +0.015 C 
DOCKED: BRANCH  16  17
DOCKED: ATOM     17  C13         0      10.236  38.721  29.844 -0.47 -0.01    -0.036 A 
DOCKED: ATOM     18  C15         0      11.207  39.629  29.945 -0.39 +0.00    +0.011 A 
DOCKED: ATOM     19  C17         0      11.175  40.830  29.104 -0.52 -0.00    +0.001 A 
DOCKED: ATOM     20  C20         0      10.177  41.014  28.241 -0.50 -0.00    +0.000 A 
DOCKED: ATOM     21  C18         0       9.111  40.016  28.131 -0.66 +0.00    +0.001 A 
DOCKED: ATOM     22  C16         0       9.140  38.925  28.894 -0.68 +0.00    +0.011 A 
DOCKED: ENDBRANCH  16  17
DOCKED: ENDBRANCH  13  15
DOCKED: ENDBRANCH   8  13
DOCKED: ENDBRANCH   1   3
DOCKED: TORSDOF 6
DOCKED: TER
DOCKED: ENDMDL
________________________________________________________________________________


	BEGINNING GENETIC ALGORITHM DOCKING 17 of 100
Run: 17 Seed: 1878751865 514398127 [ Run 17 of 100 GA/GALS ]
Beginning LAMARCKIAN GENETIC ALGORITHM (LGA), with a maximum of 2500000 energy evaluations.

Final-Value: -9.066


	FINAL GENETIC ALGORITHM DOCKED STATE
	_______________________________________________


Detailed state:  trans 14.206 38.750 28.427 quatxyzw 0.851235 -0.173215 0.218771 0.444449 center 5.387 0.233 0.000 ntor 6 55.2428 -69.6578 166.1511 -86.9372 19.4208 -72.8464
State:	 14.206  38.750  28.427   0.950 -0.193  0.244 127.224     55.24  -69.66  166.15  -86.94   19.42  -72.85

DOCKED: MODEL       17
DOCKED: USER    Run = 17
DOCKED: USER    DPF = 1UDW.dpf
DOCKED: USER  
DOCKED: USER    Estimated Free Energy of Binding    =   -6.80 kcal/mol  [=(1)+(2)+(3)-(4)]
DOCKED: USER    Estimated Inhibition Constant, Ki   =   10.28 uM (micromolar)  [Temperature = 298.15 K]
DOCKED: USER    
DOCKED: USER    (1) Final Intermolecular Energy     =   -8.59 kcal/mol
DOCKED: USER        vdW + Hbond + desolv Energy     =   -8.56 kcal/mol
DOCKED: USER        Electrostatic Energy            =   -0.04 kcal/mol
DOCKED: USER    (2) Final Total Internal Energy     =   -0.47 kcal/mol
DOCKED: USER    (3) Torsional Free Energy           =   +1.79 kcal/mol
DOCKED: USER    (4) Unbound System's Energy  [=(2)] =   -0.47 kcal/mol
DOCKED: USER    
DOCKED: USER    
DOCKED: USER    NEWDPF move FKB_lig.pdbqt
DOCKED: USER    NEWDPF about 5.386600 0.233400 0.000000
DOCKED: USER    NEWDPF tran0 14.205834 38.750211 28.426530
DOCKED: USER    NEWDPF quaternion0 0.851235 -0.173215 0.218771 0.444449
DOCKED: USER    NEWDPF axisangle0 0.950247 -0.193363 0.244218 127.223824
DOCKED: USER    NEWDPF quat0 0.950247 -0.193363 0.244218 127.223824
DOCKED: USER    NEWDPF dihe0 55.24 -69.66 166.15 -86.94 19.42 -72.85 
DOCKED: USER  keepresnum = 1 
DOCKED: USER  
DOCKED: REMARK  6 active torsions:
DOCKED: REMARK  status: ('A' for Active; 'I' for Inactive)
DOCKED: REMARK    1  A    between atoms: O1_1  and  C6_6 
DOCKED: REMARK    2  A    between atoms: O2_2  and  C9_9 
DOCKED: REMARK    3  A    between atoms: O3_3  and  C7_7 
DOCKED: REMARK    4  A    between atoms: C5_5  and  C11_11 
DOCKED: REMARK    5  A    between atoms: C11_11  and  C12_12 
DOCKED: REMARK    6  A    between atoms: C13_13  and  C14_14 
DOCKED: USER                              x       y       z     vdW  Elec       q    Type
DOCKED: USER                           _______ _______ _______ _____ _____    ______ ____
DOCKED: ROOT
DOCKED: ATOM      1  O1          0      11.350  40.924  28.381 -0.36 +0.07    -0.355 OA
DOCKED: ATOM      2  C19         0      10.429  41.945  28.795 -0.41 -0.23    +0.210 C 
DOCKED: ENDROOT
DOCKED: BRANCH   1   3
DOCKED: ATOM      3  C6          0      12.415  40.782  29.292 -0.30 +0.04    +0.087 A 
DOCKED: ATOM      4  C8          0      13.369  41.710  29.358 -0.21 +0.02    +0.074 A 
DOCKED: ATOM      5  C9          0      14.472  41.571  30.296 -0.28 +0.07    +0.073 A 
DOCKED: ATOM      6  C10         0      14.526  40.507  31.095 -0.22 +0.11    +0.074 A 
DOCKED: ATOM      7  C7          0      13.489  39.473  31.040 -0.26 +0.11    +0.085 A 
DOCKED: ATOM      8  C5          0      12.466  39.595  30.174 -0.27 +0.07    +0.081 A 
DOCKED: BRANCH   5   9
DOCKED: ATOM      9  O2          0      15.465  42.568  30.343 -0.22 -0.25    -0.356 OA
DOCKED: ATOM     10  C21         0      16.775  42.014  30.150 -0.42 +0.25    +0.210 C 
DOCKED: ENDBRANCH   5   9
DOCKED: BRANCH   7  11
DOCKED: ATOM     11  O3          0      13.607  38.389  31.900 -0.79 -0.56    -0.360 OA
DOCKED: ATOM     12  H28         0      14.370  37.827  31.617 -0.39 +0.30    +0.217 HD
DOCKED: ENDBRANCH   7  11
DOCKED: BRANCH   8  13
DOCKED: ATOM     13  C11         0      11.361  38.583  30.053 -0.27 +0.11    +0.187 C 
DOCKED: ATOM     14  O4          0      10.677  38.567  29.024 -0.84 -0.17    -0.287 OA
DOCKED: BRANCH  13  15
DOCKED: ATOM     15  C12         0      11.047  37.605  31.098 -0.38 +0.03    +0.056 C 
DOCKED: ATOM     16  C14         0      10.121  37.904  32.005 -0.39 +0.01    +0.015 C 
DOCKED: BRANCH  16  17
DOCKED: ATOM     17  C13         0       9.774  36.960  33.065 -0.30 -0.03    -0.036 A 
DOCKED: ATOM     18  C15         0       9.060  37.360  34.117 -0.38 +0.01    +0.011 A 
DOCKED: ATOM     19  C17         0       8.718  36.405  35.176 -0.48 +0.00    +0.001 A 
DOCKED: ATOM     20  C20         0       9.121  35.137  35.086 -0.45 +0.00    +0.000 A 
DOCKED: ATOM     21  C18         0       9.905  34.699  33.930 -0.49 +0.00    +0.001 A 
DOCKED: ATOM     22  C16         0      10.216  35.566  32.968 -0.46 +0.00    +0.011 A 
DOCKED: ENDBRANCH  16  17
DOCKED: ENDBRANCH  13  15
DOCKED: ENDBRANCH   8  13
DOCKED: ENDBRANCH   1   3
DOCKED: TORSDOF 6
DOCKED: TER
DOCKED: ENDMDL
________________________________________________________________________________


	BEGINNING GENETIC ALGORITHM DOCKING 18 of 100
Run: 18 Seed: 600619935 830061612 [ Run 18 of 100 GA/GALS ]
Beginning LAMARCKIAN GENETIC ALGORITHM (LGA), with a maximum of 2500000 energy evaluations.

Final-Value: -8.594


	FINAL GENETIC ALGORITHM DOCKED STATE
	_______________________________________________


Detailed state:  trans 11.562 40.413 33.086 quatxyzw 0.214066 -0.546276 -0.026228 -0.809364 center 5.387 0.233 0.000 ntor 6 -41.3695 10.0674 -137.7496 -40.2313 -38.6932 -76.5760
State:	 11.562  40.413  33.086   0.364 -0.930 -0.045 -71.932    -41.37   10.07 -137.75  -40.23  -38.69  -76.58

DOCKED: MODEL       18
DOCKED: USER    Run = 18
DOCKED: USER    DPF = 1UDW.dpf
DOCKED: USER  
DOCKED: USER    Estimated Free Energy of Binding    =   -6.25 kcal/mol  [=(1)+(2)+(3)-(4)]
DOCKED: USER    Estimated Inhibition Constant, Ki   =   26.31 uM (micromolar)  [Temperature = 298.15 K]
DOCKED: USER    
DOCKED: USER    (1) Final Intermolecular Energy     =   -8.04 kcal/mol
DOCKED: USER        vdW + Hbond + desolv Energy     =   -8.11 kcal/mol
DOCKED: USER        Electrostatic Energy            =   +0.07 kcal/mol
DOCKED: USER    (2) Final Total Internal Energy     =   -0.56 kcal/mol
DOCKED: USER    (3) Torsional Free Energy           =   +1.79 kcal/mol
DOCKED: USER    (4) Unbound System's Energy  [=(2)] =   -0.56 kcal/mol
DOCKED: USER    
DOCKED: USER    
DOCKED: USER    NEWDPF move FKB_lig.pdbqt
DOCKED: USER    NEWDPF about 5.386600 0.233400 0.000000
DOCKED: USER    NEWDPF tran0 11.561899 40.412965 33.085969
DOCKED: USER    NEWDPF quaternion0 0.214066 -0.546276 -0.026228 -0.809364
DOCKED: USER    NEWDPF axisangle0 0.364488 -0.930137 -0.044657 -71.932234
DOCKED: USER    NEWDPF quat0 0.364488 -0.930137 -0.044657 -71.932234
DOCKED: USER    NEWDPF dihe0 -41.37 10.07 -137.75 -40.23 -38.69 -76.58 
DOCKED: USER  keepresnum = 1 
DOCKED: USER  
DOCKED: REMARK  6 active torsions:
DOCKED: REMARK  status: ('A' for Active; 'I' for Inactive)
DOCKED: REMARK    1  A    between atoms: O1_1  and  C6_6 
DOCKED: REMARK    2  A    between atoms: O2_2  and  C9_9 
DOCKED: REMARK    3  A    between atoms: O3_3  and  C7_7 
DOCKED: REMARK    4  A    between atoms: C5_5  and  C11_11 
DOCKED: REMARK    5  A    between atoms: C11_11  and  C12_12 
DOCKED: REMARK    6  A    between atoms: C13_13  and  C14_14 
DOCKED: USER                              x       y       z     vdW  Elec       q    Type
DOCKED: USER                           _______ _______ _______ _____ _____    ______ ____
DOCKED: ROOT
DOCKED: ATOM      1  O1          0      10.326  40.596  29.721 -0.23 +0.10    -0.355 OA
DOCKED: ATOM      2  C19         0      10.004  40.191  28.382 -0.44 +0.04    +0.210 C 
DOCKED: ENDROOT
DOCKED: BRANCH   1   3
DOCKED: ATOM      3  C6          0      10.946  39.559  30.445 -0.29 +0.03    +0.087 A 
DOCKED: ATOM      4  C8          0      10.221  38.549  30.925 -0.36 +0.03    +0.074 A 
DOCKED: ATOM      5  C9          0      10.853  37.474  31.672 -0.30 +0.05    +0.073 A 
DOCKED: ATOM      6  C10         0      12.168  37.501  31.879 -0.33 +0.07    +0.074 A 
DOCKED: ATOM      7  C7          0      12.988  38.601  31.361 -0.29 +0.10    +0.085 A 
DOCKED: ATOM      8  C5          0      12.408  39.599  30.668 -0.25 +0.07    +0.081 A 
DOCKED: BRANCH   5   9
DOCKED: ATOM      9  O2          0      10.061  36.421  32.167 -0.27 -0.18    -0.356 OA
DOCKED: ATOM     10  C21         0      10.707  35.150  31.995 -0.37 -0.01    +0.210 C 
DOCKED: ENDBRANCH   5   9
DOCKED: BRANCH   7  11
DOCKED: ATOM     11  O3          0      14.353  38.567  31.611 -1.10 -0.60    -0.360 OA
DOCKED: ATOM     12  H28         0      14.596  37.684  31.987 -0.46 +0.26    +0.217 HD
DOCKED: ENDBRANCH   7  11
DOCKED: BRANCH   8  13
DOCKED: ATOM     13  C11         0      13.172  40.763  30.102 -0.21 +0.16    +0.187 C 
DOCKED: ATOM     14  O4          0      12.856  41.202  28.991 -0.41 -0.10    -0.287 OA
DOCKED: BRANCH  13  15
DOCKED: ATOM     15  C12         0      14.283  41.414  30.803 -0.31 +0.05    +0.056 C 
DOCKED: ATOM     16  C14         0      15.353  41.789  30.107 -0.49 +0.02    +0.015 C 
DOCKED: BRANCH  16  17
DOCKED: ATOM     17  C13         0      16.486  42.442  30.762 -0.40 -0.03    -0.036 A 
DOCKED: ATOM     18  C15         0      17.086  43.485  30.190 -0.35 +0.01    +0.011 A 
DOCKED: ATOM     19  C17         0      18.221  44.132  30.856 -0.37 +0.00    +0.001 A 
DOCKED: ATOM     20  C20         0      18.652  43.676  32.032 -0.29 +0.00    +0.000 A 
DOCKED: ATOM     21  C18         0      17.992  42.530  32.660 -0.29 +0.00    +0.001 A 
DOCKED: ATOM     22  C16         0      16.961  41.942  32.055 -0.31 +0.01    +0.011 A 
DOCKED: ENDBRANCH  16  17
DOCKED: ENDBRANCH  13  15
DOCKED: ENDBRANCH   8  13
DOCKED: ENDBRANCH   1   3
DOCKED: TORSDOF 6
DOCKED: TER
DOCKED: ENDMDL
________________________________________________________________________________


	BEGINNING GENETIC ALGORITHM DOCKING 19 of 100
Run: 19 Seed: 174350286 27361736 [ Run 19 of 100 GA/GALS ]
Beginning LAMARCKIAN GENETIC ALGORITHM (LGA), with a maximum of 2500000 energy evaluations.

Final-Value: -10.278


	FINAL GENETIC ALGORITHM DOCKED STATE
	_______________________________________________


Detailed state:  trans 12.029 38.201 33.105 quatxyzw 0.814976 -0.112883 0.284585 -0.492020 center 5.387 0.233 0.000 ntor 6 -61.5271 -144.3041 -166.7467 11.2365 126.4715 22.3284
State:	 12.029  38.201  33.105   0.936 -0.130  0.327 -121.053    -61.53 -144.30 -166.75   11.24  126.47   22.33

DOCKED: MODEL       19
DOCKED: USER    Run = 19
DOCKED: USER    DPF = 1UDW.dpf
DOCKED: USER  
DOCKED: USER    Estimated Free Energy of Binding    =   -7.33 kcal/mol  [=(1)+(2)+(3)-(4)]
DOCKED: USER    Estimated Inhibition Constant, Ki   =    4.25 uM (micromolar)  [Temperature = 298.15 K]
DOCKED: USER    
DOCKED: USER    (1) Final Intermolecular Energy     =   -9.12 kcal/mol
DOCKED: USER        vdW + Hbond + desolv Energy     =   -8.80 kcal/mol
DOCKED: USER        Electrostatic Energy            =   -0.32 kcal/mol
DOCKED: USER    (2) Final Total Internal Energy     =   -1.16 kcal/mol
DOCKED: USER    (3) Torsional Free Energy           =   +1.79 kcal/mol
DOCKED: USER    (4) Unbound System's Energy  [=(2)] =   -1.16 kcal/mol
DOCKED: USER    
DOCKED: USER    
DOCKED: USER    NEWDPF move FKB_lig.pdbqt
DOCKED: USER    NEWDPF about 5.386600 0.233400 0.000000
DOCKED: USER    NEWDPF tran0 12.029176 38.201288 33.104668
DOCKED: USER    NEWDPF quaternion0 0.814976 -0.112883 0.284585 -0.492020
DOCKED: USER    NEWDPF axisangle0 0.936125 -0.129663 0.326889 -121.053110
DOCKED: USER    NEWDPF quat0 0.936125 -0.129663 0.326889 -121.053110
DOCKED: USER    NEWDPF dihe0 -61.53 -144.30 -166.75 11.24 126.47 22.33 
DOCKED: USER  keepresnum = 1 
DOCKED: USER  
DOCKED: REMARK  6 active torsions:
DOCKED: REMARK  status: ('A' for Active; 'I' for Inactive)
DOCKED: REMARK    1  A    between atoms: O1_1  and  C6_6 
DOCKED: REMARK    2  A    between atoms: O2_2  and  C9_9 
DOCKED: REMARK    3  A    between atoms: O3_3  and  C7_7 
DOCKED: REMARK    4  A    between atoms: C5_5  and  C11_11 
DOCKED: REMARK    5  A    between atoms: C11_11  and  C12_12 
DOCKED: REMARK    6  A    between atoms: C13_13  and  C14_14 
DOCKED: USER                              x       y       z     vdW  Elec       q    Type
DOCKED: USER                           _______ _______ _______ _____ _____    ______ ____
DOCKED: ROOT
DOCKED: ATOM      1  O1          0       9.597  38.288  30.467 -0.61 -0.16    -0.355 OA
DOCKED: ATOM      2  C19         0       9.008  38.571  29.188 -0.43 +0.06    +0.210 C 
DOCKED: ENDROOT
DOCKED: BRANCH   1   3
DOCKED: ATOM      3  C6          0      10.910  38.786  30.557 -0.31 +0.04    +0.087 A 
DOCKED: ATOM      4  C8          0      11.308  39.779  29.760 -0.36 +0.03    +0.074 A 
DOCKED: ATOM      5  C9          0      12.663  40.299  29.847 -0.25 +0.06    +0.073 A 
DOCKED: ATOM      6  C10         0      13.513  39.779  30.730 -0.27 +0.10    +0.074 A 
DOCKED: ATOM      7  C7          0      13.100  38.687  31.617 -0.25 +0.11    +0.085 A 
DOCKED: ATOM      8  C5          0      11.847  38.201  31.542 -0.28 +0.07    +0.081 A 
DOCKED: BRANCH   5   9
DOCKED: ATOM      9  O2          0      13.053  41.348  28.992 -0.28 -0.12    -0.356 OA
DOCKED: ATOM     10  C21         0      13.429  42.519  29.733 -0.23 -0.08    +0.210 C 
DOCKED: ENDBRANCH   5   9
DOCKED: BRANCH   7  11
DOCKED: ATOM     11  O3          0      14.036  38.190  32.514 -0.44 -0.70    -0.360 OA
DOCKED: ATOM     12  H28         0      13.908  37.214  32.614 -0.44 +0.31    +0.217 HD
DOCKED: ENDBRANCH   7  11
DOCKED: BRANCH   8  13
DOCKED: ATOM     13  C11         0      11.341  37.084  32.412 -0.31 +0.16    +0.187 C 
DOCKED: ATOM     14  O4          0      11.975  36.024  32.452 -0.32 -0.26    -0.287 OA
DOCKED: BRANCH  13  15
DOCKED: ATOM     15  C12         0      10.125  37.185  33.224 -0.41 +0.05    +0.056 C 
DOCKED: ATOM     16  C14         0       9.875  36.243  34.130 -0.48 +0.01    +0.015 C 
DOCKED: BRANCH  16  17
DOCKED: ATOM     17  C13         0       8.675  36.300  34.963 -0.46 -0.03    -0.036 A 
DOCKED: ATOM     18  C15         0       8.559  35.516  36.034 -0.47 +0.01    +0.011 A 
DOCKED: ATOM     19  C17         0       7.351  35.582  36.862 -0.37 +0.00    +0.001 A 
DOCKED: ATOM     20  C20         0       6.370  36.426  36.544 -0.67 +0.00    +0.000 A 
DOCKED: ATOM     21  C18         0       6.498  37.288  35.367 -0.66 +0.00    +0.001 A 
DOCKED: ATOM     22  C16         0       7.595  37.228  34.615 -0.50 +0.01    +0.011 A 
DOCKED: ENDBRANCH  16  17
DOCKED: ENDBRANCH  13  15
DOCKED: ENDBRANCH   8  13
DOCKED: ENDBRANCH   1   3
DOCKED: TORSDOF 6
DOCKED: TER
DOCKED: ENDMDL
________________________________________________________________________________


	BEGINNING GENETIC ALGORITHM DOCKING 20 of 100
Run: 20 Seed: 1786377170 822353493 [ Run 20 of 100 GA/GALS ]
Beginning LAMARCKIAN GENETIC ALGORITHM (LGA), with a maximum of 2500000 energy evaluations.

Final-Value: -11.276


	FINAL GENETIC ALGORITHM DOCKED STATE
	_______________________________________________


Detailed state:  trans 11.936 35.610 35.005 quatxyzw 0.181899 0.154263 0.554108 0.797546 center 5.387 0.233 0.000 ntor 6 -135.4283 142.0855 6.3429 104.9369 168.4209 -54.5280
State:	 11.936  35.610  35.005   0.302  0.256  0.919 74.207   -135.43  142.09    6.34  104.94  168.42  -54.53

DOCKED: MODEL       20
DOCKED: USER    Run = 20
DOCKED: USER    DPF = 1UDW.dpf
DOCKED: USER  
DOCKED: USER    Estimated Free Energy of Binding    =   -8.43 kcal/mol  [=(1)+(2)+(3)-(4)]
DOCKED: USER    Estimated Inhibition Constant, Ki   =  663.77 nM (nanomolar)  [Temperature = 298.15 K]
DOCKED: USER    
DOCKED: USER    (1) Final Intermolecular Energy     =  -10.22 kcal/mol
DOCKED: USER        vdW + Hbond + desolv Energy     =   -9.86 kcal/mol
DOCKED: USER        Electrostatic Energy            =   -0.36 kcal/mol
DOCKED: USER    (2) Final Total Internal Energy     =   -1.06 kcal/mol
DOCKED: USER    (3) Torsional Free Energy           =   +1.79 kcal/mol
DOCKED: USER    (4) Unbound System's Energy  [=(2)] =   -1.06 kcal/mol
DOCKED: USER    
DOCKED: USER    
DOCKED: USER    NEWDPF move FKB_lig.pdbqt
DOCKED: USER    NEWDPF about 5.386600 0.233400 0.000000
DOCKED: USER    NEWDPF tran0 11.936008 35.609631 35.005491
DOCKED: USER    NEWDPF quaternion0 0.181899 0.154263 0.554108 0.797546
DOCKED: USER    NEWDPF axisangle0 0.301528 0.255716 0.918526 74.207142
DOCKED: USER    NEWDPF quat0 0.301528 0.255716 0.918526 74.207142
DOCKED: USER    NEWDPF dihe0 -135.43 142.09 6.34 104.94 168.42 -54.53 
DOCKED: USER  keepresnum = 1 
DOCKED: USER  
DOCKED: REMARK  6 active torsions:
DOCKED: REMARK  status: ('A' for Active; 'I' for Inactive)
DOCKED: REMARK    1  A    between atoms: O1_1  and  C6_6 
DOCKED: REMARK    2  A    between atoms: O2_2  and  C9_9 
DOCKED: REMARK    3  A    between atoms: O3_3  and  C7_7 
DOCKED: REMARK    4  A    between atoms: C5_5  and  C11_11 
DOCKED: REMARK    5  A    between atoms: C11_11  and  C12_12 
DOCKED: REMARK    6  A    between atoms: C13_13  and  C14_14 
DOCKED: USER                              x       y       z     vdW  Elec       q    Type
DOCKED: USER                           _______ _______ _______ _____ _____    ______ ____
DOCKED: ROOT
DOCKED: ATOM      1  O1          0       9.949  38.219  33.548 -0.72 -0.42    -0.355 OA
DOCKED: ATOM      2  C19         0       8.787  38.943  33.113 -0.02 +0.14    +0.210 C 
DOCKED: ENDROOT
DOCKED: BRANCH   1   3
DOCKED: ATOM      3  C6          0       9.603  37.001  34.164 -0.32 +0.08    +0.087 A 
DOCKED: ATOM      4  C8          0       8.750  36.985  35.188 -0.36 +0.07    +0.074 A 
DOCKED: ATOM      5  C9          0       8.387  35.732  35.830 -0.43 +0.06    +0.073 A 
DOCKED: ATOM      6  C10         0       8.914  34.591  35.390 -0.25 +0.04    +0.074 A 
DOCKED: ATOM      7  C7          0       9.855  34.582  34.266 -0.40 +0.04    +0.085 A 
DOCKED: ATOM      8  C5          0      10.194  35.739  33.668 -0.36 +0.05    +0.081 A 
DOCKED: BRANCH   5   9
DOCKED: ATOM      9  O2          0       7.483  35.747  36.909 -0.81 -0.39    -0.356 OA
DOCKED: ATOM     10  C21         0       6.359  36.600  36.641 -0.56 +0.15    +0.210 C 
DOCKED: ENDBRANCH   5   9
DOCKED: BRANCH   7  11
DOCKED: ATOM     11  O3          0      10.367  33.357  33.857 -0.72 +0.05    -0.360 OA
DOCKED: ATOM     12  H28         0      10.442  33.346  32.870 -0.18 -0.29    +0.217 HD
DOCKED: ENDBRANCH   7  11
DOCKED: BRANCH   8  13
DOCKED: ATOM     13  C11         0      11.151  35.821  32.510 -0.35 +0.11    +0.187 C 
DOCKED: ATOM     14  O4          0      11.820  34.823  32.217 -0.69 -0.09    -0.287 OA
DOCKED: BRANCH  13  15
DOCKED: ATOM     15  C12         0      11.335  37.029  31.703 -0.40 +0.04    +0.056 C 
DOCKED: ATOM     16  C14         0      10.399  37.364  30.818 -0.32 +0.01    +0.015 C 
DOCKED: BRANCH  16  17
DOCKED: ATOM     17  C13         0      10.540  38.560  29.991 -0.42 -0.02    -0.036 A 
DOCKED: ATOM     18  C15         0      11.668  39.270  30.018 -0.36 +0.01    +0.011 A 
DOCKED: ATOM     19  C17         0      11.798  40.469  29.184 -0.45 +0.00    +0.001 A 
DOCKED: ATOM     20  C20         0      10.790  40.848  28.399 -0.43 -0.00    +0.000 A 
DOCKED: ATOM     21  C18         0       9.551  40.068  28.370 -0.67 +0.00    +0.001 A 
DOCKED: ATOM     22  C16         0       9.433  38.979  29.127 -0.64 +0.00    +0.011 A 
DOCKED: ENDBRANCH  16  17
DOCKED: ENDBRANCH  13  15
DOCKED: ENDBRANCH   8  13
DOCKED: ENDBRANCH   1   3
DOCKED: TORSDOF 6
DOCKED: TER
DOCKED: ENDMDL
________________________________________________________________________________


	BEGINNING GENETIC ALGORITHM DOCKING 21 of 100
Run: 21 Seed: 892264680 1717692701 [ Run 21 of 100 GA/GALS ]
Beginning LAMARCKIAN GENETIC ALGORITHM (LGA), with a maximum of 2500000 energy evaluations.

Final-Value: -9.333


	FINAL GENETIC ALGORITHM DOCKED STATE
	_______________________________________________


Detailed state:  trans 11.214 38.397 32.312 quatxyzw -0.785467 0.453060 -0.235950 0.349436 center 5.387 0.233 0.000 ntor 6 -173.5496 -23.8537 -131.1387 66.2038 58.3791 18.0730
State:	 11.214  38.397  32.312  -0.838  0.484 -0.252 139.094   -173.55  -23.85 -131.14   66.20   58.38   18.07

DOCKED: MODEL       21
DOCKED: USER    Run = 21
DOCKED: USER    DPF = 1UDW.dpf
DOCKED: USER  
DOCKED: USER    Estimated Free Energy of Binding    =   -6.92 kcal/mol  [=(1)+(2)+(3)-(4)]
DOCKED: USER    Estimated Inhibition Constant, Ki   =    8.45 uM (micromolar)  [Temperature = 298.15 K]
DOCKED: USER    
DOCKED: USER    (1) Final Intermolecular Energy     =   -8.71 kcal/mol
DOCKED: USER        vdW + Hbond + desolv Energy     =   -8.47 kcal/mol
DOCKED: USER        Electrostatic Energy            =   -0.24 kcal/mol
DOCKED: USER    (2) Final Total Internal Energy     =   -0.62 kcal/mol
DOCKED: USER    (3) Torsional Free Energy           =   +1.79 kcal/mol
DOCKED: USER    (4) Unbound System's Energy  [=(2)] =   -0.62 kcal/mol
DOCKED: USER    
DOCKED: USER    
DOCKED: USER    NEWDPF move FKB_lig.pdbqt
DOCKED: USER    NEWDPF about 5.386600 0.233400 0.000000
DOCKED: USER    NEWDPF tran0 11.213745 38.396984 32.311637
DOCKED: USER    NEWDPF quaternion0 -0.785467 0.453060 -0.235950 0.349436
DOCKED: USER    NEWDPF axisangle0 -0.838314 0.483543 -0.251825 139.094315
DOCKED: USER    NEWDPF quat0 -0.838314 0.483543 -0.251825 139.094315
DOCKED: USER    NEWDPF dihe0 -173.55 -23.85 -131.14 66.20 58.38 18.07 
DOCKED: USER  keepresnum = 1 
DOCKED: USER  
DOCKED: REMARK  6 active torsions:
DOCKED: REMARK  status: ('A' for Active; 'I' for Inactive)
DOCKED: REMARK    1  A    between atoms: O1_1  and  C6_6 
DOCKED: REMARK    2  A    between atoms: O2_2  and  C9_9 
DOCKED: REMARK    3  A    between atoms: O3_3  and  C7_7 
DOCKED: REMARK    4  A    between atoms: C5_5  and  C11_11 
DOCKED: REMARK    5  A    between atoms: C11_11  and  C12_12 
DOCKED: REMARK    6  A    between atoms: C13_13  and  C14_14 
DOCKED: USER                              x       y       z     vdW  Elec       q    Type
DOCKED: USER                           _______ _______ _______ _____ _____    ______ ____
DOCKED: ROOT
DOCKED: ATOM      1  O1          0      10.301  40.599  29.629 -0.25 +0.09    -0.355 OA
DOCKED: ATOM      2  C19         0      10.443  41.528  28.542 -0.47 -0.15    +0.210 C 
DOCKED: ENDROOT
DOCKED: BRANCH   1   3
DOCKED: ATOM      3  C6          0      11.550  40.233  30.167 -0.29 +0.02    +0.087 A 
DOCKED: ATOM      4  C8          0      12.628  40.979  29.928 -0.28 +0.03    +0.074 A 
DOCKED: ATOM      5  C9          0      13.921  40.608  30.480 -0.23 +0.09    +0.073 A 
DOCKED: ATOM      6  C10         0      14.027  39.513  31.230 -0.18 +0.12    +0.074 A 
DOCKED: ATOM      7  C7          0      12.856  38.676  31.506 -0.28 +0.10    +0.085 A 
DOCKED: ATOM      8  C5          0      11.656  39.014  30.999 -0.26 +0.06    +0.081 A 
DOCKED: BRANCH   5   9
DOCKED: ATOM      9  O2          0      15.042  41.416  30.211 -0.21 -0.44    -0.356 OA
DOCKED: ATOM     10  C21         0      14.671  42.615  29.513 -0.35 +0.07    +0.210 C 
DOCKED: ENDBRANCH   5   9
DOCKED: BRANCH   7  11
DOCKED: ATOM     11  O3          0      13.036  37.547  32.296 -0.66 -0.50    -0.360 OA
DOCKED: ATOM     12  H28         0      13.982  37.261  32.248 -0.47 +0.27    +0.217 HD
DOCKED: ENDBRANCH   7  11
DOCKED: BRANCH   8  13
DOCKED: ATOM     13  C11         0      10.405  38.213  31.232 -0.30 +0.11    +0.187 C 
DOCKED: ATOM     14  O4          0       9.792  37.766  30.257 -0.69 -0.14    -0.287 OA
DOCKED: BRANCH  13  15
DOCKED: ATOM     15  C12         0       9.867  37.932  32.566 -0.40 +0.04    +0.056 C 
DOCKED: ATOM     16  C14         0       9.856  36.676  33.005 -0.39 +0.01    +0.015 C 
DOCKED: BRANCH  16  17
DOCKED: ATOM     17  C13         0       9.329  36.346  34.328 -0.41 -0.03    -0.036 A 
DOCKED: ATOM     18  C15         0      10.030  35.576  35.160 -0.39 +0.01    +0.011 A 
DOCKED: ATOM     19  C17         0       9.492  35.252  36.485 -0.46 +0.00    +0.001 A 
DOCKED: ATOM     20  C20         0       8.304  35.727  36.857 -0.40 +0.00    +0.000 A 
DOCKED: ATOM     21  C18         0       7.534  36.573  35.942 -0.60 +0.00    +0.001 A 
DOCKED: ATOM     22  C16         0       8.023  36.868  34.739 -0.53 +0.01    +0.011 A 
DOCKED: ENDBRANCH  16  17
DOCKED: ENDBRANCH  13  15
DOCKED: ENDBRANCH   8  13
DOCKED: ENDBRANCH   1   3
DOCKED: TORSDOF 6
DOCKED: TER
DOCKED: ENDMDL
________________________________________________________________________________


	BEGINNING GENETIC ALGORITHM DOCKING 22 of 100
Run: 22 Seed: 1522397908 943714723 [ Run 22 of 100 GA/GALS ]
Beginning LAMARCKIAN GENETIC ALGORITHM (LGA), with a maximum of 2500000 energy evaluations.

Final-Value: -10.222


	FINAL GENETIC ALGORITHM DOCKED STATE
	_______________________________________________


Detailed state:  trans 12.398 38.109 32.988 quatxyzw -0.878591 -0.008069 -0.274840 0.390480 center 5.387 0.233 0.000 ntor 6 163.5132 -167.3686 45.7757 167.7109 125.3621 32.7763
State:	 12.398  38.109  32.988  -0.954 -0.009 -0.299 134.031    163.51 -167.37   45.78  167.71  125.36   32.78

DOCKED: MODEL       22
DOCKED: USER    Run = 22
DOCKED: USER    DPF = 1UDW.dpf
DOCKED: USER  
DOCKED: USER    Estimated Free Energy of Binding    =   -7.11 kcal/mol  [=(1)+(2)+(3)-(4)]
DOCKED: USER    Estimated Inhibition Constant, Ki   =    6.19 uM (micromolar)  [Temperature = 298.15 K]
DOCKED: USER    
DOCKED: USER    (1) Final Intermolecular Energy     =   -8.90 kcal/mol
DOCKED: USER        vdW + Hbond + desolv Energy     =   -8.71 kcal/mol
DOCKED: USER        Electrostatic Energy            =   -0.18 kcal/mol
DOCKED: USER    (2) Final Total Internal Energy     =   -1.33 kcal/mol
DOCKED: USER    (3) Torsional Free Energy           =   +1.79 kcal/mol
DOCKED: USER    (4) Unbound System's Energy  [=(2)] =   -1.33 kcal/mol
DOCKED: USER    
DOCKED: USER    
DOCKED: USER    NEWDPF move FKB_lig.pdbqt
DOCKED: USER    NEWDPF about 5.386600 0.233400 0.000000
DOCKED: USER    NEWDPF tran0 12.398134 38.108676 32.987910
DOCKED: USER    NEWDPF quaternion0 -0.878591 -0.008069 -0.274840 0.390480
DOCKED: USER    NEWDPF axisangle0 -0.954357 -0.008765 -0.298541 134.031218
DOCKED: USER    NEWDPF quat0 -0.954357 -0.008765 -0.298541 134.031218
DOCKED: USER    NEWDPF dihe0 163.51 -167.37 45.78 167.71 125.36 32.78 
DOCKED: USER  keepresnum = 1 
DOCKED: USER  
DOCKED: REMARK  6 active torsions:
DOCKED: REMARK  status: ('A' for Active; 'I' for Inactive)
DOCKED: REMARK    1  A    between atoms: O1_1  and  C6_6 
DOCKED: REMARK    2  A    between atoms: O2_2  and  C9_9 
DOCKED: REMARK    3  A    between atoms: O3_3  and  C7_7 
DOCKED: REMARK    4  A    between atoms: C5_5  and  C11_11 
DOCKED: REMARK    5  A    between atoms: C11_11  and  C12_12 
DOCKED: REMARK    6  A    between atoms: C13_13  and  C14_14 
DOCKED: USER                              x       y       z     vdW  Elec       q    Type
DOCKED: USER                           _______ _______ _______ _____ _____    ______ ____
DOCKED: ROOT
DOCKED: ATOM      1  O1          0       9.613  37.909  30.734 -0.70 -0.21    -0.355 OA
DOCKED: ATOM      2  C19         0       8.767  38.199  29.609 -0.02 +0.07    +0.210 C 
DOCKED: ENDROOT
DOCKED: BRANCH   1   3
DOCKED: ATOM      3  C6          0      10.761  38.723  30.746 -0.31 +0.04    +0.087 A 
DOCKED: ATOM      4  C8          0      10.705  39.970  30.278 -0.30 +0.01    +0.074 A 
DOCKED: ATOM      5  C9          0      11.886  40.818  30.287 -0.27 +0.01    +0.073 A 
DOCKED: ATOM      6  C10         0      13.034  40.342  30.767 -0.24 +0.07    +0.074 A 
DOCKED: ATOM      7  C7          0      13.121  38.974  31.287 -0.28 +0.11    +0.085 A 
DOCKED: ATOM      8  C5          0      12.031  38.185  31.281 -0.28 +0.07    +0.081 A 
DOCKED: BRANCH   5   9
DOCKED: ATOM      9  O2          0      11.795  42.130  29.786 -0.21 +0.35    -0.356 OA
DOCKED: ATOM     10  C21         0      10.614  42.309  28.989 -0.16 -0.31    +0.210 C 
DOCKED: ENDBRANCH   5   9
DOCKED: BRANCH   7  11
DOCKED: ATOM     11  O3          0      14.349  38.541  31.772 -1.03 -0.62    -0.360 OA
DOCKED: ATOM     12  H28         0      14.323  37.560  31.898 -0.46 +0.26    +0.217 HD
DOCKED: ENDBRANCH   7  11
DOCKED: BRANCH   8  13
DOCKED: ATOM     13  C11         0      12.033  36.772  31.794 -0.33 +0.15    +0.187 C 
DOCKED: ATOM     14  O4          0      12.856  35.972  31.337 -0.32 -0.22    -0.287 OA
DOCKED: BRANCH  13  15
DOCKED: ATOM     15  C12         0      11.102  36.286  32.817 -0.43 +0.04    +0.056 C 
DOCKED: ATOM     16  C14         0      10.378  37.168  33.501 -0.45 +0.01    +0.015 C 
DOCKED: BRANCH  16  17
DOCKED: ATOM     17  C13         0       9.437  36.731  34.531 -0.39 -0.03    -0.036 A 
DOCKED: ATOM     18  C15         0       9.799  35.815  35.430 -0.42 +0.01    +0.011 A 
DOCKED: ATOM     19  C17         0       8.847  35.384  36.458 -0.47 +0.00    +0.001 A 
DOCKED: ATOM     20  C20         0       7.621  35.906  36.494 -0.53 +0.00    +0.000 A 
DOCKED: ATOM     21  C18         0       7.224  36.912  35.505 -0.64 +0.00    +0.001 A 
DOCKED: ATOM     22  C16         0       8.089  37.303  34.571 -0.48 +0.01    +0.011 A 
DOCKED: ENDBRANCH  16  17
DOCKED: ENDBRANCH  13  15
DOCKED: ENDBRANCH   8  13
DOCKED: ENDBRANCH   1   3
DOCKED: TORSDOF 6
DOCKED: TER
DOCKED: ENDMDL
________________________________________________________________________________


	BEGINNING GENETIC ALGORITHM DOCKING 23 of 100
Run: 23 Seed: 1541949272 1963684494 [ Run 23 of 100 GA/GALS ]
Beginning LAMARCKIAN GENETIC ALGORITHM (LGA), with a maximum of 2500000 energy evaluations.

Final-Value: -10.441


	FINAL GENETIC ALGORITHM DOCKED STATE
	_______________________________________________


Detailed state:  trans 12.430 37.991 32.763 quatxyzw -0.887673 0.037504 -0.264275 0.375219 center 5.387 0.233 0.000 ntor 6 -80.5385 -164.1223 -101.8470 140.2442 130.3698 26.6031
State:	 12.430  37.991  32.763  -0.958  0.040 -0.285 135.924    -80.54 -164.12 -101.85  140.24  130.37   26.60

DOCKED: MODEL       23
DOCKED: USER    Run = 23
DOCKED: USER    DPF = 1UDW.dpf
DOCKED: USER  
DOCKED: USER    Estimated Free Energy of Binding    =   -7.26 kcal/mol  [=(1)+(2)+(3)-(4)]
DOCKED: USER    Estimated Inhibition Constant, Ki   =    4.78 uM (micromolar)  [Temperature = 298.15 K]
DOCKED: USER    
DOCKED: USER    (1) Final Intermolecular Energy     =   -9.05 kcal/mol
DOCKED: USER        vdW + Hbond + desolv Energy     =   -8.94 kcal/mol
DOCKED: USER        Electrostatic Energy            =   -0.11 kcal/mol
DOCKED: USER    (2) Final Total Internal Energy     =   -1.39 kcal/mol
DOCKED: USER    (3) Torsional Free Energy           =   +1.79 kcal/mol
DOCKED: USER    (4) Unbound System's Energy  [=(2)] =   -1.39 kcal/mol
DOCKED: USER    
DOCKED: USER    
DOCKED: USER    NEWDPF move FKB_lig.pdbqt
DOCKED: USER    NEWDPF about 5.386600 0.233400 0.000000
DOCKED: USER    NEWDPF tran0 12.430076 37.991160 32.763175
DOCKED: USER    NEWDPF quaternion0 -0.887673 0.037504 -0.264275 0.375219
DOCKED: USER    NEWDPF axisangle0 -0.957642 0.040461 -0.285106 135.924305
DOCKED: USER    NEWDPF quat0 -0.957642 0.040461 -0.285106 135.924305
DOCKED: USER    NEWDPF dihe0 -80.54 -164.12 -101.85 140.24 130.37 26.60 
DOCKED: USER  keepresnum = 1 
DOCKED: USER  
DOCKED: REMARK  6 active torsions:
DOCKED: REMARK  status: ('A' for Active; 'I' for Inactive)
DOCKED: REMARK    1  A    between atoms: O1_1  and  C6_6 
DOCKED: REMARK    2  A    between atoms: O2_2  and  C9_9 
DOCKED: REMARK    3  A    between atoms: O3_3  and  C7_7 
DOCKED: REMARK    4  A    between atoms: C5_5  and  C11_11 
DOCKED: REMARK    5  A    between atoms: C11_11  and  C12_12 
DOCKED: REMARK    6  A    between atoms: C13_13  and  C14_14 
DOCKED: USER                              x       y       z     vdW  Elec       q    Type
DOCKED: USER                           _______ _______ _______ _____ _____    ______ ____
DOCKED: ROOT
DOCKED: ATOM      1  O1          0       9.670  38.147  30.475 -0.65 -0.17    -0.355 OA
DOCKED: ATOM      2  C19         0       8.866  38.570  29.362 -0.39 +0.06    +0.210 C 
DOCKED: ENDROOT
DOCKED: BRANCH   1   3
DOCKED: ATOM      3  C6          0      10.879  38.865  30.546 -0.31 +0.04    +0.087 A 
DOCKED: ATOM      4  C8          0      10.960  40.095  30.040 -0.33 +0.01    +0.074 A 
DOCKED: ATOM      5  C9          0      12.205  40.843  30.109 -0.28 +0.02    +0.073 A 
DOCKED: ATOM      6  C10         0      13.273  40.292  30.684 -0.24 +0.08    +0.074 A 
DOCKED: ATOM      7  C7          0      13.209  38.940  31.247 -0.29 +0.11    +0.085 A 
DOCKED: ATOM      8  C5          0      12.060  38.243  31.186 -0.28 +0.07    +0.081 A 
DOCKED: BRANCH   5   9
DOCKED: ATOM      9  O2          0      12.260  42.141  29.566 -0.20 +0.31    -0.356 OA
DOCKED: ATOM     10  C21         0      12.125  43.144  30.585 -0.14 -0.23    +0.210 C 
DOCKED: ENDBRANCH   5   9
DOCKED: BRANCH   7  11
DOCKED: ATOM     11  O3          0      14.359  38.425  31.832 -0.95 -0.61    -0.360 OA
DOCKED: ATOM     12  H28         0      14.263  37.445  31.935 -0.46 +0.25    +0.217 HD
DOCKED: ENDBRANCH   7  11
DOCKED: BRANCH   8  13
DOCKED: ATOM     13  C11         0      11.906  36.853  31.738 -0.32 +0.15    +0.187 C 
DOCKED: ATOM     14  O4          0      12.744  35.996  31.437 -0.34 -0.22    -0.287 OA
DOCKED: BRANCH  13  15
DOCKED: ATOM     15  C12         0      10.808  36.455  32.622 -0.42 +0.04    +0.056 C 
DOCKED: ATOM     16  C14         0      10.400  37.300  33.565 -0.44 +0.02    +0.015 C 
DOCKED: BRANCH  16  17
DOCKED: ATOM     17  C13         0       9.307  36.946  34.470 -0.37 -0.03    -0.036 A 
DOCKED: ATOM     18  C15         0       8.084  37.438  34.275 -0.39 +0.01    +0.011 A 
DOCKED: ATOM     19  C17         0       6.996  37.077  35.189 -0.65 +0.00    +0.001 A 
DOCKED: ATOM     20  C20         0       7.230  36.258  36.213 -0.60 +0.00    +0.000 A 
DOCKED: ATOM     21  C18         0       8.574  35.717  36.427 -0.48 +0.00    +0.001 A 
DOCKED: ATOM     22  C16         0       9.562  36.045  35.597 -0.43 +0.01    +0.011 A 
DOCKED: ENDBRANCH  16  17
DOCKED: ENDBRANCH  13  15
DOCKED: ENDBRANCH   8  13
DOCKED: ENDBRANCH   1   3
DOCKED: TORSDOF 6
DOCKED: TER
DOCKED: ENDMDL
________________________________________________________________________________


	BEGINNING GENETIC ALGORITHM DOCKING 24 of 100
Run: 24 Seed: 958443584 1171795391 [ Run 24 of 100 GA/GALS ]
Beginning LAMARCKIAN GENETIC ALGORITHM (LGA), with a maximum of 2500000 energy evaluations.

Final-Value: -8.998


	FINAL GENETIC ALGORITHM DOCKED STATE
	_______________________________________________


Detailed state:  trans 9.968 41.231 32.353 quatxyzw 0.151368 0.346311 0.846061 -0.375948 center 5.387 0.233 0.000 ntor 6 49.5750 139.5696 -141.0917 -150.3095 -139.6217 -76.8092
State:	  9.968  41.231  32.353   0.163  0.374  0.913 -135.834     49.58  139.57 -141.09 -150.31 -139.62  -76.81

DOCKED: MODEL       24
DOCKED: USER    Run = 24
DOCKED: USER    DPF = 1UDW.dpf
DOCKED: USER  
DOCKED: USER    Estimated Free Energy of Binding    =   -5.91 kcal/mol  [=(1)+(2)+(3)-(4)]
DOCKED: USER    Estimated Inhibition Constant, Ki   =   46.17 uM (micromolar)  [Temperature = 298.15 K]
DOCKED: USER    
DOCKED: USER    (1) Final Intermolecular Energy     =   -7.70 kcal/mol
DOCKED: USER        vdW + Hbond + desolv Energy     =   -7.60 kcal/mol
DOCKED: USER        Electrostatic Energy            =   -0.10 kcal/mol
DOCKED: USER    (2) Final Total Internal Energy     =   -1.29 kcal/mol
DOCKED: USER    (3) Torsional Free Energy           =   +1.79 kcal/mol
DOCKED: USER    (4) Unbound System's Energy  [=(2)] =   -1.29 kcal/mol
DOCKED: USER    
DOCKED: USER    
DOCKED: USER    NEWDPF move FKB_lig.pdbqt
DOCKED: USER    NEWDPF about 5.386600 0.233400 0.000000
DOCKED: USER    NEWDPF tran0 9.968043 41.231177 32.353041
DOCKED: USER    NEWDPF quaternion0 0.151368 0.346311 0.846061 -0.375948
DOCKED: USER    NEWDPF axisangle0 0.163351 0.373727 0.913041 -135.834189
DOCKED: USER    NEWDPF quat0 0.163351 0.373727 0.913041 -135.834189
DOCKED: USER    NEWDPF dihe0 49.58 139.57 -141.09 -150.31 -139.62 -76.81 
DOCKED: USER  keepresnum = 1 
DOCKED: USER  
DOCKED: REMARK  6 active torsions:
DOCKED: REMARK  status: ('A' for Active; 'I' for Inactive)
DOCKED: REMARK    1  A    between atoms: O1_1  and  C6_6 
DOCKED: REMARK    2  A    between atoms: O2_2  and  C9_9 
DOCKED: REMARK    3  A    between atoms: O3_3  and  C7_7 
DOCKED: REMARK    4  A    between atoms: C5_5  and  C11_11 
DOCKED: REMARK    5  A    between atoms: C11_11  and  C12_12 
DOCKED: REMARK    6  A    between atoms: C13_13  and  C14_14 
DOCKED: USER                              x       y       z     vdW  Elec       q    Type
DOCKED: USER                           _______ _______ _______ _____ _____    ______ ____
DOCKED: ROOT
DOCKED: ATOM      1  O1          0      12.765  39.059  31.766 -0.58 -0.46    -0.355 OA
DOCKED: ATOM      2  C19         0      13.991  38.566  31.205 -0.26 +0.32    +0.210 C 
DOCKED: ENDROOT
DOCKED: BRANCH   1   3
DOCKED: ATOM      3  C6          0      12.400  40.300  31.210 -0.22 +0.06    +0.087 A 
DOCKED: ATOM      4  C8          0      13.019  41.416  31.594 -0.19 +0.04    +0.074 A 
DOCKED: ATOM      5  C9          0      12.648  42.702  31.024 -0.22 -0.03    +0.073 A 
DOCKED: ATOM      6  C10         0      11.681  42.763  30.111 -0.06 -0.11    +0.074 A 
DOCKED: ATOM      7  C7          0      10.984  41.549  29.673 -0.29 -0.07    +0.085 A 
DOCKED: ATOM      8  C5          0      11.323  40.357  30.196 -0.29 +0.01    +0.081 A 
DOCKED: BRANCH   5   9
DOCKED: ATOM      9  O2          0      13.321  43.863  31.450 -0.11 +0.06    -0.356 OA
DOCKED: ATOM     10  C21         0      12.399  44.903  31.810 -0.10 -0.09    +0.210 C 
DOCKED: ENDBRANCH   5   9
DOCKED: BRANCH   7  11
DOCKED: ATOM     11  O3          0       9.985  41.683  28.717 -0.73 +0.27    -0.360 OA
DOCKED: ATOM     12  H28         0      10.048  40.937  28.071 +0.17 -0.03    +0.217 HD
DOCKED: ENDBRANCH   7  11
DOCKED: BRANCH   8  13
DOCKED: ATOM     13  C11         0      10.662  39.065  29.804 -0.37 +0.08    +0.187 C 
DOCKED: ATOM     14  O4          0      10.387  38.872  28.614 -0.97 -0.17    -0.287 OA
DOCKED: BRANCH  13  15
DOCKED: ATOM     15  C12         0      10.322  38.011  30.764 -0.42 +0.03    +0.056 C 
DOCKED: ATOM     16  C14         0      10.032  38.349  32.018 -0.45 +0.01    +0.015 C 
DOCKED: BRANCH  16  17
DOCKED: ATOM     17  C13         0       9.687  37.333  33.010 -0.30 -0.03    -0.036 A 
DOCKED: ATOM     18  C15         0       8.731  37.566  33.909 -0.40 +0.01    +0.011 A 
DOCKED: ATOM     19  C17         0       8.393  36.540  34.900 -0.51 +0.00    +0.001 A 
DOCKED: ATOM     20  C20         0       9.041  35.375  34.902 -0.45 +0.00    +0.000 A 
DOCKED: ATOM     21  C18         0      10.092  35.120  33.914 -0.45 +0.00    +0.001 A 
DOCKED: ATOM     22  C16         0      10.399  36.052  33.014 -0.41 +0.01    +0.011 A 
DOCKED: ENDBRANCH  16  17
DOCKED: ENDBRANCH  13  15
DOCKED: ENDBRANCH   8  13
DOCKED: ENDBRANCH   1   3
DOCKED: TORSDOF 6
DOCKED: TER
DOCKED: ENDMDL
________________________________________________________________________________


	BEGINNING GENETIC ALGORITHM DOCKING 25 of 100
Run: 25 Seed: 1566625361 1471339552 [ Run 25 of 100 GA/GALS ]
Beginning LAMARCKIAN GENETIC ALGORITHM (LGA), with a maximum of 2500000 energy evaluations.

Final-Value: -10.377


	FINAL GENETIC ALGORITHM DOCKED STATE
	_______________________________________________


Detailed state:  trans 12.466 38.055 32.906 quatxyzw -0.880098 -0.004719 -0.258723 0.398081 center 5.387 0.233 0.000 ntor 6 178.2567 -165.0164 -127.0209 158.2980 129.9521 28.7051
State:	 12.466  38.055  32.906  -0.959 -0.005 -0.282 133.083    178.26 -165.02 -127.02  158.30  129.95   28.71

DOCKED: MODEL       25
DOCKED: USER    Run = 25
DOCKED: USER    DPF = 1UDW.dpf
DOCKED: USER  
DOCKED: USER    Estimated Free Energy of Binding    =   -7.21 kcal/mol  [=(1)+(2)+(3)-(4)]
DOCKED: USER    Estimated Inhibition Constant, Ki   =    5.21 uM (micromolar)  [Temperature = 298.15 K]
DOCKED: USER    
DOCKED: USER    (1) Final Intermolecular Energy     =   -9.00 kcal/mol
DOCKED: USER        vdW + Hbond + desolv Energy     =   -8.79 kcal/mol
DOCKED: USER        Electrostatic Energy            =   -0.21 kcal/mol
DOCKED: USER    (2) Final Total Internal Energy     =   -1.38 kcal/mol
DOCKED: USER    (3) Torsional Free Energy           =   +1.79 kcal/mol
DOCKED: USER    (4) Unbound System's Energy  [=(2)] =   -1.38 kcal/mol
DOCKED: USER    
DOCKED: USER    
DOCKED: USER    NEWDPF move FKB_lig.pdbqt
DOCKED: USER    NEWDPF about 5.386600 0.233400 0.000000
DOCKED: USER    NEWDPF tran0 12.465971 38.055196 32.905712
DOCKED: USER    NEWDPF quaternion0 -0.880098 -0.004719 -0.258723 0.398081
DOCKED: USER    NEWDPF axisangle0 -0.959391 -0.005144 -0.282033 133.083483
DOCKED: USER    NEWDPF quat0 -0.959391 -0.005144 -0.282033 133.083483
DOCKED: USER    NEWDPF dihe0 178.26 -165.02 -127.02 158.30 129.95 28.71 
DOCKED: USER  keepresnum = 1 
DOCKED: USER  
DOCKED: REMARK  6 active torsions:
DOCKED: REMARK  status: ('A' for Active; 'I' for Inactive)
DOCKED: REMARK    1  A    between atoms: O1_1  and  C6_6 
DOCKED: REMARK    2  A    between atoms: O2_2  and  C9_9 
DOCKED: REMARK    3  A    between atoms: O3_3  and  C7_7 
DOCKED: REMARK    4  A    between atoms: C5_5  and  C11_11 
DOCKED: REMARK    5  A    between atoms: C11_11  and  C12_12 
DOCKED: REMARK    6  A    between atoms: C13_13  and  C14_14 
DOCKED: USER                              x       y       z     vdW  Elec       q    Type
DOCKED: USER                           _______ _______ _______ _____ _____    ______ ____
DOCKED: ROOT
DOCKED: ATOM      1  O1          0       9.618  37.895  30.728 -0.70 -0.21    -0.355 OA
DOCKED: ATOM      2  C19         0       8.750  38.194  29.623 +0.00 +0.07    +0.210 C 
DOCKED: ENDROOT
DOCKED: BRANCH   1   3
DOCKED: ATOM      3  C6          0      10.784  38.684  30.701 -0.31 +0.04    +0.087 A 
DOCKED: ATOM      4  C8          0      10.763  39.896  30.148 -0.33 +0.01    +0.074 A 
DOCKED: ATOM      5  C9          0      11.963  40.717  30.116 -0.29 +0.01    +0.073 A 
DOCKED: ATOM      6  C10         0      13.093  40.251  30.644 -0.24 +0.07    +0.074 A 
DOCKED: ATOM      7  C7          0      13.142  38.920  31.258 -0.29 +0.11    +0.085 A 
DOCKED: ATOM      8  C5          0      12.035  38.156  31.291 -0.28 +0.07    +0.081 A 
DOCKED: BRANCH   5   9
DOCKED: ATOM      9  O2          0      11.908  41.993  29.525 -0.22 +0.32    -0.356 OA
DOCKED: ATOM     10  C21         0      10.606  42.270  28.987 -0.19 -0.30    +0.210 C 
DOCKED: ENDBRANCH   5   9
DOCKED: BRANCH   7  11
DOCKED: ATOM     11  O3          0      14.353  38.495  31.790 -1.00 -0.61    -0.360 OA
DOCKED: ATOM     12  H28         0      14.317  37.519  31.947 -0.46 +0.26    +0.217 HD
DOCKED: ENDBRANCH   7  11
DOCKED: BRANCH   8  13
DOCKED: ATOM     13  C11         0      11.997  36.782  31.900 -0.33 +0.16    +0.187 C 
DOCKED: ATOM     14  O4          0      12.861  35.961  31.574 -0.34 -0.24    -0.287 OA
DOCKED: BRANCH  13  15
DOCKED: ATOM     15  C12         0      10.982  36.359  32.868 -0.42 +0.04    +0.056 C 
DOCKED: ATOM     16  C14         0      10.326  37.286  33.562 -0.44 +0.02    +0.015 C 
DOCKED: BRANCH  16  17
DOCKED: ATOM     17  C13         0       9.305  36.911  34.539 -0.37 -0.03    -0.036 A 
DOCKED: ATOM     18  C15         0       8.085  37.444  34.477 -0.44 +0.01    +0.011 A 
DOCKED: ATOM     19  C17         0       7.069  37.061  35.462 -0.65 +0.00    +0.001 A 
DOCKED: ATOM     20  C20         0       7.365  36.181  36.418 -0.58 +0.00    +0.000 A 
DOCKED: ATOM     21  C18         0       8.705  35.596  36.485 -0.47 +0.00    +0.001 A 
DOCKED: ATOM     22  C16         0       9.628  35.944  35.591 -0.43 +0.01    +0.011 A 
DOCKED: ENDBRANCH  16  17
DOCKED: ENDBRANCH  13  15
DOCKED: ENDBRANCH   8  13
DOCKED: ENDBRANCH   1   3
DOCKED: TORSDOF 6
DOCKED: TER
DOCKED: ENDMDL
________________________________________________________________________________


	BEGINNING GENETIC ALGORITHM DOCKING 26 of 100
Run: 26 Seed: 689172471 46140847 [ Run 26 of 100 GA/GALS ]
Beginning LAMARCKIAN GENETIC ALGORITHM (LGA), with a maximum of 2500000 energy evaluations.

Final-Value: -10.295


	FINAL GENETIC ALGORITHM DOCKED STATE
	_______________________________________________


Detailed state:  trans 12.661 37.746 32.590 quatxyzw -0.915008 -0.008898 -0.238424 0.325323 center 5.387 0.233 0.000 ntor 6 -177.3862 -162.7787 -147.5204 -179.9066 122.1749 18.3294
State:	 12.661  37.746  32.590  -0.968 -0.009 -0.252 142.030   -177.39 -162.78 -147.52 -179.91  122.17   18.33

DOCKED: MODEL       26
DOCKED: USER    Run = 26
DOCKED: USER    DPF = 1UDW.dpf
DOCKED: USER  
DOCKED: USER    Estimated Free Energy of Binding    =   -7.26 kcal/mol  [=(1)+(2)+(3)-(4)]
DOCKED: USER    Estimated Inhibition Constant, Ki   =    4.81 uM (micromolar)  [Temperature = 298.15 K]
DOCKED: USER    
DOCKED: USER    (1) Final Intermolecular Energy     =   -9.04 kcal/mol
DOCKED: USER        vdW + Hbond + desolv Energy     =   -8.85 kcal/mol
DOCKED: USER        Electrostatic Energy            =   -0.19 kcal/mol
DOCKED: USER    (2) Final Total Internal Energy     =   -1.25 kcal/mol
DOCKED: USER    (3) Torsional Free Energy           =   +1.79 kcal/mol
DOCKED: USER    (4) Unbound System's Energy  [=(2)] =   -1.25 kcal/mol
DOCKED: USER    
DOCKED: USER    
DOCKED: USER    NEWDPF move FKB_lig.pdbqt
DOCKED: USER    NEWDPF about 5.386600 0.233400 0.000000
DOCKED: USER    NEWDPF tran0 12.660839 37.745638 32.589948
DOCKED: USER    NEWDPF quaternion0 -0.915008 -0.008898 -0.238424 0.325323
DOCKED: USER    NEWDPF axisangle0 -0.967645 -0.009409 -0.252140 142.029708
DOCKED: USER    NEWDPF quat0 -0.967645 -0.009409 -0.252140 142.029708
DOCKED: USER    NEWDPF dihe0 -177.39 -162.78 -147.52 -179.91 122.17 18.33 
DOCKED: USER  keepresnum = 1 
DOCKED: USER  
DOCKED: REMARK  6 active torsions:
DOCKED: REMARK  status: ('A' for Active; 'I' for Inactive)
DOCKED: REMARK    1  A    between atoms: O1_1  and  C6_6 
DOCKED: REMARK    2  A    between atoms: O2_2  and  C9_9 
DOCKED: REMARK    3  A    between atoms: O3_3  and  C7_7 
DOCKED: REMARK    4  A    between atoms: C5_5  and  C11_11 
DOCKED: REMARK    5  A    between atoms: C11_11  and  C12_12 
DOCKED: REMARK    6  A    between atoms: C13_13  and  C14_14 
DOCKED: USER                              x       y       z     vdW  Elec       q    Type
DOCKED: USER                           _______ _______ _______ _____ _____    ______ ____
DOCKED: ROOT
DOCKED: ATOM      1  O1          0       9.692  37.826  30.574 -0.69 -0.20    -0.355 OA
DOCKED: ATOM      2  C19         0       8.753  38.260  29.578 -0.06 +0.07    +0.210 C 
DOCKED: ENDROOT
DOCKED: BRANCH   1   3
DOCKED: ATOM      3  C6          0      10.836  38.647  30.604 -0.31 +0.04    +0.087 A 
DOCKED: ATOM      4  C8          0      10.805  39.861  30.056 -0.34 +0.01    +0.074 A 
DOCKED: ATOM      5  C9          0      11.981  40.716  30.083 -0.29 +0.01    +0.073 A 
DOCKED: ATOM      6  C10         0      13.099  40.279  30.661 -0.24 +0.07    +0.074 A 
DOCKED: ATOM      7  C7          0      13.158  38.947  31.270 -0.28 +0.11    +0.085 A 
DOCKED: ATOM      8  C5          0      12.073  38.152  31.249 -0.29 +0.07    +0.081 A 
DOCKED: BRANCH   5   9
DOCKED: ATOM      9  O2          0      11.917  41.993  29.496 -0.22 +0.32    -0.356 OA
DOCKED: ATOM     10  C21         0      10.604  42.275  28.990 -0.19 -0.31    +0.210 C 
DOCKED: ENDBRANCH   5   9
DOCKED: BRANCH   7  11
DOCKED: ATOM     11  O3          0      14.355  38.553  31.855 -1.01 -0.63    -0.360 OA
DOCKED: ATOM     12  H28         0      14.354  37.571  31.973 -0.47 +0.26    +0.217 HD
DOCKED: ENDBRANCH   7  11
DOCKED: BRANCH   8  13
DOCKED: ATOM     13  C11         0      12.046  36.774  31.849 -0.33 +0.16    +0.187 C 
DOCKED: ATOM     14  O4          0      12.860  35.933  31.451 -0.33 -0.23    -0.287 OA
DOCKED: BRANCH  13  15
DOCKED: ATOM     15  C12         0      11.100  36.368  32.891 -0.42 +0.05    +0.056 C 
DOCKED: ATOM     16  C14         0      10.211  37.253  33.336 -0.45 +0.01    +0.015 C 
DOCKED: BRANCH  16  17
DOCKED: ATOM     17  C13         0       9.247  36.894  34.375 -0.39 -0.03    -0.036 A 
DOCKED: ATOM     18  C15         0       8.032  37.442  34.384 -0.41 +0.01    +0.011 A 
DOCKED: ATOM     19  C17         0       7.073  37.074  35.431 -0.65 +0.00    +0.001 A 
DOCKED: ATOM     20  C20         0       7.415  36.194  36.371 -0.57 +0.00    +0.000 A 
DOCKED: ATOM     21  C18         0       8.751  35.593  36.359 -0.47 +0.00    +0.001 A 
DOCKED: ATOM     22  C16         0       9.622  35.926  35.409 -0.42 +0.01    +0.011 A 
DOCKED: ENDBRANCH  16  17
DOCKED: ENDBRANCH  13  15
DOCKED: ENDBRANCH   8  13
DOCKED: ENDBRANCH   1   3
DOCKED: TORSDOF 6
DOCKED: TER
DOCKED: ENDMDL
________________________________________________________________________________


	BEGINNING GENETIC ALGORITHM DOCKING 27 of 100
Run: 27 Seed: 1651002061 900903562 [ Run 27 of 100 GA/GALS ]
Beginning LAMARCKIAN GENETIC ALGORITHM (LGA), with a maximum of 2500000 energy evaluations.

Final-Value: -9.492


	FINAL GENETIC ALGORITHM DOCKED STATE
	_______________________________________________


Detailed state:  trans 13.105 38.925 30.330 quatxyzw 0.614833 0.279967 0.313494 0.667324 center 5.387 0.233 0.000 ntor 6 -128.6078 -142.7331 -90.3100 -180.0000 56.9643 73.2671
State:	 13.105  38.925  30.330   0.826  0.376  0.421 96.278   -128.61 -142.73  -90.31 -180.00   56.96   73.27

DOCKED: MODEL       27
DOCKED: USER    Run = 27
DOCKED: USER    DPF = 1UDW.dpf
DOCKED: USER  
DOCKED: USER    Estimated Free Energy of Binding    =   -7.04 kcal/mol  [=(1)+(2)+(3)-(4)]
DOCKED: USER    Estimated Inhibition Constant, Ki   =    6.93 uM (micromolar)  [Temperature = 298.15 K]
DOCKED: USER    
DOCKED: USER    (1) Final Intermolecular Energy     =   -8.83 kcal/mol
DOCKED: USER        vdW + Hbond + desolv Energy     =   -8.36 kcal/mol
DOCKED: USER        Electrostatic Energy            =   -0.47 kcal/mol
DOCKED: USER    (2) Final Total Internal Energy     =   -0.66 kcal/mol
DOCKED: USER    (3) Torsional Free Energy           =   +1.79 kcal/mol
DOCKED: USER    (4) Unbound System's Energy  [=(2)] =   -0.66 kcal/mol
DOCKED: USER    
DOCKED: USER    
DOCKED: USER    NEWDPF move FKB_lig.pdbqt
DOCKED: USER    NEWDPF about 5.386600 0.233400 0.000000
DOCKED: USER    NEWDPF tran0 13.104775 38.925363 30.330172
DOCKED: USER    NEWDPF quaternion0 0.614833 0.279967 0.313494 0.667324
DOCKED: USER    NEWDPF axisangle0 0.825536 0.375912 0.420928 96.278322
DOCKED: USER    NEWDPF quat0 0.825536 0.375912 0.420928 96.278322
DOCKED: USER    NEWDPF dihe0 -128.61 -142.73 -90.31 -180.00 56.96 73.27 
DOCKED: USER  keepresnum = 1 
DOCKED: USER  
DOCKED: REMARK  6 active torsions:
DOCKED: REMARK  status: ('A' for Active; 'I' for Inactive)
DOCKED: REMARK    1  A    between atoms: O1_1  and  C6_6 
DOCKED: REMARK    2  A    between atoms: O2_2  and  C9_9 
DOCKED: REMARK    3  A    between atoms: O3_3  and  C7_7 
DOCKED: REMARK    4  A    between atoms: C5_5  and  C11_11 
DOCKED: REMARK    5  A    between atoms: C11_11  and  C12_12 
DOCKED: REMARK    6  A    between atoms: C13_13  and  C14_14 
DOCKED: USER                              x       y       z     vdW  Elec       q    Type
DOCKED: USER                           _______ _______ _______ _____ _____    ______ ____
DOCKED: ROOT
DOCKED: ATOM      1  O1          0      10.196  39.143  28.239 -0.90 -0.23    -0.355 OA
DOCKED: ATOM      2  C19         0       8.811  39.193  27.860 -0.54 +0.08    +0.210 C 
DOCKED: ENDROOT
DOCKED: BRANCH   1   3
DOCKED: ATOM      3  C6          0      10.350  39.019  29.633 -0.43 +0.03    +0.087 A 
DOCKED: ATOM      4  C8          0      10.080  37.862  30.238 -0.30 +0.04    +0.074 A 
DOCKED: ATOM      5  C9          0      10.236  37.726  31.677 -0.25 +0.05    +0.073 A 
DOCKED: ATOM      6  C10         0      10.652  38.767  32.396 -0.34 +0.06    +0.074 A 
DOCKED: ATOM      7  C7          0      10.955  40.050  31.754 -0.23 +0.02    +0.085 A 
DOCKED: ATOM      8  C5          0      10.812  40.182  30.422 -0.25 -0.00    +0.081 A 
DOCKED: BRANCH   5   9
DOCKED: ATOM      9  O2          0       9.944  36.492  32.288 -0.25 -0.19    -0.356 OA
DOCKED: ATOM     10  C21         0      10.626  35.408  31.637 -0.33 -0.01    +0.210 C 
DOCKED: ENDBRANCH   5   9
DOCKED: BRANCH   7  11
DOCKED: ATOM     11  O3          0      11.384  41.095  32.562 -0.42 -0.12    -0.360 OA
DOCKED: ATOM     12  H28         0      11.001  41.945  32.229 -0.45 -0.34    +0.217 HD
DOCKED: ENDBRANCH   7  11
DOCKED: BRANCH   8  13
DOCKED: ATOM     13  C11         0      11.100  41.460  29.684 -0.29 -0.13    +0.187 C 
DOCKED: ATOM     14  O4          0      10.205  41.969  29.001 -0.68 +0.31    -0.287 OA
DOCKED: BRANCH  13  15
DOCKED: ATOM     15  C12         0      12.396  42.142  29.730 -0.33 -0.04    +0.056 C 
DOCKED: ATOM     16  C14         0      13.377  41.614  30.458 -0.35 +0.01    +0.015 C 
DOCKED: BRANCH  16  17
DOCKED: ATOM     17  C13         0      14.687  42.258  30.535 -0.31 -0.02    -0.036 A 
DOCKED: ATOM     18  C15         0      15.644  41.944  29.662 -0.48 +0.01    +0.011 A 
DOCKED: ATOM     19  C17         0      16.955  42.597  29.747 -0.42 +0.00    +0.001 A 
DOCKED: ATOM     20  C20         0      17.189  43.502  30.697 -0.40 +0.00    +0.000 A 
DOCKED: ATOM     21  C18         0      16.136  43.846  31.656 -0.21 +0.00    +0.001 A 
DOCKED: ATOM     22  C16         0      14.946  43.254  31.578 -0.19 +0.01    +0.011 A 
DOCKED: ENDBRANCH  16  17
DOCKED: ENDBRANCH  13  15
DOCKED: ENDBRANCH   8  13
DOCKED: ENDBRANCH   1   3
DOCKED: TORSDOF 6
DOCKED: TER
DOCKED: ENDMDL
________________________________________________________________________________


	BEGINNING GENETIC ALGORITHM DOCKING 28 of 100
Run: 28 Seed: 1991942444 577976771 [ Run 28 of 100 GA/GALS ]
Beginning LAMARCKIAN GENETIC ALGORITHM (LGA), with a maximum of 2500000 energy evaluations.

Final-Value: -11.243


	FINAL GENETIC ALGORITHM DOCKED STATE
	_______________________________________________


Detailed state:  trans 11.922 35.674 35.241 quatxyzw 0.159919 0.186497 0.545898 0.801024 center 5.387 0.233 0.000 ntor 6 -133.7099 136.5888 16.8232 94.1252 172.6251 -59.3367
State:	 11.922  35.674  35.241   0.267  0.312  0.912 73.544   -133.71  136.59   16.82   94.13  172.63  -59.34

DOCKED: MODEL       28
DOCKED: USER    Run = 28
DOCKED: USER    DPF = 1UDW.dpf
DOCKED: USER  
DOCKED: USER    Estimated Free Energy of Binding    =   -8.40 kcal/mol  [=(1)+(2)+(3)-(4)]
DOCKED: USER    Estimated Inhibition Constant, Ki   =  695.28 nM (nanomolar)  [Temperature = 298.15 K]
DOCKED: USER    
DOCKED: USER    (1) Final Intermolecular Energy     =  -10.19 kcal/mol
DOCKED: USER        vdW + Hbond + desolv Energy     =   -9.83 kcal/mol
DOCKED: USER        Electrostatic Energy            =   -0.36 kcal/mol
DOCKED: USER    (2) Final Total Internal Energy     =   -1.05 kcal/mol
DOCKED: USER    (3) Torsional Free Energy           =   +1.79 kcal/mol
DOCKED: USER    (4) Unbound System's Energy  [=(2)] =   -1.05 kcal/mol
DOCKED: USER    
DOCKED: USER    
DOCKED: USER    NEWDPF move FKB_lig.pdbqt
DOCKED: USER    NEWDPF about 5.386600 0.233400 0.000000
DOCKED: USER    NEWDPF tran0 11.921737 35.673670 35.240545
DOCKED: USER    NEWDPF quaternion0 0.159919 0.186497 0.545898 0.801024
DOCKED: USER    NEWDPF axisangle0 0.267141 0.311539 0.911910 73.543947
DOCKED: USER    NEWDPF quat0 0.267141 0.311539 0.911910 73.543947
DOCKED: USER    NEWDPF dihe0 -133.71 136.59 16.82 94.13 172.63 -59.34 
DOCKED: USER  keepresnum = 1 
DOCKED: USER  
DOCKED: REMARK  6 active torsions:
DOCKED: REMARK  status: ('A' for Active; 'I' for Inactive)
DOCKED: REMARK    1  A    between atoms: O1_1  and  C6_6 
DOCKED: REMARK    2  A    between atoms: O2_2  and  C9_9 
DOCKED: REMARK    3  A    between atoms: O3_3  and  C7_7 
DOCKED: REMARK    4  A    between atoms: C5_5  and  C11_11 
DOCKED: REMARK    5  A    between atoms: C11_11  and  C12_12 
DOCKED: REMARK    6  A    between atoms: C13_13  and  C14_14 
DOCKED: USER                              x       y       z     vdW  Elec       q    Type
DOCKED: USER                           _______ _______ _______ _____ _____    ______ ____
DOCKED: ROOT
DOCKED: ATOM      1  O1          0       9.954  38.210  33.636 -0.69 -0.45    -0.355 OA
DOCKED: ATOM      2  C19         0       8.801  38.892  33.117 -0.02 +0.14    +0.210 C 
DOCKED: ENDROOT
DOCKED: BRANCH   1   3
DOCKED: ATOM      3  C6          0       9.608  36.981  34.230 -0.32 +0.08    +0.087 A 
DOCKED: ATOM      4  C8          0       8.755  36.947  35.254 -0.36 +0.07    +0.074 A 
DOCKED: ATOM      5  C9          0       8.393  35.682  35.873 -0.43 +0.06    +0.073 A 
DOCKED: ATOM      6  C10         0       8.918  34.549  35.411 -0.25 +0.04    +0.074 A 
DOCKED: ATOM      7  C7          0       9.858  34.560  34.286 -0.39 +0.04    +0.085 A 
DOCKED: ATOM      8  C5          0      10.197  35.728  33.709 -0.36 +0.05    +0.081 A 
DOCKED: BRANCH   5   9
DOCKED: ATOM      9  O2          0       7.490  35.677  36.953 -0.79 -0.39    -0.356 OA
DOCKED: ATOM     10  C21         0       6.347  36.504  36.687 -0.54 +0.16    +0.210 C 
DOCKED: ENDBRANCH   5   9
DOCKED: BRANCH   7  11
DOCKED: ATOM     11  O3          0      10.369  33.343  33.854 -0.72 +0.06    -0.360 OA
DOCKED: ATOM     12  H28         0      10.359  33.316  32.865 -0.19 -0.30    +0.217 HD
DOCKED: ENDBRANCH   7  11
DOCKED: BRANCH   8  13
DOCKED: ATOM     13  C11         0      11.152  35.831  32.552 -0.35 +0.11    +0.187 C 
DOCKED: ATOM     14  O4          0      11.762  34.818  32.190 -0.70 -0.07    -0.287 OA
DOCKED: BRANCH  13  15
DOCKED: ATOM     15  C12         0      11.403  37.077  31.824 -0.40 +0.04    +0.056 C 
DOCKED: ATOM     16  C14         0      10.597  37.410  30.819 -0.41 +0.01    +0.015 C 
DOCKED: BRANCH  16  17
DOCKED: ATOM     17  C13         0      10.807  38.644  30.063 -0.39 -0.02    -0.036 A 
DOCKED: ATOM     18  C15         0      11.974  39.285  30.131 -0.35 +0.01    +0.011 A 
DOCKED: ATOM     19  C17         0      12.174  40.521  29.369 -0.41 +0.00    +0.001 A 
DOCKED: ATOM     20  C20         0      11.191  41.004  28.609 -0.53 -0.00    +0.000 A 
DOCKED: ATOM     21  C18         0       9.910  40.298  28.536 -0.63 +0.00    +0.001 A 
DOCKED: ATOM     22  C16         0       9.728  39.175  29.228 -0.60 +0.00    +0.011 A 
DOCKED: ENDBRANCH  16  17
DOCKED: ENDBRANCH  13  15
DOCKED: ENDBRANCH   8  13
DOCKED: ENDBRANCH   1   3
DOCKED: TORSDOF 6
DOCKED: TER
DOCKED: ENDMDL
________________________________________________________________________________


	BEGINNING GENETIC ALGORITHM DOCKING 29 of 100
Run: 29 Seed: 1684849193 938009784 [ Run 29 of 100 GA/GALS ]
Beginning LAMARCKIAN GENETIC ALGORITHM (LGA), with a maximum of 2500000 energy evaluations.

Final-Value: -9.497


	FINAL GENETIC ALGORITHM DOCKED STATE
	_______________________________________________


Detailed state:  trans 8.473 34.822 31.729 quatxyzw -0.505078 0.607136 -0.491335 -0.367248 center 5.387 0.233 0.000 ntor 6 -155.0556 143.2840 -163.7177 -89.3728 -169.0548 63.9230
State:	  8.473  34.822  31.729  -0.543  0.653 -0.528 -136.908   -155.06  143.28 -163.72  -89.37 -169.05   63.92

DOCKED: MODEL       29
DOCKED: USER    Run = 29
DOCKED: USER    DPF = 1UDW.dpf
DOCKED: USER  
DOCKED: USER    Estimated Free Energy of Binding    =   -6.59 kcal/mol  [=(1)+(2)+(3)-(4)]
DOCKED: USER    Estimated Inhibition Constant, Ki   =   14.72 uM (micromolar)  [Temperature = 298.15 K]
DOCKED: USER    
DOCKED: USER    (1) Final Intermolecular Energy     =   -8.38 kcal/mol
DOCKED: USER        vdW + Hbond + desolv Energy     =   -8.24 kcal/mol
DOCKED: USER        Electrostatic Energy            =   -0.14 kcal/mol
DOCKED: USER    (2) Final Total Internal Energy     =   -1.11 kcal/mol
DOCKED: USER    (3) Torsional Free Energy           =   +1.79 kcal/mol
DOCKED: USER    (4) Unbound System's Energy  [=(2)] =   -1.11 kcal/mol
DOCKED: USER    
DOCKED: USER    
DOCKED: USER    NEWDPF move FKB_lig.pdbqt
DOCKED: USER    NEWDPF about 5.386600 0.233400 0.000000
DOCKED: USER    NEWDPF tran0 8.473279 34.822254 31.728605
DOCKED: USER    NEWDPF quaternion0 -0.505078 0.607136 -0.491335 -0.367248
DOCKED: USER    NEWDPF axisangle0 -0.543023 0.652748 -0.528247 -136.907986
DOCKED: USER    NEWDPF quat0 -0.543023 0.652748 -0.528247 -136.907986
DOCKED: USER    NEWDPF dihe0 -155.06 143.28 -163.72 -89.37 -169.05 63.92 
DOCKED: USER  keepresnum = 1 
DOCKED: USER  
DOCKED: REMARK  6 active torsions:
DOCKED: REMARK  status: ('A' for Active; 'I' for Inactive)
DOCKED: REMARK    1  A    between atoms: O1_1  and  C6_6 
DOCKED: REMARK    2  A    between atoms: O2_2  and  C9_9 
DOCKED: REMARK    3  A    between atoms: O3_3  and  C7_7 
DOCKED: REMARK    4  A    between atoms: C5_5  and  C11_11 
DOCKED: REMARK    5  A    between atoms: C11_11  and  C12_12 
DOCKED: REMARK    6  A    between atoms: C13_13  and  C14_14 
DOCKED: USER                              x       y       z     vdW  Elec       q    Type
DOCKED: USER                           _______ _______ _______ _____ _____    ______ ____
DOCKED: ROOT
DOCKED: ATOM      1  O1          0       9.457  38.211  32.385 -0.49 -0.24    -0.355 OA
DOCKED: ATOM      2  C19         0       9.922  39.362  33.108 -0.21 +0.20    +0.210 C 
DOCKED: ENDROOT
DOCKED: BRANCH   1   3
DOCKED: ATOM      3  C6          0       9.399  37.069  33.206 -0.20 +0.06    +0.087 A 
DOCKED: ATOM      4  C8          0       8.565  37.030  34.245 -0.41 +0.05    +0.074 A 
DOCKED: ATOM      5  C9          0       8.499  35.855  35.098 -0.42 +0.05    +0.073 A 
DOCKED: ATOM      6  C10         0       9.280  34.808  34.837 -0.35 +0.04    +0.074 A 
DOCKED: ATOM      7  C7          0      10.205  34.825  33.700 -0.40 +0.03    +0.085 A 
DOCKED: ATOM      8  C5          0      10.271  35.911  32.907 -0.37 +0.04    +0.081 A 
DOCKED: BRANCH   5   9
DOCKED: ATOM      9  O2          0       7.609  35.844  36.188 -0.41 -0.28    -0.356 OA
DOCKED: ATOM     10  C21         0       6.507  36.741  35.976 -0.57 +0.13    +0.210 C 
DOCKED: ENDBRANCH   5   9
DOCKED: BRANCH   7  11
DOCKED: ATOM     11  O3          0      10.991  33.700  33.484 -0.63 -0.06    -0.360 OA
DOCKED: ATOM     12  H28         0      11.089  33.551  32.511 -0.25 -0.30    +0.217 HD
DOCKED: ENDBRANCH   7  11
DOCKED: BRANCH   8  13
DOCKED: ATOM     13  C11         0      11.190  36.013  31.722 -0.35 +0.08    +0.187 C 
DOCKED: ATOM     14  O4          0      11.774  34.997  31.330 -0.40 +0.04    -0.287 OA
DOCKED: BRANCH  13  15
DOCKED: ATOM     15  C12         0      11.435  37.264  30.999 -0.37 +0.04    +0.056 C 
DOCKED: ATOM     16  C14         0      12.441  38.046  31.384 -0.42 +0.02    +0.015 C 
DOCKED: BRANCH  16  17
DOCKED: ATOM     17  C13         0      12.723  39.303  30.693 -0.30 -0.04    -0.036 A 
DOCKED: ATOM     18  C15         0      13.896  39.913  30.858 -0.33 +0.02    +0.011 A 
DOCKED: ATOM     19  C17         0      14.169  41.174  30.160 -0.27 +0.00    +0.001 A 
DOCKED: ATOM     20  C20         0      13.245  41.708  29.362 -0.29 +0.00    +0.000 A 
DOCKED: ATOM     21  C18         0      11.956  41.036  29.182 -0.43 -0.00    +0.001 A 
DOCKED: ATOM     22  C16         0      11.709  39.891  29.815 -0.38 +0.01    +0.011 A 
DOCKED: ENDBRANCH  16  17
DOCKED: ENDBRANCH  13  15
DOCKED: ENDBRANCH   8  13
DOCKED: ENDBRANCH   1   3
DOCKED: TORSDOF 6
DOCKED: TER
DOCKED: ENDMDL
________________________________________________________________________________


	BEGINNING GENETIC ALGORITHM DOCKING 30 of 100
Run: 30 Seed: 1553340040 669681138 [ Run 30 of 100 GA/GALS ]
Beginning LAMARCKIAN GENETIC ALGORITHM (LGA), with a maximum of 2500000 energy evaluations.

Final-Value: -10.056


	FINAL GENETIC ALGORITHM DOCKED STATE
	_______________________________________________


Detailed state:  trans 10.733 37.305 33.544 quatxyzw -0.655193 -0.688965 0.230852 -0.206775 center 5.387 0.233 0.000 ntor 6 37.6007 -67.6435 10.4381 91.4603 -4.2007 15.6309
State:	 10.733  37.305  33.544  -0.670 -0.704  0.236 -156.133     37.60  -67.64   10.44   91.46   -4.20   15.63

DOCKED: MODEL       30
DOCKED: USER    Run = 30
DOCKED: USER    DPF = 1UDW.dpf
DOCKED: USER  
DOCKED: USER    Estimated Free Energy of Binding    =   -7.88 kcal/mol  [=(1)+(2)+(3)-(4)]
DOCKED: USER    Estimated Inhibition Constant, Ki   =    1.67 uM (micromolar)  [Temperature = 298.15 K]
DOCKED: USER    
DOCKED: USER    (1) Final Intermolecular Energy     =   -9.67 kcal/mol
DOCKED: USER        vdW + Hbond + desolv Energy     =   -9.38 kcal/mol
DOCKED: USER        Electrostatic Energy            =   -0.29 kcal/mol
DOCKED: USER    (2) Final Total Internal Energy     =   -0.38 kcal/mol
DOCKED: USER    (3) Torsional Free Energy           =   +1.79 kcal/mol
DOCKED: USER    (4) Unbound System's Energy  [=(2)] =   -0.38 kcal/mol
DOCKED: USER    
DOCKED: USER    
DOCKED: USER    NEWDPF move FKB_lig.pdbqt
DOCKED: USER    NEWDPF about 5.386600 0.233400 0.000000
DOCKED: USER    NEWDPF tran0 10.732971 37.305182 33.543585
DOCKED: USER    NEWDPF quaternion0 -0.655193 -0.688965 0.230852 -0.206775
DOCKED: USER    NEWDPF axisangle0 -0.669666 -0.704184 0.235951 -156.133206
DOCKED: USER    NEWDPF quat0 -0.669666 -0.704184 0.235951 -156.133206
DOCKED: USER    NEWDPF dihe0 37.60 -67.64 10.44 91.46 -4.20 15.63 
DOCKED: USER  keepresnum = 1 
DOCKED: USER  
DOCKED: REMARK  6 active torsions:
DOCKED: REMARK  status: ('A' for Active; 'I' for Inactive)
DOCKED: REMARK    1  A    between atoms: O1_1  and  C6_6 
DOCKED: REMARK    2  A    between atoms: O2_2  and  C9_9 
DOCKED: REMARK    3  A    between atoms: O3_3  and  C7_7 
DOCKED: REMARK    4  A    between atoms: C5_5  and  C11_11 
DOCKED: REMARK    5  A    between atoms: C11_11  and  C12_12 
DOCKED: REMARK    6  A    between atoms: C13_13  and  C14_14 
DOCKED: USER                              x       y       z     vdW  Elec       q    Type
DOCKED: USER                           _______ _______ _______ _____ _____    ______ ____
DOCKED: ROOT
DOCKED: ATOM      1  O1          0      10.234  33.797  34.111 -0.56 -0.08    -0.355 OA
DOCKED: ATOM      2  C19         0       9.647  32.583  34.609 -0.00 -0.07    +0.210 C 
DOCKED: ENDROOT
DOCKED: BRANCH   1   3
DOCKED: ATOM      3  C6          0       9.533  34.934  34.555 -0.38 +0.04    +0.087 A 
DOCKED: ATOM      4  C8          0       8.673  34.840  35.569 -0.28 +0.04    +0.074 A 
DOCKED: ATOM      5  C9          0       7.945  36.009  36.033 -0.47 +0.06    +0.073 A 
DOCKED: ATOM      6  C10         0       8.140  37.185  35.438 -0.42 +0.07    +0.074 A 
DOCKED: ATOM      7  C7          0       9.079  37.314  34.321 -0.27 +0.08    +0.085 A 
DOCKED: ATOM      8  C5          0       9.756  36.236  33.887 -0.36 +0.06    +0.081 A 
DOCKED: BRANCH   5   9
DOCKED: ATOM      9  O2          0       7.044  35.878  37.107 -0.91 -0.39    -0.356 OA
DOCKED: ATOM     10  C21         0       5.878  36.694  36.918 -0.58 +0.14    +0.210 C 
DOCKED: ENDBRANCH   5   9
DOCKED: BRANCH   7  11
DOCKED: ATOM     11  O3          0       9.235  38.569  33.745 -0.82 -0.42    -0.360 OA
DOCKED: ATOM     12  H28         0       8.398  38.823  33.282 +0.15 +0.14    +0.217 HD
DOCKED: ENDBRANCH   7  11
DOCKED: BRANCH   8  13
DOCKED: ATOM     13  C11         0      10.738  36.279  32.749 -0.33 +0.12    +0.187 C 
DOCKED: ATOM     14  O4          0      11.373  35.257  32.468 -0.44 -0.12    -0.287 OA
DOCKED: BRANCH  13  15
DOCKED: ATOM     15  C12         0      10.986  37.480  31.946 -0.38 +0.04    +0.056 C 
DOCKED: ATOM     16  C14         0      10.234  37.703  30.870 -0.38 +0.01    +0.015 C 
DOCKED: BRANCH  16  17
DOCKED: ATOM     17  C13         0      10.444  38.887  30.039 -0.43 -0.01    -0.036 A 
DOCKED: ATOM     18  C15         0      11.519  39.654  30.218 -0.35 +0.00    +0.011 A 
DOCKED: ATOM     19  C17         0      11.721  40.839  29.378 -0.44 -0.00    +0.001 A 
DOCKED: ATOM     20  C20         0      10.829  41.149  28.437 -0.47 -0.00    +0.000 A 
DOCKED: ATOM     21  C18         0       9.648  40.305  28.241 -0.62 +0.00    +0.001 A 
DOCKED: ATOM     22  C16         0       9.465  39.229  29.004 -0.65 +0.00    +0.011 A 
DOCKED: ENDBRANCH  16  17
DOCKED: ENDBRANCH  13  15
DOCKED: ENDBRANCH   8  13
DOCKED: ENDBRANCH   1   3
DOCKED: TORSDOF 6
DOCKED: TER
DOCKED: ENDMDL
________________________________________________________________________________


	BEGINNING GENETIC ALGORITHM DOCKING 31 of 100
Run: 31 Seed: 1312135289 1989426622 [ Run 31 of 100 GA/GALS ]
Beginning LAMARCKIAN GENETIC ALGORITHM (LGA), with a maximum of 2500000 energy evaluations.

Final-Value: -10.596


	FINAL GENETIC ALGORITHM DOCKED STATE
	_______________________________________________


Detailed state:  trans 11.011 34.794 31.617 quatxyzw -0.892891 0.384682 0.231637 0.033319 center 5.387 0.233 0.000 ntor 6 172.2658 -141.8691 -54.2516 97.2654 -175.3834 -20.6617
State:	 11.011  34.794  31.617  -0.893  0.385  0.232 176.181    172.27 -141.87  -54.25   97.27 -175.38  -20.66

DOCKED: MODEL       31
DOCKED: USER    Run = 31
DOCKED: USER    DPF = 1UDW.dpf
DOCKED: USER  
DOCKED: USER    Estimated Free Energy of Binding    =   -7.83 kcal/mol  [=(1)+(2)+(3)-(4)]
DOCKED: USER    Estimated Inhibition Constant, Ki   =    1.84 uM (micromolar)  [Temperature = 298.15 K]
DOCKED: USER    
DOCKED: USER    (1) Final Intermolecular Energy     =   -9.61 kcal/mol
DOCKED: USER        vdW + Hbond + desolv Energy     =   -9.16 kcal/mol
DOCKED: USER        Electrostatic Energy            =   -0.45 kcal/mol
DOCKED: USER    (2) Final Total Internal Energy     =   -0.98 kcal/mol
DOCKED: USER    (3) Torsional Free Energy           =   +1.79 kcal/mol
DOCKED: USER    (4) Unbound System's Energy  [=(2)] =   -0.98 kcal/mol
DOCKED: USER    
DOCKED: USER    
DOCKED: USER    NEWDPF move FKB_lig.pdbqt
DOCKED: USER    NEWDPF about 5.386600 0.233400 0.000000
DOCKED: USER    NEWDPF tran0 11.010676 34.793971 31.617019
DOCKED: USER    NEWDPF quaternion0 -0.892891 0.384682 0.231637 0.033319
DOCKED: USER    NEWDPF axisangle0 -0.893387 0.384896 0.231765 176.181236
DOCKED: USER    NEWDPF quat0 -0.893387 0.384896 0.231765 176.181236
DOCKED: USER    NEWDPF dihe0 172.27 -141.87 -54.25 97.27 -175.38 -20.66 
DOCKED: USER  keepresnum = 1 
DOCKED: USER  
DOCKED: REMARK  6 active torsions:
DOCKED: REMARK  status: ('A' for Active; 'I' for Inactive)
DOCKED: REMARK    1  A    between atoms: O1_1  and  C6_6 
DOCKED: REMARK    2  A    between atoms: O2_2  and  C9_9 
DOCKED: REMARK    3  A    between atoms: O3_3  and  C7_7 
DOCKED: REMARK    4  A    between atoms: C5_5  and  C11_11 
DOCKED: REMARK    5  A    between atoms: C11_11  and  C12_12 
DOCKED: REMARK    6  A    between atoms: C13_13  and  C14_14 
DOCKED: USER                              x       y       z     vdW  Elec       q    Type
DOCKED: USER                           _______ _______ _______ _____ _____    ______ ____
DOCKED: ROOT
DOCKED: ATOM      1  O1          0       9.508  37.845  32.765 -0.43 -0.27    -0.355 OA
DOCKED: ATOM      2  C19         0       9.343  39.246  33.033 -0.25 +0.16    +0.210 C 
DOCKED: ENDROOT
DOCKED: BRANCH   1   3
DOCKED: ATOM      3  C6          0      10.734  37.578  32.125 -0.30 +0.07    +0.087 A 
DOCKED: ATOM      4  C8          0      11.380  38.549  31.479 -0.28 +0.05    +0.074 A 
DOCKED: ATOM      5  C9          0      12.645  38.282  30.816 -0.30 +0.07    +0.073 A 
DOCKED: ATOM      6  C10         0      13.163  37.056  30.854 -0.07 +0.07    +0.074 A 
DOCKED: ATOM      7  C7          0      12.472  35.971  31.557 -0.34 +0.06    +0.085 A 
DOCKED: ATOM      8  C5          0      11.300  36.212  32.173 -0.36 +0.05    +0.081 A 
DOCKED: BRANCH   5   9
DOCKED: ATOM      9  O2          0      13.304  39.329  30.142 -0.76 -0.52    -0.356 OA
DOCKED: ATOM     10  C21         0      12.488  40.508  30.077 -0.23 +0.12    +0.210 C 
DOCKED: ENDBRANCH   5   9
DOCKED: BRANCH   7  11
DOCKED: ATOM     11  O3          0      13.067  34.715  31.559 -0.43 -0.21    -0.360 OA
DOCKED: ATOM     12  H28         0      12.367  34.021  31.473 -0.42 -0.20    +0.217 HD
DOCKED: ENDBRANCH   7  11
DOCKED: BRANCH   8  13
DOCKED: ATOM     13  C11         0      10.526  35.159  32.916 -0.39 +0.05    +0.187 C 
DOCKED: ATOM     14  O4          0      11.020  34.033  33.044 -0.65 +0.03    -0.287 OA
DOCKED: BRANCH  13  15
DOCKED: ATOM     15  C12         0       9.204  35.395  33.503 -0.45 +0.01    +0.056 C 
DOCKED: ATOM     16  C14         0       9.124  35.969  34.701 -0.52 +0.01    +0.015 C 
DOCKED: BRANCH  16  17
DOCKED: ATOM     17  C13         0       7.828  36.226  35.327 -0.52 -0.02    -0.036 A 
DOCKED: ATOM     18  C15         0       6.891  36.917  34.678 -0.52 +0.00    +0.011 A 
DOCKED: ATOM     19  C17         0       5.595  37.168  35.315 -0.47 +0.00    +0.001 A 
DOCKED: ATOM     20  C20         0       5.353  36.706  36.541 -0.65 +0.00    +0.000 A 
DOCKED: ATOM     21  C18         0       6.383  35.946  37.253 -0.38 +0.00    +0.001 A 
DOCKED: ATOM     22  C16         0       7.560  35.718  36.675 -0.43 +0.01    +0.011 A 
DOCKED: ENDBRANCH  16  17
DOCKED: ENDBRANCH  13  15
DOCKED: ENDBRANCH   8  13
DOCKED: ENDBRANCH   1   3
DOCKED: TORSDOF 6
DOCKED: TER
DOCKED: ENDMDL
________________________________________________________________________________


	BEGINNING GENETIC ALGORITHM DOCKING 32 of 100
Run: 32 Seed: 1270904062 325932487 [ Run 32 of 100 GA/GALS ]
Beginning LAMARCKIAN GENETIC ALGORITHM (LGA), with a maximum of 2500000 energy evaluations.

Final-Value: -9.442


	FINAL GENETIC ALGORITHM DOCKED STATE
	_______________________________________________


Detailed state:  trans 12.998 38.186 30.183 quatxyzw 0.675397 0.190933 0.365830 0.611188 center 5.387 0.233 0.000 ntor 6 -120.7550 -120.8726 70.6112 -152.0542 41.6543 84.8487
State:	 12.998  38.186  30.183   0.853  0.241  0.462 104.649   -120.75 -120.87   70.61 -152.05   41.65   84.85

DOCKED: MODEL       32
DOCKED: USER    Run = 32
DOCKED: USER    DPF = 1UDW.dpf
DOCKED: USER  
DOCKED: USER    Estimated Free Energy of Binding    =   -7.05 kcal/mol  [=(1)+(2)+(3)-(4)]
DOCKED: USER    Estimated Inhibition Constant, Ki   =    6.77 uM (micromolar)  [Temperature = 298.15 K]
DOCKED: USER    
DOCKED: USER    (1) Final Intermolecular Energy     =   -8.84 kcal/mol
DOCKED: USER        vdW + Hbond + desolv Energy     =   -8.39 kcal/mol
DOCKED: USER        Electrostatic Energy            =   -0.45 kcal/mol
DOCKED: USER    (2) Final Total Internal Energy     =   -0.60 kcal/mol
DOCKED: USER    (3) Torsional Free Energy           =   +1.79 kcal/mol
DOCKED: USER    (4) Unbound System's Energy  [=(2)] =   -0.60 kcal/mol
DOCKED: USER    
DOCKED: USER    
DOCKED: USER    NEWDPF move FKB_lig.pdbqt
DOCKED: USER    NEWDPF about 5.386600 0.233400 0.000000
DOCKED: USER    NEWDPF tran0 12.998422 38.186200 30.183100
DOCKED: USER    NEWDPF quaternion0 0.675397 0.190933 0.365830 0.611188
DOCKED: USER    NEWDPF axisangle0 0.853329 0.241234 0.462207 104.649102
DOCKED: USER    NEWDPF quat0 0.853329 0.241234 0.462207 104.649102
DOCKED: USER    NEWDPF dihe0 -120.75 -120.87 70.61 -152.05 41.65 84.85 
DOCKED: USER  keepresnum = 1 
DOCKED: USER  
DOCKED: REMARK  6 active torsions:
DOCKED: REMARK  status: ('A' for Active; 'I' for Inactive)
DOCKED: REMARK    1  A    between atoms: O1_1  and  C6_6 
DOCKED: REMARK    2  A    between atoms: O2_2  and  C9_9 
DOCKED: REMARK    3  A    between atoms: O3_3  and  C7_7 
DOCKED: REMARK    4  A    between atoms: C5_5  and  C11_11 
DOCKED: REMARK    5  A    between atoms: C11_11  and  C12_12 
DOCKED: REMARK    6  A    between atoms: C13_13  and  C14_14 
DOCKED: USER                              x       y       z     vdW  Elec       q    Type
DOCKED: USER                           _______ _______ _______ _____ _____    ______ ____
DOCKED: ROOT
DOCKED: ATOM      1  O1          0      10.095  39.000  28.237 -0.91 -0.23    -0.355 OA
DOCKED: ATOM      2  C19         0       8.741  39.371  27.929 -0.58 +0.08    +0.210 C 
DOCKED: ENDROOT
DOCKED: BRANCH   1   3
DOCKED: ATOM      3  C6          0      10.309  38.921  29.627 -0.44 +0.03    +0.087 A 
DOCKED: ATOM      4  C8          0      10.013  37.803  30.289 -0.25 +0.04    +0.074 A 
DOCKED: ATOM      5  C9          0      10.231  37.713  31.724 -0.25 +0.05    +0.073 A 
DOCKED: ATOM      6  C10         0      10.730  38.759  32.381 -0.34 +0.06    +0.074 A 
DOCKED: ATOM      7  C7          0      11.063  40.000  31.675 -0.24 +0.03    +0.085 A 
DOCKED: ATOM      8  C5          0      10.864  40.089  30.347 -0.28 +0.00    +0.081 A 
DOCKED: BRANCH   5   9
DOCKED: ATOM      9  O2          0       9.909  36.519  32.396 -0.25 -0.20    -0.356 OA
DOCKED: ATOM     10  C21         0      10.647  35.404  31.871 -0.36 +0.01    +0.210 C 
DOCKED: ENDBRANCH   5   9
DOCKED: BRANCH   7  11
DOCKED: ATOM     11  O3          0      11.581  41.052  32.420 -0.44 -0.13    -0.360 OA
DOCKED: ATOM     12  H28         0      10.989  41.840  32.328 -0.46 -0.29    +0.217 HD
DOCKED: ENDBRANCH   7  11
DOCKED: BRANCH   8  13
DOCKED: ATOM     13  C11         0      11.178  41.322  29.546 -0.34 -0.11    +0.187 C 
DOCKED: ATOM     14  O4          0      10.382  41.685  28.673 -0.62 +0.24    -0.287 OA
DOCKED: BRANCH  13  15
DOCKED: ATOM     15  C12         0      12.387  42.125  29.745 -0.34 -0.04    +0.056 C 
DOCKED: ATOM     16  C14         0      13.484  41.535  30.213 -0.36 +0.01    +0.015 C 
DOCKED: BRANCH  16  17
DOCKED: ATOM     17  C13         0      14.714  42.295  30.428 -0.32 -0.02    -0.036 A 
DOCKED: ATOM     18  C15         0      14.792  43.183  31.419 -0.20 +0.00    +0.011 A 
DOCKED: ATOM     19  C17         0      16.031  43.941  31.626 -0.18 +0.00    +0.001 A 
DOCKED: ATOM     20  C20         0      17.076  43.741  30.824 -0.36 +0.00    +0.000 A 
DOCKED: ATOM     21  C18         0      16.989  42.765  29.736 -0.37 +0.00    +0.001 A 
DOCKED: ATOM     22  C16         0      15.864  42.077  29.548 -0.50 +0.01    +0.011 A 
DOCKED: ENDBRANCH  16  17
DOCKED: ENDBRANCH  13  15
DOCKED: ENDBRANCH   8  13
DOCKED: ENDBRANCH   1   3
DOCKED: TORSDOF 6
DOCKED: TER
DOCKED: ENDMDL
________________________________________________________________________________


	BEGINNING GENETIC ALGORITHM DOCKING 33 of 100
Run: 33 Seed: 1554927640 1829074671 [ Run 33 of 100 GA/GALS ]
Beginning LAMARCKIAN GENETIC ALGORITHM (LGA), with a maximum of 2500000 energy evaluations.

Final-Value: -9.451


	FINAL GENETIC ALGORITHM DOCKED STATE
	_______________________________________________


Detailed state:  trans 11.485 37.478 31.433 quatxyzw -0.859230 0.412558 -0.257546 0.158716 center 5.387 0.233 0.000 ntor 6 -163.1154 -38.2703 23.0086 -66.3204 29.3318 -7.3554
State:	 11.485  37.478  31.433  -0.870  0.418 -0.261 161.735   -163.12  -38.27   23.01  -66.32   29.33   -7.36

DOCKED: MODEL       33
DOCKED: USER    Run = 33
DOCKED: USER    DPF = 1UDW.dpf
DOCKED: USER  
DOCKED: USER    Estimated Free Energy of Binding    =   -7.15 kcal/mol  [=(1)+(2)+(3)-(4)]
DOCKED: USER    Estimated Inhibition Constant, Ki   =    5.74 uM (micromolar)  [Temperature = 298.15 K]
DOCKED: USER    
DOCKED: USER    (1) Final Intermolecular Energy     =   -8.94 kcal/mol
DOCKED: USER        vdW + Hbond + desolv Energy     =   -8.58 kcal/mol
DOCKED: USER        Electrostatic Energy            =   -0.36 kcal/mol
DOCKED: USER    (2) Final Total Internal Energy     =   -0.51 kcal/mol
DOCKED: USER    (3) Torsional Free Energy           =   +1.79 kcal/mol
DOCKED: USER    (4) Unbound System's Energy  [=(2)] =   -0.51 kcal/mol
DOCKED: USER    
DOCKED: USER    
DOCKED: USER    NEWDPF move FKB_lig.pdbqt
DOCKED: USER    NEWDPF about 5.386600 0.233400 0.000000
DOCKED: USER    NEWDPF tran0 11.485251 37.478291 31.433085
DOCKED: USER    NEWDPF quaternion0 -0.859230 0.412558 -0.257546 0.158716
DOCKED: USER    NEWDPF axisangle0 -0.870261 0.417854 -0.260852 161.735282
DOCKED: USER    NEWDPF quat0 -0.870261 0.417854 -0.260852 161.735282
DOCKED: USER    NEWDPF dihe0 -163.12 -38.27 23.01 -66.32 29.33 -7.36 
DOCKED: USER  keepresnum = 1 
DOCKED: USER  
DOCKED: REMARK  6 active torsions:
DOCKED: REMARK  status: ('A' for Active; 'I' for Inactive)
DOCKED: REMARK    1  A    between atoms: O1_1  and  C6_6 
DOCKED: REMARK    2  A    between atoms: O2_2  and  C9_9 
DOCKED: REMARK    3  A    between atoms: O3_3  and  C7_7 
DOCKED: REMARK    4  A    between atoms: C5_5  and  C11_11 
DOCKED: REMARK    5  A    between atoms: C11_11  and  C12_12 
DOCKED: REMARK    6  A    between atoms: C13_13  and  C14_14 
DOCKED: USER                              x       y       z     vdW  Elec       q    Type
DOCKED: USER                           _______ _______ _______ _____ _____    ______ ____
DOCKED: ROOT
DOCKED: ATOM      1  O1          0      10.329  40.187  29.383 -0.31 -0.00    -0.355 OA
DOCKED: ATOM      2  C19         0      10.343  41.425  28.653 -0.50 -0.13    +0.210 C 
DOCKED: ENDROOT
DOCKED: BRANCH   1   3
DOCKED: ATOM      3  C6          0      11.567  39.936  30.005 -0.31 +0.03    +0.087 A 
DOCKED: ATOM      4  C8          0      12.614  40.721  29.757 -0.28 +0.04    +0.074 A 
DOCKED: ATOM      5  C9          0      13.896  40.468  30.395 -0.15 +0.10    +0.073 A 
DOCKED: ATOM      6  C10         0      14.023  39.441  31.234 -0.19 +0.12    +0.074 A 
DOCKED: ATOM      7  C7          0      12.885  38.563  31.522 -0.29 +0.10    +0.085 A 
DOCKED: ATOM      8  C5          0      11.696  38.792  30.935 -0.26 +0.06    +0.081 A 
DOCKED: BRANCH   5   9
DOCKED: ATOM      9  O2          0      14.985  41.316  30.114 -0.23 -0.47    -0.356 OA
DOCKED: ATOM     10  C21         0      14.552  42.548  29.518 -0.33 +0.06    +0.210 C 
DOCKED: ENDBRANCH   5   9
DOCKED: BRANCH   7  11
DOCKED: ATOM     11  O3          0      13.085  37.510  32.406 -0.72 -0.52    -0.360 OA
DOCKED: ATOM     12  H28         0      13.984  37.124  32.257 -0.46 +0.25    +0.217 HD
DOCKED: ENDBRANCH   7  11
DOCKED: BRANCH   8  13
DOCKED: ATOM     13  C11         0      10.479  37.942  31.174 -0.28 +0.11    +0.187 C 
DOCKED: ATOM     14  O4          0       9.640  37.834  30.273 -0.67 -0.15    -0.287 OA
DOCKED: BRANCH  13  15
DOCKED: ATOM     15  C12         0      10.231  37.227  32.429 -0.36 +0.04    +0.056 C 
DOCKED: ATOM     16  C14         0       9.203  37.595  33.189 -0.36 +0.01    +0.015 C 
DOCKED: BRANCH  16  17
DOCKED: ATOM     17  C13         0       8.916  36.912  34.449 -0.42 -0.03    -0.036 A 
DOCKED: ATOM     18  C15         0       9.878  36.248  35.090 -0.40 +0.01    +0.011 A 
DOCKED: ATOM     19  C17         0       9.579  35.566  36.353 -0.46 +0.00    +0.001 A 
DOCKED: ATOM     20  C20         0       8.347  35.609  36.859 -0.41 +0.00    +0.000 A 
DOCKED: ATOM     21  C18         0       7.291  36.338  36.154 -0.61 +0.00    +0.001 A 
DOCKED: ATOM     22  C16         0       7.562  36.958  35.007 -0.59 +0.01    +0.011 A 
DOCKED: ENDBRANCH  16  17
DOCKED: ENDBRANCH  13  15
DOCKED: ENDBRANCH   8  13
DOCKED: ENDBRANCH   1   3
DOCKED: TORSDOF 6
DOCKED: TER
DOCKED: ENDMDL
________________________________________________________________________________


	BEGINNING GENETIC ALGORITHM DOCKING 34 of 100
Run: 34 Seed: 1408540643 111310483 [ Run 34 of 100 GA/GALS ]
Beginning LAMARCKIAN GENETIC ALGORITHM (LGA), with a maximum of 2500000 energy evaluations.

Final-Value: -10.452


	FINAL GENETIC ALGORITHM DOCKED STATE
	_______________________________________________


Detailed state:  trans 12.981 37.188 31.775 quatxyzw 0.965390 -0.015565 0.184387 -0.183798 center 5.387 0.233 0.000 ntor 6 -61.2196 -157.6673 -90.6833 123.9089 127.3064 -3.2543
State:	 12.981  37.188  31.775   0.982 -0.016  0.188 -158.818    -61.22 -157.67  -90.68  123.91  127.31   -3.25

DOCKED: MODEL       34
DOCKED: USER    Run = 34
DOCKED: USER    DPF = 1UDW.dpf
DOCKED: USER  
DOCKED: USER    Estimated Free Energy of Binding    =   -7.31 kcal/mol  [=(1)+(2)+(3)-(4)]
DOCKED: USER    Estimated Inhibition Constant, Ki   =    4.42 uM (micromolar)  [Temperature = 298.15 K]
DOCKED: USER    
DOCKED: USER    (1) Final Intermolecular Energy     =   -9.10 kcal/mol
DOCKED: USER        vdW + Hbond + desolv Energy     =   -8.97 kcal/mol
DOCKED: USER        Electrostatic Energy            =   -0.12 kcal/mol
DOCKED: USER    (2) Final Total Internal Energy     =   -1.36 kcal/mol
DOCKED: USER    (3) Torsional Free Energy           =   +1.79 kcal/mol
DOCKED: USER    (4) Unbound System's Energy  [=(2)] =   -1.36 kcal/mol
DOCKED: USER    
DOCKED: USER    
DOCKED: USER    NEWDPF move FKB_lig.pdbqt
DOCKED: USER    NEWDPF about 5.386600 0.233400 0.000000
DOCKED: USER    NEWDPF tran0 12.981203 37.187631 31.774541
DOCKED: USER    NEWDPF quaternion0 0.965390 -0.015565 0.184387 -0.183798
DOCKED: USER    NEWDPF axisangle0 0.982121 -0.015835 0.187583 -158.817886
DOCKED: USER    NEWDPF quat0 0.982121 -0.015835 0.187583 -158.817886
DOCKED: USER    NEWDPF dihe0 -61.22 -157.67 -90.68 123.91 127.31 -3.25 
DOCKED: USER  keepresnum = 1 
DOCKED: USER  
DOCKED: REMARK  6 active torsions:
DOCKED: REMARK  status: ('A' for Active; 'I' for Inactive)
DOCKED: REMARK    1  A    between atoms: O1_1  and  C6_6 
DOCKED: REMARK    2  A    between atoms: O2_2  and  C9_9 
DOCKED: REMARK    3  A    between atoms: O3_3  and  C7_7 
DOCKED: REMARK    4  A    between atoms: C5_5  and  C11_11 
DOCKED: REMARK    5  A    between atoms: C11_11  and  C12_12 
DOCKED: REMARK    6  A    between atoms: C13_13  and  C14_14 
DOCKED: USER                              x       y       z     vdW  Elec       q    Type
DOCKED: USER                           _______ _______ _______ _____ _____    ______ ____
DOCKED: ROOT
DOCKED: ATOM      1  O1          0       9.819  37.857  30.214 -0.62 -0.17    -0.355 OA
DOCKED: ATOM      2  C19         0       8.793  38.566  29.502 -0.34 +0.06    +0.210 C 
DOCKED: ENDROOT
DOCKED: BRANCH   1   3
DOCKED: ATOM      3  C6          0      10.983  38.635  30.361 -0.32 +0.05    +0.087 A 
DOCKED: ATOM      4  C8          0      11.055  39.847  29.809 -0.36 +0.02    +0.074 A 
DOCKED: ATOM      5  C9          0      12.254  40.657  29.956 -0.29 +0.03    +0.073 A 
DOCKED: ATOM      6  C10         0      13.288  40.183  30.649 -0.24 +0.08    +0.074 A 
DOCKED: ATOM      7  C7          0      13.233  38.854  31.265 -0.29 +0.11    +0.085 A 
DOCKED: ATOM      8  C5          0      12.127  38.099  31.133 -0.29 +0.07    +0.081 A 
DOCKED: BRANCH   5   9
DOCKED: ATOM      9  O2          0      12.300  41.932  29.362 -0.22 +0.26    -0.356 OA
DOCKED: ATOM     10  C21         0      12.474  42.965  30.345 -0.14 -0.20    +0.210 C 
DOCKED: ENDBRANCH   5   9
DOCKED: BRANCH   7  11
DOCKED: ATOM     11  O3          0      14.346  38.420  31.974 -0.90 -0.62    -0.360 OA
DOCKED: ATOM     12  H28         0      14.339  37.432  32.022 -0.47 +0.24    +0.217 HD
DOCKED: ENDBRANCH   7  11
DOCKED: BRANCH   8  13
DOCKED: ATOM     13  C11         0      11.986  36.727  31.731 -0.33 +0.15    +0.187 C 
DOCKED: ATOM     14  O4          0      12.858  35.883  31.499 -0.35 -0.23    -0.287 OA
DOCKED: BRANCH  13  15
DOCKED: ATOM     15  C12         0      10.861  36.332  32.583 -0.43 +0.04    +0.056 C 
DOCKED: ATOM     16  C14         0      10.601  37.043  33.678 -0.44 +0.02    +0.015 C 
DOCKED: BRANCH  16  17
DOCKED: ATOM     17  C13         0       9.489  36.687  34.558 -0.39 -0.03    -0.036 A 
DOCKED: ATOM     18  C15         0       8.280  37.214  34.364 -0.46 +0.01    +0.011 A 
DOCKED: ATOM     19  C17         0       7.173  36.850  35.253 -0.64 +0.00    +0.001 A 
DOCKED: ATOM     20  C20         0       7.374  35.993  36.254 -0.55 +0.00    +0.000 A 
DOCKED: ATOM     21  C18         0       8.703  35.415  36.467 -0.47 +0.00    +0.001 A 
DOCKED: ATOM     22  C16         0       9.709  35.746  35.659 -0.43 +0.01    +0.011 A 
DOCKED: ENDBRANCH  16  17
DOCKED: ENDBRANCH  13  15
DOCKED: ENDBRANCH   8  13
DOCKED: ENDBRANCH   1   3
DOCKED: TORSDOF 6
DOCKED: TER
DOCKED: ENDMDL
________________________________________________________________________________


	BEGINNING GENETIC ALGORITHM DOCKING 35 of 100
Run: 35 Seed: 1424282087 759393258 [ Run 35 of 100 GA/GALS ]
Beginning LAMARCKIAN GENETIC ALGORITHM (LGA), with a maximum of 2500000 energy evaluations.

Final-Value: -8.939


	FINAL GENETIC ALGORITHM DOCKED STATE
	_______________________________________________


Detailed state:  trans 9.866 40.938 32.018 quatxyzw -0.103469 -0.296088 -0.878268 0.360930 center 5.387 0.233 0.000 ntor 6 59.2391 148.2613 -144.2539 -152.8527 -133.9375 -64.7286
State:	  9.866  40.938  32.018  -0.111 -0.317 -0.942 137.685     59.24  148.26 -144.25 -152.85 -133.94  -64.73

DOCKED: MODEL       35
DOCKED: USER    Run = 35
DOCKED: USER    DPF = 1UDW.dpf
DOCKED: USER  
DOCKED: USER    Estimated Free Energy of Binding    =   -5.79 kcal/mol  [=(1)+(2)+(3)-(4)]
DOCKED: USER    Estimated Inhibition Constant, Ki   =   56.69 uM (micromolar)  [Temperature = 298.15 K]
DOCKED: USER    
DOCKED: USER    (1) Final Intermolecular Energy     =   -7.58 kcal/mol
DOCKED: USER        vdW + Hbond + desolv Energy     =   -7.55 kcal/mol
DOCKED: USER        Electrostatic Energy            =   -0.04 kcal/mol
DOCKED: USER    (2) Final Total Internal Energy     =   -1.36 kcal/mol
DOCKED: USER    (3) Torsional Free Energy           =   +1.79 kcal/mol
DOCKED: USER    (4) Unbound System's Energy  [=(2)] =   -1.36 kcal/mol
DOCKED: USER    
DOCKED: USER    
DOCKED: USER    NEWDPF move FKB_lig.pdbqt
DOCKED: USER    NEWDPF about 5.386600 0.233400 0.000000
DOCKED: USER    NEWDPF tran0 9.865862 40.937612 32.017714
DOCKED: USER    NEWDPF quaternion0 -0.103469 -0.296088 -0.878268 0.360930
DOCKED: USER    NEWDPF axisangle0 -0.110948 -0.317489 -0.941749 137.685365
DOCKED: USER    NEWDPF quat0 -0.110948 -0.317489 -0.941749 137.685365
DOCKED: USER    NEWDPF dihe0 59.24 148.26 -144.25 -152.85 -133.94 -64.73 
DOCKED: USER  keepresnum = 1 
DOCKED: USER  
DOCKED: REMARK  6 active torsions:
DOCKED: REMARK  status: ('A' for Active; 'I' for Inactive)
DOCKED: REMARK    1  A    between atoms: O1_1  and  C6_6 
DOCKED: REMARK    2  A    between atoms: O2_2  and  C9_9 
DOCKED: REMARK    3  A    between atoms: O3_3  and  C7_7 
DOCKED: REMARK    4  A    between atoms: C5_5  and  C11_11 
DOCKED: REMARK    5  A    between atoms: C11_11  and  C12_12 
DOCKED: REMARK    6  A    between atoms: C13_13  and  C14_14 
DOCKED: USER                              x       y       z     vdW  Elec       q    Type
DOCKED: USER                           _______ _______ _______ _____ _____    ______ ____
DOCKED: ROOT
DOCKED: ATOM      1  O1          0      12.860  39.000  31.618 -0.61 -0.45    -0.355 OA
DOCKED: ATOM      2  C19         0      14.176  38.631  31.175 -0.13 +0.33    +0.210 C 
DOCKED: ENDROOT
DOCKED: BRANCH   1   3
DOCKED: ATOM      3  C6          0      12.473  40.256  31.112 -0.22 +0.06    +0.087 A 
DOCKED: ATOM      4  C8          0      13.132  41.357  31.474 -0.19 +0.05    +0.074 A 
DOCKED: ATOM      5  C9          0      12.739  42.657  30.956 -0.22 -0.03    +0.073 A 
DOCKED: ATOM      6  C10         0      11.712  42.747  30.113 -0.09 -0.10    +0.074 A 
DOCKED: ATOM      7  C7          0      10.972  41.551  29.700 -0.27 -0.07    +0.085 A 
DOCKED: ATOM      8  C5          0      11.331  40.344  30.176 -0.29 +0.01    +0.081 A 
DOCKED: BRANCH   5   9
DOCKED: ATOM      9  O2          0      13.454  43.802  31.356 -0.10 +0.05    -0.356 OA
DOCKED: ATOM     10  C21         0      12.599  44.756  32.005 -0.10 -0.07    +0.210 C 
DOCKED: ENDBRANCH   5   9
DOCKED: BRANCH   7  11
DOCKED: ATOM     11  O3          0       9.912  41.715  28.818 -0.75 +0.28    -0.360 OA
DOCKED: ATOM     12  H28         0       9.835  40.912  28.244 +0.17 -0.03    +0.217 HD
DOCKED: ENDBRANCH   7  11
DOCKED: BRANCH   8  13
DOCKED: ATOM     13  C11         0      10.628  39.068  29.805 -0.37 +0.07    +0.187 C 
DOCKED: ATOM     14  O4          0      10.365  38.855  28.617 -0.97 -0.17    -0.287 OA
DOCKED: BRANCH  13  15
DOCKED: ATOM     15  C12         0      10.234  38.053  30.785 -0.42 +0.03    +0.056 C 
DOCKED: ATOM     16  C14         0       9.988  38.427  32.038 -0.46 +0.01    +0.015 C 
DOCKED: BRANCH  16  17
DOCKED: ATOM     17  C13         0       9.591  37.449  33.051 -0.32 -0.03    -0.036 A 
DOCKED: ATOM     18  C15         0       8.713  37.778  33.998 -0.34 +0.01    +0.011 A 
DOCKED: ATOM     19  C17         0       8.323  36.790  35.008 -0.52 +0.00    +0.001 A 
DOCKED: ATOM     20  C20         0       8.846  35.564  34.980 -0.47 +0.00    +0.000 A 
DOCKED: ATOM     21  C18         0       9.811  35.204  33.939 -0.47 +0.00    +0.001 A 
DOCKED: ATOM     22  C16         0      10.165  36.101  33.021 -0.41 +0.01    +0.011 A 
DOCKED: ENDBRANCH  16  17
DOCKED: ENDBRANCH  13  15
DOCKED: ENDBRANCH   8  13
DOCKED: ENDBRANCH   1   3
DOCKED: TORSDOF 6
DOCKED: TER
DOCKED: ENDMDL
________________________________________________________________________________


	BEGINNING GENETIC ALGORITHM DOCKING 36 of 100
Run: 36 Seed: 632894056 1260576348 [ Run 36 of 100 GA/GALS ]
Beginning LAMARCKIAN GENETIC ALGORITHM (LGA), with a maximum of 2500000 energy evaluations.

Final-Value: -9.159


	FINAL GENETIC ALGORITHM DOCKED STATE
	_______________________________________________


Detailed state:  trans 12.869 39.461 32.622 quatxyzw -0.304304 -0.067980 -0.947932 -0.064834 center 5.387 0.233 0.000 ntor 6 -30.6969 39.2579 -88.8345 -85.2224 -42.0771 -26.8113
State:	 12.869  39.461  32.622  -0.305 -0.068 -0.950 -172.565    -30.70   39.26  -88.83  -85.22  -42.08  -26.81

DOCKED: MODEL       36
DOCKED: USER    Run = 36
DOCKED: USER    DPF = 1UDW.dpf
DOCKED: USER  
DOCKED: USER    Estimated Free Energy of Binding    =   -6.79 kcal/mol  [=(1)+(2)+(3)-(4)]
DOCKED: USER    Estimated Inhibition Constant, Ki   =   10.53 uM (micromolar)  [Temperature = 298.15 K]
DOCKED: USER    
DOCKED: USER    (1) Final Intermolecular Energy     =   -8.58 kcal/mol
DOCKED: USER        vdW + Hbond + desolv Energy     =   -7.85 kcal/mol
DOCKED: USER        Electrostatic Energy            =   -0.73 kcal/mol
DOCKED: USER    (2) Final Total Internal Energy     =   -0.58 kcal/mol
DOCKED: USER    (3) Torsional Free Energy           =   +1.79 kcal/mol
DOCKED: USER    (4) Unbound System's Energy  [=(2)] =   -0.58 kcal/mol
DOCKED: USER    
DOCKED: USER    
DOCKED: USER    NEWDPF move FKB_lig.pdbqt
DOCKED: USER    NEWDPF about 5.386600 0.233400 0.000000
DOCKED: USER    NEWDPF tran0 12.869357 39.460868 32.622044
DOCKED: USER    NEWDPF quaternion0 -0.304304 -0.067980 -0.947932 -0.064834
DOCKED: USER    NEWDPF axisangle0 -0.304946 -0.068123 -0.949930 -172.565385
DOCKED: USER    NEWDPF quat0 -0.304946 -0.068123 -0.949930 -172.565385
DOCKED: USER    NEWDPF dihe0 -30.70 39.26 -88.83 -85.22 -42.08 -26.81 
DOCKED: USER  keepresnum = 1 
DOCKED: USER  
DOCKED: REMARK  6 active torsions:
DOCKED: REMARK  status: ('A' for Active; 'I' for Inactive)
DOCKED: REMARK    1  A    between atoms: O1_1  and  C6_6 
DOCKED: REMARK    2  A    between atoms: O2_2  and  C9_9 
DOCKED: REMARK    3  A    between atoms: O3_3  and  C7_7 
DOCKED: REMARK    4  A    between atoms: C5_5  and  C11_11 
DOCKED: REMARK    5  A    between atoms: C11_11  and  C12_12 
DOCKED: REMARK    6  A    between atoms: C13_13  and  C14_14 
DOCKED: USER                              x       y       z     vdW  Elec       q    Type
DOCKED: USER                           _______ _______ _______ _____ _____    ______ ____
DOCKED: ROOT
DOCKED: ATOM      1  O1          0      15.538  40.589  30.504 -0.47 -0.58    -0.355 OA
DOCKED: ATOM      2  C19         0      16.362  41.481  29.737 -0.41 +0.33    +0.210 C 
DOCKED: ENDROOT
DOCKED: BRANCH   1   3
DOCKED: ATOM      3  C6          0      14.468  41.268  31.117 -0.22 +0.09    +0.087 A 
DOCKED: ATOM      4  C8          0      14.576  42.563  31.415 -0.19 +0.04    +0.074 A 
DOCKED: ATOM      5  C9          0      13.476  43.271  32.048 -0.16 +0.01    +0.073 A 
DOCKED: ATOM      6  C10         0      12.350  42.619  32.332 -0.14 -0.00    +0.074 A 
DOCKED: ATOM      7  C7          0      12.206  41.195  32.015 -0.19 +0.04    +0.085 A 
DOCKED: ATOM      8  C5          0      13.221  40.534  31.429 -0.11 +0.08    +0.081 A 
DOCKED: BRANCH   5   9
DOCKED: ATOM      9  O2          0      13.620  44.639  32.350 -0.35 -0.04    -0.356 OA
DOCKED: ATOM     10  C21         0      12.362  45.328  32.284 -0.10 -0.06    +0.210 C 
DOCKED: ENDBRANCH   5   9
DOCKED: BRANCH   7  11
DOCKED: ATOM     11  O3          0      11.005  40.576  32.338 -0.62 -0.09    -0.360 OA
DOCKED: ATOM     12  H28         0      10.257  41.194  32.148 -0.43 -0.36    +0.217 HD
DOCKED: ENDBRANCH   7  11
DOCKED: BRANCH   8  13
DOCKED: ATOM     13  C11         0      13.158  39.076  31.069 -0.27 +0.23    +0.187 C 
DOCKED: ATOM     14  O4          0      13.616  38.709  29.981 -0.78 -0.47    -0.287 OA
DOCKED: BRANCH  13  15
DOCKED: ATOM     15  C12         0      12.579  38.055  31.946 -0.38 +0.07    +0.056 C 
DOCKED: ATOM     16  C14         0      11.307  37.703  31.775 -0.41 +0.01    +0.015 C 
DOCKED: BRANCH  16  17
DOCKED: ATOM     17  C13         0      10.686  36.689  32.625 -0.36 -0.03    -0.036 A 
DOCKED: ATOM     18  C15         0      10.746  35.400  32.291 -0.47 +0.00    +0.011 A 
DOCKED: ATOM     19  C17         0      10.119  34.392  33.152 -0.52 -0.00    +0.001 A 
DOCKED: ATOM     20  C20         0       9.490  34.764  34.267 -0.47 +0.00    +0.000 A 
DOCKED: ATOM     21  C18         0       9.425  36.180  34.633 -0.44 +0.00    +0.001 A 
DOCKED: ATOM     22  C16         0       9.994  37.096  33.851 -0.39 +0.01    +0.011 A 
DOCKED: ENDBRANCH  16  17
DOCKED: ENDBRANCH  13  15
DOCKED: ENDBRANCH   8  13
DOCKED: ENDBRANCH   1   3
DOCKED: TORSDOF 6
DOCKED: TER
DOCKED: ENDMDL
________________________________________________________________________________


	BEGINNING GENETIC ALGORITHM DOCKING 37 of 100
Run: 37 Seed: 1378227670 1179402651 [ Run 37 of 100 GA/GALS ]
Beginning LAMARCKIAN GENETIC ALGORITHM (LGA), with a maximum of 2500000 energy evaluations.

Final-Value: -10.031


	FINAL GENETIC ALGORITHM DOCKED STATE
	_______________________________________________


Detailed state:  trans 10.441 37.451 33.211 quatxyzw 0.624113 0.693301 -0.288063 0.216417 center 5.387 0.233 0.000 ntor 6 32.4347 -47.7960 -168.9461 -91.3981 -29.5116 12.6059
State:	 10.441  37.451  33.211   0.639  0.710 -0.295 155.003     32.43  -47.80 -168.95  -91.40  -29.51   12.61

DOCKED: MODEL       37
DOCKED: USER    Run = 37
DOCKED: USER    DPF = 1UDW.dpf
DOCKED: USER  
DOCKED: USER    Estimated Free Energy of Binding    =   -7.78 kcal/mol  [=(1)+(2)+(3)-(4)]
DOCKED: USER    Estimated Inhibition Constant, Ki   =    1.97 uM (micromolar)  [Temperature = 298.15 K]
DOCKED: USER    
DOCKED: USER    (1) Final Intermolecular Energy     =   -9.57 kcal/mol
DOCKED: USER        vdW + Hbond + desolv Energy     =   -9.26 kcal/mol
DOCKED: USER        Electrostatic Energy            =   -0.31 kcal/mol
DOCKED: USER    (2) Final Total Internal Energy     =   -0.46 kcal/mol
DOCKED: USER    (3) Torsional Free Energy           =   +1.79 kcal/mol
DOCKED: USER    (4) Unbound System's Energy  [=(2)] =   -0.46 kcal/mol
DOCKED: USER    
DOCKED: USER    
DOCKED: USER    NEWDPF move FKB_lig.pdbqt
DOCKED: USER    NEWDPF about 5.386600 0.233400 0.000000
DOCKED: USER    NEWDPF tran0 10.441312 37.451053 33.211064
DOCKED: USER    NEWDPF quaternion0 0.624113 0.693301 -0.288063 0.216417
DOCKED: USER    NEWDPF axisangle0 0.639263 0.710130 -0.295056 155.002703
DOCKED: USER    NEWDPF quat0 0.639263 0.710130 -0.295056 155.002703
DOCKED: USER    NEWDPF dihe0 32.43 -47.80 -168.95 -91.40 -29.51 12.61 
DOCKED: USER  keepresnum = 1 
DOCKED: USER  
DOCKED: REMARK  6 active torsions:
DOCKED: REMARK  status: ('A' for Active; 'I' for Inactive)
DOCKED: REMARK    1  A    between atoms: O1_1  and  C6_6 
DOCKED: REMARK    2  A    between atoms: O2_2  and  C9_9 
DOCKED: REMARK    3  A    between atoms: O3_3  and  C7_7 
DOCKED: REMARK    4  A    between atoms: C5_5  and  C11_11 
DOCKED: REMARK    5  A    between atoms: C11_11  and  C12_12 
DOCKED: REMARK    6  A    between atoms: C13_13  and  C14_14 
DOCKED: USER                              x       y       z     vdW  Elec       q    Type
DOCKED: USER                           _______ _______ _______ _____ _____    ______ ____
DOCKED: ROOT
DOCKED: ATOM      1  O1          0      10.248  33.954  33.994 -0.55 -0.09    -0.355 OA
DOCKED: ATOM      2  C19         0       9.800  32.734  34.606 -0.03 -0.05    +0.210 C 
DOCKED: ENDROOT
DOCKED: BRANCH   1   3
DOCKED: ATOM      3  C6          0       9.516  35.066  34.452 -0.39 +0.04    +0.087 A 
DOCKED: ATOM      4  C8          0       8.723  34.955  35.517 -0.33 +0.04    +0.074 A 
DOCKED: ATOM      5  C9          0       7.963  36.098  35.997 -0.47 +0.06    +0.073 A 
DOCKED: ATOM      6  C10         0       8.062  37.266  35.365 -0.42 +0.06    +0.074 A 
DOCKED: ATOM      7  C7          0       8.928  37.414  34.191 -0.32 +0.08    +0.085 A 
DOCKED: ATOM      8  C5          0       9.633  36.359  33.742 -0.35 +0.05    +0.081 A 
DOCKED: BRANCH   5   9
DOCKED: ATOM      9  O2          0       7.134  35.950  37.125 -0.92 -0.41    -0.356 OA
DOCKED: ATOM     10  C21         0       5.975  36.793  37.041 -0.56 +0.16    +0.210 C 
DOCKED: ENDBRANCH   5   9
DOCKED: BRANCH   7  11
DOCKED: ATOM     11  O3          0       8.985  38.659  33.578 -0.84 -0.34    -0.360 OA
DOCKED: ATOM     12  H28         0       8.066  39.001  33.445 +0.17 +0.13    +0.217 HD
DOCKED: ENDBRANCH   7  11
DOCKED: BRANCH   8  13
DOCKED: ATOM     13  C11         0      10.543  36.422  32.547 -0.31 +0.11    +0.187 C 
DOCKED: ATOM     14  O4          0      11.527  35.675  32.506 -0.36 -0.19    -0.287 OA
DOCKED: BRANCH  13  15
DOCKED: ATOM     15  C12         0      10.326  37.330  31.418 -0.22 +0.03    +0.056 C 
DOCKED: ATOM     16  C14         0      10.848  38.554  31.464 -0.42 +0.01    +0.015 C 
DOCKED: BRANCH  16  17
DOCKED: ATOM     17  C13         0      10.658  39.494  30.360 -0.36 -0.01    -0.036 A 
DOCKED: ATOM     18  C15         0      11.358  40.627  30.313 -0.32 -0.00    +0.011 A 
DOCKED: ATOM     19  C17         0      11.160  41.563  29.202 -0.48 -0.00    +0.001 A 
DOCKED: ATOM     20  C20         0      10.280  41.281  28.241 -0.51 -0.00    +0.000 A 
DOCKED: ATOM     21  C18         0       9.511  40.036  28.294 -0.67 +0.00    +0.001 A 
DOCKED: ATOM     22  C16         0       9.692  39.186  29.303 -0.59 +0.00    +0.011 A 
DOCKED: ENDBRANCH  16  17
DOCKED: ENDBRANCH  13  15
DOCKED: ENDBRANCH   8  13
DOCKED: ENDBRANCH   1   3
DOCKED: TORSDOF 6
DOCKED: TER
DOCKED: ENDMDL
________________________________________________________________________________


	BEGINNING GENETIC ALGORITHM DOCKING 38 of 100
Run: 38 Seed: 765724158 34797892 [ Run 38 of 100 GA/GALS ]
Beginning LAMARCKIAN GENETIC ALGORITHM (LGA), with a maximum of 2500000 energy evaluations.

Final-Value: -9.722


	FINAL GENETIC ALGORITHM DOCKED STATE
	_______________________________________________


Detailed state:  trans 9.908 38.329 32.702 quatxyzw -0.203273 0.653011 0.704764 0.188584 center 5.387 0.233 0.000 ntor 6 160.7834 5.3585 -13.4297 177.0832 -55.8322 -40.8236
State:	  9.908  38.329  32.702  -0.207  0.665  0.718 158.260    160.78    5.36  -13.43  177.08  -55.83  -40.82

DOCKED: MODEL       38
DOCKED: USER    Run = 38
DOCKED: USER    DPF = 1UDW.dpf
DOCKED: USER  
DOCKED: USER    Estimated Free Energy of Binding    =   -7.29 kcal/mol  [=(1)+(2)+(3)-(4)]
DOCKED: USER    Estimated Inhibition Constant, Ki   =    4.55 uM (micromolar)  [Temperature = 298.15 K]
DOCKED: USER    
DOCKED: USER    (1) Final Intermolecular Energy     =   -9.08 kcal/mol
DOCKED: USER        vdW + Hbond + desolv Energy     =   -8.53 kcal/mol
DOCKED: USER        Electrostatic Energy            =   -0.54 kcal/mol
DOCKED: USER    (2) Final Total Internal Energy     =   -0.65 kcal/mol
DOCKED: USER    (3) Torsional Free Energy           =   +1.79 kcal/mol
DOCKED: USER    (4) Unbound System's Energy  [=(2)] =   -0.65 kcal/mol
DOCKED: USER    
DOCKED: USER    
DOCKED: USER    NEWDPF move FKB_lig.pdbqt
DOCKED: USER    NEWDPF about 5.386600 0.233400 0.000000
DOCKED: USER    NEWDPF tran0 9.907534 38.329340 32.701971
DOCKED: USER    NEWDPF quaternion0 -0.203273 0.653011 0.704764 0.188584
DOCKED: USER    NEWDPF axisangle0 -0.206987 0.664942 0.717641 158.259637
DOCKED: USER    NEWDPF quat0 -0.206987 0.664942 0.717641 158.259637
DOCKED: USER    NEWDPF dihe0 160.78 5.36 -13.43 177.08 -55.83 -40.82 
DOCKED: USER  keepresnum = 1 
DOCKED: USER  
DOCKED: REMARK  6 active torsions:
DOCKED: REMARK  status: ('A' for Active; 'I' for Inactive)
DOCKED: REMARK    1  A    between atoms: O1_1  and  C6_6 
DOCKED: REMARK    2  A    between atoms: O2_2  and  C9_9 
DOCKED: REMARK    3  A    between atoms: O3_3  and  C7_7 
DOCKED: REMARK    4  A    between atoms: C5_5  and  C11_11 
DOCKED: REMARK    5  A    between atoms: C11_11  and  C12_12 
DOCKED: REMARK    6  A    between atoms: C13_13  and  C14_14 
DOCKED: USER                              x       y       z     vdW  Elec       q    Type
DOCKED: USER                           _______ _______ _______ _____ _____    ______ ____
DOCKED: ROOT
DOCKED: ATOM      1  O1          0      12.856  40.246  31.985 -0.37 -0.43    -0.355 OA
DOCKED: ATOM      2  C19         0      13.860  40.938  31.226 -0.16 +0.22    +0.210 C 
DOCKED: ENDROOT
DOCKED: BRANCH   1   3
DOCKED: ATOM      3  C6          0      11.868  39.686  31.153 -0.24 +0.06    +0.087 A 
DOCKED: ATOM      4  C8          0      11.409  40.368  30.104 -0.30 +0.01    +0.074 A 
DOCKED: ATOM      5  C9          0      10.389  39.797  29.239 -0.47 +0.02    +0.073 A 
DOCKED: ATOM      6  C10         0       9.911  38.581  29.499 -0.47 +0.03    +0.074 A 
DOCKED: ATOM      7  C7          0      10.400  37.811  30.646 -0.31 +0.05    +0.085 A 
DOCKED: ATOM      8  C5          0      11.344  38.334  31.450 -0.28 +0.06    +0.081 A 
DOCKED: BRANCH   5   9
DOCKED: ATOM      9  O2          0       9.923  40.542  28.139 -0.51 -0.03    -0.356 OA
DOCKED: ATOM     10  C21         0      10.216  41.939  28.287 -0.39 -0.20    +0.210 C 
DOCKED: ENDBRANCH   5   9
DOCKED: BRANCH   7  11
DOCKED: ATOM     11  O3          0       9.859  36.550  30.860 -0.13 -0.19    -0.360 OA
DOCKED: ATOM     12  H28         0       9.251  36.323  30.113 -0.01 +0.06    +0.217 HD
DOCKED: ENDBRANCH   7  11
DOCKED: BRANCH   8  13
DOCKED: ATOM     13  C11         0      11.901  37.615  32.647 -0.29 +0.23    +0.187 C 
DOCKED: ATOM     14  O4          0      13.123  37.442  32.724 -0.81 -0.48    -0.287 OA
DOCKED: BRANCH  13  15
DOCKED: ATOM     15  C12         0      11.068  37.101  33.737 -0.40 +0.07    +0.056 C 
DOCKED: ATOM     16  C14         0       9.756  37.325  33.707 -0.44 +0.01    +0.015 C 
DOCKED: BRANCH  16  17
DOCKED: ATOM     17  C13         0       8.885  36.832  34.773 -0.42 -0.03    -0.036 A 
DOCKED: ATOM     18  C15         0       9.333  35.932  35.647 -0.44 +0.01    +0.011 A 
DOCKED: ATOM     19  C17         0       8.450  35.444  36.712 -0.42 +0.00    +0.001 A 
DOCKED: ATOM     20  C20         0       7.202  35.901  36.805 -0.46 +0.00    +0.000 A 
DOCKED: ATOM     21  C18         0       6.711  36.891  35.843 -0.69 +0.00    +0.001 A 
DOCKED: ATOM     22  C16         0       7.512  37.333  34.876 -0.51 +0.01    +0.011 A 
DOCKED: ENDBRANCH  16  17
DOCKED: ENDBRANCH  13  15
DOCKED: ENDBRANCH   8  13
DOCKED: ENDBRANCH   1   3
DOCKED: TORSDOF 6
DOCKED: TER
DOCKED: ENDMDL
________________________________________________________________________________


	BEGINNING GENETIC ALGORITHM DOCKING 39 of 100
Run: 39 Seed: 1552788652 894277828 [ Run 39 of 100 GA/GALS ]
Beginning LAMARCKIAN GENETIC ALGORITHM (LGA), with a maximum of 2500000 energy evaluations.

Final-Value: -10.172


	FINAL GENETIC ALGORITHM DOCKED STATE
	_______________________________________________


Detailed state:  trans 12.015 36.962 32.490 quatxyzw 0.910406 -0.146732 0.241186 -0.302425 center 5.387 0.233 0.000 ntor 6 -95.6453 -136.0640 -152.4917 12.2287 113.8992 -3.1089
State:	 12.015  36.962  32.490   0.955 -0.154  0.253 -144.793    -95.65 -136.06 -152.49   12.23  113.90   -3.11

DOCKED: MODEL       39
DOCKED: USER    Run = 39
DOCKED: USER    DPF = 1UDW.dpf
DOCKED: USER  
DOCKED: USER    Estimated Free Energy of Binding    =   -7.48 kcal/mol  [=(1)+(2)+(3)-(4)]
DOCKED: USER    Estimated Inhibition Constant, Ki   =    3.30 uM (micromolar)  [Temperature = 298.15 K]
DOCKED: USER    
DOCKED: USER    (1) Final Intermolecular Energy     =   -9.27 kcal/mol
DOCKED: USER        vdW + Hbond + desolv Energy     =   -8.84 kcal/mol
DOCKED: USER        Electrostatic Energy            =   -0.43 kcal/mol
DOCKED: USER    (2) Final Total Internal Energy     =   -0.90 kcal/mol
DOCKED: USER    (3) Torsional Free Energy           =   +1.79 kcal/mol
DOCKED: USER    (4) Unbound System's Energy  [=(2)] =   -0.90 kcal/mol
DOCKED: USER    
DOCKED: USER    
DOCKED: USER    NEWDPF move FKB_lig.pdbqt
DOCKED: USER    NEWDPF about 5.386600 0.233400 0.000000
DOCKED: USER    NEWDPF tran0 12.014957 36.961868 32.490181
DOCKED: USER    NEWDPF quaternion0 0.910406 -0.146732 0.241186 -0.302425
DOCKED: USER    NEWDPF axisangle0 0.955131 -0.153940 0.253035 -144.793423
DOCKED: USER    NEWDPF quat0 0.955131 -0.153940 0.253035 -144.793423
DOCKED: USER    NEWDPF dihe0 -95.65 -136.06 -152.49 12.23 113.90 -3.11 
DOCKED: USER  keepresnum = 1 
DOCKED: USER  
DOCKED: REMARK  6 active torsions:
DOCKED: REMARK  status: ('A' for Active; 'I' for Inactive)
DOCKED: REMARK    1  A    between atoms: O1_1  and  C6_6 
DOCKED: REMARK    2  A    between atoms: O2_2  and  C9_9 
DOCKED: REMARK    3  A    between atoms: O3_3  and  C7_7 
DOCKED: REMARK    4  A    between atoms: C5_5  and  C11_11 
DOCKED: REMARK    5  A    between atoms: C11_11  and  C12_12 
DOCKED: REMARK    6  A    between atoms: C13_13  and  C14_14 
DOCKED: USER                              x       y       z     vdW  Elec       q    Type
DOCKED: USER                           _______ _______ _______ _____ _____    ______ ____
DOCKED: ROOT
DOCKED: ATOM      1  O1          0       9.441  38.050  30.238 -0.57 -0.17    -0.355 OA
DOCKED: ATOM      2  C19         0       8.777  38.820  29.223 -0.39 +0.06    +0.210 C 
DOCKED: ENDROOT
DOCKED: BRANCH   1   3
DOCKED: ATOM      3  C6          0      10.747  38.518  30.476 -0.33 +0.04    +0.087 A 
DOCKED: ATOM      4  C8          0      11.245  39.518  29.749 -0.36 +0.03    +0.074 A 
DOCKED: ATOM      5  C9          0      12.593  40.008  29.988 -0.26 +0.06    +0.073 A 
DOCKED: ATOM      6  C10         0      13.336  39.451  30.943 -0.28 +0.09    +0.074 A 
DOCKED: ATOM      7  C7          0      12.811  38.349  31.756 -0.28 +0.11    +0.085 A 
DOCKED: ATOM      8  C5          0      11.564  37.892  31.539 -0.29 +0.06    +0.081 A 
DOCKED: BRANCH   5   9
DOCKED: ATOM      9  O2          0      13.090  41.065  29.204 -0.35 -0.25    -0.356 OA
DOCKED: ATOM     10  C21         0      12.688  42.342  29.725 -0.18 -0.15    +0.210 C 
DOCKED: ENDBRANCH   5   9
DOCKED: BRANCH   7  11
DOCKED: ATOM     11  O3          0      13.638  37.814  32.735 -0.50 -0.68    -0.360 OA
DOCKED: ATOM     12  H28         0      13.580  36.826  32.708 -0.41 +0.33    +0.217 HD
DOCKED: ENDBRANCH   7  11
DOCKED: BRANCH   8  13
DOCKED: ATOM     13  C11         0      10.948  36.768  32.326 -0.31 +0.13    +0.187 C 
DOCKED: ATOM     14  O4          0      11.425  35.633  32.218 -0.35 -0.14    -0.287 OA
DOCKED: BRANCH  13  15
DOCKED: ATOM     15  C12         0       9.803  36.947  33.222 -0.40 +0.04    +0.056 C 
DOCKED: ATOM     16  C14         0       9.479  35.964  34.059 -0.51 +0.01    +0.015 C 
DOCKED: BRANCH  16  17
DOCKED: ATOM     17  C13         0       8.344  36.096  34.971 -0.47 -0.02    -0.036 A 
DOCKED: ATOM     18  C15         0       8.327  35.431  36.126 -0.46 +0.01    +0.011 A 
DOCKED: ATOM     19  C17         0       7.185  35.571  37.034 -0.25 +0.00    +0.001 A 
DOCKED: ATOM     20  C20         0       6.164  36.362  36.704 -0.68 +0.00    +0.000 A 
DOCKED: ATOM     21  C18         0       6.183  37.092  35.435 -0.71 +0.00    +0.001 A 
DOCKED: ATOM     22  C16         0       7.221  36.965  34.610 -0.51 +0.01    +0.011 A 
DOCKED: ENDBRANCH  16  17
DOCKED: ENDBRANCH  13  15
DOCKED: ENDBRANCH   8  13
DOCKED: ENDBRANCH   1   3
DOCKED: TORSDOF 6
DOCKED: TER
DOCKED: ENDMDL
________________________________________________________________________________


	BEGINNING GENETIC ALGORITHM DOCKING 40 of 100
Run: 40 Seed: 1881537853 1639234616 [ Run 40 of 100 GA/GALS ]
Beginning LAMARCKIAN GENETIC ALGORITHM (LGA), with a maximum of 2500000 energy evaluations.

Final-Value: -9.451


	FINAL GENETIC ALGORITHM DOCKED STATE
	_______________________________________________


Detailed state:  trans 13.131 40.397 33.587 quatxyzw -0.549724 -0.445625 -0.459123 0.537055 center 5.387 0.233 0.000 ntor 6 28.2720 -144.9445 3.8492 -34.6821 -154.3182 -95.5363
State:	 13.131  40.397  33.587  -0.652 -0.528 -0.544 115.033     28.27 -144.94    3.85  -34.68 -154.32  -95.54

DOCKED: MODEL       40
DOCKED: USER    Run = 40
DOCKED: USER    DPF = 1UDW.dpf
DOCKED: USER  
DOCKED: USER    Estimated Free Energy of Binding    =   -6.67 kcal/mol  [=(1)+(2)+(3)-(4)]
DOCKED: USER    Estimated Inhibition Constant, Ki   =   13.00 uM (micromolar)  [Temperature = 298.15 K]
DOCKED: USER    
DOCKED: USER    (1) Final Intermolecular Energy     =   -8.46 kcal/mol
DOCKED: USER        vdW + Hbond + desolv Energy     =   -8.24 kcal/mol
DOCKED: USER        Electrostatic Energy            =   -0.22 kcal/mol
DOCKED: USER    (2) Final Total Internal Energy     =   -1.00 kcal/mol
DOCKED: USER    (3) Torsional Free Energy           =   +1.79 kcal/mol
DOCKED: USER    (4) Unbound System's Energy  [=(2)] =   -1.00 kcal/mol
DOCKED: USER    
DOCKED: USER    
DOCKED: USER    NEWDPF move FKB_lig.pdbqt
DOCKED: USER    NEWDPF about 5.386600 0.233400 0.000000
DOCKED: USER    NEWDPF tran0 13.131478 40.396744 33.587309
DOCKED: USER    NEWDPF quaternion0 -0.549724 -0.445625 -0.459123 0.537055
DOCKED: USER    NEWDPF axisangle0 -0.651682 -0.528275 -0.544276 115.033183
DOCKED: USER    NEWDPF quat0 -0.651682 -0.528275 -0.544276 115.033183
DOCKED: USER    NEWDPF dihe0 28.27 -144.94 3.85 -34.68 -154.32 -95.54 
DOCKED: USER  keepresnum = 1 
DOCKED: USER  
DOCKED: REMARK  6 active torsions:
DOCKED: REMARK  status: ('A' for Active; 'I' for Inactive)
DOCKED: REMARK    1  A    between atoms: O1_1  and  C6_6 
DOCKED: REMARK    2  A    between atoms: O2_2  and  C9_9 
DOCKED: REMARK    3  A    between atoms: O3_3  and  C7_7 
DOCKED: REMARK    4  A    between atoms: C5_5  and  C11_11 
DOCKED: REMARK    5  A    between atoms: C11_11  and  C12_12 
DOCKED: REMARK    6  A    between atoms: C13_13  and  C14_14 
DOCKED: USER                              x       y       z     vdW  Elec       q    Type
DOCKED: USER                           _______ _______ _______ _____ _____    ______ ____
DOCKED: ROOT
DOCKED: ATOM      1  O1          0      12.503  36.993  32.637 -0.67 -0.47    -0.355 OA
DOCKED: ATOM      2  C19         0      12.290  35.847  31.797 -0.28 +0.15    +0.210 C 
DOCKED: ENDROOT
DOCKED: BRANCH   1   3
DOCKED: ATOM      3  C6          0      12.717  38.161  31.880 -0.29 +0.11    +0.087 A 
DOCKED: ATOM      4  C8          0      13.957  38.569  31.611 -0.15 +0.12    +0.074 A 
DOCKED: ATOM      5  C9          0      14.187  39.773  30.830 -0.29 +0.12    +0.073 A 
DOCKED: ATOM      6  C10         0      13.147  40.474  30.380 -0.23 +0.07    +0.074 A 
DOCKED: ATOM      7  C7          0      11.774  40.047  30.663 -0.25 +0.04    +0.085 A 
DOCKED: ATOM      8  C5          0      11.555  38.933  31.385 -0.26 +0.06    +0.081 A 
DOCKED: BRANCH   5   9
DOCKED: ATOM      9  O2          0      15.508  40.179  30.562 -0.57 -0.65    -0.356 OA
DOCKED: ATOM     10  C21         0      15.598  41.602  30.393 -0.33 +0.25    +0.210 C 
DOCKED: ENDBRANCH   5   9
DOCKED: BRANCH   7  11
DOCKED: ATOM     11  O3          0      10.736  40.823  30.164 -0.16 +0.16    -0.360 OA
DOCKED: ATOM     12  H28         0       9.985  40.820  30.808 -0.26 -0.20    +0.217 HD
DOCKED: ENDBRANCH   7  11
DOCKED: BRANCH   8  13
DOCKED: ATOM     13  C11         0      10.181  38.423  31.721 -0.31 +0.11    +0.187 C 
DOCKED: ATOM     14  O4          0       9.238  38.714  30.977 -0.53 -0.12    -0.287 OA
DOCKED: BRANCH  13  15
DOCKED: ATOM     15  C12         0       9.895  37.591  32.893 -0.40 +0.05    +0.056 C 
DOCKED: ATOM     16  C14         0       8.731  37.739  33.520 -0.32 +0.01    +0.015 C 
DOCKED: BRANCH  16  17
DOCKED: ATOM     17  C13         0       8.402  36.931  34.694 -0.47 -0.03    -0.036 A 
DOCKED: ATOM     18  C15         0       9.297  36.085  35.202 -0.44 +0.01    +0.011 A 
DOCKED: ATOM     19  C17         0       8.956  35.280  36.379 -0.46 +0.00    +0.001 A 
DOCKED: ATOM     20  C20         0       7.753  35.395  36.941 -0.27 +0.00    +0.000 A 
DOCKED: ATOM     21  C18         0       6.770  36.325  36.381 -0.64 +0.00    +0.001 A 
DOCKED: ATOM     22  C16         0       7.080  37.056  35.312 -0.64 +0.01    +0.011 A 
DOCKED: ENDBRANCH  16  17
DOCKED: ENDBRANCH  13  15
DOCKED: ENDBRANCH   8  13
DOCKED: ENDBRANCH   1   3
DOCKED: TORSDOF 6
DOCKED: TER
DOCKED: ENDMDL
________________________________________________________________________________


	BEGINNING GENETIC ALGORITHM DOCKING 41 of 100
Run: 41 Seed: 1294739519 774888249 [ Run 41 of 100 GA/GALS ]
Beginning LAMARCKIAN GENETIC ALGORITHM (LGA), with a maximum of 2500000 energy evaluations.

Final-Value: -10.393


	FINAL GENETIC ALGORITHM DOCKED STATE
	_______________________________________________


Detailed state:  trans 12.200 38.430 33.187 quatxyzw 0.827643 -0.042841 0.298135 -0.473590 center 5.387 0.233 0.000 ntor 6 -87.8077 -153.6616 -88.8382 118.8745 138.5326 37.8292
State:	 12.200  38.430  33.187   0.940 -0.049  0.339 -123.465    -87.81 -153.66  -88.84  118.87  138.53   37.83

DOCKED: MODEL       41
DOCKED: USER    Run = 41
DOCKED: USER    DPF = 1UDW.dpf
DOCKED: USER  
DOCKED: USER    Estimated Free Energy of Binding    =   -7.25 kcal/mol  [=(1)+(2)+(3)-(4)]
DOCKED: USER    Estimated Inhibition Constant, Ki   =    4.84 uM (micromolar)  [Temperature = 298.15 K]
DOCKED: USER    
DOCKED: USER    (1) Final Intermolecular Energy     =   -9.04 kcal/mol
DOCKED: USER        vdW + Hbond + desolv Energy     =   -8.83 kcal/mol
DOCKED: USER        Electrostatic Energy            =   -0.21 kcal/mol
DOCKED: USER    (2) Final Total Internal Energy     =   -1.35 kcal/mol
DOCKED: USER    (3) Torsional Free Energy           =   +1.79 kcal/mol
DOCKED: USER    (4) Unbound System's Energy  [=(2)] =   -1.35 kcal/mol
DOCKED: USER    
DOCKED: USER    
DOCKED: USER    NEWDPF move FKB_lig.pdbqt
DOCKED: USER    NEWDPF about 5.386600 0.233400 0.000000
DOCKED: USER    NEWDPF tran0 12.199668 38.429984 33.187091
DOCKED: USER    NEWDPF quaternion0 0.827643 -0.042841 0.298135 -0.473590
DOCKED: USER    NEWDPF axisangle0 0.939707 -0.048642 0.338503 -123.464788
DOCKED: USER    NEWDPF quat0 0.939707 -0.048642 0.338503 -123.464788
DOCKED: USER    NEWDPF dihe0 -87.81 -153.66 -88.84 118.87 138.53 37.83 
DOCKED: USER  keepresnum = 1 
DOCKED: USER  
DOCKED: REMARK  6 active torsions:
DOCKED: REMARK  status: ('A' for Active; 'I' for Inactive)
DOCKED: REMARK    1  A    between atoms: O1_1  and  C6_6 
DOCKED: REMARK    2  A    between atoms: O2_2  and  C9_9 
DOCKED: REMARK    3  A    between atoms: O3_3  and  C7_7 
DOCKED: REMARK    4  A    between atoms: C5_5  and  C11_11 
DOCKED: REMARK    5  A    between atoms: C11_11  and  C12_12 
DOCKED: REMARK    6  A    between atoms: C13_13  and  C14_14 
DOCKED: USER                              x       y       z     vdW  Elec       q    Type
DOCKED: USER                           _______ _______ _______ _____ _____    ______ ____
DOCKED: ROOT
DOCKED: ATOM      1  O1          0       9.651  38.164  30.674 -0.69 -0.18    -0.355 OA
DOCKED: ATOM      2  C19         0       8.965  38.356  29.427 -0.29 +0.07    +0.210 C 
DOCKED: ENDROOT
DOCKED: BRANCH   1   3
DOCKED: ATOM      3  C6          0      10.885  38.842  30.700 -0.31 +0.04    +0.087 A 
DOCKED: ATOM      4  C8          0      11.003  40.043  30.133 -0.32 +0.01    +0.074 A 
DOCKED: ATOM      5  C9          0      12.273  40.750  30.155 -0.28 +0.02    +0.073 A 
DOCKED: ATOM      6  C10         0      13.327  40.192  30.748 -0.24 +0.08    +0.074 A 
DOCKED: ATOM      7  C7          0      13.222  38.872  31.379 -0.26 +0.11    +0.085 A 
DOCKED: ATOM      8  C5          0      12.049  38.213  31.361 -0.28 +0.07    +0.081 A 
DOCKED: BRANCH   5   9
DOCKED: ATOM      9  O2          0      12.366  42.016  29.547 -0.20 +0.25    -0.356 OA
DOCKED: ATOM     10  C21         0      12.108  43.071  30.486 -0.15 -0.24    +0.210 C 
DOCKED: ENDBRANCH   5   9
DOCKED: BRANCH   7  11
DOCKED: ATOM     11  O3          0      14.360  38.348  31.979 -0.86 -0.61    -0.360 OA
DOCKED: ATOM     12  H28         0      14.304  37.360  31.979 -0.45 +0.23    +0.217 HD
DOCKED: ENDBRANCH   7  11
DOCKED: BRANCH   8  13
DOCKED: ATOM     13  C11         0      11.854  36.858  31.983 -0.32 +0.16    +0.187 C 
DOCKED: ATOM     14  O4          0      12.738  36.005  31.844 -0.35 -0.26    -0.287 OA
DOCKED: BRANCH  13  15
DOCKED: ATOM     15  C12         0      10.663  36.490  32.753 -0.42 +0.04    +0.056 C 
DOCKED: ATOM     16  C14         0      10.376  37.168  33.862 -0.43 +0.02    +0.015 C 
DOCKED: BRANCH  16  17
DOCKED: ATOM     17  C13         0       9.199  36.837  34.662 -0.38 -0.03    -0.036 A 
DOCKED: ATOM     18  C15         0       8.024  37.409  34.401 -0.42 +0.01    +0.011 A 
DOCKED: ATOM     19  C17         0       6.849  37.069  35.210 -0.67 +0.00    +0.001 A 
DOCKED: ATOM     20  C20         0       6.957  36.190  36.206 -0.58 +0.00    +0.000 A 
DOCKED: ATOM     21  C18         0       8.248  35.563  36.493 -0.48 +0.00    +0.001 A 
DOCKED: ATOM     22  C16         0       9.315  35.871  35.758 -0.45 +0.01    +0.011 A 
DOCKED: ENDBRANCH  16  17
DOCKED: ENDBRANCH  13  15
DOCKED: ENDBRANCH   8  13
DOCKED: ENDBRANCH   1   3
DOCKED: TORSDOF 6
DOCKED: TER
DOCKED: ENDMDL
________________________________________________________________________________


	BEGINNING GENETIC ALGORITHM DOCKING 42 of 100
Run: 42 Seed: 1492111390 512373844 [ Run 42 of 100 GA/GALS ]
Beginning LAMARCKIAN GENETIC ALGORITHM (LGA), with a maximum of 2500000 energy evaluations.

Final-Value: -9.041


	FINAL GENETIC ALGORITHM DOCKED STATE
	_______________________________________________


Detailed state:  trans 10.842 40.298 28.082 quatxyzw -0.375767 -0.150145 0.846034 -0.347106 center 5.387 0.233 0.000 ntor 6 -120.5815 12.7157 -96.7176 -179.4470 -119.2671 28.9165
State:	 10.842  40.298  28.082  -0.401 -0.160  0.902 -139.379   -120.58   12.72  -96.72 -179.45 -119.27   28.92

DOCKED: MODEL       42
DOCKED: USER    Run = 42
DOCKED: USER    DPF = 1UDW.dpf
DOCKED: USER  
DOCKED: USER    Estimated Free Energy of Binding    =   -6.49 kcal/mol  [=(1)+(2)+(3)-(4)]
DOCKED: USER    Estimated Inhibition Constant, Ki   =   17.57 uM (micromolar)  [Temperature = 298.15 K]
DOCKED: USER    
DOCKED: USER    (1) Final Intermolecular Energy     =   -8.28 kcal/mol
DOCKED: USER        vdW + Hbond + desolv Energy     =   -8.19 kcal/mol
DOCKED: USER        Electrostatic Energy            =   -0.09 kcal/mol
DOCKED: USER    (2) Final Total Internal Energy     =   -0.76 kcal/mol
DOCKED: USER    (3) Torsional Free Energy           =   +1.79 kcal/mol
DOCKED: USER    (4) Unbound System's Energy  [=(2)] =   -0.76 kcal/mol
DOCKED: USER    
DOCKED: USER    
DOCKED: USER    NEWDPF move FKB_lig.pdbqt
DOCKED: USER    NEWDPF about 5.386600 0.233400 0.000000
DOCKED: USER    NEWDPF tran0 10.842140 40.297817 28.081855
DOCKED: USER    NEWDPF quaternion0 -0.375767 -0.150145 0.846034 -0.347106
DOCKED: USER    NEWDPF axisangle0 -0.400679 -0.160099 0.902122 -139.379177
DOCKED: USER    NEWDPF quat0 -0.400679 -0.160099 0.902122 -139.379177
DOCKED: USER    NEWDPF dihe0 -120.58 12.72 -96.72 -179.45 -119.27 28.92 
DOCKED: USER  keepresnum = 1 
DOCKED: USER  
DOCKED: REMARK  6 active torsions:
DOCKED: REMARK  status: ('A' for Active; 'I' for Inactive)
DOCKED: REMARK    1  A    between atoms: O1_1  and  C6_6 
DOCKED: REMARK    2  A    between atoms: O2_2  and  C9_9 
DOCKED: REMARK    3  A    between atoms: O3_3  and  C7_7 
DOCKED: REMARK    4  A    between atoms: C5_5  and  C11_11 
DOCKED: REMARK    5  A    between atoms: C11_11  and  C12_12 
DOCKED: REMARK    6  A    between atoms: C13_13  and  C14_14 
DOCKED: USER                              x       y       z     vdW  Elec       q    Type
DOCKED: USER                           _______ _______ _______ _____ _____    ______ ____
DOCKED: ROOT
DOCKED: ATOM      1  O1          0      12.911  38.472  30.377 -0.29 -0.40    -0.355 OA
DOCKED: ATOM      2  C19         0      13.860  38.218  31.424 -0.16 +0.30    +0.210 C 
DOCKED: ENDROOT
DOCKED: BRANCH   1   3
DOCKED: ATOM      3  C6          0      12.728  39.851  30.162 -0.25 +0.08    +0.087 A 
DOCKED: ATOM      4  C8          0      13.719  40.707  30.415 -0.21 +0.08    +0.074 A 
DOCKED: ATOM      5  C9          0      13.539  42.133  30.196 -0.27 +0.01    +0.073 A 
DOCKED: ATOM      6  C10         0      12.373  42.587  29.739 -0.06 -0.08    +0.074 A 
DOCKED: ATOM      7  C7          0      11.269  41.666  29.453 -0.35 -0.07    +0.085 A 
DOCKED: ATOM      8  C5          0      11.429  40.345  29.653 -0.36 +0.01    +0.081 A 
DOCKED: BRANCH   5   9
DOCKED: ATOM      9  O2          0      14.603  43.012  30.473 -0.14 -0.08    -0.356 OA
DOCKED: ATOM     10  C21         0      15.764  42.696  29.689 -0.40 +0.17    +0.210 C 
DOCKED: ENDBRANCH   5   9
DOCKED: BRANCH   7  11
DOCKED: ATOM     11  O3          0      10.080  42.205  28.978 -0.73 +0.44    -0.360 OA
DOCKED: ATOM     12  H28         0      10.232  43.145  28.709 -0.22 -0.48    +0.217 HD
DOCKED: ENDBRANCH   7  11
DOCKED: BRANCH   8  13
DOCKED: ATOM     13  C11         0      10.351  39.332  29.387 -0.44 +0.06    +0.187 C 
DOCKED: ATOM     14  O4          0       9.908  39.220  28.238 -1.00 -0.16    -0.287 OA
DOCKED: BRANCH  13  15
DOCKED: ATOM     15  C12         0       9.790  38.461  30.423 -0.48 +0.02    +0.056 C 
DOCKED: ATOM     16  C14         0      10.242  38.569  31.670 -0.46 +0.01    +0.015 C 
DOCKED: BRANCH  16  17
DOCKED: ATOM     17  C13         0       9.713  37.722  32.738 -0.31 -0.03    -0.036 A 
DOCKED: ATOM     18  C15         0       8.749  38.173  33.541 -0.24 +0.01    +0.011 A 
DOCKED: ATOM     19  C17         0       8.226  37.315  34.608 -0.50 +0.00    +0.001 A 
DOCKED: ATOM     20  C20         0       8.713  36.086  34.776 -0.48 +0.00    +0.000 A 
DOCKED: ATOM     21  C18         0       9.772  35.592  33.893 -0.45 +0.00    +0.001 A 
DOCKED: ATOM     22  C16         0      10.247  36.371  32.923 -0.39 +0.01    +0.011 A 
DOCKED: ENDBRANCH  16  17
DOCKED: ENDBRANCH  13  15
DOCKED: ENDBRANCH   8  13
DOCKED: ENDBRANCH   1   3
DOCKED: TORSDOF 6
DOCKED: TER
DOCKED: ENDMDL
________________________________________________________________________________


	BEGINNING GENETIC ALGORITHM DOCKING 43 of 100
Run: 43 Seed: 1331633676 355075936 [ Run 43 of 100 GA/GALS ]
Beginning LAMARCKIAN GENETIC ALGORITHM (LGA), with a maximum of 2500000 energy evaluations.

Final-Value: -10.200


	FINAL GENETIC ALGORITHM DOCKED STATE
	_______________________________________________


Detailed state:  trans 16.168 40.349 30.805 quatxyzw 0.890864 -0.264615 -0.369023 -0.012715 center 5.387 0.233 0.000 ntor 6 177.0262 134.1735 -179.2206 1.5253 -93.9432 20.7632
State:	 16.168  40.349  30.805   0.891 -0.265 -0.369 -178.543    177.03  134.17 -179.22    1.53  -93.94   20.76

DOCKED: MODEL       43
DOCKED: USER    Run = 43
DOCKED: USER    DPF = 1UDW.dpf
DOCKED: USER  
DOCKED: USER    Estimated Free Energy of Binding    =   -7.70 kcal/mol  [=(1)+(2)+(3)-(4)]
DOCKED: USER    Estimated Inhibition Constant, Ki   =    2.28 uM (micromolar)  [Temperature = 298.15 K]
DOCKED: USER    
DOCKED: USER    (1) Final Intermolecular Energy     =   -9.49 kcal/mol
DOCKED: USER        vdW + Hbond + desolv Energy     =   -9.00 kcal/mol
DOCKED: USER        Electrostatic Energy            =   -0.48 kcal/mol
DOCKED: USER    (2) Final Total Internal Energy     =   -0.71 kcal/mol
DOCKED: USER    (3) Torsional Free Energy           =   +1.79 kcal/mol
DOCKED: USER    (4) Unbound System's Energy  [=(2)] =   -0.71 kcal/mol
DOCKED: USER    
DOCKED: USER    
DOCKED: USER    NEWDPF move FKB_lig.pdbqt
DOCKED: USER    NEWDPF about 5.386600 0.233400 0.000000
DOCKED: USER    NEWDPF tran0 16.167947 40.348562 30.805473
DOCKED: USER    NEWDPF quaternion0 0.890864 -0.264615 -0.369023 -0.012715
DOCKED: USER    NEWDPF axisangle0 0.890936 -0.264637 -0.369053 -178.542877
DOCKED: USER    NEWDPF quat0 0.890936 -0.264637 -0.369053 -178.542877
DOCKED: USER    NEWDPF dihe0 177.03 134.17 -179.22 1.53 -93.94 20.76 
DOCKED: USER  keepresnum = 1 
DOCKED: USER  
DOCKED: REMARK  6 active torsions:
DOCKED: REMARK  status: ('A' for Active; 'I' for Inactive)
DOCKED: REMARK    1  A    between atoms: O1_1  and  C6_6 
DOCKED: REMARK    2  A    between atoms: O2_2  and  C9_9 
DOCKED: REMARK    3  A    between atoms: O3_3  and  C7_7 
DOCKED: REMARK    4  A    between atoms: C5_5  and  C11_11 
DOCKED: REMARK    5  A    between atoms: C11_11  and  C12_12 
DOCKED: REMARK    6  A    between atoms: C13_13  and  C14_14 
DOCKED: USER                              x       y       z     vdW  Elec       q    Type
DOCKED: USER                           _______ _______ _______ _____ _____    ______ ____
DOCKED: ROOT
DOCKED: ATOM      1  O1          0      14.518  42.763  32.886 -0.29 -0.31    -0.355 OA
DOCKED: ATOM      2  C19         0      14.194  44.029  33.482 -0.11 +0.08    +0.210 C 
DOCKED: ENDROOT
DOCKED: BRANCH   1   3
DOCKED: ATOM      3  C6          0      15.567  42.879  31.955 -0.16 +0.06    +0.087 A 
DOCKED: ATOM      4  C8          0      16.397  43.921  32.005 -0.15 +0.04    +0.074 A 
DOCKED: ATOM      5  C9          0      17.484  44.049  31.048 -0.31 +0.05    +0.073 A 
DOCKED: ATOM      6  C10         0      17.650  43.115  30.112 -0.07 +0.08    +0.074 A 
DOCKED: ATOM      7  C7          0      16.750  41.960  30.036 -0.46 +0.11    +0.085 A 
DOCKED: ATOM      8  C5          0      15.743  41.836  30.919 -0.32 +0.08    +0.081 A 
DOCKED: BRANCH   5   9
DOCKED: ATOM      9  O2          0      18.344  45.160  31.126 -0.32 -0.21    -0.356 OA
DOCKED: ATOM     10  C21         0      17.938  46.067  32.162 -0.15 +0.07    +0.210 C 
DOCKED: ENDBRANCH   5   9
DOCKED: BRANCH   7  11
DOCKED: ATOM     11  O3          0      16.979  41.023  29.036 -1.74 -0.78    -0.360 OA
DOCKED: ATOM     12  H28         0      16.928  40.114  29.422 +0.11 +0.47    +0.217 HD
DOCKED: ENDBRANCH   7  11
DOCKED: BRANCH   8  13
DOCKED: ATOM     13  C11         0      14.775  40.686  30.913 -0.26 +0.26    +0.187 C 
DOCKED: ATOM     14  O4          0      15.076  39.649  31.516 -0.88 -0.54    -0.287 OA
DOCKED: BRANCH  13  15
DOCKED: ATOM     15  C12         0      13.482  40.725  30.225 -0.27 +0.06    +0.056 C 
DOCKED: ATOM     16  C14         0      12.678  39.667  30.301 -0.37 +0.01    +0.015 C 
DOCKED: BRANCH  16  17
DOCKED: ATOM     17  C13         0      11.379  39.661  29.630 -0.40 -0.02    -0.036 A 
DOCKED: ATOM     18  C15         0      10.577  38.601  29.727 -0.45 +0.01    +0.011 A 
DOCKED: ATOM     19  C17         0       9.276  38.605  29.051 -0.60 +0.00    +0.001 A 
DOCKED: ATOM     20  C20         0       8.896  39.667  28.340 -0.69 +0.00    +0.000 A 
DOCKED: ATOM     21  C18         0       9.779  40.831  28.235 -0.56 -0.00    +0.001 A 
DOCKED: ATOM     22  C16         0      10.960  40.827  28.849 -0.54 -0.00    +0.011 A 
DOCKED: ENDBRANCH  16  17
DOCKED: ENDBRANCH  13  15
DOCKED: ENDBRANCH   8  13
DOCKED: ENDBRANCH   1   3
DOCKED: TORSDOF 6
DOCKED: TER
DOCKED: ENDMDL
________________________________________________________________________________


	BEGINNING GENETIC ALGORITHM DOCKING 44 of 100
Run: 44 Seed: 357467551 917183743 [ Run 44 of 100 GA/GALS ]
Beginning LAMARCKIAN GENETIC ALGORITHM (LGA), with a maximum of 2500000 energy evaluations.

Final-Value: -10.468


	FINAL GENETIC ALGORITHM DOCKED STATE
	_______________________________________________


Detailed state:  trans 12.935 37.247 31.910 quatxyzw 0.958632 -0.019565 0.193687 -0.207672 center 5.387 0.233 0.000 ntor 6 -59.7733 -158.9370 -91.3319 123.8557 128.6698 -0.4169
State:	 12.935  37.247  31.910   0.980 -0.020  0.198 -156.028    -59.77 -158.94  -91.33  123.86  128.67   -0.42

DOCKED: MODEL       44
DOCKED: USER    Run = 44
DOCKED: USER    DPF = 1UDW.dpf
DOCKED: USER  
DOCKED: USER    Estimated Free Energy of Binding    =   -7.31 kcal/mol  [=(1)+(2)+(3)-(4)]
DOCKED: USER    Estimated Inhibition Constant, Ki   =    4.36 uM (micromolar)  [Temperature = 298.15 K]
DOCKED: USER    
DOCKED: USER    (1) Final Intermolecular Energy     =   -9.10 kcal/mol
DOCKED: USER        vdW + Hbond + desolv Energy     =   -8.98 kcal/mol
DOCKED: USER        Electrostatic Energy            =   -0.12 kcal/mol
DOCKED: USER    (2) Final Total Internal Energy     =   -1.37 kcal/mol
DOCKED: USER    (3) Torsional Free Energy           =   +1.79 kcal/mol
DOCKED: USER    (4) Unbound System's Energy  [=(2)] =   -1.37 kcal/mol
DOCKED: USER    
DOCKED: USER    
DOCKED: USER    NEWDPF move FKB_lig.pdbqt
DOCKED: USER    NEWDPF about 5.386600 0.233400 0.000000
DOCKED: USER    NEWDPF tran0 12.934523 37.246540 31.909638
DOCKED: USER    NEWDPF quaternion0 0.958632 -0.019565 0.193687 -0.207672
DOCKED: USER    NEWDPF axisangle0 0.979997 -0.020001 0.198004 -156.028121
DOCKED: USER    NEWDPF quat0 0.979997 -0.020001 0.198004 -156.028121
DOCKED: USER    NEWDPF dihe0 -59.77 -158.94 -91.33 123.86 128.67 -0.42 
DOCKED: USER  keepresnum = 1 
DOCKED: USER  
DOCKED: REMARK  6 active torsions:
DOCKED: REMARK  status: ('A' for Active; 'I' for Inactive)
DOCKED: REMARK    1  A    between atoms: O1_1  and  C6_6 
DOCKED: REMARK    2  A    between atoms: O2_2  and  C9_9 
DOCKED: REMARK    3  A    between atoms: O3_3  and  C7_7 
DOCKED: REMARK    4  A    between atoms: C5_5  and  C11_11 
DOCKED: REMARK    5  A    between atoms: C11_11  and  C12_12 
DOCKED: REMARK    6  A    between atoms: C13_13  and  C14_14 
DOCKED: USER                              x       y       z     vdW  Elec       q    Type
DOCKED: USER                           _______ _______ _______ _____ _____    ______ ____
DOCKED: ROOT
DOCKED: ATOM      1  O1          0       9.815  37.882  30.252 -0.63 -0.17    -0.355 OA
DOCKED: ATOM      2  C19         0       8.814  38.569  29.485 -0.35 +0.06    +0.210 C 
DOCKED: ENDROOT
DOCKED: BRANCH   1   3
DOCKED: ATOM      3  C6          0      10.987  38.651  30.387 -0.31 +0.05    +0.087 A 
DOCKED: ATOM      4  C8          0      11.066  39.858  29.827 -0.36 +0.02    +0.074 A 
DOCKED: ATOM      5  C9          0      12.271  40.659  29.961 -0.29 +0.03    +0.073 A 
DOCKED: ATOM      6  C10         0      13.306  40.181  30.651 -0.24 +0.08    +0.074 A 
DOCKED: ATOM      7  C7          0      13.244  38.856  31.276 -0.29 +0.11    +0.085 A 
DOCKED: ATOM      8  C5          0      12.130  38.110  31.155 -0.29 +0.07    +0.081 A 
DOCKED: BRANCH   5   9
DOCKED: ATOM      9  O2          0      12.325  41.930  29.359 -0.22 +0.25    -0.356 OA
DOCKED: ATOM     10  C21         0      12.547  42.964  30.330 -0.15 -0.19    +0.210 C 
DOCKED: ENDBRANCH   5   9
DOCKED: BRANCH   7  11
DOCKED: ATOM     11  O3          0      14.358  38.418  31.980 -0.90 -0.62    -0.360 OA
DOCKED: ATOM     12  H28         0      14.332  37.431  32.053 -0.46 +0.24    +0.217 HD
DOCKED: ENDBRANCH   7  11
DOCKED: BRANCH   8  13
DOCKED: ATOM     13  C11         0      11.982  36.743  31.763 -0.33 +0.15    +0.187 C 
DOCKED: ATOM     14  O4          0      12.858  35.898  31.551 -0.35 -0.24    -0.287 OA
DOCKED: BRANCH  13  15
DOCKED: ATOM     15  C12         0      10.844  36.354  32.601 -0.43 +0.04    +0.056 C 
DOCKED: ATOM     16  C14         0      10.566  37.073  33.685 -0.44 +0.02    +0.015 C 
DOCKED: BRANCH  16  17
DOCKED: ATOM     17  C13         0       9.442  36.723  34.551 -0.39 -0.03    -0.036 A 
DOCKED: ATOM     18  C15         0       8.239  37.258  34.342 -0.45 +0.01    +0.011 A 
DOCKED: ATOM     19  C17         0       7.118  36.900  35.217 -0.64 +0.00    +0.001 A 
DOCKED: ATOM     20  C20         0       7.301  36.041  36.220 -0.56 +0.00    +0.000 A 
DOCKED: ATOM     21  C18         0       8.624  35.455  36.449 -0.47 +0.00    +0.001 A 
DOCKED: ATOM     22  C16         0       9.642  35.780  35.654 -0.43 +0.01    +0.011 A 
DOCKED: ENDBRANCH  16  17
DOCKED: ENDBRANCH  13  15
DOCKED: ENDBRANCH   8  13
DOCKED: ENDBRANCH   1   3
DOCKED: TORSDOF 6
DOCKED: TER
DOCKED: ENDMDL
________________________________________________________________________________


	BEGINNING GENETIC ALGORITHM DOCKING 45 of 100
Run: 45 Seed: 297089200 542699331 [ Run 45 of 100 GA/GALS ]
Beginning LAMARCKIAN GENETIC ALGORITHM (LGA), with a maximum of 2500000 energy evaluations.

Final-Value: -10.419


	FINAL GENETIC ALGORITHM DOCKED STATE
	_______________________________________________


Detailed state:  trans 12.166 38.361 33.037 quatxyzw -0.822838 0.077119 -0.253543 0.502699 center 5.387 0.233 0.000 ntor 6 -56.3484 -136.7782 -38.0378 60.2812 143.3409 28.9122
State:	 12.166  38.361  33.037  -0.952  0.089 -0.293 119.643    -56.35 -136.78  -38.04   60.28  143.34   28.91

DOCKED: MODEL       45
DOCKED: USER    Run = 45
DOCKED: USER    DPF = 1UDW.dpf
DOCKED: USER  
DOCKED: USER    Estimated Free Energy of Binding    =   -7.41 kcal/mol  [=(1)+(2)+(3)-(4)]
DOCKED: USER    Estimated Inhibition Constant, Ki   =    3.69 uM (micromolar)  [Temperature = 298.15 K]
DOCKED: USER    
DOCKED: USER    (1) Final Intermolecular Energy     =   -9.20 kcal/mol
DOCKED: USER        vdW + Hbond + desolv Energy     =   -8.99 kcal/mol
DOCKED: USER        Electrostatic Energy            =   -0.21 kcal/mol
DOCKED: USER    (2) Final Total Internal Energy     =   -1.22 kcal/mol
DOCKED: USER    (3) Torsional Free Energy           =   +1.79 kcal/mol
DOCKED: USER    (4) Unbound System's Energy  [=(2)] =   -1.22 kcal/mol
DOCKED: USER    
DOCKED: USER    
DOCKED: USER    NEWDPF move FKB_lig.pdbqt
DOCKED: USER    NEWDPF about 5.386600 0.233400 0.000000
DOCKED: USER    NEWDPF tran0 12.165858 38.360816 33.037206
DOCKED: USER    NEWDPF quaternion0 -0.822838 0.077119 -0.253543 0.502699
DOCKED: USER    NEWDPF axisangle0 -0.951850 0.089210 -0.293295 119.642613
DOCKED: USER    NEWDPF quat0 -0.951850 0.089210 -0.293295 119.642613
DOCKED: USER    NEWDPF dihe0 -56.35 -136.78 -38.04 60.28 143.34 28.91 
DOCKED: USER  keepresnum = 1 
DOCKED: USER  
DOCKED: REMARK  6 active torsions:
DOCKED: REMARK  status: ('A' for Active; 'I' for Inactive)
DOCKED: REMARK    1  A    between atoms: O1_1  and  C6_6 
DOCKED: REMARK    2  A    between atoms: O2_2  and  C9_9 
DOCKED: REMARK    3  A    between atoms: O3_3  and  C7_7 
DOCKED: REMARK    4  A    between atoms: C5_5  and  C11_11 
DOCKED: REMARK    5  A    between atoms: C11_11  and  C12_12 
DOCKED: REMARK    6  A    between atoms: C13_13  and  C14_14 
DOCKED: USER                              x       y       z     vdW  Elec       q    Type
DOCKED: USER                           _______ _______ _______ _____ _____    ______ ____
DOCKED: ROOT
DOCKED: ATOM      1  O1          0       9.499  38.330  30.636 -0.63 -0.17    -0.355 OA
DOCKED: ATOM      2  C19         0       8.787  38.568  29.411 -0.35 +0.06    +0.210 C 
DOCKED: ENDROOT
DOCKED: BRANCH   1   3
DOCKED: ATOM      3  C6          0      10.803  38.859  30.592 -0.32 +0.04    +0.087 A 
DOCKED: ATOM      4  C8          0      11.069  39.925  29.837 -0.36 +0.02    +0.074 A 
DOCKED: ATOM      5  C9          0      12.413  40.479  29.787 -0.30 +0.04    +0.073 A 
DOCKED: ATOM      6  C10         0      13.385  39.914  30.501 -0.25 +0.09    +0.074 A 
DOCKED: ATOM      7  C7          0      13.117  38.741  31.339 -0.29 +0.11    +0.085 A 
DOCKED: ATOM      8  C5          0      11.875  38.224  31.390 -0.28 +0.07    +0.081 A 
DOCKED: BRANCH   5   9
DOCKED: ATOM      9  O2          0      12.664  41.605  28.981 -0.23 +0.11    -0.356 OA
DOCKED: ATOM     10  C21         0      13.226  42.684  29.744 -0.19 -0.13    +0.210 C 
DOCKED: ENDBRANCH   5   9
DOCKED: BRANCH   7  11
DOCKED: ATOM     11  O3          0      14.175  38.201  32.059 -0.75 -0.59    -0.360 OA
DOCKED: ATOM     12  H28         0      14.149  37.214  31.989 -0.43 +0.23    +0.217 HD
DOCKED: ENDBRANCH   7  11
DOCKED: BRANCH   8  13
DOCKED: ATOM     13  C11         0      11.513  37.025  32.221 -0.31 +0.16    +0.187 C 
DOCKED: ATOM     14  O4          0      12.331  36.105  32.330 -0.32 -0.29    -0.287 OA
DOCKED: BRANCH  13  15
DOCKED: ATOM     15  C12         0      10.231  36.885  32.917 -0.41 +0.04    +0.056 C 
DOCKED: ATOM     16  C14         0      10.226  36.756  34.241 -0.45 +0.02    +0.015 C 
DOCKED: BRANCH  16  17
DOCKED: ATOM     17  C13         0       8.972  36.614  34.978 -0.43 -0.03    -0.036 A 
DOCKED: ATOM     18  C15         0       7.892  37.302  34.609 -0.50 +0.01    +0.011 A 
DOCKED: ATOM     19  C17         0       6.639  37.152  35.356 -0.67 +0.00    +0.001 A 
DOCKED: ATOM     20  C20         0       6.580  36.328  36.402 -0.65 +0.00    +0.000 A 
DOCKED: ATOM     21  C18         0       7.767  35.573  36.807 -0.43 +0.00    +0.001 A 
DOCKED: ATOM     22  C16         0       8.905  35.709  36.129 -0.47 +0.01    +0.011 A 
DOCKED: ENDBRANCH  16  17
DOCKED: ENDBRANCH  13  15
DOCKED: ENDBRANCH   8  13
DOCKED: ENDBRANCH   1   3
DOCKED: TORSDOF 6
DOCKED: TER
DOCKED: ENDMDL
________________________________________________________________________________


	BEGINNING GENETIC ALGORITHM DOCKING 46 of 100
Run: 46 Seed: 786539971 501844224 [ Run 46 of 100 GA/GALS ]
Beginning LAMARCKIAN GENETIC ALGORITHM (LGA), with a maximum of 2500000 energy evaluations.

Final-Value: -9.696


	FINAL GENETIC ALGORITHM DOCKED STATE
	_______________________________________________


Detailed state:  trans 10.728 37.156 32.333 quatxyzw -0.393381 0.407217 0.745433 0.351788 center 5.387 0.233 0.000 ntor 6 169.4031 136.2200 -49.9328 -142.8192 -78.4121 -6.1347
State:	 10.728  37.156  32.333  -0.420  0.435  0.796 138.807    169.40  136.22  -49.93 -142.82  -78.41   -6.13

DOCKED: MODEL       46
DOCKED: USER    Run = 46
DOCKED: USER    DPF = 1UDW.dpf
DOCKED: USER  
DOCKED: USER    Estimated Free Energy of Binding    =   -7.16 kcal/mol  [=(1)+(2)+(3)-(4)]
DOCKED: USER    Estimated Inhibition Constant, Ki   =    5.64 uM (micromolar)  [Temperature = 298.15 K]
DOCKED: USER    
DOCKED: USER    (1) Final Intermolecular Energy     =   -8.95 kcal/mol
DOCKED: USER        vdW + Hbond + desolv Energy     =   -8.28 kcal/mol
DOCKED: USER        Electrostatic Energy            =   -0.67 kcal/mol
DOCKED: USER    (2) Final Total Internal Energy     =   -0.75 kcal/mol
DOCKED: USER    (3) Torsional Free Energy           =   +1.79 kcal/mol
DOCKED: USER    (4) Unbound System's Energy  [=(2)] =   -0.75 kcal/mol
DOCKED: USER    
DOCKED: USER    
DOCKED: USER    NEWDPF move FKB_lig.pdbqt
DOCKED: USER    NEWDPF about 5.386600 0.233400 0.000000
DOCKED: USER    NEWDPF tran0 10.728089 37.155528 32.333013
DOCKED: USER    NEWDPF quaternion0 -0.393381 0.407217 0.745433 0.351788
DOCKED: USER    NEWDPF axisangle0 -0.420243 0.435024 0.796335 138.806517
DOCKED: USER    NEWDPF quat0 -0.420243 0.435024 0.796335 138.806517
DOCKED: USER    NEWDPF dihe0 169.40 136.22 -49.93 -142.82 -78.41 -6.13 
DOCKED: USER  keepresnum = 1 
DOCKED: USER  
DOCKED: REMARK  6 active torsions:
DOCKED: REMARK  status: ('A' for Active; 'I' for Inactive)
DOCKED: REMARK    1  A    between atoms: O1_1  and  C6_6 
DOCKED: REMARK    2  A    between atoms: O2_2  and  C9_9 
DOCKED: REMARK    3  A    between atoms: O3_3  and  C7_7 
DOCKED: REMARK    4  A    between atoms: C5_5  and  C11_11 
DOCKED: REMARK    5  A    between atoms: C11_11  and  C12_12 
DOCKED: REMARK    6  A    between atoms: C13_13  and  C14_14 
DOCKED: USER                              x       y       z     vdW  Elec       q    Type
DOCKED: USER                           _______ _______ _______ _____ _____    ______ ____
DOCKED: ROOT
DOCKED: ATOM      1  O1          0      12.096  40.461  32.619 -0.31 -0.40    -0.355 OA
DOCKED: ATOM      2  C19         0      12.457  41.804  32.260 -0.15 +0.08    +0.210 C 
DOCKED: ENDROOT
DOCKED: BRANCH   1   3
DOCKED: ATOM      3  C6          0      11.419  39.807  31.572 -0.25 +0.04    +0.087 A 
DOCKED: ATOM      4  C8          0      11.078  40.476  30.471 -0.24 -0.01    +0.074 A 
DOCKED: ATOM      5  C9          0      10.378  39.808  29.386 -0.45 +0.01    +0.073 A 
DOCKED: ATOM      6  C10         0      10.075  38.516  29.495 -0.43 +0.03    +0.074 A 
DOCKED: ATOM      7  C7          0      10.439  37.758  30.696 -0.30 +0.05    +0.085 A 
DOCKED: ATOM      8  C5          0      11.087  38.371  31.704 -0.29 +0.06    +0.081 A 
DOCKED: BRANCH   5   9
DOCKED: ATOM      9  O2          0      10.032  40.541  28.235 -0.54 -0.02    -0.356 OA
DOCKED: ATOM     10  C21         0      10.231  41.950  28.429 -0.43 -0.21    +0.210 C 
DOCKED: ENDBRANCH   5   9
DOCKED: BRANCH   7  11
DOCKED: ATOM     11  O3          0      10.093  36.413  30.745 -0.09 -0.14    -0.360 OA
DOCKED: ATOM     12  H28         0      10.856  35.892  31.099 +0.16 +0.04    +0.217 HD
DOCKED: ENDBRANCH   7  11
DOCKED: BRANCH   8  13
DOCKED: ATOM     13  C11         0      11.497  37.670  32.969 -0.29 +0.23    +0.187 C 
DOCKED: ATOM     14  O4          0      12.675  37.322  33.104 -0.77 -0.51    -0.287 OA
DOCKED: BRANCH  13  15
DOCKED: ATOM     15  C12         0      10.567  37.374  34.062 -0.25 +0.07    +0.056 C 
DOCKED: ATOM     16  C14         0       9.319  37.017  33.769 -0.47 +0.01    +0.015 C 
DOCKED: BRANCH  16  17
DOCKED: ATOM     17  C13         0       8.356  36.713  34.826 -0.48 -0.03    -0.036 A 
DOCKED: ATOM     18  C15         0       8.675  35.866  35.805 -0.48 +0.01    +0.011 A 
DOCKED: ATOM     19  C17         0       7.702  35.568  36.860 -0.42 +0.00    +0.001 A 
DOCKED: ATOM     20  C20         0       6.499  36.142  36.841 -0.58 +0.00    +0.000 A 
DOCKED: ATOM     21  C18         0       6.150  37.072  35.765 -0.72 +0.00    +0.001 A 
DOCKED: ATOM     22  C16         0       7.034  37.343  34.806 -0.49 +0.01    +0.011 A 
DOCKED: ENDBRANCH  16  17
DOCKED: ENDBRANCH  13  15
DOCKED: ENDBRANCH   8  13
DOCKED: ENDBRANCH   1   3
DOCKED: TORSDOF 6
DOCKED: TER
DOCKED: ENDMDL
________________________________________________________________________________


	BEGINNING GENETIC ALGORITHM DOCKING 47 of 100
Run: 47 Seed: 1250411914 552786553 [ Run 47 of 100 GA/GALS ]
Beginning LAMARCKIAN GENETIC ALGORITHM (LGA), with a maximum of 2500000 energy evaluations.

Final-Value: -11.104


	FINAL GENETIC ALGORITHM DOCKED STATE
	_______________________________________________


Detailed state:  trans 11.921 35.409 35.001 quatxyzw 0.196181 0.145081 0.587975 0.771200 center 5.387 0.233 0.000 ntor 6 -120.9930 156.7930 -178.8901 117.4257 168.4597 -51.3569
State:	 11.921  35.409  35.001   0.308  0.228  0.924 79.076   -120.99  156.79 -178.89  117.43  168.46  -51.36

DOCKED: MODEL       47
DOCKED: USER    Run = 47
DOCKED: USER    DPF = 1UDW.dpf
DOCKED: USER  
DOCKED: USER    Estimated Free Energy of Binding    =   -8.47 kcal/mol  [=(1)+(2)+(3)-(4)]
DOCKED: USER    Estimated Inhibition Constant, Ki   =  618.12 nM (nanomolar)  [Temperature = 298.15 K]
DOCKED: USER    
DOCKED: USER    (1) Final Intermolecular Energy     =  -10.26 kcal/mol
DOCKED: USER        vdW + Hbond + desolv Energy     =   -9.96 kcal/mol
DOCKED: USER        Electrostatic Energy            =   -0.30 kcal/mol
DOCKED: USER    (2) Final Total Internal Energy     =   -0.84 kcal/mol
DOCKED: USER    (3) Torsional Free Energy           =   +1.79 kcal/mol
DOCKED: USER    (4) Unbound System's Energy  [=(2)] =   -0.84 kcal/mol
DOCKED: USER    
DOCKED: USER    
DOCKED: USER    NEWDPF move FKB_lig.pdbqt
DOCKED: USER    NEWDPF about 5.386600 0.233400 0.000000
DOCKED: USER    NEWDPF tran0 11.921241 35.408543 35.000842
DOCKED: USER    NEWDPF quaternion0 0.196181 0.145081 0.587975 0.771200
DOCKED: USER    NEWDPF axisangle0 0.308174 0.227902 0.923628 79.076401
DOCKED: USER    NEWDPF quat0 0.308174 0.227902 0.923628 79.076401
DOCKED: USER    NEWDPF dihe0 -120.99 156.79 -178.89 117.43 168.46 -51.36 
DOCKED: USER  keepresnum = 1 
DOCKED: USER  
DOCKED: REMARK  6 active torsions:
DOCKED: REMARK  status: ('A' for Active; 'I' for Inactive)
DOCKED: REMARK    1  A    between atoms: O1_1  and  C6_6 
DOCKED: REMARK    2  A    between atoms: O2_2  and  C9_9 
DOCKED: REMARK    3  A    between atoms: O3_3  and  C7_7 
DOCKED: REMARK    4  A    between atoms: C5_5  and  C11_11 
DOCKED: REMARK    5  A    between atoms: C11_11  and  C12_12 
DOCKED: REMARK    6  A    between atoms: C13_13  and  C14_14 
DOCKED: USER                              x       y       z     vdW  Elec       q    Type
DOCKED: USER                           _______ _______ _______ _____ _____    ______ ____
DOCKED: ROOT
DOCKED: ATOM      1  O1          0      10.164  38.171  33.531 -0.66 -0.43    -0.355 OA
DOCKED: ATOM      2  C19         0       9.068  38.993  33.098 -0.23 +0.15    +0.210 C 
DOCKED: ENDROOT
DOCKED: BRANCH   1   3
DOCKED: ATOM      3  C6          0       9.716  36.997  34.165 -0.32 +0.08    +0.087 A 
DOCKED: ATOM      4  C8          0       8.827  37.067  35.155 -0.32 +0.07    +0.074 A 
DOCKED: ATOM      5  C9          0       8.358  35.859  35.816 -0.44 +0.06    +0.073 A 
DOCKED: ATOM      6  C10         0       8.823  34.673  35.426 -0.25 +0.04    +0.074 A 
DOCKED: ATOM      7  C7          0       9.802  34.570  34.339 -0.38 +0.04    +0.085 A 
DOCKED: ATOM      8  C5          0      10.239  35.685  33.724 -0.36 +0.05    +0.081 A 
DOCKED: BRANCH   5   9
DOCKED: ATOM      9  O2          0       7.419  35.964  36.859 -0.86 -0.38    -0.356 OA
DOCKED: ATOM     10  C21         0       6.211  36.603  36.417 -0.57 +0.13    +0.210 C 
DOCKED: ENDBRANCH   5   9
DOCKED: BRANCH   7  11
DOCKED: ATOM     11  O3          0      10.245  33.303  33.982 -0.70 +0.05    -0.360 OA
DOCKED: ATOM     12  H28         0      10.579  33.323  33.051 -0.23 -0.24    +0.217 HD
DOCKED: ENDBRANCH   7  11
DOCKED: BRANCH   8  13
DOCKED: ATOM     13  C11         0      11.240  35.670  32.602 -0.34 +0.11    +0.187 C 
DOCKED: ATOM     14  O4          0      11.850  34.623  32.360 -0.70 -0.08    -0.287 OA
DOCKED: BRANCH  13  15
DOCKED: ATOM     15  C12         0      11.534  36.841  31.772 -0.42 +0.04    +0.056 C 
DOCKED: ATOM     16  C14         0      10.564  37.363  31.025 -0.39 +0.01    +0.015 C 
DOCKED: BRANCH  16  17
DOCKED: ATOM     17  C13         0      10.811  38.531  30.181 -0.38 -0.02    -0.036 A 
DOCKED: ATOM     18  C15         0       9.825  39.057  29.454 -0.57 +0.00    +0.011 A 
DOCKED: ATOM     19  C17         0      10.084  40.228  28.611 -0.64 +0.00    +0.001 A 
DOCKED: ATOM     20  C20         0      11.303  40.765  28.570 -0.51 -0.00    +0.000 A 
DOCKED: ATOM     21  C18         0      12.385  40.186  29.369 -0.35 +0.00    +0.001 A 
DOCKED: ATOM     22  C16         0      12.151  39.122  30.135 -0.34 +0.01    +0.011 A 
DOCKED: ENDBRANCH  16  17
DOCKED: ENDBRANCH  13  15
DOCKED: ENDBRANCH   8  13
DOCKED: ENDBRANCH   1   3
DOCKED: TORSDOF 6
DOCKED: TER
DOCKED: ENDMDL
________________________________________________________________________________


	BEGINNING GENETIC ALGORITHM DOCKING 48 of 100
Run: 48 Seed: 834942972 851592949 [ Run 48 of 100 GA/GALS ]
Beginning LAMARCKIAN GENETIC ALGORITHM (LGA), with a maximum of 2500000 energy evaluations.

Final-Value: -9.458


	FINAL GENETIC ALGORITHM DOCKED STATE
	_______________________________________________


Detailed state:  trans 11.361 37.706 31.572 quatxyzw 0.844327 -0.431276 0.254261 -0.190957 center 5.387 0.233 0.000 ntor 6 -162.9339 -46.4903 -134.2222 66.7414 56.5428 -3.1504
State:	 11.361  37.706  31.572   0.860 -0.439  0.259 -157.983   -162.93  -46.49 -134.22   66.74   56.54   -3.15

DOCKED: MODEL       48
DOCKED: USER    Run = 48
DOCKED: USER    DPF = 1UDW.dpf
DOCKED: USER  
DOCKED: USER    Estimated Free Energy of Binding    =   -7.05 kcal/mol  [=(1)+(2)+(3)-(4)]
DOCKED: USER    Estimated Inhibition Constant, Ki   =    6.77 uM (micromolar)  [Temperature = 298.15 K]
DOCKED: USER    
DOCKED: USER    (1) Final Intermolecular Energy     =   -8.84 kcal/mol
DOCKED: USER        vdW + Hbond + desolv Energy     =   -8.50 kcal/mol
DOCKED: USER        Electrostatic Energy            =   -0.34 kcal/mol
DOCKED: USER    (2) Final Total Internal Energy     =   -0.62 kcal/mol
DOCKED: USER    (3) Torsional Free Energy           =   +1.79 kcal/mol
DOCKED: USER    (4) Unbound System's Energy  [=(2)] =   -0.62 kcal/mol
DOCKED: USER    
DOCKED: USER    
DOCKED: USER    NEWDPF move FKB_lig.pdbqt
DOCKED: USER    NEWDPF about 5.386600 0.233400 0.000000
DOCKED: USER    NEWDPF tran0 11.361445 37.705753 31.571837
DOCKED: USER    NEWDPF quaternion0 0.844327 -0.431276 0.254261 -0.190957
DOCKED: USER    NEWDPF axisangle0 0.860155 -0.439361 0.259027 -157.982732
DOCKED: USER    NEWDPF quat0 0.860155 -0.439361 0.259027 -157.982732
DOCKED: USER    NEWDPF dihe0 -162.93 -46.49 -134.22 66.74 56.54 -3.15 
DOCKED: USER  keepresnum = 1 
DOCKED: USER  
DOCKED: REMARK  6 active torsions:
DOCKED: REMARK  status: ('A' for Active; 'I' for Inactive)
DOCKED: REMARK    1  A    between atoms: O1_1  and  C6_6 
DOCKED: REMARK    2  A    between atoms: O2_2  and  C9_9 
DOCKED: REMARK    3  A    between atoms: O3_3  and  C7_7 
DOCKED: REMARK    4  A    between atoms: C5_5  and  C11_11 
DOCKED: REMARK    5  A    between atoms: C11_11  and  C12_12 
DOCKED: REMARK    6  A    between atoms: C13_13  and  C14_14 
DOCKED: USER                              x       y       z     vdW  Elec       q    Type
DOCKED: USER                           _______ _______ _______ _____ _____    ______ ____
DOCKED: ROOT
DOCKED: ATOM      1  O1          0      10.333  40.382  29.413 -0.29 +0.03    -0.355 OA
DOCKED: ATOM      2  C19         0      10.409  41.580  28.624 -0.49 -0.16    +0.210 C 
DOCKED: ENDROOT
DOCKED: BRANCH   1   3
DOCKED: ATOM      3  C6          0      11.565  40.083  30.025 -0.30 +0.03    +0.087 A 
DOCKED: ATOM      4  C8          0      12.635  40.841  29.786 -0.28 +0.04    +0.074 A 
DOCKED: ATOM      5  C9          0      13.911  40.539  30.414 -0.17 +0.10    +0.073 A 
DOCKED: ATOM      6  C10         0      14.010  39.495  31.235 -0.18 +0.12    +0.074 A 
DOCKED: ATOM      7  C7          0      12.848  38.646  31.514 -0.28 +0.10    +0.085 A 
DOCKED: ATOM      8  C5          0      11.664  38.921  30.936 -0.26 +0.06    +0.081 A 
DOCKED: BRANCH   5   9
DOCKED: ATOM      9  O2          0      15.024  41.358  30.142 -0.22 -0.46    -0.356 OA
DOCKED: ATOM     10  C21         0      14.625  42.615  29.572 -0.34 +0.07    +0.210 C 
DOCKED: ENDBRANCH   5   9
DOCKED: BRANCH   7  11
DOCKED: ATOM     11  O3          0      13.020  37.574  32.380 -0.71 -0.52    -0.360 OA
DOCKED: ATOM     12  H28         0      13.843  37.083  32.133 -0.45 +0.25    +0.217 HD
DOCKED: ENDBRANCH   7  11
DOCKED: BRANCH   8  13
DOCKED: ATOM     13  C11         0      10.424  38.104  31.166 -0.29 +0.11    +0.187 C 
DOCKED: ATOM     14  O4          0       9.845  37.609  30.193 -0.65 -0.14    -0.287 OA
DOCKED: BRANCH  13  15
DOCKED: ATOM     15  C12         0       9.857  37.859  32.495 -0.38 +0.04    +0.056 C 
DOCKED: ATOM     16  C14         0       9.868  36.621  32.983 -0.39 +0.01    +0.015 C 
DOCKED: BRANCH  16  17
DOCKED: ATOM     17  C13         0       9.314  36.328  34.304 -0.41 -0.03    -0.036 A 
DOCKED: ATOM     18  C15         0       9.986  35.560  35.162 -0.39 +0.01    +0.011 A 
DOCKED: ATOM     19  C17         0       9.421  35.273  36.484 -0.46 +0.00    +0.001 A 
DOCKED: ATOM     20  C20         0       8.237  35.779  36.828 -0.40 +0.00    +0.000 A 
DOCKED: ATOM     21  C18         0       7.499  36.623  35.885 -0.61 +0.00    +0.001 A 
DOCKED: ATOM     22  C16         0       8.012  36.883  34.684 -0.53 +0.01    +0.011 A 
DOCKED: ENDBRANCH  16  17
DOCKED: ENDBRANCH  13  15
DOCKED: ENDBRANCH   8  13
DOCKED: ENDBRANCH   1   3
DOCKED: TORSDOF 6
DOCKED: TER
DOCKED: ENDMDL
________________________________________________________________________________


	BEGINNING GENETIC ALGORITHM DOCKING 49 of 100
Run: 49 Seed: 2019919048 781160772 [ Run 49 of 100 GA/GALS ]
Beginning LAMARCKIAN GENETIC ALGORITHM (LGA), with a maximum of 2500000 energy evaluations.

Final-Value: -10.480


	FINAL GENETIC ALGORITHM DOCKED STATE
	_______________________________________________


Detailed state:  trans 12.817 37.172 32.105 quatxyzw 0.953071 -0.036787 0.185508 -0.236407 center 5.387 0.233 0.000 ntor 6 -82.4599 -156.2394 85.0976 125.9620 130.6730 3.7107
State:	 12.817  37.172  32.105   0.981 -0.038  0.191 -152.651    -82.46 -156.24   85.10  125.96  130.67    3.71

DOCKED: MODEL       49
DOCKED: USER    Run = 49
DOCKED: USER    DPF = 1UDW.dpf
DOCKED: USER  
DOCKED: USER    Estimated Free Energy of Binding    =   -7.30 kcal/mol  [=(1)+(2)+(3)-(4)]
DOCKED: USER    Estimated Inhibition Constant, Ki   =    4.42 uM (micromolar)  [Temperature = 298.15 K]
DOCKED: USER    
DOCKED: USER    (1) Final Intermolecular Energy     =   -9.09 kcal/mol
DOCKED: USER        vdW + Hbond + desolv Energy     =   -8.90 kcal/mol
DOCKED: USER        Electrostatic Energy            =   -0.20 kcal/mol
DOCKED: USER    (2) Final Total Internal Energy     =   -1.39 kcal/mol
DOCKED: USER    (3) Torsional Free Energy           =   +1.79 kcal/mol
DOCKED: USER    (4) Unbound System's Energy  [=(2)] =   -1.39 kcal/mol
DOCKED: USER    
DOCKED: USER    
DOCKED: USER    NEWDPF move FKB_lig.pdbqt
DOCKED: USER    NEWDPF about 5.386600 0.233400 0.000000
DOCKED: USER    NEWDPF tran0 12.817314 37.171639 32.104795
DOCKED: USER    NEWDPF quaternion0 0.953071 -0.036787 0.185508 -0.236407
DOCKED: USER    NEWDPF axisangle0 0.980875 -0.037860 0.190920 -152.650808
DOCKED: USER    NEWDPF quat0 0.980875 -0.037860 0.190920 -152.650808
DOCKED: USER    NEWDPF dihe0 -82.46 -156.24 85.10 125.96 130.67 3.71 
DOCKED: USER  keepresnum = 1 
DOCKED: USER  
DOCKED: REMARK  6 active torsions:
DOCKED: REMARK  status: ('A' for Active; 'I' for Inactive)
DOCKED: REMARK    1  A    between atoms: O1_1  and  C6_6 
DOCKED: REMARK    2  A    between atoms: O2_2  and  C9_9 
DOCKED: REMARK    3  A    between atoms: O3_3  and  C7_7 
DOCKED: REMARK    4  A    between atoms: C5_5  and  C11_11 
DOCKED: REMARK    5  A    between atoms: C11_11  and  C12_12 
DOCKED: REMARK    6  A    between atoms: C13_13  and  C14_14 
DOCKED: USER                              x       y       z     vdW  Elec       q    Type
DOCKED: USER                           _______ _______ _______ _____ _____    ______ ____
DOCKED: ROOT
DOCKED: ATOM      1  O1          0       9.718  37.871  30.436 -0.66 -0.19    -0.355 OA
DOCKED: ATOM      2  C19         0       8.743  38.567  29.643 -0.30 +0.06    +0.210 C 
DOCKED: ENDROOT
DOCKED: BRANCH   1   3
DOCKED: ATOM      3  C6          0      10.926  38.590  30.525 -0.31 +0.05    +0.087 A 
DOCKED: ATOM      4  C8          0      11.030  39.799  29.974 -0.34 +0.02    +0.074 A 
DOCKED: ATOM      5  C9          0      12.273  40.547  30.061 -0.28 +0.03    +0.073 A 
DOCKED: ATOM      6  C10         0      13.317  40.018  30.697 -0.25 +0.09    +0.074 A 
DOCKED: ATOM      7  C7          0      13.227  38.690  31.312 -0.30 +0.11    +0.085 A 
DOCKED: ATOM      8  C5          0      12.079  37.993  31.235 -0.29 +0.07    +0.081 A 
DOCKED: BRANCH   5   9
DOCKED: ATOM      9  O2          0      12.353  41.822  29.468 -0.21 +0.19    -0.356 OA
DOCKED: ATOM     10  C21         0      12.138  42.864  30.432 -0.15 -0.22    +0.210 C 
DOCKED: ENDBRANCH   5   9
DOCKED: BRANCH   7  11
DOCKED: ATOM     11  O3          0      14.352  38.197  31.961 -0.79 -0.58    -0.360 OA
DOCKED: ATOM     12  H28         0      14.309  37.209  31.986 -0.41 +0.21    +0.217 HD
DOCKED: ENDBRANCH   7  11
DOCKED: BRANCH   8  13
DOCKED: ATOM     13  C11         0      11.900  36.626  31.836 -0.33 +0.14    +0.187 C 
DOCKED: ATOM     14  O4          0      12.750  35.758  31.607 -0.41 -0.22    -0.287 OA
DOCKED: BRANCH  13  15
DOCKED: ATOM     15  C12         0      10.764  36.263  32.687 -0.43 +0.04    +0.056 C 
DOCKED: ATOM     16  C14         0      10.496  37.008  33.757 -0.45 +0.02    +0.015 C 
DOCKED: BRANCH  16  17
DOCKED: ATOM     17  C13         0       9.372  36.685  34.635 -0.40 -0.03    -0.036 A 
DOCKED: ATOM     18  C15         0       9.519  35.795  35.617 -0.44 +0.01    +0.011 A 
DOCKED: ATOM     19  C17         0       8.386  35.479  36.492 -0.48 +0.00    +0.001 A 
DOCKED: ATOM     20  C20         0       7.211  36.080  36.306 -0.56 +0.00    +0.000 A 
DOCKED: ATOM     21  C18         0       7.051  37.057  35.227 -0.65 +0.00    +0.001 A 
DOCKED: ATOM     22  C16         0       8.080  37.344  34.432 -0.44 +0.01    +0.011 A 
DOCKED: ENDBRANCH  16  17
DOCKED: ENDBRANCH  13  15
DOCKED: ENDBRANCH   8  13
DOCKED: ENDBRANCH   1   3
DOCKED: TORSDOF 6
DOCKED: TER
DOCKED: ENDMDL
________________________________________________________________________________


	BEGINNING GENETIC ALGORITHM DOCKING 50 of 100
Run: 50 Seed: 1866453551 652471179 [ Run 50 of 100 GA/GALS ]
Beginning LAMARCKIAN GENETIC ALGORITHM (LGA), with a maximum of 2500000 energy evaluations.

Final-Value: -10.487


	FINAL GENETIC ALGORITHM DOCKED STATE
	_______________________________________________


Detailed state:  trans 12.661 37.634 32.442 quatxyzw 0.923321 -0.027374 0.238324 -0.299884 center 5.387 0.233 0.000 ntor 6 -72.5262 -158.2311 -100.4257 129.7254 129.9308 14.1312
State:	 12.661  37.634  32.442   0.968 -0.029  0.250 -145.099    -72.53 -158.23 -100.43  129.73  129.93   14.13

DOCKED: MODEL       50
DOCKED: USER    Run = 50
DOCKED: USER    DPF = 1UDW.dpf
DOCKED: USER  
DOCKED: USER    Estimated Free Energy of Binding    =   -7.32 kcal/mol  [=(1)+(2)+(3)-(4)]
DOCKED: USER    Estimated Inhibition Constant, Ki   =    4.33 uM (micromolar)  [Temperature = 298.15 K]
DOCKED: USER    
DOCKED: USER    (1) Final Intermolecular Energy     =   -9.11 kcal/mol
DOCKED: USER        vdW + Hbond + desolv Energy     =   -8.97 kcal/mol
DOCKED: USER        Electrostatic Energy            =   -0.13 kcal/mol
DOCKED: USER    (2) Final Total Internal Energy     =   -1.38 kcal/mol
DOCKED: USER    (3) Torsional Free Energy           =   +1.79 kcal/mol
DOCKED: USER    (4) Unbound System's Energy  [=(2)] =   -1.38 kcal/mol
DOCKED: USER    
DOCKED: USER    
DOCKED: USER    NEWDPF move FKB_lig.pdbqt
DOCKED: USER    NEWDPF about 5.386600 0.233400 0.000000
DOCKED: USER    NEWDPF tran0 12.660645 37.634066 32.442147
DOCKED: USER    NEWDPF quaternion0 0.923321 -0.027374 0.238324 -0.299884
DOCKED: USER    NEWDPF axisangle0 0.967866 -0.028695 0.249822 -145.098725
DOCKED: USER    NEWDPF quat0 0.967866 -0.028695 0.249822 -145.098725
DOCKED: USER    NEWDPF dihe0 -72.53 -158.23 -100.43 129.73 129.93 14.13 
DOCKED: USER  keepresnum = 1 
DOCKED: USER  
DOCKED: REMARK  6 active torsions:
DOCKED: REMARK  status: ('A' for Active; 'I' for Inactive)
DOCKED: REMARK    1  A    between atoms: O1_1  and  C6_6 
DOCKED: REMARK    2  A    between atoms: O2_2  and  C9_9 
DOCKED: REMARK    3  A    between atoms: O3_3  and  C7_7 
DOCKED: REMARK    4  A    between atoms: C5_5  and  C11_11 
DOCKED: REMARK    5  A    between atoms: C11_11  and  C12_12 
DOCKED: REMARK    6  A    between atoms: C13_13  and  C14_14 
DOCKED: USER                              x       y       z     vdW  Elec       q    Type
DOCKED: USER                           _______ _______ _______ _____ _____    ______ ____
DOCKED: ROOT
DOCKED: ATOM      1  O1          0       9.743  38.016  30.387 -0.64 -0.18    -0.355 OA
DOCKED: ATOM      2  C19         0       8.850  38.568  29.407 -0.37 +0.06    +0.210 C 
DOCKED: ENDROOT
DOCKED: BRANCH   1   3
DOCKED: ATOM      3  C6          0      10.929  38.769  30.493 -0.31 +0.04    +0.087 A 
DOCKED: ATOM      4  C8          0      11.001  39.987  29.957 -0.34 +0.01    +0.074 A 
DOCKED: ATOM      5  C9          0      12.220  40.771  30.063 -0.28 +0.02    +0.073 A 
DOCKED: ATOM      6  C10         0      13.274  40.265  30.701 -0.24 +0.08    +0.074 A 
DOCKED: ATOM      7  C7          0      13.220  38.928  31.300 -0.28 +0.11    +0.085 A 
DOCKED: ATOM      8  C5          0      12.094  38.198  31.205 -0.28 +0.07    +0.081 A 
DOCKED: BRANCH   5   9
DOCKED: ATOM      9  O2          0      12.266  42.054  29.486 -0.20 +0.29    -0.356 OA
DOCKED: ATOM     10  C21         0      12.242  43.082  30.488 -0.16 -0.22    +0.210 C 
DOCKED: ENDBRANCH   5   9
DOCKED: BRANCH   7  11
DOCKED: ATOM     11  O3          0      14.354  38.461  31.951 -0.93 -0.63    -0.360 OA
DOCKED: ATOM     12  H28         0      14.325  37.473  31.993 -0.47 +0.25    +0.217 HD
DOCKED: ENDBRANCH   7  11
DOCKED: BRANCH   8  13
DOCKED: ATOM     13  C11         0      11.952  36.819  31.789 -0.32 +0.15    +0.187 C 
DOCKED: ATOM     14  O4          0      12.821  35.976  31.545 -0.34 -0.24    -0.287 OA
DOCKED: BRANCH  13  15
DOCKED: ATOM     15  C12         0      10.828  36.417  32.639 -0.42 +0.04    +0.056 C 
DOCKED: ATOM     16  C14         0      10.499  37.182  33.677 -0.44 +0.02    +0.015 C 
DOCKED: BRANCH  16  17
DOCKED: ATOM     17  C13         0       9.386  36.822  34.553 -0.37 -0.03    -0.036 A 
DOCKED: ATOM     18  C15         0       8.199  37.413  34.414 -0.44 +0.01    +0.011 A 
DOCKED: ATOM     19  C17         0       7.090  37.044  35.298 -0.65 +0.00    +0.001 A 
DOCKED: ATOM     20  C20         0       7.267  36.118  36.241 -0.57 +0.00    +0.000 A 
DOCKED: ATOM     21  C18         0       8.571  35.469  36.393 -0.47 +0.00    +0.001 A 
DOCKED: ATOM     22  C16         0       9.579  35.804  35.589 -0.43 +0.01    +0.011 A 
DOCKED: ENDBRANCH  16  17
DOCKED: ENDBRANCH  13  15
DOCKED: ENDBRANCH   8  13
DOCKED: ENDBRANCH   1   3
DOCKED: TORSDOF 6
DOCKED: TER
DOCKED: ENDMDL
________________________________________________________________________________


	BEGINNING GENETIC ALGORITHM DOCKING 51 of 100
Run: 51 Seed: 1902506143 1612691936 [ Run 51 of 100 GA/GALS ]
Beginning LAMARCKIAN GENETIC ALGORITHM (LGA), with a maximum of 2500000 energy evaluations.

Final-Value: -10.385


	FINAL GENETIC ALGORITHM DOCKED STATE
	_______________________________________________


Detailed state:  trans 12.456 38.030 32.759 quatxyzw -0.894186 0.023424 -0.273578 0.353607 center 5.387 0.233 0.000 ntor 6 -71.3607 -162.1922 68.3386 140.9362 128.2055 27.3744
State:	 12.456  38.030  32.759  -0.956  0.025 -0.292 138.584    -71.36 -162.19   68.34  140.94  128.21   27.37

DOCKED: MODEL       51
DOCKED: USER    Run = 51
DOCKED: USER    DPF = 1UDW.dpf
DOCKED: USER  
DOCKED: USER    Estimated Free Energy of Binding    =   -7.21 kcal/mol  [=(1)+(2)+(3)-(4)]
DOCKED: USER    Estimated Inhibition Constant, Ki   =    5.16 uM (micromolar)  [Temperature = 298.15 K]
DOCKED: USER    
DOCKED: USER    (1) Final Intermolecular Energy     =   -9.00 kcal/mol
DOCKED: USER        vdW + Hbond + desolv Energy     =   -8.93 kcal/mol
DOCKED: USER        Electrostatic Energy            =   -0.07 kcal/mol
DOCKED: USER    (2) Final Total Internal Energy     =   -1.38 kcal/mol
DOCKED: USER    (3) Torsional Free Energy           =   +1.79 kcal/mol
DOCKED: USER    (4) Unbound System's Energy  [=(2)] =   -1.38 kcal/mol
DOCKED: USER    
DOCKED: USER    
DOCKED: USER    NEWDPF move FKB_lig.pdbqt
DOCKED: USER    NEWDPF about 5.386600 0.233400 0.000000
DOCKED: USER    NEWDPF tran0 12.455510 38.030178 32.758729
DOCKED: USER    NEWDPF quaternion0 -0.894186 0.023424 -0.273578 0.353607
DOCKED: USER    NEWDPF axisangle0 -0.955946 0.025042 -0.292473 138.583761
DOCKED: USER    NEWDPF quat0 -0.955946 0.025042 -0.292473 138.583761
DOCKED: USER    NEWDPF dihe0 -71.36 -162.19 68.34 140.94 128.21 27.37 
DOCKED: USER  keepresnum = 1 
DOCKED: USER  
DOCKED: REMARK  6 active torsions:
DOCKED: REMARK  status: ('A' for Active; 'I' for Inactive)
DOCKED: REMARK    1  A    between atoms: O1_1  and  C6_6 
DOCKED: REMARK    2  A    between atoms: O2_2  and  C9_9 
DOCKED: REMARK    3  A    between atoms: O3_3  and  C7_7 
DOCKED: REMARK    4  A    between atoms: C5_5  and  C11_11 
DOCKED: REMARK    5  A    between atoms: C11_11  and  C12_12 
DOCKED: REMARK    6  A    between atoms: C13_13  and  C14_14 
DOCKED: USER                              x       y       z     vdW  Elec       q    Type
DOCKED: USER                           _______ _______ _______ _____ _____    ______ ____
DOCKED: ROOT
DOCKED: ATOM      1  O1          0       9.699  38.146  30.464 -0.65 -0.17    -0.355 OA
DOCKED: ATOM      2  C19         0       8.881  38.571  29.362 -0.39 +0.06    +0.210 C 
DOCKED: ENDROOT
DOCKED: BRANCH   1   3
DOCKED: ATOM      3  C6          0      10.875  38.912  30.566 -0.31 +0.04    +0.087 A 
DOCKED: ATOM      4  C8          0      10.899  40.168  30.118 -0.31 +0.00    +0.074 A 
DOCKED: ATOM      5  C9          0      12.110  40.966  30.219 -0.28 +0.01    +0.073 A 
DOCKED: ATOM      6  C10         0      13.204  40.437  30.765 -0.23 +0.07    +0.074 A 
DOCKED: ATOM      7  C7          0      13.202  39.059  31.265 -0.27 +0.11    +0.085 A 
DOCKED: ATOM      8  C5          0      12.085  38.315  31.174 -0.28 +0.07    +0.081 A 
DOCKED: BRANCH   5   9
DOCKED: ATOM      9  O2          0      12.105  42.289  29.737 -0.20 +0.35    -0.356 OA
DOCKED: ATOM     10  C21         0      12.143  43.241  30.812 -0.15 -0.21    +0.210 C 
DOCKED: ENDBRANCH   5   9
DOCKED: BRANCH   7  11
DOCKED: ATOM     11  O3          0      14.376  38.570  31.823 -1.03 -0.63    -0.360 OA
DOCKED: ATOM     12  H28         0      14.338  37.581  31.852 -0.45 +0.27    +0.217 HD
DOCKED: ENDBRANCH   7  11
DOCKED: BRANCH   8  13
DOCKED: ATOM     13  C11         0      11.996  36.895  31.661 -0.32 +0.15    +0.187 C 
DOCKED: ATOM     14  O4          0      12.847  36.082  31.286 -0.31 -0.22    -0.287 OA
DOCKED: BRANCH  13  15
DOCKED: ATOM     15  C12         0      10.945  36.419  32.564 -0.42 +0.04    +0.056 C 
DOCKED: ATOM     16  C14         0      10.539  37.209  33.555 -0.44 +0.02    +0.015 C 
DOCKED: BRANCH  16  17
DOCKED: ATOM     17  C13         0       9.494  36.776  34.481 -0.38 -0.03    -0.036 A 
DOCKED: ATOM     18  C15         0       9.724  35.785  35.342 -0.42 +0.01    +0.011 A 
DOCKED: ATOM     19  C17         0       8.669  35.359  36.267 -0.47 +0.00    +0.001 A 
DOCKED: ATOM     20  C20         0       7.480  35.962  36.246 -0.54 +0.00    +0.000 A 
DOCKED: ATOM     21  C18         0       7.228  37.051  35.300 -0.63 +0.00    +0.001 A 
DOCKED: ATOM     22  C16         0       8.187  37.438  34.460 -0.45 +0.01    +0.011 A 
DOCKED: ENDBRANCH  16  17
DOCKED: ENDBRANCH  13  15
DOCKED: ENDBRANCH   8  13
DOCKED: ENDBRANCH   1   3
DOCKED: TORSDOF 6
DOCKED: TER
DOCKED: ENDMDL
________________________________________________________________________________


	BEGINNING GENETIC ALGORITHM DOCKING 52 of 100
Run: 52 Seed: 274281744 414078000 [ Run 52 of 100 GA/GALS ]
Beginning LAMARCKIAN GENETIC ALGORITHM (LGA), with a maximum of 2500000 energy evaluations.

Final-Value: -10.458


	FINAL GENETIC ALGORITHM DOCKED STATE
	_______________________________________________


Detailed state:  trans 12.857 37.351 32.068 quatxyzw -0.947239 0.023945 -0.214533 0.236941 center 5.387 0.233 0.000 ntor 6 -63.3407 -155.1005 88.4433 121.2375 128.2056 3.8394
State:	 12.857  37.351  32.068  -0.975  0.025 -0.221 152.588    -63.34 -155.10   88.44  121.24  128.21    3.84

DOCKED: MODEL       52
DOCKED: USER    Run = 52
DOCKED: USER    DPF = 1UDW.dpf
DOCKED: USER  
DOCKED: USER    Estimated Free Energy of Binding    =   -7.31 kcal/mol  [=(1)+(2)+(3)-(4)]
DOCKED: USER    Estimated Inhibition Constant, Ki   =    4.38 uM (micromolar)  [Temperature = 298.15 K]
DOCKED: USER    
DOCKED: USER    (1) Final Intermolecular Energy     =   -9.10 kcal/mol
DOCKED: USER        vdW + Hbond + desolv Energy     =   -8.97 kcal/mol
DOCKED: USER        Electrostatic Energy            =   -0.13 kcal/mol
DOCKED: USER    (2) Final Total Internal Energy     =   -1.36 kcal/mol
DOCKED: USER    (3) Torsional Free Energy           =   +1.79 kcal/mol
DOCKED: USER    (4) Unbound System's Energy  [=(2)] =   -1.36 kcal/mol
DOCKED: USER    
DOCKED: USER    
DOCKED: USER    NEWDPF move FKB_lig.pdbqt
DOCKED: USER    NEWDPF about 5.386600 0.233400 0.000000
DOCKED: USER    NEWDPF tran0 12.856942 37.351484 32.068327
DOCKED: USER    NEWDPF quaternion0 -0.947239 0.023945 -0.214533 0.236941
DOCKED: USER    NEWDPF axisangle0 -0.975003 0.024647 -0.220821 152.587926
DOCKED: USER    NEWDPF quat0 -0.975003 0.024647 -0.220821 152.587926
DOCKED: USER    NEWDPF dihe0 -63.34 -155.10 88.44 121.24 128.21 3.84 
DOCKED: USER  keepresnum = 1 
DOCKED: USER  
DOCKED: REMARK  6 active torsions:
DOCKED: REMARK  status: ('A' for Active; 'I' for Inactive)
DOCKED: REMARK    1  A    between atoms: O1_1  and  C6_6 
DOCKED: REMARK    2  A    between atoms: O2_2  and  C9_9 
DOCKED: REMARK    3  A    between atoms: O3_3  and  C7_7 
DOCKED: REMARK    4  A    between atoms: C5_5  and  C11_11 
DOCKED: REMARK    5  A    between atoms: C11_11  and  C12_12 
DOCKED: REMARK    6  A    between atoms: C13_13  and  C14_14 
DOCKED: USER                              x       y       z     vdW  Elec       q    Type
DOCKED: USER                           _______ _______ _______ _____ _____    ______ ____
DOCKED: ROOT
DOCKED: ATOM      1  O1          0       9.823  37.917  30.236 -0.62 -0.17    -0.355 OA
DOCKED: ATOM      2  C19         0       8.866  38.568  29.385 -0.38 +0.06    +0.210 C 
DOCKED: ENDROOT
DOCKED: BRANCH   1   3
DOCKED: ATOM      3  C6          0      10.998  38.682  30.378 -0.31 +0.05    +0.087 A 
DOCKED: ATOM      4  C8          0      11.084  39.889  29.820 -0.36 +0.02    +0.074 A 
DOCKED: ATOM      5  C9          0      12.292  40.685  29.962 -0.29 +0.03    +0.073 A 
DOCKED: ATOM      6  C10         0      13.322  40.201  30.655 -0.24 +0.08    +0.074 A 
DOCKED: ATOM      7  C7          0      13.251  38.875  31.278 -0.29 +0.11    +0.085 A 
DOCKED: ATOM      8  C5          0      12.135  38.134  31.150 -0.29 +0.07    +0.081 A 
DOCKED: BRANCH   5   9
DOCKED: ATOM      9  O2          0      12.354  41.957  29.362 -0.21 +0.26    -0.356 OA
DOCKED: ATOM     10  C21         0      12.493  42.996  30.344 -0.14 -0.20    +0.210 C 
DOCKED: ENDBRANCH   5   9
DOCKED: BRANCH   7  11
DOCKED: ATOM     11  O3          0      14.360  38.431  31.986 -0.91 -0.63    -0.360 OA
DOCKED: ATOM     12  H28         0      14.362  37.442  32.004 -0.47 +0.24    +0.217 HD
DOCKED: ENDBRANCH   7  11
DOCKED: BRANCH   8  13
DOCKED: ATOM     13  C11         0      11.978  36.767  31.755 -0.33 +0.15    +0.187 C 
DOCKED: ATOM     14  O4          0      12.848  35.915  31.539 -0.35 -0.23    -0.287 OA
DOCKED: BRANCH  13  15
DOCKED: ATOM     15  C12         0      10.840  36.384  32.594 -0.43 +0.04    +0.056 C 
DOCKED: ATOM     16  C14         0      10.602  37.070  33.710 -0.44 +0.02    +0.015 C 
DOCKED: BRANCH  16  17
DOCKED: ATOM     17  C13         0       9.478  36.725  34.579 -0.39 -0.03    -0.036 A 
DOCKED: ATOM     18  C15         0       9.628  35.822  35.548 -0.43 +0.01    +0.011 A 
DOCKED: ATOM     19  C17         0       8.495  35.483  36.414 -0.48 +0.00    +0.001 A 
DOCKED: ATOM     20  C20         0       7.316  36.078  36.233 -0.56 +0.00    +0.000 A 
DOCKED: ATOM     21  C18         0       7.152  37.070  35.168 -0.64 +0.00    +0.001 A 
DOCKED: ATOM     22  C16         0       8.182  37.377  34.382 -0.44 +0.01    +0.011 A 
DOCKED: ENDBRANCH  16  17
DOCKED: ENDBRANCH  13  15
DOCKED: ENDBRANCH   8  13
DOCKED: ENDBRANCH   1   3
DOCKED: TORSDOF 6
DOCKED: TER
DOCKED: ENDMDL
________________________________________________________________________________


	BEGINNING GENETIC ALGORITHM DOCKING 53 of 100
Run: 53 Seed: 1059880851 718605539 [ Run 53 of 100 GA/GALS ]
Beginning LAMARCKIAN GENETIC ALGORITHM (LGA), with a maximum of 2500000 energy evaluations.

Final-Value: -10.081


	FINAL GENETIC ALGORITHM DOCKED STATE
	_______________________________________________


Detailed state:  trans 10.608 37.441 33.360 quatxyzw -0.637423 -0.695803 0.259262 -0.205750 center 5.387 0.233 0.000 ntor 6 40.8617 -52.1827 -159.3961 -98.3750 -32.4752 14.5077
State:	 10.608  37.441  33.360  -0.651 -0.711  0.265 -156.253     40.86  -52.18 -159.40  -98.38  -32.48   14.51

DOCKED: MODEL       53
DOCKED: USER    Run = 53
DOCKED: USER    DPF = 1UDW.dpf
DOCKED: USER  
DOCKED: USER    Estimated Free Energy of Binding    =   -7.89 kcal/mol  [=(1)+(2)+(3)-(4)]
DOCKED: USER    Estimated Inhibition Constant, Ki   =    1.64 uM (micromolar)  [Temperature = 298.15 K]
DOCKED: USER    
DOCKED: USER    (1) Final Intermolecular Energy     =   -9.68 kcal/mol
DOCKED: USER        vdW + Hbond + desolv Energy     =   -9.30 kcal/mol
DOCKED: USER        Electrostatic Energy            =   -0.38 kcal/mol
DOCKED: USER    (2) Final Total Internal Energy     =   -0.40 kcal/mol
DOCKED: USER    (3) Torsional Free Energy           =   +1.79 kcal/mol
DOCKED: USER    (4) Unbound System's Energy  [=(2)] =   -0.40 kcal/mol
DOCKED: USER    
DOCKED: USER    
DOCKED: USER    NEWDPF move FKB_lig.pdbqt
DOCKED: USER    NEWDPF about 5.386600 0.233400 0.000000
DOCKED: USER    NEWDPF tran0 10.607951 37.440596 33.359610
DOCKED: USER    NEWDPF quaternion0 -0.637423 -0.695803 0.259262 -0.205750
DOCKED: USER    NEWDPF axisangle0 -0.651359 -0.711015 0.264931 -156.253151
DOCKED: USER    NEWDPF quat0 -0.651359 -0.711015 0.264931 -156.253151
DOCKED: USER    NEWDPF dihe0 40.86 -52.18 -159.40 -98.38 -32.48 14.51 
DOCKED: USER  keepresnum = 1 
DOCKED: USER  
DOCKED: REMARK  6 active torsions:
DOCKED: REMARK  status: ('A' for Active; 'I' for Inactive)
DOCKED: REMARK    1  A    between atoms: O1_1  and  C6_6 
DOCKED: REMARK    2  A    between atoms: O2_2  and  C9_9 
DOCKED: REMARK    3  A    between atoms: O3_3  and  C7_7 
DOCKED: REMARK    4  A    between atoms: C5_5  and  C11_11 
DOCKED: REMARK    5  A    between atoms: C11_11  and  C12_12 
DOCKED: REMARK    6  A    between atoms: C13_13  and  C14_14 
DOCKED: USER                              x       y       z     vdW  Elec       q    Type
DOCKED: USER                           _______ _______ _______ _____ _____    ______ ____
DOCKED: ROOT
DOCKED: ATOM      1  O1          0      10.295  33.932  34.049 -0.51 -0.11    -0.355 OA
DOCKED: ATOM      2  C19         0       9.786  32.710  34.606 -0.02 -0.05    +0.210 C 
DOCKED: ENDROOT
DOCKED: BRANCH   1   3
DOCKED: ATOM      3  C6          0       9.560  35.050  34.489 -0.39 +0.04    +0.087 A 
DOCKED: ATOM      4  C8          0       8.731  34.943  35.527 -0.34 +0.04    +0.074 A 
DOCKED: ATOM      5  C9          0       7.969  36.092  35.987 -0.47 +0.06    +0.073 A 
DOCKED: ATOM      6  C10         0       8.102  37.262  35.364 -0.41 +0.06    +0.074 A 
DOCKED: ATOM      7  C7          0       9.007  37.406  34.220 -0.30 +0.08    +0.085 A 
DOCKED: ATOM      8  C5          0       9.715  36.345  33.790 -0.35 +0.06    +0.081 A 
DOCKED: BRANCH   5   9
DOCKED: ATOM      9  O2          0       7.101  35.948  37.085 -0.92 -0.40    -0.356 OA
DOCKED: ATOM     10  C21         0       5.867  36.653  36.878 -0.57 +0.14    +0.210 C 
DOCKED: ENDBRANCH   5   9
DOCKED: BRANCH   7  11
DOCKED: ATOM     11  O3          0       9.098  38.653  33.617 -0.86 -0.37    -0.360 OA
DOCKED: ATOM     12  H28         0       8.190  38.975  33.390 +0.16 +0.13    +0.217 HD
DOCKED: ENDBRANCH   7  11
DOCKED: BRANCH   8  13
DOCKED: ATOM     13  C11         0      10.665  36.404  32.626 -0.32 +0.12    +0.187 C 
DOCKED: ATOM     14  O4          0      11.671  35.686  32.639 -0.36 -0.23    -0.287 OA
DOCKED: BRANCH  13  15
DOCKED: ATOM     15  C12         0      10.463  37.275  31.465 -0.29 +0.03    +0.056 C 
DOCKED: ATOM     16  C14         0      10.821  38.554  31.547 -0.42 +0.01    +0.015 C 
DOCKED: BRANCH  16  17
DOCKED: ATOM     17  C13         0      10.638  39.461  30.415 -0.36 -0.01    -0.036 A 
DOCKED: ATOM     18  C15         0      11.341  40.590  30.335 -0.32 -0.00    +0.011 A 
DOCKED: ATOM     19  C17         0      11.150  41.492  29.195 -0.48 -0.00    +0.001 A 
DOCKED: ATOM     20  C20         0      10.273  41.183  28.240 -0.50 -0.00    +0.000 A 
DOCKED: ATOM     21  C18         0       9.501  39.942  28.328 -0.68 +0.00    +0.001 A 
DOCKED: ATOM     22  C16         0       9.675  39.123  29.364 -0.58 +0.00    +0.011 A 
DOCKED: ENDBRANCH  16  17
DOCKED: ENDBRANCH  13  15
DOCKED: ENDBRANCH   8  13
DOCKED: ENDBRANCH   1   3
DOCKED: TORSDOF 6
DOCKED: TER
DOCKED: ENDMDL
________________________________________________________________________________


	BEGINNING GENETIC ALGORITHM DOCKING 54 of 100
Run: 54 Seed: 1322629219 1938698801 [ Run 54 of 100 GA/GALS ]
Beginning LAMARCKIAN GENETIC ALGORITHM (LGA), with a maximum of 2500000 energy evaluations.

Final-Value: -10.431


	FINAL GENETIC ALGORITHM DOCKED STATE
	_______________________________________________


Detailed state:  trans 12.472 38.056 32.804 quatxyzw 0.881905 -0.037102 0.247305 -0.399634 center 5.387 0.233 0.000 ntor 6 -56.6726 -159.4556 -84.3431 110.1404 138.8304 25.1257
State:	 12.472  38.056  32.804   0.962 -0.040  0.270 -132.889    -56.67 -159.46  -84.34  110.14  138.83   25.13

DOCKED: MODEL       54
DOCKED: USER    Run = 54
DOCKED: USER    DPF = 1UDW.dpf
DOCKED: USER  
DOCKED: USER    Estimated Free Energy of Binding    =   -7.31 kcal/mol  [=(1)+(2)+(3)-(4)]
DOCKED: USER    Estimated Inhibition Constant, Ki   =    4.37 uM (micromolar)  [Temperature = 298.15 K]
DOCKED: USER    
DOCKED: USER    (1) Final Intermolecular Energy     =   -9.10 kcal/mol
DOCKED: USER        vdW + Hbond + desolv Energy     =   -9.01 kcal/mol
DOCKED: USER        Electrostatic Energy            =   -0.09 kcal/mol
DOCKED: USER    (2) Final Total Internal Energy     =   -1.33 kcal/mol
DOCKED: USER    (3) Torsional Free Energy           =   +1.79 kcal/mol
DOCKED: USER    (4) Unbound System's Energy  [=(2)] =   -1.33 kcal/mol
DOCKED: USER    
DOCKED: USER    
DOCKED: USER    NEWDPF move FKB_lig.pdbqt
DOCKED: USER    NEWDPF about 5.386600 0.233400 0.000000
DOCKED: USER    NEWDPF tran0 12.471965 38.055965 32.803540
DOCKED: USER    NEWDPF quaternion0 0.881905 -0.037102 0.247305 -0.399634
DOCKED: USER    NEWDPF axisangle0 0.962070 -0.040475 0.269785 -132.889397
DOCKED: USER    NEWDPF quat0 0.962070 -0.040475 0.269785 -132.889397
DOCKED: USER    NEWDPF dihe0 -56.67 -159.46 -84.34 110.14 138.83 25.13 
DOCKED: USER  keepresnum = 1 
DOCKED: USER  
DOCKED: REMARK  6 active torsions:
DOCKED: REMARK  status: ('A' for Active; 'I' for Inactive)
DOCKED: REMARK    1  A    between atoms: O1_1  and  C6_6 
DOCKED: REMARK    2  A    between atoms: O2_2  and  C9_9 
DOCKED: REMARK    3  A    between atoms: O3_3  and  C7_7 
DOCKED: REMARK    4  A    between atoms: C5_5  and  C11_11 
DOCKED: REMARK    5  A    between atoms: C11_11  and  C12_12 
DOCKED: REMARK    6  A    between atoms: C13_13  and  C14_14 
DOCKED: USER                              x       y       z     vdW  Elec       q    Type
DOCKED: USER                           _______ _______ _______ _____ _____    ______ ____
DOCKED: ROOT
DOCKED: ATOM      1  O1          0       9.649  38.178  30.590 -0.67 -0.18    -0.355 OA
DOCKED: ATOM      2  C19         0       8.824  38.569  29.482 -0.35 +0.06    +0.210 C 
DOCKED: ENDROOT
DOCKED: BRANCH   1   3
DOCKED: ATOM      3  C6          0      10.878  38.866  30.593 -0.31 +0.04    +0.087 A 
DOCKED: ATOM      4  C8          0      10.981  40.057  30.002 -0.33 +0.01    +0.074 A 
DOCKED: ATOM      5  C9          0      12.246  40.774  30.000 -0.29 +0.02    +0.073 A 
DOCKED: ATOM      6  C10         0      13.309  40.235  30.595 -0.24 +0.08    +0.074 A 
DOCKED: ATOM      7  C7          0      13.220  38.927  31.251 -0.29 +0.11    +0.085 A 
DOCKED: ATOM      8  C5          0      12.053  38.259  31.256 -0.28 +0.07    +0.081 A 
DOCKED: BRANCH   5   9
DOCKED: ATOM      9  O2          0      12.325  42.029  29.368 -0.21 +0.29    -0.356 OA
DOCKED: ATOM     10  C21         0      12.781  43.047  30.273 -0.15 -0.17    +0.210 C 
DOCKED: ENDBRANCH   5   9
DOCKED: BRANCH   7  11
DOCKED: ATOM     11  O3          0      14.367  38.423  31.852 -0.93 -0.61    -0.360 OA
DOCKED: ATOM     12  H28         0      14.278  37.443  31.956 -0.47 +0.25    +0.217 HD
DOCKED: ENDBRANCH   7  11
DOCKED: BRANCH   8  13
DOCKED: ATOM     13  C11         0      11.874  36.914  31.905 -0.32 +0.16    +0.187 C 
DOCKED: ATOM     14  O4          0      12.765  36.067  31.779 -0.33 -0.26    -0.287 OA
DOCKED: BRANCH  13  15
DOCKED: ATOM     15  C12         0      10.689  36.549  32.687 -0.42 +0.04    +0.056 C 
DOCKED: ATOM     16  C14         0      10.494  37.125  33.870 -0.43 +0.02    +0.015 C 
DOCKED: BRANCH  16  17
DOCKED: ATOM     17  C13         0       9.327  36.792  34.685 -0.37 -0.03    -0.036 A 
DOCKED: ATOM     18  C15         0       8.162  37.405  34.476 -0.45 +0.01    +0.011 A 
DOCKED: ATOM     19  C17         0       6.998  37.064  35.299 -0.66 +0.00    +0.001 A 
DOCKED: ATOM     20  C20         0       7.105  36.142  36.256 -0.57 +0.00    +0.000 A 
DOCKED: ATOM     21  C18         0       8.385  35.469  36.485 -0.48 +0.00    +0.001 A 
DOCKED: ATOM     22  C16         0       9.442  35.779  35.737 -0.44 +0.01    +0.011 A 
DOCKED: ENDBRANCH  16  17
DOCKED: ENDBRANCH  13  15
DOCKED: ENDBRANCH   8  13
DOCKED: ENDBRANCH   1   3
DOCKED: TORSDOF 6
DOCKED: TER
DOCKED: ENDMDL
________________________________________________________________________________


	BEGINNING GENETIC ALGORITHM DOCKING 55 of 100
Run: 55 Seed: 1070308717 1249292471 [ Run 55 of 100 GA/GALS ]
Beginning LAMARCKIAN GENETIC ALGORITHM (LGA), with a maximum of 2500000 energy evaluations.

Final-Value: -9.900


	FINAL GENETIC ALGORITHM DOCKED STATE
	_______________________________________________


Detailed state:  trans 10.655 37.505 33.798 quatxyzw 0.649919 0.714149 -0.190232 0.177224 center 5.387 0.233 0.000 ntor 6 19.2914 -40.1130 40.5648 68.9000 5.6464 26.4203
State:	 10.655  37.505  33.798   0.660  0.726 -0.193 159.584     19.29  -40.11   40.56   68.90    5.65   26.42

DOCKED: MODEL       55
DOCKED: USER    Run = 55
DOCKED: USER    DPF = 1UDW.dpf
DOCKED: USER  
DOCKED: USER    Estimated Free Energy of Binding    =   -7.75 kcal/mol  [=(1)+(2)+(3)-(4)]
DOCKED: USER    Estimated Inhibition Constant, Ki   =    2.08 uM (micromolar)  [Temperature = 298.15 K]
DOCKED: USER    
DOCKED: USER    (1) Final Intermolecular Energy     =   -9.54 kcal/mol
DOCKED: USER        vdW + Hbond + desolv Energy     =   -9.33 kcal/mol
DOCKED: USER        Electrostatic Energy            =   -0.21 kcal/mol
DOCKED: USER    (2) Final Total Internal Energy     =   -0.36 kcal/mol
DOCKED: USER    (3) Torsional Free Energy           =   +1.79 kcal/mol
DOCKED: USER    (4) Unbound System's Energy  [=(2)] =   -0.36 kcal/mol
DOCKED: USER    
DOCKED: USER    
DOCKED: USER    NEWDPF move FKB_lig.pdbqt
DOCKED: USER    NEWDPF about 5.386600 0.233400 0.000000
DOCKED: USER    NEWDPF tran0 10.654574 37.505153 33.797682
DOCKED: USER    NEWDPF quaternion0 0.649919 0.714149 -0.190232 0.177224
DOCKED: USER    NEWDPF axisangle0 0.660372 0.725636 -0.193292 159.583807
DOCKED: USER    NEWDPF quat0 0.660372 0.725636 -0.193292 159.583807
DOCKED: USER    NEWDPF dihe0 19.29 -40.11 40.56 68.90 5.65 26.42 
DOCKED: USER  keepresnum = 1 
DOCKED: USER  
DOCKED: REMARK  6 active torsions:
DOCKED: REMARK  status: ('A' for Active; 'I' for Inactive)
DOCKED: REMARK    1  A    between atoms: O1_1  and  C6_6 
DOCKED: REMARK    2  A    between atoms: O2_2  and  C9_9 
DOCKED: REMARK    3  A    between atoms: O3_3  and  C7_7 
DOCKED: REMARK    4  A    between atoms: C5_5  and  C11_11 
DOCKED: REMARK    5  A    between atoms: C11_11  and  C12_12 
DOCKED: REMARK    6  A    between atoms: C13_13  and  C14_14 
DOCKED: USER                              x       y       z     vdW  Elec       q    Type
DOCKED: USER                           _______ _______ _______ _____ _____    ______ ____
DOCKED: ROOT
DOCKED: ATOM      1  O1          0      10.237  33.964  34.209 -0.48 -0.13    -0.355 OA
DOCKED: ATOM      2  C19         0       9.650  32.715  34.608 -0.04 -0.05    +0.210 C 
DOCKED: ENDROOT
DOCKED: BRANCH   1   3
DOCKED: ATOM      3  C6          0       9.451  35.061  34.611 -0.38 +0.05    +0.087 A 
DOCKED: ATOM      4  C8          0       8.650  34.960  35.672 -0.32 +0.05    +0.074 A 
DOCKED: ATOM      5  C9          0       7.835  36.087  36.094 -0.47 +0.06    +0.073 A 
DOCKED: ATOM      6  C10         0       7.890  37.231  35.414 -0.45 +0.06    +0.074 A 
DOCKED: ATOM      7  C7          0       8.763  37.367  34.244 -0.36 +0.07    +0.085 A 
DOCKED: ATOM      8  C5          0       9.520  36.327  33.848 -0.36 +0.05    +0.081 A 
DOCKED: BRANCH   5   9
DOCKED: ATOM      9  O2          0       6.999  35.950  37.218 -0.94 -0.41    -0.356 OA
DOCKED: ATOM     10  C21         0       5.968  36.949  37.233 -0.56 +0.16    +0.210 C 
DOCKED: ENDBRANCH   5   9
DOCKED: BRANCH   7  11
DOCKED: ATOM     11  O3          0       8.773  38.587  33.580 -0.80 -0.31    -0.360 OA
DOCKED: ATOM     12  H28         0       7.850  38.941  33.532 +0.18 +0.12    +0.217 HD
DOCKED: ENDBRANCH   7  11
DOCKED: BRANCH   8  13
DOCKED: ATOM     13  C11         0      10.441  36.380  32.661 -0.31 +0.11    +0.187 C 
DOCKED: ATOM     14  O4          0      11.019  35.347  32.307 -0.35 -0.07    -0.287 OA
DOCKED: BRANCH  13  15
DOCKED: ATOM     15  C12         0      10.695  37.603  31.894 -0.38 +0.04    +0.056 C 
DOCKED: ATOM     16  C14         0      10.235  37.689  30.648 -0.40 +0.01    +0.015 C 
DOCKED: BRANCH  16  17
DOCKED: ATOM     17  C13         0      10.463  38.889  29.844 -0.45 -0.01    -0.036 A 
DOCKED: ATOM     18  C15         0      11.641  39.512  29.882 -0.38 +0.01    +0.011 A 
DOCKED: ATOM     19  C17         0      11.859  40.714  29.072 -0.46 +0.00    +0.001 A 
DOCKED: ATOM     20  C20         0      10.881  41.183  28.297 -0.39 -0.00    +0.000 A 
DOCKED: ATOM     21  C18         0       9.588  40.498  28.256 -0.61 +0.00    +0.001 A 
DOCKED: ATOM     22  C16         0       9.389  39.406  28.992 -0.63 +0.00    +0.011 A 
DOCKED: ENDBRANCH  16  17
DOCKED: ENDBRANCH  13  15
DOCKED: ENDBRANCH   8  13
DOCKED: ENDBRANCH   1   3
DOCKED: TORSDOF 6
DOCKED: TER
DOCKED: ENDMDL
________________________________________________________________________________


	BEGINNING GENETIC ALGORITHM DOCKING 56 of 100
Run: 56 Seed: 586804634 421541286 [ Run 56 of 100 GA/GALS ]
Beginning LAMARCKIAN GENETIC ALGORITHM (LGA), with a maximum of 2500000 energy evaluations.

Final-Value: -10.472


	FINAL GENETIC ALGORITHM DOCKED STATE
	_______________________________________________


Detailed state:  trans 12.562 37.088 32.152 quatxyzw -0.940350 0.063897 -0.214432 0.256278 center 5.387 0.233 0.000 ntor 6 -57.3257 -150.1676 128.7534 79.2348 129.1849 -3.5617
State:	 12.562  37.088  32.152  -0.973  0.066 -0.222 150.301    -57.33 -150.17  128.75   79.23  129.18   -3.56

DOCKED: MODEL       56
DOCKED: USER    Run = 56
DOCKED: USER    DPF = 1UDW.dpf
DOCKED: USER  
DOCKED: USER    Estimated Free Energy of Binding    =   -7.41 kcal/mol  [=(1)+(2)+(3)-(4)]
DOCKED: USER    Estimated Inhibition Constant, Ki   =    3.71 uM (micromolar)  [Temperature = 298.15 K]
DOCKED: USER    
DOCKED: USER    (1) Final Intermolecular Energy     =   -9.20 kcal/mol
DOCKED: USER        vdW + Hbond + desolv Energy     =   -8.96 kcal/mol
DOCKED: USER        Electrostatic Energy            =   -0.24 kcal/mol
DOCKED: USER    (2) Final Total Internal Energy     =   -1.27 kcal/mol
DOCKED: USER    (3) Torsional Free Energy           =   +1.79 kcal/mol
DOCKED: USER    (4) Unbound System's Energy  [=(2)] =   -1.27 kcal/mol
DOCKED: USER    
DOCKED: USER    
DOCKED: USER    NEWDPF move FKB_lig.pdbqt
DOCKED: USER    NEWDPF about 5.386600 0.233400 0.000000
DOCKED: USER    NEWDPF tran0 12.561939 37.087793 32.152158
DOCKED: USER    NEWDPF quaternion0 -0.940350 0.063897 -0.214432 0.256278
DOCKED: USER    NEWDPF axisangle0 -0.972840 0.066105 -0.221840 150.301393
DOCKED: USER    NEWDPF quat0 -0.972840 0.066105 -0.221840 150.301393
DOCKED: USER    NEWDPF dihe0 -57.33 -150.17 128.75 79.23 129.18 -3.56 
DOCKED: USER  keepresnum = 1 
DOCKED: USER  
DOCKED: REMARK  6 active torsions:
DOCKED: REMARK  status: ('A' for Active; 'I' for Inactive)
DOCKED: REMARK    1  A    between atoms: O1_1  and  C6_6 
DOCKED: REMARK    2  A    between atoms: O2_2  and  C9_9 
DOCKED: REMARK    3  A    between atoms: O3_3  and  C7_7 
DOCKED: REMARK    4  A    between atoms: C5_5  and  C11_11 
DOCKED: REMARK    5  A    between atoms: C11_11  and  C12_12 
DOCKED: REMARK    6  A    between atoms: C13_13  and  C14_14 
DOCKED: USER                              x       y       z     vdW  Elec       q    Type
DOCKED: USER                           _______ _______ _______ _____ _____    ______ ____
DOCKED: ROOT
DOCKED: ATOM      1  O1          0       9.624  37.863  30.242 -0.60 -0.18    -0.355 OA
DOCKED: ATOM      2  C19         0       8.742  38.571  29.357 -0.34 +0.06    +0.210 C 
DOCKED: ENDROOT
DOCKED: BRANCH   1   3
DOCKED: ATOM      3  C6          0      10.855  38.529  30.393 -0.32 +0.04    +0.087 A 
DOCKED: ATOM      4  C8          0      11.109  39.636  29.696 -0.38 +0.03    +0.074 A 
DOCKED: ATOM      5  C9          0      12.378  40.330  29.845 -0.29 +0.04    +0.073 A 
DOCKED: ATOM      6  C10         0      13.294  39.854  30.687 -0.26 +0.09    +0.074 A 
DOCKED: ATOM      7  C7          0      13.038  38.637  31.465 -0.28 +0.11    +0.085 A 
DOCKED: ATOM      8  C5          0      11.866  37.991  31.331 -0.29 +0.07    +0.081 A 
DOCKED: BRANCH   5   9
DOCKED: ATOM      9  O2          0      12.618  41.497  29.095 -0.25 +0.06    -0.356 OA
DOCKED: ATOM     10  C21         0      12.922  42.615  29.944 -0.18 -0.14    +0.210 C 
DOCKED: ENDBRANCH   5   9
DOCKED: BRANCH   7  11
DOCKED: ATOM     11  O3          0      14.036  38.195  32.324 -0.63 -0.64    -0.360 OA
DOCKED: ATOM     12  H28         0      13.984  37.210  32.406 -0.46 +0.27    +0.217 HD
DOCKED: ENDBRANCH   7  11
DOCKED: BRANCH   8  13
DOCKED: ATOM     13  C11         0      11.522  36.739  32.089 -0.32 +0.14    +0.187 C 
DOCKED: ATOM     14  O4          0      12.321  35.797  32.080 -0.41 -0.24    -0.287 OA
DOCKED: BRANCH  13  15
DOCKED: ATOM     15  C12         0      10.277  36.573  32.845 -0.41 +0.04    +0.056 C 
DOCKED: ATOM     16  C14         0      10.301  36.723  34.167 -0.45 +0.02    +0.015 C 
DOCKED: BRANCH  16  17
DOCKED: ATOM     17  C13         0       9.085  36.567  34.963 -0.42 -0.03    -0.036 A 
DOCKED: ATOM     18  C15         0       9.074  35.761  36.025 -0.46 +0.01    +0.011 A 
DOCKED: ATOM     19  C17         0       7.849  35.612  36.817 -0.43 +0.00    +0.001 A 
DOCKED: ATOM     20  C20         0       6.748  36.280  36.475 -0.63 +0.00    +0.000 A 
DOCKED: ATOM     21  C18         0       6.761  37.165  35.308 -0.66 +0.00    +0.001 A 
DOCKED: ATOM     22  C16         0       7.874  37.301  34.589 -0.49 +0.01    +0.011 A 
DOCKED: ENDBRANCH  16  17
DOCKED: ENDBRANCH  13  15
DOCKED: ENDBRANCH   8  13
DOCKED: ENDBRANCH   1   3
DOCKED: TORSDOF 6
DOCKED: TER
DOCKED: ENDMDL
________________________________________________________________________________


	BEGINNING GENETIC ALGORITHM DOCKING 57 of 100
Run: 57 Seed: 944887614 345430711 [ Run 57 of 100 GA/GALS ]
Beginning LAMARCKIAN GENETIC ALGORITHM (LGA), with a maximum of 2500000 energy evaluations.

Final-Value: -9.017


	FINAL GENETIC ALGORITHM DOCKED STATE
	_______________________________________________


Detailed state:  trans 12.566 36.032 34.354 quatxyzw -0.158527 -0.098503 -0.499504 -0.845968 center 5.387 0.233 0.000 ntor 6 -121.8143 161.2226 -167.1302 -67.2184 -173.3332 -55.5279
State:	 12.566  36.032  34.354  -0.297 -0.185 -0.937 -64.448   -121.81  161.22 -167.13  -67.22 -173.33  -55.53

DOCKED: MODEL       57
DOCKED: USER    Run = 57
DOCKED: USER    DPF = 1UDW.dpf
DOCKED: USER  
DOCKED: USER    Estimated Free Energy of Binding    =   -6.14 kcal/mol  [=(1)+(2)+(3)-(4)]
DOCKED: USER    Estimated Inhibition Constant, Ki   =   31.42 uM (micromolar)  [Temperature = 298.15 K]
DOCKED: USER    
DOCKED: USER    (1) Final Intermolecular Energy     =   -7.93 kcal/mol
DOCKED: USER        vdW + Hbond + desolv Energy     =   -7.75 kcal/mol
DOCKED: USER        Electrostatic Energy            =   -0.19 kcal/mol
DOCKED: USER    (2) Final Total Internal Energy     =   -1.08 kcal/mol
DOCKED: USER    (3) Torsional Free Energy           =   +1.79 kcal/mol
DOCKED: USER    (4) Unbound System's Energy  [=(2)] =   -1.08 kcal/mol
DOCKED: USER    
DOCKED: USER    
DOCKED: USER    NEWDPF move FKB_lig.pdbqt
DOCKED: USER    NEWDPF about 5.386600 0.233400 0.000000
DOCKED: USER    NEWDPF tran0 12.566106 36.031995 34.353845
DOCKED: USER    NEWDPF quaternion0 -0.158527 -0.098503 -0.499504 -0.845968
DOCKED: USER    NEWDPF axisangle0 -0.297294 -0.184727 -0.936746 -64.448370
DOCKED: USER    NEWDPF quat0 -0.297294 -0.184727 -0.936746 -64.448370
DOCKED: USER    NEWDPF dihe0 -121.81 161.22 -167.13 -67.22 -173.33 -55.53 
DOCKED: USER  keepresnum = 1 
DOCKED: USER  
DOCKED: REMARK  6 active torsions:
DOCKED: REMARK  status: ('A' for Active; 'I' for Inactive)
DOCKED: REMARK    1  A    between atoms: O1_1  and  C6_6 
DOCKED: REMARK    2  A    between atoms: O2_2  and  C9_9 
DOCKED: REMARK    3  A    between atoms: O3_3  and  C7_7 
DOCKED: REMARK    4  A    between atoms: C5_5  and  C11_11 
DOCKED: REMARK    5  A    between atoms: C11_11  and  C12_12 
DOCKED: REMARK    6  A    between atoms: C13_13  and  C14_14 
DOCKED: USER                              x       y       z     vdW  Elec       q    Type
DOCKED: USER                           _______ _______ _______ _____ _____    ______ ____
DOCKED: ROOT
DOCKED: ATOM      1  O1          0      10.135  38.481  33.367 -0.70 -0.42    -0.355 OA
DOCKED: ATOM      2  C19         0       8.854  39.082  33.119 -0.02 +0.14    +0.210 C 
DOCKED: ENDROOT
DOCKED: BRANCH   1   3
DOCKED: ATOM      3  C6          0      10.006  37.176  33.880 -0.30 +0.09    +0.087 A 
DOCKED: ATOM      4  C8          0       9.288  36.955  34.981 -0.23 +0.08    +0.074 A 
DOCKED: ATOM      5  C9          0       9.150  35.611  35.518 -0.40 +0.06    +0.073 A 
DOCKED: ATOM      6  C10         0       9.748  34.592  34.902 -0.32 +0.04    +0.074 A 
DOCKED: ATOM      7  C7          0      10.543  34.809  33.690 -0.30 +0.04    +0.085 A 
DOCKED: ATOM      8  C5          0      10.674  36.051  33.188 -0.35 +0.06    +0.081 A 
DOCKED: BRANCH   5   9
DOCKED: ATOM      9  O2          0       8.385  35.409  36.682 -0.48 -0.37    -0.356 OA
DOCKED: ATOM     10  C21         0       7.035  35.865  36.510 -0.32 +0.17    +0.210 C 
DOCKED: ENDBRANCH   5   9
DOCKED: BRANCH   7  11
DOCKED: ATOM     11  O3          0      11.139  33.703  33.097 -0.63 +0.09    -0.360 OA
DOCKED: ATOM     12  H28         0      11.376  33.921  32.162 -0.31 -0.25    +0.217 HD
DOCKED: ENDBRANCH   7  11
DOCKED: BRANCH   8  13
DOCKED: ATOM     13  C11         0      11.470  36.363  31.952 -0.34 +0.12    +0.187 C 
DOCKED: ATOM     14  O4          0      11.932  35.428  31.288 -0.39 -0.06    -0.287 OA
DOCKED: BRANCH  13  15
DOCKED: ATOM     15  C12         0      11.731  37.727  31.485 -0.38 +0.05    +0.056 C 
DOCKED: ATOM     16  C14         0      12.977  38.192  31.516 -0.43 +0.02    +0.015 C 
DOCKED: BRANCH  16  17
DOCKED: ATOM     17  C13         0      13.286  39.547  31.060 -0.29 -0.05    -0.036 A 
DOCKED: ATOM     18  C15         0      14.549  39.917  30.853 -0.31 +0.02    +0.011 A 
DOCKED: ATOM     19  C17         0      14.847  41.278  30.396 -0.34 +0.00    +0.001 A 
DOCKED: ATOM     20  C20         0      13.856  42.144  30.189 -0.33 +0.00    +0.000 A 
DOCKED: ATOM     21  C18         0      12.468  41.736  30.417 -0.31 -0.00    +0.001 A 
DOCKED: ATOM     22  C16         0      12.197  40.500  30.832 -0.29 +0.00    +0.011 A 
DOCKED: ENDBRANCH  16  17
DOCKED: ENDBRANCH  13  15
DOCKED: ENDBRANCH   8  13
DOCKED: ENDBRANCH   1   3
DOCKED: TORSDOF 6
DOCKED: TER
DOCKED: ENDMDL
________________________________________________________________________________


	BEGINNING GENETIC ALGORITHM DOCKING 58 of 100
Run: 58 Seed: 24600404 849863060 [ Run 58 of 100 GA/GALS ]
Beginning LAMARCKIAN GENETIC ALGORITHM (LGA), with a maximum of 2500000 energy evaluations.

Final-Value: -9.525


	FINAL GENETIC ALGORITHM DOCKED STATE
	_______________________________________________


Detailed state:  trans 13.086 38.459 30.342 quatxyzw 0.648453 0.231029 0.356427 0.631739 center 5.387 0.233 0.000 ntor 6 -125.8183 -137.5189 -89.1281 180.0000 55.5735 81.9275
State:	 13.086  38.459  30.342   0.837  0.298  0.460 101.643   -125.82 -137.52  -89.13  180.00   55.57   81.93

DOCKED: MODEL       58
DOCKED: USER    Run = 58
DOCKED: USER    DPF = 1UDW.dpf
DOCKED: USER  
DOCKED: USER    Estimated Free Energy of Binding    =   -7.09 kcal/mol  [=(1)+(2)+(3)-(4)]
DOCKED: USER    Estimated Inhibition Constant, Ki   =    6.31 uM (micromolar)  [Temperature = 298.15 K]
DOCKED: USER    
DOCKED: USER    (1) Final Intermolecular Energy     =   -8.88 kcal/mol
DOCKED: USER        vdW + Hbond + desolv Energy     =   -8.43 kcal/mol
DOCKED: USER        Electrostatic Energy            =   -0.46 kcal/mol
DOCKED: USER    (2) Final Total Internal Energy     =   -0.64 kcal/mol
DOCKED: USER    (3) Torsional Free Energy           =   +1.79 kcal/mol
DOCKED: USER    (4) Unbound System's Energy  [=(2)] =   -0.64 kcal/mol
DOCKED: USER    
DOCKED: USER    
DOCKED: USER    NEWDPF move FKB_lig.pdbqt
DOCKED: USER    NEWDPF about 5.386600 0.233400 0.000000
DOCKED: USER    NEWDPF tran0 13.086325 38.458874 30.342039
DOCKED: USER    NEWDPF quaternion0 0.648453 0.231029 0.356427 0.631739
DOCKED: USER    NEWDPF axisangle0 0.836518 0.298033 0.459798 101.642915
DOCKED: USER    NEWDPF quat0 0.836518 0.298033 0.459798 101.642915
DOCKED: USER    NEWDPF dihe0 -125.82 -137.52 -89.13 180.00 55.57 81.93 
DOCKED: USER  keepresnum = 1 
DOCKED: USER  
DOCKED: REMARK  6 active torsions:
DOCKED: REMARK  status: ('A' for Active; 'I' for Inactive)
DOCKED: REMARK    1  A    between atoms: O1_1  and  C6_6 
DOCKED: REMARK    2  A    between atoms: O2_2  and  C9_9 
DOCKED: REMARK    3  A    between atoms: O3_3  and  C7_7 
DOCKED: REMARK    4  A    between atoms: C5_5  and  C11_11 
DOCKED: REMARK    5  A    between atoms: C11_11  and  C12_12 
DOCKED: REMARK    6  A    between atoms: C13_13  and  C14_14 
DOCKED: USER                              x       y       z     vdW  Elec       q    Type
DOCKED: USER                           _______ _______ _______ _____ _____    ______ ____
DOCKED: ROOT
DOCKED: ATOM      1  O1          0      10.215  39.066  28.277 -0.90 -0.24    -0.355 OA
DOCKED: ATOM      2  C19         0       8.849  39.322  27.911 -0.58 +0.08    +0.210 C 
DOCKED: ENDROOT
DOCKED: BRANCH   1   3
DOCKED: ATOM      3  C6          0      10.369  38.965  29.673 -0.43 +0.03    +0.087 A 
DOCKED: ATOM      4  C8          0      10.091  37.821  30.298 -0.29 +0.04    +0.074 A 
DOCKED: ATOM      5  C9          0      10.248  37.708  31.739 -0.26 +0.05    +0.073 A 
DOCKED: ATOM      6  C10         0      10.675  38.758  32.439 -0.34 +0.06    +0.074 A 
DOCKED: ATOM      7  C7          0      10.988  40.027  31.774 -0.24 +0.03    +0.085 A 
DOCKED: ATOM      8  C5          0      10.844  40.137  30.440 -0.26 +0.00    +0.081 A 
DOCKED: BRANCH   5   9
DOCKED: ATOM      9  O2          0       9.946  36.488  32.371 -0.25 -0.19    -0.356 OA
DOCKED: ATOM     10  C21         0      10.666  35.396  31.779 -0.35 +0.00    +0.210 C 
DOCKED: ENDBRANCH   5   9
DOCKED: BRANCH   7  11
DOCKED: ATOM     11  O3          0      11.428  41.082  32.563 -0.42 -0.13    -0.360 OA
DOCKED: ATOM     12  H28         0      10.986  41.918  32.268 -0.46 -0.33    +0.217 HD
DOCKED: ENDBRANCH   7  11
DOCKED: BRANCH   8  13
DOCKED: ATOM     13  C11         0      11.142  41.399  29.680 -0.31 -0.12    +0.187 C 
DOCKED: ATOM     14  O4          0      10.258  41.890  28.968 -0.65 +0.29    -0.287 OA
DOCKED: BRANCH  13  15
DOCKED: ATOM     15  C12         0      12.435  42.086  29.735 -0.34 -0.04    +0.056 C 
DOCKED: ATOM     16  C14         0      13.404  41.578  30.493 -0.34 +0.01    +0.015 C 
DOCKED: BRANCH  16  17
DOCKED: ATOM     17  C13         0      14.710  42.228  30.580 -0.30 -0.02    -0.036 A 
DOCKED: ATOM     18  C15         0      15.677  41.915  29.717 -0.48 +0.01    +0.011 A 
DOCKED: ATOM     19  C17         0      16.984  42.573  29.813 -0.44 +0.00    +0.001 A 
DOCKED: ATOM     20  C20         0      17.204  43.483  30.762 -0.39 +0.00    +0.000 A 
DOCKED: ATOM     21  C18         0      16.142  43.826  31.709 -0.21 +0.00    +0.001 A 
DOCKED: ATOM     22  C16         0      14.955  43.228  31.622 -0.19 +0.01    +0.011 A 
DOCKED: ENDBRANCH  16  17
DOCKED: ENDBRANCH  13  15
DOCKED: ENDBRANCH   8  13
DOCKED: ENDBRANCH   1   3
DOCKED: TORSDOF 6
DOCKED: TER
DOCKED: ENDMDL
________________________________________________________________________________


	BEGINNING GENETIC ALGORITHM DOCKING 59 of 100
Run: 59 Seed: 67626522 1737115145 [ Run 59 of 100 GA/GALS ]
Beginning LAMARCKIAN GENETIC ALGORITHM (LGA), with a maximum of 2500000 energy evaluations.

Final-Value: -11.182


	FINAL GENETIC ALGORITHM DOCKED STATE
	_______________________________________________


Detailed state:  trans 12.084 35.704 34.987 quatxyzw 0.163858 0.159204 0.540560 0.809691 center 5.387 0.233 0.000 ntor 6 -130.4968 143.4452 178.6803 109.4844 163.7740 -56.4702
State:	 12.084  35.704  34.987   0.279  0.271  0.921 71.869   -130.50  143.45  178.68  109.48  163.77  -56.47

DOCKED: MODEL       59
DOCKED: USER    Run = 59
DOCKED: USER    DPF = 1UDW.dpf
DOCKED: USER  
DOCKED: USER    Estimated Free Energy of Binding    =   -8.31 kcal/mol  [=(1)+(2)+(3)-(4)]
DOCKED: USER    Estimated Inhibition Constant, Ki   =  814.85 nM (nanomolar)  [Temperature = 298.15 K]
DOCKED: USER    
DOCKED: USER    (1) Final Intermolecular Energy     =  -10.10 kcal/mol
DOCKED: USER        vdW + Hbond + desolv Energy     =   -9.70 kcal/mol
DOCKED: USER        Electrostatic Energy            =   -0.40 kcal/mol
DOCKED: USER    (2) Final Total Internal Energy     =   -1.09 kcal/mol
DOCKED: USER    (3) Torsional Free Energy           =   +1.79 kcal/mol
DOCKED: USER    (4) Unbound System's Energy  [=(2)] =   -1.09 kcal/mol
DOCKED: USER    
DOCKED: USER    
DOCKED: USER    NEWDPF move FKB_lig.pdbqt
DOCKED: USER    NEWDPF about 5.386600 0.233400 0.000000
DOCKED: USER    NEWDPF tran0 12.083946 35.704264 34.987009
DOCKED: USER    NEWDPF quaternion0 0.163858 0.159204 0.540560 0.809691
DOCKED: USER    NEWDPF axisangle0 0.279212 0.271283 0.921111 71.868547
DOCKED: USER    NEWDPF quat0 0.279212 0.271283 0.921111 71.868547
DOCKED: USER    NEWDPF dihe0 -130.50 143.45 178.68 109.48 163.77 -56.47 
DOCKED: USER  keepresnum = 1 
DOCKED: USER  
DOCKED: REMARK  6 active torsions:
DOCKED: REMARK  status: ('A' for Active; 'I' for Inactive)
DOCKED: REMARK    1  A    between atoms: O1_1  and  C6_6 
DOCKED: REMARK    2  A    between atoms: O2_2  and  C9_9 
DOCKED: REMARK    3  A    between atoms: O3_3  and  C7_7 
DOCKED: REMARK    4  A    between atoms: C5_5  and  C11_11 
DOCKED: REMARK    5  A    between atoms: C11_11  and  C12_12 
DOCKED: REMARK    6  A    between atoms: C13_13  and  C14_14 
DOCKED: USER                              x       y       z     vdW  Elec       q    Type
DOCKED: USER                           _______ _______ _______ _____ _____    ______ ____
DOCKED: ROOT
DOCKED: ATOM      1  O1          0      10.015  38.262  33.551 -0.70 -0.44    -0.355 OA
DOCKED: ATOM      2  C19         0       8.832  38.946  33.111 -0.06 +0.14    +0.210 C 
DOCKED: ENDROOT
DOCKED: BRANCH   1   3
DOCKED: ATOM      3  C6          0       9.710  37.016  34.133 -0.32 +0.08    +0.087 A 
DOCKED: ATOM      4  C8          0       8.869  36.944  35.164 -0.33 +0.07    +0.074 A 
DOCKED: ATOM      5  C9          0       8.548  35.662  35.769 -0.42 +0.06    +0.073 A 
DOCKED: ATOM      6  C10         0       9.102  34.550  35.288 -0.33 +0.04    +0.074 A 
DOCKED: ATOM      7  C7          0      10.030  34.603  34.155 -0.34 +0.04    +0.085 A 
DOCKED: ATOM      8  C5          0      10.331  35.787  33.590 -0.36 +0.05    +0.081 A 
DOCKED: BRANCH   5   9
DOCKED: ATOM      9  O2          0       7.656  35.618  36.857 -0.75 -0.38    -0.356 OA
DOCKED: ATOM     10  C21         0       6.454  36.354  36.582 -0.52 +0.15    +0.210 C 
DOCKED: ENDBRANCH   5   9
DOCKED: BRANCH   7  11
DOCKED: ATOM     11  O3          0      10.572  33.406  33.703 -0.67 +0.06    -0.360 OA
DOCKED: ATOM     12  H28         0      10.656  33.437  32.717 -0.14 -0.30    +0.217 HD
DOCKED: ENDBRANCH   7  11
DOCKED: BRANCH   8  13
DOCKED: ATOM     13  C11         0      11.272  35.932  32.427 -0.35 +0.11    +0.187 C 
DOCKED: ATOM     14  O4          0      12.027  34.993  32.150 -0.65 -0.14    -0.287 OA
DOCKED: BRANCH  13  15
DOCKED: ATOM     15  C12         0      11.343  37.136  31.595 -0.39 +0.04    +0.056 C 
DOCKED: ATOM     16  C14         0      10.334  37.414  30.774 -0.32 +0.01    +0.015 C 
DOCKED: BRANCH  16  17
DOCKED: ATOM     17  C13         0      10.360  38.604  29.925 -0.44 -0.02    -0.036 A 
DOCKED: ATOM     18  C15         0       9.355  38.858  29.088 -0.63 +0.00    +0.011 A 
DOCKED: ATOM     19  C17         0       9.392  40.054  28.241 -0.68 +0.00    +0.001 A 
DOCKED: ATOM     20  C20         0      10.430  40.887  28.308 -0.44 -0.00    +0.000 A 
DOCKED: ATOM     21  C18         0      11.535  40.607  29.228 -0.47 +0.00    +0.001 A 
DOCKED: ATOM     22  C16         0      11.501  39.520  29.997 -0.37 +0.01    +0.011 A 
DOCKED: ENDBRANCH  16  17
DOCKED: ENDBRANCH  13  15
DOCKED: ENDBRANCH   8  13
DOCKED: ENDBRANCH   1   3
DOCKED: TORSDOF 6
DOCKED: TER
DOCKED: ENDMDL
________________________________________________________________________________


	BEGINNING GENETIC ALGORITHM DOCKING 60 of 100
Run: 60 Seed: 965706690 97669778 [ Run 60 of 100 GA/GALS ]
Beginning LAMARCKIAN GENETIC ALGORITHM (LGA), with a maximum of 2500000 energy evaluations.

Final-Value: -10.115


	FINAL GENETIC ALGORITHM DOCKED STATE
	_______________________________________________


Detailed state:  trans 10.674 37.252 33.173 quatxyzw -0.645680 -0.679764 0.278468 -0.208501 center 5.387 0.233 0.000 ntor 6 36.4641 -65.5345 6.8041 100.8173 -4.0850 10.1135
State:	 10.674  37.252  33.173  -0.660 -0.695  0.285 -155.931     36.46  -65.53    6.80  100.82   -4.08   10.11

DOCKED: MODEL       60
DOCKED: USER    Run = 60
DOCKED: USER    DPF = 1UDW.dpf
DOCKED: USER  
DOCKED: USER    Estimated Free Energy of Binding    =   -7.95 kcal/mol  [=(1)+(2)+(3)-(4)]
DOCKED: USER    Estimated Inhibition Constant, Ki   =    1.50 uM (micromolar)  [Temperature = 298.15 K]
DOCKED: USER    
DOCKED: USER    (1) Final Intermolecular Energy     =   -9.74 kcal/mol
DOCKED: USER        vdW + Hbond + desolv Energy     =   -9.50 kcal/mol
DOCKED: USER        Electrostatic Energy            =   -0.23 kcal/mol
DOCKED: USER    (2) Final Total Internal Energy     =   -0.38 kcal/mol
DOCKED: USER    (3) Torsional Free Energy           =   +1.79 kcal/mol
DOCKED: USER    (4) Unbound System's Energy  [=(2)] =   -0.38 kcal/mol
DOCKED: USER    
DOCKED: USER    
DOCKED: USER    NEWDPF move FKB_lig.pdbqt
DOCKED: USER    NEWDPF about 5.386600 0.233400 0.000000
DOCKED: USER    NEWDPF tran0 10.673573 37.251587 33.172612
DOCKED: USER    NEWDPF quaternion0 -0.645680 -0.679764 0.278468 -0.208501
DOCKED: USER    NEWDPF axisangle0 -0.660190 -0.695040 0.284726 -155.930981
DOCKED: USER    NEWDPF quat0 -0.660190 -0.695040 0.284726 -155.930981
DOCKED: USER    NEWDPF dihe0 36.46 -65.53 6.80 100.82 -4.08 10.11 
DOCKED: USER  keepresnum = 1 
DOCKED: USER  
DOCKED: REMARK  6 active torsions:
DOCKED: REMARK  status: ('A' for Active; 'I' for Inactive)
DOCKED: REMARK    1  A    between atoms: O1_1  and  C6_6 
DOCKED: REMARK    2  A    between atoms: O2_2  and  C9_9 
DOCKED: REMARK    3  A    between atoms: O3_3  and  C7_7 
DOCKED: REMARK    4  A    between atoms: C5_5  and  C11_11 
DOCKED: REMARK    5  A    between atoms: C11_11  and  C12_12 
DOCKED: REMARK    6  A    between atoms: C13_13  and  C14_14 
DOCKED: USER                              x       y       z     vdW  Elec       q    Type
DOCKED: USER                           _______ _______ _______ _____ _____    ______ ____
DOCKED: ROOT
DOCKED: ATOM      1  O1          0      10.295  33.779  33.995 -0.57 -0.07    -0.355 OA
DOCKED: ATOM      2  C19         0       9.773  32.590  34.609 +0.02 -0.07    +0.210 C 
DOCKED: ENDROOT
DOCKED: BRANCH   1   3
DOCKED: ATOM      3  C6          0       9.602  34.930  34.416 -0.39 +0.04    +0.087 A 
DOCKED: ATOM      4  C8          0       8.737  34.860  35.428 -0.31 +0.04    +0.074 A 
DOCKED: ATOM      5  C9          0       8.017  36.044  35.869 -0.47 +0.06    +0.073 A 
DOCKED: ATOM      6  C10         0       8.227  37.208  35.256 -0.41 +0.06    +0.074 A 
DOCKED: ATOM      7  C7          0       9.174  37.310  34.142 -0.30 +0.08    +0.085 A 
DOCKED: ATOM      8  C5          0       9.842  36.218  33.729 -0.36 +0.05    +0.081 A 
DOCKED: BRANCH   5   9
DOCKED: ATOM      9  O2          0       7.110  35.938  36.940 -0.91 -0.37    -0.356 OA
DOCKED: ATOM     10  C21         0       5.965  36.783  36.744 -0.59 +0.14    +0.210 C 
DOCKED: ENDBRANCH   5   9
DOCKED: BRANCH   7  11
DOCKED: ATOM     11  O3          0       9.344  38.554  33.547 -0.86 -0.39    -0.360 OA
DOCKED: ATOM     12  H28         0       8.501  38.824  33.105 +0.16 +0.13    +0.217 HD
DOCKED: ENDBRANCH   7  11
DOCKED: BRANCH   8  13
DOCKED: ATOM     13  C11         0      10.830  36.234  32.595 -0.33 +0.12    +0.187 C 
DOCKED: ATOM     14  O4          0      11.455  35.200  32.333 -0.49 -0.11    -0.287 OA
DOCKED: BRANCH  13  15
DOCKED: ATOM     15  C12         0      11.095  37.420  31.776 -0.38 +0.04    +0.056 C 
DOCKED: ATOM     16  C14         0      10.240  37.739  30.808 -0.40 +0.01    +0.015 C 
DOCKED: BRANCH  16  17
DOCKED: ATOM     17  C13         0      10.464  38.913  29.965 -0.44 -0.01    -0.036 A 
DOCKED: ATOM     18  C15         0      11.597  39.607  30.062 -0.36 +0.01    +0.011 A 
DOCKED: ATOM     19  C17         0      11.810  40.782  29.212 -0.45 +0.00    +0.001 A 
DOCKED: ATOM     20  C20         0      10.872  41.156  28.343 -0.41 -0.00    +0.000 A 
DOCKED: ATOM     21  C18         0       9.627  40.392  28.236 -0.61 +0.00    +0.001 A 
DOCKED: ATOM     22  C16         0       9.433  39.325  29.008 -0.64 +0.00    +0.011 A 
DOCKED: ENDBRANCH  16  17
DOCKED: ENDBRANCH  13  15
DOCKED: ENDBRANCH   8  13
DOCKED: ENDBRANCH   1   3
DOCKED: TORSDOF 6
DOCKED: TER
DOCKED: ENDMDL
________________________________________________________________________________


	BEGINNING GENETIC ALGORITHM DOCKING 61 of 100
Run: 61 Seed: 2090917054 1296610752 [ Run 61 of 100 GA/GALS ]
Beginning LAMARCKIAN GENETIC ALGORITHM (LGA), with a maximum of 2500000 energy evaluations.

Final-Value: -9.651


	FINAL GENETIC ALGORITHM DOCKED STATE
	_______________________________________________


Detailed state:  trans 10.511 37.660 32.486 quatxyzw -0.221541 0.546211 0.769138 0.246981 center 5.387 0.233 0.000 ntor 6 132.6152 7.3191 160.9673 -180.0000 -53.7043 -21.6189
State:	 10.511  37.660  32.486  -0.229  0.564  0.794 151.402    132.62    7.32  160.97 -180.00  -53.70  -21.62

DOCKED: MODEL       61
DOCKED: USER    Run = 61
DOCKED: USER    DPF = 1UDW.dpf
DOCKED: USER  
DOCKED: USER    Estimated Free Energy of Binding    =   -7.27 kcal/mol  [=(1)+(2)+(3)-(4)]
DOCKED: USER    Estimated Inhibition Constant, Ki   =    4.67 uM (micromolar)  [Temperature = 298.15 K]
DOCKED: USER    
DOCKED: USER    (1) Final Intermolecular Energy     =   -9.06 kcal/mol
DOCKED: USER        vdW + Hbond + desolv Energy     =   -8.49 kcal/mol
DOCKED: USER        Electrostatic Energy            =   -0.57 kcal/mol
DOCKED: USER    (2) Final Total Internal Energy     =   -0.59 kcal/mol
DOCKED: USER    (3) Torsional Free Energy           =   +1.79 kcal/mol
DOCKED: USER    (4) Unbound System's Energy  [=(2)] =   -0.59 kcal/mol
DOCKED: USER    
DOCKED: USER    
DOCKED: USER    NEWDPF move FKB_lig.pdbqt
DOCKED: USER    NEWDPF about 5.386600 0.233400 0.000000
DOCKED: USER    NEWDPF tran0 10.510823 37.659527 32.486375
DOCKED: USER    NEWDPF quaternion0 -0.221541 0.546211 0.769138 0.246981
DOCKED: USER    NEWDPF axisangle0 -0.228623 0.563673 0.793728 151.402182
DOCKED: USER    NEWDPF quat0 -0.228623 0.563673 0.793728 151.402182
DOCKED: USER    NEWDPF dihe0 132.62 7.32 160.97 -180.00 -53.70 -21.62 
DOCKED: USER  keepresnum = 1 
DOCKED: USER  
DOCKED: REMARK  6 active torsions:
DOCKED: REMARK  status: ('A' for Active; 'I' for Inactive)
DOCKED: REMARK    1  A    between atoms: O1_1  and  C6_6 
DOCKED: REMARK    2  A    between atoms: O2_2  and  C9_9 
DOCKED: REMARK    3  A    between atoms: O3_3  and  C7_7 
DOCKED: REMARK    4  A    between atoms: C5_5  and  C11_11 
DOCKED: REMARK    5  A    between atoms: C11_11  and  C12_12 
DOCKED: REMARK    6  A    between atoms: C13_13  and  C14_14 
DOCKED: USER                              x       y       z     vdW  Elec       q    Type
DOCKED: USER                           _______ _______ _______ _____ _____    ______ ____
DOCKED: ROOT
DOCKED: ATOM      1  O1          0      13.110  40.068  31.918 -0.41 -0.50    -0.355 OA
DOCKED: ATOM      2  C19         0      13.924  41.034  31.234 -0.16 +0.22    +0.210 C 
DOCKED: ENDROOT
DOCKED: BRANCH   1   3
DOCKED: ATOM      3  C6          0      12.091  39.564  31.086 -0.24 +0.06    +0.087 A 
DOCKED: ATOM      4  C8          0      11.691  40.256  30.020 -0.31 +0.02    +0.074 A 
DOCKED: ATOM      5  C9          0      10.640  39.743  29.156 -0.46 +0.02    +0.073 A 
DOCKED: ATOM      6  C10         0      10.073  38.571  29.435 -0.45 +0.03    +0.074 A 
DOCKED: ATOM      7  C7          0      10.495  37.791  30.603 -0.31 +0.04    +0.085 A 
DOCKED: ATOM      8  C5          0      11.467  38.261  31.406 -0.28 +0.06    +0.081 A 
DOCKED: BRANCH   5   9
DOCKED: ATOM      9  O2          0      10.239  40.496  28.037 -0.39 -0.05    -0.356 OA
DOCKED: ATOM     10  C21         0      10.020  41.873  28.380 -0.39 -0.18    +0.210 C 
DOCKED: ENDBRANCH   5   9
DOCKED: BRANCH   7  11
DOCKED: ATOM     11  O3          0       9.862  36.577  30.837 -0.14 -0.19    -0.360 OA
DOCKED: ATOM     12  H28         0       9.270  36.364  30.073 +0.01 +0.06    +0.217 HD
DOCKED: ENDBRANCH   7  11
DOCKED: BRANCH   8  13
DOCKED: ATOM     13  C11         0      11.961  37.527  32.622 -0.29 +0.23    +0.187 C 
DOCKED: ATOM     14  O4          0      13.171  37.303  32.734 -0.79 -0.47    -0.287 OA
DOCKED: BRANCH  13  15
DOCKED: ATOM     15  C12         0      11.077  37.059  33.692 -0.40 +0.07    +0.056 C 
DOCKED: ATOM     16  C14         0       9.769  37.287  33.596 -0.45 +0.01    +0.015 C 
DOCKED: BRANCH  16  17
DOCKED: ATOM     17  C13         0       8.849  36.838  34.639 -0.43 -0.03    -0.036 A 
DOCKED: ATOM     18  C15         0       7.633  37.375  34.742 -0.49 +0.01    +0.011 A 
DOCKED: ATOM     19  C17         0       6.718  36.918  35.792 -0.69 +0.00    +0.001 A 
DOCKED: ATOM     20  C20         0       7.101  35.966  36.643 -0.52 +0.00    +0.000 A 
DOCKED: ATOM     21  C18         0       8.437  35.376  36.529 -0.46 +0.00    +0.001 A 
DOCKED: ATOM     22  C16         0       9.268  35.792  35.575 -0.45 +0.01    +0.011 A 
DOCKED: ENDBRANCH  16  17
DOCKED: ENDBRANCH  13  15
DOCKED: ENDBRANCH   8  13
DOCKED: ENDBRANCH   1   3
DOCKED: TORSDOF 6
DOCKED: TER
DOCKED: ENDMDL
________________________________________________________________________________


	BEGINNING GENETIC ALGORITHM DOCKING 62 of 100
Run: 62 Seed: 238206003 1173326149 [ Run 62 of 100 GA/GALS ]
Beginning LAMARCKIAN GENETIC ALGORITHM (LGA), with a maximum of 2500000 energy evaluations.

Final-Value: -11.180


	FINAL GENETIC ALGORITHM DOCKED STATE
	_______________________________________________


Detailed state:  trans 12.114 35.655 34.929 quatxyzw -0.161719 -0.152897 -0.548167 -0.806215 center 5.387 0.233 0.000 ntor 6 -126.8896 161.6569 176.8369 110.0516 163.2925 -57.4630
State:	 12.114  35.655  34.929  -0.273 -0.258 -0.927 -72.545   -126.89  161.66  176.84  110.05  163.29  -57.46

DOCKED: MODEL       62
DOCKED: USER    Run = 62
DOCKED: USER    DPF = 1UDW.dpf
DOCKED: USER  
DOCKED: USER    Estimated Free Energy of Binding    =   -8.28 kcal/mol  [=(1)+(2)+(3)-(4)]
DOCKED: USER    Estimated Inhibition Constant, Ki   =  845.61 nM (nanomolar)  [Temperature = 298.15 K]
DOCKED: USER    
DOCKED: USER    (1) Final Intermolecular Energy     =  -10.07 kcal/mol
DOCKED: USER        vdW + Hbond + desolv Energy     =   -9.78 kcal/mol
DOCKED: USER        Electrostatic Energy            =   -0.29 kcal/mol
DOCKED: USER    (2) Final Total Internal Energy     =   -1.11 kcal/mol
DOCKED: USER    (3) Torsional Free Energy           =   +1.79 kcal/mol
DOCKED: USER    (4) Unbound System's Energy  [=(2)] =   -1.11 kcal/mol
DOCKED: USER    
DOCKED: USER    
DOCKED: USER    NEWDPF move FKB_lig.pdbqt
DOCKED: USER    NEWDPF about 5.386600 0.233400 0.000000
DOCKED: USER    NEWDPF tran0 12.113869 35.654743 34.928981
DOCKED: USER    NEWDPF quaternion0 -0.161719 -0.152897 -0.548167 -0.806215
DOCKED: USER    NEWDPF axisangle0 -0.273348 -0.258437 -0.926548 -72.544524
DOCKED: USER    NEWDPF quat0 -0.273348 -0.258437 -0.926548 -72.544524
DOCKED: USER    NEWDPF dihe0 -126.89 161.66 176.84 110.05 163.29 -57.46 
DOCKED: USER  keepresnum = 1 
DOCKED: USER  
DOCKED: REMARK  6 active torsions:
DOCKED: REMARK  status: ('A' for Active; 'I' for Inactive)
DOCKED: REMARK    1  A    between atoms: O1_1  and  C6_6 
DOCKED: REMARK    2  A    between atoms: O2_2  and  C9_9 
DOCKED: REMARK    3  A    between atoms: O3_3  and  C7_7 
DOCKED: REMARK    4  A    between atoms: C5_5  and  C11_11 
DOCKED: REMARK    5  A    between atoms: C11_11  and  C12_12 
DOCKED: REMARK    6  A    between atoms: C13_13  and  C14_14 
DOCKED: USER                              x       y       z     vdW  Elec       q    Type
DOCKED: USER                           _______ _______ _______ _____ _____    ______ ____
DOCKED: ROOT
DOCKED: ATOM      1  O1          0      10.084  38.264  33.532 -0.68 -0.44    -0.355 OA
DOCKED: ATOM      2  C19         0       8.911  38.974  33.104 -0.11 +0.15    +0.210 C 
DOCKED: ENDROOT
DOCKED: BRANCH   1   3
DOCKED: ATOM      3  C6          0       9.760  37.017  34.100 -0.32 +0.08    +0.087 A 
DOCKED: ATOM      4  C8          0       8.937  36.950  35.146 -0.31 +0.07    +0.074 A 
DOCKED: ATOM      5  C9          0       8.597  35.667  35.739 -0.42 +0.06    +0.073 A 
DOCKED: ATOM      6  C10         0       9.113  34.549  35.230 -0.33 +0.04    +0.074 A 
DOCKED: ATOM      7  C7          0      10.021  34.597  34.080 -0.36 +0.04    +0.085 A 
DOCKED: ATOM      8  C5          0      10.339  35.782  33.527 -0.36 +0.05    +0.081 A 
DOCKED: BRANCH   5   9
DOCKED: ATOM      9  O2          0       7.725  35.627  36.843 -0.72 -0.38    -0.356 OA
DOCKED: ATOM     10  C21         0       6.501  36.327  36.573 -0.52 +0.16    +0.210 C 
DOCKED: ENDBRANCH   5   9
DOCKED: BRANCH   7  11
DOCKED: ATOM     11  O3          0      10.524  33.395  33.599 -0.67 +0.12    -0.360 OA
DOCKED: ATOM     12  H28         0      10.864  33.527  32.679 -0.17 -0.27    +0.217 HD
DOCKED: ENDBRANCH   7  11
DOCKED: BRANCH   8  13
DOCKED: ATOM     13  C11         0      11.261  35.922  32.347 -0.35 +0.11    +0.187 C 
DOCKED: ATOM     14  O4          0      11.994  34.974  32.047 -0.68 -0.10    -0.287 OA
DOCKED: BRANCH  13  15
DOCKED: ATOM     15  C12         0      11.339  37.133  31.526 -0.39 +0.04    +0.056 C 
DOCKED: ATOM     16  C14         0      10.314  37.444  30.736 -0.33 +0.01    +0.015 C 
DOCKED: BRANCH  16  17
DOCKED: ATOM     17  C13         0      10.346  38.643  29.899 -0.45 -0.02    -0.036 A 
DOCKED: ATOM     18  C15         0       9.341  38.910  29.066 -0.65 +0.00    +0.011 A 
DOCKED: ATOM     19  C17         0       9.384  40.114  28.231 -0.66 +0.00    +0.001 A 
DOCKED: ATOM     20  C20         0      10.426  40.941  28.306 -0.45 -0.00    +0.000 A 
DOCKED: ATOM     21  C18         0      11.530  40.647  29.222 -0.47 +0.00    +0.001 A 
DOCKED: ATOM     22  C16         0      11.492  39.553  29.980 -0.38 +0.01    +0.011 A 
DOCKED: ENDBRANCH  16  17
DOCKED: ENDBRANCH  13  15
DOCKED: ENDBRANCH   8  13
DOCKED: ENDBRANCH   1   3
DOCKED: TORSDOF 6
DOCKED: TER
DOCKED: ENDMDL
________________________________________________________________________________


	BEGINNING GENETIC ALGORITHM DOCKING 63 of 100
Run: 63 Seed: 939357265 668375847 [ Run 63 of 100 GA/GALS ]
Beginning LAMARCKIAN GENETIC ALGORITHM (LGA), with a maximum of 2500000 energy evaluations.

Final-Value: -10.477


	FINAL GENETIC ALGORITHM DOCKED STATE
	_______________________________________________


Detailed state:  trans 12.872 35.796 33.777 quatxyzw -0.809337 0.188417 0.224462 0.509009 center 5.387 0.233 0.000 ntor 6 138.5250 -138.1626 157.5903 -96.8626 174.5708 44.3869
State:	 12.872  35.796  33.777  -0.940  0.219  0.261 118.804    138.52 -138.16  157.59  -96.86  174.57   44.39

DOCKED: MODEL       63
DOCKED: USER    Run = 63
DOCKED: USER    DPF = 1UDW.dpf
DOCKED: USER  
DOCKED: USER    Estimated Free Energy of Binding    =   -7.72 kcal/mol  [=(1)+(2)+(3)-(4)]
DOCKED: USER    Estimated Inhibition Constant, Ki   =    2.19 uM (micromolar)  [Temperature = 298.15 K]
DOCKED: USER    
DOCKED: USER    (1) Final Intermolecular Energy     =   -9.51 kcal/mol
DOCKED: USER        vdW + Hbond + desolv Energy     =   -9.10 kcal/mol
DOCKED: USER        Electrostatic Energy            =   -0.42 kcal/mol
DOCKED: USER    (2) Final Total Internal Energy     =   -0.97 kcal/mol
DOCKED: USER    (3) Torsional Free Energy           =   +1.79 kcal/mol
DOCKED: USER    (4) Unbound System's Energy  [=(2)] =   -0.97 kcal/mol
DOCKED: USER    
DOCKED: USER    
DOCKED: USER    NEWDPF move FKB_lig.pdbqt
DOCKED: USER    NEWDPF about 5.386600 0.233400 0.000000
DOCKED: USER    NEWDPF tran0 12.872230 35.795669 33.777337
DOCKED: USER    NEWDPF quaternion0 -0.809337 0.188417 0.224462 0.509009
DOCKED: USER    NEWDPF axisangle0 -0.940257 0.218895 0.260771 118.804369
DOCKED: USER    NEWDPF quat0 -0.940257 0.218895 0.260771 118.804369
DOCKED: USER    NEWDPF dihe0 138.52 -138.16 157.59 -96.86 174.57 44.39 
DOCKED: USER  keepresnum = 1 
DOCKED: USER  
DOCKED: REMARK  6 active torsions:
DOCKED: REMARK  status: ('A' for Active; 'I' for Inactive)
DOCKED: REMARK    1  A    between atoms: O1_1  and  C6_6 
DOCKED: REMARK    2  A    between atoms: O2_2  and  C9_9 
DOCKED: REMARK    3  A    between atoms: O3_3  and  C7_7 
DOCKED: REMARK    4  A    between atoms: C5_5  and  C11_11 
DOCKED: REMARK    5  A    between atoms: C11_11  and  C12_12 
DOCKED: REMARK    6  A    between atoms: C13_13  and  C14_14 
DOCKED: USER                              x       y       z     vdW  Elec       q    Type
DOCKED: USER                           _______ _______ _______ _____ _____    ______ ____
DOCKED: ROOT
DOCKED: ATOM      1  O1          0      10.052  38.008  33.594 -0.65 -0.42    -0.355 OA
DOCKED: ATOM      2  C19         0       9.131  38.973  33.063 -0.27 +0.15    +0.210 C 
DOCKED: ENDROOT
DOCKED: BRANCH   1   3
DOCKED: ATOM      3  C6          0      11.079  37.709  32.678 -0.31 +0.09    +0.087 A 
DOCKED: ATOM      4  C8          0      11.686  38.688  32.008 -0.28 +0.07    +0.074 A 
DOCKED: ATOM      5  C9          0      12.747  38.388  31.060 -0.31 +0.08    +0.073 A 
DOCKED: ATOM      6  C10         0      13.114  37.123  30.861 -0.13 +0.07    +0.074 A 
DOCKED: ATOM      7  C7          0      12.461  36.029  31.587 -0.34 +0.06    +0.085 A 
DOCKED: ATOM      8  C5          0      11.479  36.300  32.465 -0.35 +0.06    +0.081 A 
DOCKED: BRANCH   5   9
DOCKED: ATOM      9  O2          0      13.370  39.443  30.367 -0.67 -0.49    -0.356 OA
DOCKED: ATOM     10  C21         0      12.415  40.423  29.932 -0.24 +0.12    +0.210 C 
DOCKED: ENDBRANCH   5   9
DOCKED: BRANCH   7  11
DOCKED: ATOM     11  O3          0      12.892  34.733  31.332 -0.61 -0.11    -0.360 OA
DOCKED: ATOM     12  H28         0      12.108  34.133  31.273 -0.39 -0.27    +0.217 HD
DOCKED: ENDBRANCH   7  11
DOCKED: BRANCH   8  13
DOCKED: ATOM     13  C11         0      10.757  35.240  33.250 -0.34 +0.10    +0.187 C 
DOCKED: ATOM     14  O4          0      11.003  34.052  33.015 -0.64 +0.03    -0.287 OA
DOCKED: BRANCH  13  15
DOCKED: ATOM     15  C12         0       9.768  35.542  34.289 -0.47 +0.03    +0.056 C 
DOCKED: ATOM     16  C14         0       8.512  35.794  33.930 -0.40 +0.01    +0.015 C 
DOCKED: BRANCH  16  17
DOCKED: ATOM     17  C13         0       7.491  36.099  34.931 -0.44 -0.02    -0.036 A 
DOCKED: ATOM     18  C15         0       6.390  36.768  34.588 -0.42 +0.00    +0.011 A 
DOCKED: ATOM     19  C17         0       5.373  37.069  35.600 -0.42 +0.00    +0.001 A 
DOCKED: ATOM     20  C20         0       5.548  36.674  36.861 -0.70 +0.00    +0.000 A 
DOCKED: ATOM     21  C18         0       6.758  35.939  37.236 -0.26 +0.00    +0.001 A 
DOCKED: ATOM     22  C16         0       7.682  35.666  36.317 -0.45 +0.01    +0.011 A 
DOCKED: ENDBRANCH  16  17
DOCKED: ENDBRANCH  13  15
DOCKED: ENDBRANCH   8  13
DOCKED: ENDBRANCH   1   3
DOCKED: TORSDOF 6
DOCKED: TER
DOCKED: ENDMDL
________________________________________________________________________________


	BEGINNING GENETIC ALGORITHM DOCKING 64 of 100
Run: 64 Seed: 1155844299 1185775103 [ Run 64 of 100 GA/GALS ]
Beginning LAMARCKIAN GENETIC ALGORITHM (LGA), with a maximum of 2500000 energy evaluations.

Final-Value: -9.043


	FINAL GENETIC ALGORITHM DOCKED STATE
	_______________________________________________


Detailed state:  trans 12.924 39.479 32.182 quatxyzw -0.285028 -0.004610 -0.955888 -0.070823 center 5.387 0.233 0.000 ntor 6 -26.6146 39.4446 79.0641 89.9910 -9.6010 -20.4068
State:	 12.924  39.479  32.182  -0.286 -0.005 -0.958 -171.878    -26.61   39.44   79.06   89.99   -9.60  -20.41

DOCKED: MODEL       64
DOCKED: USER    Run = 64
DOCKED: USER    DPF = 1UDW.dpf
DOCKED: USER  
DOCKED: USER    Estimated Free Energy of Binding    =   -6.84 kcal/mol  [=(1)+(2)+(3)-(4)]
DOCKED: USER    Estimated Inhibition Constant, Ki   =    9.66 uM (micromolar)  [Temperature = 298.15 K]
DOCKED: USER    
DOCKED: USER    (1) Final Intermolecular Energy     =   -8.63 kcal/mol
DOCKED: USER        vdW + Hbond + desolv Energy     =   -7.84 kcal/mol
DOCKED: USER        Electrostatic Energy            =   -0.79 kcal/mol
DOCKED: USER    (2) Final Total Internal Energy     =   -0.41 kcal/mol
DOCKED: USER    (3) Torsional Free Energy           =   +1.79 kcal/mol
DOCKED: USER    (4) Unbound System's Energy  [=(2)] =   -0.41 kcal/mol
DOCKED: USER    
DOCKED: USER    
DOCKED: USER    NEWDPF move FKB_lig.pdbqt
DOCKED: USER    NEWDPF about 5.386600 0.233400 0.000000
DOCKED: USER    NEWDPF tran0 12.924463 39.478647 32.181934
DOCKED: USER    NEWDPF quaternion0 -0.285028 -0.004610 -0.955888 -0.070823
DOCKED: USER    NEWDPF axisangle0 -0.285745 -0.004621 -0.958294 -171.877531
DOCKED: USER    NEWDPF quat0 -0.285745 -0.004621 -0.958294 -171.877531
DOCKED: USER    NEWDPF dihe0 -26.61 39.44 79.06 89.99 -9.60 -20.41 
DOCKED: USER  keepresnum = 1 
DOCKED: USER  
DOCKED: REMARK  6 active torsions:
DOCKED: REMARK  status: ('A' for Active; 'I' for Inactive)
DOCKED: REMARK    1  A    between atoms: O1_1  and  C6_6 
DOCKED: REMARK    2  A    between atoms: O2_2  and  C9_9 
DOCKED: REMARK    3  A    between atoms: O3_3  and  C7_7 
DOCKED: REMARK    4  A    between atoms: C5_5  and  C11_11 
DOCKED: REMARK    5  A    between atoms: C11_11  and  C12_12 
DOCKED: REMARK    6  A    between atoms: C13_13  and  C14_14 
DOCKED: USER                              x       y       z     vdW  Elec       q    Type
DOCKED: USER                           _______ _______ _______ _____ _____    ______ ____
DOCKED: ROOT
DOCKED: ATOM      1  O1          0      15.689  40.792  30.308 -0.36 -0.58    -0.355 OA
DOCKED: ATOM      2  C19         0      16.560  41.750  29.686 -0.44 +0.30    +0.210 C 
DOCKED: ENDROOT
DOCKED: BRANCH   1   3
DOCKED: ATOM      3  C6          0      14.615  41.417  30.970 -0.24 +0.09    +0.087 A 
DOCKED: ATOM      4  C8          0      14.697  42.701  31.320 -0.19 +0.04    +0.074 A 
DOCKED: ATOM      5  C9          0      13.593  43.354  32.003 -0.16 +0.01    +0.073 A 
DOCKED: ATOM      6  C10         0      12.489  42.662  32.281 -0.18 +0.00    +0.074 A 
DOCKED: ATOM      7  C7          0      12.374  41.249  31.906 -0.19 +0.04    +0.085 A 
DOCKED: ATOM      8  C5          0      13.393  40.639  31.273 -0.17 +0.08    +0.081 A 
DOCKED: BRANCH   5   9
DOCKED: ATOM      9  O2          0      13.709  44.710  32.361 -0.37 -0.05    -0.356 OA
DOCKED: ATOM     10  C21         0      12.424  45.346  32.440 -0.09 -0.05    +0.210 C 
DOCKED: ENDBRANCH   5   9
DOCKED: BRANCH   7  11
DOCKED: ATOM     11  O3          0      11.196  40.586  32.225 -0.52 -0.10    -0.360 OA
DOCKED: ATOM     12  H28         0      10.428  41.192  32.073 -0.44 -0.32    +0.217 HD
DOCKED: ENDBRANCH   7  11
DOCKED: BRANCH   8  13
DOCKED: ATOM     13  C11         0      13.359  39.196  30.853 -0.28 +0.24    +0.187 C 
DOCKED: ATOM     14  O4          0      14.259  38.765  30.123 -0.81 -0.55    -0.287 OA
DOCKED: BRANCH  13  15
DOCKED: ATOM     15  C12         0      12.308  38.262  31.266 -0.37 +0.05    +0.056 C 
DOCKED: ATOM     16  C14         0      12.470  37.563  32.387 -0.42 +0.02    +0.015 C 
DOCKED: BRANCH  16  17
DOCKED: ATOM     17  C13         0      11.449  36.620  32.839 -0.37 -0.03    -0.036 A 
DOCKED: ATOM     18  C15         0      11.357  35.410  32.287 -0.44 +0.00    +0.011 A 
DOCKED: ATOM     19  C17         0      10.329  34.472  32.747 -0.49 -0.00    +0.001 A 
DOCKED: ATOM     20  C20         0       9.487  34.828  33.717 -0.49 +0.00    +0.000 A 
DOCKED: ATOM     21  C18         0       9.589  36.157  34.323 -0.43 +0.00    +0.001 A 
DOCKED: ATOM     22  C16         0      10.523  37.009  33.905 -0.38 +0.01    +0.011 A 
DOCKED: ENDBRANCH  16  17
DOCKED: ENDBRANCH  13  15
DOCKED: ENDBRANCH   8  13
DOCKED: ENDBRANCH   1   3
DOCKED: TORSDOF 6
DOCKED: TER
DOCKED: ENDMDL
________________________________________________________________________________


	BEGINNING GENETIC ALGORITHM DOCKING 65 of 100
Run: 65 Seed: 152073938 2096458639 [ Run 65 of 100 GA/GALS ]
Beginning LAMARCKIAN GENETIC ALGORITHM (LGA), with a maximum of 2500000 energy evaluations.

Final-Value: -9.462


	FINAL GENETIC ALGORITHM DOCKED STATE
	_______________________________________________


Detailed state:  trans 12.132 36.944 30.419 quatxyzw 0.907177 -0.306182 0.285278 0.043565 center 5.387 0.233 0.000 ntor 6 -149.8463 -63.9400 38.0837 -86.3834 23.0919 -34.2457
State:	 12.132  36.944  30.419   0.908 -0.306  0.286 175.006   -149.85  -63.94   38.08  -86.38   23.09  -34.25

DOCKED: MODEL       65
DOCKED: USER    Run = 65
DOCKED: USER    DPF = 1UDW.dpf
DOCKED: USER  
DOCKED: USER    Estimated Free Energy of Binding    =   -7.17 kcal/mol  [=(1)+(2)+(3)-(4)]
DOCKED: USER    Estimated Inhibition Constant, Ki   =    5.57 uM (micromolar)  [Temperature = 298.15 K]
DOCKED: USER    
DOCKED: USER    (1) Final Intermolecular Energy     =   -8.96 kcal/mol
DOCKED: USER        vdW + Hbond + desolv Energy     =   -8.52 kcal/mol
DOCKED: USER        Electrostatic Energy            =   -0.43 kcal/mol
DOCKED: USER    (2) Final Total Internal Energy     =   -0.50 kcal/mol
DOCKED: USER    (3) Torsional Free Energy           =   +1.79 kcal/mol
DOCKED: USER    (4) Unbound System's Energy  [=(2)] =   -0.50 kcal/mol
DOCKED: USER    
DOCKED: USER    
DOCKED: USER    NEWDPF move FKB_lig.pdbqt
DOCKED: USER    NEWDPF about 5.386600 0.233400 0.000000
DOCKED: USER    NEWDPF tran0 12.132397 36.944117 30.418978
DOCKED: USER    NEWDPF quaternion0 0.907177 -0.306182 0.285278 0.043565
DOCKED: USER    NEWDPF axisangle0 0.908040 -0.306473 0.285549 175.006267
DOCKED: USER    NEWDPF quat0 0.908040 -0.306473 0.285549 175.006267
DOCKED: USER    NEWDPF dihe0 -149.85 -63.94 38.08 -86.38 23.09 -34.25 
DOCKED: USER  keepresnum = 1 
DOCKED: USER  
DOCKED: REMARK  6 active torsions:
DOCKED: REMARK  status: ('A' for Active; 'I' for Inactive)
DOCKED: REMARK    1  A    between atoms: O1_1  and  C6_6 
DOCKED: REMARK    2  A    between atoms: O2_2  and  C9_9 
DOCKED: REMARK    3  A    between atoms: O3_3  and  C7_7 
DOCKED: REMARK    4  A    between atoms: C5_5  and  C11_11 
DOCKED: REMARK    5  A    between atoms: C11_11  and  C12_12 
DOCKED: REMARK    6  A    between atoms: C13_13  and  C14_14 
DOCKED: USER                              x       y       z     vdW  Elec       q    Type
DOCKED: USER                           _______ _______ _______ _____ _____    ______ ____
DOCKED: ROOT
DOCKED: ATOM      1  O1          0      10.324  39.662  28.926 -0.59 -0.11    -0.355 OA
DOCKED: ATOM      2  C19         0       9.982  41.005  28.549 -0.48 -0.06    +0.210 C 
DOCKED: ENDROOT
DOCKED: BRANCH   1   3
DOCKED: ATOM      3  C6          0      11.501  39.621  29.699 -0.34 +0.04    +0.087 A 
DOCKED: ATOM      4  C8          0      12.487  40.488  29.466 -0.29 +0.05    +0.074 A 
DOCKED: ATOM      5  C9          0      13.705  40.453  30.260 -0.09 +0.10    +0.073 A 
DOCKED: ATOM      6  C10         0      13.834  39.547  31.227 -0.20 +0.11    +0.074 A 
DOCKED: ATOM      7  C7          0      12.764  38.584  31.503 -0.29 +0.10    +0.085 A 
DOCKED: ATOM      8  C5          0      11.635  38.611  30.772 -0.27 +0.06    +0.081 A 
DOCKED: BRANCH   5   9
DOCKED: ATOM      9  O2          0      14.729  41.381  29.990 -0.22 -0.45    -0.356 OA
DOCKED: ATOM     10  C21         0      14.200  42.615  29.480 -0.30 +0.00    +0.210 C 
DOCKED: ENDBRANCH   5   9
DOCKED: BRANCH   7  11
DOCKED: ATOM     11  O3          0      12.964  37.666  32.526 -0.70 -0.56    -0.360 OA
DOCKED: ATOM     12  H28         0      13.723  37.075  32.292 -0.45 +0.27    +0.217 HD
DOCKED: ENDBRANCH   7  11
DOCKED: BRANCH   8  13
DOCKED: ATOM     13  C11         0      10.489  37.662  30.987 -0.26 +0.11    +0.187 C 
DOCKED: ATOM     14  O4          0       9.705  37.450  30.055 -0.54 -0.14    -0.287 OA
DOCKED: BRANCH  13  15
DOCKED: ATOM     15  C12         0      10.248  36.966  32.254 -0.31 +0.04    +0.056 C 
DOCKED: ATOM     16  C14         0       9.418  37.509  33.141 -0.41 +0.01    +0.015 C 
DOCKED: BRANCH  16  17
DOCKED: ATOM     17  C13         0       9.146  36.852  34.418 -0.40 -0.03    -0.036 A 
DOCKED: ATOM     18  C15         0      10.121  36.221  35.072 -0.39 +0.01    +0.011 A 
DOCKED: ATOM     19  C17         0       9.838  35.565  36.352 -0.45 +0.00    +0.001 A 
DOCKED: ATOM     20  C20         0       8.606  35.599  36.861 -0.39 +0.00    +0.000 A 
DOCKED: ATOM     21  C18         0       7.536  36.292  36.142 -0.58 +0.00    +0.001 A 
DOCKED: ATOM     22  C16         0       7.793  36.888  34.979 -0.56 +0.01    +0.011 A 
DOCKED: ENDBRANCH  16  17
DOCKED: ENDBRANCH  13  15
DOCKED: ENDBRANCH   8  13
DOCKED: ENDBRANCH   1   3
DOCKED: TORSDOF 6
DOCKED: TER
DOCKED: ENDMDL
________________________________________________________________________________


	BEGINNING GENETIC ALGORITHM DOCKING 66 of 100
Run: 66 Seed: 627381381 401865945 [ Run 66 of 100 GA/GALS ]
Beginning LAMARCKIAN GENETIC ALGORITHM (LGA), with a maximum of 2500000 energy evaluations.

Final-Value: -9.449


	FINAL GENETIC ALGORITHM DOCKED STATE
	_______________________________________________


Detailed state:  trans 11.605 37.430 31.248 quatxyzw -0.874137 0.385678 -0.269436 0.120589 center 5.387 0.233 0.000 ntor 6 -161.7213 -39.3524 8.7400 -57.9897 28.1486 -13.7807
State:	 11.605  37.430  31.248  -0.881  0.389 -0.271 166.148   -161.72  -39.35    8.74  -57.99   28.15  -13.78

DOCKED: MODEL       66
DOCKED: USER    Run = 66
DOCKED: USER    DPF = 1UDW.dpf
DOCKED: USER  
DOCKED: USER    Estimated Free Energy of Binding    =   -7.16 kcal/mol  [=(1)+(2)+(3)-(4)]
DOCKED: USER    Estimated Inhibition Constant, Ki   =    5.61 uM (micromolar)  [Temperature = 298.15 K]
DOCKED: USER    
DOCKED: USER    (1) Final Intermolecular Energy     =   -8.95 kcal/mol
DOCKED: USER        vdW + Hbond + desolv Energy     =   -8.56 kcal/mol
DOCKED: USER        Electrostatic Energy            =   -0.39 kcal/mol
DOCKED: USER    (2) Final Total Internal Energy     =   -0.50 kcal/mol
DOCKED: USER    (3) Torsional Free Energy           =   +1.79 kcal/mol
DOCKED: USER    (4) Unbound System's Energy  [=(2)] =   -0.50 kcal/mol
DOCKED: USER    
DOCKED: USER    
DOCKED: USER    NEWDPF move FKB_lig.pdbqt
DOCKED: USER    NEWDPF about 5.386600 0.233400 0.000000
DOCKED: USER    NEWDPF tran0 11.605220 37.430179 31.248361
DOCKED: USER    NEWDPF quaternion0 -0.874137 0.385678 -0.269436 0.120589
DOCKED: USER    NEWDPF axisangle0 -0.880563 0.388513 -0.271416 166.147797
DOCKED: USER    NEWDPF quat0 -0.880563 0.388513 -0.271416 166.147797
DOCKED: USER    NEWDPF dihe0 -161.72 -39.35 8.74 -57.99 28.15 -13.78 
DOCKED: USER  keepresnum = 1 
DOCKED: USER  
DOCKED: REMARK  6 active torsions:
DOCKED: REMARK  status: ('A' for Active; 'I' for Inactive)
DOCKED: REMARK    1  A    between atoms: O1_1  and  C6_6 
DOCKED: REMARK    2  A    between atoms: O2_2  and  C9_9 
DOCKED: REMARK    3  A    between atoms: O3_3  and  C7_7 
DOCKED: REMARK    4  A    between atoms: C5_5  and  C11_11 
DOCKED: REMARK    5  A    between atoms: C11_11  and  C12_12 
DOCKED: REMARK    6  A    between atoms: C13_13  and  C14_14 
DOCKED: USER                              x       y       z     vdW  Elec       q    Type
DOCKED: USER                           _______ _______ _______ _____ _____    ______ ____
DOCKED: ROOT
DOCKED: ATOM      1  O1          0      10.299  40.132  29.280 -0.34 -0.02    -0.355 OA
DOCKED: ATOM      2  C19         0      10.235  41.400  28.608 -0.52 -0.12    +0.210 C 
DOCKED: ENDROOT
DOCKED: BRANCH   1   3
DOCKED: ATOM      3  C6          0      11.531  39.952  29.936 -0.32 +0.03    +0.087 A 
DOCKED: ATOM      4  C8          0      12.559  40.756  29.667 -0.29 +0.04    +0.074 A 
DOCKED: ATOM      5  C9          0      13.836  40.577  30.339 -0.14 +0.09    +0.073 A 
DOCKED: ATOM      6  C10         0      13.977  39.599  31.233 -0.17 +0.11    +0.074 A 
DOCKED: ATOM      7  C7          0      12.862  38.701  31.546 -0.28 +0.10    +0.085 A 
DOCKED: ATOM      8  C5          0      11.678  38.862  30.927 -0.26 +0.06    +0.081 A 
DOCKED: BRANCH   5   9
DOCKED: ATOM      9  O2          0      14.903  41.442  30.034 -0.21 -0.44    -0.356 OA
DOCKED: ATOM     10  C21         0      14.440  42.643  29.396 -0.33 +0.03    +0.210 C 
DOCKED: ENDBRANCH   5   9
DOCKED: BRANCH   7  11
DOCKED: ATOM     11  O3          0      13.077  37.703  32.488 -0.70 -0.56    -0.360 OA
DOCKED: ATOM     12  H28         0      13.983  37.325  32.363 -0.47 +0.28    +0.217 HD
DOCKED: ENDBRANCH   7  11
DOCKED: BRANCH   8  13
DOCKED: ATOM     13  C11         0      10.483  37.988  31.189 -0.29 +0.11    +0.187 C 
DOCKED: ATOM     14  O4          0       9.654  37.825  30.287 -0.68 -0.15    -0.287 OA
DOCKED: BRANCH  13  15
DOCKED: ATOM     15  C12         0      10.246  37.311  32.466 -0.37 +0.04    +0.056 C 
DOCKED: ATOM     16  C14         0       9.116  37.555  33.126 -0.29 +0.01    +0.015 C 
DOCKED: BRANCH  16  17
DOCKED: ATOM     17  C13         0       8.836  36.904  34.404 -0.43 -0.03    -0.036 A 
DOCKED: ATOM     18  C15         0       9.778  36.187  35.017 -0.41 +0.01    +0.011 A 
DOCKED: ATOM     19  C17         0       9.486  35.538  36.298 -0.46 +0.00    +0.001 A 
DOCKED: ATOM     20  C20         0       8.279  35.664  36.850 -0.41 +0.00    +0.000 A 
DOCKED: ATOM     21  C18         0       7.245  36.451  36.176 -0.62 +0.00    +0.001 A 
DOCKED: ATOM     22  C16         0       7.510  37.041  35.012 -0.59 +0.01    +0.011 A 
DOCKED: ENDBRANCH  16  17
DOCKED: ENDBRANCH  13  15
DOCKED: ENDBRANCH   8  13
DOCKED: ENDBRANCH   1   3
DOCKED: TORSDOF 6
DOCKED: TER
DOCKED: ENDMDL
________________________________________________________________________________


	BEGINNING GENETIC ALGORITHM DOCKING 67 of 100
Run: 67 Seed: 251017489 1505554873 [ Run 67 of 100 GA/GALS ]
Beginning LAMARCKIAN GENETIC ALGORITHM (LGA), with a maximum of 2500000 energy evaluations.

Final-Value: -9.078


	FINAL GENETIC ALGORITHM DOCKED STATE
	_______________________________________________


Detailed state:  trans 12.296 40.820 32.748 quatxyzw -0.160309 -0.494999 -0.099470 -0.848164 center 5.387 0.233 0.000 ntor 6 -58.1605 102.3804 141.9396 75.5515 -47.0732 -63.8337
State:	 12.296  40.820  32.748  -0.303 -0.934 -0.188 -63.975    -58.16  102.38  141.94   75.55  -47.07  -63.83

DOCKED: MODEL       67
DOCKED: USER    Run = 67
DOCKED: USER    DPF = 1UDW.dpf
DOCKED: USER  
DOCKED: USER    Estimated Free Energy of Binding    =   -6.68 kcal/mol  [=(1)+(2)+(3)-(4)]
DOCKED: USER    Estimated Inhibition Constant, Ki   =   12.76 uM (micromolar)  [Temperature = 298.15 K]
DOCKED: USER    
DOCKED: USER    (1) Final Intermolecular Energy     =   -8.47 kcal/mol
DOCKED: USER        vdW + Hbond + desolv Energy     =   -8.16 kcal/mol
DOCKED: USER        Electrostatic Energy            =   -0.30 kcal/mol
DOCKED: USER    (2) Final Total Internal Energy     =   -0.61 kcal/mol
DOCKED: USER    (3) Torsional Free Energy           =   +1.79 kcal/mol
DOCKED: USER    (4) Unbound System's Energy  [=(2)] =   -0.61 kcal/mol
DOCKED: USER    
DOCKED: USER    
DOCKED: USER    NEWDPF move FKB_lig.pdbqt
DOCKED: USER    NEWDPF about 5.386600 0.233400 0.000000
DOCKED: USER    NEWDPF tran0 12.296435 40.819551 32.748238
DOCKED: USER    NEWDPF quaternion0 -0.160309 -0.494999 -0.099470 -0.848164
DOCKED: USER    NEWDPF axisangle0 -0.302622 -0.934431 -0.187773 -63.974899
DOCKED: USER    NEWDPF quat0 -0.302622 -0.934431 -0.187773 -63.974899
DOCKED: USER    NEWDPF dihe0 -58.16 102.38 141.94 75.55 -47.07 -63.83 
DOCKED: USER  keepresnum = 1 
DOCKED: USER  
DOCKED: REMARK  6 active torsions:
DOCKED: REMARK  status: ('A' for Active; 'I' for Inactive)
DOCKED: REMARK    1  A    between atoms: O1_1  and  C6_6 
DOCKED: REMARK    2  A    between atoms: O2_2  and  C9_9 
DOCKED: REMARK    3  A    between atoms: O3_3  and  C7_7 
DOCKED: REMARK    4  A    between atoms: C5_5  and  C11_11 
DOCKED: REMARK    5  A    between atoms: C11_11  and  C12_12 
DOCKED: REMARK    6  A    between atoms: C13_13  and  C14_14 
DOCKED: USER                              x       y       z     vdW  Elec       q    Type
DOCKED: USER                           _______ _______ _______ _____ _____    ______ ____
DOCKED: ROOT
DOCKED: ATOM      1  O1          0      10.307  40.056  29.860 -0.23 -0.00    -0.355 OA
DOCKED: ATOM      2  C19         0       9.460  39.317  28.966 -0.53 +0.06    +0.210 C 
DOCKED: ENDROOT
DOCKED: BRANCH   1   3
DOCKED: ATOM      3  C6          0      10.621  39.313  31.014 -0.30 +0.03    +0.087 A 
DOCKED: ATOM      4  C8          0       9.659  38.953  31.863 -0.31 +0.03    +0.074 A 
DOCKED: ATOM      5  C9          0       9.974  38.185  33.057 -0.35 +0.07    +0.073 A 
DOCKED: ATOM      6  C10         0      11.237  37.839  33.302 -0.31 +0.10    +0.074 A 
DOCKED: ATOM      7  C7          0      12.313  38.223  32.383 -0.27 +0.11    +0.085 A 
DOCKED: ATOM      8  C5          0      12.027  38.933  31.277 -0.25 +0.07    +0.081 A 
DOCKED: BRANCH   5   9
DOCKED: ATOM      9  O2          0       8.937  37.820  33.935 -0.68 -0.33    -0.356 OA
DOCKED: ATOM     10  C21         0       8.864  36.395  34.100 -0.34 +0.12    +0.210 C 
DOCKED: ENDBRANCH   5   9
DOCKED: BRANCH   7  11
DOCKED: ATOM     11  O3          0      13.607  37.829  32.699 -0.55 -0.68    -0.360 OA
DOCKED: ATOM     12  H28         0      13.858  37.051  32.141 -0.45 +0.25    +0.217 HD
DOCKED: ENDBRANCH   7  11
DOCKED: BRANCH   8  13
DOCKED: ATOM     13  C11         0      13.068  39.368  30.283 -0.23 +0.23    +0.187 C 
DOCKED: ATOM     14  O4          0      12.852  39.193  29.078 -0.57 -0.46    -0.287 OA
DOCKED: BRANCH  13  15
DOCKED: ATOM     15  C12         0      14.336  39.993  30.667 -0.31 +0.09    +0.056 C 
DOCKED: ATOM     16  C14         0      14.487  41.304  30.495 -0.38 +0.02    +0.015 C 
DOCKED: BRANCH  16  17
DOCKED: ATOM     17  C13         0      15.734  41.972  30.863 -0.35 -0.03    -0.036 A 
DOCKED: ATOM     18  C15         0      16.219  42.958  30.108 -0.45 +0.01    +0.011 A 
DOCKED: ATOM     19  C17         0      17.471  43.621  30.487 -0.40 +0.00    +0.001 A 
DOCKED: ATOM     20  C20         0      18.123  43.238  31.585 -0.34 +0.00    +0.000 A 
DOCKED: ATOM     21  C18         0      17.589  42.156  32.414 -0.30 +0.00    +0.001 A 
DOCKED: ATOM     22  C16         0      16.452  41.554  32.070 -0.26 +0.01    +0.011 A 
DOCKED: ENDBRANCH  16  17
DOCKED: ENDBRANCH  13  15
DOCKED: ENDBRANCH   8  13
DOCKED: ENDBRANCH   1   3
DOCKED: TORSDOF 6
DOCKED: TER
DOCKED: ENDMDL
________________________________________________________________________________


	BEGINNING GENETIC ALGORITHM DOCKING 68 of 100
Run: 68 Seed: 1767979230 1141534092 [ Run 68 of 100 GA/GALS ]
Beginning LAMARCKIAN GENETIC ALGORITHM (LGA), with a maximum of 2500000 energy evaluations.

Final-Value: -9.406


	FINAL GENETIC ALGORITHM DOCKED STATE
	_______________________________________________


Detailed state:  trans 11.405 37.663 31.671 quatxyzw 0.845308 -0.419562 0.257640 -0.207472 center 5.387 0.233 0.000 ntor 6 -163.8305 -47.0646 -160.2758 -68.3064 31.3368 -0.1074
State:	 11.405  37.663  31.671   0.864 -0.429  0.263 -156.051   -163.83  -47.06 -160.28  -68.31   31.34   -0.11

DOCKED: MODEL       68
DOCKED: USER    Run = 68
DOCKED: USER    DPF = 1UDW.dpf
DOCKED: USER  
DOCKED: USER    Estimated Free Energy of Binding    =   -7.09 kcal/mol  [=(1)+(2)+(3)-(4)]
DOCKED: USER    Estimated Inhibition Constant, Ki   =    6.39 uM (micromolar)  [Temperature = 298.15 K]
DOCKED: USER    
DOCKED: USER    (1) Final Intermolecular Energy     =   -8.88 kcal/mol
DOCKED: USER        vdW + Hbond + desolv Energy     =   -8.54 kcal/mol
DOCKED: USER        Electrostatic Energy            =   -0.34 kcal/mol
DOCKED: USER    (2) Final Total Internal Energy     =   -0.53 kcal/mol
DOCKED: USER    (3) Torsional Free Energy           =   +1.79 kcal/mol
DOCKED: USER    (4) Unbound System's Energy  [=(2)] =   -0.53 kcal/mol
DOCKED: USER    
DOCKED: USER    
DOCKED: USER    NEWDPF move FKB_lig.pdbqt
DOCKED: USER    NEWDPF about 5.386600 0.233400 0.000000
DOCKED: USER    NEWDPF tran0 11.405393 37.663298 31.671117
DOCKED: USER    NEWDPF quaternion0 0.845308 -0.419562 0.257640 -0.207472
DOCKED: USER    NEWDPF axisangle0 0.864110 -0.428894 0.263371 -156.051464
DOCKED: USER    NEWDPF quat0 0.864110 -0.428894 0.263371 -156.051464
DOCKED: USER    NEWDPF dihe0 -163.83 -47.06 -160.28 -68.31 31.34 -0.11 
DOCKED: USER  keepresnum = 1 
DOCKED: USER  
DOCKED: REMARK  6 active torsions:
DOCKED: REMARK  status: ('A' for Active; 'I' for Inactive)
DOCKED: REMARK    1  A    between atoms: O1_1  and  C6_6 
DOCKED: REMARK    2  A    between atoms: O2_2  and  C9_9 
DOCKED: REMARK    3  A    between atoms: O3_3  and  C7_7 
DOCKED: REMARK    4  A    between atoms: C5_5  and  C11_11 
DOCKED: REMARK    5  A    between atoms: C11_11  and  C12_12 
DOCKED: REMARK    6  A    between atoms: C13_13  and  C14_14 
DOCKED: USER                              x       y       z     vdW  Elec       q    Type
DOCKED: USER                           _______ _______ _______ _____ _____    ______ ____
DOCKED: ROOT
DOCKED: ATOM      1  O1          0      10.312  40.245  29.431 -0.30 +0.01    -0.355 OA
DOCKED: ATOM      2  C19         0      10.360  41.415  28.599 -0.50 -0.13    +0.210 C 
DOCKED: ENDROOT
DOCKED: BRANCH   1   3
DOCKED: ATOM      3  C6          0      11.556  39.985  30.036 -0.30 +0.03    +0.087 A 
DOCKED: ATOM      4  C8          0      12.597  40.784  29.802 -0.28 +0.04    +0.074 A 
DOCKED: ATOM      5  C9          0      13.885  40.522  30.423 -0.18 +0.10    +0.073 A 
DOCKED: ATOM      6  C10         0      14.025  39.474  31.233 -0.19 +0.12    +0.074 A 
DOCKED: ATOM      7  C7          0      12.895  38.581  31.507 -0.29 +0.10    +0.085 A 
DOCKED: ATOM      8  C5          0      11.700  38.818  30.935 -0.26 +0.06    +0.081 A 
DOCKED: BRANCH   5   9
DOCKED: ATOM      9  O2          0      14.966  41.384  30.157 -0.22 -0.45    -0.356 OA
DOCKED: ATOM     10  C21         0      14.522  42.623  29.582 -0.33 +0.05    +0.210 C 
DOCKED: ENDBRANCH   5   9
DOCKED: BRANCH   7  11
DOCKED: ATOM     11  O3          0      13.109  37.507  32.361 -0.72 -0.51    -0.360 OA
DOCKED: ATOM     12  H28         0      13.944  37.043  32.101 -0.45 +0.24    +0.217 HD
DOCKED: ENDBRANCH   7  11
DOCKED: BRANCH   8  13
DOCKED: ATOM     13  C11         0      10.491  37.954  31.160 -0.29 +0.11    +0.187 C 
DOCKED: ATOM     14  O4          0       9.664  37.835  30.249 -0.67 -0.14    -0.287 OA
DOCKED: BRANCH  13  15
DOCKED: ATOM     15  C12         0      10.236  37.238  32.413 -0.36 +0.04    +0.056 C 
DOCKED: ATOM     16  C14         0       9.217  37.621  33.179 -0.37 +0.01    +0.015 C 
DOCKED: BRANCH  16  17
DOCKED: ATOM     17  C13         0       8.924  36.936  34.438 -0.42 -0.03    -0.036 A 
DOCKED: ATOM     18  C15         0       7.719  37.042  34.998 -0.57 +0.01    +0.011 A 
DOCKED: ATOM     19  C17         0       7.436  36.352  36.260 -0.59 +0.00    +0.001 A 
DOCKED: ATOM     20  C20         0       8.383  35.619  36.846 -0.41 +0.00    +0.000 A 
DOCKED: ATOM     21  C18         0       9.706  35.503  36.230 -0.45 +0.00    +0.001 A 
DOCKED: ATOM     22  C16         0       9.963  36.131  35.084 -0.40 +0.01    +0.011 A 
DOCKED: ENDBRANCH  16  17
DOCKED: ENDBRANCH  13  15
DOCKED: ENDBRANCH   8  13
DOCKED: ENDBRANCH   1   3
DOCKED: TORSDOF 6
DOCKED: TER
DOCKED: ENDMDL
________________________________________________________________________________


	BEGINNING GENETIC ALGORITHM DOCKING 69 of 100
Run: 69 Seed: 673619655 1368908946 [ Run 69 of 100 GA/GALS ]
Beginning LAMARCKIAN GENETIC ALGORITHM (LGA), with a maximum of 2500000 energy evaluations.

Final-Value: -10.471


	FINAL GENETIC ALGORITHM DOCKED STATE
	_______________________________________________


Detailed state:  trans 12.599 37.657 32.471 quatxyzw -0.916783 0.033898 -0.241314 0.316428 center 5.387 0.233 0.000 ntor 6 -77.8883 -164.3825 -105.7782 129.4029 130.4142 17.3108
State:	 12.599  37.657  32.471  -0.966  0.036 -0.254 143.106    -77.89 -164.38 -105.78  129.40  130.41   17.31

DOCKED: MODEL       69
DOCKED: USER    Run = 69
DOCKED: USER    DPF = 1UDW.dpf
DOCKED: USER  
DOCKED: USER    Estimated Free Energy of Binding    =   -7.31 kcal/mol  [=(1)+(2)+(3)-(4)]
DOCKED: USER    Estimated Inhibition Constant, Ki   =    4.41 uM (micromolar)  [Temperature = 298.15 K]
DOCKED: USER    
DOCKED: USER    (1) Final Intermolecular Energy     =   -9.10 kcal/mol
DOCKED: USER        vdW + Hbond + desolv Energy     =   -8.97 kcal/mol
DOCKED: USER        Electrostatic Energy            =   -0.12 kcal/mol
DOCKED: USER    (2) Final Total Internal Energy     =   -1.38 kcal/mol
DOCKED: USER    (3) Torsional Free Energy           =   +1.79 kcal/mol
DOCKED: USER    (4) Unbound System's Energy  [=(2)] =   -1.38 kcal/mol
DOCKED: USER    
DOCKED: USER    
DOCKED: USER    NEWDPF move FKB_lig.pdbqt
DOCKED: USER    NEWDPF about 5.386600 0.233400 0.000000
DOCKED: USER    NEWDPF tran0 12.598589 37.657388 32.471376
DOCKED: USER    NEWDPF quaternion0 -0.916783 0.033898 -0.241314 0.316428
DOCKED: USER    NEWDPF axisangle0 -0.966443 0.035734 -0.254385 143.105894
DOCKED: USER    NEWDPF quat0 -0.966443 0.035734 -0.254385 143.105894
DOCKED: USER    NEWDPF dihe0 -77.89 -164.38 -105.78 129.40 130.41 17.31 
DOCKED: USER  keepresnum = 1 
DOCKED: USER  
DOCKED: REMARK  6 active torsions:
DOCKED: REMARK  status: ('A' for Active; 'I' for Inactive)
DOCKED: REMARK    1  A    between atoms: O1_1  and  C6_6 
DOCKED: REMARK    2  A    between atoms: O2_2  and  C9_9 
DOCKED: REMARK    3  A    between atoms: O3_3  and  C7_7 
DOCKED: REMARK    4  A    between atoms: C5_5  and  C11_11 
DOCKED: REMARK    5  A    between atoms: C11_11  and  C12_12 
DOCKED: REMARK    6  A    between atoms: C13_13  and  C14_14 
DOCKED: USER                              x       y       z     vdW  Elec       q    Type
DOCKED: USER                           _______ _______ _______ _____ _____    ______ ____
DOCKED: ROOT
DOCKED: ATOM      1  O1          0       9.712  38.027  30.370 -0.63 -0.17    -0.355 OA
DOCKED: ATOM      2  C19         0       8.840  38.565  29.363 -0.37 +0.06    +0.210 C 
DOCKED: ENDROOT
DOCKED: BRANCH   1   3
DOCKED: ATOM      3  C6          0      10.910  38.761  30.467 -0.31 +0.04    +0.087 A 
DOCKED: ATOM      4  C8          0      10.991  39.986  29.949 -0.34 +0.01    +0.074 A 
DOCKED: ATOM      5  C9          0      12.224  40.751  30.045 -0.29 +0.02    +0.073 A 
DOCKED: ATOM      6  C10         0      13.281  40.221  30.657 -0.24 +0.08    +0.074 A 
DOCKED: ATOM      7  C7          0      13.217  38.875  31.235 -0.30 +0.11    +0.085 A 
DOCKED: ATOM      8  C5          0      12.079  38.163  31.149 -0.28 +0.07    +0.081 A 
DOCKED: BRANCH   5   9
DOCKED: ATOM      9  O2          0      12.278  42.042  29.487 -0.20 +0.28    -0.356 OA
DOCKED: ATOM     10  C21         0      12.162  43.057  30.497 -0.16 -0.23    +0.210 C 
DOCKED: ENDBRANCH   5   9
DOCKED: BRANCH   7  11
DOCKED: ATOM     11  O3          0      14.356  38.382  31.859 -0.91 -0.60    -0.360 OA
DOCKED: ATOM     12  H28         0      14.268  37.404  31.976 -0.46 +0.24    +0.217 HD
DOCKED: ENDBRANCH   7  11
DOCKED: BRANCH   8  13
DOCKED: ATOM     13  C11         0      11.928  36.778  31.714 -0.33 +0.15    +0.187 C 
DOCKED: ATOM     14  O4          0      12.785  35.928  31.449 -0.34 -0.22    -0.287 OA
DOCKED: BRANCH  13  15
DOCKED: ATOM     15  C12         0      10.808  36.376  32.570 -0.43 +0.04    +0.056 C 
DOCKED: ATOM     16  C14         0      10.501  37.125  33.626 -0.44 +0.02    +0.015 C 
DOCKED: BRANCH  16  17
DOCKED: ATOM     17  C13         0       9.393  36.764  34.508 -0.39 -0.03    -0.036 A 
DOCKED: ATOM     18  C15         0       8.249  37.446  34.466 -0.45 +0.01    +0.011 A 
DOCKED: ATOM     19  C17         0       7.143  37.076  35.356 -0.64 +0.00    +0.001 A 
DOCKED: ATOM     20  C20         0       7.283  36.058  36.205 -0.56 +0.00    +0.000 A 
DOCKED: ATOM     21  C18         0       8.541  35.309  36.250 -0.47 +0.00    +0.001 A 
DOCKED: ATOM     22  C16         0       9.545  35.646  35.442 -0.43 +0.01    +0.011 A 
DOCKED: ENDBRANCH  16  17
DOCKED: ENDBRANCH  13  15
DOCKED: ENDBRANCH   8  13
DOCKED: ENDBRANCH   1   3
DOCKED: TORSDOF 6
DOCKED: TER
DOCKED: ENDMDL
________________________________________________________________________________


	BEGINNING GENETIC ALGORITHM DOCKING 70 of 100
Run: 70 Seed: 1637274591 1833163369 [ Run 70 of 100 GA/GALS ]
Beginning LAMARCKIAN GENETIC ALGORITHM (LGA), with a maximum of 2500000 energy evaluations.

Final-Value: -9.338


	FINAL GENETIC ALGORITHM DOCKED STATE
	_______________________________________________


Detailed state:  trans 12.261 37.451 30.092 quatxyzw -0.903397 0.345466 -0.242457 -0.075776 center 5.387 0.233 0.000 ntor 6 -169.5085 -53.5476 -116.4614 74.1072 49.7378 -39.1684
State:	 12.261  37.451  30.092  -0.906  0.346 -0.243 -171.308   -169.51  -53.55 -116.46   74.11   49.74  -39.17

DOCKED: MODEL       70
DOCKED: USER    Run = 70
DOCKED: USER    DPF = 1UDW.dpf
DOCKED: USER  
DOCKED: USER    Estimated Free Energy of Binding    =   -6.93 kcal/mol  [=(1)+(2)+(3)-(4)]
DOCKED: USER    Estimated Inhibition Constant, Ki   =    8.35 uM (micromolar)  [Temperature = 298.15 K]
DOCKED: USER    
DOCKED: USER    (1) Final Intermolecular Energy     =   -8.72 kcal/mol
DOCKED: USER        vdW + Hbond + desolv Energy     =   -8.30 kcal/mol
DOCKED: USER        Electrostatic Energy            =   -0.42 kcal/mol
DOCKED: USER    (2) Final Total Internal Energy     =   -0.62 kcal/mol
DOCKED: USER    (3) Torsional Free Energy           =   +1.79 kcal/mol
DOCKED: USER    (4) Unbound System's Energy  [=(2)] =   -0.62 kcal/mol
DOCKED: USER    
DOCKED: USER    
DOCKED: USER    NEWDPF move FKB_lig.pdbqt
DOCKED: USER    NEWDPF about 5.386600 0.233400 0.000000
DOCKED: USER    NEWDPF tran0 12.261289 37.451221 30.092127
DOCKED: USER    NEWDPF quaternion0 -0.903397 0.345466 -0.242457 -0.075776
DOCKED: USER    NEWDPF axisangle0 -0.906001 0.346463 -0.243156 -171.308431
DOCKED: USER    NEWDPF quat0 -0.906001 0.346463 -0.243156 -171.308431
DOCKED: USER    NEWDPF dihe0 -169.51 -53.55 -116.46 74.11 49.74 -39.17 
DOCKED: USER  keepresnum = 1 
DOCKED: USER  
DOCKED: REMARK  6 active torsions:
DOCKED: REMARK  status: ('A' for Active; 'I' for Inactive)
DOCKED: REMARK    1  A    between atoms: O1_1  and  C6_6 
DOCKED: REMARK    2  A    between atoms: O2_2  and  C9_9 
DOCKED: REMARK    3  A    between atoms: O3_3  and  C7_7 
DOCKED: REMARK    4  A    between atoms: C5_5  and  C11_11 
DOCKED: REMARK    5  A    between atoms: C11_11  and  C12_12 
DOCKED: REMARK    6  A    between atoms: C13_13  and  C14_14 
DOCKED: USER                              x       y       z     vdW  Elec       q    Type
DOCKED: USER                           _______ _______ _______ _____ _____    ______ ____
DOCKED: ROOT
DOCKED: ATOM      1  O1          0      10.523  40.399  29.010 -0.37 +0.00    -0.355 OA
DOCKED: ATOM      2  C19         0      10.234  41.790  28.798 -0.44 -0.19    +0.210 C 
DOCKED: ENDROOT
DOCKED: BRANCH   1   3
DOCKED: ATOM      3  C6          0      11.737  40.218  29.700 -0.33 +0.03    +0.087 A 
DOCKED: ATOM      4  C8          0      12.786  40.995  29.428 -0.24 +0.04    +0.074 A 
DOCKED: ATOM      5  C9          0      14.043  40.815  30.136 -0.09 +0.10    +0.073 A 
DOCKED: ATOM      6  C10         0      14.146  39.866  31.064 -0.21 +0.11    +0.074 A 
DOCKED: ATOM      7  C7          0      13.007  38.999  31.381 -0.25 +0.11    +0.085 A 
DOCKED: ATOM      8  C5          0      11.841  39.160  30.729 -0.26 +0.06    +0.081 A 
DOCKED: BRANCH   5   9
DOCKED: ATOM      9  O2          0      15.133  41.651  29.827 -0.22 -0.44    -0.356 OA
DOCKED: ATOM     10  C21         0      14.735  42.745  28.986 -0.34 +0.05    +0.210 C 
DOCKED: ENDBRANCH   5   9
DOCKED: BRANCH   7  11
DOCKED: ATOM     11  O3          0      13.182  38.028  32.359 -0.66 -0.57    -0.360 OA
DOCKED: ATOM     12  H28         0      13.973  37.478  32.136 -0.46 +0.28    +0.217 HD
DOCKED: ENDBRANCH   7  11
DOCKED: BRANCH   8  13
DOCKED: ATOM     13  C11         0      10.624  38.316  30.991 -0.30 +0.10    +0.187 C 
DOCKED: ATOM     14  O4          0      10.036  37.803  30.033 -0.57 -0.13    -0.287 OA
DOCKED: BRANCH  13  15
DOCKED: ATOM     15  C12         0      10.093  38.066  32.334 -0.41 +0.04    +0.056 C 
DOCKED: ATOM     16  C14         0      10.275  36.870  32.887 -0.44 +0.01    +0.015 C 
DOCKED: BRANCH  16  17
DOCKED: ATOM     17  C13         0       9.762  36.574  34.224 -0.39 -0.03    -0.036 A 
DOCKED: ATOM     18  C15         0      10.602  36.288  35.219 -0.38 +0.01    +0.011 A 
DOCKED: ATOM     19  C17         0      10.077  35.993  36.556 -0.46 +0.00    +0.001 A 
DOCKED: ATOM     20  C20         0       8.762  36.011  36.776 -0.41 +0.00    +0.000 A 
DOCKED: ATOM     21  C18         0       7.841  36.325  35.682 -0.56 +0.00    +0.001 A 
DOCKED: ATOM     22  C16         0       8.318  36.593  34.468 -0.49 +0.01    +0.011 A 
DOCKED: ENDBRANCH  16  17
DOCKED: ENDBRANCH  13  15
DOCKED: ENDBRANCH   8  13
DOCKED: ENDBRANCH   1   3
DOCKED: TORSDOF 6
DOCKED: TER
DOCKED: ENDMDL
________________________________________________________________________________


	BEGINNING GENETIC ALGORITHM DOCKING 71 of 100
Run: 71 Seed: 1171591053 754957255 [ Run 71 of 100 GA/GALS ]
Beginning LAMARCKIAN GENETIC ALGORITHM (LGA), with a maximum of 2500000 energy evaluations.

Final-Value: -10.692


	FINAL GENETIC ALGORITHM DOCKED STATE
	_______________________________________________


Detailed state:  trans 11.625 35.024 34.302 quatxyzw -0.281206 -0.008242 -0.594343 -0.753400 center 5.387 0.233 0.000 ntor 6 -135.1736 129.8552 0.5927 106.1092 -179.9219 -30.7576
State:	 11.625  35.024  34.302  -0.428 -0.013 -0.904 -82.228   -135.17  129.86    0.59  106.11 -179.92  -30.76

DOCKED: MODEL       71
DOCKED: USER    Run = 71
DOCKED: USER    DPF = 1UDW.dpf
DOCKED: USER  
DOCKED: USER    Estimated Free Energy of Binding    =   -8.05 kcal/mol  [=(1)+(2)+(3)-(4)]
DOCKED: USER    Estimated Inhibition Constant, Ki   =    1.27 uM (micromolar)  [Temperature = 298.15 K]
DOCKED: USER    
DOCKED: USER    (1) Final Intermolecular Energy     =   -9.83 kcal/mol
DOCKED: USER        vdW + Hbond + desolv Energy     =   -9.55 kcal/mol
DOCKED: USER        Electrostatic Energy            =   -0.28 kcal/mol
DOCKED: USER    (2) Final Total Internal Energy     =   -0.86 kcal/mol
DOCKED: USER    (3) Torsional Free Energy           =   +1.79 kcal/mol
DOCKED: USER    (4) Unbound System's Energy  [=(2)] =   -0.86 kcal/mol
DOCKED: USER    
DOCKED: USER    
DOCKED: USER    NEWDPF move FKB_lig.pdbqt
DOCKED: USER    NEWDPF about 5.386600 0.233400 0.000000
DOCKED: USER    NEWDPF tran0 11.624673 35.024284 34.301760
DOCKED: USER    NEWDPF quaternion0 -0.281206 -0.008242 -0.594343 -0.753400
DOCKED: USER    NEWDPF axisangle0 -0.427649 -0.012535 -0.903858 -82.228423
DOCKED: USER    NEWDPF quat0 -0.427649 -0.012535 -0.903858 -82.228423
DOCKED: USER    NEWDPF dihe0 -135.17 129.86 0.59 106.11 -179.92 -30.76 
DOCKED: USER  keepresnum = 1 
DOCKED: USER  
DOCKED: REMARK  6 active torsions:
DOCKED: REMARK  status: ('A' for Active; 'I' for Inactive)
DOCKED: REMARK    1  A    between atoms: O1_1  and  C6_6 
DOCKED: REMARK    2  A    between atoms: O2_2  and  C9_9 
DOCKED: REMARK    3  A    between atoms: O3_3  and  C7_7 
DOCKED: REMARK    4  A    between atoms: C5_5  and  C11_11 
DOCKED: REMARK    5  A    between atoms: C11_11  and  C12_12 
DOCKED: REMARK    6  A    between atoms: C13_13  and  C14_14 
DOCKED: USER                              x       y       z     vdW  Elec       q    Type
DOCKED: USER                           _______ _______ _______ _____ _____    ______ ____
DOCKED: ROOT
DOCKED: ATOM      1  O1          0       9.829  38.012  33.449 -0.71 -0.37    -0.355 OA
DOCKED: ATOM      2  C19         0       8.752  38.960  33.373 +0.15 +0.16    +0.210 C 
DOCKED: ENDROOT
DOCKED: BRANCH   1   3
DOCKED: ATOM      3  C6          0       9.462  36.866  34.180 -0.34 +0.07    +0.087 A 
DOCKED: ATOM      4  C8          0       8.576  36.957  35.172 -0.40 +0.07    +0.074 A 
DOCKED: ATOM      5  C9          0       8.191  35.778  35.931 -0.43 +0.06    +0.073 A 
DOCKED: ATOM      6  C10         0       8.730  34.598  35.632 -0.23 +0.04    +0.074 A 
DOCKED: ATOM      7  C7          0       9.707  34.472  34.546 -0.36 +0.04    +0.085 A 
DOCKED: ATOM      8  C5          0      10.067  35.559  33.839 -0.37 +0.05    +0.081 A 
DOCKED: BRANCH   5   9
DOCKED: ATOM      9  O2          0       7.253  35.906  36.973 -0.89 -0.39    -0.356 OA
DOCKED: ATOM     10  C21         0       6.136  36.718  36.578 -0.59 +0.14    +0.210 C 
DOCKED: ENDBRANCH   5   9
DOCKED: BRANCH   7  11
DOCKED: ATOM     11  O3          0      10.231  33.212  34.286 -0.62 -0.01    -0.360 OA
DOCKED: ATOM     12  H28         0      10.154  33.018  33.319 -0.21 -0.27    +0.217 HD
DOCKED: ENDBRANCH   7  11
DOCKED: BRANCH   8  13
DOCKED: ATOM     13  C11         0      11.060  35.520  32.711 -0.35 +0.10    +0.187 C 
DOCKED: ATOM     14  O4          0      11.577  34.439  32.409 -0.68 +0.00    -0.287 OA
DOCKED: BRANCH  13  15
DOCKED: ATOM     15  C12         0      11.453  36.704  31.943 -0.42 +0.04    +0.056 C 
DOCKED: ATOM     16  C14         0      10.597  37.213  31.060 -0.39 +0.01    +0.015 C 
DOCKED: BRANCH  16  17
DOCKED: ATOM     17  C13         0      10.945  38.394  30.271 -0.36 -0.02    -0.036 A 
DOCKED: ATOM     18  C15         0      12.136  38.975  30.416 -0.33 +0.01    +0.011 A 
DOCKED: ATOM     19  C17         0      12.474  40.158  29.620 -0.35 +0.00    +0.001 A 
DOCKED: ATOM     20  C20         0      11.592  40.653  28.751 -0.50 +0.00    +0.000 A 
DOCKED: ATOM     21  C18         0      10.284  40.013  28.592 -0.60 +0.00    +0.001 A 
DOCKED: ATOM     22  C16         0       9.977  38.938  29.316 -0.57 +0.00    +0.011 A 
DOCKED: ENDBRANCH  16  17
DOCKED: ENDBRANCH  13  15
DOCKED: ENDBRANCH   8  13
DOCKED: ENDBRANCH   1   3
DOCKED: TORSDOF 6
DOCKED: TER
DOCKED: ENDMDL
________________________________________________________________________________


	BEGINNING GENETIC ALGORITHM DOCKING 72 of 100
Run: 72 Seed: 2076450155 310677453 [ Run 72 of 100 GA/GALS ]
Beginning LAMARCKIAN GENETIC ALGORITHM (LGA), with a maximum of 2500000 energy evaluations.

Final-Value: -10.314


	FINAL GENETIC ALGORITHM DOCKED STATE
	_______________________________________________


Detailed state:  trans 12.645 37.650 32.533 quatxyzw 0.924726 0.006456 0.241058 -0.294502 center 5.387 0.233 0.000 ntor 6 175.6928 -160.7051 -143.2861 165.6208 123.1051 16.5867
State:	 12.645  37.650  32.533   0.968  0.007  0.252 -145.745    175.69 -160.71 -143.29  165.62  123.11   16.59

DOCKED: MODEL       72
DOCKED: USER    Run = 72
DOCKED: USER    DPF = 1UDW.dpf
DOCKED: USER  
DOCKED: USER    Estimated Free Energy of Binding    =   -7.19 kcal/mol  [=(1)+(2)+(3)-(4)]
DOCKED: USER    Estimated Inhibition Constant, Ki   =    5.34 uM (micromolar)  [Temperature = 298.15 K]
DOCKED: USER    
DOCKED: USER    (1) Final Intermolecular Energy     =   -8.98 kcal/mol
DOCKED: USER        vdW + Hbond + desolv Energy     =   -8.78 kcal/mol
DOCKED: USER        Electrostatic Energy            =   -0.21 kcal/mol
DOCKED: USER    (2) Final Total Internal Energy     =   -1.33 kcal/mol
DOCKED: USER    (3) Torsional Free Energy           =   +1.79 kcal/mol
DOCKED: USER    (4) Unbound System's Energy  [=(2)] =   -1.33 kcal/mol
DOCKED: USER    
DOCKED: USER    
DOCKED: USER    NEWDPF move FKB_lig.pdbqt
DOCKED: USER    NEWDPF about 5.386600 0.233400 0.000000
DOCKED: USER    NEWDPF tran0 12.644509 37.650299 32.533078
DOCKED: USER    NEWDPF quaternion0 0.924726 0.006456 0.241058 -0.294502
DOCKED: USER    NEWDPF axisangle0 0.967640 0.006756 0.252245 -145.744620
DOCKED: USER    NEWDPF quat0 0.967640 0.006756 0.252245 -145.744620
DOCKED: USER    NEWDPF dihe0 175.69 -160.71 -143.29 165.62 123.11 16.59 
DOCKED: USER  keepresnum = 1 
DOCKED: USER  
DOCKED: REMARK  6 active torsions:
DOCKED: REMARK  status: ('A' for Active; 'I' for Inactive)
DOCKED: REMARK    1  A    between atoms: O1_1  and  C6_6 
DOCKED: REMARK    2  A    between atoms: O2_2  and  C9_9 
DOCKED: REMARK    3  A    between atoms: O3_3  and  C7_7 
DOCKED: REMARK    4  A    between atoms: C5_5  and  C11_11 
DOCKED: REMARK    5  A    between atoms: C11_11  and  C12_12 
DOCKED: REMARK    6  A    between atoms: C13_13  and  C14_14 
DOCKED: USER                              x       y       z     vdW  Elec       q    Type
DOCKED: USER                           _______ _______ _______ _____ _____    ______ ____
DOCKED: ROOT
DOCKED: ATOM      1  O1          0       9.677  37.824  30.522 -0.68 -0.20    -0.355 OA
DOCKED: ATOM      2  C19         0       8.733  38.310  29.554 -0.08 +0.07    +0.210 C 
DOCKED: ENDROOT
DOCKED: BRANCH   1   3
DOCKED: ATOM      3  C6          0      10.811  38.655  30.606 -0.32 +0.04    +0.087 A 
DOCKED: ATOM      4  C8          0      10.777  39.890  30.106 -0.33 +0.01    +0.074 A 
DOCKED: ATOM      5  C9          0      11.943  40.754  30.189 -0.28 +0.01    +0.073 A 
DOCKED: ATOM      6  C10         0      13.054  40.306  30.770 -0.24 +0.07    +0.074 A 
DOCKED: ATOM      7  C7          0      13.117  38.952  31.328 -0.27 +0.11    +0.085 A 
DOCKED: ATOM      8  C5          0      12.040  38.147  31.254 -0.28 +0.07    +0.081 A 
DOCKED: BRANCH   5   9
DOCKED: ATOM      9  O2          0      11.876  42.054  29.651 -0.21 +0.33    -0.356 OA
DOCKED: ATOM     10  C21         0      10.623  42.286  28.989 -0.17 -0.31    +0.210 C 
DOCKED: ENDBRANCH   5   9
DOCKED: BRANCH   7  11
DOCKED: ATOM     11  O3          0      14.306  38.548  31.920 -0.98 -0.64    -0.360 OA
DOCKED: ATOM     12  H28         0      14.329  37.560  31.969 -0.47 +0.26    +0.217 HD
DOCKED: ENDBRANCH   7  11
DOCKED: BRANCH   8  13
DOCKED: ATOM     13  C11         0      12.018  36.747  31.800 -0.33 +0.15    +0.187 C 
DOCKED: ATOM     14  O4          0      12.859  35.936  31.397 -0.33 -0.22    -0.287 OA
DOCKED: BRANCH  13  15
DOCKED: ATOM     15  C12         0      11.044  36.285  32.792 -0.43 +0.04    +0.056 C 
DOCKED: ATOM     16  C14         0      10.321  37.185  33.454 -0.45 +0.01    +0.015 C 
DOCKED: BRANCH  16  17
DOCKED: ATOM     17  C13         0       9.337  36.772  34.453 -0.39 -0.03    -0.036 A 
DOCKED: ATOM     18  C15         0       8.188  37.436  34.582 -0.47 +0.01    +0.011 A 
DOCKED: ATOM     19  C17         0       7.209  37.013  35.588 -0.64 +0.00    +0.001 A 
DOCKED: ATOM     20  C20         0       7.466  35.966  36.371 -0.55 +0.00    +0.000 A 
DOCKED: ATOM     21  C18         0       8.728  35.237  36.228 -0.47 +0.00    +0.001 A 
DOCKED: ATOM     22  C16         0       9.618  35.621  35.315 -0.42 +0.01    +0.011 A 
DOCKED: ENDBRANCH  16  17
DOCKED: ENDBRANCH  13  15
DOCKED: ENDBRANCH   8  13
DOCKED: ENDBRANCH   1   3
DOCKED: TORSDOF 6
DOCKED: TER
DOCKED: ENDMDL
________________________________________________________________________________


	BEGINNING GENETIC ALGORITHM DOCKING 73 of 100
Run: 73 Seed: 1522068118 1777615298 [ Run 73 of 100 GA/GALS ]
Beginning LAMARCKIAN GENETIC ALGORITHM (LGA), with a maximum of 2500000 energy evaluations.

Final-Value: -11.120


	FINAL GENETIC ALGORITHM DOCKED STATE
	_______________________________________________


Detailed state:  trans 12.123 35.522 34.671 quatxyzw 0.183400 0.111419 0.559502 0.800567 center 5.387 0.233 0.000 ntor 6 -127.3016 164.2636 178.0852 111.7231 164.9098 -51.4860
State:	 12.123  35.522  34.671   0.306  0.186  0.934 73.631   -127.30  164.26  178.09  111.72  164.91  -51.49

DOCKED: MODEL       73
DOCKED: USER    Run = 73
DOCKED: USER    DPF = 1UDW.dpf
DOCKED: USER  
DOCKED: USER    Estimated Free Energy of Binding    =   -8.23 kcal/mol  [=(1)+(2)+(3)-(4)]
DOCKED: USER    Estimated Inhibition Constant, Ki   =  929.14 nM (nanomolar)  [Temperature = 298.15 K]
DOCKED: USER    
DOCKED: USER    (1) Final Intermolecular Energy     =  -10.02 kcal/mol
DOCKED: USER        vdW + Hbond + desolv Energy     =   -9.76 kcal/mol
DOCKED: USER        Electrostatic Energy            =   -0.26 kcal/mol
DOCKED: USER    (2) Final Total Internal Energy     =   -1.10 kcal/mol
DOCKED: USER    (3) Torsional Free Energy           =   +1.79 kcal/mol
DOCKED: USER    (4) Unbound System's Energy  [=(2)] =   -1.10 kcal/mol
DOCKED: USER    
DOCKED: USER    
DOCKED: USER    NEWDPF move FKB_lig.pdbqt
DOCKED: USER    NEWDPF about 5.386600 0.233400 0.000000
DOCKED: USER    NEWDPF tran0 12.123198 35.522016 34.670731
DOCKED: USER    NEWDPF quaternion0 0.183400 0.111419 0.559502 0.800567
DOCKED: USER    NEWDPF axisangle0 0.306053 0.185933 0.933681 73.631474
DOCKED: USER    NEWDPF quat0 0.306053 0.185933 0.933681 73.631474
DOCKED: USER    NEWDPF dihe0 -127.30 164.26 178.09 111.72 164.91 -51.49 
DOCKED: USER  keepresnum = 1 
DOCKED: USER  
DOCKED: REMARK  6 active torsions:
DOCKED: REMARK  status: ('A' for Active; 'I' for Inactive)
DOCKED: REMARK    1  A    between atoms: O1_1  and  C6_6 
DOCKED: REMARK    2  A    between atoms: O2_2  and  C9_9 
DOCKED: REMARK    3  A    between atoms: O3_3  and  C7_7 
DOCKED: REMARK    4  A    between atoms: C5_5  and  C11_11 
DOCKED: REMARK    5  A    between atoms: C11_11  and  C12_12 
DOCKED: REMARK    6  A    between atoms: C13_13  and  C14_14 
DOCKED: USER                              x       y       z     vdW  Elec       q    Type
DOCKED: USER                           _______ _______ _______ _____ _____    ______ ____
DOCKED: ROOT
DOCKED: ATOM      1  O1          0      10.102  38.238  33.479 -0.70 -0.42    -0.355 OA
DOCKED: ATOM      2  C19         0       8.930  39.004  33.161 -0.08 +0.15    +0.210 C 
DOCKED: ENDROOT
DOCKED: BRANCH   1   3
DOCKED: ATOM      3  C6          0       9.771  36.998  34.060 -0.32 +0.08    +0.087 A 
DOCKED: ATOM      4  C8          0       8.941  36.945  35.101 -0.32 +0.07    +0.074 A 
DOCKED: ATOM      5  C9          0       8.594  35.670  35.707 -0.42 +0.06    +0.073 A 
DOCKED: ATOM      6  C10         0       9.112  34.545  35.215 -0.33 +0.03    +0.074 A 
DOCKED: ATOM      7  C7          0      10.027  34.578  34.071 -0.36 +0.03    +0.085 A 
DOCKED: ATOM      8  C5          0      10.352  35.755  33.506 -0.36 +0.05    +0.081 A 
DOCKED: BRANCH   5   9
DOCKED: ATOM      9  O2          0       7.715  35.646  36.806 -0.70 -0.38    -0.356 OA
DOCKED: ATOM     10  C21         0       6.498  36.353  36.522 -0.52 +0.15    +0.210 C 
DOCKED: ENDBRANCH   5   9
DOCKED: BRANCH   7  11
DOCKED: ATOM     11  O3          0      10.531  33.369  33.608 -0.67 +0.12    -0.360 OA
DOCKED: ATOM     12  H28         0      10.915  33.498  32.705 -0.18 -0.27    +0.217 HD
DOCKED: ENDBRANCH   7  11
DOCKED: BRANCH   8  13
DOCKED: ATOM     13  C11         0      11.281  35.879  32.331 -0.36 +0.11    +0.187 C 
DOCKED: ATOM     14  O4          0      11.993  34.915  32.028 -0.70 -0.09    -0.287 OA
DOCKED: BRANCH  13  15
DOCKED: ATOM     15  C12         0      11.392  37.092  31.517 -0.40 +0.04    +0.056 C 
DOCKED: ATOM     16  C14         0      10.365  37.450  30.749 -0.35 +0.01    +0.015 C 
DOCKED: BRANCH  16  17
DOCKED: ATOM     17  C13         0      10.430  38.652  29.920 -0.44 -0.02    -0.036 A 
DOCKED: ATOM     18  C15         0       9.410  38.979  29.127 -0.64 +0.00    +0.011 A 
DOCKED: ATOM     19  C17         0       9.485  40.187  28.300 -0.66 +0.00    +0.001 A 
DOCKED: ATOM     20  C20         0      10.572  40.957  28.340 -0.44 -0.00    +0.000 A 
DOCKED: ATOM     21  C18         0      11.692  40.597  29.212 -0.46 +0.00    +0.001 A 
DOCKED: ATOM     22  C16         0      11.624  39.500  29.963 -0.37 +0.01    +0.011 A 
DOCKED: ENDBRANCH  16  17
DOCKED: ENDBRANCH  13  15
DOCKED: ENDBRANCH   8  13
DOCKED: ENDBRANCH   1   3
DOCKED: TORSDOF 6
DOCKED: TER
DOCKED: ENDMDL
________________________________________________________________________________


	BEGINNING GENETIC ALGORITHM DOCKING 74 of 100
Run: 74 Seed: 1564200376 47210004 [ Run 74 of 100 GA/GALS ]
Beginning LAMARCKIAN GENETIC ALGORITHM (LGA), with a maximum of 2500000 energy evaluations.

Final-Value: -10.058


	FINAL GENETIC ALGORITHM DOCKED STATE
	_______________________________________________


Detailed state:  trans 10.540 37.309 33.212 quatxyzw 0.635272 0.680933 -0.286593 0.224995 center 5.387 0.233 0.000 ntor 6 38.9877 -47.3938 -162.6664 -93.9035 -29.5905 13.0375
State:	 10.540  37.309  33.212   0.652  0.699 -0.294 153.995     38.99  -47.39 -162.67  -93.90  -29.59   13.04

DOCKED: MODEL       74
DOCKED: USER    Run = 74
DOCKED: USER    DPF = 1UDW.dpf
DOCKED: USER  
DOCKED: USER    Estimated Free Energy of Binding    =   -7.83 kcal/mol  [=(1)+(2)+(3)-(4)]
DOCKED: USER    Estimated Inhibition Constant, Ki   =    1.82 uM (micromolar)  [Temperature = 298.15 K]
DOCKED: USER    
DOCKED: USER    (1) Final Intermolecular Energy     =   -9.62 kcal/mol
DOCKED: USER        vdW + Hbond + desolv Energy     =   -9.31 kcal/mol
DOCKED: USER        Electrostatic Energy            =   -0.32 kcal/mol
DOCKED: USER    (2) Final Total Internal Energy     =   -0.44 kcal/mol
DOCKED: USER    (3) Torsional Free Energy           =   +1.79 kcal/mol
DOCKED: USER    (4) Unbound System's Energy  [=(2)] =   -0.44 kcal/mol
DOCKED: USER    
DOCKED: USER    
DOCKED: USER    NEWDPF move FKB_lig.pdbqt
DOCKED: USER    NEWDPF about 5.386600 0.233400 0.000000
DOCKED: USER    NEWDPF tran0 10.540496 37.309433 33.211717
DOCKED: USER    NEWDPF quaternion0 0.635272 0.680933 -0.286593 0.224995
DOCKED: USER    NEWDPF axisangle0 0.651990 0.698852 -0.294135 153.994794
DOCKED: USER    NEWDPF quat0 0.651990 0.698852 -0.294135 153.994794
DOCKED: USER    NEWDPF dihe0 38.99 -47.39 -162.67 -93.90 -29.59 13.04 
DOCKED: USER  keepresnum = 1 
DOCKED: USER  
DOCKED: REMARK  6 active torsions:
DOCKED: REMARK  status: ('A' for Active; 'I' for Inactive)
DOCKED: REMARK    1  A    between atoms: O1_1  and  C6_6 
DOCKED: REMARK    2  A    between atoms: O2_2  and  C9_9 
DOCKED: REMARK    3  A    between atoms: O3_3  and  C7_7 
DOCKED: REMARK    4  A    between atoms: C5_5  and  C11_11 
DOCKED: REMARK    5  A    between atoms: C11_11  and  C12_12 
DOCKED: REMARK    6  A    between atoms: C13_13  and  C14_14 
DOCKED: USER                              x       y       z     vdW  Elec       q    Type
DOCKED: USER                           _______ _______ _______ _____ _____    ______ ____
DOCKED: ROOT
DOCKED: ATOM      1  O1          0      10.227  33.821  33.994 -0.60 -0.06    -0.355 OA
DOCKED: ATOM      2  C19         0       9.740  32.618  34.609 +0.00 -0.06    +0.210 C 
DOCKED: ENDROOT
DOCKED: BRANCH   1   3
DOCKED: ATOM      3  C6          0       9.540  34.958  34.459 -0.39 +0.04    +0.087 A 
DOCKED: ATOM      4  C8          0       8.760  34.877  35.537 -0.33 +0.04    +0.074 A 
DOCKED: ATOM      5  C9          0       8.047  36.047  36.024 -0.46 +0.06    +0.073 A 
DOCKED: ATOM      6  C10         0       8.176  37.209  35.387 -0.41 +0.07    +0.074 A 
DOCKED: ATOM      7  C7          0       9.028  37.324  34.199 -0.32 +0.08    +0.085 A 
DOCKED: ATOM      8  C5          0       9.690  36.245  33.744 -0.36 +0.05    +0.081 A 
DOCKED: BRANCH   5   9
DOCKED: ATOM      9  O2          0       7.230  35.930  37.165 -0.90 -0.43    -0.356 OA
DOCKED: ATOM     10  C21         0       6.024  36.697  37.029 -0.56 +0.16    +0.210 C 
DOCKED: ENDBRANCH   5   9
DOCKED: BRANCH   7  11
DOCKED: ATOM     11  O3          0       9.118  38.565  33.582 -0.88 -0.36    -0.360 OA
DOCKED: ATOM     12  H28         0       8.210  38.941  33.468 +0.16 +0.14    +0.217 HD
DOCKED: ENDBRANCH   7  11
DOCKED: BRANCH   8  13
DOCKED: ATOM     13  C11         0      10.584  36.274  32.535 -0.32 +0.11    +0.187 C 
DOCKED: ATOM     14  O4          0      11.542  35.495  32.482 -0.41 -0.17    -0.287 OA
DOCKED: BRANCH  13  15
DOCKED: ATOM     15  C12         0      10.380  37.184  31.405 -0.20 +0.03    +0.056 C 
DOCKED: ATOM     16  C14         0      10.900  38.408  31.460 -0.41 +0.01    +0.015 C 
DOCKED: BRANCH  16  17
DOCKED: ATOM     17  C13         0      10.723  39.351  30.357 -0.37 -0.01    -0.036 A 
DOCKED: ATOM     18  C15         0      11.509  40.422  30.254 -0.33 +0.00    +0.011 A 
DOCKED: ATOM     19  C17         0      11.322  41.362  29.144 -0.48 -0.00    +0.001 A 
DOCKED: ATOM     20  C20         0      10.368  41.144  28.239 -0.47 -0.00    +0.000 A 
DOCKED: ATOM     21  C18         0       9.505  39.967  28.354 -0.68 +0.00    +0.001 A 
DOCKED: ATOM     22  C16         0       9.674  39.114  29.362 -0.59 +0.00    +0.011 A 
DOCKED: ENDBRANCH  16  17
DOCKED: ENDBRANCH  13  15
DOCKED: ENDBRANCH   8  13
DOCKED: ENDBRANCH   1   3
DOCKED: TORSDOF 6
DOCKED: TER
DOCKED: ENDMDL
________________________________________________________________________________


	BEGINNING GENETIC ALGORITHM DOCKING 75 of 100
Run: 75 Seed: 636859308 324012842 [ Run 75 of 100 GA/GALS ]
Beginning LAMARCKIAN GENETIC ALGORITHM (LGA), with a maximum of 2500000 energy evaluations.

Final-Value: -10.211


	FINAL GENETIC ALGORITHM DOCKED STATE
	_______________________________________________


Detailed state:  trans 15.547 40.524 30.395 quatxyzw -0.882617 0.318457 0.338480 -0.070742 center 5.387 0.233 0.000 ntor 6 -150.6857 148.8682 -144.6661 -31.3749 -111.9056 3.9633
State:	 15.547  40.524  30.395  -0.885  0.319  0.339 -171.887   -150.69  148.87 -144.67  -31.37 -111.91    3.96

DOCKED: MODEL       75
DOCKED: USER    Run = 75
DOCKED: USER    DPF = 1UDW.dpf
DOCKED: USER  
DOCKED: USER    Estimated Free Energy of Binding    =   -7.47 kcal/mol  [=(1)+(2)+(3)-(4)]
DOCKED: USER    Estimated Inhibition Constant, Ki   =    3.33 uM (micromolar)  [Temperature = 298.15 K]
DOCKED: USER    
DOCKED: USER    (1) Final Intermolecular Energy     =   -9.26 kcal/mol
DOCKED: USER        vdW + Hbond + desolv Energy     =   -8.84 kcal/mol
DOCKED: USER        Electrostatic Energy            =   -0.42 kcal/mol
DOCKED: USER    (2) Final Total Internal Energy     =   -0.95 kcal/mol
DOCKED: USER    (3) Torsional Free Energy           =   +1.79 kcal/mol
DOCKED: USER    (4) Unbound System's Energy  [=(2)] =   -0.95 kcal/mol
DOCKED: USER    
DOCKED: USER    
DOCKED: USER    NEWDPF move FKB_lig.pdbqt
DOCKED: USER    NEWDPF about 5.386600 0.233400 0.000000
DOCKED: USER    NEWDPF tran0 15.546777 40.523559 30.395222
DOCKED: USER    NEWDPF quaternion0 -0.882617 0.318457 0.338480 -0.070742
DOCKED: USER    NEWDPF axisangle0 -0.884833 0.319257 0.339330 -171.886743
DOCKED: USER    NEWDPF quat0 -0.884833 0.319257 0.339330 -171.886743
DOCKED: USER    NEWDPF dihe0 -150.69 148.87 -144.67 -31.37 -111.91 3.96 
DOCKED: USER  keepresnum = 1 
DOCKED: USER  
DOCKED: REMARK  6 active torsions:
DOCKED: REMARK  status: ('A' for Active; 'I' for Inactive)
DOCKED: REMARK    1  A    between atoms: O1_1  and  C6_6 
DOCKED: REMARK    2  A    between atoms: O2_2  and  C9_9 
DOCKED: REMARK    3  A    between atoms: O3_3  and  C7_7 
DOCKED: REMARK    4  A    between atoms: C5_5  and  C11_11 
DOCKED: REMARK    5  A    between atoms: C11_11  and  C12_12 
DOCKED: REMARK    6  A    between atoms: C13_13  and  C14_14 
DOCKED: USER                              x       y       z     vdW  Elec       q    Type
DOCKED: USER                           _______ _______ _______ _____ _____    ______ ____
DOCKED: ROOT
DOCKED: ATOM      1  O1          0      14.092  42.992  32.556 -0.12 -0.21    -0.355 OA
DOCKED: ATOM      2  C19         0      13.911  44.239  33.246 -0.10 +0.06    +0.210 C 
DOCKED: ENDROOT
DOCKED: BRANCH   1   3
DOCKED: ATOM      3  C6          0      15.235  43.012  31.735 -0.16 +0.05    +0.087 A 
DOCKED: ATOM      4  C8          0      16.040  44.075  31.731 -0.12 +0.03    +0.074 A 
DOCKED: ATOM      5  C9          0      17.223  44.104  30.886 -0.28 +0.05    +0.073 A 
DOCKED: ATOM      6  C10         0      17.503  43.058  30.110 -0.20 +0.07    +0.074 A 
DOCKED: ATOM      7  C7          0      16.633  41.878  30.097 -0.47 +0.11    +0.085 A 
DOCKED: ATOM      8  C5          0      15.537  41.845  30.877 -0.30 +0.08    +0.081 A 
DOCKED: BRANCH   5   9
DOCKED: ATOM      9  O2          0      18.054  45.240  30.903 -0.39 -0.22    -0.356 OA
DOCKED: ATOM     10  C21         0      18.015  45.901  32.177 -0.15 +0.07    +0.210 C 
DOCKED: ENDBRANCH   5   9
DOCKED: BRANCH   7  11
DOCKED: ATOM     11  O3          0      16.983  40.822  29.264 -1.68 -0.75    -0.360 OA
DOCKED: ATOM     12  H28         0      16.683  39.971  29.670 +0.11 +0.46    +0.217 HD
DOCKED: ENDBRANCH   7  11
DOCKED: BRANCH   8  13
DOCKED: ATOM     13  C11         0      14.593  40.677  30.925 -0.25 +0.26    +0.187 C 
DOCKED: ATOM     14  O4          0      14.985  39.612  31.415 -0.89 -0.53    -0.287 OA
DOCKED: BRANCH  13  15
DOCKED: ATOM     15  C12         0      13.219  40.731  30.418 -0.31 +0.05    +0.056 C 
DOCKED: ATOM     16  C14         0      12.673  39.627  29.913 -0.36 +0.02    +0.015 C 
DOCKED: BRANCH  16  17
DOCKED: ATOM     17  C13         0      11.306  39.633  29.396 -0.42 -0.02    -0.036 A 
DOCKED: ATOM     18  C15         0      10.524  38.564  29.544 -0.44 +0.01    +0.011 A 
DOCKED: ATOM     19  C17         0       9.155  38.581  29.021 -0.61 +0.00    +0.001 A 
DOCKED: ATOM     20  C20         0       8.692  39.664  28.398 -0.59 +0.00    +0.000 A 
DOCKED: ATOM     21  C18         0       9.551  40.838  28.235 -0.54 -0.00    +0.001 A 
DOCKED: ATOM     22  C16         0      10.795  40.823  28.710 -0.56 -0.00    +0.011 A 
DOCKED: ENDBRANCH  16  17
DOCKED: ENDBRANCH  13  15
DOCKED: ENDBRANCH   8  13
DOCKED: ENDBRANCH   1   3
DOCKED: TORSDOF 6
DOCKED: TER
DOCKED: ENDMDL
________________________________________________________________________________


	BEGINNING GENETIC ALGORITHM DOCKING 76 of 100
Run: 76 Seed: 189309040 779636955 [ Run 76 of 100 GA/GALS ]
Beginning LAMARCKIAN GENETIC ALGORITHM (LGA), with a maximum of 2500000 energy evaluations.

Final-Value: -11.280


	FINAL GENETIC ALGORITHM DOCKED STATE
	_______________________________________________


Detailed state:  trans 12.513 35.443 33.510 quatxyzw -0.837466 0.254095 0.240966 0.419549 center 5.387 0.233 0.000 ntor 6 140.7274 -151.0860 143.6310 86.2220 -158.7712 35.9320
State:	 12.513  35.443  33.510  -0.923  0.280  0.265 130.388    140.73 -151.09  143.63   86.22 -158.77   35.93

DOCKED: MODEL       76
DOCKED: USER    Run = 76
DOCKED: USER    DPF = 1UDW.dpf
DOCKED: USER  
DOCKED: USER    Estimated Free Energy of Binding    =   -8.39 kcal/mol  [=(1)+(2)+(3)-(4)]
DOCKED: USER    Estimated Inhibition Constant, Ki   =  704.09 nM (nanomolar)  [Temperature = 298.15 K]
DOCKED: USER    
DOCKED: USER    (1) Final Intermolecular Energy     =  -10.18 kcal/mol
DOCKED: USER        vdW + Hbond + desolv Energy     =   -9.69 kcal/mol
DOCKED: USER        Electrostatic Energy            =   -0.49 kcal/mol
DOCKED: USER    (2) Final Total Internal Energy     =   -1.10 kcal/mol
DOCKED: USER    (3) Torsional Free Energy           =   +1.79 kcal/mol
DOCKED: USER    (4) Unbound System's Energy  [=(2)] =   -1.10 kcal/mol
DOCKED: USER    
DOCKED: USER    
DOCKED: USER    NEWDPF move FKB_lig.pdbqt
DOCKED: USER    NEWDPF about 5.386600 0.233400 0.000000
DOCKED: USER    NEWDPF tran0 12.513389 35.442879 33.509878
DOCKED: USER    NEWDPF quaternion0 -0.837466 0.254095 0.240966 0.419549
DOCKED: USER    NEWDPF axisangle0 -0.922591 0.279923 0.265459 130.387744
DOCKED: USER    NEWDPF quat0 -0.922591 0.279923 0.265459 130.387744
DOCKED: USER    NEWDPF dihe0 140.73 -151.09 143.63 86.22 -158.77 35.93 
DOCKED: USER  keepresnum = 1 
DOCKED: USER  
DOCKED: REMARK  6 active torsions:
DOCKED: REMARK  status: ('A' for Active; 'I' for Inactive)
DOCKED: REMARK    1  A    between atoms: O1_1  and  C6_6 
DOCKED: REMARK    2  A    between atoms: O2_2  and  C9_9 
DOCKED: REMARK    3  A    between atoms: O3_3  and  C7_7 
DOCKED: REMARK    4  A    between atoms: C5_5  and  C11_11 
DOCKED: REMARK    5  A    between atoms: C11_11  and  C12_12 
DOCKED: REMARK    6  A    between atoms: C13_13  and  C14_14 
DOCKED: USER                              x       y       z     vdW  Elec       q    Type
DOCKED: USER                           _______ _______ _______ _____ _____    ______ ____
DOCKED: ROOT
DOCKED: ATOM      1  O1          0      10.075  38.076  33.464 -0.67 -0.40    -0.355 OA
DOCKED: ATOM      2  C19         0       9.360  39.241  33.023 -0.26 +0.16    +0.210 C 
DOCKED: ENDROOT
DOCKED: BRANCH   1   3
DOCKED: ATOM      3  C6          0      11.132  37.753  32.592 -0.31 +0.09    +0.087 A 
DOCKED: ATOM      4  C8          0      11.832  38.719  31.997 -0.28 +0.07    +0.074 A 
DOCKED: ATOM      5  C9          0      12.924  38.393  31.095 -0.32 +0.08    +0.073 A 
DOCKED: ATOM      6  C10         0      13.228  37.117  30.862 -0.09 +0.07    +0.074 A 
DOCKED: ATOM      7  C7          0      12.473  36.037  31.504 -0.34 +0.06    +0.085 A 
DOCKED: ATOM      8  C5          0      11.461  36.332  32.340 -0.36 +0.06    +0.081 A 
DOCKED: BRANCH   5   9
DOCKED: ATOM      9  O2          0      13.645  39.435  30.481 -0.77 -0.53    -0.356 OA
DOCKED: ATOM     10  C21         0      12.780  40.511  30.084 -0.22 +0.15    +0.210 C 
DOCKED: ENDBRANCH   5   9
DOCKED: BRANCH   7  11
DOCKED: ATOM     11  O3          0      12.841  34.728  31.218 -0.62 -0.07    -0.360 OA
DOCKED: ATOM     12  H28         0      12.049  34.140  31.297 -0.39 -0.27    +0.217 HD
DOCKED: ENDBRANCH   7  11
DOCKED: BRANCH   8  13
DOCKED: ATOM     13  C11         0      10.636  35.287  33.040 -0.37 +0.08    +0.187 C 
DOCKED: ATOM     14  O4          0      11.104  34.152  33.178 -0.61 -0.06    -0.287 OA
DOCKED: BRANCH  13  15
DOCKED: ATOM     15  C12         0       9.296  35.544  33.572 -0.47 +0.02    +0.056 C 
DOCKED: ATOM     16  C14         0       9.165  35.899  34.848 -0.52 +0.01    +0.015 C 
DOCKED: BRANCH  16  17
DOCKED: ATOM     17  C13         0       7.848  36.166  35.424 -0.51 -0.02    -0.036 A 
DOCKED: ATOM     18  C15         0       7.581  35.819  36.683 -0.44 +0.01    +0.011 A 
DOCKED: ATOM     19  C17         0       6.256  36.091  37.250 -0.42 +0.00    +0.001 A 
DOCKED: ATOM     20  C20         0       5.321  36.684  36.508 -0.63 +0.00    +0.000 A 
DOCKED: ATOM     21  C18         0       5.617  37.064  35.125 -0.61 +0.00    +0.001 A 
DOCKED: ATOM     22  C16         0       6.819  36.817  34.610 -0.50 +0.00    +0.011 A 
DOCKED: ENDBRANCH  16  17
DOCKED: ENDBRANCH  13  15
DOCKED: ENDBRANCH   8  13
DOCKED: ENDBRANCH   1   3
DOCKED: TORSDOF 6
DOCKED: TER
DOCKED: ENDMDL
________________________________________________________________________________


	BEGINNING GENETIC ALGORITHM DOCKING 77 of 100
Run: 77 Seed: 2005032112 2031851493 [ Run 77 of 100 GA/GALS ]
Beginning LAMARCKIAN GENETIC ALGORITHM (LGA), with a maximum of 2500000 energy evaluations.

Final-Value: -9.661


	FINAL GENETIC ALGORITHM DOCKED STATE
	_______________________________________________


Detailed state:  trans 9.042 37.573 33.219 quatxyzw 0.300924 0.296494 0.847777 -0.320638 center 5.387 0.233 0.000 ntor 6 -78.1978 -10.7850 23.8856 -173.8979 61.5795 36.5350
State:	  9.042  37.573  33.219   0.318  0.313  0.895 -142.597    -78.20  -10.79   23.89 -173.90   61.58   36.53

DOCKED: MODEL       77
DOCKED: USER    Run = 77
DOCKED: USER    DPF = 1UDW.dpf
DOCKED: USER  
DOCKED: USER    Estimated Free Energy of Binding    =   -7.18 kcal/mol  [=(1)+(2)+(3)-(4)]
DOCKED: USER    Estimated Inhibition Constant, Ki   =    5.48 uM (micromolar)  [Temperature = 298.15 K]
DOCKED: USER    
DOCKED: USER    (1) Final Intermolecular Energy     =   -8.97 kcal/mol
DOCKED: USER        vdW + Hbond + desolv Energy     =   -8.47 kcal/mol
DOCKED: USER        Electrostatic Energy            =   -0.50 kcal/mol
DOCKED: USER    (2) Final Total Internal Energy     =   -0.69 kcal/mol
DOCKED: USER    (3) Torsional Free Energy           =   +1.79 kcal/mol
DOCKED: USER    (4) Unbound System's Energy  [=(2)] =   -0.69 kcal/mol
DOCKED: USER    
DOCKED: USER    
DOCKED: USER    NEWDPF move FKB_lig.pdbqt
DOCKED: USER    NEWDPF about 5.386600 0.233400 0.000000
DOCKED: USER    NEWDPF tran0 9.041602 37.573363 33.218954
DOCKED: USER    NEWDPF quaternion0 0.300924 0.296494 0.847777 -0.320638
DOCKED: USER    NEWDPF axisangle0 0.317698 0.313021 0.895034 -142.596942
DOCKED: USER    NEWDPF quat0 0.317698 0.313021 0.895034 -142.596942
DOCKED: USER    NEWDPF dihe0 -78.20 -10.79 23.89 -173.90 61.58 36.53 
DOCKED: USER  keepresnum = 1 
DOCKED: USER  
DOCKED: REMARK  6 active torsions:
DOCKED: REMARK  status: ('A' for Active; 'I' for Inactive)
DOCKED: REMARK    1  A    between atoms: O1_1  and  C6_6 
DOCKED: REMARK    2  A    between atoms: O2_2  and  C9_9 
DOCKED: REMARK    3  A    between atoms: O3_3  and  C7_7 
DOCKED: REMARK    4  A    between atoms: C5_5  and  C11_11 
DOCKED: REMARK    5  A    between atoms: C11_11  and  C12_12 
DOCKED: REMARK    6  A    between atoms: C13_13  and  C14_14 
DOCKED: USER                              x       y       z     vdW  Elec       q    Type
DOCKED: USER                           _______ _______ _______ _____ _____    ______ ____
DOCKED: ROOT
DOCKED: ATOM      1  O1          0      11.492  35.589  31.506 -0.28 -0.08    -0.355 OA
DOCKED: ATOM      2  C19         0      12.516  35.232  30.563 -0.08 +0.04    +0.210 C 
DOCKED: ENDROOT
DOCKED: BRANCH   1   3
DOCKED: ATOM      3  C6          0      11.065  36.919  31.331 -0.30 +0.05    +0.087 A 
DOCKED: ATOM      4  C8          0      10.978  37.441  30.108 -0.01 +0.04    +0.074 A 
DOCKED: ATOM      5  C9          0      10.537  38.814  29.919 -0.40 +0.03    +0.073 A 
DOCKED: ATOM      6  C10         0      10.217  39.554  30.978 -0.22 +0.01    +0.074 A 
DOCKED: ATOM      7  C7          0      10.304  39.002  32.334 -0.35 +0.06    +0.085 A 
DOCKED: ATOM      8  C5          0      10.712  37.733  32.515 -0.32 +0.07    +0.081 A 
DOCKED: BRANCH   5   9
DOCKED: ATOM      9  O2          0      10.456  39.337  28.615 -0.90 -0.18    -0.356 OA
DOCKED: ATOM     10  C21         0       9.101  39.362  28.141 -0.60 +0.08    +0.210 C 
DOCKED: ENDBRANCH   5   9
DOCKED: BRANCH   7  11
DOCKED: ATOM     11  O3          0       9.956  39.829  33.395 -0.58 -0.42    -0.360 OA
DOCKED: ATOM     12  H28         0       9.856  40.757  33.068 -0.36 +0.02    +0.217 HD
DOCKED: ENDBRANCH   7  11
DOCKED: BRANCH   8  13
DOCKED: ATOM     13  C11         0      10.829  37.089  33.869 -0.30 +0.22    +0.187 C 
DOCKED: ATOM     14  O4          0      11.938  36.695  34.248 -0.41 -0.49    -0.287 OA
DOCKED: BRANCH  13  15
DOCKED: ATOM     15  C12         0       9.691  36.900  34.772 -0.30 +0.06    +0.056 C 
DOCKED: ATOM     16  C14         0       8.469  37.202  34.341 -0.53 +0.01    +0.015 C 
DOCKED: BRANCH  16  17
DOCKED: ATOM     17  C13         0       7.303  37.031  35.206 -0.59 -0.02    -0.036 A 
DOCKED: ATOM     18  C15         0       7.441  37.035  36.532 -0.54 +0.01    +0.011 A 
DOCKED: ATOM     19  C17         0       6.265  36.862  37.390 -0.34 +0.00    +0.001 A 
DOCKED: ATOM     20  C20         0       5.059  36.701  36.845 -0.51 +0.00    +0.000 A 
DOCKED: ATOM     21  C18         0       4.908  36.696  35.389 -0.12 +0.00    +0.001 A 
DOCKED: ATOM     22  C16         0       5.977  36.853  34.609 -0.42 +0.00    +0.011 A 
DOCKED: ENDBRANCH  16  17
DOCKED: ENDBRANCH  13  15
DOCKED: ENDBRANCH   8  13
DOCKED: ENDBRANCH   1   3
DOCKED: TORSDOF 6
DOCKED: TER
DOCKED: ENDMDL
________________________________________________________________________________


	BEGINNING GENETIC ALGORITHM DOCKING 78 of 100
Run: 78 Seed: 471399806 489517948 [ Run 78 of 100 GA/GALS ]
Beginning LAMARCKIAN GENETIC ALGORITHM (LGA), with a maximum of 2500000 energy evaluations.

Final-Value: -8.738


	FINAL GENETIC ALGORITHM DOCKED STATE
	_______________________________________________


Detailed state:  trans 13.152 40.351 31.650 quatxyzw -0.118147 -0.361735 -0.126574 -0.916061 center 5.387 0.233 0.000 ntor 6 -38.3852 42.5343 -143.7639 -35.0044 -29.0111 -24.5608
State:	 13.152  40.351  31.650  -0.295 -0.902 -0.316 -47.286    -38.39   42.53 -143.76  -35.00  -29.01  -24.56

DOCKED: MODEL       78
DOCKED: USER    Run = 78
DOCKED: USER    DPF = 1UDW.dpf
DOCKED: USER  
DOCKED: USER    Estimated Free Energy of Binding    =   -6.46 kcal/mol  [=(1)+(2)+(3)-(4)]
DOCKED: USER    Estimated Inhibition Constant, Ki   =   18.25 uM (micromolar)  [Temperature = 298.15 K]
DOCKED: USER    
DOCKED: USER    (1) Final Intermolecular Energy     =   -8.25 kcal/mol
DOCKED: USER        vdW + Hbond + desolv Energy     =   -8.16 kcal/mol
DOCKED: USER        Electrostatic Energy            =   -0.09 kcal/mol
DOCKED: USER    (2) Final Total Internal Energy     =   -0.48 kcal/mol
DOCKED: USER    (3) Torsional Free Energy           =   +1.79 kcal/mol
DOCKED: USER    (4) Unbound System's Energy  [=(2)] =   -0.48 kcal/mol
DOCKED: USER    
DOCKED: USER    
DOCKED: USER    NEWDPF move FKB_lig.pdbqt
DOCKED: USER    NEWDPF about 5.386600 0.233400 0.000000
DOCKED: USER    NEWDPF tran0 13.152391 40.351261 31.649697
DOCKED: USER    NEWDPF quaternion0 -0.118147 -0.361735 -0.126574 -0.916061
DOCKED: USER    NEWDPF axisangle0 -0.294603 -0.901995 -0.315616 -47.286186
DOCKED: USER    NEWDPF quat0 -0.294603 -0.901995 -0.315616 -47.286186
DOCKED: USER    NEWDPF dihe0 -38.39 42.53 -143.76 -35.00 -29.01 -24.56 
DOCKED: USER  keepresnum = 1 
DOCKED: USER  
DOCKED: REMARK  6 active torsions:
DOCKED: REMARK  status: ('A' for Active; 'I' for Inactive)
DOCKED: REMARK    1  A    between atoms: O1_1  and  C6_6 
DOCKED: REMARK    2  A    between atoms: O2_2  and  C9_9 
DOCKED: REMARK    3  A    between atoms: O3_3  and  C7_7 
DOCKED: REMARK    4  A    between atoms: C5_5  and  C11_11 
DOCKED: REMARK    5  A    between atoms: C11_11  and  C12_12 
DOCKED: REMARK    6  A    between atoms: C13_13  and  C14_14 
DOCKED: USER                              x       y       z     vdW  Elec       q    Type
DOCKED: USER                           _______ _______ _______ _____ _____    ______ ____
DOCKED: ROOT
DOCKED: ATOM      1  O1          0      10.419  40.054  29.343 -0.32 -0.03    -0.355 OA
DOCKED: ATOM      2  C19         0       9.324  39.467  28.622 -0.57 +0.06    +0.210 C 
DOCKED: ENDROOT
DOCKED: BRANCH   1   3
DOCKED: ATOM      3  C6          0      10.993  39.142  30.250 -0.32 +0.04    +0.087 A 
DOCKED: ATOM      4  C8          0      10.274  38.125  30.725 -0.34 +0.04    +0.074 A 
DOCKED: ATOM      5  C9          0      10.859  37.179  31.661 -0.30 +0.05    +0.073 A 
DOCKED: ATOM      6  C10         0      12.125  37.332  32.047 -0.33 +0.07    +0.074 A 
DOCKED: ATOM      7  C7          0      12.936  38.443  31.539 -0.29 +0.10    +0.085 A 
DOCKED: ATOM      8  C5          0      12.400  39.321  30.672 -0.26 +0.07    +0.081 A 
DOCKED: BRANCH   5   9
DOCKED: ATOM      9  O2          0      10.075  36.115  32.145 -0.24 -0.14    -0.356 OA
DOCKED: ATOM     10  C21         0      10.843  34.907  32.264 -0.34 -0.02    +0.210 C 
DOCKED: ENDBRANCH   5   9
DOCKED: BRANCH   7  11
DOCKED: ATOM     11  O3          0      14.248  38.544  31.982 -0.94 -0.64    -0.360 OA
DOCKED: ATOM     12  H28         0      14.662  37.645  31.990 -0.46 +0.25    +0.217 HD
DOCKED: ENDBRANCH   7  11
DOCKED: BRANCH   8  13
DOCKED: ATOM     13  C11         0      13.159  40.487  30.103 -0.19 +0.19    +0.187 C 
DOCKED: ATOM     14  O4          0      12.854  40.908  28.981 -0.44 -0.20    -0.287 OA
DOCKED: BRANCH  13  15
DOCKED: ATOM     15  C12         0      14.252  41.159  30.811 -0.32 +0.06    +0.056 C 
DOCKED: ATOM     16  C14         0      15.280  41.632  30.110 -0.47 +0.02    +0.015 C 
DOCKED: BRANCH  16  17
DOCKED: ATOM     17  C13         0      16.393  42.309  30.773 -0.40 -0.03    -0.036 A 
DOCKED: ATOM     18  C15         0      16.998  43.343  30.188 -0.39 +0.01    +0.011 A 
DOCKED: ATOM     19  C17         0      18.113  44.015  30.861 -0.38 +0.00    +0.001 A 
DOCKED: ATOM     20  C20         0      18.522  43.593  32.057 -0.28 +0.00    +0.000 A 
DOCKED: ATOM     21  C18         0      17.858  42.457  32.700 -0.29 +0.00    +0.001 A 
DOCKED: ATOM     22  C16         0      16.844  41.846  32.088 -0.29 +0.01    +0.011 A 
DOCKED: ENDBRANCH  16  17
DOCKED: ENDBRANCH  13  15
DOCKED: ENDBRANCH   8  13
DOCKED: ENDBRANCH   1   3
DOCKED: TORSDOF 6
DOCKED: TER
DOCKED: ENDMDL
________________________________________________________________________________


	BEGINNING GENETIC ALGORITHM DOCKING 79 of 100
Run: 79 Seed: 912590235 1860773779 [ Run 79 of 100 GA/GALS ]
Beginning LAMARCKIAN GENETIC ALGORITHM (LGA), with a maximum of 2500000 energy evaluations.

Final-Value: -8.996


	FINAL GENETIC ALGORITHM DOCKED STATE
	_______________________________________________


Detailed state:  trans 11.648 41.067 33.164 quatxyzw 0.057878 0.564918 0.038389 0.822219 center 5.387 0.233 0.000 ntor 6 -60.8716 123.6955 -61.8808 -69.7886 -80.0180 -78.9757
State:	 11.648  41.067  33.164   0.102  0.993  0.067 69.385    -60.87  123.70  -61.88  -69.79  -80.02  -78.98

DOCKED: MODEL       79
DOCKED: USER    Run = 79
DOCKED: USER    DPF = 1UDW.dpf
DOCKED: USER  
DOCKED: USER    Estimated Free Energy of Binding    =   -6.52 kcal/mol  [=(1)+(2)+(3)-(4)]
DOCKED: USER    Estimated Inhibition Constant, Ki   =   16.53 uM (micromolar)  [Temperature = 298.15 K]
DOCKED: USER    
DOCKED: USER    (1) Final Intermolecular Energy     =   -8.31 kcal/mol
DOCKED: USER        vdW + Hbond + desolv Energy     =   -7.94 kcal/mol
DOCKED: USER        Electrostatic Energy            =   -0.38 kcal/mol
DOCKED: USER    (2) Final Total Internal Energy     =   -0.68 kcal/mol
DOCKED: USER    (3) Torsional Free Energy           =   +1.79 kcal/mol
DOCKED: USER    (4) Unbound System's Energy  [=(2)] =   -0.68 kcal/mol
DOCKED: USER    
DOCKED: USER    
DOCKED: USER    NEWDPF move FKB_lig.pdbqt
DOCKED: USER    NEWDPF about 5.386600 0.233400 0.000000
DOCKED: USER    NEWDPF tran0 11.648137 41.066827 33.163547
DOCKED: USER    NEWDPF quaternion0 0.057878 0.564918 0.038389 0.822219
DOCKED: USER    NEWDPF axisangle0 0.101689 0.992527 0.067447 69.384878
DOCKED: USER    NEWDPF quat0 0.101689 0.992527 0.067447 69.384878
DOCKED: USER    NEWDPF dihe0 -60.87 123.70 -61.88 -69.79 -80.02 -78.98 
DOCKED: USER  keepresnum = 1 
DOCKED: USER  
DOCKED: REMARK  6 active torsions:
DOCKED: REMARK  status: ('A' for Active; 'I' for Inactive)
DOCKED: REMARK    1  A    between atoms: O1_1  and  C6_6 
DOCKED: REMARK    2  A    between atoms: O2_2  and  C9_9 
DOCKED: REMARK    3  A    between atoms: O3_3  and  C7_7 
DOCKED: REMARK    4  A    between atoms: C5_5  and  C11_11 
DOCKED: REMARK    5  A    between atoms: C11_11  and  C12_12 
DOCKED: REMARK    6  A    between atoms: C13_13  and  C14_14 
DOCKED: USER                              x       y       z     vdW  Elec       q    Type
DOCKED: USER                           _______ _______ _______ _____ _____    ______ ____
DOCKED: ROOT
DOCKED: ATOM      1  O1          0      10.287  40.208  29.955 -0.20 +0.03    -0.355 OA
DOCKED: ATOM      2  C19         0       9.758  39.404  28.889 -0.51 +0.06    +0.210 C 
DOCKED: ENDROOT
DOCKED: BRANCH   1   3
DOCKED: ATOM      3  C6          0      10.605  39.430  31.086 -0.28 +0.03    +0.087 A 
DOCKED: ATOM      4  C8          0       9.644  39.035  31.920 -0.28 +0.03    +0.074 A 
DOCKED: ATOM      5  C9          0       9.963  38.232  33.089 -0.35 +0.07    +0.073 A 
DOCKED: ATOM      6  C10         0      11.228  37.889  33.327 -0.30 +0.10    +0.074 A 
DOCKED: ATOM      7  C7          0      12.303  38.311  32.424 -0.25 +0.11    +0.085 A 
DOCKED: ATOM      8  C5          0      12.013  39.055  31.340 -0.25 +0.07    +0.081 A 
DOCKED: BRANCH   5   9
DOCKED: ATOM      9  O2          0       8.926  37.829  33.952 -0.68 -0.33    -0.356 OA
DOCKED: ATOM     10  C21         0       8.825  36.399  34.022 -0.33 +0.12    +0.210 C 
DOCKED: ENDBRANCH   5   9
DOCKED: BRANCH   7  11
DOCKED: ATOM     11  O3          0      13.600  37.919  32.730 -0.51 -0.70    -0.360 OA
DOCKED: ATOM     12  H28         0      13.982  37.425  31.963 -0.46 +0.27    +0.217 HD
DOCKED: ENDBRANCH   7  11
DOCKED: BRANCH   8  13
DOCKED: ATOM     13  C11         0      13.053  39.530  30.364 -0.23 +0.22    +0.187 C 
DOCKED: ATOM     14  O4          0      13.199  38.916  29.301 -0.55 -0.53    -0.287 OA
DOCKED: BRANCH  13  15
DOCKED: ATOM     15  C12         0      13.911  40.693  30.604 -0.31 +0.07    +0.056 C 
DOCKED: ATOM     16  C14         0      15.208  40.502  30.829 -0.38 +0.02    +0.015 C 
DOCKED: BRANCH  16  17
DOCKED: ATOM     17  C13         0      16.103  41.632  31.074 -0.36 -0.04    -0.036 A 
DOCKED: ATOM     18  C15         0      16.282  42.565  30.140 -0.48 +0.01    +0.011 A 
DOCKED: ATOM     19  C17         0      17.182  43.694  30.396 -0.36 +0.00    +0.001 A 
DOCKED: ATOM     20  C20         0      17.820  43.787  31.562 -0.31 +0.00    +0.000 A 
DOCKED: ATOM     21  C18         0      17.623  42.761  32.588 -0.26 +0.00    +0.001 A 
DOCKED: ATOM     22  C16         0      16.806  41.736  32.356 -0.26 +0.01    +0.011 A 
DOCKED: ENDBRANCH  16  17
DOCKED: ENDBRANCH  13  15
DOCKED: ENDBRANCH   8  13
DOCKED: ENDBRANCH   1   3
DOCKED: TORSDOF 6
DOCKED: TER
DOCKED: ENDMDL
________________________________________________________________________________


	BEGINNING GENETIC ALGORITHM DOCKING 80 of 100
Run: 80 Seed: 1462406668 227888440 [ Run 80 of 100 GA/GALS ]
Beginning LAMARCKIAN GENETIC ALGORITHM (LGA), with a maximum of 2500000 energy evaluations.

Final-Value: -10.366


	FINAL GENETIC ALGORITHM DOCKED STATE
	_______________________________________________


Detailed state:  trans 12.508 37.786 32.744 quatxyzw -0.895497 0.007301 -0.266407 0.356452 center 5.387 0.233 0.000 ntor 6 -169.7154 -160.4005 68.2875 142.6031 128.5776 22.3536
State:	 12.508  37.786  32.744  -0.958  0.008 -0.285 138.235   -169.72 -160.40   68.29  142.60  128.58   22.35

DOCKED: MODEL       80
DOCKED: USER    Run = 80
DOCKED: USER    DPF = 1UDW.dpf
DOCKED: USER  
DOCKED: USER    Estimated Free Energy of Binding    =   -7.17 kcal/mol  [=(1)+(2)+(3)-(4)]
DOCKED: USER    Estimated Inhibition Constant, Ki   =    5.51 uM (micromolar)  [Temperature = 298.15 K]
DOCKED: USER    
DOCKED: USER    (1) Final Intermolecular Energy     =   -8.96 kcal/mol
DOCKED: USER        vdW + Hbond + desolv Energy     =   -8.71 kcal/mol
DOCKED: USER        Electrostatic Energy            =   -0.26 kcal/mol
DOCKED: USER    (2) Final Total Internal Energy     =   -1.40 kcal/mol
DOCKED: USER    (3) Torsional Free Energy           =   +1.79 kcal/mol
DOCKED: USER    (4) Unbound System's Energy  [=(2)] =   -1.40 kcal/mol
DOCKED: USER    
DOCKED: USER    
DOCKED: USER    NEWDPF move FKB_lig.pdbqt
DOCKED: USER    NEWDPF about 5.386600 0.233400 0.000000
DOCKED: USER    NEWDPF tran0 12.508023 37.785567 32.744249
DOCKED: USER    NEWDPF quaternion0 -0.895497 0.007301 -0.266407 0.356452
DOCKED: USER    NEWDPF axisangle0 -0.958455 0.007814 -0.285137 138.235041
DOCKED: USER    NEWDPF quat0 -0.958455 0.007814 -0.285137 138.235041
DOCKED: USER    NEWDPF dihe0 -169.72 -160.40 68.29 142.60 128.58 22.35 
DOCKED: USER  keepresnum = 1 
DOCKED: USER  
DOCKED: REMARK  6 active torsions:
DOCKED: REMARK  status: ('A' for Active; 'I' for Inactive)
DOCKED: REMARK    1  A    between atoms: O1_1  and  C6_6 
DOCKED: REMARK    2  A    between atoms: O2_2  and  C9_9 
DOCKED: REMARK    3  A    between atoms: O3_3  and  C7_7 
DOCKED: REMARK    4  A    between atoms: C5_5  and  C11_11 
DOCKED: REMARK    5  A    between atoms: C11_11  and  C12_12 
DOCKED: REMARK    6  A    between atoms: C13_13  and  C14_14 
DOCKED: USER                              x       y       z     vdW  Elec       q    Type
DOCKED: USER                           _______ _______ _______ _____ _____    ______ ____
DOCKED: ROOT
DOCKED: ATOM      1  O1          0       9.693  37.810  30.518 -0.67 -0.20    -0.355 OA
DOCKED: ATOM      2  C19         0       8.839  38.204  29.432 -0.09 +0.07    +0.210 C 
DOCKED: ENDROOT
DOCKED: BRANCH   1   3
DOCKED: ATOM      3  C6          0      10.854  38.604  30.581 -0.31 +0.04    +0.087 A 
DOCKED: ATOM      4  C8          0      10.869  39.817  30.028 -0.34 +0.01    +0.074 A 
DOCKED: ATOM      5  C9          0      12.064  40.643  30.089 -0.29 +0.02    +0.073 A 
DOCKED: ATOM      6  C10         0      13.152  40.183  30.702 -0.24 +0.08    +0.074 A 
DOCKED: ATOM      7  C7          0      13.161  38.852  31.318 -0.28 +0.11    +0.085 A 
DOCKED: ATOM      8  C5          0      12.058  38.083  31.266 -0.29 +0.07    +0.081 A 
DOCKED: BRANCH   5   9
DOCKED: ATOM      9  O2          0      12.049  41.920  29.495 -0.22 +0.28    -0.356 OA
DOCKED: ATOM     10  C21         0      10.721  42.304  29.105 -0.09 -0.32    +0.210 C 
DOCKED: ENDBRANCH   5   9
DOCKED: BRANCH   7  11
DOCKED: ATOM     11  O3          0      14.329  38.433  31.942 -0.92 -0.62    -0.360 OA
DOCKED: ATOM     12  H28         0      14.318  37.447  32.029 -0.47 +0.25    +0.217 HD
DOCKED: ENDBRANCH   7  11
DOCKED: BRANCH   8  13
DOCKED: ATOM     13  C11         0      11.980  36.708  31.870 -0.33 +0.15    +0.187 C 
DOCKED: ATOM     14  O4          0      12.857  35.883  31.591 -0.36 -0.24    -0.287 OA
DOCKED: BRANCH  13  15
DOCKED: ATOM     15  C12         0      10.912  36.289  32.780 -0.43 +0.04    +0.056 C
[truncated: 137,926 more chars]
