# Supplementary material for: In Silico Discovery of Potential Uridine-Cytidine Kinase 2 Inhibitors from the Rhizome of Alpinia mutica
Source: Molecules. 2016 Apr 8;21(4):417. doi: 10.3390/molecules21040417 (PMC6274218; doi:10.3390/molecules21040417)
Supplement: Supplementary file 1 [file molecules-21-00417-s001.zip › Supplementary/S2 files/1UDW+FKB/1UDW.glg]

       _______________________________________________________

__________//____________________________/////_________________/________
_________/__/____________/_____________/______________/_______/________
________/____/___________/_____________/______________________/________
________/____/__/_____/_/////___/////__/__////_/_///__/__////_/________
_______/______/_/_____/__/_____/_____/_/_____/_//___/_/_/____//________
_______////////_/_____/__/_____/_____/_/_____/_/______/_/_____/________
_______/______/_/____//__/___/_/_____/_/_____/_/______/_/____//________
_______/______/__////_/___///___/////___/////__/______/__////_/________

       _______________________________________________________

                                ______
                               /      \
                              /        \
                             /          \
                             \    /\    /
                              \  /  \  /
                               \/ /\ \/
                                 /  \
                                /____\


                ______________________________________ 
               |                                      |
               |            AutoGrid 4.2.6            |
               |                                      |
               |        Garrett M. Morris, TSRI       |
               |            Ruth Huey, TSRI           |
               |        David S. Goodsell, TSRI       |
               |         Arthur J. Olson, TSRI        |
               |                                      |
               |        (C) 1989-2009, TSRI           |
               |   The Scripps Research Institute     |
               |______________________________________|

                ______________________________________ 
               |                                      |
               | Calculation of van der Waals, H-Bond,|
               |   Electrostatic Potential Energy, &  |
               |   Desolvation Free Energy Grid Maps  |
               |             for AutoDock             |
               | For help, email autodock@scripps.edu |
               |______________________________________|


                           $Revision: 1.109 $
Compilation parameters:  NUM_RECEPTOR_TYPES=20 NEINT=2048
   MAX_MAPS=16 NDIEL=16384 MAX_ATOM_TYPES=14
 energy_lookup table has   655360 entries of size 8
        e_vdW_Hb table has   401408 entries of size 8
Maximum number of maps that can be computed = 16 (defined by MAX_MAPS in "autocomm.h").
This file was created at:			6:56 09" a.m., 04/16/2015
                   using:			"CG"


GPF> npts 40 40 40                        # num.grid points in xyz

Number of grid points in x-direction:	41
Number of grid points in y-direction:	41
Number of grid points in z-direction:	41

GPF> gridfld 1UDW_rec.maps.fld            # grid_data_file

Creating (AVS-readable) grid maps file : 1UDW_rec.maps.fld

Creating (AVS-readable) grid-coordinates extrema file : 1UDW_rec.maps.xyz

GPF> spacing 0.375                        # spacing(A)
Grid Spacing :			0.375 Angstrom

GPF> receptor_types A C H HD N OA SA      # receptor atom types
GPF> ligand_types A C HD OA               # ligand atom types

Atom type names for ligand atom types 1-4 used for ligand-atom affinity grid maps:

			Atom type number 0 corresponds to atom type name "A".
			Atom type number 1 corresponds to atom type name "C".
			Atom type number 2 corresponds to atom type name "HD".
			Atom type number 3 corresponds to atom type name "OA".


GPF> receptor 1UDW_rec.pdbqt              # macromolecule

Receptor Input File :	1UDW_rec.pdbqt

Receptor Atom Type Assignments:

Atom no.  1, " N  " at (3.503, 56.135, 9.247),  was assigned atom type "N" (rec_index= 4, atom_type= 4).
Atom no.  2, " HN1" at (3.654, 57.048, 9.676),  was assigned atom type "HD" (rec_index= 3, atom_type= 3).
Atom no.  3, " HN2" at (2.701, 56.137, 8.616),  was assigned atom type "HD" (rec_index= 3, atom_type= 3).
Atom no.  4, " HN3" at (4.228, 55.909, 8.566),  was assigned atom type "HD" (rec_index= 3, atom_type= 3).
Atom no.  5, " CA " at (3.381, 55.085, 10.306),  was assigned atom type "C" (rec_index= 1, atom_type= 1).
Atom no.  6, " C  " at (4.639, 55.053, 11.173),  was assigned atom type "C" (rec_index= 1, atom_type= 1).
Atom no.  7, " O  " at (5.728, 55.372, 10.707),  was assigned atom type "OA" (rec_index= 5, atom_type= 5).
Atom no.  8, " CB " at (3.154, 53.708, 9.659),  was assigned atom type "C" (rec_index= 1, atom_type= 1).
Atom no.  9, " N  " at (4.501, 54.680, 12.454),  was assigned atom type "N" (rec_index= 4, atom_type= 4).
Atom no. 10, " CA " at (5.677, 54.625, 13.330),  was assigned atom type "C" (rec_index= 1, atom_type= 1).
Atom no. 11, " C  " at (6.652, 53.548, 12.844),  was assigned atom type "C" (rec_index= 1, atom_type= 1).
Atom no. 12, " O  " at (6.306, 52.720, 12.001),  was assigned atom type "OA" (rec_index= 5, atom_type= 5).
Atom no. 13, " CB " at (5.082, 54.277, 14.693),  was assigned atom type "C" (rec_index= 1, atom_type= 1).
Atom no. 14, " CG " at (3.689, 54.836, 14.613),  was assigned atom type "C" (rec_index= 1, atom_type= 1).
Atom no. 15, " CD " at (3.261, 54.463, 13.219),  was assigned atom type "C" (rec_index= 1, atom_type= 1).
Atom no. 16, " N  " at (7.869, 53.566, 13.371),  was assigned atom type "N" (rec_index= 4, atom_type= 4).
Atom no. 17, " HN " at (8.104, 54.286, 14.054),  was assigned atom type "HD" (rec_index= 3, atom_type= 3).
Atom no. 18, " CA " at (8.879, 52.584, 13.000),  was assigned atom type "C" (rec_index= 1, atom_type= 1).
Atom no. 19, " C  " at (9.009, 51.627, 14.179),  was assigned atom type "C" (rec_index= 1, atom_type= 1).
Atom no. 20, " O  " at (9.549, 51.996, 15.222),  was assigned atom type "OA" (rec_index= 5, atom_type= 5).
Atom no. 21, " CB " at (10.225, 53.271, 12.745),  was assigned atom type "C" (rec_index= 1, atom_type= 1).
Atom no. 22, " CG " at (11.246, 52.388, 12.086),  was assigned atom type "A" (rec_index= 0, atom_type= 0).
Atom no. 23, " CD1" at (11.160, 52.098, 10.729),  was assigned atom type "A" (rec_index= 0, atom_type= 0).
Atom no. 24, " CD2" at (12.286, 51.836, 12.822),  was assigned atom type "A" (rec_index= 0, atom_type= 0).
Atom no. 25, " CE1" at (12.099, 51.268, 10.109),  was assigned atom type "A" (rec_index= 0, atom_type= 0).
Atom no. 26, " CE2" at (13.231, 51.005, 12.215),  was assigned atom type "A" (rec_index= 0, atom_type= 0).
Atom no. 27, " CZ " at (13.135, 50.721, 10.853),  was assigned atom type "A" (rec_index= 0, atom_type= 0).
Atom no. 28, " N  " at (8.493, 50.410, 14.016),  was assigned atom type "N" (rec_index= 4, atom_type= 4).
Atom no. 29, " HN " at (8.047, 50.178, 13.129),  was assigned atom type "HD" (rec_index= 3, atom_type= 3).
Atom no. 30, " CA " at (8.545, 49.399, 15.065),  was assigned atom type "C" (rec_index= 1, atom_type= 1).
Atom no. 31, " C  " at (9.835, 48.609, 15.034),  was assigned atom type "C" (rec_index= 1, atom_type= 1).
Atom no. 32, " O  " at (10.333, 48.255, 13.966),  was assigned atom type "OA" (rec_index= 5, atom_type= 5).
Atom no. 33, " CB " at (7.387, 48.416, 14.932),  was assigned atom type "C" (rec_index= 1, atom_type= 1).
Atom no. 34, " CG " at (6.053, 48.801, 15.553),  was assigned atom type "C" (rec_index= 1, atom_type= 1).
Atom no. 35, " CD1" at (5.148, 47.578, 15.551),  was assigned atom type "C" (rec_index= 1, atom_type= 1).
Atom no. 36, " CD2" at (6.263, 49.281, 16.975),  was assigned atom type "C" (rec_index= 1, atom_type= 1).
Atom no. 37, " N  " at (10.366, 48.318, 16.213),  was assigned atom type "N" (rec_index= 4, atom_type= 4).
Atom no. 38, " HN " at (9.906, 48.638, 17.065),  was assigned atom type "HD" (rec_index= 3, atom_type= 3).
Atom no. 39, " CA " at (11.593, 47.550, 16.308),  was assigned atom type "C" (rec_index= 1, atom_type= 1).
Atom no. 40, " C  " at (11.425, 46.503, 17.388),  was assigned atom type "C" (rec_index= 1, atom_type= 1).
Atom no. 41, " O  " at (11.188, 46.842, 18.552),  was assigned atom type "OA" (rec_index= 5, atom_type= 5).
Atom no. 42, " CB " at (12.788, 48.442, 16.670),  was assigned atom type "C" (rec_index= 1, atom_type= 1).
Atom no. 43, " CG1" at (13.033, 49.455, 15.553),  was assigned atom type "C" (rec_index= 1, atom_type= 1).
Atom no. 44, " CG2" at (14.017, 47.587, 16.916),  was assigned atom type "C" (rec_index= 1, atom_type= 1).
Atom no. 45, " CD1" at (14.095, 50.469, 15.894),  was assigned atom type "C" (rec_index= 1, atom_type= 1).
Atom no. 46, " N  " at (11.535, 45.235, 16.993),  was assigned atom type "N" (rec_index= 4, atom_type= 4).
Atom no. 47, " HN " at (11.711, 45.030, 16.009),  was assigned atom type "HD" (rec_index= 3, atom_type= 3).
Atom no. 48, " CA " at (11.409, 44.141, 17.939),  was assigned atom type "C" (rec_index= 1, atom_type= 1).
Atom no. 49, " C  " at (12.766, 43.796, 18.520),  was assigned atom type "C" (rec_index= 1, atom_type= 1).
Atom no. 50, " O  " at (13.755, 43.714, 17.793),  was assigned atom type "OA" (rec_index= 5, atom_type= 5).
Atom no. 51, " N  " at (12.818, 43.598, 19.832),  was assigned atom type "N" (rec_index= 4, atom_type= 4).
Atom no. 52, " HN " at (11.963, 43.678, 20.382),  was assigned atom type "HD" (rec_index= 3, atom_type= 3).
Atom no. 53, " CA " at (14.067, 43.269, 20.504),  was assigned atom type "C" (rec_index= 1, atom_type= 1).
Atom no. 54, " C  " at (13.871, 42.019, 21.359),  was assigned atom type "C" (rec_index= 1, atom_type= 1).
Atom no. 55, " O  " at (13.033, 41.996, 22.269),  was assigned atom type "OA" (rec_index= 5, atom_type= 5).
Atom no. 56, " CB " at (14.523, 44.445, 21.390),  was assigned atom type "C" (rec_index= 1, atom_type= 1).
Atom no. 57, " CG1" at (15.743, 44.066, 22.195),  was assigned atom type "C" (rec_index= 1, atom_type= 1).
Atom no. 58, " CG2" at (14.826, 45.650, 20.514),  was assigned atom type "C" (rec_index= 1, atom_type= 1).
Atom no. 59, " N  " at (14.645, 40.977, 21.078),  was assigned atom type "N" (rec_index= 4, atom_type= 4).
Atom no. 60, " HN " at (15.342, 41.039, 20.336),  was assigned atom type "HD" (rec_index= 3, atom_type= 3).
Atom no. 61, " CA " at (14.490, 39.749, 21.835),  was assigned atom type "C" (rec_index= 1, atom_type= 1).
Atom no. 62, " C  " at (15.802, 39.183, 22.378),  was assigned atom type "C" (rec_index= 1, atom_type= 1).
Atom no. 63, " O  " at (16.869, 39.745, 22.139),  was assigned atom type "OA" (rec_index= 5, atom_type= 5).
Atom no. 64, " CB " at (13.768, 38.719, 20.971),  was assigned atom type "C" (rec_index= 1, atom_type= 1).
Atom no. 65, " OG " at (13.416, 37.591, 21.742),  was assigned atom type "OA" (rec_index= 5, atom_type= 5).
Atom no. 66, " HG " at (12.967, 36.950, 21.204),  was assigned atom type "HD" (rec_index= 3, atom_type= 3).
Atom no. 67, " N  " at (15.705, 38.072, 23.109),  was assigned atom type "N" (rec_index= 4, atom_type= 4).
Atom no. 68, " HN " at (14.785, 37.653, 23.245),  was assigned atom type "HD" (rec_index= 3, atom_type= 3).
Atom no. 69, " CA " at (16.861, 37.436, 23.720),  was assigned atom type "C" (rec_index= 1, atom_type= 1).
Atom no. 70, " C  " at (16.403, 36.713, 24.976),  was assigned atom type "C" (rec_index= 1, atom_type= 1).
Atom no. 71, " O  " at (15.283, 36.907, 25.421),  was assigned atom type "OA" (rec_index= 5, atom_type= 5).
Atom no. 72, " N  " at (17.250, 35.873, 25.554),  was assigned atom type "N" (rec_index= 4, atom_type= 4).
Atom no. 73, " HN " at (18.181, 35.737, 25.159),  was assigned atom type "HD" (rec_index= 3, atom_type= 3).
Atom no. 74, " CA " at (16.855, 35.146, 26.749),  was assigned atom type "C" (rec_index= 1, atom_type= 1).
Atom no. 75, " C  " at (16.736, 36.053, 27.961),  was assigned atom type "C" (rec_index= 1, atom_type= 1).
Atom no. 76, " O  " at (17.033, 37.246, 27.887),  was assigned atom type "OA" (rec_index= 5, atom_type= 5).
Atom no. 77, " N  " at (16.310, 35.490, 29.086),  was assigned atom type "N" (rec_index= 4, atom_type= 4).
Atom no. 78, " HN " at (16.092, 34.494, 29.094),  was assigned atom type "HD" (rec_index= 3, atom_type= 3).
Atom no. 79, " CA " at (16.148, 36.264, 30.305),  was assigned atom type "C" (rec_index= 1, atom_type= 1).
Atom no. 80, " C  " at (17.440, 36.950, 30.709),  was assigned atom type "C" (rec_index= 1, atom_type= 1).
Atom no. 81, " O  " at (18.521, 36.377, 30.579),  was assigned atom type "OA" (rec_index= 5, atom_type= 5).
Atom no. 82, " CB " at (15.698, 35.372, 31.490),  was assigned atom type "C" (rec_index= 1, atom_type= 1).
Atom no. 83, " OG1" at (15.506, 36.186, 32.658),  was assigned atom type "OA" (rec_index= 5, atom_type= 5).
Atom no. 84, " HG1" at (15.230, 35.639, 33.384),  was assigned atom type "HD" (rec_index= 3, atom_type= 3).
Atom no. 85, " CG2" at (16.757, 34.311, 31.798),  was assigned atom type "C" (rec_index= 1, atom_type= 1).
Atom no. 86, " N  " at (17.319, 38.177, 31.200),  was assigned atom type "N" (rec_index= 4, atom_type= 4).
Atom no. 87, " HN " at (16.390, 38.595, 31.256),  was assigned atom type "HD" (rec_index= 3, atom_type= 3).
Atom no. 88, " CA " at (18.467, 38.950, 31.662),  was assigned atom type "C" (rec_index= 1, atom_type= 1).
Atom no. 89, " C  " at (19.601, 39.081, 30.660),  was assigned atom type "C" (rec_index= 1, atom_type= 1).
Atom no. 90, " O  " at (20.764, 39.215, 31.040),  was assigned atom type "OA" (rec_index= 5, atom_type= 5).
Atom no. 91, " CB " at (18.999, 38.351, 32.951),  was assigned atom type "C" (rec_index= 1, atom_type= 1).
Atom no. 92, " N  " at (19.277, 39.052, 29.380),  was assigned atom type "N" (rec_index= 4, atom_type= 4).
Atom no. 93, " HN " at (18.302, 38.944, 29.101),  was assigned atom type "HD" (rec_index= 3, atom_type= 3).
Atom no. 94, " CA " at (20.310, 39.174, 28.375),  was assigned atom type "C" (rec_index= 1, atom_type= 1).
Atom no. 95, " C  " at (20.667, 40.642, 28.133),  was assigned atom type "C" (rec_index= 1, atom_type= 1).
Atom no. 96, " O  " at (21.654, 40.938, 27.474),  was assigned atom type "OA" (rec_index= 5, atom_type= 5).
Atom no. 97, " CB " at (19.854, 38.506, 27.075),  was assigned atom type "C" (rec_index= 1, atom_type= 1).
Atom no. 98, " OG " at (18.643, 39.066, 26.601),  was assigned atom type "OA" (rec_index= 5, atom_type= 5).
Atom no. 99, " HG " at (18.360, 38.652, 25.794),  was assigned atom type "HD" (rec_index= 3, atom_type= 3).
Atom no. 100, " N  " at (19.863, 41.555, 28.674),  was assigned atom type "N" (rec_index= 4, atom_type= 4).
Atom no. 101, " HN " at (19.058, 41.250, 29.220),  was assigned atom type "HD" (rec_index= 3, atom_type= 3).
Atom no. 102, " CA " at (20.108, 42.975, 28.503),  was assigned atom type "C" (rec_index= 1, atom_type= 1).
Atom no. 103, " C  " at (19.286, 43.625, 27.399),  was assigned atom type "C" (rec_index= 1, atom_type= 1).
Atom no. 104, " O  " at (19.700, 44.639, 26.829),  was assigned atom type "OA" (rec_index= 5, atom_type= 5).
Atom no. 105, " N  " at (18.123, 43.066, 27.083),  was assigned atom type "N" (rec_index= 4, atom_type= 4).
Atom no. 106, " HN " at (17.811, 42.231, 27.578),  was assigned atom type "HD" (rec_index= 3, atom_type= 3).
Atom no. 107, " CA " at (17.289, 43.640, 26.031),  was assigned atom type "C" (rec_index= 1, atom_type= 1).
Atom no. 108, " C  " at (16.855, 45.070, 26.339),  was assigned atom type "C" (rec_index= 1, atom_type= 1).
Atom no. 109, " O  " at (16.813, 45.920, 25.446),  was assigned atom type "OA" (rec_index= 5, atom_type= 5).
Atom no. 110, " CB " at (16.057, 42.772, 25.801),  was assigned atom type "C" (rec_index= 1, atom_type= 1).
Atom no. 111, " CG " at (16.384, 41.349, 25.425),  was assigned atom type "C" (rec_index= 1, atom_type= 1).
Atom no. 112, " CD " at (15.127, 40.529, 25.187),  was assigned atom type "C" (rec_index= 1, atom_type= 1).
Atom no. 113, " CE " at (14.274, 40.409, 26.452),  was assigned atom type "C" (rec_index= 1, atom_type= 1).
Atom no. 114, " NZ " at (15.016, 39.778, 27.570),  was assigned atom type "N" (rec_index= 4, atom_type= 4).
Atom no. 115, " HZ1" at (14.447, 39.698, 28.413),  was assigned atom type "HD" (rec_index= 3, atom_type= 3).
Atom no. 116, " HZ2" at (15.889, 40.271, 27.759),  was assigned atom type "HD" (rec_index= 3, atom_type= 3).
Atom no. 117, " HZ3" at (15.398, 38.873, 27.295),  was assigned atom type "HD" (rec_index= 3, atom_type= 3).
Atom no. 118, " N  " at (16.534, 45.333, 27.602),  was assigned atom type "N" (rec_index= 4, atom_type= 4).
Atom no. 119, " HN " at (16.588, 44.586, 28.294),  was assigned atom type "HD" (rec_index= 3, atom_type= 3).
Atom no. 120, " CA " at (16.106, 46.663, 28.024),  was assigned atom type "C" (rec_index= 1, atom_type= 1).
Atom no. 121, " C  " at (17.227, 47.682, 27.859),  was assigned atom type "C" (rec_index= 1, atom_type= 1).
Atom no. 122, " O  " at (16.998, 48.787, 27.355),  was assigned atom type "OA" (rec_index= 5, atom_type= 5).
Atom no. 123, " CB " at (15.646, 46.638, 29.483),  was assigned atom type "C" (rec_index= 1, atom_type= 1).
Atom no. 124, " OG " at (14.497, 45.819, 29.655),  was assigned atom type "OA" (rec_index= 5, atom_type= 5).
Atom no. 125, " HG " at (14.211, 45.803, 30.561),  was assigned atom type "HD" (rec_index= 3, atom_type= 3).
Atom no. 126, " N  " at (18.435, 47.314, 28.283),  was assigned atom type "N" (rec_index= 4, atom_type= 4).
Atom no. 127, " HN " at (18.556, 46.393, 28.703),  was assigned atom type "HD" (rec_index= 3, atom_type= 3).
Atom no. 128, " CA " at (19.589, 48.199, 28.160),  was assigned atom type "C" (rec_index= 1, atom_type= 1).
Atom no. 129, " C  " at (19.823, 48.543, 26.700),  was assigned atom type "C" (rec_index= 1, atom_type= 1).
Atom no. 130, " O  " at (19.978, 49.712, 26.347),  was assigned atom type "OA" (rec_index= 5, atom_type= 5).
Atom no. 131, " CB " at (20.848, 47.535, 28.711),  was assigned atom type "C" (rec_index= 1, atom_type= 1).
Atom no. 132, " OG " at (20.767, 47.397, 30.113),  was assigned atom type "OA" (rec_index= 5, atom_type= 5).
Atom no. 133, " HG " at (21.551, 46.984, 30.456),  was assigned atom type "HD" (rec_index= 3, atom_type= 3).
Atom no. 134, " N  " at (19.852, 47.517, 25.854),  was assigned atom type "N" (rec_index= 4, atom_type= 4).
Atom no. 135, " HN " at (19.719, 46.570, 26.208),  was assigned atom type "HD" (rec_index= 3, atom_type= 3).
Atom no. 136, " CA " at (20.070, 47.727, 24.432),  was assigned atom type "C" (rec_index= 1, atom_type= 1).
Atom no. 137, " C  " at (19.040, 48.715, 23.890),  was assigned atom type "C" (rec_index= 1, atom_type= 1).
Atom no. 138, " O  " at (19.370, 49.574, 23.076),  was assigned atom type "OA" (rec_index= 5, atom_type= 5).
Atom no. 139, " CB " at (19.977, 46.399, 23.650),  was assigned atom type "C" (rec_index= 1, atom_type= 1).
Atom no. 140, " CG1" at (20.143, 46.650, 22.177),  was assigned atom type "C" (rec_index= 1, atom_type= 1).
Atom no. 141, " CG2" at (21.037, 45.435, 24.137),  was assigned atom type "C" (rec_index= 1, atom_type= 1).
Atom no. 142, " N  " at (17.795, 48.603, 24.346),  was assigned atom type "N" (rec_index= 4, atom_type= 4).
Atom no. 143, " HN " at (17.571, 47.873, 25.022),  was assigned atom type "HD" (rec_index= 3, atom_type= 3).
Atom no. 144, " CA " at (16.741, 49.515, 23.890),  was assigned atom type "C" (rec_index= 1, atom_type= 1).
Atom no. 145, " C  " at (17.016, 50.936, 24.366),  was assigned atom type "C" (rec_index= 1, atom_type= 1).
Atom no. 146, " O  " at (16.829, 51.900, 23.619),  was assigned atom type "OA" (rec_index= 5, atom_type= 5).
Atom no. 147, " CB " at (15.370, 49.062, 24.403),  was assigned atom type "C" (rec_index= 1, atom_type= 1).
Atom no. 148, " SG " at (14.695, 47.629, 23.528),  was assigned atom type "SA" (rec_index= 6, atom_type= 6).
Atom no. 149, " N  " at (17.457, 51.056, 25.614),  was assigned atom type "N" (rec_index= 4, atom_type= 4).
Atom no. 150, " HN " at (17.583, 50.218, 26.181),  was assigned atom type "HD" (rec_index= 3, atom_type= 3).
Atom no. 151, " CA " at (17.764, 52.353, 26.188),  was assigned atom type "C" (rec_index= 1, atom_type= 1).
Atom no. 152, " C  " at (18.953, 52.950, 25.453),  was assigned atom type "C" (rec_index= 1, atom_type= 1).
Atom no. 153, " O  " at (18.924, 54.113, 25.053),  was assigned atom type "OA" (rec_index= 5, atom_type= 5).
Atom no. 154, " CB " at (18.082, 52.203, 27.655),  was assigned atom type "C" (rec_index= 1, atom_type= 1).
Atom no. 155, " N  " at (19.994, 52.146, 25.266),  was assigned atom type "N" (rec_index= 4, atom_type= 4).
Atom no. 156, " HN " at (19.952, 51.187, 25.610),  was assigned atom type "HD" (rec_index= 3, atom_type= 3).
Atom no. 157, " CA " at (21.194, 52.605, 24.580),  was assigned atom type "C" (rec_index= 1, atom_type= 1).
Atom no. 158, " C  " at (20.889, 53.079, 23.163),  was assigned atom type "C" (rec_index= 1, atom_type= 1).
Atom no. 159, " O  " at (21.498, 54.031, 22.680),  was assigned atom type "OA" (rec_index= 5, atom_type= 5).
Atom no. 160, " CB " at (22.243, 51.496, 24.537),  was assigned atom type "C" (rec_index= 1, atom_type= 1).
Atom no. 161, " CG " at (23.657, 51.993, 24.275),  was assigned atom type "C" (rec_index= 1, atom_type= 1).
Atom no. 162, " CD " at (24.137, 52.879, 25.416),  was assigned atom type "C" (rec_index= 1, atom_type= 1).
Atom no. 163, " CE " at (25.529, 53.435, 25.147),  was assigned atom type "C" (rec_index= 1, atom_type= 1).
Atom no. 164, " NZ " at (26.031, 54.283, 26.274),  was assigned atom type "N" (rec_index= 4, atom_type= 4).
Atom no. 165, " HZ1" at (26.963, 54.655, 26.094),  was assigned atom type "HD" (rec_index= 3, atom_type= 3).
Atom no. 166, " HZ2" at (26.002, 53.775, 27.158),  was assigned atom type "HD" (rec_index= 3, atom_type= 3).
Atom no. 167, " HZ3" at (25.372, 55.030, 26.494),  was assigned atom type "HD" (rec_index= 3, atom_type= 3).
Atom no. 168, " N  " at (19.951, 52.421, 22.490),  was assigned atom type "N" (rec_index= 4, atom_type= 4).
Atom no. 169, " HN " at (19.477, 51.627, 22.922),  was assigned atom type "HD" (rec_index= 3, atom_type= 3).
Atom no. 170, " CA " at (19.597, 52.831, 21.135),  was assigned atom type "C" (rec_index= 1, atom_type= 1).
Atom no. 171, " C  " at (18.897, 54.181, 21.178),  was assigned atom type "C" (rec_index= 1, atom_type= 1).
Atom no. 172, " O  " at (19.188, 55.068, 20.379),  was assigned atom type "OA" (rec_index= 5, atom_type= 5).
Atom no. 173, " CB " at (18.666, 51.817, 20.452),  was assigned atom type "C" (rec_index= 1, atom_type= 1).
Atom no. 174, " CG1" at (19.421, 50.516, 20.188),  was assigned atom type "C" (rec_index= 1, atom_type= 1).
Atom no. 175, " CG2" at (18.147, 52.389, 19.144),  was assigned atom type "C" (rec_index= 1, atom_type= 1).
Atom no. 176, " CD1" at (18.605, 49.479, 19.441),  was assigned atom type "C" (rec_index= 1, atom_type= 1).
Atom no. 177, " N  " at (17.964, 54.325, 22.112),  was assigned atom type "N" (rec_index= 4, atom_type= 4).
Atom no. 178, " HN " at (17.756, 53.541, 22.731),  was assigned atom type "HD" (rec_index= 3, atom_type= 3).
Atom no. 179, " CA " at (17.230, 55.571, 22.277),  was assigned atom type "C" (rec_index= 1, atom_type= 1).
Atom no. 180, " C  " at (18.233, 56.690, 22.592),  was assigned atom type "C" (rec_index= 1, atom_type= 1).
Atom no. 181, " O  " at (18.157, 57.789, 22.043),  was assigned atom type "OA" (rec_index= 5, atom_type= 5).
Atom no. 182, " CB " at (16.204, 55.450, 23.434),  was assigned atom type "C" (rec_index= 1, atom_type= 1).
Atom no. 183, " CG1" at (15.637, 56.810, 23.774),  was assigned atom type "C" (rec_index= 1, atom_type= 1).
Atom no. 184, " CG2" at (15.081, 54.509, 23.040),  was assigned atom type "C" (rec_index= 1, atom_type= 1).
Atom no. 185, " N  " at (19.183, 56.380, 23.468),  was assigned atom type "N" (rec_index= 4, atom_type= 4).
Atom no. 186, " HN " at (19.187, 55.440, 23.863),  was assigned atom type "HD" (rec_index= 3, atom_type= 3).
Atom no. 187, " CA " at (20.220, 57.311, 23.895),  was assigned atom type "C" (rec_index= 1, atom_type= 1).
Atom no. 188, " C  " at (21.017, 57.867, 22.713),  was assigned atom type "C" (rec_index= 1, atom_type= 1).
Atom no. 189, " O  " at (21.314, 59.058, 22.676),  was assigned atom type "OA" (rec_index= 5, atom_type= 5).
Atom no. 190, " CB " at (21.165, 56.590, 24.856),  was assigned atom type "C" (rec_index= 1, atom_type= 1).
Atom no. 191, " CG " at (21.989, 57.469, 25.780),  was assigned atom type "C" (rec_index= 1, atom_type= 1).
Atom no. 192, " CD " at (23.088, 56.680, 26.485),  was assigned atom type "C" (rec_index= 1, atom_type= 1).
Atom no. 193, " OE1" at (22.851, 55.590, 27.022),  was assigned atom type "OA" (rec_index= 5, atom_type= 5).
Atom no. 194, " NE2" at (24.300, 57.228, 26.486),  was assigned atom type "N" (rec_index= 4, atom_type= 4).
Atom no. 195, "1HE2" at (25.035, 56.700, 26.957),  was assigned atom type "HD" (rec_index= 3, atom_type= 3).
Atom no. 196, "2HE2" at (24.495, 58.126, 26.044),  was assigned atom type "HD" (rec_index= 3, atom_type= 3).
Atom no. 197, " N  " at (21.351, 57.006, 21.752),  was assigned atom type "N" (rec_index= 4, atom_type= 4).
Atom no. 198, " HN " at (21.054, 56.034, 21.839),  was assigned atom type "HD" (rec_index= 3, atom_type= 3).
Atom no. 199, " CA " at (22.129, 57.404, 20.575),  was assigned atom type "C" (rec_index= 1, atom_type= 1).
Atom no. 200, " C  " at (21.318, 58.031, 19.440),  was assigned atom type "C" (rec_index= 1, atom_type= 1).
Atom no. 201, " O  " at (21.881, 58.654, 18.540),  was assigned atom type "OA" (rec_index= 5, atom_type= 5).
Atom no. 202, " CB " at (22.907, 56.206, 20.026),  was assigned atom type "C" (rec_index= 1, atom_type= 1).
Atom no. 203, " CG " at (23.910, 55.496, 20.947),  was assigned atom type "C" (rec_index= 1, atom_type= 1).
Atom no. 204, " CD1" at (24.563, 54.341, 20.188),  was assigned atom type "C" (rec_index= 1, atom_type= 1).
Atom no. 205, " CD2" at (24.967, 56.472, 21.436),  was assigned atom type "C" (rec_index= 1, atom_type= 1).
Atom no. 206, " N  " at (20.002, 57.852, 19.464),  was assigned atom type "N" (rec_index= 4, atom_type= 4).
Atom no. 207, " HN " at (19.581, 57.299, 20.211),  was assigned atom type "HD" (rec_index= 3, atom_type= 3).
Atom no. 208, " CA " at (19.151, 58.440, 18.431),  was assigned atom type "C" (rec_index= 1, atom_type= 1).
Atom no. 209, " C  " at (18.941, 59.923, 18.713),  was assigned atom type "C" (rec_index= 1, atom_type= 1).
Atom no. 210, " O  " at (19.586, 60.775, 18.105),  was assigned atom type "OA" (rec_index= 5, atom_type= 5).
Atom no. 211, " CB " at (17.796, 57.735, 18.380),  was assigned atom type "C" (rec_index= 1, atom_type= 1).
Atom no. 212, " CG " at (17.708, 56.575, 17.394),  was assigned atom type "C" (rec_index= 1, atom_type= 1).
Atom no. 213, " CD1" at (16.425, 55.793, 17.620),  was assigned atom type "C" (rec_index= 1, atom_type= 1).
Atom no. 214, " CD2" at (17.777, 57.120, 15.975),  was assigned atom type "C" (rec_index= 1, atom_type= 1).
Atom no. 215, " N  " at (13.867, 66.414, 15.781),  was assigned atom type "N" (rec_index= 4, atom_type= 4).
Atom no. 216, " HN1" at (14.578, 67.140, 15.864),  was assigned atom type "HD" (rec_index= 3, atom_type= 3).
Atom no. 217, " HN2" at (12.941, 66.768, 16.019),  was assigned atom type "HD" (rec_index= 3, atom_type= 3).
Atom no. 218, " HN3" at (13.695, 66.168, 14.806),  was assigned atom type "HD" (rec_index= 3, atom_type= 3).
Atom no. 219, " CA " at (14.213, 65.241, 16.577),  was assigned atom type "C" (rec_index= 1, atom_type= 1).
Atom no. 220, " C  " at (13.148, 64.154, 16.453),  was assigned atom type "C" (rec_index= 1, atom_type= 1).
Atom no. 221, " O  " at (11.985, 64.439, 16.163),  was assigned atom type "OA" (rec_index= 5, atom_type= 5).
Atom no. 222, " CB " at (14.374, 65.625, 18.047),  was assigned atom type "C" (rec_index= 1, atom_type= 1).
Atom no. 223, " CG " at (13.140, 66.272, 18.649),  was assigned atom type "C" (rec_index= 1, atom_type= 1).
Atom no. 224, " CD " at (12.927, 65.880, 20.102),  was assigned atom type "C" (rec_index= 1, atom_type= 1).
Atom no. 225, " OE1" at (12.015, 66.384, 20.765),  was assigned atom type "OA" (rec_index= 5, atom_type= 5).
Atom no. 226, " NE2" at (13.765, 64.970, 20.604),  was assigned atom type "N" (rec_index= 4, atom_type= 4).
Atom no. 227, "1HE2" at (14.518, 64.554, 20.056),  was assigned atom type "HD" (rec_index= 3, atom_type= 3).
Atom no. 228, "2HE2" at (13.622, 64.707, 21.579),  was assigned atom type "HD" (rec_index= 3, atom_type= 3).
Atom no. 229, " N  " at (13.547, 62.910, 16.691),  was assigned atom type "N" (rec_index= 4, atom_type= 4).
Atom no. 230, " HN " at (14.518, 62.738, 16.953),  was assigned atom type "HD" (rec_index= 3, atom_type= 3).
Atom no. 231, " CA " at (12.627, 61.785, 16.585),  was assigned atom type "C" (rec_index= 1, atom_type= 1).
Atom no. 232, " C  " at (12.128, 61.332, 17.956),  was assigned atom type "C" (rec_index= 1, atom_type= 1).
Atom no. 233, " O  " at (12.919, 61.106, 18.871),  was assigned atom type "OA" (rec_index= 5, atom_type= 5).
Atom no. 234, " CB " at (13.327, 60.635, 15.860),  was assigned atom type "C" (rec_index= 1, atom_type= 1).
Atom no. 235, " CG " at (14.062, 61.092, 14.601),  was assigned atom type "C" (rec_index= 1, atom_type= 1).
Atom no. 236, " CD " at (15.038, 60.038, 14.087),  was assigned atom type "C" (rec_index= 1, atom_type= 1).
Atom no. 237, " CE " at (16.011, 60.615, 13.055),  was assigned atom type "C" (rec_index= 1, atom_type= 1).
Atom no. 238, " NZ " at (15.318, 61.228, 11.885),  was assigned atom type "N" (rec_index= 4, atom_type= 4).
Atom no. 239, " HZ1" at (15.966, 61.612, 11.198),  was assigned atom type "HD" (rec_index= 3, atom_type= 3).
Atom no. 240, " HZ2" at (14.646, 61.933, 12.187),  was assigned atom type "HD" (rec_index= 3, atom_type= 3).
Atom no. 241, " HZ3" at (14.677, 60.564, 11.451),  was assigned atom type "HD" (rec_index= 3, atom_type= 3).
Atom no. 242, " N  " at (10.810, 61.211, 18.090),  was assigned atom type "N" (rec_index= 4, atom_type= 4).
Atom no. 243, " HN " at (10.213, 61.426, 17.291),  was assigned atom type "HD" (rec_index= 3, atom_type= 3).
Atom no. 244, " CA " at (10.186, 60.781, 19.341),  was assigned atom type "C" (rec_index= 1, atom_type= 1).
Atom no. 245, " C  " at (10.283, 59.260, 19.471),  was assigned atom type "C" (rec_index= 1, atom_type= 1).
Atom no. 246, " O  " at (9.990, 58.532, 18.520),  was assigned atom type "OA" (rec_index= 5, atom_type= 5).
Atom no. 247, " CB " at (8.721, 61.218, 19.357),  was assigned atom type "C" (rec_index= 1, atom_type= 1).
Atom no. 248, " CG " at (8.523, 62.719, 19.466),  was assigned atom type "C" (rec_index= 1, atom_type= 1).
Atom no. 249, " CD " at (8.592, 63.209, 20.901),  was assigned atom type "C" (rec_index= 1, atom_type= 1).
Atom no. 250, " OE1" at (8.544, 64.411, 21.162),  was assigned atom type "OA" (rec_index= 5, atom_type= 5).
Atom no. 251, " NE2" at (8.699, 62.278, 21.841),  was assigned atom type "N" (rec_index= 4, atom_type= 4).
Atom no. 252, "1HE2" at (8.745, 62.607, 22.805),  was assigned atom type "HD" (rec_index= 3, atom_type= 3).
Atom no. 253, "2HE2" at (8.739, 61.282, 21.625),  was assigned atom type "HD" (rec_index= 3, atom_type= 3).
Atom no. 254, " N  " at (10.682, 58.782, 20.648),  was assigned atom type "N" (rec_index= 4, atom_type= 4).
Atom no. 255, " HN " at (10.878, 59.428, 21.412),  was assigned atom type "HD" (rec_index= 3, atom_type= 3).
Atom no. 256, " CA " at (10.843, 57.349, 20.861),  was assigned atom type "C" (rec_index= 1, atom_type= 1).
Atom no. 257, " C  " at (10.278, 56.838, 22.193),  was assigned atom type "C" (rec_index= 1, atom_type= 1).
Atom no. 258, " O  " at (10.263, 57.556, 23.193),  was assigned atom type "OA" (rec_index= 5, atom_type= 5).
Atom no. 259, " CB " at (12.344, 56.966, 20.778),  was assigned atom type "C" (rec_index= 1, atom_type= 1).
Atom no. 260, " CG1" at (12.521, 55.462, 20.901),  was assigned atom type "C" (rec_index= 1, atom_type= 1).
Atom no. 261, " CG2" at (12.923, 57.447, 19.469),  was assigned atom type "C" (rec_index= 1, atom_type= 1).
Atom no. 262, " N  " at (9.813, 55.590, 22.192),  was assigned atom type "N" (rec_index= 4, atom_type= 4).
Atom no. 263, " HN " at (9.834, 55.056, 21.323),  was assigned atom type "HD" (rec_index= 3, atom_type= 3).
Atom no. 264, " CA " at (9.273, 54.961, 23.396),  was assigned atom type "C" (rec_index= 1, atom_type= 1).
Atom no. 265, " C  " at (9.604, 53.460, 23.432),  was assigned atom type "C" (rec_index= 1, atom_type= 1).
Atom no. 266, " O  " at (9.660, 52.786, 22.395),  was assigned atom type "OA" (rec_index= 5, atom_type= 5).
Atom no. 267, " CB " at (7.734, 55.160, 23.501),  was assigned atom type "C" (rec_index= 1, atom_type= 1).
Atom no. 268, " CG1" at (7.026, 54.493, 22.332),  was assigned atom type "C" (rec_index= 1, atom_type= 1).
Atom no. 269, " CG2" at (7.234, 54.606, 24.824),  was assigned atom type "C" (rec_index= 1, atom_type= 1).
Atom no. 270, " N  " at (9.823, 52.938, 24.631),  was assigned atom type "N" (rec_index= 4, atom_type= 4).
Atom no. 271, " HN " at (9.749, 53.531, 25.457),  was assigned atom type "HD" (rec_index= 3, atom_type= 3).
Atom no. 272, " CA " at (10.167, 51.536, 24.787),  was assigned atom type "C" (rec_index= 1, atom_type= 1).
Atom no. 273, " C  " at (9.083, 50.771, 25.520),  was assigned atom type "C" (rec_index= 1, atom_type= 1).
Atom no. 274, " O  " at (8.841, 51.016, 26.696),  was assigned atom type "OA" (rec_index= 5, atom_type= 5).
Atom no. 275, " CB " at (11.469, 51.381, 25.587),  was assigned atom type "C" (rec_index= 1, atom_type= 1).
Atom no. 276, " CG1" at (12.577, 52.206, 24.944),  was assigned atom type "C" (rec_index= 1, atom_type= 1).
Atom no. 277, " CG2" at (11.878, 49.919, 25.646),  was assigned atom type "C" (rec_index= 1, atom_type= 1).
Atom no. 278, " CD1" at (13.810, 52.312, 25.801),  was assigned atom type "C" (rec_index= 1, atom_type= 1).
Atom no. 279, " N  " at (8.428, 49.847, 24.827),  was assigned atom type "N" (rec_index= 4, atom_type= 4).
Atom no. 280, " HN " at (8.651, 49.708, 23.841),  was assigned atom type "HD" (rec_index= 3, atom_type= 3).
Atom no. 281, " CA " at (7.394, 49.026, 25.451),  was assigned atom type "C" (rec_index= 1, atom_type= 1).
Atom no. 282, " C  " at (8.036, 47.681, 25.745),  was assigned atom type "C" (rec_index= 1, atom_type= 1).
Atom no. 283, " O  " at (8.988, 47.289, 25.074),  was assigned atom type "OA" (rec_index= 5, atom_type= 5).
Atom no. 284, " CB " at (6.205, 48.830, 24.510),  was assigned atom type "C" (rec_index= 1, atom_type= 1).
Atom no. 285, " CG " at (5.515, 50.115, 24.056),  was assigned atom type "C" (rec_index= 1, atom_type= 1).
Atom no. 286, " CD1" at (4.231, 49.762, 23.314),  was assigned atom type "C" (rec_index= 1, atom_type= 1).
Atom no. 287, " CD2" at (5.215, 50.996, 25.271),  was assigned atom type "C" (rec_index= 1, atom_type= 1).
Atom no. 288, " N  " at (7.537, 46.974, 26.750),  was assigned atom type "N" (rec_index= 4, atom_type= 4).
Atom no. 289, " HN " at (6.756, 47.339, 27.295),  was assigned atom type "HD" (rec_index= 3, atom_type= 3).
Atom no. 290, " CA " at (8.109, 45.677, 27.070),  was assigned atom type "C" (rec_index= 1, atom_type= 1).
Atom no. 291, " C  " at (7.036, 44.600, 27.044),  was assigned atom type "C" (rec_index= 1, atom_type= 1).
Atom no. 292, " O  " at (5.931, 44.796, 27.546),  was assigned atom type "OA" (rec_index= 5, atom_type= 5).
Atom no. 293, " CB " at (8.780, 45.711, 28.440),  was assigned atom type "C" (rec_index= 1, atom_type= 1).
Atom no. 294, " OG " at (7.840, 45.439, 29.455),  was assigned atom type "OA" (rec_index= 5, atom_type= 5).
Atom no. 295, " HG " at (8.258, 45.460, 30.308),  was assigned atom type "HD" (rec_index= 3, atom_type= 3).
Atom no. 296, " N  " at (7.370, 43.458, 26.456),  was assigned atom type "N" (rec_index= 4, atom_type= 4).
Atom no. 297, " HN " at (8.307, 43.352, 26.066),  was assigned atom type "HD" (rec_index= 3, atom_type= 3).
Atom no. 298, " CA " at (6.428, 42.355, 26.356),  was assigned atom type "C" (rec_index= 1, atom_type= 1).
Atom no. 299, " C  " at (5.977, 41.857, 27.729),  was assigned atom type "C" (rec_index= 1, atom_type= 1).
Atom no. 300, " O  " at (4.836, 41.437, 27.882),  was assigned atom type "OA" (rec_index= 5, atom_type= 5).
Atom no. 301, " CB " at (7.047, 41.202, 25.562),  was assigned atom type "C" (rec_index= 1, atom_type= 1).
Atom no. 302, " CG " at (6.068, 40.119, 25.145),  was assigned atom type "C" (rec_index= 1, atom_type= 1).
Atom no. 303, " CD " at (6.756, 38.865, 24.625),  was assigned atom type "C" (rec_index= 1, atom_type= 1).
Atom no. 304, " OE1" at (6.117, 37.977, 24.062),  was assigned atom type "OA" (rec_index= 5, atom_type= 5).
Atom no. 305, " NE2" at (8.061, 38.784, 24.824),  was assigned atom type "N" (rec_index= 4, atom_type= 4).
Atom no. 306, "1HE2" at (8.591, 39.520, 25.291),  was assigned atom type "HD" (rec_index= 3, atom_type= 3).
Atom no. 307, "2HE2" at (8.522, 37.944, 24.475),  was assigned atom type "HD" (rec_index= 3, atom_type= 3).
Atom no. 308, " N  " at (6.844, 41.914, 28.737),  was assigned atom type "N" (rec_index= 4, atom_type= 4).
Atom no. 309, " HN " at (7.780, 42.294, 28.597),  was assigned atom type "HD" (rec_index= 3, atom_type= 3).
Atom no. 310, " CA " at (6.428, 41.421, 30.049),  was assigned atom type "C" (rec_index= 1, atom_type= 1).
Atom no. 311, " C  " at (5.310, 42.255, 30.683),  was assigned atom type "C" (rec_index= 1, atom_type= 1).
Atom no. 312, " O  " at (4.808, 41.922, 31.755),  was assigned atom type "OA" (rec_index= 5, atom_type= 5).
Atom no. 313, " CB " at (7.635, 41.278, 31.003),  was assigned atom type "C" (rec_index= 1, atom_type= 1).
Atom no. 314, " CG " at (8.290, 42.600, 31.351),  was assigned atom type "C" (rec_index= 1, atom_type= 1).
Atom no. 315, " OD1" at (7.666, 43.659, 31.136),  was assigned atom type "OA" (rec_index= 5, atom_type= 5).
Atom no. 316, " OD2" at (9.435, 42.573, 31.857),  was assigned atom type "OA" (rec_index= 5, atom_type= 5).
Atom no. 317, " N  " at (4.917, 43.336, 30.012),  was assigned atom type "N" (rec_index= 4, atom_type= 4).
Atom no. 318, " HN " at (5.387, 43.581, 29.140),  was assigned atom type "HD" (rec_index= 3, atom_type= 3).
Atom no. 319, " CA " at (3.827, 44.178, 30.499),  was assigned atom type "C" (rec_index= 1, atom_type= 1).
Atom no. 320, " C  " at (2.510, 43.480, 30.183),  was assigned atom type "C" (rec_index= 1, atom_type= 1).
Atom no. 321, " O  " at (1.471, 43.807, 30.757),  was assigned atom type "OA" (rec_index= 5, atom_type= 5).
Atom no. 322, " CB " at (3.826, 45.541, 29.803),  was assigned atom type "C" (rec_index= 1, atom_type= 1).
Atom no. 323, " OG " at (4.810, 46.390, 30.349),  was assigned atom type "OA" (rec_index= 5, atom_type= 5).
Atom no. 324, " HG " at (4.809, 47.236, 29.917),  was assigned atom type "HD" (rec_index= 3, atom_type= 3).
Atom no. 325, " N  " at (2.568, 42.514, 29.271),  was assigned atom type "N" (rec_index= 4, atom_type= 4).
Atom no. 326, " HN " at (3.469, 42.273, 28.858),  was assigned atom type "HD" (rec_index= 3, atom_type= 3).
Atom no. 327, " CA " at (1.381, 41.795, 28.849),  was assigned atom type "C" (rec_index= 1, atom_type= 1).
Atom no. 328, " C  " at (1.269, 40.370, 29.362),  was assigned atom type "C" (rec_index= 1, atom_type= 1).
Atom no. 329, " O  " at (0.684, 39.505, 28.706),  was assigned atom type "OA" (rec_index= 5, atom_type= 5).
Atom no. 330, " CB " at (1.288, 41.813, 27.326),  was assigned atom type "C" (rec_index= 1, atom_type= 1).
Atom no. 331, " CG " at (1.289, 43.196, 26.741),  was assigned atom type "A" (rec_index= 0, atom_type= 0).
Atom no. 332, " CD1" at (2.433, 43.987, 26.796),  was assigned atom type "A" (rec_index= 0, atom_type= 0).
Atom no. 333, " CD2" at (0.147, 43.710, 26.136),  was assigned atom type "A" (rec_index= 0, atom_type= 0).
Atom no. 334, " CE1" at (2.443, 45.259, 26.259),  was assigned atom type "A" (rec_index= 0, atom_type= 0).
Atom no. 335, " CE2" at (0.145, 44.990, 25.593),  was assigned atom type "A" (rec_index= 0, atom_type= 0).
Atom no. 336, " CZ " at (1.297, 45.767, 25.653),  was assigned atom type "A" (rec_index= 0, atom_type= 0).
Atom no. 337, " N  " at (1.828, 40.114, 30.537),  was assigned atom type "N" (rec_index= 4, atom_type= 4).
Atom no. 338, " HN " at (2.336, 40.843, 31.038),  was assigned atom type "HD" (rec_index= 3, atom_type= 3).
Atom no. 339, " CA " at (1.707, 38.781, 31.100),  was assigned atom type "C" (rec_index= 1, atom_type= 1).
Atom no. 340, " C  " at (0.227, 38.594, 31.429),  was assigned atom type "C" (rec_index= 1, atom_type= 1).
Atom no. 341, " O  " at (-0.412, 39.489, 31.995),  was assigned atom type "OA" (rec_index= 5, atom_type= 5).
Atom no. 342, " CB " at (2.568, 38.630, 32.360),  was assigned atom type "C" (rec_index= 1, atom_type= 1).
Atom no. 343, " CG " at (3.910, 37.979, 32.086),  was assigned atom type "A" (rec_index= 0, atom_type= 0).
Atom no. 344, " CD1" at (3.989, 36.616, 31.774),  was assigned atom type "A" (rec_index= 0, atom_type= 0).
Atom no. 345, " CD2" at (5.094, 38.725, 32.091),  was assigned atom type "A" (rec_index= 0, atom_type= 0).
Atom no. 346, " CE1" at (5.205, 36.013, 31.471),  was assigned atom type "A" (rec_index= 0, atom_type= 0).
Atom no. 347, " CE2" at (6.318, 38.128, 31.789),  was assigned atom type "A" (rec_index= 0, atom_type= 0).
Atom no. 348, " CZ " at (6.365, 36.772, 31.480),  was assigned atom type "A" (rec_index= 0, atom_type= 0).
Atom no. 349, " OH " at (7.567, 36.167, 31.199),  was assigned atom type "OA" (rec_index= 5, atom_type= 5).
Atom no. 350, " HH " at (8.362, 36.687, 31.205),  was assigned atom type "HD" (rec_index= 3, atom_type= 3).
Atom no. 351, " N  " at (-0.318, 37.443, 31.041),  was assigned atom type "N" (rec_index= 4, atom_type= 4).
Atom no. 352, " HN " at (0.268, 36.759, 30.561),  was assigned atom type "HD" (rec_index= 3, atom_type= 3).
Atom no. 353, " CA " at (-1.721, 37.123, 31.276),  was assigned atom type "C" (rec_index= 1, atom_type= 1).
Atom no. 354, " C  " at (-2.130, 37.249, 32.735),  was assigned atom type "C" (rec_index= 1, atom_type= 1).
Atom no. 355, " O  " at (-1.301, 37.143, 33.642),  was assigned atom type "OA" (rec_index= 5, atom_type= 5).
Atom no. 356, " CB " at (-2.031, 35.700, 30.807),  was assigned atom type "C" (rec_index= 1, atom_type= 1).
Atom no. 357, " CG " at (-2.092, 35.528, 29.310),  was assigned atom type "C" (rec_index= 1, atom_type= 1).
Atom no. 358, " CD " at (-2.443, 34.095, 28.921),  was assigned atom type "C" (rec_index= 1, atom_type= 1).
Atom no. 359, " NE " at (-2.614, 33.972, 27.476),  was assigned atom type "N" (rec_index= 4, atom_type= 4).
Atom no. 360, " HE " at (-1.969, 33.369, 26.965),  was assigned atom type "HD" (rec_index= 3, atom_type= 3).
Atom no. 361, " CZ " at (-3.565, 34.602, 26.785),  was assigned atom type "C" (rec_index= 1, atom_type= 1).
Atom no. 362, " NH1" at (-4.430, 35.390, 27.417),  was assigned atom type "N" (rec_index= 4, atom_type= 4).
Atom no. 363, "1HH1" at (-5.157, 35.872, 26.889),  was assigned atom type "HD" (rec_index= 3, atom_type= 3).
Atom no. 364, "2HH1" at (-4.369, 35.493, 28.430),  was assigned atom type "HD" (rec_index= 3, atom_type= 3).
Atom no. 365, " NH2" at (-3.645, 34.467, 25.461),  was assigned atom type "N" (rec_index= 4, atom_type= 4).
Atom no. 366, "1HH2" at (-4.372, 34.949, 24.933),  was assigned atom type "HD" (rec_index= 3, atom_type= 3).
Atom no. 367, "2HH2" at (-2.982, 33.863, 24.976),  was assigned atom type "HD" (rec_index= 3, atom_type= 3).
Atom no. 368, " N  " at (-3.422, 37.476, 32.949),  was assigned atom type "N" (rec_index= 4, atom_type= 4).
Atom no. 369, " HN " at (-4.047, 37.581, 32.150),  was assigned atom type "HD" (rec_index= 3, atom_type= 3).
Atom no. 370, " CA " at (-3.966, 37.579, 34.291),  was assigned atom type "C" (rec_index= 1, atom_type= 1).
Atom no. 371, " C  " at (-4.132, 36.148, 34.815),  was assigned atom type "C" (rec_index= 1, atom_type= 1).
Atom no. 372, " O  " at (-4.913, 35.370, 34.270),  was assigned atom type "OA" (rec_index= 5, atom_type= 5).
Atom no. 373, " CB " at (-5.330, 38.289, 34.270),  was assigned atom type "C" (rec_index= 1, atom_type= 1).
Atom no. 374, " CG1" at (-5.797, 38.558, 35.696),  was assigned atom type "C" (rec_index= 1, atom_type= 1).
Atom no. 375, " CG2" at (-5.222, 39.587, 33.476),  was assigned atom type "C" (rec_index= 1, atom_type= 1).
Atom no. 376, " N  " at (-3.384, 35.807, 35.862),  was assigned atom type "N" (rec_index= 4, atom_type= 4).
Atom no. 377, " HN " at (-2.765, 36.506, 36.273),  was assigned atom type "HD" (rec_index= 3, atom_type= 3).
Atom no. 378, " CA " at (-3.419, 34.465, 36.444),  was assigned atom type "C" (rec_index= 1, atom_type= 1).
Atom no. 379, " C  " at (-4.630, 34.151, 37.316),  was assigned atom type "C" (rec_index= 1, atom_type= 1).
Atom no. 380, " O  " at (-5.257, 35.048, 37.878),  was assigned atom type "OA" (rec_index= 5, atom_type= 5).
Atom no. 381, " CB " at (-2.164, 34.222, 37.285),  was assigned atom type "C" (rec_index= 1, atom_type= 1).
Atom no. 382, " CG " at (-0.835, 33.896, 36.612),  was assigned atom type "C" (rec_index= 1, atom_type= 1).
Atom no. 383, " CD1" at (-0.491, 34.950, 35.570),  was assigned atom type "C" (rec_index= 1, atom_type= 1).
Atom no. 384, " CD2" at (0.241, 33.828, 37.689),  was assigned atom type "C" (rec_index= 1, atom_type= 1).
Atom no. 385, " N  " at (-4.936, 32.859, 37.435),  was assigned atom type "N" (rec_index= 4, atom_type= 4).
Atom no. 386, " HN " at (-4.378, 32.173, 36.927),  was assigned atom type "HD" (rec_index= 3, atom_type= 3).
Atom no. 387, " CA " at (-6.043, 32.391, 38.267),  was assigned atom type "C" (rec_index= 1, atom_type= 1).
Atom no. 388, " C  " at (-5.497, 32.230, 39.683),  was assigned atom type "C" (rec_index= 1, atom_type= 1).
Atom no. 389, " O  " at (-4.306, 32.434, 39.920),  was assigned atom type "OA" (rec_index= 5, atom_type= 5).
Atom no. 390, " CB " at (-6.571, 31.008, 37.814),  was assigned atom type "C" (rec_index= 1, atom_type= 1).
Atom no. 391, " OG1" at (-5.577, 30.007, 38.070),  was assigned atom type "OA" (rec_index= 5, atom_type= 5).
Atom no. 392, " HG1" at (-5.361, 30.001, 38.995),  was assigned atom type "HD" (rec_index= 3, atom_type= 3).
Atom no. 393, " CG2" at (-6.917, 31.018, 36.331),  was assigned atom type "C" (rec_index= 1, atom_type= 1).
Atom no. 394, " N  " at (-6.360, 31.869, 40.624),  was assigned atom type "N" (rec_index= 4, atom_type= 4).
Atom no. 395, " HN " at (-7.341, 31.729, 40.384),  was assigned atom type "HD" (rec_index= 3, atom_type= 3).
Atom no. 396, " CA " at (-5.916, 31.671, 41.998),  was assigned atom type "C" (rec_index= 1, atom_type= 1).
Atom no. 397, " C  " at (-4.989, 30.452, 42.016),  was assigned atom type "C" (rec_index= 1, atom_type= 1).
Atom no. 398, " O  " at (-3.960, 30.430, 42.704),  was assigned atom type "OA" (rec_index= 5, atom_type= 5).
Atom no. 399, " CB " at (-7.124, 31.441, 42.913),  was assigned atom type "C" (rec_index= 1, atom_type= 1).
Atom no. 400, " N  " at (-5.362, 29.442, 41.238),  was assigned atom type "N" (rec_index= 4, atom_type= 4).
Atom no. 401, " HN " at (-6.216, 29.530, 40.687),  was assigned atom type "HD" (rec_index= 3, atom_type= 3).
Atom no. 402, " CA " at (-4.588, 28.214, 41.150),  was assigned atom type "C" (rec_index= 1, atom_type= 1).
Atom no. 403, " C  " at (-3.197, 28.510, 40.588),  was assigned atom type "C" (rec_index= 1, atom_type= 1).
Atom no. 404, " O  " at (-2.183, 28.223, 41.229),  was assigned atom type "OA" (rec_index= 5, atom_type= 5).
Atom no. 405, " CB " at (-5.321, 27.205, 40.264),  was assigned atom type "C" (rec_index= 1, atom_type= 1).
Atom no. 406, " N  " at (-3.163, 29.093, 39.392),  was assigned atom type "N" (rec_index= 4, atom_type= 4).
Atom no. 407, " HN " at (-4.044, 29.303, 38.923),  was assigned atom type "HD" (rec_index= 3, atom_type= 3).
Atom no. 408, " CA " at (-1.910, 29.443, 38.726),  was assigned atom type "C" (rec_index= 1, atom_type= 1).
Atom no. 409, " C  " at (-1.023, 30.289, 39.640),  was assigned atom type "C" (rec_index= 1, atom_type= 1).
Atom no. 410, " O  " at (0.131, 29.946, 39.897),  was assigned atom type "OA" (rec_index= 5, atom_type= 5).
Atom no. 411, " CB " at (-2.203, 30.206, 37.422),  was assigned atom type "C" (rec_index= 1, atom_type= 1).
Atom no. 412, " CG " at (-3.166, 29.476, 36.493),  was assigned atom type "C" (rec_index= 1, atom_type= 1).
Atom no. 413, " CD " at (-3.420, 30.206, 35.177),  was assigned atom type "C" (rec_index= 1, atom_type= 1).
Atom no. 414, " OE1" at (-3.680, 31.415, 35.157),  was assigned atom type "OA" (rec_index= 5, atom_type= 5).
Atom no. 415, " NE2" at (-3.365, 29.464, 34.068),  was assigned atom type "N" (rec_index= 4, atom_type= 4).
Atom no. 416, "1HE2" at (-3.535, 29.952, 33.188),  was assigned atom type "HD" (rec_index= 3, atom_type= 3).
Atom no. 417, "2HE2" at (-3.151, 28.467, 34.084),  was assigned atom type "HD" (rec_index= 3, atom_type= 3).
Atom no. 418, " N  " at (-1.570, 31.391, 40.140),  was assigned atom type "N" (rec_index= 4, atom_type= 4).
Atom no. 419, " HN " at (-2.535, 31.621, 39.902),  was assigned atom type "HD" (rec_index= 3, atom_type= 3).
Atom no. 420, " CA " at (-0.824, 32.279, 41.020),  was assigned atom type "C" (rec_index= 1, atom_type= 1).
Atom no. 421, " C  " at (-0.213, 31.510, 42.196),  was assigned atom type "C" (rec_index= 1, atom_type= 1).
Atom no. 422, " O  " at (0.823, 31.899, 42.739),  was assigned atom type "OA" (rec_index= 5, atom_type= 5).
Atom no. 423, " CB " at (-1.749, 33.393, 41.519),  was assigned atom type "C" (rec_index= 1, atom_type= 1).
Atom no. 424, " CG " at (-1.056, 34.527, 42.256),  was assigned atom type "C" (rec_index= 1, atom_type= 1).
Atom no. 425, " CD " at (-2.007, 35.701, 42.467),  was assigned atom type "C" (rec_index= 1, atom_type= 1).
Atom no. 426, " CE " at (-2.575, 36.215, 41.134),  was assigned atom type "C" (rec_index= 1, atom_type= 1).
Atom no. 427, " NZ " at (-3.447, 37.415, 41.291),  was assigned atom type "N" (rec_index= 4, atom_type= 4).
Atom no. 428, " HZ1" at (-3.824, 37.756, 40.407),  was assigned atom type "HD" (rec_index= 3, atom_type= 3).
Atom no. 429, " HZ2" at (-2.955, 38.159, 41.787),  was assigned atom type "HD" (rec_index= 3, atom_type= 3).
Atom no. 430, " HZ3" at (-4.196, 37.234, 41.959),  was assigned atom type "HD" (rec_index= 3, atom_type= 3).
Atom no. 431, " N  " at (-0.853, 30.415, 42.589),  was assigned atom type "N" (rec_index= 4, atom_type= 4).
Atom no. 432, " HN " at (-1.710, 30.134, 42.112),  was assigned atom type "HD" (rec_index= 3, atom_type= 3).
Atom no. 433, " CA " at (-0.346, 29.610, 43.694),  was assigned atom type "C" (rec_index= 1, atom_type= 1).
Atom no. 434, " C  " at (0.940, 28.918, 43.253),  was assigned atom type "C" (rec_index= 1, atom_type= 1).
Atom no. 435, " O  " at (1.899, 28.803, 44.024),  was assigned atom type "OA" (rec_index= 5, atom_type= 5).
Atom no. 436, " CB " at (-1.380, 28.586, 44.104),  was assigned atom type "C" (rec_index= 1, atom_type= 1).
Atom no. 437, " N  " at (0.945, 28.457, 42.004),  was assigned atom type "N" (rec_index= 4, atom_type= 4).
Atom no. 438, " HN " at (0.108, 28.574, 41.433),  was assigned atom type "HD" (rec_index= 3, atom_type= 3).
Atom no. 439, " CA " at (2.107, 27.790, 41.423),  was assigned atom type "C" (rec_index= 1, atom_type= 1).
Atom no. 440, " C  " at (3.284, 28.761, 41.404),  was assigned atom type "C" (rec_index= 1, atom_type= 1).
Atom no. 441, " O  " at (4.377, 28.449, 41.885),  was assigned atom type "OA" (rec_index= 5, atom_type= 5).
Atom no. 442, " CB " at (1.805, 27.369, 39.991),  was assigned atom type "C" (rec_index= 1, atom_type= 1).
Atom no. 443, " CG " at (0.668, 26.385, 39.830),  was assigned atom type "C" (rec_index= 1, atom_type= 1).
Atom no. 444, " CD " at (1.101, 24.994, 40.226),  was assigned atom type "C" (rec_index= 1, atom_type= 1).
Atom no. 445, " CE " at (0.075, 23.964, 39.778),  was assigned atom type "C" (rec_index= 1, atom_type= 1).
Atom no. 446, " NZ " at (0.488, 22.585, 40.167),  was assigned atom type "N" (rec_index= 4, atom_type= 4).
Atom no. 447, " HZ1" at (-0.200, 21.894, 39.867),  was assigned atom type "HD" (rec_index= 3, atom_type= 3).
Atom no. 448, " HZ2" at (0.674, 22.518, 41.168),  was assigned atom type "HD" (rec_index= 3, atom_type= 3).
Atom no. 449, " HZ3" at (1.420, 22.361, 39.819),  was assigned atom type "HD" (rec_index= 3, atom_type= 3).
Atom no. 450, " N  " at (3.036, 29.944, 40.842),  was assigned atom type "N" (rec_index= 4, atom_type= 4).
Atom no. 451, " HN " at (2.099, 30.121, 40.480),  was assigned atom type "HD" (rec_index= 3, atom_type= 3).
Atom no. 452, " CA " at (4.037, 31.000, 40.718),  was assigned atom type "C" (rec_index= 1, atom_type= 1).
Atom no. 453, " C  " at (4.794, 31.284, 42.006),  was assigned atom type "C" (rec_index= 1, atom_type= 1).
Atom no. 454, " O  " at (5.997, 31.545, 41.979),  was assigned atom type "OA" (rec_index= 5, atom_type= 5).
Atom no. 455, " CB " at (3.377, 32.272, 40.221),  was assigned atom type "C" (rec_index= 1, atom_type= 1).
Atom no. 456, " N  " at (4.088, 31.239, 43.132),  was assigned atom type "N" (rec_index= 4, atom_type= 4).
Atom no. 457, " HN " at (3.093, 31.019, 43.086),  was assigned atom type "HD" (rec_index= 3, atom_type= 3).
Atom no. 458, " CA " at (4.701, 31.496, 44.432),  was assigned atom type "C" (rec_index= 1, atom_type= 1).
Atom no. 459, " C  " at (5.687, 30.391, 44.780),  was assigned atom type "C" (rec_index= 1, atom_type= 1).
Atom no. 460, " O  " at (6.674, 30.612, 45.486),  was assigned atom type "OA" (rec_index= 5, atom_type= 5).
Atom no. 461, " CB " at (3.619, 31.604, 45.510),  was assigned atom type "C" (rec_index= 1, atom_type= 1).
Atom no. 462, " CG " at (2.774, 32.881, 45.474),  was assigned atom type "C" (rec_index= 1, atom_type= 1).
Atom no. 463, " CD1" at (1.689, 32.815, 46.536),  was assigned atom type "C" (rec_index= 1, atom_type= 1).
Atom no. 464, " CD2" at (3.674, 34.088, 45.699),  was assigned atom type "C" (rec_index= 1, atom_type= 1).
Atom no. 465, " N  " at (5.406, 29.196, 44.274),  was assigned atom type "N" (rec_index= 4, atom_type= 4).
Atom no. 466, " HN " at (4.562, 29.082, 43.713),  was assigned atom type "HD" (rec_index= 3, atom_type= 3).
Atom no. 467, " CA " at (6.268, 28.044, 44.497),  was assigned atom type "C" (rec_index= 1, atom_type= 1).
Atom no. 468, " C  " at (7.242, 27.890, 43.318),  was assigned atom type "C" (rec_index= 1, atom_type= 1).
Atom no. 469, " O  " at (7.994, 26.915, 43.241),  was assigned atom type "OA" (rec_index= 5, atom_type= 5).
Atom no. 470, " CB " at (5.413, 26.781, 44.649),  was assigned atom type "C" (rec_index= 1, atom_type= 1).
Atom no. 471, " CG " at (4.509, 26.799, 45.877),  was assigned atom type "C" (rec_index= 1, atom_type= 1).
Atom no. 472, " CD " at (3.610, 25.570, 45.946),  was assigned atom type "C" (rec_index= 1, atom_type= 1).
Atom no. 473, " CE " at (2.587, 25.563, 44.818),  was assigned atom type "C" (rec_index= 1, atom_type= 1).
Atom no. 474, " NZ " at (1.612, 24.442, 44.961),  was assigned atom type "N" (rec_index= 4, atom_type= 4).
Atom no. 475, " HZ1" at (0.927, 24.437, 44.205),  was assigned atom type "HD" (rec_index= 3, atom_type= 3).
Atom no. 476, " HZ2" at (1.158, 24.459, 45.874),  was assigned atom type "HD" (rec_index= 3, atom_type= 3).
Atom no. 477, " HZ3" at (2.088, 23.543, 45.036),  was assigned atom type "HD" (rec_index= 3, atom_type= 3).
Atom no. 478, " N  " at (7.228, 28.865, 42.411),  was assigned atom type "N" (rec_index= 4, atom_type= 4).
Atom no. 479, " HN " at (6.597, 29.657, 42.534),  was assigned atom type "HD" (rec_index= 3, atom_type= 3).
Atom no. 480, " CA " at (8.098, 28.816, 41.249),  was assigned atom type "C" (rec_index= 1, atom_type= 1).
Atom no. 481, " C  " at (7.773, 27.640, 40.346),  was assigned atom type "C" (rec_index= 1, atom_type= 1).
Atom no. 482, " O  " at (8.620, 27.180, 39.577),  was assigned atom type "OA" (rec_index= 5, atom_type= 5).
Atom no. 483, " N  " at (6.539, 27.153, 40.437),  was assigned atom type "N" (rec_index= 4, atom_type= 4).
Atom no. 484, " HN " at (5.880, 27.586, 41.084),  was assigned atom type "HD" (rec_index= 3, atom_type= 3).
Atom no. 485, " CA " at (6.107, 26.021, 39.639),  was assigned atom type "C" (rec_index= 1, atom_type= 1).
Atom no. 486, " C  " at (5.220, 26.427, 38.472),  was assigned atom type "C" (rec_index= 1, atom_type= 1).
Atom no. 487, " O  " at (4.406, 25.633, 38.001),  was assigned atom type "OA" (rec_index= 5, atom_type= 5).
Atom no. 488, " CB " at (5.362, 25.019, 40.515),  was assigned atom type "C" (rec_index= 1, atom_type= 1).
Atom no. 489, " CG " at (6.143, 24.557, 41.730),  was assigned atom type "C" (rec_index= 1, atom_type= 1).
Atom no. 490, " CD " at (5.329, 23.631, 42.629),  was assigned atom type "C" (rec_index= 1, atom_type= 1).
Atom no. 491, " OE1" at (5.777, 23.260, 43.719),  was assigned atom type "OA" (rec_index= 5, atom_type= 5).
Atom no. 492, " NE2" at (4.129, 23.251, 42.174),  was assigned atom type "N" (rec_index= 4, atom_type= 4).
Atom no. 493, "1HE2" at (3.585, 22.632, 42.775),  was assigned atom type "HD" (rec_index= 3, atom_type= 3).
Atom no. 494, "2HE2" at (3.759, 23.557, 41.274),  was assigned atom type "HD" (rec_index= 3, atom_type= 3).
Atom no. 495, " N  " at (5.361, 27.663, 38.011),  was assigned atom type "N" (rec_index= 4, atom_type= 4).
Atom no. 496, " HN " at (6.023, 28.298, 38.457),  was assigned atom type "HD" (rec_index= 3, atom_type= 3).
Atom no. 497, " CA " at (4.574, 28.121, 36.869),  was assigned atom type "C" (rec_index= 1, atom_type= 1).
Atom no. 498, " C  " at (5.523, 28.492, 35.728),  was assigned atom type "C" (rec_index= 1, atom_type= 1).
Atom no. 499, " O  " at (6.583, 29.068, 35.954),  was assigned atom type "OA" (rec_index= 5, atom_type= 5).
Atom no. 500, " CB " at (3.713, 29.334, 37.240),  was assigned atom type "C" (rec_index= 1, atom_type= 1).
Atom no. 501, " CG " at (2.734, 29.717, 36.172),  was assigned atom type "A" (rec_index= 0, atom_type= 0).
Atom no. 502, " CD1" at (1.588, 28.958, 35.959),  was assigned atom type "A" (rec_index= 0, atom_type= 0).
Atom no. 503, " CD2" at (2.981, 30.801, 35.337),  was assigned atom type "A" (rec_index= 0, atom_type= 0).
Atom no. 504, " CE1" at (0.701, 29.273, 34.921),  was assigned atom type "A" (rec_index= 0, atom_type= 0).
Atom no. 505, " CE2" at (2.102, 31.122, 34.296),  was assigned atom type "A" (rec_index= 0, atom_type= 0).
Atom no. 506, " CZ " at (0.960, 30.354, 34.089),  was assigned atom type "A" (rec_index= 0, atom_type= 0).
Atom no. 507, " N  " at (5.136, 28.165, 34.504),  was assigned atom type "N" (rec_index= 4, atom_type= 4).
Atom no. 508, " HN " at (4.236, 27.704, 34.372),  was assigned atom type "HD" (rec_index= 3, atom_type= 3).
Atom no. 509, " CA " at (5.968, 28.449, 33.341),  was assigned atom type "C" (rec_index= 1, atom_type= 1).
Atom no. 510, " C  " at (5.704, 29.830, 32.743),  was assigned atom type "C" (rec_index= 1, atom_type= 1).
Atom no. 511, " O  " at (4.838, 29.978, 31.882),  was assigned atom type "OA" (rec_index= 5, atom_type= 5).
Atom no. 512, " CB " at (5.729, 27.387, 32.268),  was assigned atom type "C" (rec_index= 1, atom_type= 1).
Atom no. 513, " CG " at (6.839, 27.336, 31.244),  was assigned atom type "C" (rec_index= 1, atom_type= 1).
Atom no. 514, " OD1" at (7.326, 28.365, 30.788),  was assigned atom type "OA" (rec_index= 5, atom_type= 5).
Atom no. 515, " ND2" at (7.241, 26.130, 30.871),  was assigned atom type "N" (rec_index= 4, atom_type= 4).
Atom no. 516, "1HD2" at (6.836, 25.274, 31.250),  was assigned atom type "HD" (rec_index= 3, atom_type= 3).
Atom no. 517, "2HD2" at (7.990, 26.096, 30.180),  was assigned atom type "HD" (rec_index= 3, atom_type= 3).
Atom no. 518, " N  " at (6.453, 30.836, 33.185),  was assigned atom type "N" (rec_index= 4, atom_type= 4).
Atom no. 519, " HN " at (7.160, 30.656, 33.898),  was assigned atom type "HD" (rec_index= 3, atom_type= 3).
Atom no. 520, " CA " at (6.284, 32.196, 32.670),  was assigned atom type "C" (rec_index= 1, atom_type= 1).
Atom no. 521, " C  " at (7.148, 32.424, 31.442),  was assigned atom type "C" (rec_index= 1, atom_type= 1).
Atom no. 522, " O  " at (7.318, 33.556, 30.993),  was assigned atom type "OA" (rec_index= 5, atom_type= 5).
Atom no. 523, " CB " at (6.676, 33.227, 33.726),  was assigned atom type "C" (rec_index= 1, atom_type= 1).
Atom no. 524, " CG " at (5.725, 33.312, 34.879),  was assigned atom type "A" (rec_index= 0, atom_type= 0).
Atom no. 525, " CD1" at (4.460, 33.877, 34.715),  was assigned atom type "A" (rec_index= 0, atom_type= 0).
Atom no. 526, " CD2" at (6.096, 32.848, 36.140),  was assigned atom type "A" (rec_index= 0, atom_type= 0).
Atom no. 527, " CE1" at (3.581, 33.979, 35.797),  was assigned atom type "A" (rec_index= 0, atom_type= 0).
Atom no. 528, " CE2" at (5.222, 32.946, 37.228),  was assigned atom type "A" (rec_index= 0, atom_type= 0).
Atom no. 529, " CZ " at (3.964, 33.513, 37.055),  was assigned atom type "A" (rec_index= 0, atom_type= 0).
Atom no. 530, " N  " at (7.697, 31.340, 30.908),  was assigned atom type "N" (rec_index= 4, atom_type= 4).
Atom no. 531, " HN " at (7.503, 30.430, 31.326),  was assigned atom type "HD" (rec_index= 3, atom_type= 3).
Atom no. 532, " CA " at (8.566, 31.412, 29.745),  was assigned atom type "C" (rec_index= 1, atom_type= 1).
Atom no. 533, " C  " at (7.954, 30.699, 28.565),  was assigned atom type "C" (rec_index= 1, atom_type= 1).
Atom no. 534, " O  " at (8.622, 30.453, 27.562),  was assigned atom type "OA" (rec_index= 5, atom_type= 5).
Atom no. 535, " CB " at (9.912, 30.781, 30.075),  was assigned atom type "C" (rec_index= 1, atom_type= 1).
Atom no. 536, " CG " at (10.659, 31.540, 31.148),  was assigned atom type "C" (rec_index= 1, atom_type= 1).
Atom no. 537, " OD1" at (10.447, 31.234, 32.339),  was assigned atom type "OA" (rec_index= 5, atom_type= 5).
Atom no. 538, " OD2" at (11.443, 32.446, 30.803),  was assigned atom type "OA" (rec_index= 5, atom_type= 5).
Atom no. 539, " N  " at (6.679, 30.355, 28.690),  was assigned atom type "N" (rec_index= 4, atom_type= 4).
Atom no. 540, " HN " at (6.181, 30.570, 29.554),  was assigned atom type "HD" (rec_index= 3, atom_type= 3).
Atom no. 541, " CA " at (5.983, 29.676, 27.611),  was assigned atom type "C" (rec_index= 1, atom_type= 1).
Atom no. 542, " C  " at (5.148, 30.701, 26.846),  was assigned atom type "C" (rec_index= 1, atom_type= 1).
Atom no. 543, " O  " at (4.533, 31.585, 27.440),  was assigned atom type "OA" (rec_index= 5, atom_type= 5).
Atom no. 544, " CB " at (5.086, 28.571, 28.177),  was assigned atom type "C" (rec_index= 1, atom_type= 1).
Atom no. 545, " CG " at (4.308, 27.831, 27.134),  was assigned atom type "A" (rec_index= 0, atom_type= 0).
Atom no. 546, " ND1" at (4.545, 26.508, 26.828),  was assigned atom type "N" (rec_index= 4, atom_type= 4).
Atom no. 547, " HD1" at (5.237, 25.912, 27.283),  was assigned atom type "HD" (rec_index= 3, atom_type= 3).
Atom no. 548, " CD2" at (3.316, 28.237, 26.306),  was assigned atom type "A" (rec_index= 0, atom_type= 0).
Atom no. 549, " CE1" at (3.736, 26.133, 25.853),  was assigned atom type "A" (rec_index= 0, atom_type= 0).
Atom no. 550, " NE2" at (2.980, 27.164, 25.517),  was assigned atom type "N" (rec_index= 4, atom_type= 4).
Atom no. 551, " HE2" at (2.264, 27.163, 24.790),  was assigned atom type "HD" (rec_index= 3, atom_type= 3).
Atom no. 552, " N  " at (5.118, 30.593, 25.512),  was assigned atom type "N" (rec_index= 4, atom_type= 4).
Atom no. 553, " CA " at (4.349, 31.527, 24.686),  was assigned atom type "C" (rec_index= 1, atom_type= 1).
Atom no. 554, " C  " at (2.952, 31.858, 25.223),  was assigned atom type "C" (rec_index= 1, atom_type= 1).
Atom no. 555, " O  " at (2.464, 32.974, 25.052),  was assigned atom type "OA" (rec_index= 5, atom_type= 5).
Atom no. 556, " CB " at (4.303, 30.819, 23.334),  was assigned atom type "C" (rec_index= 1, atom_type= 1).
Atom no. 557, " CG " at (5.631, 30.145, 23.282),  was assigned atom type "C" (rec_index= 1, atom_type= 1).
Atom no. 558, " CD " at (5.757, 29.559, 24.679),  was assigned atom type "C" (rec_index= 1, atom_type= 1).
Atom no. 559, " N  " at (2.318, 30.889, 25.881),  was assigned atom type "N" (rec_index= 4, atom_type= 4).
Atom no. 560, " HN " at (2.783, 29.990, 26.009),  was assigned atom type "HD" (rec_index= 3, atom_type= 3).
Atom no. 561, " CA " at (0.973, 31.077, 26.426),  was assigned atom type "C" (rec_index= 1, atom_type= 1).
Atom no. 562, " C  " at (0.908, 31.876, 27.713),  was assigned atom type "C" (rec_index= 1, atom_type= 1).
Atom no. 563, " O  " at (-0.175, 32.256, 28.147),  was assigned atom type "OA" (rec_index= 5, atom_type= 5).
Atom no. 564, " CB " at (0.288, 29.733, 26.670),  was assigned atom type "C" (rec_index= 1, atom_type= 1).
Atom no. 565, " CG " at (0.009, 28.983, 25.394),  was assigned atom type "C" (rec_index= 1, atom_type= 1).
Atom no. 566, " OD1" at (-0.304, 29.647, 24.374),  was assigned atom type "OA" (rec_index= 5, atom_type= 5).
Atom no. 567, " OD2" at (0.087, 27.732, 25.425),  was assigned atom type "OA" (rec_index= 5, atom_type= 5).
Atom no. 568, " N  " at (2.055, 32.107, 28.338),  was assigned atom type "N" (rec_index= 4, atom_type= 4).
Atom no. 569, " HN " at (2.923, 31.734, 27.954),  was assigned atom type "HD" (rec_index= 3, atom_type= 3).
Atom no. 570, " CA " at (2.087, 32.886, 29.564),  was assigned atom type "C" (rec_index= 1, atom_type= 1).
Atom no. 571, " C  " at (1.808, 34.355, 29.229),  was assigned atom type "C" (rec_index= 1, atom_type= 1).
Atom no. 572, " O  " at (1.554, 35.155, 30.118),  was assigned atom type "OA" (rec_index= 5, atom_type= 5).
Atom no. 573, " CB " at (3.443, 32.744, 30.240),  was assigned atom type "C" (rec_index= 1, atom_type= 1).
Atom no. 574, " N  " at (1.845, 34.698, 27.943),  was assigned atom type "N" (rec_index= 4, atom_type= 4).
Atom no. 575, " HN " at (2.049, 33.982, 27.246),  was assigned atom type "HD" (rec_index= 3, atom_type= 3).
Atom no. 576, " CA " at (1.601, 36.074, 27.500),  was assigned atom type "C" (rec_index= 1, atom_type= 1).
Atom no. 577, " C  " at (0.210, 36.279, 26.891),  was assigned atom type "C" (rec_index= 1, atom_type= 1).
Atom no. 578, " O  " at (-0.365, 35.370, 26.296),  was assigned atom type "OA" (rec_index= 5, atom_type= 5).
Atom no. 579, " CB " at (2.671, 36.518, 26.479),  was assigned atom type "C" (rec_index= 1, atom_type= 1).
Atom no. 580, " CG " at (4.062, 36.617, 27.052),  was assigned atom type "A" (rec_index= 0, atom_type= 0).
Atom no. 581, " CD1" at (4.476, 37.773, 27.716),  was assigned atom type "A" (rec_index= 0, atom_type= 0).
Atom no. 582, " CD2" at (4.941, 35.541, 26.976),  was assigned atom type "A" (rec_index= 0, atom_type= 0).
Atom no. 583, " CE1" at (5.744, 37.855, 28.300),  was assigned atom type "A" (rec_index= 0, atom_type= 0).
Atom no. 584, " CE2" at (6.215, 35.616, 27.559),  was assigned atom type "A" (rec_index= 0, atom_type= 0).
Atom no. 585, " CZ " at (6.613, 36.774, 28.222),  was assigned atom type "A" (rec_index= 0, atom_type= 0).
Atom no. 586, " N  " at (-0.316, 37.489, 27.039),  was assigned atom type "N" (rec_index= 4, atom_type= 4).
Atom no. 587, " HN " at (0.219, 38.203, 27.534),  was assigned atom type "HD" (rec_index= 3, atom_type= 3).
Atom no. 588, " CA " at (-1.635, 37.831, 26.517),  was assigned atom type "C" (rec_index= 1, atom_type= 1).
Atom no. 589, " C  " at (-1.494, 38.213, 25.045),  was assigned atom type "C" (rec_index= 1, atom_type= 1).
Atom no. 590, " O  " at (-1.956, 39.269, 24.619),  was assigned atom type "OA" (rec_index= 5, atom_type= 5).
Atom no. 591, " CB " at (-2.200, 39.013, 27.311),  was assigned atom type "C" (rec_index= 1, atom_type= 1).
Atom no. 592, " CG " at (-3.719, 39.065, 27.290),  was assigned atom type "C" (rec_index= 1, atom_type= 1).
Atom no. 593, " OD1" at (-4.308, 38.946, 26.185),  was assigned atom type "OA" (rec_index= 5, atom_type= 5).
Atom no. 594, " OD2" at (-4.315, 39.234, 28.384),  was assigned atom type "OA" (rec_index= 5, atom_type= 5).
Atom no. 595, " N  " at (-0.855, 37.338, 24.277),  was assigned atom type "N" (rec_index= 4, atom_type= 4).
Atom no. 596, " HN " at (-0.529, 36.466, 24.695),  was assigned atom type "HD" (rec_index= 3, atom_type= 3).
Atom no. 597, " CA " at (-0.601, 37.573, 22.862),  was assigned atom type "C" (rec_index= 1, atom_type= 1).
Atom no. 598, " C  " at (-1.707, 38.270, 22.093),  was assigned atom type "C" (rec_index= 1, atom_type= 1).
Atom no. 599, " O  " at (-1.432, 39.013, 21.147),  was assigned atom type "OA" (rec_index= 5, atom_type= 5).
Atom no. 600, " CB " at (-0.250, 36.255, 22.181),  was assigned atom type "C" (rec_index= 1, atom_type= 1).
Atom no. 601, " CG " at (1.028, 35.642, 22.734),  was assigned atom type "C" (rec_index= 1, atom_type= 1).
Atom no. 602, " OD1" at (2.121, 36.207, 22.588),  was assigned atom type "OA" (rec_index= 5, atom_type= 5).
Atom no. 603, " ND2" at (0.899, 34.488, 23.381),  was assigned atom type "N" (rec_index= 4, atom_type= 4).
Atom no. 604, "1HD2" at (-0.001, 34.023, 23.501),  was assigned atom type "HD" (rec_index= 3, atom_type= 3).
Atom no. 605, "2HD2" at (1.756, 34.077, 23.752),  was assigned atom type "HD" (rec_index= 3, atom_type= 3).
Atom no. 606, " N  " at (-2.953, 38.034, 22.497),  was assigned atom type "N" (rec_index= 4, atom_type= 4).
Atom no. 607, " HN " at (-3.109, 37.409, 23.287),  was assigned atom type "HD" (rec_index= 3, atom_type= 3).
Atom no. 608, " CA " at (-4.103, 38.648, 21.837),  was assigned atom type "C" (rec_index= 1, atom_type= 1).
Atom no. 609, " C  " at (-4.074, 40.156, 22.072),  was assigned atom type "C" (rec_index= 1, atom_type= 1).
Atom no. 610, " O  " at (-4.218, 40.948, 21.137),  was assigned atom type "OA" (rec_index= 5, atom_type= 5).
Atom no. 611, " CB " at (-5.406, 38.045, 22.378),  was assigned atom type "C" (rec_index= 1, atom_type= 1).
Atom no. 612, " N  " at (-3.874, 40.542, 23.328),  was assigned atom type "N" (rec_index= 4, atom_type= 4).
Atom no. 613, " HN " at (-3.759, 39.830, 24.049),  was assigned atom type "HD" (rec_index= 3, atom_type= 3).
Atom no. 614, " CA " at (-3.814, 41.944, 23.709),  was assigned atom type "C" (rec_index= 1, atom_type= 1).
Atom no. 615, " C  " at (-2.598, 42.635, 23.080),  was assigned atom type "C" (rec_index= 1, atom_type= 1).
Atom no. 616, " O  " at (-2.653, 43.810, 22.694),  was assigned atom type "OA" (rec_index= 5, atom_type= 5).
Atom no. 617, " CB " at (-3.742, 42.048, 25.227),  was assigned atom type "C" (rec_index= 1, atom_type= 1).
Atom no. 618, " CG " at (-3.627, 43.463, 25.778),  was assigned atom type "C" (rec_index= 1, atom_type= 1).
Atom no. 619, " CD1" at (-4.805, 44.288, 25.290),  was assigned atom type "C" (rec_index= 1, atom_type= 1).
Atom no. 620, " CD2" at (-3.576, 43.410, 27.300),  was assigned atom type "C" (rec_index= 1, atom_type= 1).
Atom no. 621, " N  " at (-1.498, 41.895, 22.988),  was assigned atom type "N" (rec_index= 4, atom_type= 4).
Atom no. 622, " HN " at (-1.517, 40.939, 23.342),  was assigned atom type "HD" (rec_index= 3, atom_type= 3).
Atom no. 623, " CA " at (-0.270, 42.401, 22.401),  was assigned atom type "C" (rec_index= 1, atom_type= 1).
Atom no. 624, " C  " at (-0.522, 42.767, 20.943),  was assigned atom type "C" (rec_index= 1, atom_type= 1).
Atom no. 625, " O  " at (-0.178, 43.861, 20.501),  was assigned atom type "OA" (rec_index= 5, atom_type= 5).
Atom no. 626, " CB " at (0.860, 41.337, 22.474),  was assigned atom type "C" (rec_index= 1, atom_type= 1).
Atom no. 627, " CG1" at (1.248, 41.087, 23.929),  was assigned atom type "C" (rec_index= 1, atom_type= 1).
Atom no. 628, " CG2" at (2.078, 41.797, 21.701),  was assigned atom type "C" (rec_index= 1, atom_type= 1).
Atom no. 629, " CD1" at (2.319, 40.010, 24.106),  was assigned atom type "C" (rec_index= 1, atom_type= 1).
Atom no. 630, " N  " at (-1.137, 41.855, 20.201),  was assigned atom type "N" (rec_index= 4, atom_type= 4).
Atom no. 631, " HN " at (-1.428, 40.975, 20.627),  was assigned atom type "HD" (rec_index= 3, atom_type= 3).
Atom no. 632, " CA " at (-1.403, 42.090, 18.787),  was assigned atom type "C" (rec_index= 1, atom_type= 1).
Atom no. 633, " C  " at (-2.257, 43.330, 18.551),  was assigned atom type "C" (rec_index= 1, atom_type= 1).
Atom no. 634, " O  " at (-1.996, 44.111, 17.625),  was assigned atom type "OA" (rec_index= 5, atom_type= 5).
Atom no. 635, " CB " at (-2.101, 40.884, 18.171),  was assigned atom type "C" (rec_index= 1, atom_type= 1).
Atom no. 636, " CG " at (-1.534, 40.432, 16.827),  was assigned atom type "C" (rec_index= 1, atom_type= 1).
Atom no. 637, " CD1" at (-2.561, 39.553, 16.147),  was assigned atom type "C" (rec_index= 1, atom_type= 1).
Atom no. 638, " CD2" at (-1.214, 41.618, 15.951),  was assigned atom type "C" (rec_index= 1, atom_type= 1).
Atom no. 639, " N  " at (-3.283, 43.497, 19.382),  was assigned atom type "N" (rec_index= 4, atom_type= 4).
Atom no. 640, " HN " at (-3.445, 42.807, 20.115),  was assigned atom type "HD" (rec_index= 3, atom_type= 3).
Atom no. 641, " CA " at (-4.180, 44.638, 19.273),  was assigned atom type "C" (rec_index= 1, atom_type= 1).
Atom no. 642, " C  " at (-3.436, 45.923, 19.595),  was assigned atom type "C" (rec_index= 1, atom_type= 1).
Atom no. 643, " O  " at (-3.435, 46.873, 18.809),  was assigned atom type "OA" (rec_index= 5, atom_type= 5).
Atom no. 644, " CB " at (-5.341, 44.487, 20.251),  was assigned atom type "C" (rec_index= 1, atom_type= 1).
Atom no. 645, " CG " at (-6.703, 44.382, 19.599),  was assigned atom type "C" (rec_index= 1, atom_type= 1).
Atom no. 646, " CD " at (-7.807, 44.372, 20.653),  was assigned atom type "C" (rec_index= 1, atom_type= 1).
Atom no. 647, " CE " at (-8.019, 45.753, 21.263),  was assigned atom type "C" (rec_index= 1, atom_type= 1).
Atom no. 648, " NZ " at (-8.509, 46.718, 20.231),  was assigned atom type "N" (rec_index= 4, atom_type= 4).
Atom no. 649, " HZ1" at (-8.651, 47.642, 20.639),  was assigned atom type "HD" (rec_index= 3, atom_type= 3).
Atom no. 650, " HZ2" at (-9.350, 46.378, 19.765),  was assigned atom type "HD" (rec_index= 3, atom_type= 3).
Atom no. 651, " HZ3" at (-7.889, 46.753, 19.422),  was assigned atom type "HD" (rec_index= 3, atom_type= 3).
Atom no. 652, " N  " at (-2.807, 45.947, 20.765),  was assigned atom type "N" (rec_index= 4, atom_type= 4).
Atom no. 653, " HN " at (-2.845, 45.127, 21.370),  was assigned atom type "HD" (rec_index= 3, atom_type= 3).
Atom no. 654, " CA " at (-2.067, 47.117, 21.199),  was assigned atom type "C" (rec_index= 1, atom_type= 1).
Atom no. 655, " C  " at (-1.048, 47.540, 20.152),  was assigned atom type "C" (rec_index= 1, atom_type= 1).
Atom no. 656, " O  " at (-1.015, 48.702, 19.744),  was assigned atom type "OA" (rec_index= 5, atom_type= 5).
Atom no. 657, " CB " at (-1.346, 46.851, 22.520),  was assigned atom type "C" (rec_index= 1, atom_type= 1).
Atom no. 658, " OG1" at (-2.308, 46.500, 23.525),  was assigned atom type "OA" (rec_index= 5, atom_type= 5).
Atom no. 659, " HG1" at (-1.860, 46.335, 24.346),  was assigned atom type "HD" (rec_index= 3, atom_type= 3).
Atom no. 660, " CG2" at (-0.587, 48.096, 22.964),  was assigned atom type "C" (rec_index= 1, atom_type= 1).
Atom no. 661, " N  " at (-0.221, 46.600, 19.709),  was assigned atom type "N" (rec_index= 4, atom_type= 4).
Atom no. 662, " HN " at (-0.293, 45.653, 20.081),  was assigned atom type "HD" (rec_index= 3, atom_type= 3).
Atom no. 663, " CA " at (0.788, 46.899, 18.701),  was assigned atom type "C" (rec_index= 1, atom_type= 1).
Atom no. 664, " C  " at (0.155, 47.373, 17.393),  was assigned atom type "C" (rec_index= 1, atom_type= 1).
Atom no. 665, " O  " at (0.652, 48.297, 16.755),  was assigned atom type "OA" (rec_index= 5, atom_type= 5).
Atom no. 666, " CB " at (1.661, 45.663, 18.452),  was assigned atom type "C" (rec_index= 1, atom_type= 1).
Atom no. 667, " CG " at (3.133, 45.731, 18.880),  was assigned atom type "C" (rec_index= 1, atom_type= 1).
Atom no. 668, " CD1" at (3.314, 46.644, 20.085),  was assigned atom type "C" (rec_index= 1, atom_type= 1).
Atom no. 669, " CD2" at (3.623, 44.330, 19.190),  was assigned atom type "C" (rec_index= 1, atom_type= 1).
Atom no. 670, " N  " at (-0.950, 46.744, 17.002),  was assigned atom type "N" (rec_index= 4, atom_type= 4).
Atom no. 671, " HN " at (-1.324, 45.989, 17.577),  was assigned atom type "HD" (rec_index= 3, atom_type= 3).
Atom no. 672, " CA " at (-1.640, 47.112, 15.765),  was assigned atom type "C" (rec_index= 1, atom_type= 1).
Atom no. 673, " C  " at (-2.112, 48.565, 15.820),  was assigned atom type "C" (rec_index= 1, atom_type= 1).
Atom no. 674, " O  " at (-1.870, 49.339, 14.892),  was assigned atom type "OA" (rec_index= 5, atom_type= 5).
Atom no. 675, " CB " at (-2.822, 46.173, 15.520),  was assigned atom type "C" (rec_index= 1, atom_type= 1).
Atom no. 676, " N  " at (-2.778, 48.938, 16.908),  was assigned atom type "N" (rec_index= 4, atom_type= 4).
Atom no. 677, " HN " at (-2.958, 48.257, 17.646),  was assigned atom type "HD" (rec_index= 3, atom_type= 3).
Atom no. 678, " CA " at (-3.255, 50.308, 17.060),  was assigned atom type "C" (rec_index= 1, atom_type= 1).
Atom no. 679, " C  " at (-2.105, 51.320, 17.020),  was assigned atom type "C" (rec_index= 1, atom_type= 1).
Atom no. 680, " O  " at (-2.253, 52.409, 16.468),  was assigned atom type "OA" (rec_index= 5, atom_type= 5).
Atom no. 681, " CB " at (-4.034, 50.450, 18.367),  was assigned atom type "C" (rec_index= 1, atom_type= 1).
Atom no. 682, " CG " at (-5.473, 49.981, 18.277),  was assigned atom type "C" (rec_index= 1, atom_type= 1).
Atom no. 683, " CD " at (-6.065, 49.647, 19.635),  was assigned atom type "C" (rec_index= 1, atom_type= 1).
Atom no. 684, " OE1" at (-5.470, 50.046, 20.665),  was assigned atom type "OA" (rec_index= 5, atom_type= 5).
Atom no. 685, " OE2" at (-7.130, 48.990, 19.672),  was assigned atom type "OA" (rec_index= 5, atom_type= 5).
Atom no. 686, " N  " at (-0.965, 50.965, 17.610),  was assigned atom type "N" (rec_index= 4, atom_type= 4).
Atom no. 687, " HN " at (-0.902, 50.059, 18.074),  was assigned atom type "HD" (rec_index= 3, atom_type= 3).
Atom no. 688, " CA " at (0.198, 51.851, 17.604),  was assigned atom type "C" (rec_index= 1, atom_type= 1).
Atom no. 689, " C  " at (0.620, 52.050, 16.153),  was assigned atom type "C" (rec_index= 1, atom_type= 1).
Atom no. 690, " O  " at (0.915, 53.160, 15.714),  was assigned atom type "OA" (rec_index= 5, atom_type= 5).
Atom no. 691, " CB " at (1.370, 51.241, 18.403),  was assigned atom type "C" (rec_index= 1, atom_type= 1).
Atom no. 692, " CG1" at (1.052, 51.279, 19.895),  was assigned atom type "C" (rec_index= 1, atom_type= 1).
Atom no. 693, " CG2" at (2.660, 51.993, 18.111),  was assigned atom type "C" (rec_index= 1, atom_type= 1).
Atom no. 694, " CD1" at (2.161, 50.744, 20.768),  was assigned atom type "C" (rec_index= 1, atom_type= 1).
Atom no. 695, " N  " at (0.642, 50.952, 15.414),  was assigned atom type "N" (rec_index= 4, atom_type= 4).
Atom no. 696, " HN " at (0.406, 50.060, 15.849),  was assigned atom type "HD" (rec_index= 3, atom_type= 3).
Atom no. 697, " CA " at (0.992, 50.976, 14.003),  was assigned atom type "C" (rec_index= 1, atom_type= 1).
Atom no. 698, " C  " at (0.061, 51.938, 13.264),  was assigned atom type "C" (rec_index= 1, atom_type= 1).
Atom no. 699, " O  " at (0.436, 52.544, 12.257),  was assigned atom type "OA" (rec_index= 5, atom_type= 5).
Atom no. 700, " CB " at (0.847, 49.569, 13.402),  was assigned atom type "C" (rec_index= 1, atom_type= 1).
Atom no. 701, " OG1" at (2.052, 48.832, 13.632),  was assigned atom type "OA" (rec_index= 5, atom_type= 5).
Atom no. 702, " HG1" at (2.245, 48.788, 14.561),  was assigned atom type "HD" (rec_index= 3, atom_type= 3).
Atom no. 703, " CG2" at (0.539, 49.639, 11.920),  was assigned atom type "C" (rec_index= 1, atom_type= 1).
Atom no. 704, " N  " at (-1.157, 52.064, 13.781),  was assigned atom type "N" (rec_index= 4, atom_type= 4).
Atom no. 705, " HN " at (-1.392, 51.530, 14.618),  was assigned atom type "HD" (rec_index= 3, atom_type= 3).
Atom no. 706, " CA " at (-2.168, 52.935, 13.198),  was assigned atom type "C" (rec_index= 1, atom_type= 1).
Atom no. 707, " C  " at (-1.996, 54.383, 13.632),  was assigned atom type "C" (rec_index= 1, atom_type= 1).
Atom no. 708, " O  " at (-2.745, 55.254, 13.201),  was assigned atom type "OA" (rec_index= 5, atom_type= 5).
Atom no. 709, " CB " at (-3.565, 52.456, 13.598),  was assigned atom type "C" (rec_index= 1, atom_type= 1).
Atom no. 710, " CG " at (-4.071, 51.229, 12.851),  was assigned atom type "C" (rec_index= 1, atom_type= 1).
Atom no. 711, " CD " at (-5.195, 50.524, 13.597),  was assigned atom type "C" (rec_index= 1, atom_type= 1).
Atom no. 712, " OE1" at (-5.912, 51.189, 14.385),  was assigned atom type "OA" (rec_index= 5, atom_type= 5).
Atom no. 713, " OE2" at (-5.366, 49.302, 13.390),  was assigned atom type "OA" (rec_index= 5, atom_type= 5).
Atom no. 714, " N  " at (-1.017, 54.638, 14.492),  was assigned atom type "N" (rec_index= 4, atom_type= 4).
Atom no. 715, " HN " at (-0.430, 53.877, 14.833),  was assigned atom type "HD" (rec_index= 3, atom_type= 3).
Atom no. 716, " CA " at (-0.778, 55.993, 14.949),  was assigned atom type "C" (rec_index= 1, atom_type= 1).
Atom no. 717, " C  " at (-1.674, 56.389, 16.106),  was assigned atom type "C" (rec_index= 1, atom_type= 1).
Atom no. 718, " O  " at (-1.576, 57.498, 16.638),  was assigned atom type "OA" (rec_index= 5, atom_type= 5).
Atom no. 719, " N  " at (-2.559, 55.489, 16.504),  was assigned atom type "N" (rec_index= 4, atom_type= 4).
Atom no. 720, " HN " at (-2.612, 54.585, 16.035),  was assigned atom type "HD" (rec_index= 3, atom_type= 3).
Atom no. 721, " CA " at (-3.454, 55.787, 17.607),  was assigned atom type "C" (rec_index= 1, atom_type= 1).
Atom no. 722, " C  " at (-2.654, 55.790, 18.902),  was assigned atom type "C" (rec_index= 1, atom_type= 1).
Atom no. 723, " O  " at (-1.560, 55.236, 18.964),  was assigned atom type "OA" (rec_index= 5, atom_type= 5).
Atom no. 724, " CB " at (-4.574, 54.742, 17.668),  was assigned atom type "C" (rec_index= 1, atom_type= 1).
Atom no. 725, " CG " at (-5.280, 54.528, 16.328),  was assigned atom type "C" (rec_index= 1, atom_type= 1).
Atom no. 726, " CD " at (-6.517, 53.655, 16.464),  was assigned atom type "C" (rec_index= 1, atom_type= 1).
Atom no. 727, " CE " at (-7.576, 54.333, 17.335),  was assigned atom type "C" (rec_index= 1, atom_type= 1).
Atom no. 728, " NZ " at (-8.821, 53.516, 17.494),  was assigned atom type "N" (rec_index= 4, atom_type= 4).
Atom no. 729, " HZ1" at (-9.527, 53.968, 18.075),  was assigned atom type "HD" (rec_index= 3, atom_type= 3).
Atom no. 730, " HZ2" at (-8.601, 52.585, 17.849),  was assigned atom type "HD" (rec_index= 3, atom_type= 3).
Atom no. 731, " HZ3" at (-9.207, 53.263, 16.585),  was assigned atom type "HD" (rec_index= 3, atom_type= 3).
Atom no. 732, " N  " at (-3.179, 56.441, 19.929),  was assigned atom type "N" (rec_index= 4, atom_type= 4).
Atom no. 733, " HN " at (-4.068, 56.929, 19.820),  was assigned atom type "HD" (rec_index= 3, atom_type= 3).
Atom no. 734, " CA " at (-2.495, 56.464, 21.211),  was assigned atom type "C" (rec_index= 1, atom_type= 1).
Atom no. 735, " C  " at (-3.169, 55.363, 22.021),  was assigned atom type "C" (rec_index= 1, atom_type= 1).
Atom no. 736, " O  " at (-4.393, 55.239, 21.998),  was assigned atom type "OA" (rec_index= 5, atom_type= 5).
Atom no. 737, " CB " at (-2.617, 57.856, 21.897),  was assigned atom type "C" (rec_index= 1, atom_type= 1).
Atom no. 738, " OG1" at (-3.003, 57.699, 23.269),  was assigned atom type "OA" (rec_index= 5, atom_type= 5).
Atom no. 739, " HG1" at (-2.379, 57.151, 23.730),  was assigned atom type "HD" (rec_index= 3, atom_type= 3).
Atom no. 740, " CG2" at (-3.612, 58.729, 21.162),  was assigned atom type "C" (rec_index= 1, atom_type= 1).
Atom no. 741, " N  " at (-2.376, 54.551, 22.716),  was assigned atom type "N" (rec_index= 4, atom_type= 4).
Atom no. 742, " HN " at (-1.369, 54.711, 22.721),  was assigned atom type "HD" (rec_index= 3, atom_type= 3).
Atom no. 743, " CA " at (-2.934, 53.436, 23.470),  was assigned atom type "C" (rec_index= 1, atom_type= 1).
Atom no. 744, " C  " at (-2.623, 53.405, 24.952),  was assigned atom type "C" (rec_index= 1, atom_type= 1).
Atom no. 745, " O  " at (-1.828, 54.191, 25.469),  was assigned atom type "OA" (rec_index= 5, atom_type= 5).
Atom no. 746, " CB " at (-2.476, 52.068, 22.889),  was assigned atom type "C" (rec_index= 1, atom_type= 1).
Atom no. 747, " CG1" at (-2.757, 52.002, 21.390),  was assigned atom type "C" (rec_index= 1, atom_type= 1).
Atom no. 748, " CG2" at (-1.004, 51.850, 23.181),  was assigned atom type "C" (rec_index= 1, atom_type= 1).
Atom no. 749, " N  " at (-3.280, 52.465, 25.619),  was assigned atom type "N" (rec_index= 4, atom_type= 4).
Atom no. 750, " HN " at (-3.932, 51.872, 25.105),  was assigned atom type "HD" (rec_index= 3, atom_type= 3).
Atom no. 751, " CA " at (-3.118, 52.238, 27.044),  was assigned atom type "C" (rec_index= 1, atom_type= 1).
Atom no. 752, " C  " at (-2.351, 50.929, 27.172),  was assigned atom type "C" (rec_index= 1, atom_type= 1).
Atom no. 753, " O  " at (-2.498, 50.031, 26.333),  was assigned atom type "OA" (rec_index= 5, atom_type= 5).
Atom no. 754, " CB " at (-4.488, 52.122, 27.715),  was assigned atom type "C" (rec_index= 1, atom_type= 1).
Atom no. 755, " CG " at (-5.247, 53.436, 27.769),  was assigned atom type "C" (rec_index= 1, atom_type= 1).
Atom no. 756, " CD " at (-4.718, 54.345, 28.850),  was assigned atom type "C" (rec_index= 1, atom_type= 1).
Atom no. 757, " OE1" at (-4.571, 55.548, 28.647),  was assigned atom type "OA" (rec_index= 5, atom_type= 5).
Atom no. 758, " NE2" at (-4.433, 53.774, 30.018),  was assigned atom type "N" (rec_index= 4, atom_type= 4).
Atom no. 759, "1HE2" at (-4.555, 52.775, 30.187),  was assigned atom type "HD" (rec_index= 3, atom_type= 3).
Atom no. 760, "2HE2" at (-4.075, 54.389, 30.749),  was assigned atom type "HD" (rec_index= 3, atom_type= 3).
Atom no. 761, " N  " at (-1.536, 50.820, 28.213),  was assigned atom type "N" (rec_index= 4, atom_type= 4).
Atom no. 762, " HN " at (-1.473, 51.585, 28.884),  was assigned atom type "HD" (rec_index= 3, atom_type= 3).
Atom no. 763, " CA " at (-0.732, 49.625, 28.410),  was assigned atom type "C" (rec_index= 1, atom_type= 1).
Atom no. 764, " C  " at (-0.821, 49.123, 29.838),  was assigned atom type "C" (rec_index= 1, atom_type= 1).
Atom no. 765, " O  " at (-0.760, 49.898, 30.784),  was assigned atom type "OA" (rec_index= 5, atom_type= 5).
Atom no. 766, " CB " at (0.748, 49.917, 28.040),  was assigned atom type "C" (rec_index= 1, atom_type= 1).
Atom no. 767, " CG1" at (0.872, 50.051, 26.522),  was assigned atom type "C" (rec_index= 1, atom_type= 1).
Atom no. 768, " CG2" at (1.659, 48.820, 28.540),  was assigned atom type "C" (rec_index= 1, atom_type= 1).
Atom no. 769, " CD1" at (2.207, 50.584, 26.060),  was assigned atom type "C" (rec_index= 1, atom_type= 1).
Atom no. 770, " N  " at (-0.981, 47.808, 30.010),  was assigned atom type "N" (rec_index= 4, atom_type= 4).
Atom no. 771, " CA " at (-1.074, 47.243, 31.357),  was assigned atom type "C" (rec_index= 1, atom_type= 1).
Atom no. 772, " C  " at (0.224, 47.338, 32.160),  was assigned atom type "C" (rec_index= 1, atom_type= 1).
Atom no. 773, " O  " at (1.301, 47.531, 31.604),  was assigned atom type "OA" (rec_index= 5, atom_type= 5).
Atom no. 774, " CB " at (-1.515, 45.805, 31.097),  was assigned atom type "C" (rec_index= 1, atom_type= 1).
Atom no. 775, " CG " at (-1.001, 45.528, 29.711),  was assigned atom type "C" (rec_index= 1, atom_type= 1).
Atom no. 776, " CD " at (-1.268, 46.796, 28.981),  was assigned atom type "C" (rec_index= 1, atom_type= 1).
Atom no. 777, " N  " at (0.106, 47.223, 33.474),  was assigned atom type "N" (rec_index= 4, atom_type= 4).
Atom no. 778, " HN " at (-0.823, 47.083, 33.872),  was assigned atom type "HD" (rec_index= 3, atom_type= 3).
Atom no. 779, " CA " at (1.250, 47.289, 34.373),  was assigned atom type "C" (rec_index= 1, atom_type= 1).
Atom no. 780, " C  " at (1.279, 45.991, 35.167),  was assigned atom type "C" (rec_index= 1, atom_type= 1).
Atom no. 781, " O  " at (0.309, 45.661, 35.850),  was assigned atom type "OA" (rec_index= 5, atom_type= 5).
Atom no. 782, " CB " at (1.111, 48.472, 35.340),  was assigned atom type "C" (rec_index= 1, atom_type= 1).
Atom no. 783, " CG1" at (2.200, 48.422, 36.395),  was assigned atom type "C" (rec_index= 1, atom_type= 1).
Atom no. 784, " CG2" at (1.179, 49.775, 34.563),  was assigned atom type "C" (rec_index= 1, atom_type= 1).
Atom no. 785, " N  " at (2.386, 45.257, 35.092),  was assigned atom type "N" (rec_index= 4, atom_type= 4).
Atom no. 786, " HN " at (3.174, 45.594, 34.538),  was assigned atom type "HD" (rec_index= 3, atom_type= 3).
Atom no. 787, " CA " at (2.494, 43.975, 35.790),  was assigned atom type "C" (rec_index= 1, atom_type= 1).
Atom no. 788, " C  " at (3.324, 44.032, 37.063),  was assigned atom type "C" (rec_index= 1, atom_type= 1).
Atom no. 789, " O  " at (4.398, 44.621, 37.089),  was assigned atom type "OA" (rec_index= 5, atom_type= 5).
Atom no. 790, " CB " at (3.090, 42.934, 34.842),  was assigned atom type "C" (rec_index= 1, atom_type= 1).
Atom no. 791, " CG " at (2.881, 41.498, 35.259),  was assigned atom type "A" (rec_index= 0, atom_type= 0).
Atom no. 792, " CD1" at (1.631, 40.899, 35.150),  was assigned atom type "A" (rec_index= 0, atom_type= 0).
Atom no. 793, " CD2" at (3.945, 40.723, 35.725),  was assigned atom type "A" (rec_index= 0, atom_type= 0).
Atom no. 794, " CE1" at (1.440, 39.560, 35.488),  was assigned atom type "A" (rec_index= 0, atom_type= 0).
Atom no. 795, " CE2" at (3.764, 39.380, 36.067),  was assigned atom type "A" (rec_index= 0, atom_type= 0).
Atom no. 796, " CZ " at (2.507, 38.806, 35.941),  was assigned atom type "A" (rec_index= 0, atom_type= 0).
Atom no. 797, " OH " at (2.317, 37.474, 36.239),  was assigned atom type "OA" (rec_index= 5, atom_type= 5).
Atom no. 798, " HH " at (1.456, 37.081, 36.153),  was assigned atom type "HD" (rec_index= 3, atom_type= 3).
Atom no. 799, " N  " at (2.820, 43.414, 38.124),  was assigned atom type "N" (rec_index= 4, atom_type= 4).
Atom no. 800, " HN " at (1.914, 42.952, 38.050),  was assigned atom type "HD" (rec_index= 3, atom_type= 3).
Atom no. 801, " CA " at (3.538, 43.383, 39.394),  was assigned atom type "C" (rec_index= 1, atom_type= 1).
Atom no. 802, " C  " at (4.249, 42.044, 39.470),  was assigned atom type "C" (rec_index= 1, atom_type= 1).
Atom no. 803, " O  " at (3.602, 40.995, 39.515),  was assigned atom type "OA" (rec_index= 5, atom_type= 5).
Atom no. 804, " CB " at (2.569, 43.514, 40.572),  was assigned atom type "C" (rec_index= 1, atom_type= 1).
Atom no. 805, " CG " at (3.284, 43.542, 41.918),  was assigned atom type "C" (rec_index= 1, atom_type= 1).
Atom no. 806, " OD1" at (4.011, 42.576, 42.240),  was assigned atom type "OA" (rec_index= 5, atom_type= 5).
Atom no. 807, " OD2" at (3.122, 44.533, 42.657),  was assigned atom type "OA" (rec_index= 5, atom_type= 5).
Atom no. 808, " N  " at (5.576, 42.076, 39.491),  was assigned atom type "N" (rec_index= 4, atom_type= 4).
Atom no. 809, " HN " at (6.056, 42.976, 39.476),  was assigned atom type "HD" (rec_index= 3, atom_type= 3).
Atom no. 810, " CA " at (6.358, 40.849, 39.535),  was assigned atom type "C" (rec_index= 1, atom_type= 1).
Atom no. 811, " C  " at (6.493, 40.210, 40.910),  was assigned atom type "C" (rec_index= 1, atom_type= 1).
Atom no. 812, " O  " at (6.921, 39.062, 41.024),  was assigned atom type "OA" (rec_index= 5, atom_type= 5).
Atom no. 813, " CB " at (7.740, 41.098, 38.944),  was assigned atom type "C" (rec_index= 1, atom_type= 1).
Atom no. 814, " CG " at (7.719, 41.338, 37.473),  was assigned atom type "A" (rec_index= 0, atom_type= 0).
Atom no. 815, " CD1" at (7.273, 40.348, 36.606),  was assigned atom type "A" (rec_index= 0, atom_type= 0).
Atom no. 816, " CD2" at (8.127, 42.555, 36.948),  was assigned atom type "A" (rec_index= 0, atom_type= 0).
Atom no. 817, " CE1" at (7.233, 40.570, 35.231),  was assigned atom type "A" (rec_index= 0, atom_type= 0).
Atom no. 818, " CE2" at (8.090, 42.786, 35.576),  was assigned atom type "A" (rec_index= 0, atom_type= 0).
Atom no. 819, " CZ " at (7.642, 41.791, 34.717),  was assigned atom type "A" (rec_index= 0, atom_type= 0).
Atom no. 820, " N  " at (6.132, 40.946, 41.952),  was assigned atom type "N" (rec_index= 4, atom_type= 4).
Atom no. 821, " HN " at (5.791, 41.896, 41.807),  was assigned atom type "HD" (rec_index= 3, atom_type= 3).
Atom no. 822, " CA " at (6.219, 40.406, 43.302),  was assigned atom type "C" (rec_index= 1, atom_type= 1).
Atom no. 823, " C  " at (4.935, 39.662, 43.645),  was assigned atom type "C" (rec_index= 1, atom_type= 1).
Atom no. 824, " O  " at (4.949, 38.709, 44.423),  was assigned atom type "OA" (rec_index= 5, atom_type= 5).
Atom no. 825, " CB " at (6.445, 41.520, 44.345),  was assigned atom type "C" (rec_index= 1, atom_type= 1).
Atom no. 826, " CG1" at (6.484, 40.925, 45.734),  was assigned atom type "C" (rec_index= 1, atom_type= 1).
Atom no. 827, " CG2" at (7.747, 42.251, 44.051),  was assigned atom type "C" (rec_index= 1, atom_type= 1).
Atom no. 828, " N  " at (3.833, 40.086, 43.038),  was assigned atom type "N" (rec_index= 4, atom_type= 4).
Atom no. 829, " HN " at (3.897, 40.864, 42.381),  was assigned atom type "HD" (rec_index= 3, atom_type= 3).
Atom no. 830, " CA " at (2.533, 39.470, 43.284),  was assigned atom type "C" (rec_index= 1, atom_type= 1).
Atom no. 831, " C  " at (2.030, 38.601, 42.133),  was assigned atom type "C" (rec_index= 1, atom_type= 1).
Atom no. 832, " O  " at (1.000, 37.936, 42.261),  was assigned atom type "OA" (rec_index= 5, atom_type= 5).
Atom no. 833, " CB " at (1.495, 40.557, 43.583),  was assigned atom type "C" (rec_index= 1, atom_type= 1).
Atom no. 834, " OG " at (1.394, 41.484, 42.510),  was assigned atom type "OA" (rec_index= 5, atom_type= 5).
Atom no. 835, " HG " at (0.751, 42.158, 42.695),  was assigned atom type "HD" (rec_index= 3, atom_type= 3).
Atom no. 836, " N  " at (2.745, 38.613, 41.011),  was assigned atom type "N" (rec_index= 4, atom_type= 4).
Atom no. 837, " HN " at (3.588, 39.185, 40.966),  was assigned atom type "HD" (rec_index= 3, atom_type= 3).
Atom no. 838, " CA " at (2.354, 37.826, 39.838),  was assigned atom type "C" (rec_index= 1, atom_type= 1).
Atom no. 839, " C  " at (0.977, 38.258, 39.364),  was assigned atom type "C" (rec_index= 1, atom_type= 1).
Atom no. 840, " O  " at (0.189, 37.446, 38.891),  was assigned atom type "OA" (rec_index= 5, atom_type= 5).
Atom no. 841, " CB " at (2.323, 36.334, 40.173),  was assigned atom type "C" (rec_index= 1, atom_type= 1).
Atom no. 842, " CG " at (3.621, 35.808, 40.692),  was assigned atom type "A" (rec_index= 0, atom_type= 0).
Atom no. 843, " ND1" at (4.712, 35.588, 39.879),  was assigned atom type "N" (rec_index= 4, atom_type= 4).
Atom no. 844, " HD1" at (4.737, 35.738, 38.870),  was assigned atom type "HD" (rec_index= 3, atom_type= 3).
Atom no. 845, " CD2" at (4.014, 35.486, 41.947),  was assigned atom type "A" (rec_index= 0, atom_type= 0).
Atom no. 846, " CE1" at (5.721, 35.152, 40.612),  was assigned atom type "A" (rec_index= 0, atom_type= 0).
Atom no. 847, " NE2" at (5.325, 35.082, 41.871),  was assigned atom type "N" (rec_index= 4, atom_type= 4).
Atom no. 848, " HE2" at (5.899, 34.778, 42.658),  was assigned atom type "HD" (rec_index= 3, atom_type= 3).
Atom no. 849, " N  " at (0.689, 39.546, 39.482),  was assigned atom type "N" (rec_index= 4, atom_type= 4).
Atom no. 850, " HN " at (1.383, 40.193, 39.857),  was assigned atom type "HD" (rec_index= 3, atom_type= 3).
Atom no. 851, " CA " at (-0.614, 40.034, 39.078),  was assigned atom type "C" (rec_index= 1, atom_type= 1).
Atom no. 852, " C  " at (-0.621, 41.342, 38.296),  was assigned atom type "C" (rec_index= 1, atom_type= 1).
Atom no. 853, " O  " at (0.200, 42.230, 38.518),  was assigned atom type "OA" (rec_index= 5, atom_type= 5).
Atom no. 854, " CB " at (-1.521, 40.149, 40.314),  was assigned atom type "C" (rec_index= 1, atom_type= 1).
Atom no. 855, " OG " at (-0.766, 40.332, 41.503),  was assigned atom type "OA" (rec_index= 5, atom_type= 5).
Atom no. 856, " HG " at (-1.326, 40.403, 42.267),  was assigned atom type "HD" (rec_index= 3, atom_type= 3).
Atom no. 857, " N  " at (-1.557, 41.420, 37.356),  was assigned atom type "N" (rec_index= 4, atom_type= 4).
Atom no. 858, " HN " at (-2.170, 40.617, 37.215),  was assigned atom type "HD" (rec_index= 3, atom_type= 3).
Atom no. 859, " CA " at (-1.751, 42.590, 36.519),  was assigned atom type "C" (rec_index= 1, atom_type= 1).
Atom no. 860, " C  " at (-2.297, 43.675, 37.429),  was assigned atom type "C" (rec_index= 1, atom_type= 1).
Atom no. 861, " O  " at (-3.336, 43.490, 38.066),  was assigned atom type "OA" (rec_index= 5, atom_type= 5).
Atom no. 862, " CB " at (-2.772, 42.274, 35.419),  was assigned atom type "C" (rec_index= 1, atom_type= 1).
Atom no. 863, " CG " at (-3.218, 43.473, 34.605),  was assigned atom type "C" (rec_index= 1, atom_type= 1).
Atom no. 864, " CD " at (-2.846, 43.312, 33.148),  was assigned atom type "C" (rec_index= 1, atom_type= 1).
Atom no. 865, " NE " at (-3.840, 42.579, 32.372),  was assigned atom type "N" (rec_index= 4, atom_type= 4).
Atom no. 866, " HE " at (-4.817, 42.643, 32.660),  was assigned atom type "HD" (rec_index= 3, atom_type= 3).
Atom no. 867, " CZ " at (-3.547, 41.831, 31.310),  was assigned atom type "C" (rec_index= 1, atom_type= 1).
Atom no. 868, " NH1" at (-2.286, 41.706, 30.906),  was assigned atom type "N" (rec_index= 4, atom_type= 4).
Atom no. 869, "1HH1" at (-1.543, 42.169, 31.430),  was assigned atom type "HD" (rec_index= 3, atom_type= 3).
Atom no. 870, "2HH1" at (-2.062, 41.133, 30.093),  was assigned atom type "HD" (rec_index= 3, atom_type= 3).
Atom no. 871, " NH2" at (-4.512, 41.230, 30.629),  was assigned atom type "N" (rec_index= 4, atom_type= 4).
Atom no. 872, "1HH2" at (-5.479, 41.326, 30.939),  was assigned atom type "HD" (rec_index= 3, atom_type= 3).
Atom no. 873, "2HH2" at (-4.288, 40.657, 29.816),  was assigned atom type "HD" (rec_index= 3, atom_type= 3).
Atom no. 874, " N  " at (-1.596, 44.798, 37.516),  was assigned atom type "N" (rec_index= 4, atom_type= 4).
Atom no. 875, " HN " at (-0.728, 44.899, 36.990),  was assigned atom type "HD" (rec_index= 3, atom_type= 3).
Atom no. 876, " CA " at (-2.065, 45.885, 38.362),  was assigned atom type "C" (rec_index= 1, atom_type= 1).
Atom no. 877, " C  " at (-3.292, 46.556, 37.757),  was assigned atom type "C" (rec_index= 1, atom_type= 1).
Atom no. 878, " O  " at (-3.567, 46.415, 36.559),  was assigned atom type "OA" (rec_index= 5, atom_type= 5).
Atom no. 879, " CB " at (-0.961, 46.915, 38.584),  was assigned atom type "C" (rec_index= 1, atom_type= 1).
Atom no. 880, " CG " at (0.045, 46.493, 39.624),  was assigned atom type "C" (rec_index= 1, atom_type= 1).
Atom no. 881, " CD " at (0.815, 47.694, 40.132),  was assigned atom type "C" (rec_index= 1, atom_type= 1).
Atom no. 882, " CE " at (1.869, 47.277, 41.138),  was assigned atom type "C" (rec_index= 1, atom_type= 1).
Atom no. 883, " NZ " at (2.724, 48.429, 41.530),  was assigned atom type "N" (rec_index= 4, atom_type= 4).
Atom no. 884, " HZ1" at (3.433, 48.148, 42.207),  was assigned atom type "HD" (rec_index= 3, atom_type= 3).
Atom no. 885, " HZ2" at (2.166, 49.210, 41.874),  was assigned atom type "HD" (rec_index= 3, atom_type= 3).
Atom no. 886, " HZ3" at (3.141, 48.881, 40.716),  was assigned atom type "HD" (rec_index= 3, atom_type= 3).
Atom no. 887, " N  " at (-4.028, 47.280, 38.598),  was assigned atom type "N" (rec_index= 4, atom_type= 4).
Atom no. 888, " HN " at (-3.735, 47.359, 39.572),  was assigned atom type "HD" (rec_index= 3, atom_type= 3).
Atom no. 889, " CA " at (-5.239, 47.961, 38.164),  was assigned atom type "C" (rec_index= 1, atom_type= 1).
Atom no. 890, " C  " at (-4.903, 49.147, 37.275),  was assigned atom type "C" (rec_index= 1, atom_type= 1).
Atom no. 891, " O  " at (-5.566, 49.383, 36.264),  was assigned atom type "OA" (rec_index= 5, atom_type= 5).
Atom no. 892, " CB " at (-6.042, 48.420, 39.376),  was assigned atom type "C" (rec_index= 1, atom_type= 1).
Atom no. 893, " N  " at (-3.867, 49.888, 37.656),  was assigned atom type "N" (rec_index= 4, atom_type= 4).
Atom no. 894, " HN " at (-3.356, 49.634, 38.502),  was assigned atom type "HD" (rec_index= 3, atom_type= 3).
Atom no. 895, " CA " at (-3.445, 51.056, 36.891),  was assigned atom type "C" (rec_index= 1, atom_type= 1).
Atom no. 896, " C  " at (-3.088, 50.688, 35.463),  was assigned atom type "C" (rec_index= 1, atom_type= 1).
Atom no. 897, " O  " at (-2.919, 49.519, 35.130),  was assigned atom type "OA" (rec_index= 5, atom_type= 5).
Atom no. 898, " CB " at (-2.238, 51.715, 37.551),  was assigned atom type "C" (rec_index= 1, atom_type= 1).
Atom no. 899, " CG " at (-1.043, 50.797, 37.690),  was assigned atom type "C" (rec_index= 1, atom_type= 1).
Atom no. 900, " CD " at (0.172, 51.505, 38.257),  was assigned atom type "C" (rec_index= 1, atom_type= 1).
Atom no. 901, " OE1" at (0.681, 52.438, 37.590),  was assigned atom type "OA" (rec_index= 5, atom_type= 5).
Atom no. 902, " OE2" at (0.614, 51.129, 39.369),  was assigned atom type "OA" (rec_index= 5, atom_type= 5).
Atom no. 903, " N  " at (-2.965, 51.700, 34.622),  was assigned atom type "N" (rec_index= 4, atom_type= 4).
Atom no. 904, " HN " at (-3.112, 52.650, 34.962),  was assigned atom type "HD" (rec_index= 3, atom_type= 3).
Atom no. 905, " CA " at (-2.626, 51.491, 33.228),  was assigned atom type "C" (rec_index= 1, atom_type= 1).
Atom no. 906, " C  " at (-1.844, 52.708, 32.751),  was assigned atom type "C" (rec_index= 1, atom_type= 1).
Atom no. 907, " O  " at (-2.080, 53.816, 33.213),  was assigned atom type "OA" (rec_index= 5, atom_type= 5).
Atom no. 908, " CB " at (-3.911, 51.284, 32.386),  was assigned atom type "C" (rec_index= 1, atom_type= 1).
Atom no. 909, " OG1" at (-3.624, 51.490, 30.999),  was assigned atom type "OA" (rec_index= 5, atom_type= 5).
Atom no. 910, " HG1" at (-2.942, 50.889, 30.723),  was assigned atom type "HD" (rec_index= 3, atom_type= 3).
Atom no. 911, " CG2" at (-4.996, 52.240, 32.825),  was assigned atom type "C" (rec_index= 1, atom_type= 1).
Atom no. 912, " N  " at (-0.898, 52.504, 31.842),  was assigned atom type "N" (rec_index= 4, atom_type= 4).
Atom no. 913, " HN " at (-0.735, 51.562, 31.487),  was assigned atom type "HD" (rec_index= 3, atom_type= 3).
Atom no. 914, " CA " at (-0.091, 53.610, 31.347),  was assigned atom type "C" (rec_index= 1, atom_type= 1).
Atom no. 915, " C  " at (-0.458, 54.082, 29.942),  was assigned atom type "C" (rec_index= 1, atom_type= 1).
Atom no. 916, " O  " at (-0.701, 53.278, 29.037),  was assigned atom type "OA" (rec_index= 5, atom_type= 5).
Atom no. 917, " CB " at (1.407, 53.251, 31.381),  was assigned atom type "C" (rec_index= 1, atom_type= 1).
Atom no. 918, " CG1" at (2.217, 54.303, 30.633),  was assigned atom type "C" (rec_index= 1, atom_type= 1).
Atom no. 919, " CG2" at (1.876, 53.160, 32.827),  was assigned atom type "C" (rec_index= 1, atom_type= 1).
Atom no. 920, " N  " at (-0.487, 55.400, 29.774),  was assigned atom type "N" (rec_index= 4, atom_type= 4).
Atom no. 921, " HN " at (-0.269, 56.003, 30.568),  was assigned atom type "HD" (rec_index= 3, atom_type= 3).
Atom no. 922, " CA " at (-0.820, 56.014, 28.494),  was assigned atom type "C" (rec_index= 1, atom_type= 1).
Atom no. 923, " C  " at (0.433, 56.175, 27.651),  was assigned atom type "C" (rec_index= 1, atom_type= 1).
Atom no. 924, " O  " at (1.474, 56.586, 28.156),  was assigned atom type "OA" (rec_index= 5, atom_type= 5).
Atom no. 925, " CB " at (-1.436, 57.404, 28.691),  was assigned atom type "C" (rec_index= 1, atom_type= 1).
Atom no. 926, " OG1" at (-2.534, 57.317, 29.610),  was assigned atom type "OA" (rec_index= 5, atom_type= 5).
Atom no. 927, " HG1" at (-2.230, 56.974, 30.442),  was assigned atom type "HD" (rec_index= 3, atom_type= 3).
Atom no. 928, " CG2" at (-1.922, 57.953, 27.361),  was assigned atom type "C" (rec_index= 1, atom_type= 1).
Atom no. 929, " N  " at (0.331, 55.855, 26.368),  was assigned atom type "N" (rec_index= 4, atom_type= 4).
Atom no. 930, " HN " at (-0.563, 55.522, 26.007),  was assigned atom type "HD" (rec_index= 3, atom_type= 3).
Atom no. 931, " CA " at (1.465, 55.968, 25.464),  was assigned atom type "C" (rec_index= 1, atom_type= 1).
Atom no. 932, " C  " at (0.998, 56.663, 24.194),  was assigned atom type "C" (rec_index= 1, atom_type= 1).
Atom no. 933, " O  " at (0.285, 56.081, 23.381),  was assigned atom type "OA" (rec_index= 5, atom_type= 5).
Atom no. 934, " CB " at (2.037, 54.562, 25.106),  was assigned atom type "C" (rec_index= 1, atom_type= 1).
Atom no. 935, " CG1" at (3.163, 54.686, 24.090),  was assigned atom type "C" (rec_index= 1, atom_type= 1).
Atom no. 936, " CG2" at (2.547, 53.874, 26.365),  was assigned atom type "C" (rec_index= 1, atom_type= 1).
Atom no. 937, " N  " at (1.392, 57.914, 24.026),  was assigned atom type "N" (rec_index= 4, atom_type= 4).
Atom no. 938, " HN " at (1.988, 58.359, 24.723),  was assigned atom type "HD" (rec_index= 3, atom_type= 3).
Atom no. 939, " CA " at (0.974, 58.654, 22.846),  was assigned atom type "C" (rec_index= 1, atom_type= 1).
Atom no. 940, " C  " at (1.852, 58.282, 21.671),  was assigned atom type "C" (rec_index= 1, atom_type= 1).
Atom no. 941, " O  " at (2.919, 57.700, 21.854),  was assigned atom type "OA" (rec_index= 5, atom_type= 5).
Atom no. 942, " CB " at (1.050, 60.168, 23.094),  was assigned atom type "C" (rec_index= 1, atom_type= 1).
Atom no. 943, " CG " at (0.330, 60.616, 24.342),  was assigned atom type "A" (rec_index= 0, atom_type= 0).
Atom no. 944, " CD1" at (0.962, 60.566, 25.586),  was assigned atom type "A" (rec_index= 0, atom_type= 0).
Atom no. 945, " CD2" at (-0.995, 61.056, 24.290),  was assigned atom type "A" (rec_index= 0, atom_type= 0).
Atom no. 946, " CE1" at (0.294, 60.943, 26.749),  was assigned atom type "A" (rec_index= 0, atom_type= 0).
Atom no. 947, " CE2" at (-1.676, 61.434, 25.454),  was assigned atom type "A" (rec_index= 0, atom_type= 0).
Atom no. 948, " CZ " at (-1.022, 61.374, 26.676),  was assigned atom type "A" (rec_index= 0, atom_type= 0).
Atom no. 949, " OH " at (-1.673, 61.740, 27.830),  was assigned atom type "OA" (rec_index= 5, atom_type= 5).
Atom no. 950, " HH " at (-1.225, 61.699, 28.667),  was assigned atom type "HD" (rec_index= 3, atom_type= 3).
Atom no. 951, " N  " at (1.416, 58.624, 20.448),  was assigned atom type "N" (rec_index= 4, atom_type= 4).
Atom no. 952, " CA " at (2.145, 58.338, 19.206),  was assigned atom type "C" (rec_index= 1, atom_type= 1).
Atom no. 953, " C  " at (3.647, 58.633, 19.305),  was assigned atom type "C" (rec_index= 1, atom_type= 1).
Atom no. 954, " O  " at (4.086, 59.427, 20.132),  was assigned atom type "OA" (rec_index= 5, atom_type= 5).
Atom no. 955, " CB " at (1.453, 59.244, 18.193),  was assigned atom type "C" (rec_index= 1, atom_type= 1).
Atom no. 956, " CG " at (0.040, 59.302, 18.702),  was assigned atom type "C" (rec_index= 1, atom_type= 1).
Atom no. 957, " CD " at (0.239, 59.473, 20.181),  was assigned atom type "C" (rec_index= 1, atom_type= 1).
Atom no. 958, " N  " at (4.431, 57.990, 18.451),  was assigned atom type "N" (rec_index= 4, atom_type= 4).
Atom no. 959, " HN " at (4.013, 57.346, 17.779),  was assigned atom type "HD" (rec_index= 3, atom_type= 3).
Atom no. 960, " CA " at (5.876, 58.180, 18.448),  was assigned atom type "C" (rec_index= 1, atom_type= 1).
Atom no. 961, " C  " at (6.402, 57.831, 17.068),  was assigned atom type "C" (rec_index= 1, atom_type= 1).
Atom no. 962, " O  " at (5.698, 57.205, 16.274),  was assigned atom type "OA" (rec_index= 5, atom_type= 5).
Atom no. 963, " CB " at (6.516, 57.289, 19.492),  was assigned atom type "C" (rec_index= 1, atom_type= 1).
Atom no. 964, " N  " at (7.631, 58.233, 16.766),  was assigned atom type "N" (rec_index= 4, atom_type= 4).
Atom no. 965, " HN " at (8.178, 58.759, 17.448),  was assigned atom type "HD" (rec_index= 3, atom_type= 3).
Atom no. 966, " CA " at (8.198, 57.923, 15.461),  was assigned atom type "C" (rec_index= 1, atom_type= 1).
Atom no. 967, " C  " at (8.845, 56.553, 15.459),  was assigned atom type "C" (rec_index= 1, atom_type= 1).
Atom no. 968, " O  " at (8.873, 55.872, 14.439),  was assigned atom type "OA" (rec_index= 5, atom_type= 5).
Atom no. 969, " CB " at (9.239, 58.956, 15.076),  was assigned atom type "C" (rec_index= 1, atom_type= 1).
Atom no. 970, " CG " at (8.653, 60.324, 14.922),  was assigned atom type "C" (rec_index= 1, atom_type= 1).
Atom no. 971, " OD1" at (7.720, 60.472, 14.100),  was assigned atom type "OA" (rec_index= 5, atom_type= 5).
Atom no. 972, " OD2" at (9.128, 61.242, 15.625),  was assigned atom type "OA" (rec_index= 5, atom_type= 5).
Atom no. 973, " N  " at (9.383, 56.165, 16.609),  was assigned atom type "N" (rec_index= 4, atom_type= 4).
Atom no. 974, " HN " at (9.335, 56.789, 17.415),  was assigned atom type "HD" (rec_index= 3, atom_type= 3).
Atom no. 975, " CA " at (10.038, 54.878, 16.751),  was assigned atom type "C" (rec_index= 1, atom_type= 1).
Atom no. 976, " C  " at (9.526, 54.186, 18.001),  was assigned atom type "C" (rec_index= 1, atom_type= 1).
Atom no. 977, " O  " at (9.420, 54.804, 19.066),  was assigned atom type "OA" (rec_index= 5, atom_type= 5).
Atom no. 978, " CB " at (11.571, 55.047, 16.823),  was assigned atom type "C" (rec_index= 1, atom_type= 1).
Atom no. 979, " CG1" at (12.234, 53.749, 17.248),  was assigned atom type "C" (rec_index= 1, atom_type= 1).
Atom no. 980, " CG2" at (12.092, 55.456, 15.463),  was assigned atom type "C" (rec_index= 1, atom_type= 1).
Atom no. 981, " N  " at (9.196, 52.903, 17.863),  was assigned atom type "N" (rec_index= 4, atom_type= 4).
Atom no. 982, " HN " at (9.305, 52.454, 16.954),  was assigned atom type "HD" (rec_index= 3, atom_type= 3).
Atom no. 983, " CA " at (8.683, 52.128, 18.984),  was assigned atom type "C" (rec_index= 1, atom_type= 1).
Atom no. 984, " C  " at (9.464, 50.836, 19.135),  was assigned atom type "C" (rec_index= 1, atom_type= 1).
Atom no. 985, " O  " at (9.486, 50.007, 18.231),  was assigned atom type "OA" (rec_index= 5, atom_type= 5).
Atom no. 986, " CB " at (7.193, 51.789, 18.784),  was assigned atom type "C" (rec_index= 1, atom_type= 1).
Atom no. 987, " CG1" at (6.643, 51.079, 20.016),  was assigned atom type "C" (rec_index= 1, atom_type= 1).
Atom no. 988, " CG2" at (6.408, 53.056, 18.505),  was assigned atom type "C" (rec_index= 1, atom_type= 1).
Atom no. 989, " N  " at (10.111, 50.673, 20.282),  was assigned atom type "N" (rec_index= 4, atom_type= 4).
Atom no. 990, " HN " at (10.063, 51.405, 20.991),  was assigned atom type "HD" (rec_index= 3, atom_type= 3).
Atom no. 991, " CA " at (10.889, 49.469, 20.551),  was assigned atom type "C" (rec_index= 1, atom_type= 1).
Atom no. 992, " C  " at (10.062, 48.519, 21.419),  was assigned atom type "C" (rec_index= 1, atom_type= 1).
Atom no. 993, " O  " at (9.513, 48.933, 22.439),  was assigned atom type "OA" (rec_index= 5, atom_type= 5).
Atom no. 994, " CB " at (12.187, 49.845, 21.276),  was assigned atom type "C" (rec_index= 1, atom_type= 1).
Atom no. 995, " CG " at (13.147, 50.779, 20.523),  was assigned atom type "C" (rec_index= 1, atom_type= 1).
Atom no. 996, " CD1" at (13.957, 51.591, 21.508),  was assigned atom type "C" (rec_index= 1, atom_type= 1).
Atom no. 997, " CD2" at (14.058, 49.971, 19.616),  was assigned atom type "C" (rec_index= 1, atom_type= 1).
Atom no. 998, " N  " at (9.945, 47.260, 21.009),  was assigned atom type "N" (rec_index= 4, atom_type= 4).
Atom no. 999, " HN " at (10.383, 46.973, 20.134),  was assigned atom type "HD" (rec_index= 3, atom_type= 3).
Atom no. 1000, " CA " at (9.197, 46.282, 21.795),  was assigned atom type "C" (rec_index= 1, atom_type= 1).
Atom no. 1001, " C  " at (10.174, 45.166, 22.153),  was assigned atom type "C" (rec_index= 1, atom_type= 1).
Atom no. 1002, " O  " at (10.676, 44.470, 21.268),  was assigned atom type "OA" (rec_index= 5, atom_type= 5).
Atom no. 1003, " CB " at (8.033, 45.710, 20.985),  was assigned atom type "C" (rec_index= 1, atom_type= 1).
Atom no. 1004, " CG " at (7.075, 44.879, 21.803),  was assigned atom type "A" (rec_index= 0, atom_type= 0).
Atom no. 1005, " CD1" at (6.217, 45.480, 22.721),  was assigned atom type "A" (rec_index= 0, atom_type= 0).
Atom no. 1006, " CD2" at (7.048, 43.495, 21.669),  was assigned atom type "A" (rec_index= 0, atom_type= 0).
Atom no. 1007, " CE1" at (5.346, 44.715, 23.494),  was assigned atom type "A" (rec_index= 0, atom_type= 0).
Atom no. 1008, " CE2" at (6.185, 42.723, 22.435),  was assigned atom type "A" (rec_index= 0, atom_type= 0).
Atom no. 1009, " CZ " at (5.331, 43.336, 23.351),  was assigned atom type "A" (rec_index= 0, atom_type= 0).
Atom no. 1010, " N  " at (10.440, 44.996, 23.443),  was assigned atom type "N" (rec_index= 4, atom_type= 4).
Atom no. 1011, " HN " at (9.965, 45.578, 24.133),  was assigned atom type "HD" (rec_index= 3, atom_type= 3).
Atom no. 1012, " CA " at (11.395, 43.996, 23.890),  was assigned atom type "C" (rec_index= 1, atom_type= 1).
Atom no. 1013, " C  " at (10.816, 42.936, 24.797),  was assigned atom type "C" (rec_index= 1, atom_type= 1).
Atom no. 1014, " O  " at (10.036, 43.240, 25.699),  was assigned atom type "OA" (rec_index= 5, atom_type= 5).
Atom no. 1015, " CB " at (12.540, 44.679, 24.620),  was assigned atom type "C" (rec_index= 1, atom_type= 1).
Atom no. 1016, " CG " at (12.114, 45.319, 25.923),  was assigned atom type "C" (rec_index= 1, atom_type= 1).
Atom no. 1017, " CD " at (12.079, 44.332, 27.078),  was assigned atom type "C" (rec_index= 1, atom_type= 1).
Atom no. 1018, " OE1" at (12.588, 43.204, 26.907),  was assigned atom type "OA" (rec_index= 5, atom_type= 5).
Atom no. 1019, " OE2" at (11.557, 44.681, 28.162),  was assigned atom type "OA" (rec_index= 5, atom_type= 5).
Atom no. 1020, " N  " at (11.236, 41.695, 24.578),  was assigned atom type "N" (rec_index= 4, atom_type= 4).
Atom no. 1021, " HN " at (11.902, 41.510, 23.828),  was assigned atom type "HD" (rec_index= 3, atom_type= 3).
Atom no. 1022, " CA " at (10.754, 40.601, 25.399),  was assigned atom type "C" (rec_index= 1, atom_type= 1).
Atom no. 1023, " C  " at (11.277, 39.248, 24.954),  was assigned atom type "C" (rec_index= 1, atom_type= 1).
Atom no. 1024, " O  " at (11.592, 39.050, 23.777),  was assigned atom type "OA" (rec_index= 5, atom_type= 5).
Atom no. 1025, " N  " at (11.341, 38.306, 25.892),  was assigned atom type "N" (rec_index= 4, atom_type= 4).
Atom no. 1026, " HN " at (11.019, 38.518, 26.836),  was assigned atom type "HD" (rec_index= 3, atom_type= 3).
Atom no. 1027, " CA " at (11.862, 36.979, 25.597),  was assigned atom type "C" (rec_index= 1, atom_type= 1).
Atom no. 1028, " C  " at (11.202, 36.246, 24.440),  was assigned atom type "C" (rec_index= 1, atom_type= 1).
Atom no. 1029, " O  " at (11.828, 35.374, 23.848),  was assigned atom type "OA" (rec_index= 5, atom_type= 5).
Atom no. 1030, " CB " at (11.802, 36.059, 26.814),  was assigned atom type "C" (rec_index= 1, atom_type= 1).
Atom no. 1031, " CG1" at (10.381, 36.011, 27.375),  was assigned atom type "C" (rec_index= 1, atom_type= 1).
Atom no. 1032, " CG2" at (12.771, 36.543, 27.855),  was assigned atom type "C" (rec_index= 1, atom_type= 1).
Atom no. 1033, " CD1" at (10.191, 34.959, 28.464),  was assigned atom type "C" (rec_index= 1, atom_type= 1).
Atom no. 1034, " N  " at (9.952, 36.581, 24.118),  was assigned atom type "N" (rec_index= 4, atom_type= 4).
Atom no. 1035, " HN " at (9.475, 37.313, 24.644),  was assigned atom type "HD" (rec_index= 3, atom_type= 3).
Atom no. 1036, " CA " at (9.254, 35.909, 23.016),  was assigned atom type "C" (rec_index= 1, atom_type= 1).
Atom no. 1037, " C  " at (8.562, 36.841, 22.034),  was assigned atom type "C" (rec_index= 1, atom_type= 1).
Atom no. 1038, " O  " at (7.524, 36.504, 21.477),  was assigned atom type "OA" (rec_index= 5, atom_type= 5).
Atom no. 1039, " CB " at (8.223, 34.911, 23.559),  was assigned atom type "C" (rec_index= 1, atom_type= 1).
Atom no. 1040, " CG " at (8.802, 33.694, 24.284),  was assigned atom type "C" (rec_index= 1, atom_type= 1).
Atom no. 1041, " CD1" at (7.672, 32.835, 24.853),  was assigned atom type "C" (rec_index= 1, atom_type= 1).
Atom no. 1042, " CD2" at (9.664, 32.896, 23.313),  was assigned atom type "C" (rec_index= 1, atom_type= 1).
Atom no. 1043, " N  " at (9.157, 38.000, 21.799),  was assigned atom type "N" (rec_index= 4, atom_type= 4).
Atom no. 1044, " HN " at (10.041, 38.208, 22.264),  was assigned atom type "HD" (rec_index= 3, atom_type= 3).
Atom no. 1045, " CA " at (8.584, 38.983, 20.896),  was assigned atom type "C" (rec_index= 1, atom_type= 1).
Atom no. 1046, " C  " at (8.545, 38.564, 19.425),  was assigned atom type "C" (rec_index= 1, atom_type= 1).
Atom no. 1047, " O  " at (7.815, 39.159, 18.645),  was assigned atom type "OA" (rec_index= 5, atom_type= 5).
Atom no. 1048, " CB " at (9.338, 40.297, 21.031),  was assigned atom type "C" (rec_index= 1, atom_type= 1).
Atom no. 1049, " N  " at (9.321, 37.551, 19.041),  was assigned atom type "N" (rec_index= 4, atom_type= 4).
Atom no. 1050, " HN " at (9.902, 37.080, 19.735),  was assigned atom type "HD" (rec_index= 3, atom_type= 3).
Atom no. 1051, " CA " at (9.363, 37.093, 17.644),  was assigned atom type "C" (rec_index= 1, atom_type= 1).
Atom no. 1052, " C  " at (8.634, 35.766, 17.427),  was assigned atom type "C" (rec_index= 1, atom_type= 1).
Atom no. 1053, " O  " at (8.542, 35.287, 16.298),  was assigned atom type "OA" (rec_index= 5, atom_type= 5).
Atom no. 1054, " CB " at (10.816, 36.894, 17.188),  was assigned atom type "C" (rec_index= 1, atom_type= 1).
Atom no. 1055, " CG " at (11.684, 38.112, 17.312),  was assigned atom type "A" (rec_index= 0, atom_type= 0).
Atom no. 1056, " CD1" at (11.132, 39.379, 17.443),  was assigned atom type "A" (rec_index= 0, atom_type= 0).
Atom no. 1057, " CD2" at (13.077, 37.983, 17.277),  was assigned atom type "A" (rec_index= 0, atom_type= 0).
Atom no. 1058, " CE1" at (11.959, 40.507, 17.539),  was assigned atom type "A" (rec_index= 0, atom_type= 0).
Atom no. 1059, " CE2" at (13.910, 39.095, 17.372),  was assigned atom type "A" (rec_index= 0, atom_type= 0).
Atom no. 1060, " CZ " at (13.353, 40.361, 17.504),  was assigned atom type "A" (rec_index= 0, atom_type= 0).
Atom no. 1061, " N  " at (8.142, 35.167, 18.507),  was assigned atom type "N" (rec_index= 4, atom_type= 4).
Atom no. 1062, " HN " at (8.243, 35.620, 19.415),  was assigned atom type "HD" (rec_index= 3, atom_type= 3).
Atom no. 1063, " CA " at (7.461, 33.879, 18.428),  was assigned atom type "C" (rec_index= 1, atom_type= 1).
Atom no. 1064, " C  " at (6.274, 33.866, 17.470),  was assigned atom type "C" (rec_index= 1, atom_type= 1).
Atom no. 1065, " O  " at (6.280, 33.139, 16.484),  was assigned atom type "OA" (rec_index= 5, atom_type= 5).
Atom no. 1066, " CB " at (6.990, 33.440, 19.808),  was assigned atom type "C" (rec_index= 1, atom_type= 1).
Atom no. 1067, " CG " at (6.641, 31.977, 19.846),  was assigned atom type "A" (rec_index= 0, atom_type= 0).
Atom no. 1068, " CD1" at (7.641, 31.005, 19.829),  was assigned atom type "A" (rec_index= 0, atom_type= 0).
Atom no. 1069, " CD2" at (5.315, 31.557, 19.863),  was assigned atom type "A" (rec_index= 0, atom_type= 0).
Atom no. 1070, " CE1" at (7.328, 29.654, 19.829),  was assigned atom type "A" (rec_index= 0, atom_type= 0).
Atom no. 1071, " CE2" at (4.991, 30.204, 19.860),  was assigned atom type "A" (rec_index= 0, atom_type= 0).
Atom no. 1072, " CZ " at (6.001, 29.257, 19.843),  was assigned atom type "A" (rec_index= 0, atom_type= 0).
Atom no. 1073, " OH " at (5.685, 27.915, 19.829),  was assigned atom type "OA" (rec_index= 5, atom_type= 5).
Atom no. 1074, " HH " at (6.378, 27.265, 19.817),  was assigned atom type "HD" (rec_index= 3, atom_type= 3).
Atom no. 1075, " N  " at (5.250, 34.655, 17.777),  was assigned atom type "N" (rec_index= 4, atom_type= 4).
Atom no. 1076, " HN " at (5.292, 35.209, 18.632),  was assigned atom type "HD" (rec_index= 3, atom_type= 3).
Atom no. 1077, " CA " at (4.066, 34.753, 16.928),  was assigned atom type "C" (rec_index= 1, atom_type= 1).
Atom no. 1078, " C  " at (4.408, 35.449, 15.607),  was assigned atom type "C" (rec_index= 1, atom_type= 1).
Atom no. 1079, " O  " at (4.992, 36.536, 15.602),  was assigned atom type "OA" (rec_index= 5, atom_type= 5).
Atom no. 1080, " CB " at (2.974, 35.549, 17.650),  was assigned atom type "C" (rec_index= 1, atom_type= 1).
Atom no. 1081, " OG " at (2.303, 36.418, 16.745),  was assigned atom type "OA" (rec_index= 5, atom_type= 5).
Atom no. 1082, " HG " at (1.626, 36.912, 17.193),  was assigned atom type "HD" (rec_index= 3, atom_type= 3).
Atom no. 1083, " N  " at (4.046, 34.835, 14.486),  was assigned atom type "N" (rec_index= 4, atom_type= 4).
Atom no. 1084, " HN " at (3.565, 33.936, 14.526),  was assigned atom type "HD" (rec_index= 3, atom_type= 3).
Atom no. 1085, " CA " at (4.339, 35.451, 13.202),  was assigned atom type "C" (rec_index= 1, atom_type= 1).
Atom no. 1086, " C  " at (3.497, 36.698, 12.960),  was assigned atom type "C" (rec_index= 1, atom_type= 1).
Atom no. 1087, " O  " at (3.913, 37.601, 12.232),  was assigned atom type "OA" (rec_index= 5, atom_type= 5).
Atom no. 1088, " CB " at (4.117, 34.481, 12.047),  was assigned atom type "C" (rec_index= 1, atom_type= 1).
Atom no. 1089, " CG " at (4.245, 35.188, 10.709),  was assigned atom type "C" (rec_index= 1, atom_type= 1).
Atom no. 1090, " CD " at (4.281, 34.249, 9.534),  was assigned atom type "C" (rec_index= 1, atom_type= 1).
Atom no. 1091, " OE1" at (3.387, 33.416, 9.360),  was assigned atom type "OA" (rec_index= 5, atom_type= 5).
Atom no. 1092, " NE2" at (5.318, 34.380, 8.705),  was assigned atom type "N" (rec_index= 4, atom_type= 4).
Atom no. 1093, "1HE2" at (5.342, 33.743, 7.908),  was assigned atom type "HD" (rec_index= 3, atom_type= 3).
Atom no. 1094, "2HE2" at (6.057, 35.068, 8.849),  was assigned atom type "HD" (rec_index= 3, atom_type= 3).
Atom no. 1095, " N  " at (2.310, 36.746, 13.553),  was assigned atom type "N" (rec_index= 4, atom_type= 4).
Atom no. 1096, " HN " at (2.000, 35.965, 14.132),  was assigned atom type "HD" (rec_index= 3, atom_type= 3).
Atom no. 1097, " CA " at (1.448, 37.909, 13.381),  was assigned atom type "C" (rec_index= 1, atom_type= 1).
Atom no. 1098, " C  " at (2.184, 39.128, 13.934),  was assigned atom type "C" (rec_index= 1, atom_type= 1).
Atom no. 1099, " O  " at (2.379, 40.123, 13.235),  was assigned atom type "OA" (rec_index= 5, atom_type= 5).
Atom no. 1100, " CB " at (0.130, 37.700, 14.120),  was assigned atom type "C" (rec_index= 1, atom_type= 1).
Atom no. 1101, " N  " at (2.604, 39.031, 15.191),  was assigned atom type "N" (rec_index= 4, atom_type= 4).
Atom no. 1102, " HN " at (2.415, 38.175, 15.713),  was assigned atom type "HD" (rec_index= 3, atom_type= 3).
Atom no. 1103, " CA " at (3.326, 40.113, 15.842),  was assigned atom type "C" (rec_index= 1, atom_type= 1).
Atom no. 1104, " C  " at (4.652, 40.368, 15.138),  was assigned atom type "C" (rec_index= 1, atom_type= 1).
Atom no. 1105, " O  " at (5.008, 41.506, 14.852),  was assigned atom type "OA" (rec_index= 5, atom_type= 5).
Atom no. 1106, " CB " at (3.613, 39.771, 17.314),  was assigned atom type "C" (rec_index= 1, atom_type= 1).
Atom no. 1107, " CG1" at (4.415, 40.876, 17.960),  was assigned atom type "C" (rec_index= 1, atom_type= 1).
Atom no. 1108, " CG2" at (2.310, 39.559, 18.053),  was assigned atom type "C" (rec_index= 1, atom_type= 1).
Atom no. 1109, " N  " at (5.376, 39.291, 14.865),  was assigned atom type "N" (rec_index= 4, atom_type= 4).
Atom no. 1110, " HN " at (5.008, 38.377, 15.128),  was assigned atom type "HD" (rec_index= 3, atom_type= 3).
Atom no. 1111, " CA " at (6.674, 39.357, 14.206),  was assigned atom type "C" (rec_index= 1, atom_type= 1).
Atom no. 1112, " C  " at (6.666, 40.189, 12.921),  was assigned atom type "C" (rec_index= 1, atom_type= 1).
Atom no. 1113, " O  " at (7.651, 40.855, 12.604),  was assigned atom type "OA" (rec_index= 5, atom_type= 5).
Atom no. 1114, " CB " at (7.149, 37.932, 13.893),  was assigned atom type "C" (rec_index= 1, atom_type= 1).
Atom no. 1115, " CG " at (8.557, 37.814, 13.324),  was assigned atom type "C" (rec_index= 1, atom_type= 1).
Atom no. 1116, " CD " at (8.734, 36.469, 12.645),  was assigned atom type "C" (rec_index= 1, atom_type= 1).
Atom no. 1117, " NE " at (8.286, 35.378, 13.504),  was assigned atom type "N" (rec_index= 4, atom_type= 4).
Atom no. 1118, " HE " at (8.413, 35.479, 14.511),  was assigned atom type "HD" (rec_index= 3, atom_type= 3).
Atom no. 1119, " CZ " at (7.723, 34.262, 13.055),  was assigned atom type "C" (rec_index= 1, atom_type= 1).
Atom no. 1120, " NH1" at (7.545, 34.092, 11.752),  was assigned atom type "N" (rec_index= 4, atom_type= 4).
Atom no. 1121, "1HH1" at (7.852, 34.813, 11.099),  was assigned atom type "HD" (rec_index= 3, atom_type= 3).
Atom no. 1122, "2HH1" at (7.113, 33.235, 11.407),  was assigned atom type "HD" (rec_index= 3, atom_type= 3).
Atom no. 1123, " NH2" at (7.324, 33.325, 13.904),  was assigned atom type "N" (rec_index= 4, atom_type= 4).
Atom no. 1124, "1HH2" at (7.461, 33.456, 14.906),  was assigned atom type "HD" (rec_index= 3, atom_type= 3).
Atom no. 1125, "2HH2" at (6.892, 32.468, 13.559),  was assigned atom type "HD" (rec_index= 3, atom_type= 3).
Atom no. 1126, " N  " at (5.558, 40.149, 12.184),  was assigned atom type "N" (rec_index= 4, atom_type= 4).
Atom no. 1127, " HN " at (4.767, 39.591, 12.505),  was assigned atom type "HD" (rec_index= 3, atom_type= 3).
Atom no. 1128, " CA " at (5.447, 40.886, 10.923),  was assigned atom type "C" (rec_index= 1, atom_type= 1).
Atom no. 1129, " C  " at (5.121, 42.365, 11.081),  was assigned atom type "C" (rec_index= 1, atom_type= 1).
Atom no. 1130, " O  " at (5.056, 43.106, 10.098),  was assigned atom type "OA" (rec_index= 5, atom_type= 5).
Atom no. 1131, " CB " at (4.399, 40.238, 10.017),  was assigned atom type "C" (rec_index= 1, atom_type= 1).
Atom no. 1132, " CG " at (4.801, 38.851, 9.567),  was assigned atom type "C" (rec_index= 1, atom_type= 1).
Atom no. 1133, " OD1" at (6.012, 38.619, 9.348),  was assigned atom type "OA" (rec_index= 5, atom_type= 5).
Atom no. 1134, " OD2" at (3.903, 37.997, 9.417),  was assigned atom type "OA" (rec_index= 5, atom_type= 5).
Atom no. 1135, " N  " at (4.915, 42.789, 12.319),  was assigned atom type "N" (rec_index= 4, atom_type= 4).
Atom no. 1136, " HN " at (4.978, 42.121, 13.087),  was assigned atom type "HD" (rec_index= 3, atom_type= 3).
Atom no. 1137, " CA " at (4.602, 44.178, 12.616),  was assigned atom type "C" (rec_index= 1, atom_type= 1).
Atom no. 1138, " C  " at (5.890, 44.981, 12.775),  was assigned atom type "C" (rec_index= 1, atom_type= 1).
Atom no. 1139, " O  " at (5.874, 46.215, 12.715),  was assigned atom type "OA" (rec_index= 5, atom_type= 5).
Atom no. 1140, " CB " at (3.783, 44.249, 13.908),  was assigned atom type "C" (rec_index= 1, atom_type= 1).
Atom no. 1141, " CG " at (2.310, 44.652, 13.829),  was assigned atom type "C" (rec_index= 1, atom_type= 1).
Atom no. 1142, " CD1" at (1.651, 44.042, 12.610),  was assigned atom type "C" (rec_index= 1, atom_type= 1).
Atom no. 1143, " CD2" at (1.616, 44.218, 15.110),  was assigned atom type "C" (rec_index= 1, atom_type= 1).
Atom no. 1144, " N  " at (6.999, 44.266, 12.968),  was assigned atom type "N" (rec_index= 4, atom_type= 4).
Atom no. 1145, " HN " at (6.927, 43.249, 12.974),  was assigned atom type "HD" (rec_index= 3, atom_type= 3).
Atom no. 1146, " CA " at (8.315, 44.873, 13.171),  was assigned atom type "C" (rec_index= 1, atom_type= 1).
Atom no. 1147, " C  " at (9.101, 45.153, 11.893),  was assigned atom type "C" (rec_index= 1, atom_type= 1).
Atom no. 1148, " O  " at (9.387, 44.236, 11.132),  was assigned atom type "OA" (rec_index= 5, atom_type= 5).
Atom no. 1149, " CB " at (9.158, 43.968, 14.069),  was assigned atom type "C" (rec_index= 1, atom_type= 1).
Atom no. 1150, " CG " at (8.524, 43.666, 15.394),  was assigned atom type "A" (rec_index= 0, atom_type= 0).
Atom no. 1151, " CD1" at (7.899, 44.668, 16.130),  was assigned atom type "A" (rec_index= 0, atom_type= 0).
Atom no. 1152, " CD2" at (8.570, 42.380, 15.918),  was assigned atom type "A" (rec_index= 0, atom_type= 0).
Atom no. 1153, " CE1" at (7.331, 44.391, 17.369),  was assigned atom type "A" (rec_index= 0, atom_type= 0).
Atom no. 1154, " CE2" at (8.004, 42.092, 17.158),  was assigned atom type "A" (rec_index= 0, atom_type= 0).
Atom no. 1155, " CZ " at (7.384, 43.099, 17.884),  was assigned atom type "A" (rec_index= 0, atom_type= 0).
Atom no. 1156, " N  " at (9.457, 46.417, 11.669),  was assigned atom type "N" (rec_index= 4, atom_type= 4).
Atom no. 1157, " HN " at (9.180, 47.140, 12.333),  was assigned atom type "HD" (rec_index= 3, atom_type= 3).
Atom no. 1158, " CA " at (10.237, 46.787, 10.491),  was assigned atom type "C" (rec_index= 1, atom_type= 1).
Atom no. 1159, " C  " at (11.691, 46.361, 10.679),  was assigned atom type "C" (rec_index= 1, atom_type= 1).
Atom no. 1160, " O  " at (12.475, 46.348, 9.730),  was assigned atom type "OA" (rec_index= 5, atom_type= 5).
Atom no. 1161, " CB " at (10.196, 48.299, 10.248),  was assigned atom type "C" (rec_index= 1, atom_type= 1).
Atom no. 1162, " CG " at (8.939, 48.815, 9.565),  was assigned atom type "C" (rec_index= 1, atom_type= 1).
Atom no. 1163, " CD " at (7.759, 48.917, 10.511),  was assigned atom type "C" (rec_index= 1, atom_type= 1).
Atom no. 1164, " OE1" at (7.779, 49.694, 11.472),  was assigned atom type "OA" (rec_index= 5, atom_type= 5).
Atom no. 1165, " NE2" at (6.719, 48.129, 10.245),  was assigned atom type "N" (rec_index= 4, atom_type= 4).
Atom no. 1166, "1HE2" at (5.925, 48.198, 10.882),  was assigned atom type "HD" (rec_index= 3, atom_type= 3).
Atom no. 1167, "2HE2" at (6.702, 47.488, 9.452),  was assigned atom type "HD" (rec_index= 3, atom_type= 3).
Atom no. 1168, " N  " at (12.042, 46.025, 11.915),  was assigned atom type "N" (rec_index= 4, atom_type= 4).
Atom no. 1169, " HN " at (11.341, 46.067, 12.655),  was assigned atom type "HD" (rec_index= 3, atom_type= 3).
Atom no. 1170, " CA " at (13.394, 45.599, 12.249),  was assigned atom type "C" (rec_index= 1, atom_type= 1).
Atom no. 1171, " C  " at (13.390, 44.748, 13.520),  was assigned atom type "C" (rec_index= 1, atom_type= 1).
Atom no. 1172, " O  " at (12.685, 45.051, 14.486),  was assigned atom type "OA" (rec_index= 5, atom_type= 5).
Atom no. 1173, " CB " at (14.291, 46.820, 12.434),  was assigned atom type "C" (rec_index= 1, atom_type= 1).
Atom no. 1174, " CG " at (15.648, 46.500, 13.009),  was assigned atom type "C" (rec_index= 1, atom_type= 1).
Atom no. 1175, " SD " at (16.674, 47.968, 13.123),  was assigned atom type "SA" (rec_index= 6, atom_type= 6).
Atom no. 1176, " CE " at (17.916, 47.614, 11.874),  was assigned atom type "C" (rec_index= 1, atom_type= 1).
Atom no. 1177, " N  " at (14.180, 43.679, 13.512),  was assigned atom type "N" (rec_index= 4, atom_type= 4).
Atom no. 1178, " HN " at (14.747, 43.486, 12.687),  was assigned atom type "HD" (rec_index= 3, atom_type= 3).
Atom no. 1179, " CA " at (14.256, 42.774, 14.654),  was assigned atom type "C" (rec_index= 1, atom_type= 1).
Atom no. 1180, " C  " at (15.694, 42.517, 15.082),  was assigned atom type "C" (rec_index= 1, atom_type= 1).
Atom no. 1181, " O  " at (16.535, 42.177, 14.259),  was assigned atom type "OA" (rec_index= 5, atom_type= 5).
Atom no. 1182, " CB " at (13.564, 41.455, 14.304),  was assigned atom type "C" (rec_index= 1, atom_type= 1).
Atom no. 1183, " CG " at (12.068, 41.613, 14.049),  was assigned atom type "C" (rec_index= 1, atom_type= 1).
Atom no. 1184, " CD " at (11.419, 40.304, 13.638),  was assigned atom type "C" (rec_index= 1, atom_type= 1).
Atom no. 1185, " CE " at (11.673, 39.995, 12.180),  was assigned atom type "C" (rec_index= 1, atom_type= 1).
Atom no. 1186, " NZ " at (10.966, 40.970, 11.317),  was assigned atom type "N" (rec_index= 4, atom_type= 4).
Atom no. 1187, " HZ1" at (11.137, 40.762, 10.333),  was assigned atom type "HD" (rec_index= 3, atom_type= 3).
Atom no. 1188, " HZ2" at (11.211, 41.932, 11.550),  was assigned atom type "HD" (rec_index= 3, atom_type= 3).
Atom no. 1189, " HZ3" at (9.969, 41.013, 11.529),  was assigned atom type "HD" (rec_index= 3, atom_type= 3).
Atom no. 1190, " N  " at (15.964, 42.680, 16.375),  was assigned atom type "N" (rec_index= 4, atom_type= 4).
Atom no. 1191, " HN " at (15.209, 42.956, 17.003),  was assigned atom type "HD" (rec_index= 3, atom_type= 3).
Atom no. 1192, " CA " at (17.302, 42.478, 16.928),  was assigned atom type "C" (rec_index= 1, atom_type= 1).
Atom no. 1193, " C  " at (17.269, 41.371, 17.972),  was assigned atom type "C" (rec_index= 1, atom_type= 1).
Atom no. 1194, " O  " at (16.291, 41.246, 18.710),  was assigned atom type "OA" (rec_index= 5, atom_type= 5).
Atom no. 1195, " CB " at (17.794, 43.752, 17.622),  was assigned atom type "C" (rec_index= 1, atom_type= 1).
Atom no. 1196, " CG " at (17.573, 45.127, 16.986),  was assigned atom type "C" (rec_index= 1, atom_type= 1).
Atom no. 1197, " CD1" at (18.101, 46.209, 17.928),  was assigned atom type "C" (rec_index= 1, atom_type= 1).
Atom no. 1198, " CD2" at (18.270, 45.197, 15.634),  was assigned atom type "C" (rec_index= 1, atom_type= 1).
Atom no. 1199, " N  " at (18.327, 40.572, 18.047),  was assigned atom type "N" (rec_index= 4, atom_type= 4).
Atom no. 1200, " HN " at (19.103, 40.694, 17.396),  was assigned atom type "HD" (rec_index= 3, atom_type= 3).
Atom no. 1201, " CA " at (18.384, 39.517, 19.059),  was assigned atom type "C" (rec_index= 1, atom_type= 1).
Atom no. 1202, " C  " at (19.638, 39.745, 19.899),  was assigned atom type "C" (rec_index= 1, atom_type= 1).
Atom no. 1203, " O  " at (20.739, 39.863, 19.362),  was assigned atom type "OA" (rec_index= 5, atom_type= 5).
Atom no. 1204, " CB " at (18.430, 38.118, 18.419),  was assigned atom type "C" (rec_index= 1, atom_type= 1).
Atom no. 1205, " CG " at (18.212, 36.989, 19.404),  was assigned atom type "A" (rec_index= 0, atom_type= 0).
Atom no. 1206, " CD1" at (19.254, 36.537, 20.212),  was assigned atom type "A" (rec_index= 0, atom_type= 0).
Atom no. 1207, " CD2" at (16.966, 36.393, 19.533),  was assigned atom type "A" (rec_index= 0, atom_type= 0).
Atom no. 1208, " CE1" at (19.064, 35.510, 21.135),  was assigned atom type "A" (rec_index= 0, atom_type= 0).
Atom no. 1209, " CE2" at (16.759, 35.359, 20.455),  was assigned atom type "A" (rec_index= 0, atom_type= 0).
Atom no. 1210, " CZ " at (17.815, 34.918, 21.257),  was assigned atom type "A" (rec_index= 0, atom_type= 0).
Atom no. 1211, " N  " at (19.467, 39.812, 21.215),  was assigned atom type "N" (rec_index= 4, atom_type= 4).
Atom no. 1212, " HN " at (18.528, 39.701, 21.599),  was assigned atom type "HD" (rec_index= 3, atom_type= 3).
Atom no. 1213, " CA " at (20.584, 40.040, 22.128),  was assigned atom type "C" (rec_index= 1, atom_type= 1).
Atom no. 1214, " C  " at (21.139, 38.703, 22.601),  was assigned atom type "C" (rec_index= 1, atom_type= 1).
Atom no. 1215, " O  " at (20.429, 37.924, 23.221),  was assigned atom type "OA" (rec_index= 5, atom_type= 5).
Atom no. 1216, " CB " at (20.125, 40.859, 23.360),  was assigned atom type "C" (rec_index= 1, atom_type= 1).
Atom no. 1217, " CG1" at (21.282, 41.088, 24.297),  was assigned atom type "C" (rec_index= 1, atom_type= 1).
Atom no. 1218, " CG2" at (19.529, 42.187, 22.912),  was assigned atom type "C" (rec_index= 1, atom_type= 1).
Atom no. 1219, " N  " at (22.409, 38.439, 22.317),  was assigned atom type "N" (rec_index= 4, atom_type= 4).
Atom no. 1220, " HN " at (22.963, 39.128, 21.809),  was assigned atom type "HD" (rec_index= 3, atom_type= 3).
Atom no. 1221, " CA " at (23.025, 37.176, 22.722),  was assigned atom type "C" (rec_index= 1, atom_type= 1).
Atom no. 1222, " C  " at (24.019, 37.335, 23.859),  was assigned atom type "C" (rec_index= 1, atom_type= 1).
Atom no. 1223, " O  " at (25.032, 38.004, 23.706),  was assigned atom type "OA" (rec_index= 5, atom_type= 5).
Atom no. 1224, " CB " at (23.745, 36.540, 21.539),  was assigned atom type "C" (rec_index= 1, atom_type= 1).
Atom no. 1225, " CG " at (23.280, 35.132, 21.270),  was assigned atom type "C" (rec_index= 1, atom_type= 1).
Atom no. 1226, " OD1" at (23.197, 34.340, 22.238),  was assigned atom type "OA" (rec_index= 5, atom_type= 5).
Atom no. 1227, " OD2" at (23.003, 34.819, 20.090),  was assigned atom type "OA" (rec_index= 5, atom_type= 5).
Atom no. 1228, " N  " at (23.745, 36.709, 24.996),  was assigned atom type "N" (rec_index= 4, atom_type= 4).
Atom no. 1229, " HN " at (22.893, 36.154, 25.076),  was assigned atom type "HD" (rec_index= 3, atom_type= 3).
Atom no. 1230, " CA " at (24.650, 36.809, 26.129),  was assigned atom type "C" (rec_index= 1, atom_type= 1).
Atom no. 1231, " C  " at (24.931, 35.434, 26.710),  was assigned atom type "C" (rec_index= 1, atom_type= 1).
Atom no. 1232, " O  " at (24.055, 34.571, 26.722),  was assigned atom type "OA" (rec_index= 5, atom_type= 5).
Atom no. 1233, " CB " at (24.058, 37.719, 27.225),  was assigned atom type "C" (rec_index= 1, atom_type= 1).
Atom no. 1234, " OG1" at (23.958, 39.057, 26.723),  was assigned atom type "OA" (rec_index= 5, atom_type= 5).
Atom no. 1235, " HG1" at (23.593, 39.617, 27.398),  was assigned atom type "HD" (rec_index= 3, atom_type= 3).
Atom no. 1236, " CG2" at (24.944, 37.721, 28.469),  was assigned atom type "C" (rec_index= 1, atom_type= 1).
Atom no. 1237, " N  " at (26.152, 35.225, 27.190),  was assigned atom type "N" (rec_index= 4, atom_type= 4).
Atom no. 1238, " HN " at (26.848, 35.970, 27.153),  was assigned atom type "HD" (rec_index= 3, atom_type= 3).
Atom no. 1239, " CA " at (26.500, 33.935, 27.769),  was assigned atom type "C" (rec_index= 1, atom_type= 1).
Atom no. 1240, " C  " at (25.461, 33.558, 28.814),  was assigned atom type "C" (rec_index= 1, atom_type= 1).
Atom no. 1241, " O  " at (24.967, 34.416, 29.540),  was assigned atom type "OA" (rec_index= 5, atom_type= 5).
Atom no. 1242, " CB " at (27.897, 33.974, 28.403),  was assigned atom type "C" (rec_index= 1, atom_type= 1).
Atom no. 1243, " CG " at (29.009, 34.031, 27.365),  was assigned atom type "C" (rec_index= 1, atom_type= 1).
Atom no. 1244, " OD1" at (28.728, 33.749, 26.174),  was assigned atom type "OA" (rec_index= 5, atom_type= 5).
Atom no. 1245, " OD2" at (30.163, 34.346, 27.739),  was assigned atom type "OA" (rec_index= 5, atom_type= 5).
Atom no. 1246, " N  " at (25.132, 32.274, 28.879),  was assigned atom type "N" (rec_index= 4, atom_type= 4).
Atom no. 1247, " HN " at (25.586, 31.614, 28.248),  was assigned atom type "HD" (rec_index= 3, atom_type= 3).
Atom no. 1248, " CA " at (24.144, 31.782, 29.824),  was assigned atom type "C" (rec_index= 1, atom_type= 1).
Atom no. 1249, " C  " at (24.492, 31.992, 31.305),  was assigned atom type "C" (rec_index= 1, atom_type= 1).
Atom no. 1250, " O  " at (23.630, 32.400, 32.081),  was assigned atom type "OA" (rec_index= 5, atom_type= 5).
Atom no. 1251, " CB " at (23.861, 30.306, 29.558),  was assigned atom type "C" (rec_index= 1, atom_type= 1).
Atom no. 1252, " N  " at (25.723, 31.714, 31.719),  was assigned atom type "N" (rec_index= 4, atom_type= 4).
Atom no. 1253, " HN " at (26.425, 31.366, 31.066),  was assigned atom type "HD" (rec_index= 3, atom_type= 3).
Atom no. 1254, " CA " at (26.051, 31.916, 33.127),  was assigned atom type "C" (rec_index= 1, atom_type= 1).
Atom no. 1255, " C  " at (26.002, 33.406, 33.492),  was assigned atom type "C" (rec_index= 1, atom_type= 1).
Atom no. 1256, " O  " at (25.737, 33.761, 34.639),  was assigned atom type "OA" (rec_index= 5, atom_type= 5).
Atom no. 1257, " CB " at (27.420, 31.305, 33.483),  was assigned atom type "C" (rec_index= 1, atom_type= 1).
Atom no. 1258, " CG " at (28.537, 31.749, 32.544),  was assigned atom type "C" (rec_index= 1, atom_type= 1).
Atom no. 1259, " OD1" at (28.249, 32.478, 31.569),  was assigned atom type "OA" (rec_index= 5, atom_type= 5).
Atom no. 1260, " OD2" at (29.703, 31.357, 32.784),  was assigned atom type "OA" (rec_index= 5, atom_type= 5).
Atom no. 1261, " N  " at (26.248, 34.276, 32.518),  was assigned atom type "N" (rec_index= 4, atom_type= 4).
Atom no. 1262, " HN " at (26.483, 33.931, 31.587),  was assigned atom type "HD" (rec_index= 3, atom_type= 3).
Atom no. 1263, " CA " at (26.188, 35.717, 32.754),  was assigned atom type "C" (rec_index= 1, atom_type= 1).
Atom no. 1264, " C  " at (24.723, 36.094, 32.954),  was assigned atom type "C" (rec_index= 1, atom_type= 1).
Atom no. 1265, " O  " at (24.380, 36.920, 33.814),  was assigned atom type "OA" (rec_index= 5, atom_type= 5).
Atom no. 1266, " CB " at (26.727, 36.516, 31.549),  was assigned atom type "C" (rec_index= 1, atom_type= 1).
Atom no. 1267, " OG1" at (28.156, 36.436, 31.521),  was assigned atom type "OA" (rec_index= 5, atom_type= 5).
Atom no. 1268, " HG1" at (28.488, 36.928, 30.779),  was assigned atom type "HD" (rec_index= 3, atom_type= 3).
Atom no. 1269, " CG2" at (26.310, 37.973, 31.641),  was assigned atom type "C" (rec_index= 1, atom_type= 1).
Atom no. 1270, " N  " at (23.865, 35.478, 32.146),  was assigned atom type "N" (rec_index= 4, atom_type= 4).
Atom no. 1271, " HN " at (24.217, 34.809, 31.461),  was assigned atom type "HD" (rec_index= 3, atom_type= 3).
Atom no. 1272, " CA " at (22.440, 35.736, 32.217),  was assigned atom type "C" (rec_index= 1, atom_type= 1).
Atom no. 1273, " C  " at (21.859, 35.219, 33.528),  was assigned atom type "C" (rec_index= 1, atom_type= 1).
Atom no. 1274, " O  " at (21.146, 35.947, 34.212),  was assigned atom type "OA" (rec_index= 5, atom_type= 5).
Atom no. 1275, " CB " at (21.731, 35.094, 31.028),  was assigned atom type "C" (rec_index= 1, atom_type= 1).
Atom no. 1276, " CG " at (21.699, 35.952, 29.764),  was assigned atom type "C" (rec_index= 1, atom_type= 1).
Atom no. 1277, " CD " at (21.538, 35.062, 28.524),  was assigned atom type "C" (rec_index= 1, atom_type= 1).
Atom no. 1278, " NE " at (20.588, 33.983, 28.777),  was assigned atom type "N" (rec_index= 4, atom_type= 4).
Atom no. 1279, " HE " at (19.831, 34.159, 29.438),  was assigned atom type "HD" (rec_index= 3, atom_type= 3).
Atom no. 1280, " CZ " at (20.645, 32.788, 28.203),  was assigned atom type "C" (rec_index= 1, atom_type= 1).
Atom no. 1281, " NH1" at (21.608, 32.510, 27.337),  was assigned atom type "N" (rec_index= 4, atom_type= 4).
Atom no. 1282, "1HH1" at (21.652, 31.591, 26.896),  was assigned atom type "HD" (rec_index= 3, atom_type= 3).
Atom no. 1283, "2HH1" at (22.303, 33.221, 27.109),  was assigned atom type "HD" (rec_index= 3, atom_type= 3).
Atom no. 1284, " NH2" at (19.743, 31.866, 28.499),  was assigned atom type "N" (rec_index= 4, atom_type= 4).
Atom no. 1285, "1HH2" at (19.787, 30.947, 28.058),  was assigned atom type "HD" (rec_index= 3, atom_type= 3).
Atom no. 1286, "2HH2" at (19.001, 32.080, 29.166),  was assigned atom type "HD" (rec_index= 3, atom_type= 3).
Atom no. 1287, " N  " at (22.168, 33.976, 33.885),  was assigned atom type "N" (rec_index= 4, atom_type= 4).
Atom no. 1288, " HN " at (22.774, 33.415, 33.286),  was assigned atom type "HD" (rec_index= 3, atom_type= 3).
Atom no. 1289, " CA " at (21.652, 33.405, 35.122),  was assigned atom type "C" (rec_index= 1, atom_type= 1).
Atom no. 1290, " C  " at (22.007, 34.318, 36.295),  was assigned atom type "C" (rec_index= 1, atom_type= 1).
Atom no. 1291, " O  " at (21.151, 34.666, 37.115),  was assigned atom type "OA" (rec_index= 5, atom_type= 5).
Atom no. 1292, " CB " at (22.252, 32.016, 35.364),  was assigned atom type "C" (rec_index= 1, atom_type= 1).
Atom no. 1293, " CG " at (21.531, 31.005, 36.276),  was assigned atom type "C" (rec_index= 1, atom_type= 1).
Atom no. 1294, " CD1" at (22.481, 30.524, 37.357),  was assigned atom type "C" (rec_index= 1, atom_type= 1).
Atom no. 1295, " CD2" at (20.290, 31.623, 36.885),  was assigned atom type "C" (rec_index= 1, atom_type= 1).
Atom no. 1296, " N  " at (23.279, 34.697, 36.362),  was assigned atom type "N" (rec_index= 4, atom_type= 4).
Atom no. 1297, " HN " at (23.928, 34.373, 35.645),  was assigned atom type "HD" (rec_index= 3, atom_type= 3).
Atom no. 1298, " CA " at (23.775, 35.556, 37.421),  was assigned atom type "C" (rec_index= 1, atom_type= 1).
Atom no. 1299, " C  " at (22.927, 36.796, 37.612),  was assigned atom type "C" (rec_index= 1, atom_type= 1).
Atom no. 1300, " O  " at (22.654, 37.207, 38.736),  was assigned atom type "OA" (rec_index= 5, atom_type= 5).
Atom no. 1301, " CB " at (25.206, 35.985, 37.124),  was assigned atom type "C" (rec_index= 1, atom_type= 1).
Atom no. 1302, " OG " at (25.575, 37.065, 37.961),  was assigned atom type "OA" (rec_index= 5, atom_type= 5).
Atom no. 1303, " HG " at (26.468, 37.333, 37.776),  was assigned atom type "HD" (rec_index= 3, atom_type= 3).
Atom no. 1304, " N  " at (22.520, 37.403, 36.509),  was assigned atom type "N" (rec_index= 4, atom_type= 4).
Atom no. 1305, " HN " at (22.776, 37.021, 35.599),  was assigned atom type "HD" (rec_index= 3, atom_type= 3).
Atom no. 1306, " CA " at (21.713, 38.607, 36.581),  was assigned atom type "C" (rec_index= 1, atom_type= 1).
Atom no. 1307, " C  " at (20.284, 38.304, 36.983),  was assigned atom type "C" (rec_index= 1, atom_type= 1).
Atom no. 1308, " O  " at (19.690, 39.030, 37.781),  was assigned atom type "OA" (rec_index= 5, atom_type= 5).
Atom no. 1309, " CB " at (21.727, 39.329, 35.241),  was assigned atom type "C" (rec_index= 1, atom_type= 1).
Atom no. 1310, " CG " at (23.104, 39.712, 34.785),  was assigned atom type "C" (rec_index= 1, atom_type= 1).
Atom no. 1311, " CD " at (22.999, 40.934, 33.941),  was assigned atom type "C" (rec_index= 1, atom_type= 1).
Atom no. 1312, " NE " at (23.492, 40.736, 32.590),  was assigned atom type "N" (rec_index= 4, atom_type= 4).
Atom no. 1313, " HE " at (24.073, 39.921, 32.395),  was assigned atom type "HD" (rec_index= 3, atom_type= 3).
Atom no. 1314, " CZ " at (23.217, 41.573, 31.602),  was assigned atom type "C" (rec_index= 1, atom_type= 1).
Atom no. 1315, " NH1" at (22.455, 42.639, 31.846),  was assigned atom type "N" (rec_index= 4, atom_type= 4).
Atom no. 1316, "1HH1" at (22.243, 43.284, 31.085),  was assigned atom type "HD" (rec_index= 3, atom_type= 3).
Atom no. 1317, "2HH1" at (22.082, 42.806, 32.780),  was assigned atom type "HD" (rec_index= 3, atom_type= 3).
Atom no. 1318, " NH2" at (23.703, 41.355, 30.386),  was assigned atom type "N" (rec_index= 4, atom_type= 4).
Atom no. 1319, "1HH2" at (23.491, 42.000, 29.625),  was assigned atom type "HD" (rec_index= 3, atom_type= 3).
Atom no. 1320, "2HH2" at (24.286, 40.539, 30.199),  was assigned atom type "HD" (rec_index= 3, atom_type= 3).
Atom no. 1321, " N  " at (19.730, 37.240, 36.417),  was assigned atom type "N" (rec_index= 4, atom_type= 4).
Atom no. 1322, " HN " at (20.269, 36.698, 35.741),  was assigned atom type "HD" (rec_index= 3, atom_type= 3).
Atom no. 1323, " CA " at (18.377, 36.829, 36.736),  was assigned atom type "C" (rec_index= 1, atom_type= 1).
Atom no. 1324, " C  " at (18.297, 36.652, 38.248),  was assigned atom type "C" (rec_index= 1, atom_type= 1).
Atom no. 1325, " O  " at (17.345, 37.099, 38.870),  was assigned atom type "OA" (rec_index= 5, atom_type= 5).
Atom no. 1326, " CB " at (18.052, 35.522, 36.003),  was assigned atom type "C" (rec_index= 1, atom_type= 1).
Atom no. 1327, " CG " at (16.802, 34.768, 36.471),  was assigned atom type "C" (rec_index= 1, atom_type= 1).
Atom no. 1328, " CD " at (15.535, 35.586, 36.341),  was assigned atom type "C" (rec_index= 1, atom_type= 1).
Atom no. 1329, " NE " at (14.330, 34.758, 36.445),  was assigned atom type "N" (rec_index= 4, atom_type= 4).
Atom no. 1330, " HE " at (14.025, 34.481, 37.378),  was assigned atom type "HD" (rec_index= 3, atom_type= 3).
Atom no. 1331, " CZ " at (13.605, 34.342, 35.408),  was assigned atom type "C" (rec_index= 1, atom_type= 1).
Atom no. 1332, " NH1" at (13.952, 34.671, 34.170),  was assigned atom type "N" (rec_index= 4, atom_type= 4).
Atom no. 1333, "1HH1" at (14.788, 35.235, 34.017),  was assigned atom type "HD" (rec_index= 3, atom_type= 3).
Atom no. 1334, "2HH1" at (13.397, 34.352, 33.376),  was assigned atom type "HD" (rec_index= 3, atom_type= 3).
Atom no. 1335, " NH2" at (12.517, 33.608, 35.607),  was assigned atom type "N" (rec_index= 4, atom_type= 4).
Atom no. 1336, "1HH2" at (12.250, 33.355, 36.558),  was assigned atom type "HD" (rec_index= 3, atom_type= 3).
Atom no. 1337, "2HH2" at (11.962, 33.289, 34.813),  was assigned atom type "HD" (rec_index= 3, atom_type= 3).
Atom no. 1338, " N  " at (19.318, 36.032, 38.836),  was assigned atom type "N" (rec_index= 4, atom_type= 4).
Atom no. 1339, " HN " at (20.097, 35.709, 38.262),  was assigned atom type "HD" (rec_index= 3, atom_type= 3).
Atom no. 1340, " CA " at (19.357, 35.799, 40.286),  was assigned atom type "C" (rec_index= 1, atom_type= 1).
Atom no. 1341, " C  " at (19.412, 37.080, 41.131),  was assigned atom type "C" (rec_index= 1, atom_type= 1).
Atom no. 1342, " O  " at (18.680, 37.207, 42.104),  was assigned atom type "OA" (rec_index= 5, atom_type= 5).
Atom no. 1343, " CB " at (20.556, 34.882, 40.688),  was assigned atom type "C" (rec_index= 1, atom_type= 1).
Atom no. 1344, " CG1" at (20.766, 34.915, 42.195),  was assigned atom type "C" (rec_index= 1, atom_type= 1).
Atom no. 1345, " CG2" at (20.295, 33.451, 40.234),  was assigned atom type "C" (rec_index= 1, atom_type= 1).
Atom no. 1346, " N  " at (20.276, 38.020, 40.772),  was assigned atom type "N" (rec_index= 4, atom_type= 4).
Atom no. 1347, " HN " at (20.871, 37.878, 39.956),  was assigned atom type "HD" (rec_index= 3, atom_type= 3).
Atom no. 1348, " CA " at (20.379, 39.254, 41.537),  was assigned atom type "C" (rec_index= 1, atom_type= 1).
Atom no. 1349, " C  " at (19.130, 40.097, 41.373),  was assigned atom type "C" (rec_index= 1, atom_type= 1).
Atom no. 1350, " O  " at (18.640, 40.698, 42.332),  was assigned atom type "OA" (rec_index= 5, atom_type= 5).
Atom no. 1351, " CB " at (21.611, 40.055, 41.110),  was assigned atom type "C" (rec_index= 1, atom_type= 1).
Atom no. 1352, " CG " at (22.914, 39.404, 41.568),  was assigned atom type "C" (rec_index= 1, atom_type= 1).
Atom no. 1353, " CD1" at (24.105, 40.197, 41.092),  was assigned atom type "C" (rec_index= 1, atom_type= 1).
Atom no. 1354, " CD2" at (22.904, 39.305, 43.079),  was assigned atom type "C" (rec_index= 1, atom_type= 1).
Atom no. 1355, " N  " at (18.613, 40.130, 40.152),  was assigned atom type "N" (rec_index= 4, atom_type= 4).
Atom no. 1356, " HN " at (19.062, 39.602, 39.404),  was assigned atom type "HD" (rec_index= 3, atom_type= 3).
Atom no. 1357, " CA " at (17.420, 40.903, 39.861),  was assigned atom type "C" (rec_index= 1, atom_type= 1).
Atom no. 1358, " C  " at (16.223, 40.309, 40.585),  was assigned atom type "C" (rec_index= 1, atom_type= 1).
Atom no. 1359, " O  " at (15.444, 41.030, 41.197),  was assigned atom type "OA" (rec_index= 5, atom_type= 5).
Atom no. 1360, " CB " at (17.143, 40.908, 38.359),  was assigned atom type "C" (rec_index= 1, atom_type= 1).
Atom no. 1361, " CG " at (15.925, 41.719, 37.958),  was assigned atom type "C" (rec_index= 1, atom_type= 1).
Atom no. 1362, " CD " at (15.455, 41.370, 36.548),  was assigned atom type "C" (rec_index= 1, atom_type= 1).
Atom no. 1363, " NE " at (14.882, 40.022, 36.459),  was assigned atom type "N" (rec_index= 4, atom_type= 4).
Atom no. 1364, " HE " at (14.814, 39.473, 37.316),  was assigned atom type "HD" (rec_index= 3, atom_type= 3).
Atom no. 1365, " CZ " at (14.445, 39.470, 35.326),  was assigned atom type "C" (rec_index= 1, atom_type= 1).
Atom no. 1366, " NH1" at (14.518, 40.146, 34.181),  was assigned atom type "N" (rec_index= 4, atom_type= 4).
Atom no. 1367, "1HH1" at (14.916, 41.085, 34.173),  was assigned atom type "HD" (rec_index= 3, atom_type= 3).
Atom no. 1368, "2HH1" at (14.184, 39.724, 33.315),  was assigned atom type "HD" (rec_index= 3, atom_type= 3).
Atom no. 1369, " NH2" at (13.927, 38.247, 35.337),  was assigned atom type "N" (rec_index= 4, atom_type= 4).
Atom no. 1370, "1HH2" at (13.871, 37.729, 36.214),  was assigned atom type "HD" (rec_index= 3, atom_type= 3).
Atom no. 1371, "2HH2" at (13.593, 37.825, 34.471),  was assigned atom type "HD" (rec_index= 3, atom_type= 3).
Atom no. 1372, " N  " at (16.073, 38.992, 40.520),  was assigned atom type "N" (rec_index= 4, atom_type= 4).
Atom no. 1373, " HN " at (16.757, 38.426, 40.018),  was assigned atom type "HD" (rec_index= 3, atom_type= 3).
Atom no. 1374, " CA " at (14.934, 38.355, 41.164),  was assigned atom type "C" (rec_index= 1, atom_type= 1).
Atom no. 1375, " C  " at (14.911, 38.543, 42.676),  was assigned atom type "C" (rec_index= 1, atom_type= 1).
Atom no. 1376, " O  " at (13.868, 38.853, 43.248),  was assigned atom type "OA" (rec_index= 5, atom_type= 5).
Atom no. 1377, " CB " at (14.878, 36.865, 40.802),  was assigned atom type "C" (rec_index= 1, atom_type= 1).
Atom no. 1378, " CG " at (14.190, 36.610, 39.454),  was assigned atom type "C" (rec_index= 1, atom_type= 1).
Atom no. 1379, " OD1" at (13.802, 37.585, 38.755),  was assigned atom type "OA" (rec_index= 5, atom_type= 5).
Atom no. 1380, " OD2" at (14.038, 35.419, 39.096),  was assigned atom type "OA" (rec_index= 5, atom_type= 5).
Atom no. 1381, " N  " at (16.058, 38.358, 43.319),  was assigned atom type "N" (rec_index= 4, atom_type= 4).
Atom no. 1382, " HN " at (16.888, 38.095, 42.789),  was assigned atom type "HD" (rec_index= 3, atom_type= 3).
Atom no. 1383, " CA " at (16.160, 38.522, 44.764),  was assigned atom type "C" (rec_index= 1, atom_type= 1).
Atom no. 1384, " C  " at (15.902, 39.978, 45.133),  was assigned atom type "C" (rec_index= 1, atom_type= 1).
Atom no. 1385, " O  " at (15.128, 40.281, 46.042),  was assigned atom type "OA" (rec_index= 5, atom_type= 5).
Atom no. 1386, " CB " at (17.568, 38.153, 45.271),  was assigned atom type "C" (rec_index= 1, atom_type= 1).
Atom no. 1387, " CG1" at (17.772, 36.639, 45.216),  was assigned atom type "C" (rec_index= 1, atom_type= 1).
Atom no. 1388, " CG2" at (17.766, 38.683, 46.673),  was assigned atom type "C" (rec_index= 1, atom_type= 1).
Atom no. 1389, " CD1" at (19.171, 36.202, 45.646),  was assigned atom type "C" (rec_index= 1, atom_type= 1).
Atom no. 1390, " N  " at (16.566, 40.872, 44.412),  was assigned atom type "N" (rec_index= 4, atom_type= 4).
Atom no. 1391, " HN " at (17.181, 40.543, 43.668),  was assigned atom type "HD" (rec_index= 3, atom_type= 3).
Atom no. 1392, " CA " at (16.450, 42.301, 44.642),  was assigned atom type "C" (rec_index= 1, atom_type= 1).
Atom no. 1393, " C  " at (15.092, 42.899, 44.282),  was assigned atom type "C" (rec_index= 1, atom_type= 1).
Atom no. 1394, " O  " at (14.227, 43.068, 45.135),  was assigned atom type "OA" (rec_index= 5, atom_type= 5).
Atom no. 1395, " CB " at (17.541, 43.021, 43.859),  was assigned atom type "C" (rec_index= 1, atom_type= 1).
Atom no. 1396, " OG " at (17.268, 44.403, 43.771),  was assigned atom type "OA" (rec_index= 5, atom_type= 5).
Atom no. 1397, " HG " at (17.948, 44.852, 43.283),  was assigned atom type "HD" (rec_index= 3, atom_type= 3).
Atom no. 1398, " N  " at (14.920, 43.213, 43.006),  was assigned atom type "N" (rec_index= 4, atom_type= 4).
Atom no. 1399, " HN " at (15.677, 43.013, 42.352),  was assigned atom type "HD" (rec_index= 3, atom_type= 3).
Atom no. 1400, " CA " at (13.704, 43.829, 42.489),  was assigned atom type "C" (rec_index= 1, atom_type= 1).
Atom no. 1401, " C  " at (12.383, 43.068, 42.546),  was assigned atom type "C" (rec_index= 1, atom_type= 1).
Atom no. 1402, " O  " at (11.328, 43.694, 42.570),  was assigned atom type "OA" (rec_index= 5, atom_type= 5).
Atom no. 1403, " CB " at (13.936, 44.259, 41.040),  was assigned atom type "C" (rec_index= 1, atom_type= 1).
Atom no. 1404, " CG " at (14.889, 45.422, 40.888),  was assigned atom type "C" (rec_index= 1, atom_type= 1).
Atom no. 1405, " CD " at (15.191, 45.738, 39.437),  was assigned atom type "C" (rec_index= 1, atom_type= 1).
Atom no. 1406, " OE1" at (16.043, 45.041, 38.839),  was assigned atom type "OA" (rec_index= 5, atom_type= 5).
Atom no. 1407, " OE2" at (14.569, 46.679, 38.891),  was assigned atom type "OA" (rec_index= 5, atom_type= 5).
Atom no. 1408, " N  " at (12.414, 41.739, 42.568),  was assigned atom type "N" (rec_index= 4, atom_type= 4).
Atom no. 1409, " HN " at (13.307, 41.247, 42.596),  was assigned atom type "HD" (rec_index= 3, atom_type= 3).
Atom no. 1410, " CA " at (11.161, 40.988, 42.552),  was assigned atom type "C" (rec_index= 1, atom_type= 1).
Atom no. 1411, " C  " at (10.858, 40.144, 43.784),  was assigned atom type "C" (rec_index= 1, atom_type= 1).
Atom no. 1412, " O  " at (9.982, 39.278, 43.747),  was assigned atom type "OA" (rec_index= 5, atom_type= 5).
Atom no. 1413, " CB " at (11.118, 40.120, 41.288),  was assigned atom type "C" (rec_index= 1, atom_type= 1).
Atom no. 1414, " CG " at (11.400, 40.913, 40.008),  was assigned atom type "C" (rec_index= 1, atom_type= 1).
Atom no. 1415, " CD " at (11.271, 40.072, 38.754),  was assigned atom type "C" (rec_index= 1, atom_type= 1).
Atom no. 1416, " NE " at (11.483, 40.865, 37.542),  was assigned atom type "N" (rec_index= 4, atom_type= 4).
Atom no. 1417, " HE " at (12.012, 41.733, 37.626),  was assigned atom type "HD" (rec_index= 3, atom_type= 3).
Atom no. 1418, " CZ " at (11.029, 40.526, 36.334),  was assigned atom type "C" (rec_index= 1, atom_type= 1).
Atom no. 1419, " NH1" at (10.336, 39.405, 36.175),  was assigned atom type "N" (rec_index= 4, atom_type= 4).
Atom no. 1420, "1HH1" at (9.989, 39.146, 35.252),  was assigned atom type "HD" (rec_index= 3, atom_type= 3).
Atom no. 1421, "2HH1" at (10.166, 38.804, 36.981),  was assigned atom type "HD" (rec_index= 3, atom_type= 3).
Atom no. 1422, " NH2" at (11.250, 41.309, 35.284),  was assigned atom type "N" (rec_index= 4, atom_type= 4).
Atom no. 1423, "1HH2" at (10.903, 41.050, 34.361),  was assigned atom type "HD" (rec_index= 3, atom_type= 3).
Atom no. 1424, "2HH2" at (11.782, 42.170, 35.406),  was assigned atom type "HD" (rec_index= 3, atom_type= 3).
Atom no. 1425, " N  " at (11.579, 40.411, 44.871),  was assigned atom type "N" (rec_index= 4, atom_type= 4).
Atom no. 1426, " HN " at (12.289, 41.142, 44.828),  was assigned atom type "HD" (rec_index= 3, atom_type= 3).
Atom no. 1427, " CA " at (11.381, 39.689, 46.118),  was assigned atom type "C" (rec_index= 1, atom_type= 1).
Atom no. 1428, " C  " at (11.162, 38.187, 46.033),  was assigned atom type "C" (rec_index= 1, atom_type= 1).
Atom no. 1429, " O  " at (10.056, 37.700, 46.264),  was assigned atom type "OA" (rec_index= 5, atom_type= 5).
Atom no. 1430, " N  " at (12.219, 37.443, 45.720),  was assigned atom type "N" (rec_index= 4, atom_type= 4).
Atom no. 1431, " HN " at (13.115, 37.898, 45.547),  was assigned atom type "HD" (rec_index= 3, atom_type= 3).
Atom no. 1432, " CA " at (12.125, 35.992, 45.619),  was assigned atom type "C" (rec_index= 1, atom_type= 1).
Atom no. 1433, " C  " at (13.303, 35.330, 46.321),  was assigned atom type "C" (rec_index= 1, atom_type= 1).
Atom no. 1434, " O  " at (14.272, 36.001, 46.677),  was assigned atom type "OA" (rec_index= 5, atom_type= 5).
Atom no. 1435, " CB " at (12.064, 35.587, 44.153),  was assigned atom type "C" (rec_index= 1, atom_type= 1).
Atom no. 1436, " CG " at (11.068, 36.425, 43.376),  was assigned atom type "C" (rec_index= 1, atom_type= 1).
Atom no. 1437, " CD " at (10.505, 35.683, 42.199),  was assigned atom type "C" (rec_index= 1, atom_type= 1).
Atom no. 1438, " NE " at (9.568, 36.509, 41.451),  was assigned atom type "N" (rec_index= 4, atom_type= 4).
Atom no. 1439, " HE " at (9.344, 37.434, 41.818),  was assigned atom type "HD" (rec_index= 3, atom_type= 3).
Atom no. 1440, " CZ " at (8.988, 36.127, 40.318),  was assigned atom type "C" (rec_index= 1, atom_type= 1).
Atom no. 1441, " NH1" at (9.246, 34.928, 39.808),  was assigned atom type "N" (rec_index= 4, atom_type= 4).
Atom no. 1442, "1HH1" at (9.876, 34.293, 40.299),  was assigned atom type "HD" (rec_index= 3, atom_type= 3).
Atom no. 1443, "2HH1" at (8.801, 34.635, 38.938),  was assigned atom type "HD" (rec_index= 3, atom_type= 3).
Atom no. 1444, " NH2" at (8.169, 36.952, 39.680),  was assigned atom type "N" (rec_index= 4, atom_type= 4).
Atom no. 1445, "1HH2" at (7.971, 37.873, 40.072),  was assigned atom type "HD" (rec_index= 3, atom_type= 3).
Atom no. 1446, "2HH2" at (7.724, 36.659, 38.810),  was assigned atom type "HD" (rec_index= 3, atom_type= 3).
Atom no. 1447, " N  " at (13.215, 34.018, 46.526),  was assigned atom type "N" (rec_index= 4, atom_type= 4).
Atom no. 1448, " HN " at (12.392, 33.519, 46.189),  was assigned atom type "HD" (rec_index= 3, atom_type= 3).
Atom no. 1449, " CA " at (14.267, 33.269, 47.222),  was assigned atom type "C" (rec_index= 1, atom_type= 1).
Atom no. 1450, " C  " at (15.274, 32.619, 46.279),  was assigned atom type "C" (rec_index= 1, atom_type= 1).
Atom no. 1451, " O  " at (14.924, 32.202, 45.176),  was assigned atom type "OA" (rec_index= 5, atom_type= 5).
Atom no. 1452, " CB " at (13.639, 32.176, 48.089),  was assigned atom type "C" (rec_index= 1, atom_type= 1).
Atom no. 1453, " CG " at (12.238, 32.534, 48.555),  was assigned atom type "C" (rec_index= 1, atom_type= 1).
Atom no. 1454, " OD1" at (12.085, 33.563, 49.263),  was assigned atom type "OA" (rec_index= 5, atom_type= 5).
Atom no. 1455, " OD2" at (11.291, 31.784, 48.207),  was assigned atom type "OA" (rec_index= 5, atom_type= 5).
Atom no. 1456, " N  " at (16.521, 32.513, 46.731),  was assigned atom type "N" (rec_index= 4, atom_type= 4).
Atom no. 1457, " HN " at (16.742, 32.862, 47.663),  was assigned atom type "HD" (rec_index= 3, atom_type= 3).
Atom no. 1458, " CA " at (17.577, 31.912, 45.931),  was assigned atom type "C" (rec_index= 1, atom_type= 1).
Atom no. 1459, " C  " at (17.148, 30.552, 45.402),  was assigned atom type "C" (rec_index= 1, atom_type= 1).
Atom no. 1460, " O  " at (17.152, 30.322, 44.195),  was assigned atom type "OA" (rec_index= 5, atom_type= 5).
Atom no. 1461, " CB " at (18.863, 31.773, 46.760),  was assigned atom type "C" (rec_index= 1, atom_type= 1).
Atom no. 1462, " CG " at (20.144, 31.278, 46.075),  was assigned atom type "C" (rec_index= 1, atom_type= 1).
Atom no. 1463, " CD1" at (20.063, 29.788, 45.857),  was assigned atom type "C" (rec_index= 1, atom_type= 1).
Atom no. 1464, " CD2" at (20.350, 32.009, 44.752),  was assigned atom type "C" (rec_index= 1, atom_type= 1).
Atom no. 1465, " N  " at (16.754, 29.657, 46.297),  was assigned atom type "N" (rec_index= 4, atom_type= 4).
Atom no. 1466, " HN " at (16.739, 29.899, 47.288),  was assigned atom type "HD" (rec_index= 3, atom_type= 3).
Atom no. 1467, " CA " at (16.344, 28.332, 45.868),  was assigned atom type "C" (rec_index= 1, atom_type= 1).
Atom no. 1468, " C  " at (15.135, 28.303, 44.936),  was assigned atom type "C" (rec_index= 1, atom_type= 1).
Atom no. 1469, " O  " at (15.044, 27.443, 44.057),  was assigned atom type "OA" (rec_index= 5, atom_type= 5).
Atom no. 1470, " CB " at (16.132, 27.439, 47.091),  was assigned atom type "C" (rec_index= 1, atom_type= 1).
Atom no. 1471, " CG " at (17.437, 26.767, 47.529),  was assigned atom type "C" (rec_index= 1, atom_type= 1).
Atom no. 1472, " CD " at (17.400, 26.214, 48.945),  was assigned atom type "C" (rec_index= 1, atom_type= 1).
Atom no. 1473, " OE1" at (16.366, 25.619, 49.331),  was assigned atom type "OA" (rec_index= 5, atom_type= 5).
Atom no. 1474, " OE2" at (18.417, 26.364, 49.666),  was assigned atom type "OA" (rec_index= 5, atom_type= 5).
Atom no. 1475, " N  " at (14.218, 29.246, 45.102),  was assigned atom type "N" (rec_index= 4, atom_type= 4).
Atom no. 1476, " HN " at (14.335, 29.940, 45.840),  was assigned atom type "HD" (rec_index= 3, atom_type= 3).
Atom no. 1477, " CA " at (13.040, 29.300, 44.237),  was assigned atom type "C" (rec_index= 1, atom_type= 1).
Atom no. 1478, " C  " at (13.469, 29.656, 42.812),  was assigned atom type "C" (rec_index= 1, atom_type= 1).
Atom no. 1479, " O  " at (13.012, 29.051, 41.837),  was assigned atom type "OA" (rec_index= 5, atom_type= 5).
Atom no. 1480, " CB " at (12.059, 30.364, 44.739),  was assigned atom type "C" (rec_index= 1, atom_type= 1).
Atom no. 1481, " CG " at (10.716, 30.396, 44.003),  was assigned atom type "C" (rec_index= 1, atom_type= 1).
Atom no. 1482, " CD " at (10.172, 31.813, 43.838),  was assigned atom type "C" (rec_index= 1, atom_type= 1).
Atom no. 1483, " OE1" at (10.444, 32.699, 44.661),  was assigned atom type "OA" (rec_index= 5, atom_type= 5).
Atom no. 1484, " NE2" at (9.392, 32.031, 42.777),  was assigned atom type "N" (rec_index= 4, atom_type= 4).
Atom no. 1485, "1HE2" at (9.168, 31.302, 42.100),  was assigned atom type "HD" (rec_index= 3, atom_type= 3).
Atom no. 1486, "2HE2" at (9.029, 32.978, 42.667),  was assigned atom type "HD" (rec_index= 3, atom_type= 3).
Atom no. 1487, " N  " at (14.350, 30.650, 42.715),  was assigned atom type "N" (rec_index= 4, atom_type= 4).
Atom no. 1488, " HN " at (14.680, 31.095, 43.571),  was assigned atom type "HD" (rec_index= 3, atom_type= 3).
Atom no. 1489, " CA " at (14.863, 31.130, 41.436),  was assigned atom type "C" (rec_index= 1, atom_type= 1).
Atom no. 1490, " C  " at (15.587, 30.038, 40.637),  was assigned atom type "C" (rec_index= 1, atom_type= 1).
Atom no. 1491, " O  " at (15.267, 29.808, 39.470),  was assigned atom type "OA" (rec_index= 5, atom_type= 5).
Atom no. 1492, " CB " at (15.828, 32.323, 41.641),  was assigned atom type "C" (rec_index= 1, atom_type= 1).
Atom no. 1493, " CG1" at (15.145, 33.412, 42.474),  was assigned atom type "C" (rec_index= 1, atom_type= 1).
Atom no. 1494, " CG2" at (16.249, 32.889, 40.289),  was assigned atom type "C" (rec_index= 1, atom_type= 1).
Atom no. 1495, " CD1" at (16.075, 34.533, 42.927),  was assigned atom type "C" (rec_index= 1, atom_type= 1).
Atom no. 1496, " N  " at (16.551, 29.363, 41.264),  was assigned atom type "N" (rec_index= 4, atom_type= 4).
Atom no. 1497, " HN " at (16.767, 29.584, 42.236),  was assigned atom type "HD" (rec_index= 3, atom_type= 3).
Atom no. 1498, " CA " at (17.304, 28.311, 40.581),  was assigned atom type "C" (rec_index= 1, atom_type= 1).
Atom no. 1499, " C  " at (16.404, 27.167, 40.131),  was assigned atom type "C" (rec_index= 1, atom_type= 1).
Atom no. 1500, " O  " at (16.589, 26.611, 39.046),  was assigned atom type "OA" (rec_index= 5, atom_type= 5).
Atom no. 1501, " CB " at (18.405, 27.759, 41.484),  was assigned atom type "C" (rec_index= 1, atom_type= 1).
Atom no. 1502, " CG " at (19.371, 28.778, 42.076),  was assigned atom type "C" (rec_index= 1, atom_type= 1).
Atom no. 1503, " CD1" at (20.402, 28.041, 42.894),  was assigned atom type "C" (rec_index= 1, atom_type= 1).
Atom no. 1504, " CD2" at (20.028, 29.590, 40.989),  was assigned atom type "C" (rec_index= 1, atom_type= 1).
Atom no. 1505, " N  " at (15.435, 26.814, 40.967),  was assigned atom type "N" (rec_index= 4, atom_type= 4).
Atom no. 1506, " HN " at (15.340, 27.303, 41.857),  was assigned atom type "HD" (rec_index= 3, atom_type= 3).
Atom no. 1507, " CA " at (14.504, 25.742, 40.640),  was assigned atom type "C" (rec_index= 1, atom_type= 1).
Atom no. 1508, " C  " at (13.633, 26.118, 39.438),  was assigned atom type "C" (rec_index= 1, atom_type= 1).
Atom no. 1509, " O  " at (13.412, 25.311, 38.530),  was assigned atom type "OA" (rec_index= 5, atom_type= 5).
Atom no. 1510, " CB " at (13.613, 25.445, 41.845),  was assigned atom type "C" (rec_index= 1, atom_type= 1).
Atom no. 1511, " OG " at (12.555, 24.571, 41.490),  was assigned atom type "OA" (rec_index= 5, atom_type= 5).
Atom no. 1512, " HG " at (12.001, 24.386, 42.239),  was assigned atom type "HD" (rec_index= 3, atom_type= 3).
Atom no. 1513, " N  " at (13.135, 27.349, 39.441),  was assigned atom type "N" (rec_index= 4, atom_type= 4).
Atom no. 1514, " HN " at (13.346, 27.973, 40.220),  was assigned atom type "HD" (rec_index= 3, atom_type= 3).
Atom no. 1515, " CA " at (12.292, 27.824, 38.352),  was assigned atom type "C" (rec_index= 1, atom_type= 1).
Atom no. 1516, " C  " at (13.119, 27.885, 37.075),  was assigned atom type "C" (rec_index= 1, atom_type= 1).
Atom no. 1517, " O  " at (12.667, 27.466, 36.004),  was assigned atom type "OA" (rec_index= 5, atom_type= 5).
Atom no. 1518, " CB " at (11.741, 29.212, 38.683),  was assigned atom type "C" (rec_index= 1, atom_type= 1).
Atom no. 1519, " CG " at (10.843, 29.820, 37.614),  was assigned atom type "C" (rec_index= 1, atom_type= 1).
Atom no. 1520, " CD " at (10.432, 31.242, 37.958),  was assigned atom type "C" (rec_index= 1, atom_type= 1).
Atom no. 1521, " OE1" at (9.833, 31.945, 37.140),  was assigned atom type "OA" (rec_index= 5, atom_type= 5).
Atom no. 1522, " NE2" at (10.754, 31.675, 39.178),  was assigned atom type "N" (rec_index= 4, atom_type= 4).
Atom no. 1523, "1HE2" at (10.478, 32.629, 39.409),  was assigned atom type "HD" (rec_index= 3, atom_type= 3).
Atom no. 1524, "2HE2" at (11.249, 31.094, 39.854),  was assigned atom type "HD" (rec_index= 3, atom_type= 3).
Atom no. 1525, " N  " at (14.337, 28.404, 37.205),  was assigned atom type "N" (rec_index= 4, atom_type= 4).
Atom no. 1526, " HN " at (14.645, 28.720, 38.125),  was assigned atom type "HD" (rec_index= 3, atom_type= 3).
Atom no. 1527, " CA " at (15.243, 28.535, 36.075),  was assigned atom type "C" (rec_index= 1, atom_type= 1).
Atom no. 1528, " C  " at (15.534, 27.173, 35.458),  was assigned atom type "C" (rec_index= 1, atom_type= 1).
Atom no. 1529, " O  " at (15.343, 26.971, 34.264),  was assigned atom type "OA" (rec_index= 5, atom_type= 5).
Atom no. 1530, " CB " at (16.556, 29.179, 36.521),  was assigned atom type "C" (rec_index= 1, atom_type= 1).
Atom no. 1531, " CG " at (17.447, 29.567, 35.367),  was assigned atom type "A" (rec_index= 0, atom_type= 0).
Atom no. 1532, " CD1" at (17.192, 30.718, 34.625),  was assigned atom type "A" (rec_index= 0, atom_type= 0).
Atom no. 1533, " CD2" at (18.504, 28.749, 34.971),  was assigned atom type "A" (rec_index= 0, atom_type= 0).
Atom no. 1534, " CE1" at (17.961, 31.043, 33.514),  was assigned atom type "A" (rec_index= 0, atom_type= 0).
Atom no. 1535, " CE2" at (19.277, 29.063, 33.860),  was assigned atom type "A" (rec_index= 0, atom_type= 0).
Atom no. 1536, " CZ " at (18.997, 30.208, 33.136),  was assigned atom type "A" (rec_index= 0, atom_type= 0).
Atom no. 1537, " OH " at (19.733, 30.503, 32.016),  was assigned atom type "OA" (rec_index= 5, atom_type= 5).
Atom no. 1538, " HH " at (19.541, 31.289, 31.519),  was assigned atom type "HD" (rec_index= 3, atom_type= 3).
Atom no. 1539, " N  " at (15.984, 26.241, 36.286),  was assigned atom type "N" (rec_index= 4, atom_type= 4).
Atom no. 1540, " HN " at (16.098, 26.471, 37.273),  was assigned atom type "HD" (rec_index= 3, atom_type= 3).
Atom no. 1541, " CA " at (16.320, 24.902, 35.833),  was assigned atom type "C" (rec_index= 1, atom_type= 1).
Atom no. 1542, " C  " at (15.130, 24.077, 35.341),  was assigned atom type "C" (rec_index= 1, atom_type= 1).
Atom no. 1543, " O  " at (15.300, 23.177, 34.520),  was assigned atom type "OA" (rec_index= 5, atom_type= 5).
Atom no. 1544, " CB " at (17.046, 24.118, 36.957),  was assigned atom type "C" (rec_index= 1, atom_type= 1).
Atom no. 1545, " CG1" at (18.349, 24.835, 37.328),  was assigned atom type "C" (rec_index= 1, atom_type= 1).
Atom no. 1546, " CG2" at (17.332, 22.700, 36.516),  was assigned atom type "C" (rec_index= 1, atom_type= 1).
Atom no. 1547, " CD1" at (19.362, 24.949, 36.183),  was assigned atom type "C" (rec_index= 1, atom_type= 1).
Atom no. 1548, " N  " at (13.930, 24.378, 35.829),  was assigned atom type "N" (rec_index= 4, atom_type= 4).
Atom no. 1549, " HN " at (13.838, 25.143, 36.497),  was assigned atom type "HD" (rec_index= 3, atom_type= 3).
Atom no. 1550, " CA " at (12.740, 23.630, 35.424),  was assigned atom type "C" (rec_index= 1, atom_type= 1).
Atom no. 1551, " C  " at (11.978, 24.249, 34.252),  was assigned atom type "C" (rec_index= 1, atom_type= 1).
Atom no. 1552, " O  " at (11.445, 23.527, 33.407),  was assigned atom type "OA" (rec_index= 5, atom_type= 5).
Atom no. 1553, " CB " at (11.755, 23.475, 36.603),  was assigned atom type "C" (rec_index= 1, atom_type= 1).
Atom no. 1554, " OG1" at (12.401, 22.790, 37.682),  was assigned atom type "OA" (rec_index= 5, atom_type= 5).
Atom no. 1555, " HG1" at (11.795, 22.695, 38.407),  was assigned atom type "HD" (rec_index= 3, atom_type= 3).
Atom no. 1556, " CG2" at (10.522, 22.697, 36.175),  was assigned atom type "C" (rec_index= 1, atom_type= 1).
Atom no. 1557, " N  " at (11.922, 25.579, 34.198),  was assigned atom type "N" (rec_index= 4, atom_type= 4).
Atom no. 1558, " HN " at (12.393, 26.133, 34.913),  was assigned atom type "HD" (rec_index= 3, atom_type= 3).
Atom no. 1559, " CA " at (11.191, 26.256, 33.122),  was assigned atom type "C" (rec_index= 1, atom_type= 1).
Atom no. 1560, " C  " at (11.977, 27.198, 32.209),  was assigned atom type "C" (rec_index= 1, atom_type= 1).
Atom no. 1561, " O  " at (11.934, 27.059, 30.991),  was assigned atom type "OA" (rec_index= 5, atom_type= 5).
Atom no. 1562, " CB " at (9.991, 27.031, 33.698),  was assigned atom type "C" (rec_index= 1, atom_type= 1).
Atom no. 1563, " CG " at (8.995, 26.162, 34.413),  was assigned atom type "A" (rec_index= 0, atom_type= 0).
Atom no. 1564, " CD1" at (8.111, 25.359, 33.691),  was assigned atom type "A" (rec_index= 0, atom_type= 0).
Atom no. 1565, " CD2" at (8.992, 26.084, 35.809),  was assigned atom type "A" (rec_index= 0, atom_type= 0).
Atom no. 1566, " CE1" at (7.245, 24.485, 34.342),  was assigned atom type "A" (rec_index= 0, atom_type= 0).
Atom no. 1567, " CE2" at (8.128, 25.212, 36.474),  was assigned atom type "A" (rec_index= 0, atom_type= 0).
Atom no. 1568, " CZ " at (7.253, 24.409, 35.737),  was assigned atom type "A" (rec_index= 0, atom_type= 0).
Atom no. 1569, " N  " at (12.695, 28.153, 32.788),  was assigned atom type "N" (rec_index= 4, atom_type= 4).
Atom no. 1570, " HN " at (12.743, 28.202, 33.806),  was assigned atom type "HD" (rec_index= 3, atom_type= 3).
Atom no. 1571, " CA " at (13.416, 29.132, 31.983),  was assigned atom type "C" (rec_index= 1, atom_type= 1).
Atom no. 1572, " C  " at (14.372, 28.547, 30.947),  was assigned atom type "C" (rec_index= 1, atom_type= 1).
Atom no. 1573, " O  " at (14.197, 28.788, 29.752),  was assigned atom type "OA" (rec_index= 5, atom_type= 5).
Atom no. 1574, " CB " at (14.181, 30.147, 32.872),  was assigned atom type "C" (rec_index= 1, atom_type= 1).
Atom no. 1575, " CG1" at (14.648, 31.328, 32.024),  was assigned atom type "C" (rec_index= 1, atom_type= 1).
Atom no. 1576, " CG2" at (13.278, 30.642, 33.996),  was assigned atom type "C" (rec_index= 1, atom_type= 1).
Atom no. 1577, " N  " at (15.366, 27.780, 31.392),  was assigned atom type "N" (rec_index= 4, atom_type= 4).
Atom no. 1578, " HN " at (15.451, 27.599, 32.392),  was assigned atom type "HD" (rec_index= 3, atom_type= 3).
Atom no. 1579, " CA " at (16.338, 27.193, 30.469),  was assigned atom type "C" (rec_index= 1, atom_type= 1).
Atom no. 1580, " C  " at (15.677, 26.296, 29.401),  was assigned atom type "C" (rec_index= 1, atom_type= 1).
Atom no. 1581, " O  " at (15.939, 26.452, 28.209),  was assigned atom type "OA" (rec_index= 5, atom_type= 5).
Atom no. 1582, " CB " at (17.414, 26.423, 31.246),  was assigned atom type "C" (rec_index= 1, atom_type= 1).
Atom no. 1583, " CG " at (18.569, 25.933, 30.392),  was assigned atom type "C" (rec_index= 1, atom_type= 1).
Atom no. 1584, " CD " at (19.557, 25.141, 31.234),  was assigned atom type "C" (rec_index= 1, atom_type= 1).
Atom no. 1585, " CE " at (20.548, 24.367, 30.371),  was assigned atom type "C" (rec_index= 1, atom_type= 1).
Atom no. 1586, " NZ " at (21.438, 25.286, 29.609),  was assigned atom type "N" (rec_index= 4, atom_type= 4).
Atom no. 1587, " HZ1" at (22.101, 24.768, 29.032),  was assigned atom type "HD" (rec_index= 3, atom_type= 3).
Atom no. 1588, " HZ2" at (21.914, 25.943, 30.227),  was assigned atom type "HD" (rec_index= 3, atom_type= 3).
Atom no. 1589, " HZ3" at (20.901, 25.953, 29.055),  was assigned atom type "HD" (rec_index= 3, atom_type= 3).
Atom no. 1590, " N  " at (14.815, 25.349, 29.810),  was assigned atom type "N" (rec_index= 4, atom_type= 4).
Atom no. 1591, " CA " at (14.174, 24.497, 28.799),  was assigned atom type "C" (rec_index= 1, atom_type= 1).
Atom no. 1592, " C  " at (13.324, 25.293, 27.809),  was assigned atom type "C" (rec_index= 1, atom_type= 1).
Atom no. 1593, " O  " at (13.329, 25.012, 26.607),  was assigned atom type "OA" (rec_index= 5, atom_type= 5).
Atom no. 1594, " CB " at (13.342, 23.537, 29.639),  was assigned atom type "C" (rec_index= 1, atom_type= 1).
Atom no. 1595, " CG " at (14.210, 23.357, 30.853),  was assigned atom type "C" (rec_index= 1, atom_type= 1).
Atom no. 1596, " CD " at (14.646, 24.776, 31.159),  was assigned atom type "C" (rec_index= 1, atom_type= 1).
Atom no. 1597, " N  " at (12.601, 26.289, 28.312),  was assigned atom type "N" (rec_index= 4, atom_type= 4).
Atom no. 1598, " HN " at (12.639, 26.477, 29.314),  was assigned atom type "HD" (rec_index= 3, atom_type= 3).
Atom no. 1599, " CA " at (11.750, 27.123, 27.458),  was assigned atom type "C" (rec_index= 1, atom_type= 1).
Atom no. 1600, " C  " at (12.596, 27.961, 26.498),  was assigned atom type "C" (rec_index= 1, atom_type= 1).
Atom no. 1601, " O  " at (12.206, 28.215, 25.354),  was assigned atom type "OA" (rec_index= 5, atom_type= 5).
Atom no. 1602, " CB " at (10.876, 28.041, 28.319),  was assigned atom type "C" (rec_index= 1, atom_type= 1).
Atom no. 1603, " N  " at (13.757, 28.390, 26.981),  was assigned atom type "N" (rec_index= 4, atom_type= 4).
Atom no. 1604, " HN " at (14.021, 28.146, 27.935),  was assigned atom type "HD" (rec_index= 3, atom_type= 3).
Atom no. 1605, " CA " at (14.658, 29.199, 26.180),  was assigned atom type "C" (rec_index= 1, atom_type= 1).
Atom no. 1606, " C  " at (15.111, 28.427, 24.946),  was assigned atom type "C" (rec_index= 1, atom_type= 1).
Atom no. 1607, " O  " at (15.068, 28.935, 23.824),  was assigned atom type "OA" (rec_index= 5, atom_type= 5).
Atom no. 1608, " CB " at (15.880, 29.620, 27.007),  was assigned atom type "C" (rec_index= 1, atom_type= 1).
Atom no. 1609, " CG " at (16.925, 30.334, 26.205),  was assigned atom type "A" (rec_index= 0, atom_type= 0).
Atom no. 1610, " CD1" at (16.729, 31.654, 25.800),  was assigned atom type "A" (rec_index= 0, atom_type= 0).
Atom no. 1611, " CD2" at (18.082, 29.677, 25.804),  was assigned atom type "A" (rec_index= 0, atom_type= 0).
Atom no. 1612, " CE1" at (17.675, 32.304, 25.003),  was assigned atom type "A" (rec_index= 0, atom_type= 0).
Atom no. 1613, " CE2" at (19.024, 30.314, 25.013),  was assigned atom type "A" (rec_index= 0, atom_type= 0).
Atom no. 1614, " CZ " at (18.822, 31.631, 24.610),  was assigned atom type "A" (rec_index= 0, atom_type= 0).
Atom no. 1615, " N  " at (15.541, 27.191, 25.171),  was assigned atom type "N" (rec_index= 4, atom_type= 4).
Atom no. 1616, " HN " at (15.541, 26.830, 26.125),  was assigned atom type "HD" (rec_index= 3, atom_type= 3).
Atom no. 1617, " CA " at (16.010, 26.342, 24.093),  was assigned atom type "C" (rec_index= 1, atom_type= 1).
Atom no. 1618, " C  " at (14.882, 25.931, 23.149),  was assigned atom type "C" (rec_index= 1, atom_type= 1).
Atom no. 1619, " O  " at (15.099, 25.761, 21.947),  was assigned atom type "OA" (rec_index= 5, atom_type= 5).
Atom no. 1620, " CB " at (16.706, 25.115, 24.688),  was assigned atom type "C" (rec_index= 1, atom_type= 1).
Atom no. 1621, " CG " at (17.972, 25.481, 25.469),  was assigned atom type "C" (rec_index= 1, atom_type= 1).
Atom no. 1622, " CD " at (18.668, 24.277, 26.076),  was assigned atom type "C" (rec_index= 1, atom_type= 1).
Atom no. 1623, " OE1" at (18.488, 23.158, 25.547),  was assigned atom type "OA" (rec_index= 5, atom_type= 5).
Atom no. 1624, " OE2" at (19.410, 24.445, 27.069),  was assigned atom type "OA" (rec_index= 5, atom_type= 5).
Atom no. 1625, " N  " at (13.671, 25.812, 23.681),  was assigned atom type "N" (rec_index= 4, atom_type= 4).
Atom no. 1626, " HN " at (13.534, 26.008, 24.673),  was assigned atom type "HD" (rec_index= 3, atom_type= 3).
Atom no. 1627, " CA " at (12.538, 25.405, 22.864),  was assigned atom type "C" (rec_index= 1, atom_type= 1).
Atom no. 1628, " C  " at (11.756, 26.520, 22.167),  was assigned atom type "C" (rec_index= 1, atom_type= 1).
Atom no. 1629, " O  " at (11.336, 26.349, 21.016),  was assigned atom type "OA" (rec_index= 5, atom_type= 5).
Atom no. 1630, " CB " at (11.576, 24.561, 23.701),  was assigned atom type "C" (rec_index= 1, atom_type= 1).
Atom no. 1631, " CG " at (10.265, 24.231, 22.992),  was assigned atom type "C" (rec_index= 1, atom_type= 1).
Atom no. 1632, " CD " at (9.394, 23.260, 23.774),  was assigned atom type "C" (rec_index= 1, atom_type= 1).
Atom no. 1633, " OE1" at (9.632, 23.082, 24.992),  was assigned atom type "OA" (rec_index= 5, atom_type= 5).
Atom no. 1634, " OE2" at (8.461, 22.683, 23.169),  was assigned atom type "OA" (rec_index= 5, atom_type= 5).
Atom no. 1635, " N  " at (11.555, 27.654, 22.839),  was assigned atom type "N" (rec_index= 4, atom_type= 4).
Atom no. 1636, " HN " at (11.937, 27.764, 23.778),  was assigned atom type "HD" (rec_index= 3, atom_type= 3).
Atom no. 1637, " CA " at (10.789, 28.738, 22.233),  was assigned atom type "C" (rec_index= 1, atom_type= 1).
Atom no. 1638, " C  " at (11.558, 30.005, 21.872),  was assigned atom type "C" (rec_index= 1, atom_type= 1).
Atom no. 1639, " O  " at (11.331, 30.593, 20.810),  was assigned atom type "OA" (rec_index= 5, atom_type= 5).
Atom no. 1640, " CB " at (9.627, 29.119, 23.143),  was assigned atom type "C" (rec_index= 1, atom_type= 1).
Atom no. 1641, " CG " at (8.785, 27.952, 23.570),  was assigned atom type "A" (rec_index= 0, atom_type= 0).
Atom no. 1642, " CD1" at (7.911, 27.341, 22.670),  was assigned atom type "A" (rec_index= 0, atom_type= 0).
Atom no. 1643, " CD2" at (8.869, 27.457, 24.869),  was assigned atom type "A" (rec_index= 0, atom_type= 0).
Atom no. 1644, " CE1" at (7.137, 26.259, 23.060),  was assigned atom type "A" (rec_index= 0, atom_type= 0).
Atom no. 1645, " CE2" at (8.095, 26.372, 25.266),  was assigned atom type "A" (rec_index= 0, atom_type= 0).
Atom no. 1646, " CZ " at (7.230, 25.775, 24.361),  was assigned atom type "A" (rec_index= 0, atom_type= 0).
Atom no. 1647, " N  " at (12.462, 30.422, 22.754),  was assigned atom type "N" (rec_index= 4, atom_type= 4).
Atom no. 1648, " HN " at (12.612, 29.872, 23.600),  was assigned atom type "HD" (rec_index= 3, atom_type= 3).
Atom no. 1649, " CA " at (13.248, 31.637, 22.558),  was assigned atom type "C" (rec_index= 1, atom_type= 1).
Atom no. 1650, " C  " at (14.337, 31.535, 21.484),  was assigned atom type "C" (rec_index= 1, atom_type= 1).
Atom no. 1651, " O  " at (14.222, 32.153, 20.420),  was assigned atom type "OA" (rec_index= 5, atom_type= 5).
Atom no. 1652, " CB " at (13.878, 32.054, 23.889),  was assigned atom type "C" (rec_index= 1, atom_type= 1).
Atom no. 1653, " SG " at (14.708, 33.667, 23.844),  was assigned atom type "SA" (rec_index= 6, atom_type= 6).
Atom no. 1654, " N  " at (15.392, 30.768, 21.781),  was assigned atom type "N" (rec_index= 4, atom_type= 4).
Atom no. 1655, " HN " at (15.409, 30.296, 22.685),  was assigned atom type "HD" (rec_index= 3, atom_type= 3).
Atom no. 1656, " CA " at (16.527, 30.572, 20.869),  was assigned atom type "C" (rec_index= 1, atom_type= 1).
Atom no. 1657, " C  " at (16.112, 30.371, 19.414),  was assigned atom type "C" (rec_index= 1, atom_type= 1).
Atom no. 1658, " O  " at (16.663, 30.995, 18.513),  was assigned atom type "OA" (rec_index= 5, atom_type= 5).
Atom no. 1659, " CB " at (17.377, 29.369, 21.293),  was assigned atom type "C" (rec_index= 1, atom_type= 1).
Atom no. 1660, " CG " at (18.884, 29.614, 21.439),  was assigned atom type "C" (rec_index= 1, atom_type= 1).
Atom no. 1661, " CD1" at (19.643, 28.311, 21.287),  was assigned atom type "C" (rec_index= 1, atom_type= 1).
Atom no. 1662, " CD2" at (19.353, 30.604, 20.381),  was assigned atom type "C" (rec_index= 1, atom_type= 1).
Atom no. 1663, " N  " at (15.136, 29.490, 19.163),  was assigned atom type "N" (rec_index= 4, atom_type= 4).
Atom no. 1664, " CA " at (14.734, 29.295, 17.769),  was assigned atom type "C" (rec_index= 1, atom_type= 1).
Atom no. 1665, " C  " at (14.377, 30.582, 17.032),  was assigned atom type "C" (rec_index= 1, atom_type= 1).
Atom no. 1666, " O  " at (14.632, 30.688, 15.826),  was assigned atom type "OA" (rec_index= 5, atom_type= 5).
Atom no. 1667, " CB " at (13.556, 28.336, 17.885),  was assigned atom type "C" (rec_index= 1, atom_type= 1).
Atom no. 1668, " CG " at (13.965, 27.477, 19.049),  was assigned atom type "C" (rec_index= 1, atom_type= 1).
Atom no. 1669, " CD " at (14.488, 28.499, 20.045),  was assigned atom type "C" (rec_index= 1, atom_type= 1).
Atom no. 1670, " N  " at (13.808, 31.557, 17.746),  was assigned atom type "N" (rec_index= 4, atom_type= 4).
Atom no. 1671, " HN " at (13.644, 31.417, 18.743),  was assigned atom type "HD" (rec_index= 3, atom_type= 3).
Atom no. 1672, " CA " at (13.412, 32.832, 17.120),  was assigned atom type "C" (rec_index= 1, atom_type= 1).
Atom no. 1673, " C  " at (14.595, 33.694, 16.668),  was assigned atom type "C" (rec_index= 1, atom_type= 1).
Atom no. 1674, " O  " at (14.418, 34.661, 15.943),  was assigned atom type "OA" (rec_index= 5, atom_type= 5).
Atom no. 1675, " CB " at (12.530, 33.700, 18.058),  was assigned atom type "C" (rec_index= 1, atom_type= 1).
Atom no. 1676, " OG1" at (13.337, 34.258, 19.094),  was assigned atom type "OA" (rec_index= 5, atom_type= 5).
Atom no. 1677, " HG1" at (12.797, 34.789, 19.668),  was assigned atom type "HD" (rec_index= 3, atom_type= 3).
Atom no. 1678, " CG2" at (11.449, 32.875, 18.696),  was assigned atom type "C" (rec_index= 1, atom_type= 1).
Atom no. 1679, " N  " at (15.801, 33.346, 17.093),  was assigned atom type "N" (rec_index= 4, atom_type= 4).
Atom no. 1680, " HN " at (15.910, 32.541, 17.709),  was assigned atom type "HD" (rec_index= 3, atom_type= 3).
Atom no. 1681, " CA " at (16.970, 34.108, 16.684),  was assigned atom type "C" (rec_index= 1, atom_type= 1).
Atom no. 1682, " C  " at (17.098, 34.088, 15.152),  was assigned atom type "C" (rec_index= 1, atom_type= 1).
Atom no. 1683, " O  " at (17.580, 35.046, 14.553),  was assigned atom type "OA" (rec_index= 5, atom_type= 5).
Atom no. 1684, " CB " at (18.241, 33.525, 17.311),  was assigned atom type "C" (rec_index= 1, atom_type= 1).
Atom no. 1685, " CG " at (19.475, 34.370, 17.072),  was assigned atom type "C" (rec_index= 1, atom_type= 1).
Atom no. 1686, " CD " at (20.761, 33.600, 17.302),  was assigned atom type "C" (rec_index= 1, atom_type= 1).
Atom no. 1687, " CE " at (20.905, 33.152, 18.733),  was assigned atom type "C" (rec_index= 1, atom_type= 1).
Atom no. 1688, " NZ " at (22.285, 32.664, 19.026),  was assigned atom type "N" (rec_index= 4, atom_type= 4).
Atom no. 1689, " HZ1" at (22.383, 32.361, 19.995),  was assigned atom type "HD" (rec_index= 3, atom_type= 3).
Atom no. 1690, " HZ2" at (22.986, 33.365, 18.784),  was assigned atom type "HD" (rec_index= 3, atom_type= 3).
Atom no. 1691, " HZ3" at (22.564, 31.928, 18.377),  was assigned atom type "HD" (rec_index= 3, atom_type= 3).
Atom no. 1692, " N  " at (16.659, 33.007, 14.512),  was assigned atom type "N" (rec_index= 4, atom_type= 4).
Atom no. 1693, " HN " at (16.253, 32.234, 15.040),  was assigned atom type "HD" (rec_index= 3, atom_type= 3).
Atom no. 1694, " CA " at (16.756, 32.922, 13.055),  was assigned atom type "C" (rec_index= 1, atom_type= 1).
Atom no. 1695, " C  " at (16.000, 34.051, 12.340),  was assigned atom type "C" (rec_index= 1, atom_type= 1).
Atom no. 1696, " O  " at (16.153, 34.255, 11.138),  was assigned atom type "OA" (rec_index= 5, atom_type= 5).
Atom no. 1697, " CB " at (16.238, 31.568, 12.556),  was assigned atom type "C" (rec_index= 1, atom_type= 1).
Atom no. 1698, " CG " at (14.733, 31.493, 12.377),  was assigned atom type "C" (rec_index= 1, atom_type= 1).
Atom no. 1699, " CD " at (14.319, 30.226, 11.632),  was assigned atom type "C" (rec_index= 1, atom_type= 1).
Atom no. 1700, " CE " at (14.471, 28.986, 12.495),  was assigned atom type "C" (rec_index= 1, atom_type= 1).
Atom no. 1701, " NZ " at (13.473, 28.950, 13.607),  was assigned atom type "N" (rec_index= 4, atom_type= 4).
Atom no. 1702, " HZ1" at (13.575, 28.117, 14.187),  was assigned atom type "HD" (rec_index= 3, atom_type= 3).
Atom no. 1703, " HZ2" at (12.521, 29.039, 13.252),  was assigned atom type "HD" (rec_index= 3, atom_type= 3).
Atom no. 1704, " HZ3" at (13.516, 29.800, 14.170),  was assigned atom type "HD" (rec_index= 3, atom_type= 3).
Atom no. 1705, " N  " at (15.192, 34.795, 13.082),  was assigned atom type "N" (rec_index= 4, atom_type= 4).
Atom no. 1706, " HN " at (15.104, 34.605, 14.080),  was assigned atom type "HD" (rec_index= 3, atom_type= 3).
Atom no. 1707, " CA " at (14.425, 35.887, 12.481),  was assigned atom type "C" (rec_index= 1, atom_type= 1).
Atom no. 1708, " C  " at (15.095, 37.251, 12.599),  was assigned atom type "C" (rec_index= 1, atom_type= 1).
Atom no. 1709, " O  " at (14.754, 38.177, 11.862),  was assigned atom type "OA" (rec_index= 5, atom_type= 5).
Atom no. 1710, " CB " at (13.036, 35.978, 13.119),  was assigned atom type "C" (rec_index= 1, atom_type= 1).
Atom no. 1711, " CG " at (12.241, 34.704, 13.030),  was assigned atom type "A" (rec_index= 0, atom_type= 0).
Atom no. 1712, " CD1" at (11.667, 34.312, 11.823),  was assigned atom type "A" (rec_index= 0, atom_type= 0).
Atom no. 1713, " CD2" at (12.080, 33.875, 14.142),  was assigned atom type "A" (rec_index= 0, atom_type= 0).
Atom no. 1714, " CE1" at (10.958, 33.134, 11.719),  was assigned atom type "A" (rec_index= 0, atom_type= 0).
Atom no. 1715, " CE2" at (11.366, 32.692, 14.050),  was assigned atom type "A" (rec_index= 0, atom_type= 0).
Atom no. 1716, " CZ " at (10.809, 32.328, 12.829),  was assigned atom type "A" (rec_index= 0, atom_type= 0).
Atom no. 1717, " OH " at (10.104, 31.155, 12.703),  was assigned atom type "OA" (rec_index= 5, atom_type= 5).
Atom no. 1718, " HH " at (10.001, 30.600, 13.467),  was assigned atom type "HD" (rec_index= 3, atom_type= 3).
Atom no. 1719, " N  " at (16.040, 37.379, 13.520),  was assigned atom type "N" (rec_index= 4, atom_type= 4).
Atom no. 1720, " HN " at (16.308, 36.574, 14.086),  was assigned atom type "HD" (rec_index= 3, atom_type= 3).
Atom no. 1721, " CA " at (16.694, 38.653, 13.729),  was assigned atom type "C" (rec_index= 1, atom_type= 1).
Atom no. 1722, " C  " at (17.396, 39.184, 12.484),  was assigned atom type "C" (rec_index= 1, atom_type= 1).
Atom no. 1723, " O  " at (17.938, 38.418, 11.687),  was assigned atom type "OA" (rec_index= 5, atom_type= 5).
Atom no. 1724, " CB " at (17.677, 38.545, 14.885),  was assigned atom type "C" (rec_index= 1, atom_type= 1).
Atom no. 1725, " N  " at (17.351, 40.504, 12.315),  was assigned atom type "N" (rec_index= 4, atom_type= 4).
Atom no. 1726, " HN " at (16.837, 41.069, 12.991),  was assigned atom type "HD" (rec_index= 3, atom_type= 3).
Atom no. 1727, " CA " at (18.010, 41.170, 11.199),  was assigned atom type "C" (rec_index= 1, atom_type= 1).
Atom no. 1728, " C  " at (19.422, 41.464, 11.673),  was assigned atom type "C" (rec_index= 1, atom_type= 1).
Atom no. 1729, " O  " at (20.330, 41.654, 10.873),  was assigned atom type "OA" (rec_index= 5, atom_type= 5).
Atom no. 1730, " CB " at (17.316, 42.488, 10.851),  was assigned atom type "C" (rec_index= 1, atom_type= 1).
Atom no. 1731, " CG " at (15.917, 42.287, 10.299),  was assigned atom type "C" (rec_index= 1, atom_type= 1).
Atom no. 1732, " OD1" at (15.774, 41.573, 9.275),  was assigned atom type "OA" (rec_index= 5, atom_type= 5).
Atom no. 1733, " OD2" at (14.962, 42.849, 10.885),  was assigned atom type "OA" (rec_index= 5, atom_type= 5).
Atom no. 1734, " N  " at (19.598, 41.506, 12.988),  was assigned atom type "N" (rec_index= 4, atom_type= 4).
Atom no. 1735, " HN " at (18.797, 41.350, 13.599),  was assigned atom type "HD" (rec_index= 3, atom_type= 3).
Atom no. 1736, " CA " at (20.898, 41.768, 13.583),  was assigned atom type "C" (rec_index= 1, atom_type= 1).
Atom no. 1737, " C  " at (20.967, 41.053, 14.915),  was assigned atom type "C" (rec_index= 1, atom_type= 1).
Atom no. 1738, " O  " at (20.088, 41.225, 15.764),  was assigned atom type "OA" (rec_index= 5, atom_type= 5).
Atom no. 1739, " CB " at (21.132, 43.279, 13.853),  was assigned atom type "C" (rec_index= 1, atom_type= 1).
Atom no. 1740, " CG1" at (22.533, 43.486, 14.433),  was assigned atom type "C" (rec_index= 1, atom_type= 1).
Atom no. 1741, " CG2" at (20.958, 44.092, 12.573),  was assigned atom type "C" (rec_index= 1, atom_type= 1).
Atom no. 1742, " N  " at (22.003, 40.241, 15.088),  was assigned atom type "N" (rec_index= 4, atom_type= 4).
Atom no. 1743, " HN " at (22.674, 40.125, 14.328),  was assigned atom type "HD" (rec_index= 3, atom_type= 3).
Atom no. 1744, " CA " at (22.209, 39.513, 16.328),  was assigned atom type "C" (rec_index= 1, atom_type= 1).
Atom no. 1745, " C  " at (23.280, 40.310, 17.036),  was assigned atom type "C" (rec_index= 1, atom_type= 1).
Atom no. 1746, " O  " at (24.273, 40.673, 16.431),  was assigned atom type "OA" (rec_index= 5, atom_type= 5).
Atom no. 1747, " CB " at (22.679, 38.074, 16.052),  was assigned atom type "C" (rec_index= 1, atom_type= 1).
Atom no. 1748, " CG1" at (21.621, 37.352, 15.206),  was assigned atom type "C" (rec_index= 1, atom_type= 1).
Atom no. 1749, " CG2" at (22.920, 37.331, 17.367),  was assigned atom type "C" (rec_index= 1, atom_type= 1).
Atom no. 1750, " CD1" at (21.978, 35.936, 14.841),  was assigned atom type "C" (rec_index= 1, atom_type= 1).
Atom no. 1751, " N  " at (23.071, 40.612, 18.310),  was assigned atom type "N" (rec_index= 4, atom_type= 4).
Atom no. 1752, " HN " at (22.232, 40.271, 18.779),  was assigned atom type "HD" (rec_index= 3, atom_type= 3).
Atom no. 1753, " CA " at (24.028, 41.425, 19.045),  was assigned atom type "C" (rec_index= 1, atom_type= 1).
Atom no. 1754, " C  " at (24.750, 40.685, 20.147),  was assigned atom type "C" (rec_index= 1, atom_type= 1).
Atom no. 1755, " O  " at (24.249, 40.585, 21.267),  was assigned atom type "OA" (rec_index= 5, atom_type= 5).
Atom no. 1756, " CB " at (23.342, 42.636, 19.691),  was assigned atom type "C" (rec_index= 1, atom_type= 1).
Atom no. 1757, " CG1" at (22.524, 43.397, 18.649),  was assigned atom type "C" (rec_index= 1, atom_type= 1).
Atom no. 1758, " CG2" at (24.375, 43.547, 20.308),  was assigned atom type "C" (rec_index= 1, atom_type= 1).
Atom no. 1759, " CD1" at (21.736, 44.562, 19.229),  was assigned atom type "C" (rec_index= 1, atom_type= 1).
Atom no. 1760, " N  " at (25.938, 40.143, 19.850),  was assigned atom type "N" (rec_index= 4, atom_type= 4).
Atom no. 1761, " CA " at (26.667, 39.429, 20.905),  was assigned atom type "C" (rec_index= 1, atom_type= 1).
Atom no. 1762, " C  " at (27.127, 40.424, 21.975),  was assigned atom type "C" (rec_index= 1, atom_type= 1).
Atom no. 1763, " O  " at (27.394, 41.584, 21.664),  was assigned atom type "OA" (rec_index= 5, atom_type= 5).
Atom no. 1764, " CB " at (27.828, 38.784, 20.146),  was assigned atom type "C" (rec_index= 1, atom_type= 1).
Atom no. 1765, " CG " at (28.027, 39.705, 18.962),  was assigned atom type "C" (rec_index= 1, atom_type= 1).
Atom no. 1766, " CD " at (26.616, 40.018, 18.546),  was assigned atom type "C" (rec_index= 1, atom_type= 1).
Atom no. 1767, " N  " at (27.196, 39.975, 23.227),  was assigned atom type "N" (rec_index= 4, atom_type= 4).
Atom no. 1768, " HN " at (26.944, 39.004, 23.410),  was assigned atom type "HD" (rec_index= 3, atom_type= 3).
Atom no. 1769, " CA " at (27.618, 40.812, 24.356),  was assigned atom type "C" (rec_index= 1, atom_type= 1).
Atom no. 1770, " C  " at (26.628, 41.930, 24.757),  was assigned atom type "C" (rec_index= 1, atom_type= 1).
Atom no. 1771, " O  " at (26.900, 42.729, 25.662),  was assigned atom type "OA" (rec_index= 5, atom_type= 5).
Atom no. 1772, " CB " at (29.005, 41.418, 24.084),  was assigned atom type "C" (rec_index= 1, atom_type= 1).
Atom no. 1773, " CG " at (30.150, 40.415, 24.130),  was assigned atom type "C" (rec_index= 1, atom_type= 1).
Atom no. 1774, " CD " at (31.518, 41.092, 23.958),  was assigned atom type "C" (rec_index= 1, atom_type= 1).
Atom no. 1775, " NE " at (31.675, 41.756, 22.662),  was assigned atom type "N" (rec_index= 4, atom_type= 4).
Atom no. 1776, " HE " at (31.798, 42.769, 22.661),  was assigned atom type "HD" (rec_index= 3, atom_type= 3).
Atom no. 1777, " CZ " at (31.669, 41.132, 21.481),  was assigned atom type "C" (rec_index= 1, atom_type= 1).
Atom no. 1778, " NH1" at (31.513, 39.812, 21.409),  was assigned atom type "N" (rec_index= 4, atom_type= 4).
Atom no. 1779, "1HH1" at (31.508, 39.335, 20.507),  was assigned atom type "HD" (rec_index= 3, atom_type= 3).
Atom no. 1780, "2HH1" at (31.399, 39.276, 22.270),  was assigned atom type "HD" (rec_index= 3, atom_type= 3).
Atom no. 1781, " NH2" at (31.817, 41.829, 20.361),  was assigned atom type "N" (rec_index= 4, atom_type= 4).
Atom no. 1782, "1HH2" at (31.812, 41.352, 19.459),  was assigned atom type "HD" (rec_index= 3, atom_type= 3).
Atom no. 1783, "2HH2" at (31.937, 42.840, 20.416),  was assigned atom type "HD" (rec_index= 3, atom_type= 3).
Atom no. 1784, " N  " at (25.484, 41.987, 24.082),  was assigned atom type "N" (rec_index= 4, atom_type= 4).
Atom no. 1785, " HN " at (25.313, 41.326, 23.324),  was assigned atom type "HD" (rec_index= 3, atom_type= 3).
Atom no. 1786, " CA " at (24.472, 42.981, 24.410),  was assigned atom type "C" (rec_index= 1, atom_type= 1).
Atom no. 1787, " C  " at (24.827, 44.458, 24.333),  was assigned atom type "C" (rec_index= 1, atom_type= 1).
Atom no. 1788, " O  " at (25.529, 44.909, 23.428),  was assigned atom type "OA" (rec_index= 5, atom_type= 5).
Atom no. 1789, " N  " at (24.320, 45.217, 25.299),  was assigned atom type "N" (rec_index= 4, atom_type= 4).
Atom no. 1790, " HN " at (23.755, 44.772, 26.023),  was assigned atom type "HD" (rec_index= 3, atom_type= 3).
Atom no. 1791, " CA " at (24.535, 46.659, 25.371),  was assigned atom type "C" (rec_index= 1, atom_type= 1).
Atom no. 1792, " C  " at (25.995, 47.078, 25.327),  was assigned atom type "C" (rec_index= 1, atom_type= 1).
Atom no. 1793, " O  " at (26.308, 48.191, 24.907),  was assigned atom type "OA" (rec_index= 5, atom_type= 5).
Atom no. 1794, " CB " at (23.885, 47.210, 26.628),  was assigned atom type "C" (rec_index= 1, atom_type= 1).
Atom no. 1795, " N  " at (26.887, 46.198, 25.767),  was assigned atom type "N" (rec_index= 4, atom_type= 4).
Atom no. 1796, " HN " at (26.571, 45.291, 26.109),  was assigned atom type "HD" (rec_index= 3, atom_type= 3).
Atom no. 1797, " CA " at (28.312, 46.509, 25.769),  was assigned atom type "C" (rec_index= 1, atom_type= 1).
Atom no. 1798, " C  " at (28.901, 46.609, 24.371),  was assigned atom type "C" (rec_index= 1, atom_type= 1).
Atom no. 1799, " O  " at (29.984, 47.165, 24.187),  was assigned atom type "OA" (rec_index= 5, atom_type= 5).
Atom no. 1800, " CB " at (29.077, 45.455, 26.562),  was assigned atom type "C" (rec_index= 1, atom_type= 1).
Atom no. 1801, " CG " at (28.678, 45.433, 28.015),  was assigned atom type "C" (rec_index= 1, atom_type= 1).
Atom no. 1802, " OD1" at (28.762, 46.501, 28.657),  was assigned atom type "OA" (rec_index= 5, atom_type= 5).
Atom no. 1803, " OD2" at (28.279, 44.359, 28.513),  was assigned atom type "OA" (rec_index= 5, atom_type= 5).
Atom no. 1804, " N  " at (28.177, 46.074, 23.394),  was assigned atom type "N" (rec_index= 4, atom_type= 4).
Atom no. 1805, " HN " at (27.282, 45.645, 23.630),  was assigned atom type "HD" (rec_index= 3, atom_type= 3).
Atom no. 1806, " CA " at (28.604, 46.072, 22.002),  was assigned atom type "C" (rec_index= 1, atom_type= 1).
Atom no. 1807, " C  " at (28.196, 47.392, 21.338),  was assigned atom type "C" (rec_index= 1, atom_type= 1).
Atom no. 1808, " O  " at (27.301, 47.424, 20.489),  was assigned atom type "OA" (rec_index= 5, atom_type= 5).
Atom no. 1809, " CB " at (27.942, 44.890, 21.290),  was assigned atom type "C" (rec_index= 1, atom_type= 1).
Atom no. 1810, " CG " at (28.546, 44.598, 19.927),  was assigned atom type "C" (rec_index= 1, atom_type= 1).
Atom no. 1811, " OD1" at (28.991, 45.501, 19.214),  was assigned atom type "OA" (rec_index= 5, atom_type= 5).
Atom no. 1812, " ND2" at (28.537, 43.321, 19.546),  was assigned atom type "N" (rec_index= 4, atom_type= 4).
Atom no. 1813, "1HD2" at (28.169, 42.574, 20.136),  was assigned atom type "HD" (rec_index= 3, atom_type= 3).
Atom no. 1814, "2HD2" at (28.943, 43.125, 18.631),  was assigned atom type "HD" (rec_index= 3, atom_type= 3).
Atom no. 1815, " N  " at (28.863, 48.478, 21.724),  was assigned atom type "N" (rec_index= 4, atom_type= 4).
Atom no. 1816, " HN " at (29.607, 48.385, 22.415),  was assigned atom type "HD" (rec_index= 3, atom_type= 3).
Atom no. 1817, " CA " at (28.554, 49.800, 21.181),  was assigned atom type "C" (rec_index= 1, atom_type= 1).
Atom no. 1818, " C  " at (28.698, 49.904, 19.671),  was assigned atom type "C" (rec_index= 1, atom_type= 1).
Atom no. 1819, " O  " at (28.010, 50.704, 19.033),  was assigned atom type "OA" (rec_index= 5, atom_type= 5).
Atom no. 1820, " CB " at (29.426, 50.861, 21.843),  was assigned atom type "C" (rec_index= 1, atom_type= 1).
Atom no. 1821, " CG " at (29.237, 50.992, 23.356),  was assigned atom type "C" (rec_index= 1, atom_type= 1).
Atom no. 1822, " CD1" at (30.167, 52.064, 23.878),  was assigned atom type "C" (rec_index= 1, atom_type= 1).
Atom no. 1823, " CD2" at (27.789, 51.342, 23.686),  was assigned atom type "C" (rec_index= 1, atom_type= 1).
Atom no. 1824, " N  " at (29.588, 49.098, 19.098),  was assigned atom type "N" (rec_index= 4, atom_type= 4).
Atom no. 1825, " HN " at (30.130, 48.457, 19.677),  was assigned atom type "HD" (rec_index= 3, atom_type= 3).
Atom no. 1826, " CA " at (29.801, 49.116, 17.654),  was assigned atom type "C" (rec_index= 1, atom_type= 1).
Atom no. 1827, " C  " at (28.571, 48.590, 16.921),  was assigned atom type "C" (rec_index= 1, atom_type= 1).
Atom no. 1828, " O  " at (28.125, 49.169, 15.926),  was assigned atom type "OA" (rec_index= 5, atom_type= 5).
Atom no. 1829, " CB " at (31.024, 48.256, 17.262),  was assigned atom type "C" (rec_index= 1, atom_type= 1).
Atom no. 1830, " CG1" at (31.196, 48.236, 15.749),  was assigned atom type "C" (rec_index= 1, atom_type= 1).
Atom no. 1831, " CG2" at (32.276, 48.802, 17.935),  was assigned atom type "C" (rec_index= 1, atom_type= 1).
Atom no. 1832, " N  " at (28.025, 47.483, 17.412),  was assigned atom type "N" (rec_index= 4, atom_type= 4).
Atom no. 1833, " HN " at (28.434, 47.041, 18.235),  was assigned atom type "HD" (rec_index= 3, atom_type= 3).
Atom no. 1834, " CA " at (26.852, 46.895, 16.790),  was assigned atom type "C" (rec_index= 1, atom_type= 1).
Atom no. 1835, " C  " at (25.673, 47.849, 16.935),  was assigned atom type "C" (rec_index= 1, atom_type= 1).
Atom no. 1836, " O  " at (24.922, 48.074, 15.988),  was assigned atom type "OA" (rec_index= 5, atom_type= 5).
Atom no. 1837, " CB " at (26.537, 45.568, 17.441),  was assigned atom type "C" (rec_index= 1, atom_type= 1).
Atom no. 1838, " N  " at (25.520, 48.412, 18.129),  was assigned atom type "N" (rec_index= 4, atom_type= 4).
Atom no. 1839, " HN " at (26.179, 48.185, 18.873),  was assigned atom type "HD" (rec_index= 3, atom_type= 3).
Atom no. 1840, " CA " at (24.436, 49.344, 18.402),  was assigned atom type "C" (rec_index= 1, atom_type= 1).
Atom no. 1841, " C  " at (24.576, 50.628, 17.583),  was assigned atom type "C" (rec_index= 1, atom_type= 1).
Atom no. 1842, " O  " at (23.575, 51.194, 17.141),  was assigned atom type "OA" (rec_index= 5, atom_type= 5).
Atom no. 1843, " CB " at (24.373, 49.677, 19.905),  was assigned atom type "C" (rec_index= 1, atom_type= 1).
Atom no. 1844, " CG1" at (24.004, 48.412, 20.685),  was assigned atom type "C" (rec_index= 1, atom_type= 1).
Atom no. 1845, " CG2" at (23.353, 50.771, 20.156),  was assigned atom type "C" (rec_index= 1, atom_type= 1).
Atom no. 1846, " CD1" at (24.088, 48.550, 22.179),  was assigned atom type "C" (rec_index= 1, atom_type= 1).
Atom no. 1847, " N  " at (25.811, 51.083, 17.376),  was assigned atom type "N" (rec_index= 4, atom_type= 4).
Atom no. 1848, " HN " at (26.606, 50.584, 17.774),  was assigned atom type "HD" (rec_index= 3, atom_type= 3).
Atom no. 1849, " CA " at (26.037, 52.289, 16.585),  was assigned atom type "C" (rec_index= 1, atom_type= 1).
Atom no. 1850, " C  " at (25.598, 52.076, 15.143),  was assigned atom type "C" (rec_index= 1, atom_type= 1).
Atom no. 1851, " O  " at (24.962, 52.944, 14.540),  was assigned atom type "OA" (rec_index= 5, atom_type= 5).
Atom no. 1852, " CB " at (27.509, 52.704, 16.622),  was assigned atom type "C" (rec_index= 1, atom_type= 1).
Atom no. 1853, " CG " at (27.800, 53.692, 17.734),  was assigned atom type "C" (rec_index= 1, atom_type= 1).
Atom no. 1854, " OD1" at (27.156, 54.737, 17.827),  was assigned atom type "OA" (rec_index= 5, atom_type= 5).
Atom no. 1855, " ND2" at (28.771, 53.370, 18.585),  was assigned atom type "N" (rec_index= 4, atom_type= 4).
Atom no. 1856, "1HD2" at (28.967, 54.035, 19.333),  was assigned atom type "HD" (rec_index= 3, atom_type= 3).
Atom no. 1857, "2HD2" at (29.305, 52.504, 18.508),  was assigned atom type "HD" (rec_index= 3, atom_type= 3).
Atom no. 1858, " N  " at (25.935, 50.920, 14.586),  was assigned atom type "N" (rec_index= 4, atom_type= 4).
Atom no. 1859, " HN " at (26.473, 50.237, 15.120),  was assigned atom type "HD" (rec_index= 3, atom_type= 3).
Atom no. 1860, " CA " at (25.542, 50.623, 13.220),  was assigned atom type "C" (rec_index= 1, atom_type= 1).
Atom no. 1861, " C  " at (24.031, 50.621, 13.128),  was assigned atom type "C" (rec_index= 1, atom_type= 1).
Atom no. 1862, " O  " at (23.453, 51.067, 12.130),  was assigned atom type "OA" (rec_index= 5, atom_type= 5).
Atom no. 1863, " CB " at (26.070, 49.259, 12.788),  was assigned atom type "C" (rec_index= 1, atom_type= 1).
Atom no. 1864, " CG " at (27.500, 49.233, 12.260),  was assigned atom type "C" (rec_index= 1, atom_type= 1).
Atom no. 1865, " CD1" at (27.801, 47.849, 11.696),  was assigned atom type "C" (rec_index= 1, atom_type= 1).
Atom no. 1866, " CD2" at (27.654, 50.288, 11.169),  was assigned atom type "C" (rec_index= 1, atom_type= 1).
Atom no. 1867, " N  " at (23.397, 50.122, 14.187),  was assigned atom type "N" (rec_index= 4, atom_type= 4).
Atom no. 1868, " HN " at (23.941, 49.793, 14.984),  was assigned atom type "HD" (rec_index= 3, atom_type= 3).
Atom no. 1869, " CA " at (21.950, 50.035, 14.233),  was assigned atom type "C" (rec_index= 1, atom_type= 1).
Atom no. 1870, " C  " at (21.297, 51.409, 14.277),  was assigned atom type "C" (rec_index= 1, atom_type= 1).
Atom no. 1871, " O  " at (20.464, 51.713, 13.426),  was assigned atom type "OA" (rec_index= 5, atom_type= 5).
Atom no. 1872, " CB " at (21.489, 49.163, 15.429),  was assigned atom type "C" (rec_index= 1, atom_type= 1).
Atom no. 1873, " CG1" at (21.968, 47.721, 15.220),  was assigned atom type "C" (rec_index= 1, atom_type= 1).
Atom no. 1874, " CG2" at (19.969, 49.166, 15.538),  was assigned atom type "C" (rec_index= 1, atom_type= 1).
Atom no. 1875, " CD1" at (21.757, 46.803, 16.415),  was assigned atom type "C" (rec_index= 1, atom_type= 1).
Atom no. 1876, " N  " at (21.678, 52.253, 15.232),  was assigned atom type "N" (rec_index= 4, atom_type= 4).
Atom no. 1877, " HN " at (22.393, 51.980, 15.906),  was assigned atom type "HD" (rec_index= 3, atom_type= 3).
Atom no. 1878, " CA " at (21.062, 53.574, 15.304),  was assigned atom type "C" (rec_index= 1, atom_type= 1).
Atom no. 1879, " C  " at (21.311, 54.347, 14.020),  was assigned atom type "C" (rec_index= 1, atom_type= 1).
Atom no. 1880, " O  " at (20.478, 55.147, 13.600),  was assigned atom type "OA" (rec_index= 5, atom_type= 5).
Atom no. 1881, " CB " at (21.589, 54.421, 16.481),  was assigned atom type "C" (rec_index= 1, atom_type= 1).
Atom no. 1882, " CG1" at (21.549, 53.619, 17.761),  was assigned atom type "C" (rec_index= 1, atom_type= 1).
Atom no. 1883, " CG2" at (22.975, 54.914, 16.186),  was assigned atom type "C" (rec_index= 1, atom_type= 1).
Atom no. 1884, " N  " at (22.459, 54.104, 13.394),  was assigned atom type "N" (rec_index= 4, atom_type= 4).
Atom no. 1885, " HN " at (23.113, 53.428, 13.789),  was assigned atom type "HD" (rec_index= 3, atom_type= 3).
Atom no. 1886, " CA " at (22.796, 54.788, 12.154),  was assigned atom type "C" (rec_index= 1, atom_type= 1).
Atom no. 1887, " C  " at (21.856, 54.308, 11.055),  was assigned atom type "C" (rec_index= 1, atom_type= 1).
Atom no. 1888, " O  " at (21.415, 55.087, 10.209),  was assigned atom type "OA" (rec_index= 5, atom_type= 5).
Atom no. 1889, " CB " at (24.247, 54.502, 11.770),  was assigned atom type "C" (rec_index= 1, atom_type= 1).
Atom no. 1890, " CG " at (24.811, 55.421, 10.675),  was assigned atom type "C" (rec_index= 1, atom_type= 1).
Atom no. 1891, " CD " at (24.830, 56.906, 11.072),  was assigned atom type "C" (rec_index= 1, atom_type= 1).
Atom no. 1892, " OE1" at (24.018, 57.707, 10.590),  was assigned atom type "OA" (rec_index= 5, atom_type= 5).
Atom no. 1893, " NE2" at (25.760, 57.272, 11.955),  was assigned atom type "N" (rec_index= 4, atom_type= 4).
Atom no. 1894, "1HE2" at (26.429, 56.612, 12.352),  was assigned atom type "HD" (rec_index= 3, atom_type= 3).
Atom no. 1895, "2HE2" at (25.773, 58.257, 12.218),  was assigned atom type "HD" (rec_index= 3, atom_type= 3).
Atom no. 1896, " N  " at (21.545, 53.017, 11.083),  was assigned atom type "N" (rec_index= 4, atom_type= 4).
Atom no. 1897, " HN " at (21.945, 52.428, 11.813),  was assigned atom type "HD" (rec_index= 3, atom_type= 3).
Atom no. 1898, " CA " at (20.650, 52.417, 10.103),  was assigned atom type "C" (rec_index= 1, atom_type= 1).
Atom no. 1899, " C  " at (19.235, 52.963, 10.279),  was assigned atom type "C" (rec_index= 1, atom_type= 1).
Atom no. 1900, " O  " at (18.538, 53.252, 9.307),  was assigned atom type "OA" (rec_index= 5, atom_type= 5).
Atom no. 1901, " CB " at (20.655, 50.899, 10.275),  was assigned atom type "C" (rec_index= 1, atom_type= 1).
Atom no. 1902, " CG " at (19.848, 50.168, 9.248),  was assigned atom type "A" (rec_index= 0, atom_type= 0).
Atom no. 1903, " ND1" at (18.471, 50.111, 9.283),  was assigned atom type "N" (rec_index= 4, atom_type= 4).
Atom no. 1904, " HD1" at (17.881, 50.536, 9.998),  was assigned atom type "HD" (rec_index= 3, atom_type= 3).
Atom no. 1905, " CD2" at (20.225, 49.480, 8.144),  was assigned atom type "A" (rec_index= 0, atom_type= 0).
Atom no. 1906, " CE1" at (18.035, 49.420, 8.245),  was assigned atom type "A" (rec_index= 0, atom_type= 0).
Atom no. 1907, " NE2" at (19.079, 49.027, 7.538),  was assigned atom type "N" (rec_index= 4, atom_type= 4).
Atom no. 1908, " HE2" at (19.040, 48.476, 6.680),  was assigned atom type "HD" (rec_index= 3, atom_type= 3).
Atom no. 1909, " N  " at (18.820, 53.101, 11.534),  was assigned atom type "N" (rec_index= 4, atom_type= 4).
Atom no. 1910, " HN " at (19.449, 52.840, 12.294),  was assigned atom type "HD" (rec_index= 3, atom_type= 3).
Atom no. 1911, " CA " at (17.495, 53.613, 11.859),  was assigned atom type "C" (rec_index= 1, atom_type= 1).
Atom no. 1912, " C  " at (17.372, 55.052, 11.386),  was assigned atom type "C" (rec_index= 1, atom_type= 1).
Atom no. 1913, " O  " at (16.354, 55.433, 10.815),  was assigned atom type "OA" (rec_index= 5, atom_type= 5).
Atom no. 1914, " CB " at (17.236, 53.553, 13.384),  was assigned atom type "C" (rec_index= 1, atom_type= 1).
Atom no. 1915, " CG1" at (17.208, 52.099, 13.852),  was assigned atom type "C" (rec_index= 1, atom_type= 1).
Atom no. 1916, " CG2" at (15.926, 54.232, 13.722),  was assigned atom type "C" (rec_index= 1, atom_type= 1).
Atom no. 1917, " CD1" at (17.102, 51.949, 15.350),  was assigned atom type "C" (rec_index= 1, atom_type= 1).
Atom no. 1918, " N  " at (18.412, 55.849, 11.625),  was assigned atom type "N" (rec_index= 4, atom_type= 4).
Atom no. 1919, " HN " at (19.227, 55.471, 12.107),  was assigned atom type "HD" (rec_index= 3, atom_type= 3).
Atom no. 1920, " CA " at (18.414, 57.253, 11.213),  was assigned atom type "C" (rec_index= 1, atom_type= 1).
Atom no. 1921, " C  " at (18.263, 57.386, 9.695),  was assigned atom type "C" (rec_index= 1, atom_type= 1).
Atom no. 1922, " O  " at (17.475, 58.204, 9.211),  was assigned atom type "OA" (rec_index= 5, atom_type= 5).
Atom no. 1923, " CB " at (19.703, 57.946, 11.682),  was assigned atom type "C" (rec_index= 1, atom_type= 1).
Atom no. 1924, " CG " at (19.683, 58.361, 13.150),  was assigned atom type "C" (rec_index= 1, atom_type= 1).
Atom no. 1925, " CD " at (21.065, 58.699, 13.698),  was assigned atom type "C" (rec_index= 1, atom_type= 1).
Atom no. 1926, " OE1" at (21.208, 59.130, 14.849),  was assigned atom type "OA" (rec_index= 5, atom_type= 5).
Atom no. 1927, " NE2" at (22.091, 58.495, 12.878),  was assigned atom type "N" (rec_index= 4, atom_type= 4).
Atom no. 1928, "1HE2" at (23.016, 58.721, 13.245),  was assigned atom type "HD" (rec_index= 3, atom_type= 3).
Atom no. 1929, "2HE2" at (21.973, 58.140, 11.929),  was assigned atom type "HD" (rec_index= 3, atom_type= 3).
Atom no. 1930, " N  " at (19.009, 56.567, 8.955),  was assigned atom type "N" (rec_index= 4, atom_type= 4).
Atom no. 1931, " HN " at (19.632, 55.909, 9.423),  was assigned atom type "HD" (rec_index= 3, atom_type= 3).
Atom no. 1932, " CA " at (18.964, 56.580, 7.497),  was assigned atom type "C" (rec_index= 1, atom_type= 1).
Atom no. 1933, " C  " at (17.585, 56.237, 6.944),  was assigned atom type "C" (rec_index= 1, atom_type= 1).
Atom no. 1934, " O  " at (17.156, 56.800, 5.940),  was assigned atom type "OA" (rec_index= 5, atom_type= 5).
Atom no. 1935, " CB " at (19.994, 55.603, 6.929),  was assigned atom type "C" (rec_index= 1, atom_type= 1).
Atom no. 1936, " CG " at (21.416, 56.004, 7.263),  was assigned atom type "C" (rec_index= 1, atom_type= 1).
Atom no. 1937, " OD1" at (21.603, 57.054, 7.916),  was assigned atom type "OA" (rec_index= 5, atom_type= 5).
Atom no. 1938, " OD2" at (22.348, 55.271, 6.870),  was assigned atom type "OA" (rec_index= 5, atom_type= 5).
Atom no. 1939, " N  " at (16.894, 55.304, 7.587),  was assigned atom type "N" (rec_index= 4, atom_type= 4).
Atom no. 1940, " HN " at (17.298, 54.849, 8.406),  was assigned atom type "HD" (rec_index= 3, atom_type= 3).
Atom no. 1941, " CA " at (15.565, 54.926, 7.132),  was assigned atom type "C" (rec_index= 1, atom_type= 1).
Atom no. 1942, " C  " at (14.578, 56.052, 7.413),  was assigned atom type "C" (rec_index= 1, atom_type= 1).
Atom no. 1943, " O  " at (13.616, 56.242, 6.673),  was assigned atom type "OA" (rec_index= 5, atom_type= 5).
Atom no. 1944, " CB " at (15.075, 53.647, 7.829),  was assigned atom type "C" (rec_index= 1, atom_type= 1).
Atom no. 1945, " CG1" at (15.926, 52.464, 7.377),  was assigned atom type "C" (rec_index= 1, atom_type= 1).
Atom no. 1946, " CG2" at (13.614, 53.400, 7.509),  was assigned atom type "C" (rec_index= 1, atom_type= 1).
Atom no. 1947, " CD1" at (15.402, 51.134, 7.846),  was assigned atom type "C" (rec_index= 1, atom_type= 1).
Atom no. 1948, " N  " at (14.825, 56.800, 8.483),  was assigned atom type "N" (rec_index= 4, atom_type= 4).
Atom no. 1949, " HN " at (15.643, 56.594, 9.057),  was assigned atom type "HD" (rec_index= 3, atom_type= 3).
Atom no. 1950, " CA " at (13.955, 57.907, 8.855),  was assigned atom type "C" (rec_index= 1, atom_type= 1).
Atom no. 1951, " C  " at (14.292, 59.171, 8.070),  was assigned atom type "C" (rec_index= 1, atom_type= 1).
Atom no. 1952, " O  " at (13.811, 60.258, 8.386),  was assigned atom type "OA" (rec_index= 5, atom_type= 5).
Atom no. 1953, " CB " at (14.054, 58.163, 10.361),  was assigned atom type "C" (rec_index= 1, atom_type= 1).
Atom no. 1954, " CG " at (13.182, 57.259, 11.246),  was assigned atom type "C" (rec_index= 1, atom_type= 1).
Atom no. 1955, " CD1" at (13.282, 55.813, 10.803),  was assigned atom type "C" (rec_index= 1, atom_type= 1).
Atom no. 1956, " CD2" at (13.608, 57.406, 12.696),  was assigned atom type "C" (rec_index= 1, atom_type= 1).
Atom no. 1957, " N  " at (15.123, 59.012, 7.042),  was assigned atom type "N" (rec_index= 4, atom_type= 4).
Atom no. 1958, " HN " at (15.495, 58.082, 6.850),  was assigned atom type "HD" (rec_index= 3, atom_type= 3).
Atom no. 1959, " CA " at (15.522, 60.122, 6.178),  was assigned atom type "C" (rec_index= 1, atom_type= 1).
Atom no. 1960, " C  " at (15.498, 59.695, 4.706),  was assigned atom type "C" (rec_index= 1, atom_type= 1).
Atom no. 1961, " O  " at (14.542, 60.097, 4.006),  was assigned atom type "OA" (rec_index= 5, atom_type= 5).
Atom no. 1962, " CB " at (16.928, 60.619, 6.542),  was assigned atom type "C" (rec_index= 1, atom_type= 1).
Atom no. 1963, " CG " at (17.071, 60.940, 8.017),  was assigned atom type "C" (rec_index= 1, atom_type= 1).
Atom no. 1964, " OD1" at (16.106, 61.334, 8.675),  was assigned atom type "OA" (rec_index= 5, atom_type= 5).
Atom no. 1965, " ND2" at (18.283, 60.785, 8.542),  was assigned atom type "N" (rec_index= 4, atom_type= 4).
Atom no. 1966, "1HD2" at (18.379, 61.001, 9.534),  was assigned atom type "HD" (rec_index= 3, atom_type= 3).
Atom no. 1967, "2HD2" at (19.082, 60.459, 7.998),  was assigned atom type "HD" (rec_index= 3, atom_type= 3).

Maximum partial atomic charge found = +0.665 e
Minimum partial atomic charge found = -0.648 e

Atom	Atom	Number of this Type
Type	 ID 	 in Receptor
____	____	___________________
 0	 A		   123
 1	 C		   912
 3	 HD		   361
 4	 N		   271
 5	 OA		   297
 6	 SA		     3

Total number of atoms :		1967 atoms 
Total charge :			2.06 e


Receptor coordinates fit within the following volume:

                   _______(32.3, 67.1, 49.7)
                  /|     /|
                 / |    / |
                /______/  |
                |  |___|__| Midpoint = (11.4, 44.5, 26.8)
                |  /   |  /
                | /    | /
                |/_____|/
(-9.5, 21.9, 4.0)      

Maximum coordinates :		(32.276, 67.140, 49.666)
Minimum coordinates :		(-9.527, 21.894, 4.006)


GPF> gridcenter 11.359 38.57 33.111       # xyz-coordinates or auto

Grid maps will be centered on user-defined coordinates:

		(11.359, 38.570, 33.111)

Grid maps will cover the following volume:

                   _______(18.9, 46.1, 40.6)
                  /|     /|
                 / |    / |
                /______/  |
                |  |___|__| Midpoint = (11.4, 38.6, 33.1)
                |  /   |  /
                | /    | /
                |/_____|/
(3.9, 31.1, 25.6)      

Grid map x-dimension :		15.0 Angstroms
Grid map y-dimension :		15.0 Angstroms
Grid map z-dimension :		15.0 Angstroms

Maximum coordinates :		(18.859, 46.070, 40.611)
Minimum coordinates :		(3.859, 31.070, 25.611)

GPF> smooth 0.5                           # store minimum energy w/in rad(A)

Potentials will be smoothed by: 0.500 Angstrom

GPF> map 1UDW_rec.A.map                   # atom-specific affinity map

Output Grid Map 1:   1UDW_rec.A.map

GPF> map 1UDW_rec.C.map                   # atom-specific affinity map

Output Grid Map 2:   1UDW_rec.C.map

GPF> map 1UDW_rec.HD.map                  # atom-specific affinity map

Output Grid Map 3:   1UDW_rec.HD.map

GPF> map 1UDW_rec.OA.map                  # atom-specific affinity map

Output Grid Map 4:   1UDW_rec.OA.map

GPF> elecmap 1UDW_rec.e.map               # electrostatic potential map

Output Electrostatic Potential Energy Grid Map: 1UDW_rec.e.map

GPF> dsolvmap 1UDW_rec.d.map              # desolvation potential map

Output Desolvation Free Energy Grid Map: 1UDW_rec.d.map

GPF> dielectric -0.1465                   # <0, AD4 distance-dep.diel;>0, constant

Using *distance-dependent* dielectric function of Mehler and Solmajer, Prot.Eng.4, 903-910.

  d   Dielectric
 ___  __________
 0.0     1.00
 0.1     1.63
 0.2     1.91
 0.3     2.21
 0.4     2.51
 0.5     2.82
 0.6     3.13
 0.7     3.45
 0.8     3.78
 0.9     4.12
 1.0     4.47
 1.1     4.82
 1.2     5.18
 1.3     5.55
 1.4     5.93
 1.5     6.31
 1.6     6.70
 1.7     7.10
 1.8     7.51
 1.9     7.93
 2.0     8.36
 2.1     8.79
 2.2     9.23
 2.3     9.68
 2.4    10.14
 2.5    10.61
 2.6    11.08
 2.7    11.57
 2.8    12.06
 2.9    12.56
 3.0    13.07
 3.1    13.58
 3.2    14.11
 3.3    14.64
 3.4    15.18
 3.5    15.73
 3.6    16.28
 3.7    16.85
 3.8    17.42
 3.9    18.00
 4.0    18.58
 4.1    19.17
 4.2    19.77
 4.3    20.38
 4.4    20.99
 4.5    21.61
 4.6    22.23
 4.7    22.86
 4.8    23.50
 4.9    24.14
 5.0    24.78


>>> Closing the grid parameter file (GPF)... <<<

________________________________________________________________________________


No Floating Grid was requested.


Calculating Pairwise Interaction Energies
=========================================


              418256.0           204.2 
    E    =  -----------  -  -----------
     A, A         12               6
                r               r 

Calculating energies for A-A interactions.

              418256.0           204.2 
    E    =  -----------  -  -----------
     A, C         12               6
                r               r 

Calculating energies for A-C interactions.

                4837.8            13.3 
    E    =  -----------  -  -----------
     A, H         12               6
                r               r 

Calculating energies for A-H interactions.

                4837.8            13.3 
    E    =  -----------  -  -----------
     A, HD         12               6
                r               r 

Calculating energies for A-HD interactions.

              199118.6           143.2 
    E    =  -----------  -  -----------
     A, N         12               6
                r               r 

Calculating energies for A-N interactions.

              136402.3           125.3 
    E    =  -----------  -  -----------
     A, OA         12               6
                r               r 

Calculating energies for A-OA interactions.

              482960.4           235.8 
    E    =  -----------  -  -----------
     A, SA         12               6
                r               r 

Calculating energies for A-SA interactions.


Finding the lowest pairwise interaction energy within 0.5 Angstrom ("smoothing").

  r     A        C        H        HD        N        OA        SA    
 ___ ________ ________ ________ ________ ________ ________ ________
 0.0   1e+005   1e+005   1e+005   1e+005   1e+005   1e+005   1e+005
 0.1   1e+005   1e+005   1e+005   1e+005   1e+005   1e+005   1e+005
 0.2   1e+005   1e+005   1e+005   1e+005   1e+005   1e+005   1e+005
 0.3   1e+005   1e+005   1e+005   1e+005   1e+005   1e+005   1e+005
 0.4   1e+005   1e+005   1e+005   1e+005   1e+005   1e+005   1e+005
 0.5   1e+005   1e+005   1e+005   1e+005   1e+005   1e+005   1e+005
 0.6   1e+005   1e+005 33975.82 33975.82   1e+005   1e+005   1e+005
 0.7   1e+005   1e+005  8934.84  8934.84   1e+005   1e+005   1e+005
 0.8   1e+005   1e+005  2683.96  2683.96   1e+005 75860.38   1e+005
 0.9 78086.74 78086.74   898.48   898.48 37154.78 25440.38 90166.80
 1.0 28688.80 28688.80   328.97   328.97 13645.79  9340.64 33126.97
 1.1 11380.24 11380.24   129.83   129.83  5410.18  3701.64 13140.77
 1.2  4820.04  4820.04    54.58    54.58  2289.72  1565.60  5565.70
 1.3  2160.29  2160.29    24.20    24.20  1025.13   700.28  2494.48
 1.4  1017.03  1017.03    11.22    11.22   481.90   328.77  1174.37
 1.5   499.86   499.86     5.40     5.40   236.37   160.97   577.19
 1.6   255.15   255.15     2.68     2.68   120.32    81.75   294.62
 1.7   134.65   134.65     1.36     1.36    63.27    42.84   155.48
 1.8    73.18    73.18     0.70     0.70    34.22    23.07    84.50
 1.9    40.81    40.81     0.36     0.36    18.96    12.71    47.12
 2.0    23.27    23.27     0.19     0.19    10.72     7.14    26.87
 2.1    13.53    13.53     0.09     0.09     6.17     4.06    15.63
 2.2     8.00     8.00     0.04     0.04     3.59     2.34     9.24
 2.3     4.79     4.79     0.02     0.02     2.11     1.35     5.53
 2.4     2.90     2.90     0.00     0.00     1.25     0.78     3.35
 2.5     1.76     1.76    -0.00    -0.00     0.73     0.44     2.04
 2.6     1.08     1.08    -0.01    -0.01     0.43     0.24     1.24
 2.7     0.65     0.65    -0.01    -0.01     0.24     0.12     0.75
 2.8     0.39     0.39    -0.01    -0.01     0.13     0.05     0.45
 2.9     0.23     0.23    -0.01    -0.01     0.06     0.01     0.26
 3.0     0.13     0.13    -0.01    -0.01     0.02    -0.01     0.15
 3.1     0.06     0.06    -0.01    -0.01    -0.00    -0.02     0.07
 3.2     0.03     0.03    -0.01    -0.01    -0.01    -0.03     0.03
 3.3     0.00     0.00    -0.01    -0.01    -0.02    -0.03     0.00
 3.4    -0.01    -0.01    -0.01    -0.01    -0.02    -0.03    -0.01
 3.5    -0.02    -0.02    -0.01    -0.01    -0.03    -0.03    -0.02
 3.6    -0.02    -0.02    -0.01    -0.01    -0.03    -0.03    -0.03
 3.7    -0.02    -0.02    -0.01    -0.01    -0.03    -0.03    -0.03
 3.8    -0.02    -0.02    -0.01    -0.01    -0.03    -0.03    -0.03
 3.9    -0.02    -0.02    -0.00    -0.00    -0.03    -0.03    -0.03
 4.0    -0.02    -0.02    -0.00    -0.00    -0.03    -0.03    -0.03
 4.1    -0.02    -0.02    -0.00    -0.00    -0.03    -0.03    -0.03
 4.2    -0.02    -0.02    -0.00    -0.00    -0.02    -0.02    -0.03
 4.3    -0.02    -0.02    -0.00    -0.00    -0.02    -0.02    -0.03
 4.4    -0.02    -0.02    -0.00    -0.00    -0.02    -0.02    -0.03
 4.5    -0.02    -0.02    -0.00    -0.00    -0.02    -0.02    -0.03
 4.6    -0.02    -0.02    -0.00    -0.00    -0.02    -0.02    -0.02
 4.7    -0.02    -0.02    -0.00    -0.00    -0.02    -0.01    -0.02
 4.8    -0.02    -0.02    -0.00    -0.00    -0.01    -0.01    -0.02
 4.9    -0.02    -0.02    -0.00    -0.00    -0.01    -0.01    -0.02
 5.0    -0.01    -0.01    -0.00    -0.00    -0.01    -0.01    -0.02


EnergyTable:
Finding the lowest pairwise interaction energy within 0.5 Angstrom ("smoothing").

  r     A        C        H        HD        N        OA        SA    
 ___ ________ ________ ________ ________ ________ ________ ________
 0.0   1e+005   1e+005   1e+005   1e+005   1e+005   1e+005   1e+005
 0.1   1e+005   1e+005   1e+005   1e+005   1e+005   1e+005   1e+005
 0.2   1e+005   1e+005   1e+005   1e+005   1e+005   1e+005   1e+005
 0.3   1e+005   1e+005   1e+005   1e+005   1e+005   1e+005   1e+005
 0.4   1e+005   1e+005   1e+005   1e+005   1e+005   1e+005   1e+005
 0.5   1e+005   1e+005   1e+005   1e+005   1e+005   1e+005   1e+005
 0.6   1e+005   1e+005 33975.82 33975.82   1e+005   1e+005   1e+005
 0.7   1e+005   1e+005  8934.84  8934.84   1e+005   1e+005   1e+005
 0.8   1e+005   1e+005  2683.96  2683.96   1e+005 75860.38   1e+005
 0.9 78086.74 78086.74   898.48   898.48 37154.78 25440.38 90166.80
 1.0 28688.80 28688.80   328.97   328.97 13645.79  9340.64 33126.97
 1.1 11380.24 11380.24   129.83   129.83  5410.18  3701.64 13140.77
 1.2  4820.04  4820.04    54.58    54.58  2289.72  1565.60  5565.70
 1.3  2160.29  2160.29    24.20    24.20  1025.13   700.28  2494.48
 1.4  1017.03  1017.03    11.22    11.22   481.90   328.77  1174.37
 1.5   499.86   499.86     5.40     5.40   236.37   160.97   577.19
 1.6   255.15   255.15     2.68     2.68   120.32    81.75   294.62
 1.7   134.65   134.65     1.36     1.36    63.27    42.84   155.48
 1.8    73.18    73.18     0.70     0.70    34.22    23.07    84.50
 1.9    40.81    40.81     0.36     0.36    18.96    12.71    47.12
 2.0    23.27    23.27     0.19     0.19    10.72     7.14    26.87
 2.1    13.53    13.53     0.09     0.09     6.17     4.06    15.63
 2.2     8.00     8.00     0.04     0.04     3.59     2.34     9.24
 2.3     4.79     4.79     0.02     0.02     2.11     1.35     5.53
 2.4     2.90     2.90     0.00     0.00     1.25     0.78     3.35
 2.5     1.76     1.76    -0.00    -0.00     0.73     0.44     2.04
 2.6     1.08     1.08    -0.01    -0.01     0.43     0.24     1.24
 2.7     0.65     0.65    -0.01    -0.01     0.24     0.12     0.75
 2.8     0.39     0.39    -0.01    -0.01     0.13     0.05     0.45
 2.9     0.23     0.23    -0.01    -0.01     0.06     0.01     0.26
 3.0     0.13     0.13    -0.01    -0.01     0.02    -0.01     0.15
 3.1     0.06     0.06    -0.01    -0.01    -0.00    -0.02     0.07
 3.2     0.03     0.03    -0.01    -0.01    -0.01    -0.03     0.03
 3.3     0.00     0.00    -0.01    -0.01    -0.02    -0.03     0.00
 3.4    -0.01    -0.01    -0.01    -0.01    -0.02    -0.03    -0.01
 3.5    -0.02    -0.02    -0.01    -0.01    -0.03    -0.03    -0.02
 3.6    -0.02    -0.02    -0.01    -0.01    -0.03    -0.03    -0.03
 3.7    -0.02    -0.02    -0.01    -0.01    -0.03    -0.03    -0.03
 3.8    -0.02    -0.02    -0.01    -0.01    -0.03    -0.03    -0.03
 3.9    -0.02    -0.02    -0.00    -0.00    -0.03    -0.03    -0.03
 4.0    -0.02    -0.02    -0.00    -0.00    -0.03    -0.03    -0.03
 4.1    -0.02    -0.02    -0.00    -0.00    -0.03    -0.03    -0.03
 4.2    -0.02    -0.02    -0.00    -0.00    -0.02    -0.02    -0.03
 4.3    -0.02    -0.02    -0.00    -0.00    -0.02    -0.02    -0.03
 4.4    -0.02    -0.02    -0.00    -0.00    -0.02    -0.02    -0.03
 4.5    -0.02    -0.02    -0.00    -0.00    -0.02    -0.02    -0.03
 4.6    -0.02    -0.02    -0.00    -0.00    -0.02    -0.02    -0.02
 4.7    -0.02    -0.02    -0.00    -0.00    -0.02    -0.01    -0.02
 4.8    -0.02    -0.02    -0.00    -0.00    -0.01    -0.01    -0.02
 4.9    -0.02    -0.02    -0.00    -0.00    -0.01    -0.01    -0.02
 5.0    -0.01    -0.01    -0.00    -0.00    -0.01    -0.01    -0.02


              418256.0           204.2 
    E    =  -----------  -  -----------
     C, A         12               6
                r               r 

Calculating energies for C-A interactions.

              418256.0           204.2 
    E    =  -----------  -  -----------
     C, C         12               6
                r               r 

Calculating energies for C-C interactions.

                4837.8            13.3 
    E    =  -----------  -  -----------
     C, H         12               6
                r               r 

Calculating energies for C-H interactions.

                4837.8            13.3 
    E    =  -----------  -  -----------
     C, HD         12               6
                r               r 

Calculating energies for C-HD interactions.

              199118.6           143.2 
    E    =  -----------  -  -----------
     C, N         12               6
                r               r 

Calculating energies for C-N interactions.

              136402.3           125.3 
    E    =  -----------  -  -----------
     C, OA         12               6
                r               r 

Calculating energies for C-OA interactions.

              482960.4           235.8 
    E    =  -----------  -  -----------
     C, SA         12               6
                r               r 

Calculating energies for C-SA interactions.


Finding the lowest pairwise interaction energy within 0.5 Angstrom ("smoothing").

  r     A        C        H        HD        N        OA        SA    
 ___ ________ ________ ________ ________ ________ ________ ________
 0.0   1e+005   1e+005   1e+005   1e+005   1e+005   1e+005   1e+005
 0.1   1e+005   1e+005   1e+005   1e+005   1e+005   1e+005   1e+005
 0.2   1e+005   1e+005   1e+005   1e+005   1e+005   1e+005   1e+005
 0.3   1e+005   1e+005   1e+005   1e+005   1e+005   1e+005   1e+005
 0.4   1e+005   1e+005   1e+005   1e+005   1e+005   1e+005   1e+005
 0.5   1e+005   1e+005   1e+005   1e+005   1e+005   1e+005   1e+005
 0.6   1e+005   1e+005 33975.82 33975.82   1e+005   1e+005   1e+005
 0.7   1e+005   1e+005  8934.84  8934.84   1e+005   1e+005   1e+005
 0.8   1e+005   1e+005  2683.96  2683.96   1e+005 75860.38   1e+005
 0.9 78086.74 78086.74   898.48   898.48 37154.78 25440.38 90166.80
 1.0 28688.80 28688.80   328.97   328.97 13645.79  9340.64 33126.97
 1.1 11380.24 11380.24   129.83   129.83  5410.18  3701.64 13140.77
 1.2  4820.04  4820.04    54.58    54.58  2289.72  1565.60  5565.70
 1.3  2160.29  2160.29    24.20    24.20  1025.13   700.28  2494.48
 1.4  1017.03  1017.03    11.22    11.22   481.90   328.77  1174.37
 1.5   499.86   499.86     5.40     5.40   236.37   160.97   577.19
 1.6   255.15   255.15     2.68     2.68   120.32    81.75   294.62
 1.7   134.65   134.65     1.36     1.36    63.27    42.84   155.48
 1.8    73.18    73.18     0.70     0.70    34.22    23.07    84.50
 1.9    40.81    40.81     0.36     0.36    18.96    12.71    47.12
 2.0    23.27    23.27     0.19     0.19    10.72     7.14    26.87
 2.1    13.53    13.53     0.09     0.09     6.17     4.06    15.63
 2.2     8.00     8.00     0.04     0.04     3.59     2.34     9.24
 2.3     4.79     4.79     0.02     0.02     2.11     1.35     5.53
 2.4     2.90     2.90     0.00     0.00     1.25     0.78     3.35
 2.5     1.76     1.76    -0.00    -0.00     0.73     0.44     2.04
 2.6     1.08     1.08    -0.01    -0.01     0.43     0.24     1.24
 2.7     0.65     0.65    -0.01    -0.01     0.24     0.12     0.75
 2.8     0.39     0.39    -0.01    -0.01     0.13     0.05     0.45
 2.9     0.23     0.23    -0.01    -0.01     0.06     0.01     0.26
 3.0     0.13     0.13    -0.01    -0.01     0.02    -0.01     0.15
 3.1     0.06     0.06    -0.01    -0.01    -0.00    -0.02     0.07
 3.2     0.03     0.03    -0.01    -0.01    -0.01    -0.03     0.03
 3.3     0.00     0.00    -0.01    -0.01    -0.02    -0.03     0.00
 3.4    -0.01    -0.01    -0.01    -0.01    -0.02    -0.03    -0.01
 3.5    -0.02    -0.02    -0.01    -0.01    -0.03    -0.03    -0.02
 3.6    -0.02    -0.02    -0.01    -0.01    -0.03    -0.03    -0.03
 3.7    -0.02    -0.02    -0.01    -0.01    -0.03    -0.03    -0.03
 3.8    -0.02    -0.02    -0.01    -0.01    -0.03    -0.03    -0.03
 3.9    -0.02    -0.02    -0.00    -0.00    -0.03    -0.03    -0.03
 4.0    -0.02    -0.02    -0.00    -0.00    -0.03    -0.03    -0.03
 4.1    -0.02    -0.02    -0.00    -0.00    -0.03    -0.03    -0.03
 4.2    -0.02    -0.02    -0.00    -0.00    -0.02    -0.02    -0.03
 4.3    -0.02    -0.02    -0.00    -0.00    -0.02    -0.02    -0.03
 4.4    -0.02    -0.02    -0.00    -0.00    -0.02    -0.02    -0.03
 4.5    -0.02    -0.02    -0.00    -0.00    -0.02    -0.02    -0.03
 4.6    -0.02    -0.02    -0.00    -0.00    -0.02    -0.02    -0.02
 4.7    -0.02    -0.02    -0.00    -0.00    -0.02    -0.01    -0.02
 4.8    -0.02    -0.02    -0.00    -0.00    -0.01    -0.01    -0.02
 4.9    -0.02    -0.02    -0.00    -0.00    -0.01    -0.01    -0.02
 5.0    -0.01    -0.01    -0.00    -0.00    -0.01    -0.01    -0.02


EnergyTable:
Finding the lowest pairwise interaction energy within 0.5 Angstrom ("smoothing").

  r     A        C        H        HD        N        OA        SA    
 ___ ________ ________ ________ ________ ________ ________ ________
 0.0   1e+005   1e+005   1e+005   1e+005   1e+005   1e+005   1e+005
 0.1   1e+005   1e+005   1e+005   1e+005   1e+005   1e+005   1e+005
 0.2   1e+005   1e+005   1e+005   1e+005   1e+005   1e+005   1e+005
 0.3   1e+005   1e+005   1e+005   1e+005   1e+005   1e+005   1e+005
 0.4   1e+005   1e+005   1e+005   1e+005   1e+005   1e+005   1e+005
 0.5   1e+005   1e+005   1e+005   1e+005   1e+005   1e+005   1e+005
 0.6   1e+005   1e+005 33975.82 33975.82   1e+005   1e+005   1e+005
 0.7   1e+005   1e+005  8934.84  8934.84   1e+005   1e+005   1e+005
 0.8   1e+005   1e+005  2683.96  2683.96   1e+005 75860.38   1e+005
 0.9 78086.74 78086.74   898.48   898.48 37154.78 25440.38 90166.80
 1.0 28688.80 28688.80   328.97   328.97 13645.79  9340.64 33126.97
 1.1 11380.24 11380.24   129.83   129.83  5410.18  3701.64 13140.77
 1.2  4820.04  4820.04    54.58    54.58  2289.72  1565.60  5565.70
 1.3  2160.29  2160.29    24.20    24.20  1025.13   700.28  2494.48
 1.4  1017.03  1017.03    11.22    11.22   481.90   328.77  1174.37
 1.5   499.86   499.86     5.40     5.40   236.37   160.97   577.19
 1.6   255.15   255.15     2.68     2.68   120.32    81.75   294.62
 1.7   134.65   134.65     1.36     1.36    63.27    42.84   155.48
 1.8    73.18    73.18     0.70     0.70    34.22    23.07    84.50
 1.9    40.81    40.81     0.36     0.36    18.96    12.71    47.12
 2.0    23.27    23.27     0.19     0.19    10.72     7.14    26.87
 2.1    13.53    13.53     0.09     0.09     6.17     4.06    15.63
 2.2     8.00     8.00     0.04     0.04     3.59     2.34     9.24
 2.3     4.79     4.79     0.02     0.02     2.11     1.35     5.53
 2.4     2.90     2.90     0.00     0.00     1.25     0.78     3.35
 2.5     1.76     1.76    -0.00    -0.00     0.73     0.44     2.04
 2.6     1.08     1.08    -0.01    -0.01     0.43     0.24     1.24
 2.7     0.65     0.65    -0.01    -0.01     0.24     0.12     0.75
 2.8     0.39     0.39    -0.01    -0.01     0.13     0.05     0.45
 2.9     0.23     0.23    -0.01    -0.01     0.06     0.01     0.26
 3.0     0.13     0.13    -0.01    -0.01     0.02    -0.01     0.15
 3.1     0.06     0.06    -0.01    -0.01    -0.00    -0.02     0.07
 3.2     0.03     0.03    -0.01    -0.01    -0.01    -0.03     0.03
 3.3     0.00     0.00    -0.01    -0.01    -0.02    -0.03     0.00
 3.4    -0.01    -0.01    -0.01    -0.01    -0.02    -0.03    -0.01
 3.5    -0.02    -0.02    -0.01    -0.01    -0.03    -0.03    -0.02
 3.6    -0.02    -0.02    -0.01    -0.01    -0.03    -0.03    -0.03
 3.7    -0.02    -0.02    -0.01    -0.01    -0.03    -0.03    -0.03
 3.8    -0.02    -0.02    -0.01    -0.01    -0.03    -0.03    -0.03
 3.9    -0.02    -0.02    -0.00    -0.00    -0.03    -0.03    -0.03
 4.0    -0.02    -0.02    -0.00    -0.00    -0.03    -0.03    -0.03
 4.1    -0.02    -0.02    -0.00    -0.00    -0.03    -0.03    -0.03
 4.2    -0.02    -0.02    -0.00    -0.00    -0.02    -0.02    -0.03
 4.3    -0.02    -0.02    -0.00    -0.00    -0.02    -0.02    -0.03
 4.4    -0.02    -0.02    -0.00    -0.00    -0.02    -0.02    -0.03
 4.5    -0.02    -0.02    -0.00    -0.00    -0.02    -0.02    -0.03
 4.6    -0.02    -0.02    -0.00    -0.00    -0.02    -0.02    -0.02
 4.7    -0.02    -0.02    -0.00    -0.00    -0.02    -0.01    -0.02
 4.8    -0.02    -0.02    -0.00    -0.00    -0.01    -0.01    -0.02
 4.9    -0.02    -0.02    -0.00    -0.00    -0.01    -0.01    -0.02
 5.0    -0.01    -0.01    -0.00    -0.00    -0.01    -0.01    -0.02


                4837.8            13.3 
    E    =  -----------  -  -----------
     HD, A         12               6
                r               r 

Calculating energies for HD-A interactions.

                4837.8            13.3 
    E    =  -----------  -  -----------
     HD, C         12               6
                r               r 

Calculating energies for HD-C interactions.

                  13.6             0.4 
    E    =  -----------  -  -----------
     HD, H         12               6
                r               r 

Calculating energies for HD-H interactions.

                  13.6             0.4 
    E    =  -----------  -  -----------
     HD, HD         12               6
                r               r 

Calculating energies for HD-HD interactions.

                1758.7             8.1 
    E    =  -----------  -  -----------
     HD, N         12               6
                r               r 

Calculating energies for HD-N interactions.

                6689.7          2223.7 
    E    =  -----------  -  -----------
     HD, OA         12              10
                r               r 

Calculating energies for HD-OA interactions.

               36031.0          6918.0 
    E    =  -----------  -  -----------
     HD, SA         12              10
                r               r 

Calculating energies for HD-SA interactions.


Finding the lowest pairwise interaction energy within 0.5 Angstrom ("smoothing").

  r     A        C        H        HD        N        OA        SA    
 ___ ________ ________ ________ ________ ________ ________ ________
 0.0   1e+005   1e+005   1e+005   1e+005   1e+005   1e+005   1e+005
 0.1   1e+005   1e+005   1e+005   1e+005   1e+005   1e+005   1e+005
 0.2   1e+005   1e+005   1e+005   1e+005   1e+005   1e+005   1e+005
 0.3   1e+005   1e+005 17753.86 17753.86   1e+005   1e+005   1e+005
 0.4   1e+005   1e+005  2388.01  2388.01   1e+005   1e+005   1e+005
 0.5   1e+005   1e+005   427.43   427.43 55476.06   1e+005   1e+005
 0.6 33975.82 33975.82    94.59    94.59 12342.78 35735.60   1e+005
 0.7  8934.84  8934.84    24.62    24.62  3243.67  8666.11 55125.38
 0.8  2683.96  2683.96     7.26     7.26   973.26  2359.92 15816.39
 0.9   898.48   898.48     2.36     2.36   325.20   700.69  5024.44
 1.0   328.97   328.97     0.82     0.82   118.73   220.94  1733.22
 1.1   129.83   129.83     0.30     0.30    46.65    71.96   639.20
 1.2    54.58    54.58     0.11     0.11    19.49    23.32   248.74
 1.3    24.20    24.20     0.04     0.04     8.56     7.01   100.94
 1.4    11.22    11.22     0.01     0.01     3.92     1.56    42.23
 1.5     5.40     5.40     0.00     0.00     1.85    -0.15    17.99
 1.6     2.68     2.68    -0.00    -0.00     0.89    -0.57     7.69
 1.7     1.36     1.36    -0.00    -0.00     0.43    -0.60     3.22
 1.8     0.70     0.70    -0.00    -0.00     0.21    -0.60     1.26
 1.9     0.36     0.36    -0.00    -0.00     0.10    -0.60     0.42
 2.0     0.19     0.19    -0.00    -0.00     0.04    -0.60     0.06
 2.1     0.09     0.09    -0.00    -0.00     0.01    -0.60    -0.08
 2.2     0.04     0.04    -0.00    -0.00    -0.00    -0.58    -0.12
 2.3     0.02     0.02    -0.00    -0.00    -0.01    -0.48    -0.12
 2.4     0.00     0.00    -0.00    -0.00    -0.01    -0.37    -0.12
 2.5    -0.00    -0.00    -0.00    -0.00    -0.01    -0.27    -0.12
 2.6    -0.01    -0.01    -0.00    -0.00    -0.01    -0.20    -0.12
 2.7    -0.01    -0.01    -0.00    -0.00    -0.01    -0.14    -0.12
 2.8    -0.01    -0.01    -0.00    -0.00    -0.01    -0.10    -0.12
 2.9    -0.01    -0.01    -0.00    -0.00    -0.01    -0.07    -0.10
 3.0    -0.01    -0.01    -0.00    -0.00    -0.01    -0.05    -0.09
 3.1    -0.01    -0.01    -0.00    -0.00    -0.01    -0.04    -0.07
 3.2    -0.01    -0.01    -0.00    -0.00    -0.01    -0.03    -0.06
 3.3    -0.01    -0.01    -0.00    -0.00    -0.01    -0.02    -0.04
 3.4    -0.01    -0.01    -0.00    -0.00    -0.01    -0.02    -0.03
 3.5    -0.01    -0.01    -0.00    -0.00    -0.01    -0.01    -0.03
 3.6    -0.01    -0.01    -0.00    -0.00    -0.00    -0.01    -0.02
 3.7    -0.01    -0.01    -0.00    -0.00    -0.00    -0.01    -0.02
 3.8    -0.01    -0.01    -0.00    -0.00    -0.00    -0.01    -0.01
 3.9    -0.00    -0.00    -0.00    -0.00    -0.00    -0.00    -0.01
 4.0    -0.00    -0.00    -0.00    -0.00    -0.00    -0.00    -0.01
 4.1    -0.00    -0.00    -0.00    -0.00    -0.00    -0.00    -0.01
 4.2    -0.00    -0.00    -0.00    -0.00    -0.00    -0.00    -0.00
 4.3    -0.00    -0.00    -0.00    -0.00    -0.00    -0.00    -0.00
 4.4    -0.00    -0.00    -0.00    -0.00    -0.00    -0.00    -0.00
 4.5    -0.00    -0.00    -0.00    -0.00    -0.00    -0.00    -0.00
 4.6    -0.00    -0.00    -0.00    -0.00    -0.00    -0.00    -0.00
 4.7    -0.00    -0.00    -0.00    -0.00    -0.00    -0.00    -0.00
 4.8    -0.00    -0.00    -0.00    -0.00    -0.00    -0.00    -0.00
 4.9    -0.00    -0.00    -0.00    -0.00    -0.00    -0.00    -0.00
 5.0    -0.00    -0.00    -0.00    -0.00    -0.00    -0.00    -0.00


EnergyTable:
Finding the lowest pairwise interaction energy within 0.5 Angstrom ("smoothing").

  r     A        C        H        HD        N        OA        SA    
 ___ ________ ________ ________ ________ ________ ________ ________
 0.0   1e+005   1e+005   1e+005   1e+005   1e+005   1e+005   1e+005
 0.1   1e+005   1e+005   1e+005   1e+005   1e+005   1e+005   1e+005
 0.2   1e+005   1e+005   1e+005   1e+005   1e+005   1e+005   1e+005
 0.3   1e+005   1e+005 17753.86 17753.86   1e+005   1e+005   1e+005
 0.4   1e+005   1e+005  2388.01  2388.01   1e+005   1e+005   1e+005
 0.5   1e+005   1e+005   427.43   427.43 55476.06   1e+005   1e+005
 0.6 33975.82 33975.82    94.59    94.59 12342.78 35735.60   1e+005
 0.7  8934.84  8934.84    24.62    24.62  3243.67  8666.11 55125.38
 0.8  2683.96  2683.96     7.26     7.26   973.26  2359.92 15816.39
 0.9   898.48   898.48     2.36     2.36   325.20   700.69  5024.44
 1.0   328.97   328.97     0.82     0.82   118.73   220.94  1733.22
 1.1   129.83   129.83     0.30     0.30    46.65    71.96   639.20
 1.2    54.58    54.58     0.11     0.11    19.49    23.32   248.74
 1.3    24.20    24.20     0.04     0.04     8.56     7.01   100.94
 1.4    11.22    11.22     0.01     0.01     3.92     1.56    42.23
 1.5     5.40     5.40     0.00     0.00     1.85    -0.15    17.99
 1.6     2.68     2.68    -0.00    -0.00     0.89    -0.57     7.69
 1.7     1.36     1.36    -0.00    -0.00     0.43    -0.60     3.22
 1.8     0.70     0.70    -0.00    -0.00     0.21    -0.60     1.26
 1.9     0.36     0.36    -0.00    -0.00     0.10    -0.60     0.42
 2.0     0.19     0.19    -0.00    -0.00     0.04    -0.60     0.06
 2.1     0.09     0.09    -0.00    -0.00     0.01    -0.60    -0.08
 2.2     0.04     0.04    -0.00    -0.00    -0.00    -0.58    -0.12
 2.3     0.02     0.02    -0.00    -0.00    -0.01    -0.48    -0.12
 2.4     0.00     0.00    -0.00    -0.00    -0.01    -0.37    -0.12
 2.5    -0.00    -0.00    -0.00    -0.00    -0.01    -0.27    -0.12
 2.6    -0.01    -0.01    -0.00    -0.00    -0.01    -0.20    -0.12
 2.7    -0.01    -0.01    -0.00    -0.00    -0.01    -0.14    -0.12
 2.8    -0.01    -0.01    -0.00    -0.00    -0.01    -0.10    -0.12
 2.9    -0.01    -0.01    -0.00    -0.00    -0.01    -0.07    -0.10
 3.0    -0.01    -0.01    -0.00    -0.00    -0.01    -0.05    -0.09
 3.1    -0.01    -0.01    -0.00    -0.00    -0.01    -0.04    -0.07
 3.2    -0.01    -0.01    -0.00    -0.00    -0.01    -0.03    -0.06
 3.3    -0.01    -0.01    -0.00    -0.00    -0.01    -0.02    -0.04
 3.4    -0.01    -0.01    -0.00    -0.00    -0.01    -0.02    -0.03
 3.5    -0.01    -0.01    -0.00    -0.00    -0.01    -0.01    -0.03
 3.6    -0.01    -0.01    -0.00    -0.00    -0.00    -0.01    -0.02
 3.7    -0.01    -0.01    -0.00    -0.00    -0.00    -0.01    -0.02
 3.8    -0.01    -0.01    -0.00    -0.00    -0.00    -0.01    -0.01
 3.9    -0.00    -0.00    -0.00    -0.00    -0.00    -0.00    -0.01
 4.0    -0.00    -0.00    -0.00    -0.00    -0.00    -0.00    -0.01
 4.1    -0.00    -0.00    -0.00    -0.00    -0.00    -0.00    -0.01
 4.2    -0.00    -0.00    -0.00    -0.00    -0.00    -0.00    -0.00
 4.3    -0.00    -0.00    -0.00    -0.00    -0.00    -0.00    -0.00
 4.4    -0.00    -0.00    -0.00    -0.00    -0.00    -0.00    -0.00
 4.5    -0.00    -0.00    -0.00    -0.00    -0.00    -0.00    -0.00
 4.6    -0.00    -0.00    -0.00    -0.00    -0.00    -0.00    -0.00
 4.7    -0.00    -0.00    -0.00    -0.00    -0.00    -0.00    -0.00
 4.8    -0.00    -0.00    -0.00    -0.00    -0.00    -0.00    -0.00
 4.9    -0.00    -0.00    -0.00    -0.00    -0.00    -0.00    -0.00
 5.0    -0.00    -0.00    -0.00    -0.00    -0.00    -0.00    -0.00


              136402.3           125.3 
    E    =  -----------  -  -----------
     OA, A         12               6
                r               r 

Calculating energies for OA-A interactions.

              136402.3           125.3 
    E    =  -----------  -  -----------
     OA, C         12               6
                r               r 

Calculating energies for OA-C interactions.

                1003.1             6.5 
    E    =  -----------  -  -----------
     OA, H         12               6
                r               r 

Calculating energies for OA-H interactions.

                6689.7          2223.7 
    E    =  -----------  -  -----------
     OA, HD         12              10
                r               r 

Calculating energies for OA-HD interactions.

               59394.2            84.0 
    E    =  -----------  -  -----------
     OA, N         12               6
                r               r 

Calculating energies for OA-N interactions.

               38323.1            71.4 
    E    =  -----------  -  -----------
     OA, OA         12               6
                r               r 

Calculating energies for OA-OA interactions.

              157503.8           144.7 
    E    =  -----------  -  -----------
     OA, SA         12               6
                r               r 

Calculating energies for OA-SA interactions.


Finding the lowest pairwise interaction energy within 0.5 Angstrom ("smoothing").

  r     A        C        H        HD        N        OA        SA    
 ___ ________ ________ ________ ________ ________ ________ ________
 0.0   1e+005   1e+005   1e+005   1e+005   1e+005   1e+005   1e+005
 0.1   1e+005   1e+005   1e+005   1e+005   1e+005   1e+005   1e+005
 0.2   1e+005   1e+005   1e+005   1e+005   1e+005   1e+005   1e+005
 0.3   1e+005   1e+005   1e+005   1e+005   1e+005   1e+005   1e+005
 0.4   1e+005   1e+005   1e+005   1e+005   1e+005   1e+005   1e+005
 0.5   1e+005   1e+005 31630.45   1e+005   1e+005   1e+005   1e+005
 0.6   1e+005   1e+005  7034.81 35735.60   1e+005   1e+005   1e+005
 0.7   1e+005   1e+005  1847.51  8666.11   1e+005 70824.32   1e+005
 0.8 75860.38 75860.38   553.71  2359.92 33010.17 21286.48 87596.02
 0.9 25440.38 25440.38   184.68   700.69 11064.86  7132.00 29376.02
 1.0  9340.64  9340.64    67.23   220.94  4059.50  2614.83 10785.64
 1.1  3701.64  3701.64    26.30    71.96  1606.95  1034.02  4274.29
 1.2  1565.60  1565.60    10.91    23.32   678.54   435.97  1807.80
 1.3   700.28   700.28     4.75     7.01   302.80   194.14   808.61
 1.4   328.77   328.77     2.14     1.56   141.70    90.58   379.63
 1.5   160.97   160.97     0.99    -0.15    69.07    43.97   185.87
 1.6    81.75    81.75     0.46    -0.57    34.86    22.06    94.39
 1.7    42.84    42.84     0.21    -0.60    18.12    11.38    49.47
 1.8    23.07    23.07     0.09    -0.60     9.65     6.00    26.64
 1.9    12.71    12.71     0.04    -0.60     5.24     3.21    14.68
 2.0     7.14     7.14     0.01    -0.60     2.88     1.73     8.24
 2.1     4.06     4.06    -0.00    -0.60     1.59     0.93     4.69
 2.2     2.34     2.34    -0.01    -0.58     0.88     0.49     2.70
 2.3     1.35     1.35    -0.01    -0.48     0.48     0.25     1.56
 2.4     0.78     0.78    -0.01    -0.37     0.25     0.11     0.90
 2.5     0.44     0.44    -0.01    -0.27     0.12     0.04     0.51
 2.6     0.24     0.24    -0.01    -0.20     0.05     0.00     0.28
 2.7     0.12     0.12    -0.01    -0.14     0.01    -0.02     0.14
 2.8     0.05     0.05    -0.01    -0.10    -0.01    -0.03     0.06
 2.9     0.01     0.01    -0.01    -0.07    -0.02    -0.03     0.02
 3.0    -0.01    -0.01    -0.01    -0.05    -0.03    -0.03    -0.01
 3.1    -0.02    -0.02    -0.01    -0.04    -0.03    -0.03    -0.02
 3.2    -0.03    -0.03    -0.01    -0.03    -0.03    -0.03    -0.03
 3.3    -0.03    -0.03    -0.01    -0.02    -0.03    -0.03    -0.03
 3.4    -0.03    -0.03    -0.01    -0.02    -0.03    -0.03    -0.03
 3.5    -0.03    -0.03    -0.00    -0.01    -0.03    -0.03    -0.03
 3.6    -0.03    -0.03    -0.00    -0.01    -0.03    -0.03    -0.03
 3.7    -0.03    -0.03    -0.00    -0.01    -0.03    -0.03    -0.03
 3.8    -0.03    -0.03    -0.00    -0.01    -0.03    -0.03    -0.03
 3.9    -0.03    -0.03    -0.00    -0.00    -0.02    -0.02    -0.03
 4.0    -0.03    -0.03    -0.00    -0.00    -0.02    -0.02    -0.03
 4.1    -0.03    -0.03    -0.00    -0.00    -0.02    -0.02    -0.03
 4.2    -0.02    -0.02    -0.00    -0.00    -0.02    -0.02    -0.03
 4.3    -0.02    -0.02    -0.00    -0.00    -0.02    -0.01    -0.02
 4.4    -0.02    -0.02    -0.00    -0.00    -0.01    -0.01    -0.02
 4.5    -0.02    -0.02    -0.00    -0.00    -0.01    -0.01    -0.02
 4.6    -0.02    -0.02    -0.00    -0.00    -0.01    -0.01    -0.02
 4.7    -0.01    -0.01    -0.00    -0.00    -0.01    -0.01    -0.02
 4.8    -0.01    -0.01    -0.00    -0.00    -0.01    -0.01    -0.01
 4.9    -0.01    -0.01    -0.00    -0.00    -0.01    -0.01    -0.01
 5.0    -0.01    -0.01    -0.00    -0.00    -0.01    -0.01    -0.01


EnergyTable:
Finding the lowest pairwise interaction energy within 0.5 Angstrom ("smoothing").

  r     A        C        H        HD        N        OA        SA    
 ___ ________ ________ ________ ________ ________ ________ ________
 0.0   1e+005   1e+005   1e+005   1e+005   1e+005   1e+005   1e+005
 0.1   1e+005   1e+005   1e+005   1e+005   1e+005   1e+005   1e+005
 0.2   1e+005   1e+005   1e+005   1e+005   1e+005   1e+005   1e+005
 0.3   1e+005   1e+005   1e+005   1e+005   1e+005   1e+005   1e+005
 0.4   1e+005   1e+005   1e+005   1e+005   1e+005   1e+005   1e+005
 0.5   1e+005   1e+005 31630.45   1e+005   1e+005   1e+005   1e+005
 0.6   1e+005   1e+005  7034.81 35735.60   1e+005   1e+005   1e+005
 0.7   1e+005   1e+005  1847.51  8666.11   1e+005 70824.32   1e+005
 0.8 75860.38 75860.38   553.71  2359.92 33010.17 21286.48 87596.02
 0.9 25440.38 25440.38   184.68   700.69 11064.86  7132.00 29376.02
 1.0  9340.64  9340.64    67.23   220.94  4059.50  2614.83 10785.64
 1.1  3701.64  3701.64    26.30    71.96  1606.95  1034.02  4274.29
 1.2  1565.60  1565.60    10.91    23.32   678.54   435.97  1807.80
 1.3   700.28   700.28     4.75     7.01   302.80   194.14   808.61
 1.4   328.77   328.77     2.14     1.56   141.70    90.58   379.63
 1.5   160.97   160.97     0.99    -0.15    69.07    43.97   185.87
 1.6    81.75    81.75     0.46    -0.57    34.86    22.06    94.39
 1.7    42.84    42.84     0.21    -0.60    18.12    11.38    49.47
 1.8    23.07    23.07     0.09    -0.60     9.65     6.00    26.64
 1.9    12.71    12.71     0.04    -0.60     5.24     3.21    14.68
 2.0     7.14     7.14     0.01    -0.60     2.88     1.73     8.24
 2.1     4.06     4.06    -0.00    -0.60     1.59     0.93     4.69
 2.2     2.34     2.34    -0.01    -0.58     0.88     0.49     2.70
 2.3     1.35     1.35    -0.01    -0.48     0.48     0.25     1.56
 2.4     0.78     0.78    -0.01    -0.37     0.25     0.11     0.90
 2.5     0.44     0.44    -0.01    -0.27     0.12     0.04     0.51
 2.6     0.24     0.24    -0.01    -0.20     0.05     0.00     0.28
 2.7     0.12     0.12    -0.01    -0.14     0.01    -0.02     0.14
 2.8     0.05     0.05    -0.01    -0.10    -0.01    -0.03     0.06
 2.9     0.01     0.01    -0.01    -0.07    -0.02    -0.03     0.02
 3.0    -0.01    -0.01    -0.01    -0.05    -0.03    -0.03    -0.01
 3.1    -0.02    -0.02    -0.01    -0.04    -0.03    -0.03    -0.02
 3.2    -0.03    -0.03    -0.01    -0.03    -0.03    -0.03    -0.03
 3.3    -0.03    -0.03    -0.01    -0.02    -0.03    -0.03    -0.03
 3.4    -0.03    -0.03    -0.01    -0.02    -0.03    -0.03    -0.03
 3.5    -0.03    -0.03    -0.00    -0.01    -0.03    -0.03    -0.03
 3.6    -0.03    -0.03    -0.00    -0.01    -0.03    -0.03    -0.03
 3.7    -0.03    -0.03    -0.00    -0.01    -0.03    -0.03    -0.03
 3.8    -0.03    -0.03    -0.00    -0.01    -0.03    -0.03    -0.03
 3.9    -0.03    -0.03    -0.00    -0.00    -0.02    -0.02    -0.03
 4.0    -0.03    -0.03    -0.00    -0.00    -0.02    -0.02    -0.03
 4.1    -0.03    -0.03    -0.00    -0.00    -0.02    -0.02    -0.03
 4.2    -0.02    -0.02    -0.00    -0.00    -0.02    -0.02    -0.03
 4.3    -0.02    -0.02    -0.00    -0.00    -0.02    -0.01    -0.02
 4.4    -0.02    -0.02    -0.00    -0.00    -0.01    -0.01    -0.02
 4.5    -0.02    -0.02    -0.00    -0.00    -0.01    -0.01    -0.02
 4.6    -0.02    -0.02    -0.00    -0.00    -0.01    -0.01    -0.02
 4.7    -0.01    -0.01    -0.00    -0.00    -0.01    -0.01    -0.02
 4.8    -0.01    -0.01    -0.00    -0.00    -0.01    -0.01    -0.01
 4.9    -0.01    -0.01    -0.00    -0.00    -0.01    -0.01    -0.01
 5.0    -0.01    -0.01    -0.00    -0.00    -0.01    -0.01    -0.01

Beginning grid calculations.

Calculating 6 grids over 68921 elements, around 1967 receptor atoms.

                    Percent   Estimated Time  Time/this plane
XY-plane  Z-coord   Done      Remaining       Real, User, System
            /Ang              /sec            /sec
________  ________  ________  ______________  __________________________

    -20     18.111     2.4%           25.00s  Real= 0.63,  CPU= 0.61,  System= 0.02
    -19     18.486     4.9%           25.00s  Real= 0.64,  CPU= 0.64,  System= 0.00
    -18     18.861     7.3%           20.18s  Real= 0.53,  CPU= 0.53,  System= 0.00
    -17     19.236     9.8%           25.46s  Real= 0.69,  CPU= 0.69,  System= 0.00
    -16     19.611    12.2%           18.58s  Real= 0.52,  CPU= 0.52,  System= 0.00
    -15     19.986    14.6%           20.23s  Real= 0.58,  CPU= 0.56,  System= 0.01
    -14     20.361    17.1%           20.71s  Real= 0.61,  CPU= 0.61,  System= 0.00
    -13     20.736    19.5%           16.50s  Real= 0.50,  CPU= 0.50,  System= 0.00
    -12     21.111    22.0%           16.99s  Real= 0.53,  CPU= 0.53,  System= 0.00
    -11     21.486    24.4%           18.41s  Real= 0.59,  CPU= 0.59,  System= 0.00
    -10     21.861    26.8%           20.16s  Real= 0.67,  CPU= 0.67,  System= 0.00
     -9     22.236    29.3%           21.29s  Real= 0.73,  CPU= 0.73,  System= 0.00
     -8     22.611    31.7%           15.32s  Real= 0.55,  CPU= 0.55,  System= 0.00
     -7     22.986    34.1%           16.04s  Real= 0.59,  CPU= 0.59,  System= 0.00
     -6     23.361    36.6%           15.03s  Real= 0.58,  CPU= 0.58,  System= 0.00
     -5     23.736    39.0%           14.85s  Real= 0.59,  CPU= 0.59,  System= 0.00
     -4     24.111    41.5%           11.26s  Real= 0.47,  CPU= 0.47,  System= 0.00
     -3     24.486    43.9%           11.85s  Real= 0.52,  CPU= 0.50,  System= 0.02
     -2     24.861    46.3%           12.03s  Real= 0.55,  CPU= 0.55,  System= 0.00
     -1     25.236    48.8%           14.11s  Real= 0.67,  CPU= 0.67,  System= 0.00
      0     25.611    51.2%           10.32s  Real= 0.52,  CPU= 0.52,  System= 0.00
      1     25.986    53.7%           12.16s  Real= 0.64,  CPU= 0.64,  System= 0.00
      2     26.361    56.1%           11.83s  Real= 0.66,  CPU= 0.66,  System= 0.00
      3     26.736    58.5%           14.08s  Real= 0.83,  CPU= 0.83,  System= 0.00
      4     27.111    61.0%           11.01s  Real= 0.69,  CPU= 0.69,  System= 0.00
      5     27.486    63.4%            7.26s  Real= 0.48,  CPU= 0.48,  System= 0.00
      6     27.861    65.9%            7.22s  Real= 0.52,  CPU= 0.52,  System= 0.00
      7     28.236    68.3%            8.32s  Real= 0.64,  CPU= 0.64,  System= 0.00
      8     28.611    70.7%           10.50s  Real= 0.88,  CPU= 0.88,  System= 0.00
      9     28.986    73.2%            6.53s  Real= 0.59,  CPU= 0.59,  System= 0.00
     10     29.361    75.6%            5.00s  Real= 0.50,  CPU= 0.50,  System= 0.00
     11     29.736    78.0%            5.90s  Real= 0.66,  CPU= 0.66,  System= 0.00
     12     30.111    80.5%            3.63s  Real= 0.45,  CPU= 0.44,  System= 0.01
     13     30.486    82.9%            4.59s  Real= 0.66,  CPU= 0.64,  System= 0.02
     14     30.861    85.4%            2.90s  Real= 0.48,  CPU= 0.48,  System= 0.00
     15     31.236    87.8%            3.13s  Real= 0.63,  CPU= 0.63,  System= 0.00
     16     31.611    90.2%            2.38s  Real= 0.59,  CPU= 0.59,  System= 0.00
     17     31.986    92.7%            2.06s  Real= 0.69,  CPU= 0.69,  System= 0.00
     18     32.361    95.1%            1.22s  Real= 0.61,  CPU= 0.61,  System= 0.00
     19     32.736    97.6%            0.50s  Real= 0.50,  CPU= 0.50,  System= 0.00
     20     33.111   100.0%            0.00s  Real= 0.48,  CPU= 0.48,  System= 0.00

Grid	Atom	Minimum   	Maximum
Map 	Type	Energy    	Energy 
		(kcal/mol)	(kcal/mol)
____	____	_____________	_____________
 1	 A	   -0.88	2.02e+005
 2	 C	   -0.98	2.02e+005
 3	 HD	   -0.72	1.05e+005
 4	 OA	   -2.22	2.00e+005
 5	 e	  -33.00	3.58e+001	Electrostatic Potential
 6	 d	    0.00	1.48e+000	Desolvation Potential


 * Note:  Every pairwise-atomic interaction was clamped at 100000.00


Autogrid4: Successful Completion.
Real= 24.69s,  CPU= 24.50s,  System= 0.16s
