# Supplementary material for: In Silico Discovery of Potential Uridine-Cytidine Kinase 2 Inhibitors from the Rhizome of Alpinia mutica
Source: Molecules. 2016 Apr 8;21(4):417. doi: 10.3390/molecules21040417 (PMC6274218; doi:10.3390/molecules21040417)
Supplement: Supplementary file 1 [file molecules-21-00417-s001.zip › Supplementary/S2 files/1UDW+FKB/FKB_lig.pdbqt]

REMARK  6 active torsions:
REMARK  status: ('A' for Active; 'I' for Inactive)
REMARK    1  A    between atoms: O1_1  and  C6_6 
REMARK    2  A    between atoms: O2_2  and  C9_9 
REMARK    3  A    between atoms: O3_3  and  C7_7 
REMARK    4  A    between atoms: C5_5  and  C11_11 
REMARK    5  A    between atoms: C11_11  and  C12_12 
REMARK    6  A    between atoms: C13_13  and  C14_14 
ROOT
HETATM    1  O1          0       1.902  -0.626   0.000  1.00  0.00    -0.355 OA
HETATM    2  C19         0       0.715  -1.435   0.000  1.00  0.00     0.210 C 
ENDROOT
BRANCH   1   3
HETATM    3  C6          0       3.069  -1.414   0.000  1.00  0.00     0.087 A 
HETATM    4  C8          0       2.981  -2.744   0.000  1.00  0.00     0.074 A 
HETATM    5  C9          0       4.181  -3.565   0.000  1.00  0.00     0.073 A 
HETATM    6  C10         0       5.378  -2.981   0.000  1.00  0.00     0.074 A 
HETATM    7  C7          0       5.501  -1.520   0.000  1.00  0.00     0.085 A 
HETATM    8  C5          0       4.394  -0.755   0.000  1.00  0.00     0.081 A 
BRANCH   5   9
HETATM    9  O2          0       4.056  -4.967   0.000  1.00  0.00    -0.356 OA
HETATM   10  C21         0       5.340  -5.610   0.000  1.00  0.00     0.210 C 
ENDBRANCH   5   9
BRANCH   7  11
HETATM   11  O3          0       6.779  -0.976   0.000  1.00  0.00    -0.360 OA
HETATM   12  H28         0       7.446  -1.707   0.000  1.00  0.00     0.217 HD
ENDBRANCH   7  11
BRANCH   8  13
HETATM   13  C11         0       4.429   0.748   0.000  1.00  0.00     0.187 C 
HETATM   14  O4          0       3.361   1.370   0.000  1.00  0.00    -0.287 OA
BRANCH  13  15
HETATM   15  C12         0       5.672   1.524   0.000  1.00  0.00     0.056 C 
HETATM   16  C14         0       5.603   2.853   0.000  1.00  0.00     0.015 C 
BRANCH  16  17
HETATM   17  C13         0       6.816   3.669   0.000  1.00  0.00    -0.036 A 
HETATM   18  C15         0       8.017   3.091   0.000  1.00  0.00     0.011 A 
HETATM   19  C17         0       9.227   3.919   0.000  1.00  0.00     0.001 A 
HETATM   20  C20         0       9.126   5.248   0.000  1.00  0.00     0.000 A 
HETATM   21  C18         0       7.806   5.882   0.000  1.00  0.00     0.001 A 
HETATM   22  C16         0       6.707   5.130   0.000  1.00  0.00     0.011 A 
ENDBRANCH  16  17
ENDBRANCH  13  15
ENDBRANCH   8  13
ENDBRANCH   1   3
TORSDOF 6
