# Supplementary material for: In Silico Discovery of Potential Uridine-Cytidine Kinase 2 Inhibitors from the Rhizome of Alpinia mutica
Source: Molecules. 2016 Apr 8;21(4):417. doi: 10.3390/molecules21040417 (PMC6274218; doi:10.3390/molecules21040417)
Supplement: Supplementary file 1 [file molecules-21-00417-s001.zip › Supplementary/S3 files/17.12.2015_enzyme.xlsx]

## Sheet: Plate 1 - Sheet1
Software Version	2.04.11
Experiment File Path:
Protocol File Path:
Plate Number	Plate 1
Date	2016-02-01
Time	11:45:47
Reader Type:	Synergy H1
Reader Serial Number:	256886
Reading Type	Reader
Procedure Details
Plate Type	96 WELL PLATE
Read	Fluorescence Endpoint
	Full Plate
	Filter Set 1
	Excitation: 540, Emission: 590
	Optics: Top, Gain: 80
	Light Source: Xenon Flash, Lamp Energy: High
	Read Speed: Normal, Delay: 100 msec, Measurements/Data Point: 10
	Read Height: 7 mm
Results
		1	2	3	4	5	6	7	8	9	10	11	12		APN	FKB
	A	2373	2787	1	4	0	8	8	0	0	4	1209	1110	540590	Control	ADP Buffer
	B	2217	2468	0	6	0	0	0	13	0	0	1280	445	540590	DMSO	50µM
	C	1991	1916	9	7	6	1	8	9	0	1	1772	1168	540590	12.5µM	25µM
	D	1824	1768	0	6	5	0	6	7	0	1	2107	2198	540590	25µM	12.5µM
	E	2071	1401	7	1	0	2	8	12	0	3	2	0	540590	50µM
	F	0	0	11	3	0	0	8	9	0	9	0	13	540590
	G	0	4	2	12	12	3	0	0	11	0	3	5	540590
	H	0	6	0	6	9	16	17	0	17	8	0	12	540590
